# Supplementary material for: Gene Delivery Mediated by Backbone-Degradable RAFT Copolymers
Source: Biomacromolecules. 2026 Feb 12;27(3):1846–56. doi: 10.1021/acs.biomac.5c01662 (PMC12977016; doi:10.1021/acs.biomac.5c01662)
Supplement: Supplementary file 2 [file bm5c01662_si_002.zip › Celigo Raw Data/Object (Cell)-Level Data/Blue/7-15-2024-9-07-49-PM_object_E6.csv]

Plate ID	PM_2024_07_15_PPP41-45_NP_5_10_20_PEIpro_200ngwell_U2OS_6k_Plate2
Plate Name
Plate Description
Scan ID	7/15/2024 9:07:49 PM
Scan Description
Scan Result ID	7/15/2024 9:07:49 PM
Scan Result Description
Software Version	5.1.0.0
Experiment Name
Application Name	Target 1
Plate Type	96-Well BD Falcon™ 353072 Plate
Acquisition Start/End Times	7/15/2024 9:07:49 PM - 7/15/2024 9:09:38 PM
Analysis Start Time	7/15/2024 9:07:49 PM
User ID	Local Administrator
Scan Area Object-Level Data CSV Report
Row	E
Column	6
Total	Class 1	Class 2	Class 3	Class 4	X Position (µm)	Y Position (µm)	Target 1: Area (µm²)	Target 1: Form Factor	Target 1: Smoothness	Target 1: Aspect Ratio	Target 1: Mean Intensity	Target 1: Integrated Intensity
True	False	False	False	False	-1988.67578125	-2953.6591796875	150.843307495117	0.498927623033524	0.949431896209717	0.246928095817566	171.522064208984	23327
True	False	False	False	False	-2048.81372070313	-2922.51708984375	44.3656768798828	0.634681344032288	0.938496232032776	0.390760332345963	136.225006103516	5449
True	False	False	False	False	-2074.64672851563	-2890.48559570313	69.8759460449219	0.728278815746307	0.923169195652008	0.575201690196991	141.761901855469	8931
True	False	False	False	False	-2092.80908203125	-2888.953125	114.241622924805	0.506992518901825	0.945087134838104	0.253620028495789	130.786407470703	13471
True	False	False	False	False	-2102.16967773438	-2866.31591796875	205.191253662109	0.394460558891296	0.789557635784149	0.172663480043411	149.356750488281	27631
True	False	False	False	False	-2140.662109375	-2852.28637695313	72.0942230224609	0.589833080768585	0.951793789863586	0.334222614765167	131.553848266602	8551
True	False	False	False	False	-2149.32861328125	-2833.64868164063	119.787330627441	0.602634787559509	0.954453468322754	0.349171280860901	176.101852416992	19019
True	False	False	False	False	-2188.53369140625	-2814.36328125	117.569046020508	0.351061165332794	0.916097283363342	0.147019311785698	131.584899902344	13948
True	False	False	False	False	-2205.94873046875	-2786.40747070313	84.2947845458984	0.668440997600555	0.942126214504242	0.44311136007309	147.302627563477	11195
True	False	False	False	False	-2251.65185546875	-2761.11938476563	42.1473922729492	0.640076875686646	0.951043426990509	0.398454904556274	130	4940
True	False	False	False	False	-2282.7119140625	-2719.21826171875	171.917007446289	0.451264172792435	0.909159123897552	0.210469141602516	133.277420043945	20658
True	False	False	False	False	-2314.59838867188	-2695.22680664063	78.7490768432617	0.580234527587891	0.951978206634521	0.323539793491364	142.408447265625	10111
True	False	False	False	False	-2332.89819335938	-2678.10498046875	74.3125076293945	0.688461124897003	0.912615656852722	0.480036944150925	149.343276977539	10006
True	False	False	False	False	-2354.93920898438	-2656.36059570313	126.442184448242	0.675792455673218	0.939737677574158	0.456060022115707	168.929824829102	19258
True	False	False	False	False	-2384.75073242188	-2626.67626953125	228.483245849609	0.493495494127274	0.939545869827271	0.242513179779053	169.699035644531	34958
True	False	False	False	False	-2423.1806640625	-2583.12084960938	323.869445800781	0.281934916973114	0.795525312423706	0.110714301466942	140.650680541992	41070
True	False	False	False	False	-2446.3955078125	-2565.38720703125	125.333038330078	0.712992250919342	0.951566755771637	0.534179747104645	162.327438354492	18343
True	False	False	False	False	-2492.29370117188	-2513.130859375	288.376892089844	0.367215722799301	0.867953777313232	0.156277060508728	137.315383911133	35702
True	False	False	False	False	-2522.97192382813	-2487.80029296875	109.805053710938	0.641384243965149	0.961292803287506	0.400353789329529	165.020202636719	16337
True	False	False	False	False	-2561.02880859375	-2457.35205078125	57.6753807067871	0.666414141654968	0.930880308151245	0.43965283036232	129.230773925781	6720
True	False	False	False	False	-2586.20166015625	-2430.04736328125	17.7462711334229	0.552815020084381	0.929884076118469	0.295184105634689	133.1875	2131
True	False	False	False	False	-2613.44775390625	-2379.5595703125	115.350761413574	0.692064881324768	0.916266202926636	0.487292498350143	160.875	16731
True	False	False	False	False	-2662.0361328125	-2320.24243164063	63.2210922241211	0.770733594894409	0.961130619049072	0.759566485881805	118.157897949219	6735
True	False	False	False	False	-2736.52758789063	-2243.24584960938	37.7108268737793	0.625182271003723	0.954672992229462	0.377736806869507	134.5	4573
True	False	False	False	False	-2750.49438476563	-2224.3056640625	16.6371288299561	0.518264055252075	0.921901285648346	0.263261914253235	134	2010
True	False	False	False	False	-2770.6552734375	-2197.57885742188	12.2005615234375	0.404529690742493	0.854568719863892	0.17898528277874	133.818176269531	1472
True	False	False	False	False	-2779.15698242188	-2170.05639648438	108.695907592773	0.755093216896057	0.957141101360321	0.671637296676636	175.857147216797	17234
True	False	False	False	False	-2802.2119140625	-2136.1083984375	90.9496383666992	0.763890326023102	0.955301940441132	0.716026604175568	171.207321166992	14039
True	False	False	False	False	-2830.66455078125	-2112.16748046875	11.0914192199707	0.673765122890472	0.928999543190002	0.452423572540283	135.699996948242	1357
True	False	False	False	False	-2841.3115234375	-2079.86889648438	89.8404998779297	0.721652567386627	0.953913331031799	0.556551098823547	185.679016113281	15040
True	False	False	False	False	-2864.8486328125	-2037.23095703125	196.318130493164	0.45026358962059	0.933809220790863	0.209754630923271	163.50846862793	28941
True	False	False	False	False	-2899.3330078125	-1983.52685546875	299.468322753906	0.324042856693268	0.914731740951538	0.132226780056953	138.237030029297	37324
True	False	False	False	False	-2923.70166015625	-1965.37854003906	26.6194076538086	0.345238745212555	0.853911161422729	0.143760621547699	137.5	3300
True	False	False	False	False	-2942.20092773438	-1934.5185546875	52.1296730041504	0.432111263275146	0.917342841625214	0.197113513946533	137.531921386719	6464
True	False	False	False	False	-2879.83740234375	-1955.54907226563	146.40673828125	0.647160887718201	0.934199690818787	0.408912599086761	83.9848480224609	11086
True	False	False	False	False	-2924.36303710938	-1937.98046875	120.896469116211	0.816004395484924	0.95685225725174	1	144.79817199707	15783
True	False	False	False	False	-2940.630859375	-1914.39868164063	92.0587844848633	0.621361136436462	0.934455513954163	0.372673898935318	113.289154052734	9403
True	False	False	False	False	-2915.15112304688	-1947.3330078125	119.787330627441	0.681443929672241	0.952979803085327	0.466478526592255	127.037040710449	13720
True	False	False	False	False	-2902.91943359375	-1937.76745605469	56.5662384033203	0.823355436325073	0.96298485994339	1	89.1372528076172	4546
True	False	False	False	False	-2877.92553710938	-2017.69262695313	122.005615234375	0.740235030651093	0.94998174905777	0.613164842128754	187.563629150391	20632
True	False	False	False	False	-2872.22705078125	-2002.14050292969	103.150199890137	0.737817108631134	0.954925775527954	0.604963421821594	98.4516143798828	9156
True	False	False	False	False	-2864.30249023438	-1953.19897460938	39.9291114807129	0.792017757892609	0.953058242797852	1	68.4444427490234	2464
True	False	False	False	False	-2874.5634765625	-1927.04870605469	169.698715209961	0.619747161865234	0.937373399734497	0.370564132928848	83.7385635375977	12812
True	False	False	False	False	-2858.419921875	-1990.7978515625	55.4570960998535	0.506720900535583	0.915750324726105	0.253391861915588	76.7200012207031	3836
True	False	False	False	False	-2851.734375	-2060.24829101563	79.8582229614258	0.750213325023651	0.926972389221191	0.650631964206696	178.388885498047	12844
True	False	False	False	False	-2840.11840820313	-2053.74755859375	110.914192199707	0.770503282546997	0.955579578876495	0.75791335105896	111.730003356934	11173
True	False	False	False	False	-2836.29711914063	-1990.33447265625	192.990692138672	0.574394285678864	0.932571589946747	0.317242980003357	83.1781616210938	14473
True	False	False	False	False	-2828.36865234375	-2096.00024414063	134.206176757813	0.682131826877594	0.942365348339081	0.467776149511337	174.933883666992	21167
True	False	False	False	False	-2818.06909179688	-2056.7978515625	112.023338317871	0.756114184856415	0.959930598735809	0.676312983036041	67.277229309082	6795
True	False	False	False	False	-2828.30297851563	-1920.64208984375	252.884368896484	0.562719225883484	0.944796800613403	0.305083185434341	82.5219268798828	18815
True	False	False	False	False	-2820.76684570313	-1950.111328125	190.772415161133	0.780394494533539	0.963516592979431	0.852164566516876	84.9069747924805	14604
True	False	False	False	False	-2817.64184570313	-2131.74096679688	36.6016845703125	0.647160887718201	0.910925984382629	0.408912599086761	133.878784179688	4418
True	False	False	False	False	-2813.89379882813	-2113.92041015625	126.442184448242	0.746769428253174	0.953283190727234	0.63696414232254	167.096496582031	19049
True	False	False	False	False	-2812.37915039063	-2077.09448242188	117.569046020508	0.851301372051239	0.963940918445587	1	70.0377349853516	7424
True	False	False	False	False	-2814.990234375	-2027.08154296875	151.952453613281	0.717893838882446	0.936394870281219	0.546586036682129	58.8759117126465	8066
True	False	False	False	False	-2799.6826171875	-2006.01721191406	176.353576660156	0.754636108875275	0.943651139736176	0.669577658176422	69.5534591674805	11059
True	False	False	False	False	-2795.36059570313	-2109.91821289063	177.462707519531	0.651422023773193	0.965439975261688	0.415410339832306	87.6312484741211	14021
True	False	False	False	False	-2788.63208007813	-2154.38330078125	117.569046020508	0.577138781547546	0.921833515167236	0.320183545351028	157.632080078125	16709
True	False	False	False	False	-2765.91259765625	-2138.07470703125	189.663269042969	0.735781848430634	0.946885108947754	0.598282516002655	76.941520690918	13157
True	False	False	False	False	-2775.43334960938	-2059.75805664063	208.518692016602	0.808929800987244	0.954853117465973	1	90.9734039306641	17103
True	False	False	False	False	-2784.689453125	-1955.60571289063	216.282684326172	0.599354684352875	0.874359309673309	0.345260381698608	122.635894775391	23914
True	False	False	False	False	-2782.15893554688	-1940.08703613281	41.0382537841797	0.814018249511719	0.959428310394287	1	77.7297286987305	2876
True	False	False	False	False	-2779.22265625	-2003.15637207031	161.934722900391	0.70898699760437	0.954517602920532	0.524491310119629	73.623291015625	10749
True	False	False	False	False	-2765.20727539063	-2084.37133789063	199.645553588867	0.757985770702362	0.940848410129547	0.685172200202942	72.2388916015625	13003
True	False	False	False	False	-2765.1875	-2185.53247070313	65.4393768310547	0.578522622585297	0.943145632743835	0.32167860865593	118.661018371582	7001
True	False	False	False	False	-2762.68627929688	-2171.37060546875	48.80224609375	0.669968068599701	0.919359505176544	0.445748090744019	114.136360168457	5022
True	False	False	False	False	-2764.517578125	-2111.59033203125	166.371292114258	0.735410094261169	0.954299628734589	0.597082853317261	77.586669921875	11638
True	False	False	False	False	-2760.51391601563	-1977.92761230469	258.430084228516	0.740760922431946	0.955934286117554	0.614988923072815	88.6394882202148	20653
True	False	False	False	False	-2752.32495117188	-2203.65185546875	184.117568969727	0.56300276517868	0.915073871612549	0.305372029542923	159.343368530273	26451
True	False	False	False	False	-2738.00048828125	-2197.77807617188	87.6222152709961	0.653677582740784	0.939011633396149	0.418916344642639	91.8987350463867	7260
True	False	False	False	False	-2748.75463867188	-2123.62939453125	17.7462711334229	0.709974586963654	0.951427280902863	0.52684485912323	47.0625	753
True	False	False	False	False	-2747.2392578125	-2021.26879882813	131.987884521484	0.70543247461319	0.94033145904541	0.516202032566071	55.3193283081055	6583
True	False	False	False	False	-2745.28759765625	-2168.83325195313	94.2770690917969	0.817713499069214	0.956322252750397	1	87.9882354736328	7479
True	False	False	False	False	-2727.88818359375	-2075.69555664063	110.914192199707	0.827440023422241	0.959492325782776	1	61.1500015258789	6115
True	False	False	False	False	-2730.29028320313	-1965.82434082031	207.409545898438	0.703413963317871	0.947704017162323	0.511615812778473	85.6310195922852	16013
True	False	False	False	False	-2726.76049804688	-2228.77612304688	259.539215087891	0.409209728240967	0.895736038684845	0.181975558400154	120.940170288086	28300
True	False	False	False	False	-2716.82641601563	-2204.576171875	186.335845947266	0.692521512508392	0.950965464115143	0.48822683095932	91.9107131958008	15441
True	False	False	False	False	-2723.21069335938	-2129.40844726563	208.518692016602	0.791674017906189	0.959278523921967	1	68.8085098266602	12936
True	False	False	False	False	-2724.14916992188	-1928.80969238281	255.102645874023	0.733566761016846	0.95586371421814	0.591225862503052	89.9304351806641	20684
True	False	False	False	False	-2722.31713867188	-2012.80163574219	134.206176757813	0.751862764358521	0.960109293460846	0.657500267028809	59.752067565918	7230
True	False	False	False	False	-2720.4716796875	-2003.91198730469	11.0914192199707	0.69836014509201	0.927715241909027	0.500491261482239	57.9000015258789	579
True	False	False	False	False	-2714.97583007813	-2165.11450195313	154.17073059082	0.544717311859131	0.94662207365036	0.287354022264481	70.7410049438477	9833
True	False	False	False	False	-2703.0537109375	-2160.22680664063	103.150199890137	0.803309321403503	0.948976397514343	1	96.3763427734375	8963
True	False	False	False	False	-2713.95629882813	-2064.80004882813	108.695907592773	0.78705221414566	0.963940918445587	1	62.5	6125
True	False	False	False	False	-2713.673828125	-2033.6103515625	199.645553588867	0.605646848678589	0.937939405441284	0.352813899517059	73.2277755737305	13181
True	False	False	False	False	-2712.85083007813	-2097.8837890625	177.462707519531	0.742383062839508	0.957255184650421	0.620710372924805	65.53125	10485
True	False	False	False	False	-2700.85180664063	-1963.31127929688	195.208984375	0.781058788299561	0.946674227714539	0.86162406206131	77.9090881347656	13712
True	False	False	False	False	-2698.34228515625	-2274.40209960938	614.464660644531	0.186164870858192	0.901748478412628	0.0675320103764534	157.436828613281	87220
True	False	False	False	False	-2663.63916015625	-2303.9169921875	49.9113883972168	0.771634459495544	0.956228375434875	0.766191244125366	100.711112976074	4532
True	False	False	False	False	-2662.8310546875	-2259.28173828125	128.660461425781	0.811424374580383	0.961267530918121	1	71.0344848632813	8240
True	False	False	False	False	-2692.2783203125	-2245.91918945313	169.698715209961	0.750118315219879	0.939697921276093	0.650242984294891	100.614379882813	15394
True	False	False	False	False	-2665.12158203125	-2210.2705078125	146.40673828125	0.762958765029907	0.948466539382935	0.710821986198425	70.2803039550781	9277
True	False	False	False	False	-2685.8681640625	-2169.73706054688	120.896469116211	0.793161451816559	0.951022386550903	1	69.0275192260742	7524
True	False	False	False	False	-2686.14526367188	-2088.99536132813	156.389007568359	0.461817920207977	0.869908690452576	0.218124359846115	57.0496444702148	8044
True	False	False	False	False	-2684.50244140625	-2192.47094726563	124.223899841309	0.733668208122253	0.952686846256256	0.591544389724731	91.6428604125977	10264
True	False	False	False	False	-2650.53759765625	-2156.89331054688	166.371292114258	0.778283536434174	0.954267740249634	0.826189339160919	79.7466659545898	11962
True	False	False	False	False	-2681.68725585938	-2060.14111328125	138.64274597168	0.704681634902954	0.966564297676086	0.514486134052277	54.2319984436035	6779
True	False	False	False	False	-2681.56811523438	-1930.09118652344	124.223899841309	0.661047279834747	0.946467697620392	0.430712252855301	75.4464263916016	8450
True	False	False	False	False	-2678.31127929688	-2142.41137695313	139.751892089844	0.669603943824768	0.927065849304199	0.445116937160492	76.8968276977539	9689
True	False	False	False	False	-2649.55200195313	-2124.14599609375	247.338653564453	0.611444175243378	0.936753630638123	0.359968781471252	70.3452911376953	15687
True	False	False	False	False	-2672.19213867188	-1995.21411132813	14.4188451766968	0.666414141654968	0.934041440486908	0.43965283036232	78.2307662963867	1017
True	False	False	False	False	-2677.8046875	-1976.40893554688	156.389007568359	0.576148390769958	0.948905766010284	0.319118648767471	71.1914901733398	10038
True	False	False	False	False	-2671.57470703125	-2106.90869140625	115.350761413574	0.778573036193848	0.948782980442047	0.82945716381073	53.6730766296387	5582
True	False	False	False	False	-2647.619140625	-2096.76416015625	153.061584472656	0.676577270030975	0.954299628734589	0.457481801509857	59.6666679382324	8234
True	False	False	False	False	-2669.20043945313	-2035.62231445313	188.554138183594	0.747598469257355	0.95720636844635	0.640176296234131	72.2882385253906	12289
True	False	False	False	False	-2666.0166015625	-2008.32556152344	321.651153564453	0.467564135789871	0.900258243083954	0.222386494278908	82.2655181884766	23857
True	False	False	False	False	-2665.94702148438	-1951.36022949219	280.612915039063	0.608475029468536	0.910351157188416	0.356280297040939	89.8300399780273	22727
True	False	False	False	False	-2664.51586914063	-1935.58935546875	9.98227787017822	0.785398185253143	0.931883156299591	1	54.2222213745117	488
True	False	False	False	False	-2651.57836914063	-2054.18579101563	108.695907592773	0.704862415790558	0.948189854621887	0.514898300170898	53.9183654785156	5284
True	False	False	False	False	-2644.958984375	-2273.90747070313	221.828384399414	0.448356568813324	0.880864083766937	0.208398073911667	71.1750030517578	14235
True	False	False	False	False	-2641.81567382813	-2224.91430664063	184.117568969727	0.813853800296783	0.955545246601105	1	82.6626510620117	13722
True	False	False	False	False	-2636.81225585938	-2066.98803710938	102.041061401367	0.809165418148041	0.96226441860199	1	65.9782638549805	6070
True	False	False	False	False	-2636.34350585938	-2030.32177734375	104.259346008301	0.811947047710419	0.958612501621246	1	72.0425567626953	6772
True	False	False	False	False	-2633.935546875	-2350.99072265625	557.898376464844	0.218030244112015	0.840573251247406	0.0811170861124992	138.264419555664	69547
True	False	False	False	False	-2630.2041015625	-2334.33618164063	16.6371288299561	0.793338239192963	0.946970880031586	1	57.3333320617676	860
True	False	False	False	False	-2617.44262695313	-2312.74780273438	156.389007568359	0.76000702381134	0.957081913948059	0.695198833942413	65.9645385742188	9301
True	False	False	False	False	-2631.2802734375	-2242.69262695313	125.333038330078	0.740218818187714	0.957006096839905	0.61310887336731	68.7168121337891	7765
True	False	False	False	False	-2633.5048828125	-1915.13708496094	210.736968994141	0.702846884727478	0.924885928630829	0.510342478752136	72.4947357177734	13774
True	False	False	False	False	-2631.19995117188	-2186.1806640625	201.863830566406	0.807685792446136	0.962242305278778	1	71.8022003173828	13068
True	False	False	False	False	-2622.97875976563	-2039.4873046875	114.241622924805	0.793618381023407	0.951809823513031	1	105.417472839355	10858
True	False	False	False	False	-2624.3056640625	-2014.02563476563	117.569046020508	0.702122330665588	0.953871011734009	0.508725047111511	59.2547187805176	6281
True	False	False	False	False	-2620.34985351563	-2281.99243164063	184.117568969727	0.720725178718567	0.955134987831116	0.554053783416748	74.4277114868164	12355
True	False	False	False	False	-2604.54907226563	-2228.91577148438	170.807861328125	0.662633955478668	0.939491808414459	0.433323562145233	59.2987022399902	9132
True	False	False	False	False	-2619.00927734375	-2143.3779296875	241.792938232422	0.739365100860596	0.961989641189575	0.610179662704468	78.1009140014648	17026
True	False	False	False	False	-2615.11645507813	-2103.35473632813	116.459907531738	0.776830792427063	0.961696565151215	0.810867488384247	68.4190444946289	7184
True	False	False	False	False	-2603.86865234375	-2062.2099609375	34.3833999633789	0.696077466011047	0.937040388584137	0.495624750852585	94.0645141601563	2916
True	False	False	False	False	-2614.1171875	-2056.65234375	160.825576782227	0.679102420806885	0.944024443626404	0.46211040019989	174.765518188477	25341
True	False	False	False	False	-2613.91552734375	-1970.78527832031	266.194061279297	0.555269718170166	0.885150849819183	0.297603636980057	79.4916687011719	19078
True	False	False	False	False	-2613.85278320313	-1928.82556152344	119.787330627441	0.596519231796265	0.959198951721191	0.341925352811813	66.1574096679688	7145
True	False	False	False	False	-2606.95678710938	-2027.54736328125	100.931915283203	0.730834186077118	0.943763494491577	0.582807719707489	66.0329666137695	6009
True	False	False	False	False	-2603.08544921875	-2172.94506835938	208.518692016602	0.597695529460907	0.930932939052582	0.343303799629211	80.5638275146484	15146
True	False	False	False	False	-2601.19384765625	-2088.62231445313	169.698715209961	0.324177086353302	0.836214184761047	0.1322982609272	83.3725509643555	12756
True	False	False	False	False	-2601.63256835938	-1943.49719238281	114.241622924805	0.749501168727875	0.955314457416534	0.647733688354492	75.4368896484375	7770
True	False	False	False	False	-2599.67431640625	-2330.02880859375	123.114753723145	0.755423963069916	0.949699282646179	0.673140406608582	60.0360374450684	6664
True	False	False	False	False	-2590.21704101563	-2266.65551757813	191.881561279297	0.645322442054749	0.928302347660065	0.406158268451691	87.1098251342773	15070
True	False	False	False	False	-2593.34985351563	-2120.93603515625	134.206176757813	0.613132238388062	0.952797591686249	0.362088888883591	57.876033782959	7003
True	False	False	False	False	-2595.34887695313	-2038.49938964844	65.4393768310547	0.82934296131134	0.962478160858154	1	56.4915237426758	3333
True	False	False	False	False	-2592.18481445313	-2196.8466796875	221.828384399414	0.526167690753937	0.915556728839874	0.270235925912857	72.2850036621094	14457
True	False	False	False	False	-2589.2822265625	-2408.12353515625	281.722045898438	0.445240050554276	0.924153089523315	0.206195920705795	155.003936767578	39371
True	False	False	False	False	-2584.37158203125	-2381.1162109375	136.424453735352	0.784597456455231	0.9561527967453	0.938117504119873	74.6016235351563	9176
True	False	False	False	False	-2582.71923828125	-2083.26293945313	138.64274597168	0.818826138973236	0.960482001304626	1	66.8079986572266	8351
True	False	False	False	False	-2586.2705078125	-1962.9921875	190.772415161133	0.798061788082123	0.951404452323914	1	76.1627883911133	13100
True	False	False	False	False	-2583.84594726563	-1998.59191894531	232.919815063477	0.370230793952942	0.76802784204483	0.158041387796402	62.0809516906738	13037
True	False	False	False	False	-2580.41577148438	-2339.60473632813	141.970169067383	0.696922302246094	0.950527250766754	0.497414886951447	65.1640625	8341
True	False	False	False	False	-2574.8017578125	-2300.32006835938	155.279876708984	0.838737607002258	0.975504159927368	1	54.5857124328613	7642
True	False	False	False	False	-2579.63110351563	-2142.24560546875	9.98227787017822	0.628524124622345	0.939064502716064	0.382245600223541	48.3333320617676	435
True	False	False	False	False	-2578.921875	-2223.42895507813	129.769607543945	0.587128043174744	0.925479590892792	0.331168472766876	54.5726509094238	6385
True	False	False	False	False	-2570.92236328125	-2156.6220703125	194.099838256836	0.786734759807587	0.950917482376099	1	76.5885696411133	13403
True	False	False	False	False	-2576.7392578125	-2119.11889648438	104.259346008301	0.639728426933289	0.944591999053955	0.397951126098633	57.1595726013184	5373
True	False	False	False	False	-2569.46411132813	-2053.25805664063	205.191253662109	0.740218698978424	0.949853420257568	0.613108575344086	68.1891860961914	12615
True	False	False	False	False	-2565.43969726563	-2436.96362304688	194.099838256836	0.607140481472015	0.972722411155701	0.354638963937759	165.297149658203	28927
True	False	False	False	False	-2553.12915039063	-2413.30786132813	257.320922851563	0.586122095584869	0.915755808353424	0.330041617155075	77.0517272949219	17876
True	False	False	False	False	-2554.48046875	-2315.05932617188	145.297592163086	0.776568472385406	0.955793738365173	0.808269858360291	64.3664093017578	8432
True	False	False	False	False	-2560.666015625	-2226.97485351563	126.442184448242	0.682972013950348	0.948675036430359	0.469370156526566	57.9385948181152	6605
True	False	False	False	False	-2552.44775390625	-2193.33959960938	151.952453613281	0.728061437606812	0.951882898807526	0.574565887451172	59.248176574707	8117
True	False	False	False	False	-2558.7529296875	-1981.6162109375	139.751892089844	0.774550676345825	0.94545990228653	0.789673984050751	66.4206314086914	8369
True	False	False	False	False	-2555.10668945313	-2092.67163085938	155.279876708984	0.679850518703461	0.935719311237335	0.463497906923294	70.7428588867188	9904
True	False	False	False	False	-2554.55322265625	-1927.97497558594	133.097030639648	0.683501660823822	0.95185387134552	0.47038009762764	67.408332824707	8089
True	False	False	False	False	-2552.36938476563	-2368.18017578125	212.955261230469	0.746008455753326	0.953910410404205	0.634056925773621	79.0625	15180
True	False	False	False	False	-2542.01538085938	-2287.10717773438	148.625015258789	0.737016499042511	0.947004020214081	0.602312028408051	59.7388076782227	8005
True	False	False	False	False	-2542.68139648438	-2134.9599609375	167.480438232422	0.5796879529953	0.935298442840576	0.322944164276123	53.4238395690918	8067
True	False	False	False	False	-2542.3623046875	-2216.15087890625	126.442184448242	0.767152667045593	0.962010085582733	0.735483109951019	56.684211730957	6462
True	False	False	False	False	-2541.76293945313	-2464.84252929688	139.751892089844	0.417299121618271	0.932441771030426	0.187224894762039	133.634918212891	16838
True	False	False	False	False	-2532.02392578125	-2411.546875	27.7285480499268	0.748627901077271	0.945234656333923	0.644232213497162	49.9599990844727	1249
True	False	False	False	False	-2539.54736328125	-2328.98754882813	129.769607543945	0.766421258449554	0.950650691986084	0.730939626693726	53.3162384033203	6238
True	False	False	False	False	-2521.90380859375	-2311.77612304688	163.043869018555	0.666965067386627	0.952647268772125	0.440588355064392	59.761905670166	8785
True	False	False	False	False	-2536.31469726563	-1972.56420898438	134.206176757813	0.613132238388062	0.961444437503815	0.362088888883591	65.0826416015625	7875
True	False	False	False	False	-2535.41137695313	-2241.14794921875	156.389007568359	0.806562423706055	0.959823191165924	1	57.2695045471191	8075
True	False	False	False	False	-2528.943359375	-2155.30346679688	159.716445922852	0.832318663597107	0.958261728286743	1	58.4583320617676	8418
True	False	False	False	False	-2534.93334960938	-2080.5615234375	113.132476806641	0.742224454879761	0.958977937698364	0.620144486427307	53.7843132019043	5486
True	False	False	False	False	-2535.13623046875	-1993.62268066406	128.660461425781	0.759870648384094	0.955566346645355	0.694506108760834	72.6034469604492	8422
True	False	False	False	False	-2530.48291015625	-2018.66003417969	125.333038330078	0.574912846088409	0.926783978939056	0.317796111106873	68.0619506835938	7691
True	False	False	False	False	-2524.8759765625	-2114.17163085938	148.625015258789	0.744556486606598	0.959626257419586	0.628614366054535	63.4552230834961	8503
True	False	False	False	False	-2519.42456054688	-2053.41015625	242.902084350586	0.562585771083832	0.930297374725342	0.304947346448898	59.0365295410156	12929
True	False	False	False	False	-2518.6484375	-2504.07861328125	38.8199691772461	0.733614146709442	0.947963654994965	0.591374695301056	130.457138061523	4566
True	False	False	False	False	-2500.90844726563	-2468.236328125	242.902084350586	0.709409832954407	0.925833702087402	0.525496244430542	75.5205459594727	16539
True	False	False	False	False	-2492.29370117188	-2418.01733398438	224.046676635742	0.614259362220764	0.930907905101776	0.363513946533203	60.4306945800781	12207
True	False	False	False	False	-2490.654296875	-2351.30102539063	135.315322875977	0.680754125118256	0.940204679965973	0.465183943510056	53.6147537231445	6541
True	False	False	False	False	-2513.69580078125	-2205.80297851563	138.64274597168	0.697493970394135	0.963527202606201	0.498633563518524	54.9119987487793	6864
True	False	False	False	False	-2514.544921875	-2082.87524414063	75.4216537475586	0.663043618202209	0.960995376110077	0.434002012014389	47.75	3247
True	False	False	False	False	-2513.5380859375	-2177.27490234375	166.371292114258	0.876092970371246	0.979095637798309	1	60.966667175293	9145
True	False	False	False	False	-2512.49536132813	-2098.29321289063	62.1119499206543	0.57543021440506	0.93011337518692	0.318349093198776	48.375	2709
True	False	False	False	False	-2513.47265625	-1994.93920898438	90.9496383666992	0.658553898334503	0.958498001098633	0.426661163568497	61.573169708252	5049
True	False	False	False	False	-2511.86694335938	-2033.69470214844	127.551322937012	0.804429352283478	0.954083800315857	1	53.2434768676758	6123
True	False	False	False	False	-2508.55859375	-2337.54418945313	150.843307495117	0.679740428924561	0.957414448261261	0.46329328417778	54.875	7463
True	False	False	False	False	-2489.955078125	-2321.72338867188	140.861022949219	0.563604950904846	0.915583848953247	0.305986523628235	51.2755889892578	6512
True	False	False	False	False	-2506.22387695313	-2263.1630859375	158.607299804688	0.701090931892395	0.948743283748627	0.506440579891205	59.8391609191895	8557
True	False	False	False	False	-2507.57495117188	-2139.96850585938	171.917007446289	0.573375105857849	0.920367002487183	0.316159158945084	57.651611328125	8936
True	False	False	False	False	-2505.95288085938	-2241.8369140625	127.551322937012	0.782646477222443	0.963263034820557	0.888233423233032	53.8695640563965	6195
True	False	False	False	False	-2502.97973632813	-2291.0234375	156.389007568359	0.669205605983734	0.936484575271606	0.444428205490112	55.5319137573242	7830
True	False	False	False	False	-2486.80151367188	-2054.2216796875	112.023338317871	0.536746025085449	0.928266644477844	0.279863506555557	45.5148506164551	4597
True	False	False	False	False	-2490.76928710938	-2013.8330078125	125.333038330078	0.740218818187714	0.962518155574799	0.61310887336731	50.0177001953125	5652
True	False	False	False	False	-2486.06494140625	-2389.46215820313	126.442184448242	0.746769428253174	0.96743381023407	0.63696414232254	58.8684196472168	6711
True	False	False	False	False	-2485.2431640625	-2445.568359375	55.4570960998535	0.774352729320526	0.947712421417236	0.787966012954712	50.7000007629395	2535
True	False	False	False	False	-2471.16186523438	-2341.49536132813	127.551322937012	0.664698958396912	0.953084051609039	0.436761826276779	49.8956527709961	5738
True	False	False	False	False	-2480.21997070313	-2235.44189453125	164.153015136719	0.592175006866455	0.939550280570984	0.336895346641541	56.1959457397461	8317
True	False	False	False	False	-2484.7666015625	-2080.6630859375	108.695907592773	0.649131953716278	0.950975477695465	0.411898195743561	46.2857131958008	4536
True	False	False	False	False	-2476.1826171875	-2173.26879882813	135.315322875977	0.73089987039566	0.951428830623627	0.583006620407104	56.1311492919922	6848
True	False	False	False	False	-2473.70776367188	-2145.64868164063	129.769607543945	0.766421258449554	0.961078405380249	0.730939626693726	59.0427360534668	6908
True	False	False	False	False	-2473.20043945313	-2118.70825195313	130.878753662109	0.612249732017517	0.939330995082855	0.360978364944458	54.4745750427246	6428
True	False	False	False	False	-2470.16430664063	-2272.68627929688	174.135284423828	0.834347784519196	0.956087946891785	1	58.4777069091797	9181
True	False	False	False	False	-2468.02221679688	-2541.51538085938	265.084930419922	0.345354437828064	0.892018139362335	0.143824994564056	155.65690612793	37202
True	False	False	False	False	-2445.83764648438	-2535.42895507813	137.533599853516	0.691914021968842	0.948037326335907	0.486984550952911	87.5241928100586	10853
True	False	False	False	False	-2464.71142578125	-2476.505859375	147.515884399414	0.69007807970047	0.921131610870361	0.483266651630402	68.8270645141602	9154
True	False	False	False	False	-2467.34887695313	-2306.10278320313	116.459907531738	0.558003306388855	0.923226714134216	0.300323992967606	51.2666664123535	5383
True	False	False	False	False	-2466.06787109375	-2211.10375976563	176.353576660156	0.600175380706787	0.933204054832458	0.346233487129211	54.8805046081543	8726
True	False	False	False	False	-2463.31567382813	-2397.66577148438	154.17073059082	0.595873236656189	0.967349112033844	0.341171354055405	57.3740997314453	7975
True	False	False	False	False	-2454.6708984375	-2362.21752929688	156.389007568359	0.55931293964386	0.948537409305573	0.301637202501297	52.3687934875488	7384
True	False	False	False	False	-2461.48046875	-2089.14331054688	102.041061401367	0.545376360416412	0.913671433925629	0.287982791662216	46.1739120483398	4248
True	False	False	False	False	-2457.34155273438	-2140.43188476563	85.4039306640625	0.618398129940033	0.958498001098633	0.36881360411644	70.363639831543	5418
True	False	False	False	False	-2452.67236328125	-2520.73583984375	59.8936653137207	0.75905966758728	0.930593729019165	0.690436720848083	120.462959289551	6505
True	False	False	False	False	-2451.95385742188	-2498.091796875	98.7136306762695	0.792926847934723	0.960341572761536	1	57.7977523803711	5144
True	False	False	False	False	-2449.07983398438	-2112.8310546875	88.7313537597656	0.795180141925812	0.953829169273376	1	48.3499984741211	3868
True	False	False	False	False	-2446.57763671875	-2395.1943359375	133.097030639648	0.693598926067352	0.950379192829132	0.490445405244827	55.9249992370605	6711
True	False	False	False	False	-2444.32421875	-2293.12353515625	210.736968994141	0.760224640369415	0.951031148433685	0.69630891084671	71.910530090332	13663
True	False	False	False	False	-2443.08203125	-2582.7900390625	37.7108268737793	0.489088207483292	0.883248031139374	0.238983914256096	129.764709472656	4412
True	False	False	False	False	-2419.71557617188	-2536.85693359375	122.005615234375	0.823490679264069	0.963646411895752	1	65.3545455932617	7189
True	False	False	False	False	-2431.68603515625	-2482.99829101563	130.878753662109	0.68919312953949	0.941272556781769	0.481493949890137	56.0677947998047	6616
True	False	False	False	False	-2426.52685546875	-2369.34692382813	151.952453613281	0.772331058979034	0.966564297676086	0.771500051021576	52.306568145752	7166
True	False	False	False	False	-2441.587890625	-2203.02319335938	153.061584472656	0.652416050434113	0.953899919986725	0.41694962978363	53.2391319274902	7347
True	False	False	False	False	-2439.142578125	-2145.58740234375	93.1679229736328	0.808093369007111	0.963002026081085	1	54.273811340332	4559
True	False	False	False	False	-2437.73266601563	-2321.333984375	159.716445922852	0.705993711948395	0.948285460472107	0.517492473125458	59.7708320617676	8607
True	False	False	False	False	-2437.4033203125	-2246.50659179688	344.943145751953	0.3230881690979	0.795705258846283	0.131718993186951	67.688102722168	21051
True	False	False	False	False	-2432.70532226563	-2176.84033203125	93.1679229736328	0.786822140216827	0.955179274082184	1	54.1190490722656	4546
True	False	False	False	False	-2425.55004882813	-2395.48828125	137.533599853516	0.706285059452057	0.94939911365509	0.518165111541748	49.8064498901367	6176
True	False	False	False	False	-2419.96240234375	-2283.82348632813	157.498153686523	0.754633009433746	0.949289262294769	0.669563829898834	70.1901397705078	9967
True	False	False	False	False	-2420.22192382813	-2167.94482421875	9.98227787017822	0.754574596881866	0.933233201503754	0.669301986694336	48.2222213745117	434
True	False	False	False	False	-2421.33618164063	-2151.5546875	102.041061401367	0.738865315914154	0.966195464134216	0.608482539653778	54.5326080322266	5017
True	False	False	False	False	-2414.33081054688	-2187.07983398438	126.442184448242	0.603335559368134	0.958766758441925	0.350014328956604	53.2543869018555	6071
True	False	False	False	False	-2412.81323242188	-2486.23559570313	90.9496383666992	0.717392563819885	0.964717626571655	0.545287668704987	52.6951217651367	4321
True	False	False	False	False	-2409.88232421875	-2425.8515625	252.884368896484	0.486145973205566	0.898197114467621	0.236653462052345	67.2149124145508	15325
True	False	False	False	False	-2410.42651367188	-2255.77172851563	143.079315185547	0.727231442928314	0.94959682226181	0.572153985500336	56.9379844665527	7345
True	False	False	False	False	-2406.47705078125	-2348.865234375	137.533599853516	0.613808453083038	0.947303295135498	0.362942934036255	56.4435501098633	6999
True	False	False	False	False	-2403.80297851563	-2610.109375	64.3302307128906	0.647274434566498	0.935499727725983	0.409083664417267	159	9222
True	False	False	False	False	-2392.74926757813	-2582.67993164063	259.539215087891	0.374008625745773	0.835907340049744	0.160268798470497	127.880340576172	29924
True	False	False	False	False	-2392.71801757813	-2495.82641601563	12.2005615234375	0.741141617298126	0.94014710187912	0.616318583488464	44.8181800842285	493
True	False	False	False	False	-2403.44189453125	-2226.01025390625	151.952453613281	0.720849692821503	0.940110206604004	0.55438756942749	56.693431854248	7767
True	False	False	False	False	-2402.65234375	-2156.76440429688	104.259346008301	0.703710198402405	0.951597213745117	0.512283682823181	63.8936157226563	6006
True	False	False	False	False	-2401.82983398438	-2455.44653320313	129.769607543945	0.746324419975281	0.953311264514923	0.635259330272675	58.299144744873	6821
True	False	False	False	False	-2388.03759765625	-2386.0244140625	144.188446044922	0.77064049243927	0.95442408323288	0.758896112442017	53.9153861999512	7009
True	False	False	False	False	-2401.08032226563	-2318.33618164063	259.539215087891	0.423212885856628	0.911763548851013	0.191129013895988	74.7136764526367	17483
True	False	False	False	False	-2400.6767578125	-2279.37451171875	144.188446044922	0.807786464691162	0.948550999164581	1	71.6461563110352	9314
True	False	False	False	False	-2396.15869140625	-2190.22802734375	140.861022949219	0.608484745025635	0.949897050857544	0.356292277574539	59.0787391662598	7503
True	False	False	False	False	-2390.86767578125	-2353.37744140625	92.0587844848633	0.59411484003067	0.970214307308197	0.339129656553268	56.8313255310059	4717
True	False	False	False	False	-2385.72631835938	-2317.90185546875	12.2005615234375	0.768196105957031	0.939064502716064	0.742168962955475	69.7272720336914	767
True	False	False	False	False	-2388.525390625	-2167.216796875	117.569046020508	0.793545544147491	0.947243809700012	1	65.3867950439453	6931
True	False	False	False	False	-2384.23168945313	-2553.60375976563	98.7136306762695	0.446618765592575	0.910446166992188	0.207167893648148	56.348316192627	5015
True	False	False	False	False	-2375.5693359375	-2538.79760742188	117.569046020508	0.771331310272217	0.958977937698364	0.763932764530182	56.0566024780273	5942
True	False	False	False	False	-2383.09155273438	-2480.78564453125	155.279876708984	0.615669310092926	0.941676676273346	0.365307509899139	82.6642837524414	11573
True	False	False	False	False	-2374.16772460938	-2308.28344726563	106.477630615234	0.761617660522461	0.95716655254364	0.703567922115326	84.8020858764648	8141
True	False	False	False	False	-2380.93383789063	-2283.67431640625	115.350761413574	0.727483928203583	0.956187844276428	0.572885155677795	56.038459777832	5828
True	False	False	False	False	-2373.89916992188	-2650.43994140625	42.1473922729492	0.472244381904602	0.859388172626495	0.225908890366554	127.842102050781	4858
True	False	False	False	False	-2362.31860351563	-2637.98071289063	110.914192199707	0.748627901077271	0.956214725971222	0.644232213497162	110.379997253418	11038
True	False	False	False	False	-2359.66333007813	-2574.96484375	115.350761413574	0.727483928203583	0.952497780323029	0.572885155677795	58.7211532592773	6107
True	False	False	False	False	-2373.001953125	-2505.31396484375	185.226699829102	0.767687082290649	0.952779769897461	0.738876104354858	72.4790420532227	12104
True	False	False	False	False	-2371.76123046875	-2446.2646484375	238.465515136719	0.567278921604156	0.943173050880432	0.309766620397568	75.3674392700195	16204
True	False	False	False	False	-2371.94702148438	-2353.77905273438	192.990692138672	0.623622834682465	0.949947714805603	0.375658839941025	69.3965530395508	12075
True	False	False	False	False	-2359.50659179688	-2134.86791992188	197.427261352539	0.807617545127869	0.956036388874054	1	72.735954284668	12947
True	False	False	False	False	-2371.318359375	-1932.11596679688	100.931915283203	0.800370097160339	0.948403060436249	1	101.076919555664	9198
True	False	False	False	False	-2357.24633789063	-2610.7294921875	155.279876708984	0.789243400096893	0.963830649852753	1	72.4285736083984	10140
True	False	False	False	False	-2351.57373046875	-2455.41772460938	235.138092041016	0.8482506275177	0.969581067562103	1	101.466979980469	21511
True	False	False	False	False	-2355.72802734375	-2382.24487304688	273.958068847656	0.638940095901489	0.922639310359955	0.396814942359924	90.732795715332	22411
True	False	False	False	False	-2350.27026367188	-2331.40405273438	188.554138183594	0.738092064857483	0.963138937950134	0.605881333351135	55.6411781311035	9459
True	False	False	False	False	-2348.7568359375	-2674.20947265625	54.3479537963867	0.641959667205811	0.913196980953217	0.401193976402283	127.530609130859	6249
True	False	False	False	False	-2339.80322265625	-2646.1416015625	122.005615234375	0.748618364334106	0.951677799224854	0.64419424533844	81.518180847168	8967
True	False	False	False	False	-2348.74389648438	-2532.04125976563	256.211791992188	0.429783523082733	0.889925479888916	0.195534989237785	63.6666679382324	14707
True	False	False	False	False	-2343.68872070313	-2201.22583007813	168.589569091797	0.770215749740601	0.944368064403534	0.755871534347534	64.5921020507813	9818
True	False	False	False	False	-2337.06079101563	-2124.85791015625	165.262145996094	0.791833221912384	0.946072936058044	1	95.1275177001953	14174
True	False	False	False	False	-2333.64526367188	-2599.09497070313	204.082122802734	0.319182425737381	0.838576018810272	0.129651695489883	58.8586959838867	10830
True	False	False	False	False	-2332.12182617188	-2573.87719726563	129.769607543945	0.643514454364777	0.937959313392639	0.403477519750595	58.1282043457031	6801
True	False	False	False	False	-2332.51171875	-2305.10864257813	174.135284423828	0.721717774868011	0.935785293579102	0.556727707386017	56.4585990905762	8864
True	False	False	False	False	-2331.22900390625	-2498.14233398438	194.099838256836	0.500526368618011	0.875140130519867	0.248241424560547	57.7485733032227	10106
True	False	False	False	False	-2331.12377929688	-2691.67065429688	11.0914192199707	0.763594925403595	0.936281979084015	0.714360892772675	131.800003051758	1318
True	False	False	False	False	-2320.83081054688	-2655.37329101563	115.350761413574	0.860537588596344	0.967305481433868	1	79.1730804443359	8234
True	False	False	False	False	-2325.68310546875	-2522.2587890625	120.896469116211	0.653017103672028	0.954752922058105	0.417884826660156	54.9816513061523	5993
True	False	False	False	False	-2327.0888671875	-2458.12548828125	200.754699707031	0.560570478439331	0.910665690898895	0.30290424823761	66.9337005615234	12115
True	False	False	False	False	-2323.84619140625	-2337.03735351563	119.787330627441	0.608844935894012	0.938525259494781	0.356736987829208	47.537036895752	5134
True	False	False	False	False	-2323.49877929688	-2272.55126953125	177.462707519531	0.810753405094147	0.963977038860321	1	67.9375	10870
True	False	False	False	False	-2316.72680664063	-2220.662109375	229.592376708984	0.804290354251862	0.95442146062851	1	55.5169067382813	11492
True	False	False	False	False	-2315.70043945313	-2553.43701171875	84.2947845458984	0.57575660943985	0.958143532276154	0.318698614835739	57.6973686218262	4385
True	False	False	False	False	-2312.52856445313	-2382.52319335938	183.008422851563	0.76558256149292	0.961392283439636	0.725864291191101	60.7757568359375	10028
True	False	False	False	False	-2313.16381835938	-2146.19384765625	168.589569091797	0.856892824172974	0.965228617191315	1	65.3421020507813	9932
True	False	False	False	False	-2308.07788085938	-2360.26879882813	145.297592163086	0.757178783416748	0.951731622219086	0.681305050849915	62.3740463256836	8171
True	False	False	False	False	-2307.16430664063	-2712.54345703125	87.6222152709961	0.470363587141037	0.890763759613037	0.224487796425819	127.101264953613	10041
True	False	False	False	False	-2268.01000976563	-2709.1044921875	125.333038330078	0.666949450969696	0.961688220500946	0.440561801195145	88.9557495117188	10052
True	False	False	False	False	-2306.4384765625	-2594.18481445313	165.262145996094	0.78077507019043	0.960792183876038	0.857489347457886	66.637580871582	9929
True	False	False	False	False	-2305.44140625	-2681.2783203125	156.389007568359	0.684706628322601	0.95152485370636	0.472692757844925	92.71630859375	13073
True	False	False	False	False	-2286.70458984375	-2632.31909179688	150.843307495117	0.579963624477386	0.947122573852539	0.323244392871857	63.3823547363281	8620
True	False	False	False	False	-2303.42163085938	-2576.86938476563	76.5307922363281	0.516553223133087	0.922406315803528	0.26177591085434	63.5652160644531	4386
True	False	False	False	False	-2305.4033203125	-2480.89990234375	79.8582229614258	0.578242421150208	0.957564175128937	0.321375250816345	60.0277786254883	4322
True	False	False	False	False	-2305.09619140625	-2562.93212890625	66.5485153198242	0.66959422826767	0.902429044246674	0.445100098848343	144.41667175293	8665
True	False	False	False	False	-2303.62377929688	-2450.90966796875	92.0587844848633	0.83637547492981	0.959608733654022	1	58.6506042480469	4868
True	False	False	False	False	-2301.8525390625	-2418.82421875	171.917007446289	0.823719143867493	0.956847608089447	1	64.0322570800781	9925
True	False	False	False	False	-2301.40014648438	-2326.74975585938	154.17073059082	0.38225856423378	0.872111439704895	0.165199086070061	44.6330947875977	6204
True	False	False	False	False	-2301.375	-2625.8193359375	123.114753723145	0.689725339412689	0.94574648141861	0.482558608055115	74.6576614379883	8287
True	False	False	False	False	-2269.5263671875	-2614.14770507813	96.4953460693359	0.799865543842316	0.947359502315521	1	72.8390808105469	6337
True	False	False	False	False	-2291.63037109375	-2567.97827148438	27.7285480499268	0.655060887336731	0.924846231937408	0.421090096235275	118.440002441406	2961
True	False	False	False	False	-2292.45483398438	-2529.5615234375	110.914192199707	0.757574498653412	0.956595182418823	0.683192253112793	56.8499984741211	5685
True	False	False	False	False	-2299.58618164063	-2508.09692382813	94.2770690917969	0.791837513446808	0.955301940441132	1	60.2117652893066	5118
True	False	False	False	False	-2293.00952148438	-2489.96044921875	124.223899841309	0.654149413108826	0.919567406177521	0.419655740261078	119.589286804199	13394
True	False	False	False	False	-2292.23193359375	-2369.62817382813	129.769607543945	0.693576455116272	0.94450432062149	0.490398943424225	72.6324768066406	8498
True	False	False	False	False	-2294.53393554688	-2215.87231445313	144.188446044922	0.767287015914917	0.964421510696411	0.736330032348633	68.3153839111328	8881
True	False	False	False	False	-2292.60327148438	-2283.908203125	164.153015136719	0.61773294210434	0.926488041877747	0.367954611778259	73.6689224243164	10903
True	False	False	False	False	-2286.638671875	-2438.30712890625	114.241622924805	0.749501168727875	0.953168451786041	0.647733688354492	62.9126205444336	6480
True	False	False	False	False	-2279.31640625	-2557.0263671875	149.734161376953	0.74251663684845	0.964335501194	0.621188163757324	76.2814788818359	10298
True	False	False	False	False	-2276.30908203125	-2511.40112304688	262.866638183594	0.536206364631653	0.919774949550629	0.279363870620728	77.1012649536133	18273
True	False	False	False	False	-2275.44677734375	-2584.77172851563	117.569046020508	0.762402236461639	0.958591163158417	0.707778513431549	62.9528312683105	6673
True	False	False	False	False	-2273.50830078125	-2465.68676757813	90.9496383666992	0.678500771522522	0.945206582546234	0.460999995470047	56.6707305908203	4647
True	False	False	False	False	-2273.3115234375	-2364.0712890625	137.533599853516	0.652447938919067	0.952656269073486	0.416999101638794	56.0645179748535	6952
True	False	False	False	False	-2272.76538085938	-2291.51245117188	149.734161376953	0.717432796955109	0.947906851768494	0.545391619205475	67.0148162841797	9047
True	False	False	False	False	-2272.20385742188	-2405.38037109375	253.993499755859	0.473709404468536	0.905160188674927	0.227021068334579	57.1222724914551	13081
True	False	False	False	False	-2261.51123046875	-2738.38598632813	181.899276733398	0.389183402061462	0.849752068519592	0.169409453868866	165.664627075195	27169
True	False	False	False	False	-2242.77075195313	-2737.00732421875	109.805053710938	0.795083343982697	0.971638321876526	1	90.8484878540039	8994
True	False	False	False	False	-2244.63598632813	-2652.4697265625	145.297592163086	0.696175515651703	0.941670417785645	0.495831906795502	53.7862586975098	7046
True	False	False	False	False	-2254.0458984375	-2596.61547851563	139.751892089844	0.825376749038696	0.963957905769348	1	66.4444427490234	8372
True	False	False	False	False	-2254.701171875	-2453.08081054688	173.026138305664	0.350658923387527	0.854050874710083	0.146792888641357	52.230770111084	8148
True	False	False	False	False	-2257.42749023438	-2321.9375	104.259346008301	0.703710198402405	0.946198523044586	0.512283682823181	42.0638313293457	3954
True	False	False	False	False	-2240.5	-2556.20825195313	184.117568969727	0.644986510276794	0.934877693653107	0.405658066272736	61.0542182922363	10135
True	False	False	False	False	-2239.20092773438	-2609.63427734375	158.607299804688	0.734701037406921	0.959314167499542	0.594812333583832	55.5734252929688	7947
True	False	False	False	False	-2230.94848632813	-2516.2236328125	229.592376708984	0.702057659626007	0.950949370861053	0.508581161499023	67.4154586791992	13955
True	False	False	False	False	-2237.63598632813	-2471.45922851563	210.736968994141	0.291993319988251	0.771022319793701	0.115694805979729	53.9736824035645	10255
True	False	False	False	False	-2233.29907226563	-2321.80322265625	110.914192199707	0.621374189853668	0.94086629152298	0.372691035270691	42.3300018310547	4233
True	False	False	False	False	-2229.4326171875	-2691.88354492188	236.24723815918	0.772325813770294	0.958555996417999	0.771459460258484	99.0938949584961	21107
True	False	False	False	False	-2228.986328125	-2404.58349609375	259.539215087891	0.537840604782104	0.918030142784119	0.280879765748978	59.9829063415527	14036
True	False	False	False	False	-2228.50073242188	-2767.70629882813	245.120376586914	0.476714372634888	0.923482537269592	0.229316920042038	172.610855102539	38147
True	False	False	False	False	-2208.71704101563	-2771.74926757813	80.9673614501953	0.553029417991638	0.927829325199127	0.295394539833069	116.36986541748	8495
True	False	False	False	False	-2226.75073242188	-2724.01025390625	147.515884399414	0.683323383331299	0.952688872814178	0.470039635896683	101.714286804199	13528
True	False	False	False	False	-2220.94604492188	-2459.26416015625	19.9645557403564	0.776177406311035	0.943199634552002	0.804480254650116	50.8888893127441	916
True	False	False	False	False	-2220.32397460938	-2668.36206054688	126.442184448242	0.533915042877197	0.882291734218597	0.277252852916718	66.5789489746094	7590
True	False	False	False	False	-2212.47338867188	-2621.2998046875	131.987884521484	0.809868931770325	0.949699282646179	1	57.655460357666	6861
True	False	False	False	False	-2219.0908203125	-2541.947265625	137.533599853516	0.545307099819183	0.917612552642822	0.28791669011116	54.5887107849121	6769
True	False	False	False	False	-2216.55786132813	-2436.28442382813	99.8227767944336	0.777396082878113	0.946638286113739	0.816632270812988	50.2222213745117	4520
True	False	False	False	False	-2216.0009765625	-2605.97045898438	29.9468326568604	0.764188587665558	0.943764388561249	0.717723667621613	47.1851844787598	1274
True	False	False	False	False	-2211.83447265625	-2577.056640625	147.515884399414	0.749781250953674	0.954219400882721	0.648868799209595	59.3082695007324	7888
True	False	False	False	False	-2209.17651367188	-2468.35888671875	139.751892089844	0.766303777694702	0.959147870540619	0.730220139026642	77.2698440551758	9736
True	False	False	False	False	-2206.86962890625	-2744.13110351563	204.082122802734	0.629056334495544	0.932851314544678	0.382970869541168	84.8695678710938	15616
True	False	False	False	False	-2195.34814453125	-2653.57299804688	228.483245849609	0.726357579231262	0.948881149291992	0.56964111328125	90.0485458374023	18550
True	False	False	False	False	-2200.6875	-2521.90869140625	65.4393768310547	0.785227477550507	0.951528549194336	0.970944821834564	53.7966117858887	3174
True	False	False	False	False	-2200.84228515625	-2386.69140625	178.571853637695	0.468732476234436	0.860277414321899	0.223261445760727	54.8322982788086	8828
True	False	False	False	False	-2198.830078125	-2594.67260742188	140.861022949219	0.810112833976746	0.964433610439301	1	66.6377944946289	8463
True	False	False	False	False	-2198.13452148438	-2542.962890625	123.114753723145	0.689725339412689	0.956723928451538	0.482558608055115	61.3243255615234	6807
True	False	False	False	False	-2195.76147460938	-2483.79345703125	125.333038330078	0.643630743026733	0.938270330429077	0.403649151325226	63.831859588623	7213
True	False	False	False	False	-2197.544921875	-2429.80615234375	99.8227767944336	0.722803056240082	0.941509008407593	0.559686005115509	49.3888893127441	4445
True	False	False	False	False	-2193.06518554688	-2360.55981445313	154.17073059082	0.728374063968658	0.960792183876038	0.575480759143829	62.6259002685547	8705
True	False	False	False	False	-2190.40576171875	-2526.55053710938	42.1473922729492	0.836018741130829	0.959428310394287	1	54.0789489746094	2055
True	False	False	False	False	-2187.10815429688	-2399.529296875	148.625015258789	0.630026817321777	0.953969717025757	0.38429844379425	57.6641807556152	7727
True	False	False	False	False	-2186.59838867188	-2793.27319335938	221.828384399414	0.505277693271637	0.877296566963196	0.252183049917221	122.855003356934	24571
True	False	False	False	False	-2186.41235351563	-2750.26098632813	34.3833999633789	0.770503997802734	0.943335175514221	0.757918477058411	65.9032287597656	2043
True	False	False	False	False	-2173.45483398438	-2729.6513671875	168.589569091797	0.770215749740601	0.955330193042755	0.755871534347534	71.559211730957	10877
True	False	False	False	False	-2176.81030273438	-2599.33813476563	135.315322875977	0.76977926492691	0.956976473331451	0.752817690372467	68.1803283691406	8318
True	False	False	False	False	-2185.1552734375	-2572.43627929688	104.259346008301	0.665127098560333	0.952942848205566	0.437480479478836	65.6702117919922	6173
True	False	False	False	False	-2178.15014648438	-2505.64526367188	197.427261352539	0.749563694000244	0.951395988464355	0.647986531257629	79.3820190429688	14130
True	False	False	False	False	-2184.3544921875	-2448.05932617188	120.896469116211	0.630019009113312	0.954141318798065	0.384287714958191	55.678897857666	6069
True	False	False	False	False	-2182.37158203125	-2464.36254882813	97.6044921875	0.640350520610809	0.941218256950378	0.398851245641708	64.4772720336914	5674
True	False	False	False	False	-2176.27563476563	-2620.97729492188	145.297592163086	0.642258167266846	0.945220232009888	0.401630789041519	55.2213745117188	7234
True	False	False	False	False	-2172.595703125	-2748.8837890625	33.2742576599121	0.745649039745331	0.936564445495605	0.63269704580307	65.9000015258789	1977
True	False	False	False	False	-2172.04565429688	-2708.20703125	180.790130615234	0.638769209384918	0.92425411939621	0.39656925201416	91.7730026245117	14959
True	False	False	False	False	-2171.22607421875	-2829.5048828125	23.2919807434082	0.45277014374733	0.947224020957947	0.211548179388046	135.190475463867	2839
True	False	False	False	False	-2169.412109375	-2811.59228515625	183.008422851563	0.741778492927551	0.956238150596619	0.61856085062027	131.721206665039	21734
True	False	False	False	False	-2170.27514648438	-2764.68237304688	205.191253662109	0.432034194469452	0.905108273029327	0.197061091661453	69.8702697753906	12926
True	False	False	False	False	-2170.3447265625	-2576.84594726563	124.223899841309	0.616013824939728	0.924621760845184	0.365747570991516	62.5089302062988	7001
True	False	False	False	False	-2171.17041015625	-2476.0419921875	118.678184509277	0.682536005973816	0.940918147563934	0.468541741371155	61.4672889709473	6577
True	False	False	False	False	-2165.38940429688	-2422.30297851563	185.226699829102	0.489812076091766	0.889941692352295	0.23956036567688	61.9880256652832	10352
True	False	False	False	False	-2164.37890625	-2686.34301757813	128.660461425781	0.789452075958252	0.951774656772614	1	78.5775833129883	9115
True	False	False	False	False	-2164.19311523438	-2534.234375	211.846115112305	0.764225840568542	0.948973715305328	0.717936635017395	94.6753921508789	18083
True	False	False	False	False	-2160.77368164063	-2329.65087890625	173.026138305664	0.645403206348419	0.963543653488159	0.406278669834137	52.1923065185547	8142
True	False	False	False	False	-2158.38134765625	-2807.91967773438	51.0205307006836	0.761244773864746	0.959287643432617	0.701598525047302	110.760871887207	5095
True	False	False	False	False	-2147.47045898438	-2794.1142578125	133.097030639648	0.816674590110779	0.960328042507172	1	78.3499984741211	9402
True	False	False	False	False	-2156.28515625	-2509.73852539063	92.0587844848633	0.763090133666992	0.953183054924011	0.711547255516052	64.6746978759766	5368
True	False	False	False	False	-2151.78491210938	-2775.01904296875	153.061584472656	0.797638714313507	0.959614157676697	1	71.3550720214844	9847
True	False	False	False	False	-2140.24365234375	-2731.78051757813	218.500961303711	0.452797442674637	0.801953375339508	0.211567789316177	110.482231140137	21765
True	False	False	False	False	-2143.97705078125	-2561.80737304688	191.881561279297	0.586743831634521	0.92703253030777	0.33073753118515	68.4161834716797	11836
True	False	False	False	False	-2144.23217773438	-2434.33715820313	68.7667999267578	0.765656411647797	0.960058152675629	0.726305961608887	61.2903213500977	3800
True	False	False	False	False	-2145.51293945313	-2417.59423828125	80.9673614501953	0.725601851940155	0.922701418399811	0.567489385604858	72.3013687133789	5278
True	False	False	False	False	-2140.7119140625	-2448.27368164063	127.551322937012	0.602611660957336	0.937124311923981	0.349143445491791	52.8869552612305	6082
True	False	False	False	False	-2136.96948242188	-2633.86865234375	183.008422851563	0.76558256149292	0.954329788684845	0.725864291191101	56.6545448303223	9348
True	False	False	False	False	-2131.80590820313	-2586.4970703125	200.754699707031	0.839820861816406	0.963105916976929	1	73.2430953979492	13257
True	False	False	False	False	-2128.16064453125	-2515.62524414063	343.834014892578	0.376345843076706	0.897878229618073	0.161656245589256	76.0096740722656	23563
True	False	False	False	False	-2126.10107421875	-2851.01684570313	77.6399383544922	0.729374051094055	0.952727735042572	0.578431367874146	117.828575134277	8248
True	False	False	False	False	-2124.73999023438	-2864.66870117188	73.203369140625	0.53937292098999	0.925361454486847	0.28230893611908	132.803024291992	8765
True	False	False	False	False	-2070.46069335938	-2856.35229492188	131.987884521484	0.759082078933716	0.946451187133789	0.690548181533813	62.4958000183105	7437
True	False	False	False	False	-2113.181640625	-2823.22827148438	66.5485153198242	0.66959422826767	0.940124332904816	0.445100098848343	78.6833343505859	4721
True	False	False	False	False	-2122.12963867188	-2792.638671875	240.683807373047	0.80272513628006	0.958773255348206	1	85.4009246826172	18532
True	False	False	False	False	-2111.3486328125	-2739.71752929688	124.223899841309	0.647358953952789	0.931819975376129	0.409211099147797	65.8125	7371
True	False	False	False	False	-2111.88354492188	-2572.6484375	208.518692016602	0.55723237991333	0.843565881252289	0.299553990364075	85.4893646240234	16072
True	False	False	False	False	-2118.88134765625	-2463.44506835938	128.660461425781	0.780611455440521	0.962010085582733	0.855170607566833	55.5603446960449	6445
True	False	False	False	False	-2112.17163085938	-2534.6416015625	72.0942230224609	0.762581646442413	0.947114050388336	0.708754479885101	60.7999992370605	3952
True	False	False	False	False	-2111.515625	-2689.18090820313	146.40673828125	0.790809690952301	0.956700146198273	1	84.1666641235352	11110
True	False	False	False	False	-2101.31201171875	-2670.22143554688	153.061584472656	0.525315880775452	0.919601023197174	0.269475519657135	60.0144920349121	8282
True	False	False	False	False	-2104.36889648438	-2631.69653320313	170.807861328125	0.791216492652893	0.964255213737488	1	85.6298675537109	13187
True	False	False	False	False	-2098.3740234375	-2846.74462890625	123.114753723145	0.708051383495331	0.946451187133789	0.522282242774963	86.8828811645508	9644
True	False	False	False	False	-2096.17504882813	-2822.126953125	241.792938232422	0.326508551836014	0.771853566169739	0.133542820811272	115.380737304688	25153
True	False	False	False	False	-2086.84301757813	-2793.6279296875	107.586769104004	0.738487541675568	0.944500684738159	0.607207953929901	53.432991027832	5183
True	False	False	False	False	-2097.24755859375	-2556.3486328125	19.9645557403564	0.725530564785004	0.936461865901947	0.56728732585907	50.4444427490234	908
True	False	False	False	False	-2096.26000976563	-2518.04907226563	192.990692138672	0.765188992023468	0.9583860039711	0.723530054092407	60.4482765197754	10518
True	False	False	False	False	-2096.22534179688	-2773.72534179688	131.987884521484	0.779522478580475	0.949143707752228	0.840783715248108	61.6050415039063	7331
True	False	False	False	False	-2082.6943359375	-2757.1103515625	103.150199890137	0.688050091266632	0.923658430576324	0.479222506284714	82.3010787963867	7654
True	False	False	False	False	-2092.04467773438	-2703.94189453125	179.680999755859	0.656202852725983	0.951392710208893	0.422898352146149	61.6975326538086	9995
True	False	False	False	False	-2093.06469726563	-2593.064453125	191.881561279297	0.784931659698486	0.960127413272858	0.952417612075806	92.2947998046875	15967
True	False	False	False	False	-2083.84130859375	-2734.7421875	95.3862075805664	0.827333629131317	0.967214345932007	1	61.5581398010254	5294
True	False	False	False	False	-2078.75048828125	-2711.51245117188	33.2742576599121	0.803785860538483	0.962256669998169	1	50.8333320617676	1525
True	False	False	False	False	-2078.06665039063	-2551.6591796875	250.666076660156	0.445523381233215	0.925786137580872	0.206395372748375	65.7168121337891	14852
True	False	False	False	False	-2076.08642578125	-2636.220703125	207.409545898438	0.646611511707306	0.953382611274719	0.408086508512497	58.8663101196289	11008
True	False	False	False	False	-2067.50390625	-2814.69116210938	130.878753662109	0.752703249454498	0.954732000827789	0.661087512969971	57.7796592712402	6818
True	False	False	False	False	-2057.0908203125	-2788.369140625	185.226699829102	0.688399314880371	0.950221061706543	0.479914337396622	62.9041900634766	10505
True	False	False	False	False	-2066.57836914063	-2732.6005859375	94.2770690917969	0.817713499069214	0.963002026081085	1	60.7529411315918	5164
True	False	False	False	False	-2064.49438476563	-2573.720703125	170.807861328125	0.494990229606628	0.875008046627045	0.243720754981041	53.4220771789551	8227
True	False	False	False	False	-2063.41259765625	-2715.2998046875	118.678184509277	0.562999427318573	0.949541032314301	0.305368602275848	55.6448593139648	5954
True	False	False	False	False	-2059.01123046875	-2765.19189453125	105.36848449707	0.702846884727478	0.929617285728455	0.510342478752136	63.3052635192871	6014
True	False	False	False	False	-2056.10278320313	-2683.93994140625	196.318130493164	0.761598765850067	0.948681116104126	0.703467845916748	58.6553688049316	10382
True	False	False	False	False	-2055.73120117188	-2881.716796875	153.061584472656	0.786026954650879	0.950653076171875	1	101.210144042969	13967
True	False	False	False	False	-2054.39794921875	-2902.34228515625	195.208984375	0.4056316614151	0.850837230682373	0.179686352610588	139.375	24530
True	False	False	False	False	-2042.1748046875	-2850.724609375	148.625015258789	0.705064654350281	0.947716176509857	0.515360057353973	58.2164192199707	7801
True	False	False	False	False	-2022.70458984375	-2773.98413085938	184.117568969727	0.658481895923615	0.938300311565399	0.426545202732086	85.9638519287109	14270
True	False	False	False	False	-2047.53088378906	-2601.54296875	187.44499206543	0.828562021255493	0.957306742668152	1	57.1656799316406	9661
True	False	False	False	False	-2048.67529296875	-2508.36181640625	181.899276733398	0.72121262550354	0.938828706741333	0.555363178253174	63.2682914733887	10376
True	False	False	False	False	-2038.47619628906	-2749.28393554688	216.282684326172	0.643717765808105	0.944581151008606	0.403777599334717	61.1230773925781	11919
True	False	False	False	False	-2032.50573730469	-2704.60815429688	268.412353515625	0.556228339672089	0.837287187576294	0.298554480075836	144.256195068359	34910
True	False	False	False	False	-2036.4501953125	-2561.61938476563	147.515884399414	0.724145829677582	0.953152477741241	0.563397824764252	71.6315765380859	9527
True	False	False	False	False	-2035.17529296875	-2630.75219726563	240.683807373047	0.469834297895432	0.885353684425354	0.224089249968529	59.9815673828125	13016
True	False	False	False	False	-2022.63073730469	-2810.7890625	186.335845947266	0.597214102745056	0.922276496887207	0.342738777399063	61.7142868041992	10368
True	False	False	False	False	-2021.45764160156	-2925.66381835938	435.892791748047	0.231606975197792	0.757402002811432	0.0871292874217033	146.440200805664	57551
True	False	False	False	False	-1970.23608398438	-2932.34741210938	176.353576660156	0.714804708957672	0.950973153114319	0.538693726062775	88.0691833496094	14003
True	False	False	False	False	-1991.74865722656	-2910.83544921875	168.589569091797	0.521382451057434	0.884003162384033	0.265991896390915	65.2434234619141	9917
True	False	False	False	False	-2020.09558105469	-2888.16650390625	170.807861328125	0.629268407821655	0.956004440784454	0.383260428905487	84.5909118652344	13027
True	False	False	False	False	-1974.42700195313	-2870.87182617188	158.607299804688	0.694418728351593	0.948963820934296	0.492146819829941	70.9650344848633	10148
True	False	False	False	False	-1994.29052734375	-2850.05883789063	170.807861328125	0.692326605319977	0.942278861999512	0.487827599048615	56.6363639831543	8722
True	False	False	False	False	-2014.9345703125	-2745.25830078125	118.678184509277	0.778608024120331	0.962641417980194	0.829857766628265	57.0186920166016	6101
True	False	False	False	False	-2018.0478515625	-2593.34497070313	210.736968994141	0.68892914056778	0.951819002628326	0.480967491865158	59.7105255126953	11345
True	False	False	False	False	-2013.587890625	-2714.55493164063	103.150199890137	0.688050091266632	0.931147396564484	0.479222506284714	67.5914001464844	6286
True	False	False	False	False	-2000.20483398438	-2647.45629882813	245.120376586914	0.77924770116806	0.949937462806702	0.837402522563934	58.4389152526855	12915
True	False	False	False	False	-2011.60424804688	-2540.48803710938	115.350761413574	0.699858546257019	0.948454320430756	0.503738164901733	71.913459777832	7479
True	False	False	False	False	-2001.05383300781	-2568.8896484375	171.917007446289	0.767260611057281	0.965647399425507	0.736163318157196	57.1870956420898	8864
True	False	False	False	False	-1993.90881347656	-2815.53979492188	186.335845947266	0.716425657272339	0.953412055969238	0.542802810668945	69.3392868041992	11649
True	False	False	False	False	-1992.36206054688	-2755.9384765625	214.064392089844	0.552009046077728	0.925500571727753	0.294394433498383	61.7979278564453	11927
True	False	False	False	False	-1991.27856445313	-2609.87280273438	170.807861328125	0.689701855182648	0.963259816169739	0.482511550188065	51.3701286315918	7911
True	False	False	False	False	-1972.30383300781	-2707.751953125	215.173538208008	0.531929016113281	0.91239595413208	0.275436520576477	68.0463943481445	13201
True	False	False	False	False	-1986.83996582031	-2669.1943359375	97.6044921875	0.819784700870514	0.951156854629517	1	82.6818161010742	7276
True	False	False	False	False	-1966.52136230469	-2966.20727539063	209.627822875977	0.480789929628372	0.911472737789154	0.232462525367737	169.068786621094	31954
True	False	False	False	False	-1913.66027832031	-2997.59375	227.374099731445	0.517909646034241	0.90270334482193	0.262953370809555	177.248779296875	36336
True	False	False	False	False	-1949.99096679688	-2990.48388671875	13.3097038269043	0.66390061378479	0.935661971569061	0.435427129268646	101.25	1215
True	False	False	False	False	-1928.88586425781	-2967.47387695313	205.191253662109	0.610706567764282	0.918150424957275	0.359047651290894	102.908111572266	19038
True	False	False	False	False	-1897.75268554688	-3011.54223632813	148.625015258789	0.571434736251831	0.939312815666199	0.314107835292816	149.582092285156	20044
True	False	False	False	False	-1904.36560058594	-2938.7353515625	11.0914192199707	0.619482219219208	0.927492141723633	0.37021940946579	40.5999984741211	406
True	False	False	False	False	-1951.55883789063	-2927.82934570313	109.805053710938	0.819165587425232	0.95396763086319	1	76.1717147827148	7541
True	False	False	False	False	-1964.58361816406	-2906.47216796875	113.132476806641	0.763600468635559	0.9509596824646	0.714391827583313	70.5784301757813	7199
True	False	False	False	False	-1956.78466796875	-2827.41064453125	191.881561279297	0.516615450382233	0.907474994659424	0.261829823255539	73.9826583862305	12799
True	False	False	False	False	-1958.21362304688	-2786.61791992188	217.391815185547	0.443444907665253	0.859584748744965	0.204935654997826	75.5561218261719	14809
True	False	False	False	False	-1962.22448730469	-2674.91650390625	118.678184509277	0.778608024120331	0.947987496852875	0.829857766628265	76.8037414550781	8218
True	False	False	False	False	-1965.65173339844	-2615.4375	197.427261352539	0.557267129421234	0.925088882446289	0.299588680267334	71.5168533325195	12730
True	False	False	False	False	-1952.29333496094	-2641.37719726563	268.412353515625	0.358644217252731	0.869103968143463	0.151324599981308	84.9421463012695	20556
True	False	False	False	False	-1946.88293457031	-2751.1162109375	225.155807495117	0.521483600139618	0.862494766712189	0.266080915927887	86.0098495483398	17460
True	False	False	False	False	-1944.86547851563	-2721.68041992188	174.135284423828	0.512558102607727	0.926627159118652	0.258337557315826	74.8216552734375	11747
True	False	False	False	False	-1941.04907226563	-2669.462890625	69.8759460449219	0.778005719184875	0.945740580558777	0.823125541210175	74.3015899658203	4681
True	False	False	False	False	-1940.52624511719	-2803.02905273438	184.117568969727	0.554131984710693	0.910228908061981	0.296479493379593	76.0120468139648	12618
True	False	False	False	False	-1939.48107910156	-2886.85180664063	236.24723815918	0.529291808605194	0.924697279930115	0.273043423891068	85.1267623901367	18132
True	False	False	False	False	-1905.97631835938	-2834.06982421875	205.191253662109	0.704227805137634	0.952879428863525	0.513454794883728	83.5135116577148	15450
True	False	False	False	False	-1928.23864746094	-2762.25268554688	97.6044921875	0.784017562866211	0.962020635604858	0.919521510601044	81.125	7139
True	False	False	False	False	-1928.31359863281	-2681.6943359375	133.097030639648	0.59638512134552	0.905567765235901	0.341768622398376	101.108329772949	12133
True	False	False	False	False	-1926.31860351563	-2664.78881835938	58.7845230102539	0.807007014751434	0.960947930812836	1	72.9622650146484	3867
True	False	False	False	False	-1924.59167480469	-2606.73120117188	74.3125076293945	0.77451878786087	0.952120721340179	0.789397180080414	86.4328384399414	5791
True	False	False	False	False	-1920.6533203125	-2730.0849609375	97.6044921875	0.658792555332184	0.941887199878693	0.427046239376068	69.3068161010742	6099
True	False	False	False	False	-1919.53991699219	-2639.09204101563	95.3862075805664	0.790671706199646	0.961418867111206	1	75.3488388061523	6480
True	False	False	False	False	-1919.63269042969	-2621.73999023438	89.8404998779297	0.670226395130157	0.927185118198395	0.446196794509888	68.4938278198242	5548
True	False	False	False	False	-1918.01501464844	-2813.09326171875	194.099838256836	0.642002463340759	0.953741729259491	0.401256531476974	77.8342819213867	13621
True	False	False	False	False	-1915.49584960938	-2774.876953125	108.695907592773	0.685513734817505	0.935154676437378	0.474253714084625	71.2142868041992	6979
True	False	False	False	False	-1905.82470703125	-2657.103515625	83.1856460571289	0.620580017566681	0.929473519325256	0.371650695800781	59.0533332824707	4429
True	False	False	False	False	-1904.814453125	-2688.84326171875	155.279876708984	0.72639799118042	0.950423657894135	0.569756746292114	76.0357131958008	10645
True	False	False	False	False	-1903.40087890625	-2909.41528320313	313.887176513672	0.665289521217346	0.938452184200287	0.437753617763519	79.0989379882813	22385
True	False	False	False	False	-1897.90087890625	-2737.703125	104.259346008301	0.733055353164673	0.948376715183258	0.589626967906952	70.1595764160156	6595
True	False	False	False	False	-1895.90246582031	-2776.61987304688	141.970169067383	0.430682182312012	0.915245711803436	0.196143284440041	67.703125	8666
True	False	False	False	False	-2950.32373046875	-1894.98205566406	119.787330627441	0.699691891670227	0.937001049518585	0.503374934196472	166.805557250977	18015
True	False	False	False	False	-2976.4755859375	-1844.873046875	93.1679229736328	0.772283971309662	0.941423356533051	0.771135985851288	154.071426391602	12942
True	False	False	False	False	-3005.55151367188	-1790.24609375	257.320922851563	0.308868438005447	0.937457203865051	0.124269485473633	133.530166625977	30979
True	False	False	False	False	-3015.40551757813	-1741.8798828125	370.453399658203	0.313865154981613	0.869677066802979	0.126863181591034	126.919158935547	42391
True	False	False	False	False	-3061.51586914063	-1673.84204101563	208.518692016602	0.662889420986176	0.936567842960358	0.433746457099915	159.228729248047	29935
True	False	False	False	False	-3092.98193359375	-1600.08264160156	305.014038085938	0.268268793821335	0.820788264274597	0.104095973074436	131.218185424805	36085
True	False	False	False	False	-3118.65795898438	-1542.57385253906	178.571853637695	0.461883872747421	0.940230846405029	0.218172878026962	137.527954101563	22142
True	False	False	False	False	-3144.32104492188	-1485.0078125	124.223899841309	0.647358953952789	0.936437487602234	0.409211099147797	156.633926391602	17543
True	False	False	False	False	-3158.68725585938	-1445.25769042969	80.9673614501953	0.658864200115204	0.954313635826111	0.427161902189255	127.808219909668	9330
True	False	False	False	False	-3173.13940429688	-1378.81140136719	207.409545898438	0.512735724449158	0.877177298069	0.258489489555359	124.641708374023	23308
True	False	False	False	False	-3194.34155273438	-1316.5205078125	326.087738037109	0.388660550117493	0.812735497951508	0.169089213013649	137.326538085938	40374
True	False	False	False	False	-3228.28662109375	-1237.20983886719	236.24723815918	0.324869602918625	0.939579844474792	0.132667317986488	147.474182128906	31412
True	False	False	False	False	-3239.037109375	-1190.18408203125	147.515884399414	0.796800673007965	0.951428830623627	1	152.375946044922	20266
True	False	False	False	False	-3256.970703125	-1122.24108886719	211.846115112305	0.676685869693756	0.960042953491211	0.457679092884064	144.706802368164	27639
True	False	False	False	False	-3285.05981445313	-1064.29321289063	19.9645557403564	0.337209492921829	0.879528164863586	0.139331847429276	114.444442749023	2060
True	False	False	False	False	-3268.88256835938	-1063.875	94.2770690917969	0.817713499069214	0.960534572601318	1	118.952941894531	10111
True	False	False	False	False	-3283.416015625	-1017.08044433594	280.612915039063	0.457576304674149	0.942063570022583	0.215021267533302	148.019760131836	37449
True	False	False	False	False	-3299.78198242188	-950.885986328125	123.114753723145	0.610513687133789	0.955326914787292	0.358807295560837	148.648651123047	16500
True	False	False	False	False	-3309.57568359375	-878.723083496094	155.279876708984	0.770017266273499	0.963789045810699	0.754476308822632	142.235717773438	19913
True	False	False	False	False	-3320.00024414063	-830.721008300781	239.574661254883	0.291925251483917	0.917961359024048	0.115660779178143	136.995376586914	29591
True	False	False	False	False	-3333.22802734375	-750.107055664063	97.6044921875	0.640350520610809	0.957460463047028	0.398851245641708	143.181823730469	12600
True	False	False	False	False	-3341.68115234375	-672.385803222656	137.533599853516	0.567833960056305	0.952847123146057	0.310342341661453	137.564514160156	17058
True	False	False	False	False	-3348.00634765625	-614.978454589844	144.188446044922	0.722330927848816	0.956363081932068	0.558394551277161	148.376922607422	19289
True	False	False	False	False	-3353.19946289063	-562.234069824219	163.043869018555	0.510704278945923	0.95430064201355	0.256756961345673	134.673461914063	19797
True	False	False	False	False	-3354.41528320313	-453.255401611328	353.816284179688	0.525317251682281	0.908395946025848	0.269476711750031	143.326019287109	45721
True	False	False	False	False	-3373.5546875	-343.653503417969	85.4039306640625	0.257386296987534	0.955599904060364	0.0989432260394096	97.2077941894531	7485
True	False	False	False	False	-3358.37524414063	-262.275634765625	212.955261230469	0.594638288021088	0.937151968479156	0.339735835790634	152.03125	29190
True	False	False	False	False	-3368.02294921875	-118.961753845215	51.0205307006836	0.358729213476181	0.916908740997314	0.151373252272606	94.3260879516602	4339
True	False	False	False	False	-3361.11474609375	-233.828491210938	131.987884521484	0.720541477203369	0.951105535030365	0.553562164306641	153.327728271484	18246
True	False	False	False	False	-3358.40747070313	-191.093856811523	326.087738037109	0.344234675168991	0.892826557159424	0.14320270717144	144.602035522461	42513
True	False	False	False	False	-3358.06884765625	-320.951049804688	241.792938232422	0.706170499324799	0.959395945072174	0.517900466918945	147.688079833984	32196
True	False	False	False	False	-3357.68090820313	-388.139678955078	859.585021972656	0.195247709751129	0.83457887172699	0.0713319703936577	139.472259521484	108091
True	False	False	False	False	-3356.71557617188	-291.080596923828	245.120376586914	0.468255788087845	0.911823749542236	0.222904115915298	133.099548339844	29415
True	False	False	False	False	-3357.26147460938	-146.243698120117	244.01123046875	0.416665971279144	0.944741249084473	0.186810284852982	126.227272033691	27770
True	False	False	False	False	-3351.5673828125	-51.4702796936035	351.597991943359	0.274221211671829	0.953722774982452	0.10695806145668	141.116714477539	44734
True	False	False	False	False	-3351.26025390625	-503.30078125	402.618530273438	0.425024449825287	0.857454061508179	0.192336514592171	145.796142578125	52924
True	False	False	False	False	-3350.00170898438	-96.4573593139648	249.556930541992	0.684199810028076	0.932923436164856	0.471717447042465	128.857772827148	28993
True	False	False	False	False	-3348.48486328125	-594.645263671875	137.533599853516	0.699044167995453	0.944254219532013	0.501968204975128	143.838714599609	17836
True	False	False	False	False	-3345.64306640625	-531.607849121094	252.884368896484	0.481828957796097	0.883134245872498	0.233270421624184	137.017547607422	31240
True	False	False	False	False	-3345.14965820313	-205.942504882813	69.8759460449219	0.795017898082733	0.974097073078156	1	110.98412322998	6992
True	False	False	False	False	-3341.046875	-1.71566009521484	389.308837890625	0.295940726995468	0.707489013671875	0.117675594985485	120.458686828613	42281
True	False	False	False	False	-3340.73193359375	-638.311096191406	187.44499206543	0.766782999038696	0.952647268772125	0.733172476291656	117.988166809082	19940
True	False	False	False	False	-3337.90649414063	-405.469665527344	117.569046020508	0.542396783828735	0.914310276508331	0.285151779651642	87.7735824584961	9304
True	False	False	False	False	-3340.59228515625	-222.238357543945	134.206176757813	0.724908888339996	0.963348388671875	0.56553328037262	102.31404876709	12380
True	False	False	False	False	-3338.59594726563	-72.1412887573242	137.533599853516	0.381128132343292	0.848855674266815	0.164518058300018	102.201614379883	12673
True	False	False	False	False	-3339.9404296875	49.6859550476074	232.919815063477	0.351656317710876	0.955845832824707	0.147354677319527	129.071426391602	27105
True	False	False	False	False	-3337.94653320313	-161.793167114258	170.807861328125	0.547446250915527	0.923805475234985	0.28996729850769	86.298698425293	13290
True	False	False	False	False	-3335.33325195313	-271.819519042969	190.772415161133	0.599560976028442	0.9379603266716	0.345504641532898	94.889533996582	16321
True	False	False	False	False	-3334.76538085938	-720.364440917969	293.922607421875	0.432983696460724	0.935444116592407	0.197707548737526	139.026412963867	36842
True	False	False	False	False	-3332.29052734375	-429.491882324219	114.241622924805	0.66729873418808	0.921647727489471	0.441156625747681	81.3689346313477	8381
True	False	False	False	False	-3332.4873046875	-298.386322021484	24.401123046875	0.760120630264282	0.957139134407043	0.695777595043182	67.1818161010742	1478
True	False	False	False	False	-3333.83813476563	-127.96443939209	131.987884521484	0.739435315132141	0.941687762737274	0.61041921377182	118.142860412598	14059
True	False	False	False	False	-3331.7177734375	-326.283142089844	137.533599853516	0.634501934051514	0.952039420604706	0.390508234500885	79.2177429199219	9823
True	False	False	False	False	-3329.03369140625	28.5464515686035	160.825576782227	0.752340793609619	0.959173381328583	0.659532845020294	103.986206054688	15078
True	False	False	False	False	-3328.81030273438	-782.638854980469	175.244430541992	0.487797260284424	0.943849861621857	0.237958878278732	146.829116821289	23199
True	False	False	False	False	-3323.9599609375	-699.363098144531	130.878753662109	0.772971868515015	0.947174787521362	0.776539385318756	118.381355285645	13969
True	False	False	False	False	-3319.07275390625	-596.848083496094	181.899276733398	0.705662131309509	0.956019997596741	0.516729354858398	86.0853652954102	14118
True	False	False	False	False	-3323.52612304688	-199.485061645508	188.554138183594	0.439756333827972	0.843619585037231	0.202364638447762	109.788238525391	18664
True	False	False	False	False	-3321.54956054688	-487.895141601563	258.430084228516	0.760675430297852	0.948826372623444	0.698628664016724	112.802574157715	26283
True	False	False	False	False	-3317.21362304688	-232.333358764648	161.934722900391	0.814673006534576	0.960869550704956	1	78.3219146728516	11435
True	False	False	False	False	-3319.29663085938	-136.841171264648	63.2210922241211	0.86791318655014	0.971546769142151	1	82.807014465332	4720
True	False	False	False	False	-3318.96411132813	-119.984985351563	93.1679229736328	0.834939122200012	0.964166045188904	1	84.4404754638672	7093
True	False	False	False	False	-3316.23681640625	-689.668273925781	11.0914192199707	0.763594925403595	0.936281979084015	0.714360892772675	84.6999969482422	847
True	False	False	False	False	-3312.98486328125	-568.522216796875	147.515884399414	0.66099351644516	0.950901627540588	0.43062424659729	94.5639114379883	12577
True	False	False	False	False	-3313.681640625	35.2611541748047	19.9645557403564	0.725530564785004	0.936461865901947	0.56728732585907	67.2222213745117	1210
True	False	False	False	False	-3311.80859375	-355.530334472656	197.427261352539	0.82590115070343	0.953827917575836	1	92.2191009521484	16415
True	False	False	False	False	-3311.60278320313	-857.079162597656	156.389007568359	0.794880867004395	0.950932502746582	1	132.007095336914	18613
True	False	False	False	False	-3310.8095703125	-662.329345703125	198.536407470703	0.643726408481598	0.949833452701569	0.403790414333344	91.4804458618164	16375
True	False	False	False	False	-3308.43603515625	-53.4080276489258	219.610107421875	0.671533405780792	0.933734178543091	0.448479145765305	90.1414108276367	17848
True	False	False	False	False	-3306.09838867188	-429.881622314453	174.135284423828	0.777160704135895	0.952827990055084	0.814203679561615	82.1146469116211	12892
True	False	False	False	False	-3305.80200195313	1.14947557449341	268.412353515625	0.56890481710434	0.885598421096802	0.311456650495529	144.644622802734	35004
True	False	False	False	False	-3304.87133789063	-909.41552734375	297.250030517578	0.344520509243011	0.929307520389557	0.143361419439316	131.49626159668	35241
True	False	False	False	False	-3297.53369140625	-824.575805664063	150.843307495117	0.553708732128143	0.948258340358734	0.296062499284744	86.9338226318359	11823
True	False	False	False	False	-3304.3837890625	-779.33740234375	191.881561279297	0.666485369205475	0.950336515903473	0.439773589372635	88.2427749633789	15266
True	False	False	False	False	-3303.83203125	-805.352416992188	146.40673828125	0.624050140380859	0.953899919986725	0.376226603984833	88.8712158203125	11731
True	False	False	False	False	-3295.97534179688	-491.523681640625	74.3125076293945	0.538086712360382	0.928880214691162	0.281108766794205	71.8656692504883	4815
True	False	False	False	False	-3302.14013671875	-290.201477050781	167.480438232422	0.818721354007721	0.961427390575409	1	91.2119216918945	13773
True	False	False	False	False	-3294.19091796875	-384.226440429688	178.571853637695	0.630931556224823	0.950424134731293	0.385542124509811	91.3664627075195	14710
True	False	False	False	False	-3292.10595703125	-979.824401855469	75.4216537475586	0.641923666000366	0.949819564819336	0.401141285896301	113.544120788574	7721
True	False	False	False	False	-3284.04516601563	-955.01806640625	110.914192199707	0.827440023422241	0.971212029457092	1	100.889999389648	10089
True	False	False	False	False	-3287.68627929688	-540.795349121094	343.834014892578	0.801908612251282	0.953458905220032	1	115.777420043945	35891
True	False	False	False	False	-3288.35693359375	-185.003463745117	161.934722900391	0.70898699760437	0.954004168510437	0.524491310119629	79.6369857788086	11627
True	False	False	False	False	-3287.99877929688	-149.812347412109	271.739776611328	0.629376769065857	0.91376793384552	0.383408457040787	98.2326507568359	24067
True	False	False	False	False	-3285.9306640625	-118.476448059082	282.831207275391	0.452161252498627	0.849397420883179	0.211111381649971	99.3058853149414	25323
True	False	False	False	False	-3285.14868164063	-930.913269042969	148.625015258789	0.744556486606598	0.955098927021027	0.628614366054535	91.9626846313477	12323
True	False	False	False	False	-3282.69995117188	-718.54248046875	149.734161376953	0.829875767230988	0.960323333740234	1	79.6370391845703	10751
True	False	False	False	False	-3283.04248046875	-231.033020019531	173.026138305664	0.747430086135864	0.946414351463318	0.639520108699799	80.6987152099609	12589
True	False	False	False	False	-3283.63305664063	-77.5464172363281	209.627822875977	0.480789929628372	0.835319578647614	0.232462525367737	89.201057434082	16859
True	False	False	False	False	-3280.17236328125	-631.77392578125	161.934722900391	0.647923767566681	0.946697115898132	0.410064101219177	89.2945175170898	13037
True	False	False	False	False	-3278.95361328125	30.9445266723633	194.099838256836	0.642002463340759	0.957866728305817	0.401256531476974	107.645713806152	18838
True	False	False	False	False	-3277.9326171875	-1045.78405761719	104.259346008301	0.733055353164673	0.964467108249664	0.589626967906952	139.159576416016	13081
True	False	False	False	False	-3276.228515625	-447.045806884766	343.834014892578	0.675487756729126	0.944935202598572	0.455510288476944	106.029029846191	32869
True	False	False	False	False	-3270.68359375	-356.217315673828	236.24723815918	0.772325813770294	0.948141098022461	0.771459460258484	89.7276992797852	19112
True	False	False	False	False	-3266.55639648438	-308.677124023438	208.518692016602	0.791674017906189	0.96091103553772	1	90.3563842773438	16987
True	False	False	False	False	-3269.36791992188	5.19263744354248	154.17073059082	0.746117413043976	0.949513971805573	0.634470880031586	82.3093490600586	11441
True	False	False	False	False	-3266.85083007813	-206.54475402832	108.695907592773	0.641959667205811	0.925380945205688	0.401193976402283	83.2142868041992	8155
True	False	False	False	False	-3266.1630859375	-1089.185546875	298.359191894531	0.511992633342743	0.946662545204163	0.257854461669922	151.215606689453	40677
True	False	False	False	False	-3248.88232421875	-1082.59655761719	83.1856460571289	0.69868016242981	0.953584969043732	0.501181185245514	92.3600006103516	6927
True	False	False	False	False	-3254.48779296875	-914.64794921875	178.571853637695	0.764128386974335	0.943651139736176	0.717379927635193	96.6149063110352	15555
True	False	False	False	False	-3263.08935546875	-689.864501953125	160.825576782227	0.679102420806885	0.952898442745209	0.46211040019989	83.4689636230469	12103
True	False	False	False	False	-3264.40576171875	-571.229919433594	185.226699829102	0.774862349033356	0.95090252161026	0.792401194572449	83.9221572875977	14015
True	False	False	False	False	-3264.96362304688	-54.5558319091797	217.391815185547	0.784231722354889	0.951690316200256	0.925784826278687	84.8928604125977	16639
True	False	False	False	False	-3265.89086914063	-42.8472747802734	26.6194076538086	0.695197403430939	0.946136891841888	0.493773519992828	61.75	1482
True	False	False	False	False	-3264.11303710938	-190.457046508789	100.931915283203	0.730834186077118	0.937555074691772	0.582807719707489	87.0219802856445	7919
True	False	False	False	False	-3262.61328125	-664.7255859375	72.0942230224609	0.762581646442413	0.940535545349121	0.708754479885101	79.1076889038086	5142
True	False	False	False	False	-3259.826171875	-275.918731689453	187.44499206543	0.817443430423737	0.961818158626556	1	101.49112701416	17152
True	False	False	False	False	-3257.15478515625	-856.373962402344	170.807861328125	0.683426439762115	0.954641103744507	0.470236390829086	80.7207794189453	12431
True	False	False	False	False	-3255.578125	-600.921936035156	207.409545898438	0.770842373371124	0.958568394184113	0.760352671146393	80.529411315918	15059
True	False	False	False	False	-3254.08276367188	-981.233093261719	280.612915039063	0.430455535650253	0.845328569412231	0.195989742875099	87.3952560424805	22111
True	False	False	False	False	-3250.85498046875	-779.798950195313	163.043869018555	0.67315798997879	0.950439512729645	0.451344519853592	72.4353713989258	10648
True	False	False	False	False	-3253.02514648438	-659.379455566406	73.203369140625	0.59890741109848	0.945306241512299	0.344731509685516	75.9545440673828	5013
True	False	False	False	False	-3253.72119140625	-17.073392868042	115.350761413574	0.707784593105316	0.953850090503693	0.521656036376953	82.4519195556641	8575
True	False	False	False	False	-3251.77685546875	-94.5882186889648	151.952453613281	0.753516912460327	0.963016211986542	0.664619505405426	77.248176574707	10583
True	False	False	False	False	-3251.5703125	-727.2763671875	169.698715209961	0.687830984592438	0.951671838760376	0.478789359331131	81.8366012573242	12521
True	False	False	False	False	-3247.85034179688	-633.167419433594	155.279876708984	0.664459466934204	0.946159422397614	0.436360716819763	85.4000015258789	11956
True	False	False	False	False	-3251.5400390625	-386.764953613281	127.551322937012	0.725611567497253	0.946157038211823	0.5675168633461	76.0521774291992	8746
True	False	False	False	False	-3250.51904296875	-247.818649291992	180.790130615234	0.763404786586761	0.96293306350708	0.713296294212341	80.0184020996094	13043
True	False	False	False	False	-3248.19091796875	44.6032867431641	128.660461425781	0.759870648384094	0.955566346645355	0.694506108760834	70.75	8207
True	False	False	False	False	-3247.76538085938	-1160.89025878906	261.757507324219	0.313544720411301	0.870041191577911	0.126696079969406	125.241523742676	29557
True	False	False	False	False	-3233.13012695313	-1025.84985351563	131.987884521484	0.647919952869415	0.942876756191254	0.410058319568634	78.9159698486328	9391
True	False	False	False	False	-3246.91870117188	-514.486083984375	259.539215087891	0.589493572711945	0.950677216053009	0.333837389945984	83.991455078125	19654
True	False	False	False	False	-3237.16381835938	-439.840728759766	198.536407470703	0.61399644613266	0.944933235645294	0.363180845975876	77.7374267578125	13915
True	False	False	False	False	-3240.2744140625	-169.465423583984	202.97297668457	0.571107268333435	0.93972247838974	0.313763201236725	77.0601119995117	14102
True	False	False	False	False	-3245.1767578125	-132.307403564453	176.353576660156	0.554245293140411	0.938317656517029	0.296591252088547	75.1132049560547	11943
True	False	False	False	False	-3234.43115234375	-65.6149978637695	259.539215087891	0.521193504333496	0.94250476360321	0.265825659036636	81.7649536132813	19133
True	False	False	False	False	-3236.52880859375	-12.7460956573486	176.353576660156	0.661220967769623	0.96115505695343	0.430996865034103	107.616355895996	17111
True	False	False	False	False	-3233.333984375	-322.265563964844	260.648345947266	0.699591398239136	0.972790956497192	0.503156185150146	81.5574493408203	19166
True	False	False	False	False	-3232.64721679688	-1209.47607421875	119.787330627441	0.818180501461029	0.961881518363953	1	143.601852416992	15509
True	False	False	False	False	-3218.69750976563	-1169.12292480469	202.97297668457	0.625637590885162	0.92570036649704	0.378346592187881	93.2021865844727	17056
True	False	False	False	False	-3227.14965820313	-1053.25634765625	214.064392089844	0.7498939037323	0.950825870037079	0.649327278137207	94.7771987915039	18292
True	False	False	False	False	-3227.23095703125	-927.104858398438	173.026138305664	0.686031520366669	0.953869760036469	0.475260227918625	85.1538467407227	13284
True	False	False	False	False	-3231.693359375	-807.809326171875	200.754699707031	0.717983305454254	0.953947126865387	0.546818435192108	81.0883941650391	14677
True	False	False	False	False	-3230.38745117188	-227.306549072266	246.229507446289	0.719127774238586	0.932794511318207	0.549812078475952	96.9549560546875	21524
True	False	False	False	False	-3229.79956054688	-692.83984375	183.008422851563	0.586549580097198	0.939909696578979	0.33051985502243	87.5151519775391	14440
True	False	False	False	False	-3228.52612304688	-876.461730957031	157.498153686523	0.729563295841217	0.940156817436218	0.57899397611618	99.3169021606445	14103
True	False	False	False	False	-3225.90673828125	-732.770568847656	138.64274597168	0.61875855922699	0.954597949981689	0.369280129671097	75.4720001220703	9434
True	False	False	False	False	-3224.97192382813	-652.082763671875	138.64274597168	0.776717782020569	0.941687762737274	0.809742450714111	78.0559997558594	9757
True	False	False	False	False	-3224.17211914063	-501.086578369141	297.250030517578	0.498623311519623	0.870922565460205	0.246678829193115	98.7985076904297	26478
True	False	False	False	False	-3224.03759765625	-970.287963867188	181.899276733398	0.648231267929077	0.94855535030365	0.41052970290184	81.8170700073242	13418
True	False	False	False	False	-3223.525390625	-763.443969726563	156.389007568359	0.731586515903473	0.957361221313477	0.585095226764679	77.8368759155273	10975
True	False	False	False	False	-3222.8349609375	-391.265563964844	115.350761413574	0.769432365894318	0.969084560871124	0.750428736209869	87.2403869628906	9073
True	False	False	False	False	-3223.669921875	-375.021270751953	114.241622924805	0.740824818611145	0.945272088050842	0.615211486816406	90.0291290283203	9273
True	False	False	False	False	-3222.10131835938	-205.702362060547	147.515884399414	0.817581295967102	0.960323333740234	1	78.6917266845703	10466
True	False	False	False	False	-3222.69897460938	-3.03304195404053	137.533599853516	0.599780976772308	0.952132940292358	0.34576541185379	80.2338714599609	9949
True	False	False	False	False	-3220.74584960938	-164.323806762695	135.315322875977	0.548466503620148	0.931874811649323	0.290950894355774	68.163932800293	8316
True	False	False	False	False	-3220.46533203125	32.1009750366211	153.061584472656	0.806005537509918	0.964607656002045	1	75.9420318603516	10480
True	False	False	False	False	-3219.65063476563	-616.04248046875	131.987884521484	0.677805840969086	0.957224071025848	0.459723263978958	71.4117660522461	8498
True	False	False	False	False	-3219.06274414063	-460.430786132813	171.917007446289	0.687864303588867	0.939767241477966	0.478855133056641	86.8774185180664	13466
True	False	False	False	False	-3216.97534179688	-1102.60217285156	201.863830566406	0.707153856754303	0.957098484039307	0.520181596279144	83.1538467407227	15134
True	False	False	False	False	-3214.04907226563	-573.803771972656	128.660461425781	0.789452075958252	0.958252608776093	1	76.0344848632813	8820
True	False	False	False	False	-3216.93041992188	-99.4014129638672	144.188446044922	0.55437695980072	0.918366193771362	0.296721160411835	71.5999984741211	9308
True	False	False	False	False	-3216.56787109375	-52.2774467468262	139.751892089844	0.762926280498505	0.967305839061737	0.710642993450165	70.4444427490234	8876
True	False	False	False	False	-3216.4111328125	-540.584533691406	176.353576660156	0.721411168575287	0.967607617378235	0.555898606777191	75.8364791870117	12058
True	False	False	False	False	-3213.3984375	-1277.11157226563	430.347076416016	0.312992960214615	0.902760088443756	0.126408606767654	152.688140869141	59243
True	False	False	False	False	-3209.2802734375	-1217.4541015625	148.625015258789	0.621745824813843	0.907809317111969	0.373179197311401	104.962684631348	14065
True	False	False	False	False	-3196.265625	-1026.43176269531	124.223899841309	0.688489496707916	0.945394814014435	0.48009330034256	70.9285736083984	7944
True	False	False	False	False	-3203.99462890625	-933.185546875	149.734161376953	0.838855147361755	0.960109293460846	1	85.4592590332031	11537
True	False	False	False	False	-3212.33911132813	-692.829223632813	95.3862075805664	0.790671706199646	0.953889608383179	1	87.860466003418	7556
True	False	False	False	False	-3212.04223632813	-404.554779052734	98.7136306762695	0.736421585083008	0.943512916564941	0.600361526012421	96.235954284668	8565
True	False	False	False	False	-3212.28271484375	-350.961669921875	108.695907592773	0.693430364131927	0.941386580467224	0.49009707570076	88.0408172607422	8628
True	False	False	False	False	-3209.14624023438	-425.893890380859	128.660461425781	0.759870648384094	0.947174787521362	0.694506108760834	75.4741363525391	8755
True	False	False	False	False	-3208.46215820313	-288.352020263672	205.191253662109	0.796021342277527	0.95883709192276	1	88.6108093261719	16393
True	False	False	False	False	-3208.75512695313	-140.041702270508	197.427261352539	0.615491211414337	0.915637791156769	0.365080237388611	89.2134857177734	15880
True	False	False	False	False	-3208.24658203125	-826.061828613281	171.917007446289	0.666936814785004	0.93904036283493	0.440540254116058	91.1870956420898	14134
True	False	False	False	False	-3201.78759765625	-719.013977050781	163.043869018555	0.80851811170578	0.965654790401459	1	84.7210922241211	12454
True	False	False	False	False	-3207.88427734375	-318.9599609375	100.931915283203	0.701157987117767	0.939585864543915	0.506588459014893	88.8241729736328	8083
True	False	False	False	False	-3201.94653320313	-677.775146484375	87.6222152709961	0.694826781749725	0.941148936748505	0.492997974157333	79.2405090332031	6260
True	False	False	False	False	-3197.76513671875	-605.183837890625	113.132476806641	0.675627171993256	0.949527680873871	0.455761611461639	69.0686264038086	7045
True	False	False	False	False	-3201.779296875	-221.986358642578	104.259346008301	0.77779358625412	0.949037611484528	0.82083135843277	72.6702117919922	6831
True	False	False	False	False	-3200.7236328125	6.26665353775024	177.462707519531	0.682310163974762	0.951692521572113	0.468113631010056	76.3312530517578	12213
True	False	False	False	False	-3197.48266601563	-983.611999511719	156.389007568359	0.731586515903473	0.95036381483078	0.585095226764679	75.7304992675781	10678
True	False	False	False	False	-3193.72412109375	-910.513610839844	207.409545898438	0.659363448619843	0.949986755847931	0.427969545125961	93.4117660522461	17468
True	False	False	False	False	-3197.34252929688	-635.643188476563	180.790130615234	0.817964732646942	0.952504515647888	1	87.9754638671875	14340
True	False	False	False	False	-3197.12255859375	-370.837524414063	129.769607543945	0.628026902675629	0.952721297740936	0.381569892168045	75.3931655883789	8821
True	False	False	False	False	-3197.05346679688	-197.274032592773	129.769607543945	0.719225645065308	0.943973124027252	0.550069808959961	72.538459777832	8487
True	False	False	False	False	-3195.70385742188	-860.291259765625	130.878753662109	0.781607866287231	0.96435683965683	0.870086967945099	106.12712097168	12523
True	False	False	False	False	-3195.03564453125	-792.82275390625	134.206176757813	0.801479279994965	0.967252373695374	1	74.6859512329102	9037
True	False	False	False	False	-3195.169921875	-528.133178710938	157.498153686523	0.536005675792694	0.959447622299194	0.279178321361542	77.5774612426758	11016
True	False	False	False	False	-3194.55102539063	-343.479217529297	134.206176757813	0.554096043109894	0.938735246658325	0.296444028615952	72.0330581665039	8716
True	False	False	False	False	-3192.8466796875	-121.048866271973	118.678184509277	0.657753348350525	0.940120279788971	0.42537385225296	72.7850494384766	7788
True	False	False	False	False	-3192.66943359375	-768.176879882813	183.008422851563	0.836089432239532	0.963977038860321	1	80.5636367797852	13293
True	False	False	False	False	-3192.623046875	-1117.75463867188	15.5279874801636	0.800106346607208	0.94487601518631	1	64.2857131958008	900
True	False	False	False	False	-3189.15991210938	-1082.22509765625	178.571853637695	0.807928323745728	0.964151680469513	1	83.4037246704102	13428
True	False	False	False	False	-3192.18530273438	-65.8256378173828	218.500961303711	0.577802240848541	0.906477928161621	0.320899307727814	82.8426361083984	16320
True	False	False	False	False	-3191.59155273438	40.5105934143066	252.884368896484	0.738563656806946	0.945082783699036	0.607464194297791	82.5043869018555	18811
True	False	False	False	False	-3189.88696289063	-434.586761474609	59.8936653137207	0.75905966758728	0.957386434078217	0.690436720848083	120.166664123535	6489
True	False	False	False	False	-3188.87255859375	-1355.75183105469	253.993499755859	0.473709404468536	0.941648185253143	0.227021068334579	151.20524597168	34626
True	False	False	False	False	-3171.75073242188	-1339.94580078125	65.4393768310547	0.785227477550507	0.953580796718597	0.970944821834564	80.9322052001953	4775
True	False	False	False	False	-3186.71069335938	-691.443176269531	211.846115112305	0.692555069923401	0.931897282600403	0.488295674324036	137.984298706055	26355
True	False	False	False	False	-3187.60961914063	-294.498504638672	120.896469116211	0.67729789018631	0.931439161300659	0.458794146776199	80.9174346923828	8820
True	False	False	False	False	-3186.66552734375	-563.37890625	173.026138305664	0.723823487758636	0.943130254745483	0.562501490116119	77.7051315307617	12122
True	False	False	False	False	-3184.5888671875	-263.872863769531	252.884368896484	0.663795053958893	0.95048201084137	0.435251176357269	90.0614013671875	20534
True	False	False	False	False	-3184.83251953125	-211.190933227539	107.586769104004	0.60929012298584	0.952259600162506	0.357287764549255	77.3917541503906	7507
True	False	False	False	False	-3181.01586914063	-1275.14135742188	237.356369018555	0.725798726081848	0.964919865131378	0.568048059940338	94.551399230957	20234
True	False	False	False	False	-3174.49658203125	-1255.92956542969	86.513069152832	0.760550022125244	0.952513873577118	0.69798070192337	84.3333358764648	6578
True	False	False	False	False	-3176.51708984375	-1135.58935546875	47.6931037902832	0.770316362380981	0.955260276794434	0.756583452224731	82.6279067993164	3553
True	False	False	False	False	-3177.17333984375	-735.85205078125	128.660461425781	0.811424374580383	0.957675635814667	1	83.931037902832	9736
True	False	False	False	False	-3177.23461914063	-474.059722900391	245.120376586914	0.585519313812256	0.945376813411713	0.329368621110916	85.6742095947266	18934
True	False	False	False	False	-3179.34057617188	-233.536071777344	66.5485153198242	0.798536419868469	0.963489770889282	1	68.533332824707	4112
True	False	False	False	False	-3177.8857421875	-415.626892089844	155.279876708984	0.789243400096893	0.967117547988892	1	86.1357116699219	12059
True	False	False	False	False	-3177.66821289063	-95.0859756469727	127.551322937012	0.577091634273529	0.929343223571777	0.320132791996002	64.1739120483398	7380
True	False	False	False	False	-3176.451171875	-528.513061523438	184.117568969727	0.569404542446136	0.955653190612793	0.311978250741959	82.9457855224609	13769
True	False	False	False	False	-3176.4365234375	-1120.24658203125	107.586769104004	0.779021024703979	0.960092186927795	0.834679305553436	78.3711318969727	7602
True	False	False	False	False	-3172.39819335938	-1006.62432861328	104.259346008301	0.801714420318604	0.953265130519867	1	74.2872314453125	6983
True	False	False	False	False	-3174.06225585938	-881.623596191406	153.061584472656	0.601402044296265	0.928682744503021	0.347694665193558	75.4420318603516	10411
True	False	False	False	False	-3173.70629882813	-187.269744873047	136.424453735352	0.597297251224518	0.944697499275208	0.342836290597916	77.3739852905273	9517
True	False	False	False	False	-3173.00463867188	-397.395965576172	126.442184448242	0.819941997528076	0.962233364582062	1	79.5701751708984	9071
True	False	False	False	False	-3172.8935546875	-943.367126464844	84.2947845458984	0.755421161651611	0.959884345531464	0.673127472400665	92.3289489746094	7017
True	False	False	False	False	-3172.76879882813	-815.488403320313	149.734161376953	0.74251663684845	0.954233944416046	0.621188163757324	79.325927734375	10709
True	False	False	False	False	-3172.22827148438	-349.397003173828	144.188446044922	0.787146151065826	0.969263434410095	1	79.023078918457	10273
True	False	False	False	False	-3171.96142578125	-24.486780166626	31.0559749603271	0.733668208122253	0.93486762046814	0.591544389724731	69.75	1953
True	False	False	False	False	-3171.82763671875	-1153.98461914063	137.533599853516	0.588521242141724	0.927043735980988	0.332737118005753	74.9596786499023	9295
True	False	False	False	False	-3171.7197265625	-621.994018554688	148.625015258789	0.77451878786087	0.953644216060638	0.789397180080414	74.276123046875	9953
True	False	False	False	False	-3169.32788085938	-133.776718139648	129.769607543945	0.796257674694061	0.961795568466187	1	67.5555572509766	7904
True	False	False	False	False	-3168.81030273438	-42.155445098877	138.64274597168	0.697493970394135	0.951245367527008	0.498633563518524	85.8320007324219	10729
True	False	False	False	False	-3168.35278320313	-440.398284912109	176.353576660156	0.76180374622345	0.948876976966858	0.704558432102203	84.0503158569336	13364
True	False	False	False	False	-3168.29028320313	7.25996494293213	210.736968994141	0.817535400390625	0.962337732315063	1	89.6894760131836	17041
True	False	False	False	False	-3167.83129882813	-1408.90551757813	292.8134765625	0.348282873630524	0.794087290763855	0.145459339022636	140.723480224609	37151
True	False	False	False	False	-3160.37670898438	-1340.44104003906	59.8936653137207	0.83630096912384	0.965959846973419	1	76.2592620849609	4118
True	False	False	False	False	-3151.6962890625	-1228.45031738281	168.589569091797	0.745215535163879	0.962804973125458	0.631068110466003	91.5723648071289	13919
True	False	False	False	False	-3163.80517578125	-1136.97497558594	21.0736961364746	0.656467795372009	0.902410805225372	0.423319727182388	70.9473648071289	1348
True	False	False	False	False	-3165.69848632813	-846.316650390625	144.188446044922	0.732868850231171	0.957997143268585	0.589046716690063	79.8769226074219	10384
True	False	False	False	False	-3165.34130859375	-667.427185058594	139.751892089844	0.717676758766174	0.96236389875412	0.546022891998291	79.9206314086914	10070
True	False	False	False	False	-3162.34448242188	-583.914428710938	144.188446044922	0.643508911132813	0.903986155986786	0.403469324111938	122.507690429688	15926
True	False	False	False	False	-3160.72021484375	-943.024841308594	75.4216537475586	0.827121496200562	0.960359692573547	1	93.0588226318359	6328
True	False	False	False	False	-3160.0068359375	-1188.95202636719	253.993499755859	0.691136121749878	0.951728999614716	0.485402494668961	101.825325012207	23318
True	False	False	False	False	-3156.90942382813	-1034.29028320313	229.592376708984	0.506011366844177	0.851912260055542	0.25279688835144	90.9033813476563	18817
True	False	False	False	False	-3158.96240234375	-802.868286132813	11.0914192199707	0.673765122890472	0.91785192489624	0.452423572540283	68.3000030517578	683
True	False	False	False	False	-3159.77294921875	-779.75390625	184.117568969727	0.692862570285797	0.938735604286194	0.488927125930786	88.7891540527344	14739
True	False	False	False	False	-3159.17700195313	-751.058837890625	168.589569091797	0.642438650131226	0.93952888250351	0.401895314455032	77.3684234619141	11760
True	False	False	False	False	-3157.99169921875	37.978946685791	219.610107421875	0.785418212413788	0.963838398456573	1	94.4494934082031	18701
True	False	False	False	False	-3156.66796875	-976.899475097656	248.447799682617	0.420261949300766	0.876702070236206	0.189173713326454	80.15625	17955
True	False	False	False	False	-3156.00341796875	-869.086730957031	129.769607543945	0.818419456481934	0.956187844276428	1	84.7521362304688	9916
True	False	False	False	False	-3156.14794921875	-317.040802001953	270.630645751953	0.705158889293671	0.944422483444214	0.515575468540192	89.893440246582	21934
True	False	False	False	False	-3155.12377929688	-32.6530914306641	150.843307495117	0.730014204978943	0.950114667415619	0.580339908599854	102.632354736328	13958
True	False	False	False	False	-3154.78881835938	-712.940795898438	156.389007568359	0.714476406574249	0.956596493721008	0.537869870662689	77.0141830444336	10859
True	False	False	False	False	-3153.06665039063	-487.922637939453	190.772415161133	0.623662173748016	0.948111772537231	0.375711053609848	81.3197708129883	13987
True	False	False	False	False	-3153.45458984375	-190.750244140625	110.914192199707	0.748627901077271	0.959930598735809	0.644232213497162	78.8899993896484	7889
True	False	False	False	False	-3152.97680664063	-386.320770263672	120.896469116211	0.741812705993652	0.951166808605194	0.618682026863098	77.4403686523438	8441
True	False	False	False	False	-3150.35498046875	-155.953170776367	100.931915283203	0.500511229038239	0.921843945980072	0.248228967189789	65.4175796508789	5953
True	False	False	False	False	-3149.79321289063	-1259.44213867188	246.229507446289	0.73284786939621	0.967435002326965	0.588981509208679	87.4234237670898	19408
True	False	False	False	False	-3148.02587890625	-1088.85168457031	157.498153686523	0.762220680713654	0.950878143310547	0.706796109676361	90.112678527832	12796
True	False	False	False	False	-3146.63427734375	-259.500854492188	11.0914192199707	0.763594925403595	0.936281979084015	0.714360892772675	66.5999984741211	666
True	False	False	False	False	-3146.09521484375	-795.234924316406	105.36848449707	0.711196482181549	0.947243809700012	0.529788494110107	81.9263153076172	7783
True	False	False	False	False	-3146.02685546875	-372.097961425781	78.7490768432617	0.765397131443024	0.945610642433167	0.724761068820953	82.0845108032227	5828
True	False	False	False	False	-3145.95849609375	-1466.20935058594	222.937530517578	0.379356145858765	0.825865507125854	0.163454055786133	131.109451293945	26353
True	False	False	False	False	-3132.72900390625	-1443.24182128906	180.790130615234	0.686398208141327	0.945746004581451	0.475975394248962	110.018402099609	17933
True	False	False	False	False	-3144.23706054688	-617.765319824219	138.64274597168	0.788708209991455	0.958389520645142	1	76.3759994506836	9547
True	False	False	False	False	-3145.87548828125	-274.345397949219	184.117568969727	0.77745521068573	0.954115867614746	0.817248582839966	95.361442565918	15830
True	False	False	False	False	-3145.8662109375	-522.035461425781	170.807861328125	0.692326605319977	0.920827627182007	0.487827599048615	73.8441543579102	11372
True	False	False	False	False	-3143.39086914063	-338.594085693359	92.0587844848633	0.824999392032623	0.964166045188904	1	76.0843353271484	6315
True	False	False	False	False	-3144.86181640625	-212.367004394531	87.6222152709961	0.490885615348816	0.936171293258667	0.240417614579201	71.5316467285156	5651
True	False	False	False	False	-3144.1767578125	-110.371528625488	237.356369018555	0.437218964099884	0.821204602718353	0.20061032474041	82.4672927856445	17648
True	False	False	False	False	-3144.51245117188	-68.26025390625	180.790130615234	0.548446834087372	0.919837057590485	0.290931910276413	75.6871185302734	12337
True	False	False	False	False	-3143.41772460938	-86.9693756103516	113.132476806641	0.668162107467651	0.934396743774414	0.442632764577866	118.009803771973	12037
True	False	False	False	False	-3140.74584960938	-1109.28771972656	131.987884521484	0.788231670856476	0.948927998542786	1	81.0420150756836	9644
True	False	False	False	False	-3132.08715820313	-1071.08911132813	169.698715209961	0.793849229812622	0.959173381328583	1	81.3333358764648	12444
True	False	False	False	False	-3140.28247070313	-950.411315917969	90.9496383666992	0.763890326023102	0.963592112064362	0.716026604175568	77.4146347045898	6348
True	False	False	False	False	-3140.44360351563	-644.839782714844	145.297592163086	0.814000189304352	0.960109293460846	1	83.4274826049805	10929
True	False	False	False	False	-3140.0322265625	-547.720581054688	171.917007446289	0.759923756122589	0.959797859191895	0.694775581359863	77.1999969482422	11966
True	False	False	False	False	-3136.03125	-179.797180175781	104.259346008301	0.811947047710419	0.955305933952332	1	94.7446823120117	8906
True	False	False	False	False	-3135.97827148438	-1014.85205078125	143.079315185547	0.590730488300323	0.941015720367432	0.33524364233017	83.108528137207	10721
True	False	False	False	False	-3131.00219726563	-974.749450683594	129.769607543945	0.643514454364777	0.950822591781616	0.403477519750595	72.3675231933594	8467
True	False	False	False	False	-3135.078125	-854.40087890625	157.498153686523	0.680353045463562	0.948040783405304	0.464434146881104	79.7957763671875	11331
True	False	False	False	False	-3133.333984375	-589.694580078125	155.279876708984	0.719287753105164	0.945725798606873	0.550233483314514	80.5142822265625	11272
True	False	False	False	False	-3133.09741210938	-808.936218261719	143.079315185547	0.647346317768097	0.932110488414764	0.409191995859146	85.6899261474609	11054
True	False	False	False	False	-3131.57153320313	-709.656127929688	331.633453369141	0.384048283100128	0.865196824073792	0.166280850768089	86.9899673461914	26010
True	False	False	False	False	-3132.9765625	-473.232757568359	186.335845947266	0.494261741638184	0.90495091676712	0.243131533265114	81.3154754638672	13661
True	False	False	False	False	-3132.75830078125	-199.357803344727	115.350761413574	0.707784593105316	0.951706171035767	0.521656036376953	84.5288467407227	8791
True	False	False	False	False	-3131.43994140625	-905.314086914063	177.462707519531	0.792010962963104	0.958871126174927	1	87.5250015258789	14004
True	False	False	False	False	-3130.806640625	-500.271911621094	128.660461425781	0.768360316753387	0.965804636478424	0.743243813514709	76.6982727050781	8897
True	False	False	False	False	-3130.82836914063	-377.361419677734	174.135284423828	0.610017359256744	0.933820605278015	0.358189851045609	86.6942672729492	13611
True	False	False	False	False	-3130.11376953125	-1514.63073730469	131.987884521484	0.809868931770325	0.963263034820557	1	158.016799926758	18804
True	False	False	False	False	-3119.42456054688	-1490.87512207031	168.589569091797	0.770215749740601	0.944892585277557	0.755871534347534	111.934211730957	17014
True	False	False	False	False	-3129.8251953125	-1401.46594238281	175.244430541992	0.726314723491669	0.954541742801666	0.569518506526947	93.0063323974609	14695
True	False	False	False	False	-3126.28637695313	-1321.34509277344	112.023338317871	0.563575148582458	0.942047595977783	0.305956095457077	78.0197982788086	7880
True	False	False	False	False	-3128.6142578125	-663.898010253906	169.698715209961	0.786078751087189	0.956295371055603	1	75.0261459350586	11479
True	False	False	False	False	-3127.52978515625	-351.347869873047	155.279876708984	0.64958518743515	0.944787323474884	0.412589520215988	85.5714263916016	11980
True	False	False	False	False	-3127.32299804688	-158.558074951172	106.477630615234	0.761617660522461	0.955582082271576	0.703567922115326	75.03125	7203
True	False	False	False	False	-3128.01831054688	-35.7462158203125	116.459907531738	0.558003306388855	0.894791901111603	0.300323992967606	74.7142868041992	7845
True	False	False	False	False	-3127.29907226563	-6.57129287719727	209.627822875977	0.728125631809235	0.939463198184967	0.574753403663635	87.6190490722656	16560
True	False	False	False	False	-3126.86157226563	-323.72509765625	123.114753723145	0.682342290878296	0.958928644657135	0.468174546957016	77.5315322875977	8606
True	False	False	False	False	-3125.90893554688	-301.872741699219	154.17073059082	0.616858959197998	0.916051805019379	0.366830259561539	76.4316558837891	10624
True	False	False	False	False	-3125.904296875	-451.097839355469	215.173538208008	0.541255354881287	0.921200096607208	0.284075111150742	80.3092803955078	15580
True	False	False	False	False	-3125.71606445313	-779.070007324219	177.462707519531	0.634681344032288	0.917979776859283	0.390760332345963	77.3375015258789	12374
True	False	False	False	False	-3125.6103515625	-1352.978515625	249.556930541992	0.497925460338593	0.88057279586792	0.246108084917068	84.2177810668945	18949
True	False	False	False	False	-3119.07495117188	-1331.861328125	12.2005615234375	0.474330633878708	0.885753393173218	0.227494090795517	76.8181838989258	845
True	False	False	False	False	-3112.84545898438	-1299.40942382813	175.244430541992	0.355154544115067	0.848585486412048	0.149334609508514	79.3860778808594	12543
True	False	False	False	False	-3120.64477539063	-1217.81616210938	158.607299804688	0.648816347122192	0.935469329357147	0.411417841911316	88.5944061279297	12669
True	False	False	False	False	-3121.33129882813	-1152.46875	191.881561279297	0.650751948356628	0.940791308879852	0.414377748966217	105.526008605957	18256
True	False	False	False	False	-3124.3642578125	-937.969116210938	174.135284423828	0.641526877880096	0.936637461185455	0.40056186914444	82.891716003418	13014
True	False	False	False	False	-3125.52734375	-421.061157226563	214.064392089844	0.725983381271362	0.939227223396301	0.568573176860809	78.3989639282227	15131
True	False	False	False	False	-3124.38842773438	-244.576400756836	154.17073059082	0.603498816490173	0.947740375995636	0.350211083889008	71.2877731323242	9909
True	False	False	False	False	-3120.35473632813	-1131.17321777344	144.188446044922	0.829249382019043	0.9561527967453	1	96.6230773925781	12561
True	False	False	False	False	-3119.48779296875	-1174.41955566406	232.919815063477	0.667638599872589	0.943192303180695	0.441736668348312	92.4238128662109	19409
True	False	False	False	False	-3114.29345703125	-873.636474609375	114.241622924805	0.64989560842514	0.957804203033447	0.413064062595367	73.3203887939453	7552
True	False	False	False	False	-3116.46069335938	33.1109161376953	253.993499755859	0.714664340019226	0.946613252162933	0.538340985774994	86.0829696655273	19713
True	False	False	False	False	-3114.60864257813	-192.899887084961	116.459907531738	0.662514925003052	0.954392850399017	0.433126717805862	73.4000015258789	7707
True	False	False	False	False	-3114.10668945313	-97.1595077514648	65.4393768310547	0.702568411827087	0.903898537158966	0.509719550609589	123.203392028809	7269
True	False	False	False	False	-3113.69458007813	-1276.74621582031	85.4039306640625	0.707926988601685	0.951477408409119	0.521990060806274	79.5974044799805	6129
True	False	False	False	False	-3112.83569335938	-1248.38500976563	219.610107421875	0.578221380710602	0.958728075027466	0.321352422237396	85.6262588500977	16954
True	False	False	False	False	-3113.03759765625	-145.783477783203	70.9850845336914	0.820201992988586	0.964172780513763	1	67.5625	4324
True	False	False	False	False	-3112.94873046875	-813.973876953125	134.206176757813	0.771839797496796	0.965022087097168	0.76773864030838	75.4628067016602	9131
True	False	False	False	False	-3112.73999023438	-80.693962097168	164.153015136719	0.359349578619003	0.755313754081726	0.151728644967079	82.6351318359375	12230
True	False	False	False	False	-3112.50024414063	-1327.01013183594	17.7462711334229	0.762108087539673	0.949675559997559	0.706189274787903	78.1875	1251
True	False	False	False	False	-3112.10302734375	-273.488586425781	127.551322937012	0.733566761016846	0.951235711574554	0.591225862503052	70.6956558227539	8130
True	False	False	False	False	-3112.06030273438	-1417.33142089844	109.805053710938	0.762798249721527	0.957714974880219	0.709939241409302	71.4141387939453	7070
True	False	False	False	False	-3109.208984375	-964.613098144531	95.3862075805664	0.790671706199646	0.959713160991669	1	71.5813980102539	6156
True	False	False	False	False	-3106.82641601563	-32.3107223510742	11.0914192199707	0.763594925403595	0.936281979084015	0.714360892772675	60.5	605
True	False	False	False	False	-3106.32177734375	-849.61376953125	119.787330627441	0.80851811170578	0.963646411895752	1	73.2129592895508	7907
True	False	False	False	False	-3106.0537109375	-1565.3916015625	215.173538208008	0.55486923456192	0.903053164482117	0.297207355499268	140	27160
True	False	False	False	False	-3105.23706054688	-1529.7744140625	211.846115112305	0.618709027767181	0.922396540641785	0.369215995073318	111.240837097168	21247
True	False	False	False	False	-3099.04174804688	-1378.0390625	117.569046020508	0.762402236461639	0.961349606513977	0.707778513431549	72.6037750244141	7696
True	False	False	False	False	-3105.978515625	-1036.47509765625	154.17073059082	0.665979385375977	0.941537737846375	0.438916981220245	82.2014389038086	11426
True	False	False	False	False	-3104.98999023438	-744.834838867188	199.645553588867	0.660345375537872	0.918471157550812	0.429565489292145	86.2333297729492	15522
True	False	False	False	False	-3104.66772460938	-606.176513671875	211.846115112305	0.519969344139099	0.902614951133728	0.264751344919205	74.952880859375	14316
True	False	False	False	False	-3104.51806640625	-562.26220703125	199.645553588867	0.652669668197632	0.927139639854431	0.417343854904175	85.2777786254883	15350
True	False	False	False	False	-3104.05883789063	-1338.78723144531	113.132476806641	0.650641798973083	0.936067342758179	0.414208441972733	83.7745132446289	8545
True	False	False	False	False	-3099.32250976563	-1268.06286621094	84.2947845458984	0.755421161651611	0.949547469615936	0.673127472400665	80.4868392944336	6117
True	False	False	False	False	-3103.99584960938	-997.01220703125	139.751892089844	0.73591810464859	0.961325526237488	0.598723590373993	84.6031723022461	10660
True	False	False	False	False	-3103.12084960938	-173.306579589844	161.934722900391	0.596579134464264	0.946436405181885	0.341995388269424	74.0616455078125	10813
True	False	False	False	False	-3102.42919921875	-537.973876953125	108.695907592773	0.696749746799469	0.948587834835052	0.497048288583755	100.346939086914	9834
True	False	False	False	False	-3101.81079101563	-1103.77551269531	237.356369018555	0.418264240026474	0.909481287002563	0.187858134508133	81.8598098754883	17518
True	False	False	False	False	-3097.47875976563	-1066.53381347656	148.625015258789	0.688461124897003	0.942647457122803	0.480036944150925	80.0298538208008	10724
True	False	False	False	False	-3100.36743164063	-885.165466308594	201.863830566406	0.707153856754303	0.965779006481171	0.520181596279144	91.9945068359375	16743
True	False	False	False	False	-3092.32592773438	-789.069091796875	186.335845947266	0.752402067184448	0.957433104515076	0.659794867038727	89.2321395874023	14991
True	False	False	False	False	-3100.19091796875	-248.108261108398	110.914192199707	0.434171795845032	0.897556006908417	0.198518663644791	68.9899978637695	6899
True	False	False	False	False	-3099.75122070313	-676.083557128906	159.716445922852	0.765261650085449	0.947906851768494	0.723958730697632	78.1597213745117	11255
True	False	False	False	False	-3098.76342773438	-639.300964355469	159.716445922852	0.559506356716156	0.929523706436157	0.301831662654877	71.6388854980469	10316
True	False	False	False	False	-3096.55712890625	-435.675201416016	160.825576782227	0.75981467962265	0.953226745128632	0.694222569465637	79.7517242431641	11564
True	False	False	False	False	-3098.71411132813	-295.779479980469	125.333038330078	0.676981031894684	0.946157515048981	0.458216309547424	74.1769943237305	8382
True	False	False	False	False	-3096.61645507813	-381.318145751953	163.043869018555	0.781204581260681	0.967536687850952	0.86380922794342	78.9115676879883	11600
True	False	False	False	False	-3096.37109375	-509.341583251953	187.44499206543	0.743200838565826	0.951510429382324	0.623651385307312	83.55029296875	14120
True	False	False	False	False	-3095.3671875	-343.275726318359	144.188446044922	0.62285840511322	0.940387666225433	0.374646186828613	71.8846130371094	9345
True	False	False	False	False	-3095.451171875	19.9795360565186	89.8404998779297	0.678650975227356	0.950422644615173	0.461276769638062	96	7776
True	False	False	False	False	-3094.61499023438	-321.43603515625	128.660461425781	0.638014316558838	0.941978752613068	0.395486831665039	73.4827575683594	8524
True	False	False	False	False	-3093.11840820313	-139.180419921875	149.734161376953	0.700455188751221	0.959173381328583	0.505042791366577	72.466667175293	9783
True	False	False	False	False	-3092.62280273438	-83.0304641723633	104.259346008301	0.676092565059662	0.955573856830597	0.45660275220871	74.6170196533203	7014
True	False	False	False	False	-3091.7548828125	-1514.25610351563	59.8936653137207	0.611445367336273	0.944258153438568	0.359970241785049	74.2407379150391	4009
True	False	False	False	False	-3075.587890625	-1460.21472167969	221.828384399414	0.64786285161972	0.938188850879669	0.409971982240677	89.9349975585938	17987
True	False	False	False	False	-3089.75610351563	-1199.66857910156	159.716445922852	0.784037590026855	0.958177745342255	0.920083165168762	85.375	12294
True	False	False	False	False	-3088.18603515625	-917.288940429688	156.389007568359	0.764501392841339	0.965899586677551	0.719519913196564	80.5673751831055	11360
True	False	False	False	False	-3091.55541992188	-408.194885253906	192.990692138672	0.502859175205231	0.877800047397614	0.250169456005096	84.3218383789063	14672
True	False	False	False	False	-3091.59692382813	-219.511932373047	131.987884521484	0.819093108177185	0.963054418563843	1	78.1680679321289	9302
True	False	False	False	False	-3091.3056640625	-46.8109855651855	151.952453613281	0.487013876438141	0.91197270154953	0.237338781356812	69.0145950317383	9455
True	False	False	False	False	-3091.5087890625	41.562915802002	88.7313537597656	0.845341742038727	0.967467725276947	1	76.8499984741211	6148
True	False	False	False	False	-3088.88598632813	-711.991333007813	195.208984375	0.7217777967453	0.948341131210327	0.556890308856964	86.6022720336914	15242
True	False	False	False	False	-3087.48876953125	-190.544967651367	130.878753662109	0.679108142852783	0.965426504611969	0.462120950222015	68.3220367431641	8062
True	False	False	False	False	-3087.81030273438	-1.42145156860352	176.353576660156	0.754636108875275	0.957913219928741	0.669577658176422	81.8050308227539	13007
True	False	False	False	False	-3086.80200195313	-1154.62536621094	109.805053710938	0.569760203361511	0.930021226406097	0.312350124120712	71.6464614868164	7093
True	False	False	False	False	-3086.75073242188	-763.183349609375	157.498153686523	0.838113486766815	0.962488770484924	1	81.0422515869141	11508
True	False	False	False	False	-3084.92504882813	-275.95263671875	159.716445922852	0.619605779647827	0.940690577030182	0.370380163192749	76.9722213745117	11084
True	False	False	False	False	-3084.13208007813	-1304.84765625	118.678184509277	0.716709077358246	0.964157164096832	0.54352855682373	80.1588821411133	8577
True	False	False	False	False	-3077.88940429688	-1262.82312011719	156.389007568359	0.691285490989685	0.936092734336853	0.485705524682999	80.8652496337891	11402
True	False	False	False	False	-3080.1513671875	-1178.22900390625	90.9496383666992	0.699367880821228	0.96284031867981	0.502670288085938	72.9146347045898	5979
True	False	False	False	False	-3081.34130859375	-976.278259277344	163.043869018555	0.626872420310974	0.941712856292725	0.380007565021515	79.5374145507813	11692
True	False	False	False	False	-3079.51586914063	-1233.603515625	126.442184448242	0.738563656806946	0.954379320144653	0.607464194297791	79.9561386108398	9115
True	False	False	False	False	-3077.35913085938	-1133.71606445313	135.315322875977	0.654865682125092	0.950792074203491	0.420782208442688	80.1311492919922	9776
True	False	False	False	False	-3079.42529296875	-819.662292480469	146.40673828125	0.726016283035278	0.94886976480484	0.568666875362396	77.1969680786133	10190
True	False	False	False	False	-3078.6435546875	-895.583618164063	173.026138305664	0.747430086135864	0.953591048717499	0.639520108699799	85.5	13338
True	False	False	False	False	-3077.54663085938	-684.30712890625	221.828384399414	0.793351709842682	0.951898574829102	1	86.1699981689453	17234
True	False	False	False	False	-3075.53735351563	-1647.076171875	114.241622924805	0.60158383846283	0.956683874130249	0.347911924123764	127.631065368652	13146
True	False	False	False	False	-3052.52294921875	-1645.48608398438	169.698715209961	0.429969757795334	0.878429234027863	0.195660918951035	91.7450942993164	14037
True	False	False	False	False	-3070.13452148438	-1418.26196289063	245.120376586914	0.638688981533051	0.88998556137085	0.396454036235809	101.51131439209	22434
True	False	False	False	False	-3075.33740234375	-436.492919921875	174.135284423828	0.787855565547943	0.965933799743652	1	86.6114654541016	13598
True	False	False	False	False	-3075.38354492188	20.5579986572266	96.4953460693359	0.698709607124329	0.937555074691772	0.501244783401489	106.931037902832	9303
True	False	False	False	False	-3074.89892578125	-1359.70202636719	125.333038330078	0.740218818187714	0.959638595581055	0.61310887336731	76.2566375732422	8617
True	False	False	False	False	-3069.77709960938	-1109.70446777344	197.427261352539	0.815116465091705	0.96575516462326	1	89.2528076171875	15887
True	False	False	False	False	-3071.06396484375	-1001.40179443359	102.041061401367	0.729883551597595	0.964160740375519	0.579949259757996	72.3369598388672	6655
True	False	False	False	False	-3073.88671875	-853.252990722656	231.810668945313	0.722683489322662	0.952998101711273	0.559358239173889	83.0669860839844	17361
True	False	False	False	False	-3070.71704101563	-732.240417480469	129.769607543945	0.738230884075165	0.951500833034515	0.606346130371094	74.8717956542969	8760
True	False	False	False	False	-3072.07788085938	-614.397644042969	87.6222152709961	0.694826781749725	0.954822301864624	0.492997974157333	62.1139259338379	4907
True	False	False	False	False	-3073.45190429688	-370.849182128906	156.389007568359	0.70075249671936	0.95701539516449	0.505695521831512	79.141845703125	11159
True	False	False	False	False	-3072.427734375	-309.045684814453	145.297592163086	0.757178783416748	0.956846177577972	0.681305050849915	72.1068725585938	9446
True	False	False	False	False	-3073.41821289063	-27.1927108764648	9.98227787017822	0.687235474586487	0.9244145154953	0.47761595249176	65	585
True	False	False	False	False	-3071.70092773438	-658.224243164063	199.645553588867	0.51639187335968	0.907901167869568	0.261636197566986	79.9777755737305	14396
True	False	False	False	False	-3070.68115234375	-339.393493652344	73.203369140625	0.762958765029907	0.957530438899994	0.710821986198425	62.575756072998	4130
True	False	False	False	False	-3070.60571289063	-1078.16662597656	200.754699707031	0.70326840877533	0.951692759990692	0.511288344860077	81.6740341186523	14783
True	False	False	False	False	-3068.01513671875	-1023.61688232422	141.970169067383	0.766845762729645	0.950051963329315	0.733563005924225	76.3203125	9769
True	False	False	False	False	-3069.19213867188	-553.642028808594	159.716445922852	0.765261650085449	0.961275160312653	0.723958730697632	76.8263854980469	11063
True	False	False	False	False	-3066.88696289063	-470.575500488281	137.533599853516	0.724236845970154	0.934182345867157	0.563651561737061	73.9032287597656	9164
True	False	False	False	False	-3067.47778320313	-126.813056945801	230.701522827148	0.590579628944397	0.949158608913422	0.335071742534637	76.2980804443359	15870
True	False	False	False	False	-3068.70971679688	-93.8070449829102	124.223899841309	0.6639364361763	0.927078604698181	0.435486882925034	74.8035736083984	8378
True	False	False	False	False	-3067.17309570313	-210.316650390625	155.279876708984	0.615669310092926	0.938860952854156	0.365307509899139	76.1642837524414	10663
True	False	False	False	False	-3066.38037109375	-1627.74584960938	160.825576782227	0.605211317539215	0.914640665054321	0.352284103631973	100.517242431641	14575
True	False	False	False	False	-3045.90966796875	-1618.36462402344	17.7462711334229	0.53901207447052	0.934029996395111	0.28197169303894	63.125	1010
True	False	False	False	False	-3064.3818359375	-1280.87829589844	95.3862075805664	0.742845177650452	0.917543649673462	0.62236750125885	98.8139572143555	8498
True	False	False	False	False	-3065.64111328125	-935.653991699219	166.371292114258	0.651257693767548	0.94541871547699	0.415156751871109	71.3666687011719	10705
True	False	False	False	False	-3064.876953125	-1045.86547851563	153.061584472656	0.586319386959076	0.956220984458923	0.330262213945389	75.239128112793	10383
True	False	False	False	False	-3064.02563476563	-577.108764648438	89.8404998779297	0.805119872093201	0.955602645874023	1	68.0123443603516	5509
True	False	False	False	False	-3064.16967773438	46.5204696655273	85.4039306640625	0.730905413627625	0.94651198387146	0.583023309707642	104.831169128418	8072
True	False	False	False	False	-3063.42236328125	-239.702041625977	139.751892089844	0.710319042205811	0.960668444633484	0.527671158313751	70.5	8883
True	False	False	False	False	-3063.28076171875	-70.5719604492188	117.569046020508	0.793545544147491	0.956214725971222	1	82.8396224975586	8781
True	False	False	False	False	-3062.83618164063	-1568.9296875	195.208984375	0.771082043647766	0.959641575813293	0.76209831237793	79.6022720336914	14010
True	False	False	False	False	-3050.7080078125	-1542.11254882813	208.518692016602	0.604273796081543	0.950822830200195	0.351147204637527	81.0638275146484	15240
True	False	False	False	False	-3055.17065429688	-1387.64208984375	124.223899841309	0.838463246822357	0.957753896713257	1	73.1607131958008	8194
True	False	False	False	False	-3060.19384765625	-30.4393768310547	215.173538208008	0.684045493602753	0.931377410888672	0.471421241760254	83.432991027832	16186
True	False	False	False	False	-3060.99658203125	4.92995977401733	15.5279874801636	0.800106346607208	0.94487601518631	1	64	896
True	False	False	False	False	-3059.5244140625	-1173.04162597656	98.7136306762695	0.768758356571198	0.958612501621246	0.745877683162689	77.1011199951172	6862
True	False	False	False	False	-3056.52197265625	-777.188415527344	167.480438232422	0.655599415302277	0.934686064720154	0.42194128036499	77.4039764404297	11688
True	False	False	False	False	-3058.38500976563	-328.128997802734	79.8582229614258	0.776177406311035	0.950069665908813	0.804480254650116	69.8333358764648	5028
True	False	False	False	False	-3056.35327148438	-180.519226074219	126.442184448242	0.746769428253174	0.944200217723846	0.63696414232254	76.8245620727539	8758
True	False	False	False	False	-3056.349609375	-599.68603515625	83.1856460571289	0.491295665502548	0.894532024860382	0.240745782852173	64	4800
True	False	False	False	False	-3056.03051757813	-383.736968994141	175.244430541992	0.733103275299072	0.955039620399475	0.589776337146759	95.7215194702148	15124
True	False	False	False	False	-3054.02612304688	19.4048290252686	100.931915283203	0.602765381336212	0.940422117710114	0.349328190088272	88.6373596191406	8066
True	False	False	False	False	-3053.82470703125	-1494.68664550781	129.769607543945	0.708431541919708	0.955085337162018	0.52317750453949	72.991455078125	8540
True	False	False	False	False	-3048.33911132813	-1350.67785644531	102.041061401367	0.784656643867493	0.970772683620453	0.940379023551941	76.25	7015
True	False	False	False	False	-3052.34887695313	-1225.34899902344	196.318130493164	0.761598765850067	0.956019997596741	0.703467845916748	87.6158218383789	15508
True	False	False	False	False	-3049.79956054688	-890.773071289063	138.64274597168	0.748872816562653	0.95274144411087	0.645208597183228	80.6800003051758	10085
True	False	False	False	False	-3051.64868164063	-87.4100341796875	160.825576782227	0.657890737056732	0.962318360805511	0.425594240427017	82.8620681762695	12015
True	False	False	False	False	-3046.53833007813	-1185.025390625	166.371292114258	0.653697848320007	0.953591763973236	0.41894805431366	85.3666687011719	12805
True	False	False	False	False	-3046.04174804688	-1009.49157714844	39.9291114807129	0.617307543754578	0.925626456737518	0.367406785488129	62.3611106872559	2245
True	False	False	False	False	-3046.24951171875	-968.150024414063	135.315322875977	0.680754125118256	0.943438470363617	0.465183943510056	67.9180297851563	8286
True	False	False	False	False	-3045.73876953125	-1335.55139160156	109.805053710938	0.700506210327148	0.947115361690521	0.505154669284821	84.5959625244141	8375
True	False	False	False	False	-3043.51123046875	-1249.50280761719	126.442184448242	0.806643486022949	0.953819394111633	1	76.7192993164063	8746
True	False	False	False	False	-3044.75732421875	-658.114929199219	99.8227767944336	0.580424427986145	0.94876891374588	0.32374706864357	73.1666641235352	6585
True	False	False	False	False	-3044.16577148438	10.2556343078613	219.610107421875	0.492017716169357	0.923741936683655	0.241324588656425	96.4494934082031	19097
True	False	False	False	False	-3042.22900390625	-762.731506347656	64.3302307128906	0.759870648384094	0.963775813579559	0.694506108760834	67.2413787841797	3900
True	False	False	False	False	-3042.06127929688	-1715.09545898438	183.008422851563	0.836089432239532	0.973148345947266	1	161.678787231445	26677
True	False	False	False	False	-3019.68115234375	-1697.65881347656	173.026138305664	0.637440741062164	0.921098828315735	0.394667387008667	103.22435760498	16103
True	False	False	False	False	-3029.52416992188	-1587.5625	258.430084228516	0.582961976528168	0.950383603572845	0.326532065868378	91.1845474243164	21246
True	False	False	False	False	-3039.0341796875	-1123.17993164063	191.881561279297	0.767745316028595	0.959872186183929	0.739249765872955	84	14532
True	False	False	False	False	-3040.2626953125	-818.304138183594	217.391815185547	0.611677765846252	0.938317060470581	0.360261082649231	74.1173477172852	14527
True	False	False	False	False	-3041.8466796875	-710.999450683594	128.660461425781	0.811424374580383	0.956187844276428	1	71.2931060791016	8270
True	False	False	False	False	-3040.1708984375	-1083.90454101563	105.36848449707	0.786068022251129	0.95396763086319	1	92.2526321411133	8764
True	False	False	False	False	-3037.53002929688	-870.918029785156	122.005615234375	0.760719418525696	0.948681592941284	0.698856711387634	74.7636337280273	8224
True	False	False	False	False	-3039.64916992188	-687.633605957031	133.097030639648	0.588328063488007	0.953054070472717	0.332519084215164	76.375	9165
True	False	False	False	False	-3038.50927734375	-207.981521606445	93.1679229736328	0.782521784305573	0.949359714984894	0.885872364044189	81.9285736083984	6882
True	False	False	False	False	-3037.8623046875	-157.079513549805	211.846115112305	0.735830664634705	0.943422436714172	0.59844034910202	71.7434539794922	13703
True	False	False	False	False	-3037.37329101563	-1462.59326171875	206.300399780273	0.661201298236847	0.943970203399658	0.430964648723602	93.4946212768555	17390
True	False	False	False	False	-3030.50390625	-1420.15905761719	228.483245849609	0.817152261734009	0.956187903881073	1	88.3737869262695	18205
True	False	False	False	False	-3031.80908203125	-1291.294921875	231.810668945313	0.75161349773407	0.936935663223267	0.656447947025299	81.3301467895508	16998
True	False	False	False	False	-3035.42138671875	-734.099487304688	134.206176757813	0.706714987754822	0.953401744365692	0.51916092634201	72.9834747314453	8831
True	False	False	False	False	-3035.46997070313	-500.062103271484	52.1296730041504	0.745750606060028	0.944834113121033	0.63308048248291	56.0851058959961	2636
True	False	False	False	False	-3035.05932617188	-672.824768066406	102.041061401367	0.761244773864746	0.959492325782776	0.701598525047302	80.8043441772461	7434
True	False	False	False	False	-3034.79248046875	-1155.25610351563	118.678184509277	0.641035139560699	0.93861186504364	0.39984542131424	74.6355133056641	7986
True	False	False	False	False	-3031.74487304688	-912.369384765625	187.44499206543	0.766782999038696	0.941989600658417	0.733172476291656	84.5858001708984	14295
True	False	False	False	False	-3031.34423828125	-762.447021484375	38.8199691772461	0.826309084892273	0.957971453666687	1	63.4571418762207	2221
True	False	False	False	False	-3031.34375	-1370.05590820313	104.259346008301	0.724273085594177	0.944270312786102	0.5637526512146	74.1170196533203	6967
True	False	False	False	False	-3029.20751953125	-789.852172851563	104.259346008301	0.801714420318604	0.95887416601181	1	72.9468078613281	6857
True	False	False	False	False	-3031.18408203125	-35.8245391845703	95.3862075805664	0.733483374118805	0.932286739349365	0.590964496135712	117.59302520752	10113
True	False	False	False	False	-3029.21362304688	-24.8429775238037	108.695907592773	0.666950881481171	0.944688856601715	0.44056424498558	83.0408172607422	8138
True	False	False	False	False	-3029.078125	-1663.33349609375	130.878753662109	0.518921315670013	0.945325791835785	0.263834953308105	76.9152526855469	9076
True	False	False	False	False	-3001.67309570313	-1660.97692871094	16.6371288299561	0.646814525127411	0.934281527996063	0.408391445875168	68.8666687011719	1033
True	False	False	False	False	-3023.07080078125	-1534.31323242188	128.660461425781	0.638014316558838	0.944998979568481	0.395486831665039	95.9655151367188	11132
True	False	False	False	False	-3025.71142578125	-934.617553710938	100.931915283203	0.847731947898865	0.973599314689636	1	74.2747268676758	6759
True	False	False	False	False	-3025.44091796875	-1519.07678222656	161.934722900391	0.823068141937256	0.95744389295578	1	111.150688171387	16228
True	False	False	False	False	-3018.53955078125	-1494.23217773438	112.023338317871	0.734947741031647	0.956831932067871	0.595599770545959	69.8316802978516	7053
True	False	False	False	False	-3018.337890625	-1211.24267578125	164.153015136719	0.680345416069031	0.969807207584381	0.464419931173325	76.3040542602539	11293
True	False	False	False	False	-3024.66430664063	-1009.36590576172	176.353576660156	0.610399901866913	0.92618328332901	0.358665645122528	91.0440216064453	14476
True	False	False	False	False	-3023.55932617188	-959.581481933594	97.6044921875	0.846573948860168	0.964746832847595	1	77.2045440673828	6794
True	False	False	False	False	-3022.99609375	-842.251098632813	151.952453613281	0.62977921962738	0.955691576004028	0.383959084749222	91.7810211181641	12574
True	False	False	False	False	-3018.74169921875	-1168.51123046875	100.931915283203	0.636548459529877	0.944540679454803	0.393397599458694	71.538459777832	6510
True	False	False	False	False	-3016.15234375	-812.67236328125	110.914192199707	0.748627901077271	0.954603731632233	0.644232213497162	70.9100036621094	7091
True	False	False	False	False	-3018.69750976563	-586.198364257813	118.678184509277	0.791627526283264	0.95800256729126	1	88.5887832641602	9479
True	False	False	False	False	-3014.53125	-0.851571559906006	160.825576782227	0.645923554897308	0.918244600296021	0.407055705785751	74.6482772827148	10824
True	False	False	False	False	-3013.88793945313	-1356.0634765625	161.934722900391	0.692936301231384	0.940668761730194	0.489078670740128	83.3835601806641	12174
True	False	False	False	False	-3013.04296875	-1333.638671875	88.7313537597656	0.627012729644775	0.952971756458282	0.380196899175644	78.0625	6245
True	False	False	False	False	-3012.01831054688	-1244.15197753906	110.914192199707	0.655060887336731	0.952090442180634	0.421090096235275	72.3199996948242	7232
True	False	False	False	False	-3011.86987304688	-1066.04907226563	134.206176757813	0.801479279994965	0.963757157325745	1	72.6198348999023	8787
True	False	False	False	False	-3009.08056640625	-1264.87805175781	135.315322875977	0.68776923418045	0.955555021762848	0.478667497634888	75.9918060302734	9271
True	False	False	False	False	-3007.60546875	-1628.01599121094	194.099838256836	0.691710233688354	0.950674057006836	0.486569076776505	95.2571411132813	16670
True	False	False	False	False	-2998.60620117188	-1549.62158203125	204.082122802734	0.751853168010712	0.948905766010284	0.657459616661072	96.5217361450195	17760
True	False	False	False	False	-2999.03393554688	-1391.90893554688	196.318130493164	0.462405860424042	0.799893975257874	0.218557342886925	103.231636047363	18272
True	False	False	False	False	-3006.93994140625	26.4002075195313	157.498153686523	0.762220680713654	0.95586770772934	0.706796109676361	68.8802795410156	9781
True	False	False	False	False	-3006.71801757813	-1315.65002441406	174.135284423828	0.787855565547943	0.955546796321869	1	87.5477676391602	13745
True	False	False	False	False	-3005.66577148438	-1142.330078125	105.36848449707	0.672202885150909	0.950756847858429	0.449656099081039	69.1999969482422	6574
True	False	False	False	False	-3004.99072265625	-1088.11022949219	128.660461425781	0.820795118808746	0.969766020774841	1	90.0172424316406	10442
True	False	False	False	False	-3001.58276367188	-926.896240234375	87.6222152709961	0.75999253988266	0.94008070230484	0.695125102996826	70.8227844238281	5595
True	False	False	False	False	-2996.99682617188	-1447.90075683594	277.285491943359	0.541283786296844	0.926459968090057	0.284101843833923	94.9720001220703	23743
True	False	False	False	False	-2995.33349609375	-1773.26416015625	215.173538208008	0.570754647254944	0.871435642242432	0.313392549753189	108.041236877441	20960
True	False	False	False	False	-2994.74975585938	-1708.94519042969	156.389007568359	0.564166724681854	0.892824947834015	0.306561082601547	100.496452331543	14170
True	False	False	False	False	-2994.677734375	-1487.97265625	153.061584472656	0.586319386959076	0.954581141471863	0.330262213945389	78.7898559570313	10873
True	False	False	False	False	-2991.70922851563	-1412.97387695313	133.097030639648	0.786073088645935	0.952090442180634	1	83.8249969482422	10059
True	False	False	False	False	-2990.60229492188	-1121.41259765625	173.026138305664	0.631899058818817	0.951861619949341	0.38687863945961	84.2435913085938	13142
True	False	False	False	False	-2989.93920898438	-1652.46533203125	174.135284423828	0.696739971637726	0.94262820482254	0.497027397155762	108.598724365234	17050
True	False	False	False	False	-2988.07958984375	-1587.42126464844	158.607299804688	0.589467704296112	0.904605805873871	0.333808064460754	78.80419921875	11269
True	False	False	False	False	-2988.01928710938	-1336.64562988281	136.424453735352	0.71093887090683	0.93970251083374	0.529164910316467	85.1382141113281	10472
True	False	False	False	False	-2989.74755859375	-1288.08862304688	171.917007446289	0.696822226047516	0.950479090213776	0.497202187776566	85.8967742919922	13314
True	False	False	False	False	-2987.5361328125	-1354.80639648438	106.477630615234	0.770989894866943	0.952394783496857	0.761425018310547	143.38542175293	13765
True	False	False	False	False	-2981.71362304688	-1176.0244140625	191.881561279297	0.609999299049377	0.911364316940308	0.358167439699173	80.3179168701172	13895
True	False	False	False	False	-2986.74560546875	-960.575073242188	225.155807495117	0.81224000453949	0.955339074134827	1	77.0394058227539	15639
True	False	False	False	False	-2986.85595703125	-904.807800292969	200.754699707031	0.795972466468811	0.962413668632507	1	85.977897644043	15562
True	False	False	False	False	-2985.82543945313	-1043.50378417969	125.333038330078	0.740218818187714	0.954722940921783	0.61310887336731	73.0265502929688	8252
True	False	False	False	False	-2980.85620117188	-1827.60339355469	158.607299804688	0.778592884540558	0.970853507518768	0.829684317111969	126.069931030273	18028
True	False	False	False	False	-2973.88354492188	-1815.07153320313	42.1473922729492	0.836018741130829	0.965798377990723	1	85.7368392944336	3258
True	False	False	False	False	-2969.00317382813	-1488.10571289063	104.259346008301	0.77779358625412	0.952349483966827	0.82083135843277	79.0531921386719	7431
True	False	False	False	False	-2980.38793945313	-1144.08447265625	82.0765075683594	0.612305581569672	0.944460809230804	0.361048519611359	64.4459457397461	4769
True	False	False	False	False	-2979.20043945313	-1368.69812011719	93.1679229736328	0.707453370094299	0.967015027999878	0.520880579948425	77.6428604125977	6522
True	False	False	False	False	-2969.59106445313	-1249.19763183594	224.046676635742	0.511788070201874	0.920129954814911	0.257679909467697	84.8712844848633	17144
True	False	False	False	False	-2973.99487304688	-884.229919433594	99.8227767944336	0.693452954292297	0.957141101360321	0.490143746137619	65.4888916015625	5894
True	False	False	False	False	-2971.35888671875	-1076.43542480469	150.843307495117	0.617056131362915	0.939064025878906	0.367083519697189	75.4117660522461	10256
True	False	False	False	False	-2967.93774414063	-1651.62683105469	62.1119499206543	0.787172973155975	0.955277323722839	1	85.2142868041992	4772
True	False	False	False	False	-2966.154296875	-1535.29345703125	277.285491943359	0.3801109790802	0.869178354740143	0.163906797766685	78.568000793457	19642
True	False	False	False	False	-2967.39111328125	-1203.79357910156	192.990692138672	0.439591586589813	0.882692933082581	0.202250376343727	72.7643661499023	12661
True	False	False	False	False	-2967.02783203125	-1509.24877929688	113.132476806641	0.795443058013916	0.953740179538727	1	75.1176452636719	7662
True	False	False	False	False	-2962.94091796875	-1871.34167480469	96.4953460693359	0.698709607124329	0.937585890293121	0.501244783401489	135.321838378906	11773
True	False	False	False	False	-2944.8076171875	-1851.67443847656	240.683807373047	0.708440184593201	0.950859189033508	0.523197889328003	93.2350234985352	20232
True	False	False	False	False	-2961.12084960938	-1745.30981445313	192.990692138672	0.74869030714035	0.960003972053528	0.64448070526123	85.7758636474609	14925
True	False	False	False	False	-2961.7998046875	-1680.80834960938	125.333038330078	0.790439307689667	0.968451261520386	1	83.9026565551758	9481
True	False	False	False	False	-2954.90234375	-1619.42980957031	204.082122802734	0.75847589969635	0.953526854515076	0.687557995319366	85.3315200805664	15701
True	False	False	False	False	-2960.72119140625	-1571.2783203125	135.315322875977	0.560825288295746	0.894018590450287	0.303161680698395	76.4344253540039	9325
True	False	False	False	False	-2961.5986328125	-1468.33935546875	232.919815063477	0.377604871988297	0.831092238426208	0.162406697869301	83.7285690307617	17583
True	False	False	False	False	-2958.41796875	-1410.85375976563	140.861022949219	0.760854780673981	0.962207734584808	0.699559509754181	74.4645690917969	9457
True	False	False	False	False	-2959.52954101563	-1316.26245117188	120.896469116211	0.449314534664154	0.901148200035095	0.209078654646873	70.4954147338867	7684
True	False	False	False	False	-2958.70458984375	-1090.40319824219	117.569046020508	0.733056902885437	0.939961791038513	0.589631855487823	87.3867950439453	9263
True	False	False	False	False	-2958.10375976563	-1382.71789550781	147.515884399414	0.667419075965881	0.949403405189514	0.44136181473732	74.1954879760742	9868
True	False	False	False	False	-2955.75341796875	-1140.85266113281	119.787330627441	0.75546407699585	0.95470005273819	0.673323512077332	76.3055572509766	8241
True	False	False	False	False	-2955.65454101563	-1593.50268554688	128.660461425781	0.7023766040802	0.950596749782562	0.509291410446167	75.3017272949219	8735
True	False	False	False	False	-2950.88354492188	-1659.943359375	165.262145996094	0.69783627986908	0.94278347492218	0.499366074800491	97.5234909057617	14531
True	False	False	False	False	-2949.92529296875	-1700.89050292969	161.934722900391	0.715799152851105	0.955545246601105	0.541206359863281	77.7191772460938	11347
True	False	False	False	False	-2945.63354492188	-1486.10046386719	115.350761413574	0.727483928203583	0.951108157634735	0.572885155677795	80.3653869628906	8358
True	False	False	False	False	-2945.72607421875	-1302.59875488281	80.9673614501953	0.786957621574402	0.95637571811676	1	68.7123260498047	5016
True	False	False	False	False	-2945.90283203125	-1159.05834960938	150.843307495117	0.794324278831482	0.958606481552124	1	70.6029434204102	9602
True	False	False	False	False	-2943.41455078125	-1433.14575195313	112.023338317871	0.734947741031647	0.959606468677521	0.595599770545959	71.7623748779297	7248
True	False	False	False	False	-2943.04223632813	-1774.16198730469	180.790130615234	0.716814994812012	0.951510429382324	0.543800354003906	85.5337448120117	13942
True	False	False	False	False	-2928.33422851563	-1890.32409667969	147.515884399414	0.597918450832367	0.926115751266479	0.343565821647644	85.9022521972656	11425
True	False	False	False	False	-2935.18579101563	-1675.1943359375	114.241622924805	0.493495494127274	0.930238306522369	0.242513179779053	87.5339813232422	9016
True	False	False	False	False	-2933.017578125	-1329.66650390625	117.569046020508	0.741474032402039	0.957675635814667	0.61748605966568	71.5754699707031	7587
True	False	False	False	False	-2938.48901367188	-1283.43823242188	170.807861328125	0.677236258983612	0.934801042079926	0.458681643009186	78.1233749389648	12031
True	False	False	False	False	-2931.94067382813	-1236.87072753906	138.64274597168	0.574616074562073	0.948661863803864	0.317479401826859	73.7360000610352	9217
True	False	False	False	False	-2936.44458007813	-1212.68371582031	82.0765075683594	0.825832903385162	0.960151076316833	1	91.5270233154297	6773
True	False	False	False	False	-2930.8564453125	-1556.52807617188	137.533599853516	0.699044167995453	0.950932502746582	0.501968204975128	89.2016143798828	11061
True	False	False	False	False	-2927.9501953125	-1457.77783203125	138.64274597168	0.61875855922699	0.949723839759827	0.369280129671097	76.8960037231445	9612
True	False	False	False	False	-2930.7763671875	-1348.96801757813	138.64274597168	0.612841725349426	0.925144374370575	0.36172279715538	73.0479965209961	9131
True	False	False	False	False	-2929.03247070313	-1418.26916503906	125.333038330078	0.352650940418243	0.824046194553375	0.147916108369827	69.6460189819336	7870
True	False	False	False	False	-2927.70434570313	-1840.51342773438	32.1651153564453	0.543281972408295	0.919874429702759	0.285989671945572	65.5517272949219	1901
True	False	False	False	False	-2921.99267578125	-1719.14074707031	173.026138305664	0.79824435710907	0.956911087036133	1	74.1730804443359	11571
True	False	False	False	False	-2924.67358398438	-1581.90454101563	147.515884399414	0.713910937309265	0.949513971805573	0.536457240581512	72.518798828125	9645
True	False	False	False	False	-2925.6171875	-1490.6025390625	166.371292114258	0.797147572040558	0.961812317371368	1	79.1533355712891	11873
True	False	False	False	False	-2924.13696289063	-1668.55187988281	80.9673614501953	0.798263490200043	0.962414622306824	1	151.75341796875	11078
True	False	False	False	False	-2917.13330078125	-1528.18200683594	141.970169067383	0.673494637012482	0.929413974285126	0.451942265033722	76.8828125	9841
True	False	False	False	False	-2922.03247070313	-1386.00354003906	163.043869018555	0.72070187330246	0.958552300930023	0.553991317749023	86.6598663330078	12739
True	False	False	False	False	-2916.69482421875	-1312.71276855469	108.695907592773	0.65642511844635	0.952156722545624	0.423251807689667	73.0510177612305	7159
True	False	False	False	False	-2914.38598632813	-1775.05883789063	197.427261352539	0.551279246807098	0.935462594032288	0.293681412935257	78.4325866699219	13961
True	False	False	False	False	-2910.62524414063	-1651.83361816406	54.3479537963867	0.791067004203796	0.952071368694305	1	83.6938781738281	4101
True	False	False	False	False	-2910.24462890625	-1451.79345703125	104.259346008301	0.754927635192871	0.960092186927795	0.670888781547546	86.3404235839844	8116
True	False	False	False	False	-2908.3349609375	-1666.6572265625	75.4216537475586	0.708534777164459	0.950911939144135	0.523421168327332	96.9558792114258	6593
True	False	False	False	False	-2900.38110351563	-1900.11987304688	211.846115112305	0.640549957752228	0.931385517120361	0.399140506982803	82	15662
True	False	False	False	False	-2900.37426757813	-1855.95190429688	218.500961303711	0.599054932594299	0.92370742559433	0.34490579366684	78.9187850952148	15547
True	False	False	False	False	-2900.298828125	-1816.62634277344	95.3862075805664	0.651514112949371	0.945381224155426	0.415552496910095	127.976745605469	11006
True	False	False	False	False	-2898.35791015625	-1633.76843261719	189.663269042969	0.607878625392914	0.937788426876068	0.355545520782471	78.5497055053711	13432
True	False	False	False	False	-2897.63330078125	-1558.22570800781	173.026138305664	0.790484547615051	0.964501559734344	1	78.8910293579102	12307
True	False	False	False	False	-2898.85375976563	-1505.31030273438	77.6399383544922	0.643570005893707	0.943241596221924	0.403559476137161	67.1999969482422	4704
True	False	False	False	False	-2898.81884765625	-1307.44543457031	202.97297668457	0.711039304733276	0.96088433265686	0.529407858848572	84.0655746459961	15384
True	False	False	False	False	-2895.18286132813	-1591.72436523438	174.135284423828	0.604845106601715	0.953407943248749	0.351839423179626	72.6242065429688	11402
True	False	False	False	False	-2892.44604492188	-1489.46472167969	106.477630615234	0.727271556854248	0.961881518363953	0.572269976139069	73.8645858764648	7091
True	False	False	False	False	-2893.29907226563	-1464.1064453125	114.241622924805	0.803241491317749	0.957532703876495	1	97.2330093383789	10015
True	False	False	False	False	-2891.74389648438	-1429.31616210938	166.371292114258	0.631654798984528	0.930580914020538	0.386540561914444	86.620002746582	12993
True	False	False	False	False	-2889.2607421875	-1677.43273925781	141.970169067383	0.642328083515167	0.959327280521393	0.401733309030533	76.125	9744
True	False	False	False	False	-2889.16284179688	-1353.38635253906	157.498153686523	0.635958850383759	0.963752925395966	0.392561972141266	74.9577484130859	10644
True	False	False	False	False	-2885.39184570313	-1836.70068359375	16.6371288299561	0.745649039745331	0.948589444160461	0.63269704580307	65.1333312988281	977
True	False	False	False	False	-2883.71044921875	-1769.12231445313	204.082122802734	0.626117169857025	0.966507434844971	0.378990411758423	88.0652160644531	16204
True	False	False	False	False	-2882.57446289063	-1734.74816894531	164.153015136719	0.69969254732132	0.961535513401031	0.503376424312592	87.7635116577148	12989
True	False	False	False	False	-2877.84326171875	-1792.51977539063	211.846115112305	0.754952311515808	0.967066168785095	0.671000123023987	81.7434539794922	15613
True	False	False	False	False	-2869.5712890625	-1872.27502441406	141.970169067383	0.651228725910187	0.945966243743896	0.415112018585205	75.515625	9666
True	False	False	False	False	-2874.1533203125	-1516.2978515625	69.8759460449219	0.669603943824768	0.945908844470978	0.445116937160492	104.126983642578	6560
True	False	False	False	False	-2871.92016601563	-1838.84143066406	113.132476806641	0.633801698684692	0.938883244991302	0.389526873826981	69.8725509643555	7127
True	False	False	False	False	-2869.98681640625	-1703.42541503906	175.244430541992	0.774631977081299	0.958552300930023	0.790380477905273	91.955696105957	14529
True	False	False	False	False	-2868.48071289063	-1385.62658691406	183.008422851563	0.6886887550354	0.953909456729889	0.480489075183868	83.981819152832	13857
True	False	False	False	False	-2866.46020507813	-1662.4345703125	187.44499206543	0.736499607563019	0.920388281345367	0.600616216659546	82.5562133789063	13952
True	False	False	False	False	-2862.23828125	-1582.42822265625	187.44499206543	0.773902714252472	0.957036554813385	0.784151375293732	78.763313293457	13311
True	False	False	False	False	-2862.767578125	-1539.42907714844	166.371292114258	0.582819104194641	0.934470176696777	0.326374530792236	71.466667175293	10720
True	False	False	False	False	-2853.45166015625	-1893.02087402344	148.625015258789	0.627584338188171	0.94278347492218	0.380969852209091	74.559700012207	9991
True	False	False	False	False	-2854.99609375	-1416.28735351563	98.7136306762695	0.759070038795471	0.953265130519867	0.690488159656525	73.2134857177734	6516
True	False	False	False	False	-2853.89404296875	-1618.15466308594	192.990692138672	0.755458950996399	0.943706333637238	0.67330002784729	74.8793106079102	13029
True	False	False	False	False	-2848.97314453125	-1844.71826171875	104.259346008301	0.754927635192871	0.962346732616425	0.670888781547546	68.7978744506836	6467
True	False	False	False	False	-2844.07690429688	-1779.68115234375	174.135284423828	0.592625975608826	0.934719800949097	0.337413161993027	87.2547760009766	13699
True	False	False	False	False	-2849.79736328125	-1491.26123046875	89.8404998779297	0.678650975227356	0.953679203987122	0.461276769638062	70.6049346923828	5719
True	False	False	False	False	-2850.02905273438	-1394.10290527344	96.4953460693359	0.698709607124329	0.943763494491577	0.501244783401489	69.5287322998047	6049
True	False	False	False	False	-2849.3681640625	-1439.40417480469	197.427261352539	0.742949068546295	0.952284097671509	0.622741758823395	75.1067428588867	13369
True	False	False	False	False	-2844.15014648438	-1363.10290527344	106.477630615234	0.739683151245117	0.942605793476105	0.611266613006592	85.2395858764648	8183
True	False	False	False	False	-2844.0341796875	-1726.7451171875	163.043869018555	0.688469350337982	0.961715698242188	0.480053275823593	78.176872253418	11492
True	False	False	False	False	-2842.36499023438	-1808.91821289063	169.698715209961	0.612180888652802	0.938987135887146	0.360891938209534	88.6797409057617	13568
True	False	False	False	False	-2839.66943359375	-1635.51879882813	113.132476806641	0.694173395633698	0.949699282646179	0.491636395454407	70.5882339477539	7200
True	False	False	False	False	-2838.037109375	-1570.07458496094	178.571853637695	0.600560188293457	0.947371184825897	0.346691012382507	71.3850936889648	11493
True	False	False	False	False	-2836.75463867188	-1490.38513183594	112.023338317871	0.529250204563141	0.955107927322388	0.273005872964859	71.900993347168	7262
True	False	False	False	False	-2832.640625	-1685.49291992188	168.589569091797	0.680744707584381	0.960878849029541	0.465166300535202	76.5921020507813	11642
True	False	False	False	False	-2828.35571289063	-1841.4892578125	136.424453735352	0.638192534446716	0.952455639839172	0.395741969347	73.4715423583984	9037
True	False	False	False	False	-2822.82690429688	-1729.62707519531	156.389007568359	0.576148390769958	0.943811178207397	0.319118648767471	77.9787216186523	10995
True	False	False	False	False	-2824.81396484375	-1656.68591308594	106.477630615234	0.761617660522461	0.944106340408325	0.703567922115326	71.28125	6843
True	False	False	False	False	-2817.98901367188	-1820.71923828125	123.114753723145	0.708051383495331	0.93748813867569	0.522282242774963	83.5405426025391	9273
True	False	False	False	False	-2820.43896484375	-1628.177734375	122.005615234375	0.701672554016113	0.951890468597412	0.507726192474365	71.1727294921875	7829
True	False	False	False	False	-2820.1845703125	-1522.90051269531	184.117568969727	0.614066243171692	0.91928505897522	0.363269209861755	74.4337387084961	12356
True	False	False	False	False	-2810.69897460938	-1710.35510253906	116.459907531738	0.706587970256805	0.945603847503662	0.518866300582886	92.6952362060547	9733
True	False	False	False	False	-2810.51904296875	-1562.8583984375	206.300399780273	0.661201298236847	0.949161350727081	0.430964648723602	75.4193572998047	14028
True	False	False	False	False	-2810.00903320313	-1882.92736816406	266.194061279297	0.729813098907471	0.94140762090683	0.579738736152649	97.4291687011719	23383
True	False	False	False	False	-2799.84375	-1784.56787109375	157.498153686523	0.781017482280731	0.97202479839325	0.861013054847717	91.021125793457	12925
True	False	False	False	False	-2809.00927734375	-1742.99084472656	127.551322937012	0.632514178752899	0.950822591781616	0.387731909751892	76.9217376708984	8846
True	False	False	False	False	-2797.1875	-1721.9521484375	108.695907592773	0.755093216896057	0.963119089603424	0.671637296676636	83.2448959350586	8158
True	False	False	False	False	-2807.70532226563	-1658.32397460938	112.023338317871	0.598728358745575	0.95442408323288	0.34452012181282	74.1782150268555	7492
True	False	False	False	False	-2799.216796875	-1680.77807617188	214.064392089844	0.699806928634644	0.951425313949585	0.503625631332397	84.8756484985352	16381
True	False	False	False	False	-2798.6591796875	-1616.20593261719	171.917007446289	0.759923756122589	0.963320910930634	0.694775581359863	80.6774215698242	12505
True	False	False	False	False	-2794.10473632813	-1843.6591796875	137.533599853516	0.706285059452057	0.955881536006927	0.518165111541748	68.3306427001953	8473
True	False	False	False	False	-2789.57739257813	-1757.90185546875	200.754699707031	0.795972466468811	0.961925029754639	1	85.8453063964844	15538
True	False	False	False	False	-2784.5185546875	-1895.92883300781	177.462707519531	0.640189170837402	0.948973715305328	0.398617506027222	80.8937530517578	12943
True	False	False	False	False	-2787.046875	-1813.02844238281	110.914192199707	0.64491605758667	0.95793205499649	0.405553311109543	67.8099975585938	6781
True	False	False	False	False	-2783.8818359375	-1713.74230957031	140.861022949219	0.546457886695862	0.932636201381683	0.289017885923386	77.0393676757813	9784
True	False	False	False	False	-2768.36450195313	-1821.06298828125	185.226699829102	0.648871958255768	0.953771948814392	0.41150239109993	80.437126159668	13433
True	False	False	False	False	-2771.009765625	-1650.24084472656	207.409545898438	0.735429346561432	0.968264520168304	0.597144842147827	81.4652404785156	15234
True	False	False	False	False	-2769.01513671875	-756.485290527344	76.5307922363281	0.704954326152802	0.915324985980988	0.515107989311218	122.985504150391	8486
True	False	False	False	False	-2764.41137695313	-1679.08117675781	249.556930541992	0.771783232688904	0.949560642242432	0.767311155796051	82.0933303833008	18471
True	False	False	False	False	-2763.2099609375	-1902.068359375	249.556930541992	0.769226551055908	0.955775260925293	0.74902617931366	82.3777770996094	18535
True	False	False	False	False	-2755.24731445313	-1624.11328125	141.970169067383	0.739838838577271	0.954996645450592	0.6118004322052	84.234375	10782
True	False	False	False	False	-2746.73510742188	-1813.71447753906	241.792938232422	0.359821707010269	0.858302891254425	0.151999458670616	85.6697235107422	18676
True	False	False	False	False	-2745.66186523438	-1763.86145019531	269.521484375	0.80851811170578	0.962777018547058	1	98.2510299682617	23875
True	False	False	False	False	-2741.87133789063	-1858.9580078125	216.282684326172	0.513013482093811	0.893184304237366	0.258727252483368	85.7230758666992	16716
True	False	False	False	False	-2731.3037109375	-1692.64025878906	231.810668945313	0.66961807012558	0.94336986541748	0.445141345262527	81.2296676635742	16977
True	False	False	False	False	-2721.29272460938	-1797.009765625	210.736968994141	0.563160359859467	0.854900538921356	0.305532723665237	75.9473648071289	14430
True	False	False	False	False	-2719.86010742188	-1890.64074707031	198.536407470703	0.770204424858093	0.963987946510315	0.755791664123535	99.9888305664063	17898
True	False	False	False	False	-2718.07104492188	-1852.3759765625	219.610107421875	0.526117384433746	0.889944016933441	0.270190954208374	93.6262588500977	18538
True	False	False	False	False	-2706.5009765625	-1847.22302246094	11.0914192199707	0.69836014509201	0.927715241909027	0.500491261482239	66.5999984741211	666
True	False	False	False	False	-2689.26489257813	-1900.880859375	205.191253662109	0.634577333927155	0.915023982524872	0.390614151954651	80.6108093261719	14913
True	False	False	False	False	-2690.56469726563	-481.949340820313	171.917007446289	0.696822226047516	0.942255854606628	0.497202187776566	61.1290321350098	9475
True	False	False	False	False	-2686.08666992188	-1829.84338378906	210.736968994141	0.620293259620667	0.960253596305847	0.37127611041069	76.7789459228516	14588
True	False	False	False	False	-2680.65698242188	-1869.61267089844	166.371292114258	0.752728283405304	0.953764677047729	0.66119509935379	76.4333343505859	11465
True	False	False	False	False	-2674.67114257813	-1782.06274414063	204.082122802734	0.71492475271225	0.93553614616394	0.538995683193207	68.7554321289063	12651
True	False	False	False	False	-2653.14331054688	-1822.92016601563	180.790130615234	0.701359331607819	0.94185745716095	0.507033050060272	87.5766906738281	14275
True	False	False	False	False	-2647.77807617188	-1882.46545410156	166.371292114258	0.745481371879578	0.946678519248962	0.63206559419632	83.8600006103516	12579
True	False	False	False	False	-2647.80346679688	-905.455261230469	66.5485153198242	0.798536419868469	0.949476361274719	1	58.3166656494141	3499
True	False	False	False	False	-2637.76293945313	-1807.56115722656	94.2770690917969	0.757289707660675	0.962020635604858	0.681832194328308	76.7647094726563	6525
True	False	False	False	False	-2635.2353515625	-1854.16967773438	186.335845947266	0.489112138748169	0.930684924125671	0.23900294303894	81.5	13692
True	False	False	False	False	-2625.53466796875	-1868.46398925781	84.2947845458984	0.585582494735718	0.952456653118134	0.329439043998718	64.6973648071289	4917
True	False	False	False	False	-2618.90161132813	-758.219543457031	266.194061279297	0.836596727371216	0.958929657936096	1	90.408332824707	21698
True	False	False	False	False	-2608.6416015625	-1885.08142089844	178.571853637695	0.692753672599792	0.94914186000824	0.488703340291977	75.7826080322266	12201
True	False	False	False	False	-2602.94116210938	-258.3720703125	296.140899658203	0.648286044597626	0.942294478416443	0.41061270236969	70.235954284668	18753
True	False	False	False	False	-2581.66870117188	-339.422943115234	135.315322875977	0.694893360137939	0.954539000988007	0.493137061595917	49.5245895385742	6042
True	False	False	False	False	-2578.68334960938	-262.822448730469	181.899276733398	0.737282872200012	0.960310459136963	0.603190720081329	62.1463432312012	10192
True	False	False	False	False	-2576.54931640625	-914.567077636719	102.041061401367	0.784656643867493	0.946975588798523	0.940379023551941	75.8369598388672	6977
True	False	False	False	False	-2568.28295898438	-491.926300048828	117.569046020508	0.771331310272217	0.951650977134705	0.763932764530182	53.2358474731445	5643
True	False	False	False	False	-2574.03149414063	-225.804443359375	177.462707519531	0.742383062839508	0.951404452323914	0.620710372924805	64.1812515258789	10269
True	False	False	False	False	-2563.19995117188	-1885.24365234375	176.353576660156	0.58817183971405	0.942019045352936	0.332342892885208	72.4716949462891	11523
True	False	False	False	False	-2550.6826171875	-238.667846679688	178.571853637695	0.747022986412048	0.960180521011353	0.637941479682922	56.1242218017578	9036
True	False	False	False	False	-2538.82299804688	-692.4345703125	188.554138183594	0.688607931137085	0.951861619949341	0.480328500270844	66.1352920532227	11243
True	False	False	False	False	-2533.009765625	-356.911254882813	166.371292114258	0.735410094261169	0.95056289434433	0.597082853317261	50.6866683959961	7603
True	False	False	False	False	-2518.12280273438	-232.188339233398	211.846115112305	0.82183825969696	0.954853117465973	1	65.4136123657227	12494
True	False	False	False	False	-2514.07934570313	-334.018585205078	93.1679229736328	0.604167819023132	0.902775466442108	0.351018995046616	47.773811340332	4013
True	False	False	False	False	-2498.29516601563	-404.645935058594	184.117568969727	0.763090133666992	0.961071848869324	0.711547255516052	57.9518089294434	9620
True	False	False	False	False	-2501.84252929688	-286.552978515625	117.569046020508	0.816733479499817	0.963119089603424	1	53.5094337463379	5672
True	False	False	False	False	-2494.3212890625	-253.121612548828	177.462707519531	0.784437417984009	0.957306742668152	0.932413876056671	58.5999984741211	9376
True	False	False	False	False	-2487.87255859375	-218.657196044922	151.952453613281	0.753516912460327	0.964335501194	0.664619505405426	58.9708023071289	8079
True	False	False	False	False	-2486.0615234375	-667.258605957031	169.698715209961	0.775282919406891	0.943018198013306	0.796160697937012	65.3529434204102	9999
True	False	False	False	False	-2473.60522460938	-640.563781738281	176.353576660156	0.605255246162415	0.942041039466858	0.352337509393692	53.5094337463379	8508
True	False	False	False	False	-2452.92626953125	-1878.63659667969	25.5102653503418	0.815285325050354	0.956586837768555	1	46.7826080322266	1076
True	False	False	False	False	-2455.10083007813	-547.590759277344	113.132476806641	0.721733629703522	0.936277687549591	0.556770741939545	46.9803924560547	4792
True	False	False	False	False	-2439.96044921875	-194.792984008789	180.790130615234	0.799145638942719	0.954299628734589	1	56.3435592651367	9184
True	False	False	False	False	-2428.96313476563	-407.038208007813	144.188446044922	0.643508911132813	0.953346431255341	0.403469324111938	51.0230751037598	6633
True	False	False	False	False	-2427.640625	-385.059844970703	89.8404998779297	0.768874526023865	0.932111859321594	0.74665355682373	80.9876556396484	6560
True	False	False	False	False	-2421.39721679688	-552.8583984375	201.863830566406	0.707153856754303	0.955071032047272	0.520181596279144	57.8736267089844	10533
True	False	False	False	False	-2406.380859375	-1262.27185058594	130.878753662109	0.725372850894928	0.961718082427979	0.566841185092926	62.2288131713867	7343
True	False	False	False	False	-2401.8603515625	-369.992980957031	225.155807495117	0.742171704769135	0.955787718296051	0.619956493377686	61.9753684997559	12581
True	False	False	False	False	-2384.3232421875	-325.797485351563	235.138092041016	0.784229159355164	0.955079257488251	0.925705969333649	61.9575462341309	13135
True	False	False	False	False	-2360.50244140625	-1224.06701660156	137.533599853516	0.790976285934448	0.945862710475922	1	59.4838714599609	7376
True	False	False	False	False	-2356.06372070313	-349.753082275391	127.551322937012	0.827134490013123	0.957082509994507	1	56.1913032531738	6462
True	False	False	False	False	-2356.91186523438	-249.332489013672	201.863830566406	0.790192663669586	0.959136962890625	1	77.3681335449219	14081
True	False	False	False	False	-2345.40869140625	-61.6254196166992	245.120376586914	0.729546785354614	0.960032522678375	0.578944802284241	75.3393630981445	16650
True	False	False	False	False	-2347.73681640625	3.88145446777344	171.917007446289	0.687864303588867	0.954150259494781	0.478855133056641	50.6387100219727	7849
True	False	False	False	False	-2337.73754882813	-20.1337337493896	166.371292114258	0.653697848320007	0.94840794801712	0.41894805431366	51.6599998474121	7749
True	False	False	False	False	-2335.03295898438	-270.802307128906	207.409545898438	0.804626941680908	0.954369783401489	1	54.8181800842285	10251
True	False	False	False	False	-2318.92626953125	-234.204238891602	166.371292114258	0.595013797283173	0.938129782676697	0.340171486139297	49.5866661071777	7438
True	False	False	False	False	-2308.46606445313	-43.1612739562988	9.98227787017822	0.785398185253143	0.931883156299591	1	39.1111106872559	352
True	False	False	False	False	-2307.16918945313	-53.4310340881348	158.607299804688	0.752419769763947	0.938819825649261	0.659870684146881	52.3076934814453	7480
True	False	False	False	False	-2303.00146484375	-321.886352539063	163.043869018555	0.711030662059784	0.956869423389435	0.529386937618256	55.1088447570801	8101
True	False	False	False	False	-2304.95166015625	-76.1655578613281	135.315322875977	0.639292359352112	0.947009086608887	0.397322028875351	50.2622947692871	6132
True	False	False	False	False	-2302.11694335938	6.79820775985718	129.769607543945	0.746324419975281	0.945030450820923	0.635259330272675	59.8547019958496	7003
True	False	False	False	False	-2301.40258789063	-295.643463134766	236.24723815918	0.7571821808815	0.952782571315765	0.68132096529007	59.2957763671875	12630
True	False	False	False	False	-2299.3671875	-364.797241210938	198.536407470703	0.83054107427597	0.963815748691559	1	50.5474853515625	9048
True	False	False	False	False	-2296.90209960938	-19.0435638427734	137.533599853516	0.67232745885849	0.956955194473267	0.44987565279007	50.9112892150879	6313
True	False	False	False	False	-2280.64477539063	-1289.3369140625	187.44499206543	0.766782999038696	0.956036388874054	0.733172476291656	70.7929000854492	11964
True	False	False	False	False	-2278.16381835938	-1324.43078613281	194.099838256836	0.660570383071899	0.951984643936157	0.429932564496994	75.7657165527344	13259
True	False	False	False	False	-2260.41137695313	-369.592010498047	221.828384399414	0.767798602581024	0.949778079986572	0.739592611789703	52.2649993896484	10453
True	False	False	False	False	-2240.55322265625	-820.341552734375	176.353576660156	0.678045690059662	0.950607538223267	0.460163205862045	56.2327041625977	8941
True	False	False	False	False	-2247.42749023438	-196.594650268555	159.716445922852	0.722619116306305	0.95680695772171	0.559182107448578	51.8402786254883	7465
True	False	False	False	False	-2244.89013671875	-338.684967041016	174.135284423828	0.787855565547943	0.965411841869354	1	53.7324829101563	8436
True	False	False	False	False	-2240.58862304688	-223.942398071289	148.625015258789	0.729590535163879	0.962659299373627	0.579075038433075	57.2910461425781	7677
True	False	False	False	False	-2238.34130859375	-444.575958251953	160.825576782227	0.697461485862732	0.966647684574127	0.498564183712006	51.2827568054199	7436
True	False	False	False	False	-2232.5068359375	-249.077026367188	175.244430541992	0.819792032241821	0.960454761981964	1	57.1455688476563	9029
True	False	False	False	False	-2237.46240234375	49.4437217712402	257.320922851563	0.818033754825592	0.958074808120728	1	56.2758636474609	13056
True	False	False	False	False	-2229.95190429688	-1900.48522949219	120.896469116211	0.7624591588974	0.93149334192276	0.708087503910065	173.862380981445	18951
True	False	False	False	False	-2211.0029296875	-798.495300292969	167.480438232422	0.822150528430939	0.962659299373627	1	54.3642387390137	8209
True	False	False	False	False	-2213.0732421875	-371.297607421875	204.082122802734	0.816561460494995	0.97033429145813	1	55.6739120483398	10244
True	False	False	False	False	-2212.66943359375	12.9647254943848	212.955261230469	0.701955497264862	0.93426239490509	0.508354067802429	53.9479179382324	10358
True	False	False	False	False	-2209.7802734375	-229.500122070313	179.680999755859	0.848896384239197	0.972694098949432	1	56.1172828674316	9091
True	False	False	False	False	-2209.54174804688	-398.365264892578	137.533599853516	0.53075385093689	0.955653309822083	0.27436751127243	48.1854820251465	5975
True	False	False	False	False	-2205.44384765625	-153.536682128906	199.645553588867	0.744696021080017	0.956400752067566	0.629131495952606	53.9944458007813	9719
True	False	False	False	False	-2200.31787109375	-420.702026367188	125.333038330078	0.637032151222229	0.942656874656677	0.394085198640823	47.6283187866211	5382
True	False	False	False	False	-2199.88012695313	-8.81588459014893	220.719253540039	0.639630198478699	0.924695253372192	0.397809356451035	59.547737121582	11850
True	False	False	False	False	-2195.34399414063	-305.917694091797	257.320922851563	0.793157994747162	0.955775260925293	1	55.0862083435059	12780
True	False	False	False	False	-2191.84912109375	-755.141296386719	180.790130615234	0.825955033302307	0.962710738182068	1	57.0981597900391	9307
True	False	False	False	False	-2187.07153320313	-681.311950683594	209.627822875977	0.756223440170288	0.943932414054871	0.676819801330566	57.6931228637695	10904
True	False	False	False	False	-2186.78369140625	-708.260925292969	29.9468326568604	0.565930902957916	0.923989832401276	0.308373481035233	41.5185203552246	1121
True	False	False	False	False	-2186.69555664063	-336.466735839844	169.698715209961	0.750118315219879	0.950046956539154	0.650242984294891	51.470588684082	7875
True	False	False	False	False	-2182.7861328125	-717.664611816406	11.0914192199707	0.619482219219208	0.927492141723633	0.37021940946579	39.4000015258789	394
True	False	False	False	False	-2179.95825195313	-157.864334106445	204.082122802734	0.774829864501953	0.955337226390839	0.792114913463593	56.6684799194336	10427
True	False	False	False	False	-2175.61254882813	-1763.11181640625	108.695907592773	0.777484655380249	0.95334130525589	0.817557096481323	76.6938781738281	7516
True	False	False	False	False	-2175.18530273438	-371.685455322266	187.44499206543	0.696643650531769	0.957426309585571	0.496823012828827	54.9112434387207	9280
True	False	False	False	False	-2173.7783203125	-3.12900543212891	156.389007568359	0.70075249671936	0.965578734874725	0.505695521831512	56.8652496337891	8018
True	False	False	False	False	-2169.68017578125	38.5596160888672	188.554138183594	0.833464741706848	0.963320910930634	1	63.3235282897949	10765
True	False	False	False	False	-2166.0654296875	-707.716796875	107.586769104004	0.596281111240387	0.944642901420593	0.341647148132324	49.1340217590332	4766
True	False	False	False	False	-2160.29345703125	-662.754516601563	14.4188451766968	0.449162185192108	0.891121387481689	0.208970308303833	44.6923065185547	581
True	False	False	False	False	-2145.6943359375	-756.398010253906	165.262145996094	0.720704555511475	0.965317487716675	0.553998529911041	57.7248306274414	8601
True	False	False	False	False	-2151.15161132813	-663.758605957031	92.0587844848633	0.357133895158768	0.751158177852631	0.150461494922638	46.0722885131836	3824
True	False	False	False	False	-2150.79345703125	1.70290470123291	200.754699707031	0.694857776165009	0.952490448951721	0.493062615394592	66.8011016845703	12091
True	False	False	False	False	-2143.72119140625	-1817.25817871094	88.7313537597656	0.780051290988922	0.943950414657593	0.847558856010437	115.237503051758	9219
True	False	False	False	False	-2143.11669921875	40.9854049682617	176.353576660156	0.797891974449158	0.967193961143494	1	58.5408821105957	9308
True	False	False	False	False	-2142.05029296875	-164.03288269043	196.318130493164	0.821261286735535	0.956753253936768	1	56.2881355285645	9963
True	False	False	False	False	-2132.37133789063	-832.721496582031	139.751892089844	0.73591810464859	0.958606481552124	0.598723590373993	53.7222213745117	6769
True	False	False	False	False	-2133.57592773438	-59.1768035888672	197.427261352539	0.721013009548187	0.958460450172424	0.554826080799103	51.4157295227051	9152
True	False	False	False	False	-2127.8525390625	-760.112060546875	163.043869018555	0.72070187330246	0.94695770740509	0.553991317749023	59.6666679382324	8771
True	False	False	False	False	-2126.0576171875	-856.667846679688	117.569046020508	0.686734616756439	0.953786253929138	0.476633340120316	47.5471687316895	5040
True	False	False	False	False	-2120.62670898438	-1281.60803222656	240.683807373047	0.809450685977936	0.956427931785583	1	65.7557601928711	14269
True	False	False	False	False	-2120.6259765625	-211.461776733398	122.005615234375	0.769454181194305	0.951108157634735	0.750577867031097	45.7000007629395	5027
True	False	False	False	False	-2114.02880859375	-1328.44763183594	165.262145996094	0.69783627986908	0.951681077480316	0.499366074800491	52.8791961669922	7879
True	False	False	False	False	-2105.34155273438	-235.150390625	130.878753662109	0.672109961509705	0.952640354633331	0.449492424726486	45.2966117858887	5345
True	False	False	False	False	-2110.77978515625	-163.481826782227	114.241622924805	0.827207922935486	0.952394783496857	1	45.4077682495117	4677
True	False	False	False	False	-2108.06665039063	-124.074577331543	169.698715209961	0.767782807350159	0.961109399795532	0.739490985870361	53.1437911987305	8131
True	False	False	False	False	-2098.4345703125	-800.220642089844	133.097030639648	0.703921556472778	0.961241543292999	0.512761116027832	49.2750015258789	5913
True	False	False	False	False	-2100.27465820313	22.9912986755371	163.043869018555	0.74487966299057	0.941310942173004	0.629814207553864	75.2176895141602	11057
True	False	False	False	False	-2097.74389648438	-4.91458177566528	143.079315185547	0.74561882019043	0.943849086761475	0.63258308172226	54.5193786621094	7033
True	False	False	False	False	-2093.28588867188	-205.684127807617	134.206176757813	0.699378907680511	0.93125981092453	0.502694189548492	46.0413208007813	5571
True	False	False	False	False	-2086.58837890625	-162.977752685547	183.008422851563	0.76558256149292	0.951404452323914	0.725864291191101	58.024242401123	9574
True	False	False	False	False	-2088.017578125	-140.937805175781	96.4953460693359	0.719872772693634	0.937393486499786	0.551781058311462	45.471263885498	3956
True	False	False	False	False	-2083.58911132813	-780.889953613281	109.805053710938	0.608575522899628	0.927649855613708	0.356404304504395	45.8181800842285	4536
True	False	False	False	False	-2076.62573242188	-31.8942070007324	181.899276733398	0.76094263792038	0.962603986263275	0.700016915798187	58.3109741210938	9563
True	False	False	False	False	-2069.7392578125	-950.504089355469	186.335845947266	0.738803207874298	0.946939051151276	0.6082723736763	56.9345245361328	9565
True	False	False	False	False	-2074.51245117188	-825.268432617188	147.515884399414	0.871231019496918	0.970909714698792	1	55.5112800598145	7383
True	False	False	False	False	-2067.84692382813	-752.051696777344	109.805053710938	0.684647500514984	0.945722937583923	0.472578823566437	45.3939399719238	4494
True	False	False	False	False	-2072.64624023438	-234.376129150391	153.061584472656	0.683109402656555	0.948472261428833	0.469631791114807	47.0144920349121	6488
True	False	False	False	False	-2066.87744140625	39.8324737548828	174.135284423828	0.762403786182404	0.968967854976654	0.707787096500397	68.8980865478516	10817
True	False	False	False	False	-2064.87890625	-975.609680175781	138.64274597168	0.633401095867157	0.960178136825562	0.38896706700325	47.0559997558594	5882
True	False	False	False	False	-2063.53295898438	-893.985534667969	174.135284423828	0.777160704135895	0.957101106643677	0.814203679561615	55.7388534545898	8751
True	False	False	False	False	-2061.12817382813	-792.240966796875	116.459907531738	0.755209743976593	0.953440308570862	0.672165632247925	46.0380935668945	4834
True	False	False	False	False	-2061.53271484375	-260.877380371094	126.442184448242	0.656087517738342	0.951746344566345	0.422715157270432	48.6228065490723	5543
True	False	False	False	False	-2054.05249023438	-200.504364013672	144.188446044922	0.658737123012543	0.950923204421997	0.42695677280426	52.3538475036621	6806
True	False	False	False	False	-2047.26318359375	-130.701416015625	248.447799682617	0.739450097084045	0.957988381385803	0.610469818115234	58.7410697937012	13158
True	False	False	False	False	-2047.9755859375	-54.9576873779297	128.660461425781	0.834326982498169	0.964366912841797	1	49.9482765197754	5794
True	False	False	False	False	-2037.77404785156	-211.12548828125	131.987884521484	0.638762414455414	0.947645604610443	0.396559506654739	50.1680679321289	5970
True	False	False	False	False	-2036.51147460938	-167.657379150391	190.772415161133	0.641592264175415	0.959050893783569	0.400657176971436	52.6046524047852	9048
True	False	False	False	False	-2029.8349609375	-1332.18115234375	135.315322875977	0.758076548576355	0.964896857738495	0.685611963272095	62.3278694152832	7604
True	False	False	False	False	-2031.22045898438	-943.269958496094	177.462707519531	0.810753405094147	0.956596493721008	1	63.96875	10235
True	False	False	False	False	-2028.95263671875	-1248.01635742188	138.64274597168	0.776717782020569	0.960109293460846	0.809742450714111	54.2000007629395	6775
True	False	False	False	False	-2026.07946777344	-706.359436035156	129.769607543945	0.746324419975281	0.961003601551056	0.635259330272675	46.1025657653809	5394
True	False	False	False	False	-2026.44201660156	-108.768165588379	175.244430541992	0.839662075042725	0.963109135627747	1	187.037979125977	29552
True	False	False	False	False	-2019.14929199219	-291.680145263672	212.955261230469	0.761617660522461	0.93493914604187	0.703567922115326	59.7447929382324	11471
True	False	False	False	False	-2015.93212890625	-1436.82763671875	165.262145996094	0.688681662082672	0.962676107883453	0.480474978685379	61.2416114807129	9125
True	False	False	False	False	-2015.28173828125	-1262.73559570313	134.206176757813	0.792623698711395	0.960482001304626	1	53.1487617492676	6431
True	False	False	False	False	-2015.78979492188	-1010.77648925781	155.279876708984	0.762258768081665	0.96397191286087	0.707001686096191	59	8260
True	False	False	False	False	-2015.14367675781	-155.33935546875	198.536407470703	0.687179744243622	0.954049229621887	0.477506518363953	66.7318420410156	11945
True	False	False	False	False	-2008.24230957031	-368.680053710938	217.391815185547	0.677731871604919	0.949329018592834	0.459587782621384	66.2551040649414	12986
True	False	False	False	False	-2005.86242675781	-82.4089660644531	198.536407470703	0.725063621997833	0.959592580795288	0.565968692302704	51.1731834411621	9160
True	False	False	False	False	-2004.29345703125	-1235.59948730469	153.061584472656	0.777968525886536	0.960668444633484	0.822720050811768	54.7536239624023	7556
True	False	False	False	False	-2004.19860839844	-996.330017089844	144.188446044922	0.707811713218689	0.906384646892548	0.521719515323639	152	19760
True	False	False	False	False	-2002.08044433594	-943.465270996094	201.863830566406	0.73456221818924	0.96399199962616	0.594370305538177	59.1703300476074	10769
True	False	False	False	False	-1999.09545898438	-1364.51623535156	119.787330627441	0.776787161827087	0.962233364582062	0.810432493686676	53.1666679382324	5742
True	False	False	False	False	-1996.31225585938	-798.565856933594	161.934722900391	0.73265552520752	0.964151680469513	0.588384509086609	53.5136985778809	7813
True	False	False	False	False	-1997.07104492188	-6.84130191802979	147.515884399414	0.683323383331299	0.951941967010498	0.470039635896683	51.8721809387207	6899
True	False	False	False	False	-1996.77404785156	42.2533760070801	200.754699707031	0.778810083866119	0.953202903270721	0.832194209098816	57.2928161621094	10370
True	False	False	False	False	-1996.35498046875	-123.186531066895	170.807861328125	0.755021035671234	0.939722001552582	0.671310603618622	50.8051948547363	7824
True	False	False	False	False	-1995.96569824219	-1332.23889160156	94.2770690917969	0.817713499069214	0.954577445983887	1	69	5865
True	False	False	False	False	-1994.62036132813	-994.791687011719	38.8199691772461	0.508350670337677	0.972210645675659	0.254763603210449	45.7428588867188	1601
True	False	False	False	False	-1988.880859375	-1313.25073242188	104.259346008301	0.695448517799377	0.949084520339966	0.494300276041031	68.4361724853516	6433
True	False	False	False	False	-1989.10620117188	-484.558624267578	164.153015136719	0.725604593753815	0.953570008277893	0.567497134208679	49.8040542602539	7371
True	False	False	False	False	-1980.51623535156	-1346.05310058594	137.533599853516	0.634501934051514	0.958710670471191	0.390508234500885	57.6935501098633	7154
True	False	False	False	False	-1985.17565917969	-1262.091796875	181.899276733398	0.594654619693756	0.950283408164978	0.339754730463028	61.9329261779785	10157
True	False	False	False	False	-1979.02770996094	-392.940948486328	170.807861328125	0.737847626209259	0.947588205337524	0.605065226554871	48.0064926147461	7393
True	False	False	False	False	-1979.95971679688	-171.273941040039	171.917007446289	0.735651552677155	0.951995849609375	0.597861230373383	56.1483879089355	8703
True	False	False	False	False	-1977.87023925781	-1047.45129394531	135.315322875977	0.741976678371429	0.954411387443542	0.619263112545013	59.303279876709	7235
True	False	False	False	False	-1976.125	-199.227981567383	165.262145996094	0.730507373809814	0.954299628734589	0.581821024417877	52.1208038330078	7766
True	False	False	False	False	-1977.17163085938	2.08926200866699	137.533599853516	0.675143480300903	0.951839864253998	0.454890340566635	53.3951606750488	6621
True	False	False	False	False	-1974.39001464844	-76.3599243164063	171.917007446289	0.6527099609375	0.949087202548981	0.417406469583511	60.9419364929199	9446
True	False	False	False	False	-1970.56176757813	-1301.55004882813	165.262145996094	0.646915972232819	0.957479298114777	0.408544033765793	52.1275177001953	7767
True	False	False	False	False	-1965.90258789063	-1374.58190917969	143.079315185547	0.813946902751923	0.951566755771637	1	51.6201553344727	6659
True	False	False	False	False	-1959.29907226563	-1025.08459472656	191.881561279297	0.74438750743866	0.953125894069672	0.627989649772644	56.3641624450684	9751
True	False	False	False	False	-1960.3544921875	-20.0691223144531	147.515884399414	0.796800673007965	0.954182624816895	1	59.6165428161621	7929
True	False	False	False	False	-1963.34057617188	14.4425029754639	163.043869018555	0.828705549240112	0.963339745998383	1	64.0340118408203	9413
True	False	False	False	False	-1958.61804199219	-891.046081542969	109.805053710938	0.819165587425232	0.952349483966827	1	62.8383827209473	6221
True	False	False	False	False	-1953.21728515625	-694.754028320313	225.155807495117	0.514321684837341	0.952302813529968	0.259849935770035	49.6157646179199	10072
True	False	False	False	False	-1957.48596191406	-154.282928466797	138.64274597168	0.741000473499298	0.955793738365173	0.615824639797211	51.5120010375977	6439
True	False	False	False	False	-1950.03515625	-1343.19616699219	124.223899841309	0.762229561805725	0.94615638256073	0.70684415102005	47.5089302062988	5321
True	False	False	False	False	-1946.67456054688	-1485.615234375	171.917007446289	0.719183564186096	0.953827917575836	0.549959003925323	56.1354827880859	8701
True	False	False	False	False	-1946.58642578125	-1321.3046875	145.297592163086	0.654749989509583	0.962965905666351	0.420599967241287	53.9771003723145	7071
True	False	False	False	False	-1942.97570800781	-892.960327148438	102.041061401367	0.784656643867493	0.953265130519867	0.940379023551941	56.847827911377	5230
True	False	False	False	False	-1932.2734375	-1365.85620117188	157.498153686523	0.712582767009735	0.935949742794037	0.533171415328979	58.0422554016113	8242
True	False	False	False	False	-1936.00842285156	-1298.90026855469	125.333038330078	0.790439307689667	0.95470005273819	1	54.079647064209	6111
True	False	False	False	False	-1930.03393554688	-128.406646728516	161.934722900391	0.715799152851105	0.953054070472717	0.541206359863281	49.2328758239746	7188
True	False	False	False	False	-1928.35925292969	14.6111249923706	137.533599853516	0.834446728229523	0.959091484546661	1	60.3064498901367	7478
True	False	False	False	False	-1924.20190429688	-1012.31408691406	185.226699829102	0.782138645648956	0.958776593208313	0.878954946994781	59.4011993408203	9920
True	False	False	False	False	-1924.11853027344	-87.2106552124023	157.498153686523	0.769923388957977	0.964047133922577	0.753820180892944	53.8309860229492	7644
True	False	False	False	False	-1922.21472167969	-1252.806640625	93.1679229736328	0.834939122200012	0.962392508983612	1	54.511905670166	4579
True	False	False	False	False	-1920.64172363281	-268.712097167969	135.315322875977	0.808103084564209	0.960261881351471	1	58.663932800293	7157
True	False	False	False	False	-1917.49768066406	-1272.13696289063	68.7667999267578	0.727385580539703	0.94040834903717	0.572600066661835	46.9677429199219	2912
True	False	False	False	False	-1917.06518554688	31.0349464416504	165.262145996094	0.730507373809814	0.954241514205933	0.581821024417877	52.1006698608398	7763
True	False	False	False	False	-1916.99047851563	-941.561645507813	164.153015136719	0.786518931388855	0.961275160312653	1	55.25	8177
True	False	False	False	False	-1907.55029296875	-658.283813476563	107.586769104004	0.812705516815186	0.959238529205322	1	57.0618553161621	5535
True	False	False	False	False	-1907.24084472656	-186.052383422852	126.442184448242	0.658918976783752	0.942496657371521	0.427250385284424	50.8245620727539	5794
True	False	False	False	False	-1906.61572265625	-254.587173461914	138.64274597168	0.809828579425812	0.951515674591064	1	68.8320007324219	8604
True	False	False	False	False	-1905.98083496094	-1313.78894042969	174.135284423828	0.795551776885986	0.955271124839783	1	57.961784362793	9100
True	False	False	False	False	-1905.37805175781	-1048.98034667969	266.194061279297	0.763015568256378	0.95730596780777	0.71113508939743	65.9166641235352	15820
True	False	False	False	False	-1904.96069335938	-225.786560058594	179.680999755859	0.684704303741455	0.949616849422455	0.472688376903534	50.4259262084961	8169
True	False	False	False	False	-1903.86633300781	-1271.68444824219	82.0765075683594	0.771052539348602	0.950911939144135	0.761882483959198	52.1351356506348	3858
True	False	False	False	False	-1903.68151855469	-163.749221801758	141.970169067383	0.778467297554016	0.960535168647766	0.828254580497742	53.9453125	6905
True	False	False	False	False	-1902.58032226563	-23.5106945037842	115.350761413574	0.778573036193848	0.957753896713257	0.82945716381073	65.1826934814453	6779
True	False	False	False	False	-1899.26708984375	-1239.46667480469	300.577453613281	0.717989802360535	0.948123753070831	0.54683530330658	70.4760131835938	19099
True	False	False	False	False	-1899.14196777344	-76.7372283935547	126.442184448242	0.829544961452484	0.962012887001038	1	56.7982444763184	6475
True	False	False	False	False	-1894.64477539063	-114.361763000488	210.736968994141	0.702846884727478	0.962915360927582	0.510342478752136	64.8263168334961	12317
True	False	False	False	False	-3332.42163085938	98.3562469482422	411.491668701172	0.399086356163025	0.903580069541931	0.175549075007439	160.309967041016	59475
True	False	False	False	False	-3329.47216796875	139.264877319336	133.097030639648	0.599770963191986	0.964744448661804	0.34575355052948	158.816665649414	19058
True	False	False	False	False	-3323.37646484375	241.952651977539	41.0382537841797	0.440593749284744	0.933335602283478	0.202946156263351	115.02702331543	4256
True	False	False	False	False	-3321.591796875	176.213623046875	398.181945800781	0.322214186191559	0.912453353404999	0.131254985928535	149.027862548828	53501
True	False	False	False	False	-3318.81274414063	126.618682861328	73.203369140625	0.774313688278198	0.961069166660309	0.787631273269653	101.727272033691	6714
True	False	False	False	False	-3316.42211914063	211.194519042969	110.914192199707	0.803114473819733	0.963940918445587	1	158.990005493164	15899
True	False	False	False	False	-3316.10498046875	76.7321014404297	150.843307495117	0.740479946136475	0.950465977191925	0.614012479782104	85.8235321044922	11672
True	False	False	False	False	-3307.958984375	226.278427124023	157.498153686523	0.618833959102631	0.94551807641983	0.369377881288528	116.584510803223	16555
True	False	False	False	False	-3306.22314453125	201.200180053711	29.9468326568604	0.707465767860413	0.93486762046814	0.520909607410431	95.185188293457	2570
True	False	False	False	False	-3305.7724609375	264.219940185547	344.943145751953	0.474340111017227	0.93756902217865	0.227501317858696	153.414794921875	47712
True	False	False	False	False	-3301.47290039063	169.386322021484	240.683807373047	0.786829590797424	0.962213218212128	1	139.368667602539	30243
True	False	False	False	False	-3302.04443359375	292.33544921875	76.5307922363281	0.781291306018829	0.957183837890625	0.865128993988037	144.65217590332	9981
True	False	False	False	False	-3295.27856445313	380.572448730469	14.4188451766968	0.560572564601898	0.894671499729156	0.302906334400177	118	1534
True	False	False	False	False	-3294.408203125	107.111152648926	194.099838256836	0.652782797813416	0.935300827026367	0.417519867420197	91.3085708618164	15979
True	False	False	False	False	-3293.99243164063	247.523422241211	9.98227787017822	0.754574596881866	0.933233201503754	0.669301986694336	77.6666641235352	699
True	False	False	False	False	-3293.55493164063	335.956878662109	34.3833999633789	0.649772524833679	0.942812740802765	0.412875860929489	117.25806427002	3635
True	False	False	False	False	-3289.66967773438	317.346527099609	281.722045898438	0.403762400150299	0.847614467144012	0.178498193621635	118.992126464844	30224
True	False	False	False	False	-3292.08569335938	348.260864257813	74.3125076293945	0.722276210784912	0.945610642433167	0.558245301246643	150.014923095703	10051
True	False	False	False	False	-3287.60375976563	195.188171386719	155.279876708984	0.537459015846252	0.907897889614105	0.280525058507919	104.035713195801	14565
True	False	False	False	False	-3286.82861328125	289.665405273438	237.356369018555	0.384797364473343	0.914656937122345	0.166734933853149	109.58878326416	23452
True	False	False	False	False	-3284.36987304688	62.2890014648438	127.551322937012	0.827134490013123	0.968009173870087	1	83.9739151000977	9657
True	False	False	False	False	-3281.45458984375	393.679077148438	113.132476806641	0.555359959602356	0.949983537197113	0.297692984342575	142.039215087891	14488
True	False	False	False	False	-3279.69873046875	357.998596191406	116.459907531738	0.53946578502655	0.941960036754608	0.282395780086517	120.857139587402	12690
True	False	False	False	False	-3276.65576171875	140.626373291016	220.719253540039	0.585464835166931	0.954315662384033	0.329307824373245	92.0502548217773	18318
True	False	False	False	False	-3276.537109375	414.047729492188	126.442184448242	0.605832159519196	0.912537634372711	0.353039652109146	153.561401367188	17506
True	False	False	False	False	-3275.74536132813	340.912353515625	105.36848449707	0.786068022251129	0.955585777759552	1	102.915786743164	9777
True	False	False	False	False	-3270.02490234375	250.189666748047	197.427261352539	0.658456563949585	0.944344460964203	0.42650431394577	84.2528076171875	14997
True	False	False	False	False	-3270.02294921875	77.5980987548828	229.592376708984	0.611658692359924	0.897929668426514	0.360237210988998	153.89372253418	31856
True	False	False	False	False	-3268.185546875	443.677429199219	234.028945922852	0.614301562309265	0.935889422893524	0.363567441701889	155.19905090332	32747
True	False	False	False	False	-3265.04125976563	205.683349609375	261.757507324219	0.551135540008545	0.902716934680939	0.293541193008423	99.1313552856445	23395
True	False	False	False	False	-3263.84448242188	387.641143798828	125.333038330078	0.676981031894684	0.94804048538208	0.458216309547424	92.964599609375	10505
True	False	False	False	False	-3261.15014648438	469.817169189453	124.223899841309	0.733668208122253	0.951247036457062	0.591544389724731	146.982147216797	16462
True	False	False	False	False	-3259.02099609375	144.930191040039	137.533599853516	0.640761196613312	0.964152216911316	0.399447202682495	74.3548355102539	9220
True	False	False	False	False	-3256.21801757813	497.067779541016	98.7136306762695	0.598917424678802	0.908117294311523	0.344743341207504	152.730331420898	13593
True	False	False	False	False	-3249.37353515625	169.545471191406	147.515884399414	0.652063608169556	0.952538132667542	0.416402816772461	72.834587097168	9687
True	False	False	False	False	-3249.87231445313	513.612854003906	93.1679229736328	0.808093369007111	0.955300211906433	1	140.285720825195	11784
True	False	False	False	False	-3246.689453125	399.276977539063	139.751892089844	0.679155230522156	0.954693913459778	0.462208092212677	86.6904754638672	10923
True	False	False	False	False	-3240.49072265625	81.4698944091797	218.500961303711	0.774757087230682	0.95632392168045	0.791474997997284	107.116752624512	21102
True	False	False	False	False	-3241.77734375	281.090911865234	210.736968994141	0.610702216625214	0.907356858253479	0.359042227268219	74.0473709106445	14069
True	False	False	False	False	-3242.31396484375	535.901306152344	149.734161376953	0.640728771686554	0.94906085729599	0.399400055408478	138.792587280273	18737
True	False	False	False	False	-3240.61376953125	117.486000061035	166.371292114258	0.778283536434174	0.959173381328583	0.826189339160919	78.3866653442383	11758
True	False	False	False	False	-3239.44140625	353.890289306641	324.978576660156	0.456175535917282	0.895440995693207	0.214004352688789	85.2286682128906	24972
True	False	False	False	False	-3238.13134765625	417.481079101563	186.335845947266	0.851291060447693	0.965767860412598	1	86.4523773193359	14524
True	False	False	False	False	-3231.59106445313	218.634719848633	190.772415161133	0.557162046432495	0.9164759516716	0.299483895301819	74.0290679931641	12733
True	False	False	False	False	-3231.47778320313	619.737365722656	25.5102653503418	0.394390940666199	0.940322041511536	0.172620296478271	126.17391204834	2902
True	False	False	False	False	-3229.67065429688	444.168090820313	183.008422851563	0.748634278774261	0.954838156700134	0.644257545471191	85.1878814697266	14056
True	False	False	False	False	-3227.34912109375	141.35920715332	122.005615234375	0.701672554016113	0.945030450820923	0.507726192474365	88.1090927124023	9692
True	False	False	False	False	-3227.96850585938	475.754486083984	39.9291114807129	0.776177406311035	0.959836065769196	0.804480254650116	61.2777786254883	2206
True	False	False	False	False	-3226.30810546875	506.725860595703	220.719253540039	0.701675534248352	0.931814908981323	0.507732808589935	100.758796691895	20051
True	False	False	False	False	-3227.3134765625	585.667114257813	576.753784179688	0.168456047773361	0.802342057228088	0.0602807253599167	136.396148681641	70926
True	False	False	False	False	-3224.04345703125	267.810333251953	242.902084350586	0.673121452331543	0.946914315223694	0.451279699802399	87.4885864257813	19160
True	False	False	False	False	-3221.72338867188	174.378387451172	105.36848449707	0.786068022251129	0.959492325782776	1	70.042106628418	6654
True	False	False	False	False	-3220.65795898438	653.402221679688	14.4188451766968	0.619212806224823	0.930929720401764	0.369869381189346	124.615386962891	1620
True	False	False	False	False	-3219.689453125	112.342414855957	116.459907531738	0.662514925003052	0.959802567958832	0.433126717805862	81.9238128662109	8602
True	False	False	False	False	-3216.92651367188	537.15478515625	205.191253662109	0.634577333927155	0.915495812892914	0.390614151954651	112.475677490234	20808
True	False	False	False	False	-3212.90063476563	634.435180664063	220.719253540039	0.632667064666748	0.942103683948517	0.387944400310516	150.698486328125	29989
True	False	False	False	False	-3211.83837890625	201.852386474609	195.208984375	0.689713954925537	0.947662174701691	0.482535779476166	102.477272033691	18036
True	False	False	False	False	-3208.2548828125	484.99609375	148.625015258789	0.650714099407196	0.938256442546844	0.414319545030594	88.9104461669922	11914
True	False	False	False	False	-3207.88549804688	335.478668212891	266.194061279297	0.522958278656006	0.871048927307129	0.267382085323334	87.6708297729492	21041
True	False	False	False	False	-3205.1982421875	67.2264099121094	234.028945922852	0.594751298427582	0.945477426052094	0.33986684679985	74.5355453491211	15727
True	False	False	False	False	-3204.91625976563	160.332855224609	110.914192199707	0.719247400760651	0.951931655406952	0.55012708902359	70.0500030517578	7005
True	False	False	False	False	-3202.25439453125	602.460632324219	151.952453613281	0.602476418018341	0.922797083854675	0.348981082439423	95.71533203125	13113
True	False	False	False	False	-3202.08984375	234.441040039063	144.188446044922	0.526582539081573	0.934723854064941	0.270607054233551	69.523078918457	9038
True	False	False	False	False	-3200.423828125	581.137512207031	144.188446044922	0.799139618873596	0.956956207752228	1	85.8153839111328	11156
True	False	False	False	False	-3198.37158203125	721.971496582031	26.6194076538086	0.411538362503052	0.939357161521912	0.183476060628891	126.25	3030
True	False	False	False	False	-3198.13500976563	517.25634765625	110.914192199707	0.557995200157166	0.946646511554718	0.300315916538239	66.7600021362305	6676
True	False	False	False	False	-3197.0625	453.993865966797	291.704345703125	0.799753546714783	0.946449756622314	1	89.8212890625	23623
True	False	False	False	False	-3195.64282226563	282.411102294922	232.919815063477	0.776830792427063	0.94922137260437	0.810867488384247	82.2190475463867	17266
True	False	False	False	False	-3194.87182617188	677.795532226563	770.853637695313	0.16327565908432	0.71661102771759	0.0581976063549519	135.434539794922	94127
True	False	False	False	False	-3194.671875	406.380249023438	251.77522277832	0.328014492988586	0.774173557758331	0.134349852800369	77.3832626342773	17566
True	False	False	False	False	-3192.34716796875	498.302978515625	92.0587844848633	0.763090133666992	0.963831067085266	0.711547255516052	72.602409362793	6026
True	False	False	False	False	-3189.681640625	105.070350646973	250.666076660156	0.382355511188507	0.871468424797058	0.165257573127747	79.3318557739258	17929
True	False	False	False	False	-3186.75244140625	244.940582275391	117.569046020508	0.683611035346985	0.964829802513123	0.470589101314545	71.6792449951172	7598
True	False	False	False	False	-3184.85107421875	539.194702148438	139.751892089844	0.693015515804291	0.943844497203827	0.489241719245911	78.539680480957	9896
True	False	False	False	False	-3184.40405273438	142.523345947266	153.061584472656	0.661188185214996	0.944162964820862	0.430943071842194	85.739128112793	11832
True	False	False	False	False	-3184.05395507813	168.67399597168	114.241622924805	0.595339059829712	0.946553945541382	0.340549439191818	65.9611663818359	6794
True	False	False	False	False	-3181.95385742188	735.49755859375	145.297592163086	0.502908110618591	0.952490448951721	0.250210016965866	143.595413208008	18811
True	False	False	False	False	-3183.255859375	763.772277832031	103.150199890137	0.372109949588776	0.94222229719162	0.159146994352341	122.462364196777	11389
True	False	False	False	False	-3178.59838867188	561.676391601563	173.026138305664	0.671239614486694	0.921322703361511	0.447964310646057	85.0064086914063	13261
True	False	False	False	False	-3176.794921875	361.962677001953	151.952453613281	0.735381960868835	0.947645604610443	0.596992313861847	88.6642303466797	12147
True	False	False	False	False	-3176.17065429688	196.021728515625	124.223899841309	0.58930778503418	0.933088600635529	0.333626806735992	69.3214263916016	7764
True	False	False	False	False	-3175.18994140625	509.852996826172	136.424453735352	0.623266696929932	0.939985573291779	0.375186562538147	76.0081329345703	9349
True	False	False	False	False	-3175.19213867188	600.102905273438	181.899276733398	0.571674406528473	0.902549564838409	0.314360380172729	76.7439041137695	12586
True	False	False	False	False	-3172.21166992188	309.197479248047	188.554138183594	0.740857541561127	0.96209704875946	0.615325689315796	100.694114685059	17118
True	False	False	False	False	-3170.52392578125	799.435729980469	42.1473922729492	0.445816963911057	0.943260431289673	0.206602200865746	124.157897949219	4718
True	False	False	False	False	-3165.99584960938	222.062225341797	188.554138183594	0.788782000541687	0.95846688747406	1	118.882354736328	20210
True	False	False	False	False	-3166.64086914063	780.061706542969	82.0765075683594	0.57708615064621	0.949947655200958	0.320126831531525	120.108108520508	8888
True	False	False	False	False	-3164.39697265625	630.480102539063	277.285491943359	0.565618515014648	0.903360605239868	0.308051645755768	90.1480026245117	22537
True	False	False	False	False	-3164.69897460938	739.511840820313	299.468322753906	0.271741151809692	0.860250473022461	0.105761758983135	107.666664123535	29070
True	False	False	False	False	-3162.41674804688	154.097564697266	126.442184448242	0.658918976783752	0.94569855928421	0.427250385284424	72.9385986328125	8315
True	False	False	False	False	-3160.0302734375	82.6618041992188	209.627822875977	0.497228443622589	0.873107135295868	0.245539262890816	81.9523773193359	15489
True	False	False	False	False	-3159.80493164063	464.087615966797	129.769607543945	0.70094496011734	0.952805697917938	0.506118953227997	72.0256423950195	8427
True	False	False	False	False	-3158.92236328125	264.475891113281	153.061584472656	0.740749657154083	0.95402455329895	0.614949762821198	84.9275360107422	11720
True	False	False	False	False	-3159.52392578125	362.164855957031	147.515884399414	0.609047710895538	0.942797601222992	0.356987714767456	76.7142868041992	10203
True	False	False	False	False	-3159.17114257813	830.422485351563	11.0914192199707	0.367754280567169	0.854502737522125	0.156591340899467	125.800003051758	1258
True	False	False	False	False	-3157.46435546875	119.711578369141	141.970169067383	0.825492560863495	0.966258406639099	1	115.4453125	14777
True	False	False	False	False	-3155.45556640625	544.718383789063	108.695907592773	0.618347227573395	0.922676205635071	0.368747800588608	79.2448959350586	7766
True	False	False	False	False	-3152.12670898438	434.120300292969	204.082122802734	0.77768886089325	0.939582884311676	0.81971263885498	83.4184799194336	15349
True	False	False	False	False	-3152.12524414063	398.919219970703	174.135284423828	0.610017359256744	0.927505135536194	0.358189851045609	80.7706985473633	12681
True	False	False	False	False	-3151.45532226563	498.557739257813	275.067199707031	0.502278745174408	0.90148252248764	0.249688416719437	99.3346786499023	24635
True	False	False	False	False	-3151.88159179688	770.146118164063	83.1856460571289	0.389141768217087	0.894957900047302	0.169383943080902	92.879997253418	6966
True	False	False	False	False	-3149.90893554688	529.496459960938	184.117568969727	0.590104401111603	0.954721808433533	0.334530919790268	81.8493957519531	13587
True	False	False	False	False	-3147.39404296875	823.953491210938	390.41796875	0.266175419092178	0.872978329658508	0.103096835315228	135.301132202148	47626
True	False	False	False	False	-3147.29541015625	859.877258300781	54.3479537963867	0.528231859207153	0.946375727653503	0.272087603807449	125.469390869141	6148
True	False	False	False	False	-3146.9521484375	569.295166015625	148.625015258789	0.663309156894684	0.946702241897583	0.434442758560181	76.0447769165039	10190
True	False	False	False	False	-3146.4580078125	676.846008300781	175.244430541992	0.665343046188354	0.93692946434021	0.437843710184097	97.6519012451172	15429
True	False	False	False	False	-3143.87133789063	601.449584960938	155.279876708984	0.615669310092926	0.920994758605957	0.365307509899139	84.5714263916016	11840
True	False	False	False	False	-3143.81420898438	293.361846923828	180.790130615234	0.707700073719025	0.959136962890625	0.521457850933075	85.3926391601563	13919
True	False	False	False	False	-3141.88598632813	776.458984375	89.8404998779297	0.653841078281403	0.950675249099731	0.419172316789627	90.8271636962891	7357
True	False	False	False	False	-3136.45336914063	99.7356185913086	143.079315185547	0.781091213226318	0.965348243713379	0.862106204032898	92.4496154785156	11926
True	False	False	False	False	-3138.7314453125	197.095993041992	184.117568969727	0.770222425460815	0.963105916976929	0.755918800830841	73.7048187255859	12235
True	False	False	False	False	-3136.98583984375	167.36328125	140.861022949219	0.514430642127991	0.879533648490906	0.259943634271622	71.2913360595703	9054
True	False	False	False	False	-3135.7021484375	344.527313232422	298.359191894531	0.500483870506287	0.91168338060379	0.248206421732903	89.9070663452148	24185
True	False	False	False	False	-3133.24340820313	472.307250976563	164.153015136719	0.805816411972046	0.967140853404999	1	87.9459457397461	13016
True	False	False	False	False	-3133.75756835938	492.809997558594	32.1651153564453	0.759870648384094	0.941819429397583	0.694506108760834	78.6551742553711	2281
True	False	False	False	False	-3130.7197265625	579.350341796875	19.9645557403564	0.798721373081207	0.951427280902863	1	58.1111106872559	1046
True	False	False	False	False	-3130.77124023438	742.589172363281	119.787330627441	0.681443929672241	0.951500833034515	0.466478526592255	83.8425903320313	9055
True	False	False	False	False	-3129.15698242188	867.658569335938	171.917007446289	0.672966301441193	0.935248970985413	0.45100474357605	146.632263183594	22728
True	False	False	False	False	-3127.23754882813	727.061645507813	113.132476806641	0.713493883609772	0.948905885219574	0.535420715808868	90.2058792114258	9201
True	False	False	False	False	-3126.98706054688	503.238739013672	125.333038330078	0.790439307689667	0.951979696750641	1	85.8318557739258	9699
True	False	False	False	False	-3126.69677734375	451.2587890625	156.389007568359	0.678221225738525	0.927763879299164	0.460485577583313	96.0922012329102	13549
True	False	False	False	False	-3126.115234375	236.576263427734	131.987884521484	0.759082078933716	0.946451187133789	0.690548181533813	88.9159698486328	10581
True	False	False	False	False	-3125.98510742188	557.15087890625	196.318130493164	0.673774719238281	0.929093480110168	0.452440679073334	92.0621490478516	16295
True	False	False	False	False	-3125.64770507813	253.690307617188	113.132476806641	0.84398877620697	0.975118577480316	1	89.0196075439453	9080
True	False	False	False	False	-3123.66723632813	830.09521484375	104.259346008301	0.724273085594177	0.955579578876495	0.5637526512146	86.2659606933594	8109
True	False	False	False	False	-3124.04125976563	886.67822265625	98.7136306762695	0.8182532787323	0.963831067085266	1	147.65168762207	13141
True	False	False	False	False	-3123.27416992188	75.9779815673828	195.208984375	0.725498676300049	0.952978372573853	0.567197144031525	93.0795440673828	16382
True	False	False	False	False	-3122.73120117188	271.765350341797	116.459907531738	0.755209743976593	0.955573856830597	0.672165632247925	77.6666641235352	8155
True	False	False	False	False	-3121.984375	769.161682128906	139.751892089844	0.623708605766296	0.958871126174927	0.375772744417191	73.3015899658203	9236
True	False	False	False	False	-3120.927734375	640.935424804688	171.917007446289	0.703262507915497	0.950250804424286	0.511275053024292	81.7419357299805	12670
True	False	False	False	False	-3117.9921875	850.968688964844	118.678184509277	0.760737001895905	0.957330226898193	0.698947727680206	94.9345779418945	10158
True	False	False	False	False	-3117.7939453125	128.178894042969	192.990692138672	0.696205735206604	0.940556704998016	0.495895683765411	90.7241363525391	15786
True	False	False	False	False	-3117.62280273438	210.343475341797	209.627822875977	0.710937082767487	0.961440980434418	0.529160618782043	80.3650817871094	15189
True	False	False	False	False	-3116.42846679688	701.038635253906	126.442184448242	0.797434329986572	0.959779739379883	1	91.8596496582031	10472
True	False	False	False	False	-3115.92822265625	396.958770751953	173.026138305664	0.679845750331879	0.946004509925842	0.463489055633545	85.2756423950195	13303
True	False	False	False	False	-3115.42163085938	619.30322265625	204.082122802734	0.834840655326843	0.972194969654083	1	103.836959838867	19106
True	False	False	False	False	-3115.63525390625	811.625122070313	115.350761413574	0.572012841701508	0.913484990596771	0.314717352390289	71.5769195556641	7444
True	False	False	False	False	-3113.98461914063	162.345291137695	11.0914192199707	0.763594925403595	0.936281979084015	0.714360892772675	56	560
True	False	False	False	False	-3112.76025390625	183.968368530273	185.226699829102	0.648871958255768	0.939174592494965	0.41150239109993	74.8562850952148	12501
True	False	False	False	False	-3110.99853515625	908.593872070313	189.663269042969	0.684202194213867	0.93624883890152	0.471722036600113	146.567245483398	25063
True	False	False	False	False	-3109.28857421875	295.966339111328	232.919815063477	0.416509658098221	0.851927161216736	0.186708003282547	86.8809509277344	18245
True	False	False	False	False	-3109.11376953125	376.801544189453	177.462707519531	0.584962904453278	0.936909377574921	0.328748881816864	86.7750015258789	13884
True	False	False	False	False	-3107.35034179688	675.169006347656	159.716445922852	0.792017757892609	0.951595425605774	1	75.7847213745117	10913
True	False	False	False	False	-3108.2626953125	954.776184082031	36.6016845703125	0.422916650772095	0.935836136341095	0.190932080149651	125.636360168457	4146
True	False	False	False	False	-3107.27392578125	425.104248046875	174.135284423828	0.675542414188385	0.94853538274765	0.455608785152435	82.5859909057617	12966
True	False	False	False	False	-3105.49194335938	255.874877929688	122.005615234375	0.800438165664673	0.960495412349701	1	84.8181838989258	9330
True	False	False	False	False	-3104.0517578125	931.713562011719	194.099838256836	0.509491801261902	0.924130737781525	0.255728214979172	143.062850952148	25036
True	False	False	False	False	-3103.75	484.259674072266	114.241622924805	0.793618381023407	0.95934933423996	1	111.669906616211	11502
True	False	False	False	False	-3102.39111328125	57.8492889404297	133.097030639648	0.556787312030792	0.903374671936035	0.299110472202301	75.7666702270508	9092
True	False	False	False	False	-3102.2509765625	508.273193359375	65.4393768310547	0.473837554454803	0.934366703033447	0.227118581533432	67.7627105712891	3998
True	False	False	False	False	-3100.72485351563	338.829681396484	262.866638183594	0.375888645648956	0.790227115154266	0.161384269595146	83.4135055541992	19769
True	False	False	False	False	-3099.55834960938	734.498718261719	170.807861328125	0.721253633499146	0.953402757644653	0.555473566055298	91.9090881347656	14154
True	False	False	False	False	-3097.751953125	842.202758789063	14.4188451766968	0.805326879024506	0.942608833312988	1	57.461540222168	747
True	False	False	False	False	-3097.53002929688	140.558715820313	183.008422851563	0.748634278774261	0.959425508975983	0.644257545471191	80.1878814697266	13231
True	False	False	False	False	-3097.35180664063	780.799377441406	126.442184448242	0.746769428253174	0.952090442180634	0.63696414232254	67.5350875854492	7699
True	False	False	False	False	-3096.32495117188	873.670227050781	135.315322875977	0.40914711356163	0.75866562128067	0.181935325264931	83.8032760620117	10224
True	False	False	False	False	-3093.41186523438	605.826843261719	120.896469116211	0.733505606651306	0.966992378234863	0.591034114360809	74.587158203125	8130
True	False	False	False	False	-3091.94287109375	410.890869140625	167.480438232422	0.700623989105225	0.942548334598541	0.505413234233856	88.5033111572266	13364
True	False	False	False	False	-3092.56567382813	588.162414550781	106.477630615234	0.794342398643494	0.963398873806	1	84.3958358764648	8102
True	False	False	False	False	-3092.51416015625	963.889526367188	88.7313537597656	0.606059610843658	0.958143532276154	0.353317022323608	129.600006103516	10368
True	False	False	False	False	-3089.36157226563	686.792114257813	143.079315185547	0.727231442928314	0.960606098175049	0.572153985500336	91.6589126586914	11824
True	False	False	False	False	-3088.5	527.047607421875	104.259346008301	0.754927635192871	0.958498001098633	0.670888781547546	83.7021255493164	7868
True	False	False	False	False	-3086.90795898438	450.227386474609	135.315322875977	0.78679758310318	0.95793205499649	1	98.8196716308594	12056
True	False	False	False	False	-3087.197265625	505.525054931641	100.931915283203	0.41671684384346	0.905234634876251	0.186843574047089	73.9230804443359	6727
True	False	False	False	False	-3086.93334960938	1002.92767333984	19.9645557403564	0.447389423847198	0.930955410003662	0.207712739706039	125.5	2259
True	False	False	False	False	-3085.08447265625	550.081481933594	144.188446044922	0.74363911151886	0.966319501399994	0.625243842601776	72.6307678222656	9442
True	False	False	False	False	-3081.34741210938	757.723449707031	83.1856460571289	0.628380537033081	0.93065994977951	0.382050335407257	87.1333312988281	6535
True	False	False	False	False	-3083.0419921875	824.864013671875	224.046676635742	0.607753753662109	0.958852231502533	0.355391919612885	88.5297012329102	17883
True	False	False	False	False	-3080.39624023438	88.6219177246094	140.861022949219	0.691477596759796	0.942790150642395	0.486095726490021	80.9448852539063	10280
True	False	False	False	False	-3081.12255859375	114.104927062988	124.223899841309	0.67099004983902	0.928575217723846	0.447527855634689	104.241073608398	11675
True	False	False	False	False	-3079.25830078125	268.753662109375	189.663269042969	0.800872504711151	0.965872168540955	1	90.3274841308594	15446
True	False	False	False	False	-3078.5703125	893.902893066406	212.955261230469	0.594638288021088	0.958317518234253	0.339735835790634	83.8385391235352	16097
True	False	False	False	False	-3078.38696289063	60.4031066894531	146.40673828125	0.593422770500183	0.945158421993256	0.338330417871475	90.2424240112305	11912
True	False	False	False	False	-3076.75146484375	723.95849609375	133.097030639648	0.644130170345306	0.955327868461609	0.404387384653091	76.5999984741211	9192
True	False	False	False	False	-3078.32153320313	944.839660644531	212.955261230469	0.55898529291153	0.894674718379974	0.301308065652847	113.213539123535	21737
True	False	False	False	False	-3074.08740234375	139.641403198242	98.7136306762695	0.647627234458923	0.941188931465149	0.409615904092789	74.8314590454102	6660
True	False	False	False	False	-3074.86987304688	661.105651855469	147.515884399414	0.603444576263428	0.949052512645721	0.350145697593689	78.5338363647461	10445
True	False	False	False	False	-3074.87353515625	995.251281738281	299.468322753906	0.393036544322968	0.921005666255951	0.171781465411186	139.225921630859	37591
True	False	False	False	False	-3074.3779296875	577.445861816406	118.678184509277	0.739972531795502	0.957916557788849	0.612260043621063	76.9813079833984	8237
True	False	False	False	False	-3073.60961914063	858.361145019531	106.477630615234	0.866451501846313	0.969933748245239	1	76.1354141235352	7309
True	False	False	False	False	-3072.97802734375	214.323287963867	134.206176757813	0.649497926235199	0.949574828147888	0.412456274032593	81.8843002319336	9908
True	False	False	False	False	-3072.87890625	290.56591796875	189.663269042969	0.758869647979736	0.953168511390686	0.689494967460632	86.3391799926758	14764
True	False	False	False	False	-3072.68994140625	233.604553222656	232.919815063477	0.650385677814484	0.941410422325134	0.413815051317215	90.5190505981445	19009
True	False	False	False	False	-3069.84375	773.005920410156	82.0765075683594	0.771052539348602	0.943960130214691	0.761882483959198	71.7837829589844	5312
True	False	False	False	False	-3069.08325195313	354.754791259766	183.008422851563	0.801252424716949	0.965248942375183	1	80.5939407348633	13298
True	False	False	False	False	-3068.21655273438	597.504821777344	125.333038330078	0.452133595943451	0.916851460933685	0.211091563105583	77.5575256347656	8764
True	False	False	False	False	-3068.19995117188	817.793884277344	38.8199691772461	0.719287753105164	0.952080726623535	0.550233483314514	72.2285690307617	2528
True	False	False	False	False	-3066.81201171875	153.674240112305	103.150199890137	0.828564047813416	0.960341572761536	1	82.2580642700195	7650
True	False	False	False	False	-3066.90258789063	620.506530761719	201.863830566406	0.78311288356781	0.965638160705566	0.897637963294983	88.5329666137695	16113
True	False	False	False	False	-3066.52514648438	476.739166259766	210.736968994141	0.604053974151611	0.905099749565125	0.350881338119507	88.7842102050781	16869
True	False	False	False	False	-3066.10693359375	173.23600769043	150.843307495117	0.722747147083282	0.951123237609863	0.559532701969147	96.7941207885742	13164
True	False	False	False	False	-3065.92529296875	738.579650878906	115.350761413574	0.748017251491547	0.957707405090332	0.641817271709442	79.9038467407227	8310
True	False	False	False	False	-3063.6728515625	418.377349853516	180.790130615234	0.495664745569229	0.921434938907623	0.244267478585243	71.8159484863281	11706
True	False	False	False	False	-3063.29028320313	319.589385986328	196.318130493164	0.768484115600586	0.959136962890625	0.744058847427368	85.9661026000977	15216
True	False	False	False	False	-3061.71508789063	704.587524414063	217.391815185547	0.591540098190308	0.912255167961121	0.336168110370636	88.0918350219727	17266
True	False	False	False	False	-3060.60888671875	198.461120605469	128.660461425781	0.768360316753387	0.957366287708282	0.743243813514709	85.6293106079102	9933
True	False	False	False	False	-3060.6845703125	650.681945800781	119.787330627441	0.75546407699585	0.961267530918121	0.673323512077332	85.9259262084961	9280
True	False	False	False	False	-3059.6328125	934.984985351563	88.7313537597656	0.749354422092438	0.922413349151611	0.647141218185425	134.375	10750
True	False	False	False	False	-3057.00024414063	445.627807617188	52.1296730041504	0.758778512477875	0.941157817840576	0.689045190811157	62.957447052002	2959
True	False	False	False	False	-3059.17504882813	828.384094238281	18.8554134368896	0.685223281383514	0.936461865901947	0.473690927028656	78.2352905273438	1330
True	False	False	False	False	-3059.4765625	846.265869140625	70.9850845336914	0.689935445785522	0.952681720256805	0.482980132102966	80.84375	5174
True	False	False	False	False	-3059.37548828125	1026.26550292969	210.736968994141	0.583986639976501	0.930629134178162	0.327665001153946	147.921051025391	28105
True	False	False	False	False	-3057.40063476563	517.654663085938	147.515884399414	0.757547676563263	0.968290209770203	0.683063745498657	93.2556381225586	12403
True	False	False	False	False	-3057.01708984375	1042.06945800781	59.8936653137207	0.746888160705566	0.955637335777283	0.637421369552612	140.796295166016	7603
True	False	False	False	False	-3055.5439453125	967.3759765625	205.191253662109	0.572958767414093	0.883935391902924	0.315717726945877	93.9459457397461	17380
True	False	False	False	False	-3052.45751953125	382.341033935547	149.734161376953	0.693598926067352	0.930225372314453	0.490445405244827	109.903701782227	14837
True	False	False	False	False	-3051.87329101563	437.086273193359	36.6016845703125	0.779091417789459	0.948639392852783	0.835518538951874	66.1212158203125	2182
True	False	False	False	False	-3049.90307617188	139.673583984375	112.023338317871	0.531429350376129	0.928123593330383	0.274981439113617	68.7029724121094	6939
True	False	False	False	False	-3048.69409179688	756.433532714844	184.117568969727	0.596975326538086	0.937348365783691	0.342458993196487	77.3132553100586	12834
True	False	False	False	False	-3051.18310546875	798.065979003906	155.279876708984	0.789243400096893	0.962557375431061	1	84.3928604125977	11815
True	False	False	False	False	-3048.38110351563	589.180358886719	100.931915283203	0.810745477676392	0.956287920475006	1	82.0769195556641	7469
True	False	False	False	False	-3046.32373046875	827.893981933594	109.805053710938	0.720394313335419	0.945841491222382	0.553169012069702	89.6767654418945	8878
True	False	False	False	False	-3045.73779296875	493.426818847656	211.846115112305	0.418859958648682	0.890612542629242	0.188249781727791	83.1308898925781	15878
True	False	False	False	False	-3043.9189453125	315.776947021484	102.041061401367	0.784656643867493	0.943581461906433	0.940379023551941	85.9565200805664	7908
True	False	False	False	False	-3043.69750976563	1004.32788085938	179.680999755859	0.820887804031372	0.950482308864594	1	81.9197540283203	13271
True	False	False	False	False	-3043.6396484375	849.626403808594	155.279876708984	0.560165524482727	0.916394352912903	0.302495568990707	96.0071411132813	13441
True	False	False	False	False	-3041.95385742188	124.908325195313	116.459907531738	0.734479010105133	0.949004113674164	0.594105780124664	77.5523834228516	8143
True	False	False	False	False	-3041.466796875	351.524108886719	31.0559749603271	0.774550676345825	0.95154744386673	0.789673984050751	60.5357131958008	1695
True	False	False	False	False	-3041.78491210938	553.625122070313	226.264953613281	0.767360687255859	0.963695049285889	0.736796259880066	85.6960754394531	17482
True	False	False	False	False	-3041.1376953125	604.384216308594	103.150199890137	0.769519209861755	0.963398873806	0.751023590564728	84.1720428466797	7828
True	False	False	False	False	-3039.3681640625	300.448760986328	148.625015258789	0.737016499042511	0.950276136398315	0.602312028408051	86.4850769042969	11589
True	False	False	False	False	-3039.03369140625	781.895812988281	97.6044921875	0.632937669754028	0.947664499282837	0.38832101225853	71.3409118652344	6278
True	False	False	False	False	-3038.45825195313	1042.68627929688	136.424453735352	0.764290273189545	0.950534105300903	0.718305766582489	110.040649414063	13535
True	False	False	False	False	-3038.35229492188	686.635009765625	181.899276733398	0.624288439750671	0.943593204021454	0.376543790102005	84.8597564697266	13917
True	False	False	False	False	-3038.21069335938	943.476257324219	155.279876708984	0.61336076259613	0.948681056499481	0.362377136945724	70.957145690918	9934
True	False	False	False	False	-3037.59887695313	233.864486694336	144.188446044922	0.751398801803589	0.95690929889679	0.655545711517334	97.6538467407227	12695
True	False	False	False	False	-3036.13549804688	444.731964111328	77.6399383544922	0.80919873714447	0.961355686187744	1	66.9428558349609	4686
True	False	False	False	False	-3035.55102539063	636.512268066406	126.442184448242	0.73520427942276	0.964829802513123	0.596421539783478	84.9298248291016	9682
True	False	False	False	False	-3036.10375976563	891.429565429688	403.727661132813	0.374152004718781	0.750767886638641	0.16035370528698	110.546699523926	40239
True	False	False	False	False	-3034.28466796875	209.223922729492	143.079315185547	0.647346317768097	0.948084473609924	0.409191995859146	90.2170562744141	11638
True	False	False	False	False	-3034.341796875	331.951690673828	129.769607543945	0.711567759513855	0.944272220134735	0.53068995475769	73.9230804443359	8649
True	False	False	False	False	-3030.54809570313	618.309020996094	88.7313537597656	0.822043120861053	0.959212362766266	1	88.4124984741211	7073
True	False	False	False	False	-3029.61352539063	576.880126953125	99.8227767944336	0.662619173526764	0.950472891330719	0.433299124240875	80.6222229003906	7256
True	False	False	False	False	-3028.697265625	99.527717590332	86.513069152832	0.801492035388947	0.955605924129486	1	86.1794891357422	6722
True	False	False	False	False	-3027.1083984375	415.112030029297	187.44499206543	0.690560817718506	0.946556448936462	0.484238892793655	79.8343200683594	13492
True	False	False	False	False	-3027.04223632813	1095.189453125	903.95068359375	0.152631893754005	0.800927400588989	0.0539699271321297	143.072387695313	116604
True	False	False	False	False	-3026.34399414063	466.27099609375	200.754699707031	0.544571399688721	0.939793884754181	0.287215054035187	86.6298370361328	15680
True	False	False	False	False	-3025.21826171875	162.777297973633	197.427261352539	0.706082999706268	0.949193716049194	0.517698526382446	107.213485717773	19084
True	False	False	False	False	-3023.9169921875	791.161193847656	83.1856460571289	0.721511900424957	0.960534572601318	0.556170701980591	72.5199966430664	5439
True	False	False	False	False	-3023.66479492188	286.202301025391	159.716445922852	0.576170265674591	0.913285970687866	0.319142132997513	76.0486145019531	10951
True	False	False	False	False	-3022.46826171875	391.070007324219	102.041061401367	0.633248448371887	0.942190170288086	0.388754099607468	76.9456558227539	7079
True	False	False	False	False	-3023.32739257813	869.752502441406	144.188446044922	0.807786464691162	0.95333856344223	1	86.2384643554688	11211
True	False	False	False	False	-3021.58642578125	745.539489746094	200.754699707031	0.620856761932373	0.942987978458405	0.372012764215469	85.618782043457	15497
True	False	False	False	False	-3021.0595703125	264.585540771484	85.4039306640625	0.656723499298096	0.928397238254547	0.423726975917816	68.4155807495117	5268
True	False	False	False	False	-3019.91845703125	854.189575195313	110.914192199707	0.779846131801605	0.960674583911896	0.844886004924774	93.4000015258789	9340
True	False	False	False	False	-3019.68920898438	922.661193847656	99.8227767944336	0.644220888614655	0.959313869476318	0.404521703720093	65.7777786254883	5920
True	False	False	False	False	-3017.45288085938	352.551116943359	169.698715209961	0.539479196071625	0.896959781646729	0.28240829706192	86.0653610229492	13168
True	False	False	False	False	-3016.21459960938	240.696365356445	124.223899841309	0.695939123630524	0.950534105300903	0.495332807302475	72.9464263916016	8170
True	False	False	False	False	-3014.7470703125	497.01611328125	96.4953460693359	0.74201226234436	0.955588459968567	0.619389593601227	80.712646484375	7022
True	False	False	False	False	-3015.79443359375	809.719177246094	125.333038330078	0.676981031894684	0.93192595243454	0.458216309547424	84.5486755371094	9554
True	False	False	False	False	-3015.86596679688	972.929931640625	218.500961303711	0.822252631187439	0.960607826709747	1	85.0558395385742	16756
True	False	False	False	False	-3015.75073242188	511.605621337891	145.297592163086	0.673047840595245	0.944978892803192	0.451149165630341	81.9618301391602	10737
True	False	False	False	False	-3013.90234375	724.367004394531	168.589569091797	0.621096134185791	0.947715580463409	0.372326284646988	85.8684234619141	13052
True	False	False	False	False	-3013.3828125	139.955703735352	125.333038330078	0.694636762142181	0.948249399662018	0.492601156234741	65.8230056762695	7438
True	False	False	False	False	-3013.14331054688	829.308837890625	159.716445922852	0.507745087146759	0.899509966373444	0.254253089427948	78.125	11250
True	False	False	False	False	-3012.48168945313	571.778747558594	156.389007568359	0.691285490989685	0.941999435424805	0.485705524682999	91.1914901733398	12858
True	False	False	False	False	-3011.9814453125	1156.97644042969	86.513069152832	0.300496280193329	0.944599449634552	0.119980320334435	123.294868469238	9617
True	False	False	False	False	-3010.82202148438	89.5679016113281	198.536407470703	0.838340222835541	0.965367913246155	1	84.4692764282227	15120
True	False	False	False	False	-3011.39599609375	672.365356445313	150.843307495117	0.651605725288391	0.931979656219482	0.415694087743759	83.220588684082	11318
True	False	False	False	False	-3011.26879882813	591.295349121094	16.6371288299561	0.76893937587738	0.947792708873749	0.747088372707367	64.8000030517578	972
True	False	False	False	False	-3008.7734375	1071.77001953125	163.043869018555	0.472490668296814	0.834661781787872	0.226095542311668	83.6666641235352	12299
True	False	False	False	False	-3007.13989257813	617.111755371094	275.067199707031	0.49919855594635	0.845501065254211	0.24715019762516	91.5282287597656	22699
True	False	False	False	False	-3007.109375	645.924194335938	171.917007446289	0.823719143867493	0.958681583404541	1	88.0967712402344	13655
True	False	False	False	False	-3006.58203125	560.68798828125	93.1679229736328	0.478451162576675	0.898297727108002	0.230652898550034	79.1190490722656	6646
True	False	False	False	False	-3006.63891601563	777.609680175781	201.863830566406	0.507775604724884	0.84213125705719	0.254278779029846	85.7857131958008	15613
True	False	False	False	False	-3006.33422851563	905.91748046875	93.1679229736328	0.758145093917847	0.964163720607758	0.685944676399231	66.6666641235352	5600
True	False	False	False	False	-3005.61376953125	1011.81945800781	216.282684326172	0.751240730285645	0.948637068271637	0.654883861541748	81.5487213134766	15902
True	False	False	False	False	-3004.32934570313	259.512298583984	143.079315185547	0.727231442928314	0.956890642642975	0.572153985500336	76.6589126586914	9889
True	False	False	False	False	-3003.10034179688	367.309387207031	159.716445922852	0.683444023132324	0.945384323596954	0.470269948244095	84.6527786254883	12190
True	False	False	False	False	-3004.69360351563	695.721618652344	105.36848449707	0.762958765029907	0.954649329185486	0.710821866989136	72.8631591796875	6922
True	False	False	False	False	-3004.30004882813	938.486022949219	113.132476806641	0.589559078216553	0.92383736371994	0.333911657333374	71.6176452636719	7305
True	False	False	False	False	-3003.66796875	1048.59948730469	99.8227767944336	0.791574835777283	0.974347352981567	1	66.0666656494141	5946
True	False	False	False	False	-3003.47924804688	533.590698242188	149.734161376953	0.861143589019775	0.97129362821579	1	80.4888916015625	10866
True	False	False	False	False	-3002.75170898438	298.903350830078	138.64274597168	0.598902344703674	0.912797272205353	0.344725489616394	70.6480026245117	8831
True	False	False	False	False	-3000.83447265625	116.694511413574	136.424453735352	0.644532442092896	0.931973457336426	0.404983580112457	70.3333358764648	8651
True	False	False	False	False	-2997.05444335938	181.326568603516	135.315322875977	0.518340349197388	0.937029421329498	0.263328343629837	73.8770523071289	9013
True	False	False	False	False	-2999.79516601563	1088.85827636719	104.259346008301	0.754927635192871	0.949206411838531	0.670888781547546	85.1170196533203	8001
True	False	False	False	False	-2999.064453125	408.3935546875	134.206176757813	0.607200801372528	0.9364373087883	0.354712903499603	75.3057861328125	9112
True	False	False	False	False	-2998.60205078125	720.481994628906	44.3656768798828	0.799694657325745	0.95525187253952	1	72.5999984741211	2904
True	False	False	False	False	-2996.17504882813	328.38427734375	238.465515136719	0.465504020452499	0.926625669002533	0.220850631594658	78.9953460693359	16984
True	False	False	False	False	-2996.4580078125	491.421447753906	117.569046020508	0.72139585018158	0.946087896823883	0.555857241153717	81.1698150634766	8604
True	False	False	False	False	-2996.99340820313	733.118835449219	33.2742576599121	0.786073088645935	0.948771238327026	1	70.466667175293	2114
True	False	False	False	False	-2996.44140625	806.083984375	70.9850845336914	0.615690171718597	0.960534572601318	0.365334123373032	67.1875	4300
True	False	False	False	False	-2995.4921875	425.665863037109	154.17073059082	0.721209406852722	0.945964217185974	0.555354535579681	79.3812942504883	11034
True	False	False	False	False	-2992.251953125	141.079299926758	124.223899841309	0.549106180667877	0.937114596366882	0.291569441556931	62.4910697937012	6999
True	False	False	False	False	-2994.796875	1165.70654296875	46.5839614868164	0.678057432174683	0.959788382053375	0.460184723138809	111.714286804199	4692
True	False	False	False	False	-2994.43774414063	201.448684692383	232.919815063477	0.552476048469543	0.926913380622864	0.294851720333099	90.2952346801758	18962
True	False	False	False	False	-2991.76806640625	757.76123046875	117.569046020508	0.762402236461639	0.955573856830597	0.707778513431549	92.3396224975586	9788
True	False	False	False	False	-2993.80004882813	1145.42370605469	191.881561279297	0.713132262229919	0.953053772449493	0.534525454044342	138.364166259766	23937
True	False	False	False	False	-2990.13623046875	225.941055297852	117.569046020508	0.741474032402039	0.956187844276428	0.61748605966568	80.8584899902344	8571
True	False	False	False	False	-2988.9716796875	453.359558105469	250.666076660156	0.624135851860046	0.935142338275909	0.37634065747261	92.4513244628906	20894
True	False	False	False	False	-2987.79052734375	686.760925292969	174.135284423828	0.532478511333466	0.93269819021225	0.27593782544136	78.6305694580078	12345
True	False	False	False	False	-2985.84936523438	900.686401367188	178.571853637695	0.789340138435364	0.96031379699707	1	80.5341644287109	12966
True	False	False	False	False	-2982.30395507813	475.100280761719	82.0765075683594	0.702428579330444	0.948882162570953	0.5094074010849	70.2297286987305	5197
True	False	False	False	False	-2985.43701171875	1105.6572265625	202.97297668457	0.411349892616272	0.811481475830078	0.183354303240776	85.2240447998047	15596
True	False	False	False	False	-2984.07885742188	1188.47729492188	68.7667999267578	0.668374955654144	0.942998588085175	0.442998021841049	130.306457519531	8079
True	False	False	False	False	-2983.75927734375	542.34765625	120.896469116211	0.714016377925873	0.941662728786469	0.536720037460327	81.6697235107422	8902
True	False	False	False	False	-2982.21118164063	588.660461425781	110.914192199707	0.748627901077271	0.958391427993774	0.644232213497162	73.7300033569336	7373
True	False	False	False	False	-2982.53002929688	955.602661132813	143.079315185547	0.653669953346252	0.936820387840271	0.418904364109039	80.5891494750977	10396
True	False	False	False	False	-2981.63232421875	606.660095214844	103.150199890137	0.704544305801392	0.952857196331024	0.514173626899719	76.9139785766602	7153
True	False	False	False	False	-2981.13647460938	811.018493652344	95.3862075805664	0.733483374118805	0.959554612636566	0.590964496135712	77.3023223876953	6648
True	False	False	False	False	-2979.41088867188	519.666076660156	127.551322937012	0.569257855415344	0.952094852924347	0.311825037002563	73.3043441772461	8430
True	False	False	False	False	-2978.85498046875	1169.00378417969	70.9850845336914	0.778467297554016	0.95088666677475	0.828254580497742	101.640625	6505
True	False	False	False	False	-2976.34692382813	100.953521728516	105.36848449707	0.795948684215546	0.957610249519348	1	84.0105285644531	7981
True	False	False	False	False	-2972.919921875	149.521942138672	154.17073059082	0.665979385375977	0.947564423084259	0.438916981220245	90.5395660400391	12585
True	False	False	False	False	-2973.34765625	395.133911132813	82.0765075683594	0.797737896442413	0.949304640293121	1	66.5135116577148	4922
True	False	False	False	False	-2974.63671875	860.731689453125	117.569046020508	0.762402236461639	0.946155846118927	0.707778513431549	102.235847473145	10837
True	False	False	False	False	-2975.72827148438	1019.55139160156	150.843307495117	0.867522418498993	0.973302900791168	1	78.4558792114258	10670
True	False	False	False	False	-2975.59765625	1052.72937011719	127.551322937012	0.340860217809677	0.761757612228394	0.141336292028427	111.052177429199	12771
True	False	False	False	False	-2974.45922851563	635.690734863281	153.061584472656	0.606874048709869	0.902594327926636	0.354312479496002	75.9347839355469	10479
True	False	False	False	False	-2973.28369140625	1082.86865234375	112.023338317871	0.647190630435944	0.957477271556854	0.408957421779633	75.277229309082	7603
True	False	False	False	False	-2971.8583984375	242.881774902344	116.459907531738	0.81883841753006	0.953089475631714	1	82.2476196289063	8636
True	False	False	False	False	-2971.53686523438	704.832336425781	96.4953460693359	0.775108277797699	0.954608798027039	0.794588387012482	72.6436767578125	6320
True	False	False	False	False	-2971.33227539063	566.939208984375	205.191253662109	0.409405380487442	0.904445886611938	0.182101309299469	75.4162139892578	13952
True	False	False	False	False	-2969.99877929688	759.325073242188	135.315322875977	0.705158889293671	0.955493748188019	0.515575468540192	77.0327835083008	9398
True	False	False	False	False	-2971.27783203125	791.734619140625	107.586769104004	0.837860226631165	0.972924888134003	1	76.2989654541016	7401
True	False	False	False	False	-2968.38793945313	1210.57849121094	249.556930541992	0.684199810028076	0.946449756622314	0.471717447042465	151.360000610352	34056
True	False	False	False	False	-2968.00952148438	666.825439453125	170.807861328125	0.610880792140961	0.90366393327713	0.359264969825745	80.4025955200195	12382
True	False	False	False	False	-2967.95532226563	881.404052734375	105.36848449707	0.583986639976501	0.937238752841949	0.327665001153946	81.8842086791992	7779
True	False	False	False	False	-2964.435546875	191.836776733398	191.881561279297	0.85636180639267	0.967417418956757	1	78.60693359375	13599
True	False	False	False	False	-2966.11059570313	463.694915771484	94.2770690917969	0.611360251903534	0.916589319705963	0.359863817691803	67.7411727905273	5758
True	False	False	False	False	-2966.93896484375	984.048095703125	168.589569091797	0.683335363864899	0.938150942325592	0.470062524080276	89.3618392944336	13583
True	False	False	False	False	-2966.5810546875	817.063110351563	82.0765075683594	0.760389924049377	0.954858958721161	0.697156250476837	81.8243255615234	6055
True	False	False	False	False	-2966.4169921875	1176.75830078125	171.917007446289	0.540302038192749	0.907177329063416	0.283179193735123	101.458061218262	15726
True	False	False	False	False	-2965.33813476563	370.980743408203	122.005615234375	0.598917603492737	0.944102764129639	0.344743520021439	63.6363639831543	7000
True	False	False	False	False	-2965.09545898438	418.989593505859	155.279876708984	0.693009555339813	0.957619547843933	0.489229440689087	83.3285751342773	11666
True	False	False	False	False	-2965.16186523438	731.8662109375	163.043869018555	0.74487966299057	0.935603082180023	0.629814207553864	94.7278900146484	13925
True	False	False	False	False	-2960.20556640625	594.167358398438	109.805053710938	0.5209059715271	0.90491658449173	0.265572965145111	73.1515121459961	7242
True	False	False	False	False	-2960.58374023438	927.071533203125	197.427261352539	0.765901625156403	0.950814664363861	0.727778673171997	82.2022476196289	14632
True	False	False	False	False	-2960.53393554688	1129.00622558594	205.191253662109	0.510907649993896	0.935547649860382	0.256929934024811	114.913513183594	21259
True	False	False	False	False	-2959.77563476563	901.355346679688	151.952453613281	0.791858732700348	0.966704428195953	1	137.686126708984	18863
True	False	False	False	False	-2958.31494140625	837.083435058594	93.1679229736328	0.808093369007111	0.95036518573761	1	97.5833358764648	8197
True	False	False	False	False	-2958.21142578125	1115.81359863281	80.9673614501953	0.750114381313324	0.946152150630951	0.650226891040802	118.493148803711	8650
True	False	False	False	False	-2957.25219726563	958.196594238281	151.952453613281	0.800164878368378	0.961888611316681	1	81.0656967163086	11106
True	False	False	False	False	-2951.64501953125	394.725372314453	147.515884399414	0.590231955051422	0.951780140399933	0.334675937891006	66.7894744873047	8883
True	False	False	False	False	-2954.87084960938	611.718444824219	89.8404998779297	0.779232859611511	0.954577445983887	0.837222635746002	76.1234588623047	6166
True	False	False	False	False	-2953.72778320313	774.798828125	114.241622924805	0.60158383846283	0.930810451507568	0.347911924123764	68.7378616333008	7080
True	False	False	False	False	-2953.20361328125	1238.19482421875	308.341461181641	0.558164596557617	0.936671197414398	0.300485372543335	149.010787963867	41425
True	False	False	False	False	-2952.28125	543.532348632813	112.023338317871	0.511788070201874	0.922583878040314	0.257679909467697	72.910888671875	7364
True	False	False	False	False	-2951.84106445313	707.709899902344	153.061584472656	0.654967188835144	0.955035388469696	0.42094224691391	77.9275360107422	10754
True	False	False	False	False	-2952.24340820313	810.814270019531	119.787330627441	0.735007107257843	0.959720134735107	0.595789611339569	79.7685165405273	8615
True	False	False	False	False	-2952.130859375	1030.00756835938	154.17073059082	0.68147999048233	0.95056289434433	0.466546475887299	77.3381271362305	10750
True	False	False	False	False	-2951.65209960938	1210.59558105469	31.0559749603271	0.695939123630524	0.94053065776825	0.495332807302475	92.4285736083984	2588
True	False	False	False	False	-2950.61865234375	515.982299804688	230.701522827148	0.449162185192108	0.858850717544556	0.208970308303833	78.1394195556641	16253
True	False	False	False	False	-2946.75170898438	437.251861572266	151.952453613281	0.753516912460327	0.965654790401459	0.664619505405426	74.532844543457	10211
True	False	False	False	False	-2949.67626953125	1086.33679199219	178.571853637695	0.800150036811829	0.962551116943359	1	87.0745315551758	14019
True	False	False	False	False	-2948.8359375	1059.23046875	214.064392089844	0.686085224151611	0.928926587104797	0.475364863872528	84.0051803588867	16213
True	False	False	False	False	-2945.59790039063	477.551330566406	49.9113883972168	0.806145071983337	0.963389337062836	1	59.9111099243164	2696
True	False	False	False	False	-2945.64965820313	635.173217773438	39.9291114807129	0.64491605758667	0.949512124061584	0.405553311109543	71.1388854980469	2561
True	False	False	False	False	-2944.34741210938	665.659118652344	148.625015258789	0.621745824813843	0.914128839969635	0.373179197311401	81.4328384399414	10912
True	False	False	False	False	-2944.26782226563	492.814971923828	105.36848449707	0.723260998725891	0.951115965843201	0.560945451259613	75.6526336669922	7187
True	False	False	False	False	-2944.078125	878.89794921875	150.843307495117	0.806208491325378	0.962974190711975	1	84.7867660522461	11531
True	False	False	False	False	-2939.45947265625	138.338623046875	125.333038330078	0.559357702732086	0.935652792453766	0.301682204008102	56.9911499023438	6440
True	False	False	False	False	-2939.97900390625	755.692810058594	168.589569091797	0.608179688453674	0.900530278682709	0.355916202068329	82.7631607055664	12580
True	False	False	False	False	-2938.79321289063	930.094543457031	124.223899841309	0.805557072162628	0.957082509994507	1	76.3571395874023	8552
True	False	False	False	False	-2939.9404296875	1130.42199707031	130.878753662109	0.68919312953949	0.952605366706848	0.481493949890137	100.135589599609	11816
True	False	False	False	False	-2937.22412109375	552.249572753906	125.333038330078	0.475846618413925	0.91310715675354	0.228651896119118	68.6283187866211	7755
True	False	False	False	False	-2937.79223632813	586.918090820313	201.863830566406	0.32996079325676	0.809072256088257	0.135396555066109	72.2362670898438	13147
True	False	False	False	False	-2937.7490234375	695.184814453125	67.6576614379883	0.667042076587677	0.947852075099945	0.440719425678253	68.1967239379883	4160
True	False	False	False	False	-2936.60522460938	843.003723144531	363.798553466797	0.374486327171326	0.805687427520752	0.160551786422729	105.20426940918	34507
True	False	False	False	False	-2934.04516601563	624.867126464844	206.300399780273	0.319003731012344	0.879599034786224	0.129557520151138	98.8763427734375	18391
True	False	False	False	False	-2933.4599609375	1210.30810546875	34.3833999633789	0.770503997802734	0.956876516342163	0.757918477058411	73.5161285400391	2279
True	False	False	False	False	-2933.3955078125	727.227478027344	176.353576660156	0.797891974449158	0.95680695772171	1	98.6352233886719	15683
True	False	False	False	False	-2931.58959960938	1142.09118652344	118.678184509277	0.778608024120331	0.951650977134705	0.829857766628265	93.1028060913086	9962
True	False	False	False	False	-2930.6181640625	996.497253417969	188.554138183594	0.709558069705963	0.941586017608643	0.525849580764771	84.2058792114258	14315
True	False	False	False	False	-2929.70776367188	948.290893554688	114.241622924805	0.720488905906677	0.948934674263	0.55342161655426	77.3883514404297	7971
True	False	False	False	False	-2928.5673828125	814.078491210938	160.825576782227	0.623908579349518	0.943507671356201	0.376038432121277	80.027587890625	11604
True	False	False	False	False	-2928.6982421875	1222.89123535156	175.244430541992	0.422809392213821	0.841492474079132	0.19086080789566	96.0063323974609	15169
True	False	False	False	False	-2926.068359375	452.129119873047	104.259346008301	0.724273085594177	0.954018115997314	0.5637526512146	73.1702117919922	6878
True	False	False	False	False	-2927.37060546875	1274.74353027344	440.329345703125	0.273925989866257	0.715515434741974	0.106815360486507	145.944580078125	57940
True	False	False	False	False	-2925.52001953125	1038.00561523438	166.371292114258	0.735410094261169	0.936690866947174	0.597082853317261	83.6266632080078	12544
True	False	False	False	False	-2923.60473632813	611.305847167969	54.3479537963867	0.791067004203796	0.954331636428833	1	73.4285736083984	3598
True	False	False	False	False	-2923.89624023438	664.172180175781	175.244430541992	0.540167987346649	0.900903105735779	0.283053427934647	81.8797454833984	12937
True	False	False	False	False	-2923.75366210938	1099.361328125	133.097030639648	0.786073088645935	0.957602500915527	1	74.9916687011719	8999
True	False	False	False	False	-2921.2802734375	497.089263916016	123.114753723145	0.727117598056793	0.953530192375183	0.57182514667511	69.2432403564453	7686
True	False	False	False	False	-2919.18627929688	775.565124511719	148.625015258789	0.755418717861176	0.954219400882721	0.673116326332092	86.8955230712891	11644
True	False	False	False	False	-2917.951171875	1122.82116699219	65.4393768310547	0.525648176670074	0.925092816352844	0.269771873950958	80.5254211425781	4751
True	False	False	False	False	-2917.26147460938	902.827087402344	160.825576782227	0.72763729095459	0.967193961143494	0.573330342769623	76.4827575683594	11090
True	False	False	False	False	-2915.77075195313	751.837768554688	123.114753723145	0.764028012752533	0.953588008880615	0.716808378696442	84.9909896850586	9434
True	False	False	False	False	-2915.57470703125	473.074676513672	83.1856460571289	0.745481371879578	0.964166045188904	0.63206559419632	66.1733322143555	4963
True	False	False	False	False	-2911.45922851563	576.502014160156	123.114753723145	0.515028238296509	0.905305862426758	0.26045823097229	67.2072067260742	7460
True	False	False	False	False	-2912.59448242188	701.607482910156	300.577453613281	0.339982271194458	0.851443946361542	0.140852853655815	83.1217727661133	22526
True	False	False	False	False	-2914.03857421875	978.046447753906	168.589569091797	0.745215535163879	0.957306742668152	0.631068110466003	75.7697372436523	11517
True	False	False	False	False	-2911.6962890625	629.631591796875	146.40673828125	0.296711385250092	0.769620716571808	0.118064068257809	66.5303039550781	8782
True	False	False	False	False	-2910.94409179688	940.475463867188	99.8227767944336	0.722803056240082	0.950800597667694	0.559686005115509	80.0888900756836	7208
True	False	False	False	False	-2911.24731445313	1294.11572265625	67.6576614379883	0.824820160865784	0.963199138641357	1	108.377052307129	6611
True	False	False	False	False	-2911.40283203125	1313.06225585938	149.734161376953	0.4456507563591	0.934112429618835	0.206485077738762	128.807403564453	17389
True	False	False	False	False	-2910.54638671875	1065.93469238281	120.896469116211	0.687753558158875	0.936414957046509	0.478636562824249	72.4220199584961	7894
True	False	False	False	False	-2910.43408203125	1136.56567382813	177.462707519531	0.659544289112091	0.917950570583344	0.428262740373611	96.2937469482422	15407
True	False	False	False	False	-2909.34985351563	856.30224609375	113.132476806641	0.694173395633698	0.944591999053955	0.491636395454407	72.3333358764648	7378
True	False	False	False	False	-2904.42749023438	536.944152832031	168.589569091797	0.711886703968048	0.95755922794342	0.531466901302338	79.5986862182617	12099
True	False	False	False	False	-2906.89208984375	804.401916503906	95.3862075805664	0.733483374118805	0.957231283187866	0.590964496135712	71.1046524047852	6115
True	False	False	False	False	-2907.67138671875	1232.09545898438	131.987884521484	0.759082078933716	0.954732000827789	0.690548181533813	96.1344528198242	11440
True	False	False	False	False	-2906.95776367188	876.683166503906	136.424453735352	0.71093887090683	0.968056857585907	0.529164910316467	75.8780517578125	9333
True	False	False	False	False	-2902.478515625	1006.76916503906	202.97297668457	0.671351134777069	0.948985576629639	0.448159635066986	83.6885223388672	15315
True	False	False	False	False	-2903.89819335938	1091.66284179688	105.36848449707	0.776370167732239	0.954918563365936	0.80633556842804	83.2315826416016	7907
True	False	False	False	False	-2902.01123046875	668.608642578125	43.256534576416	0.764826476573944	0.947175443172455	0.721405208110809	62.9230766296387	2454
True	False	False	False	False	-2900.72412109375	679.050903320313	13.3097038269043	0.743378639221191	0.942608833312988	0.624296009540558	63.0833320617676	757
True	False	False	False	False	-2901.27758789063	1034.60302734375	117.569046020508	0.784229159355164	0.952778518199921	0.925705969333649	73.2547149658203	7765
True	False	False	False	False	-2900.40869140625	956.880065917969	146.40673828125	0.408813834190369	0.801524817943573	0.181721299886703	112.613639831543	14865
True	False	False	False	False	-2899.7998046875	473.094940185547	89.8404998779297	0.754574596881866	0.953584969043732	0.669301986694336	63.3827171325684	5134
True	False	False	False	False	-2900.07739257813	1169.47192382813	249.556930541992	0.748627901077271	0.957774639129639	0.644232213497162	108.044441223145	24310
True	False	False	False	False	-2899.75268554688	716.852416992188	62.1119499206543	0.774550676345825	0.948494493961334	0.789673984050751	62.75	3514
True	False	False	False	False	-2899.27416992188	1078.62573242188	11.0914192199707	0.55325049161911	0.880693912506104	0.295611768960953	65.4000015258789	654
True	False	False	False	False	-2897.16284179688	1114.61096191406	89.8404998779297	0.779232859611511	0.946875631809235	0.837222635746002	73.2469100952148	5933
True	False	False	False	False	-2897.09497070313	891.360595703125	37.7108268737793	0.666771829128265	0.961694955825806	0.44025981426239	72.7647094726563	2474
True	False	False	False	False	-2896.71240234375	910.212097167969	98.7136306762695	0.714771866798401	0.966195464134216	0.538611173629761	72.7865142822266	6478
True	False	False	False	False	-2894.58764648438	589.778686523438	110.914192199707	0.57799905538559	0.944409251213074	0.321112036705017	66.870002746582	6687
True	False	False	False	False	-2894.03784179688	1281.78796386719	144.188446044922	0.722330927848816	0.955788195133209	0.558394551277161	83.0307693481445	10794
True	False	False	False	False	-2891.0458984375	803.897644042969	100.931915283203	0.730834186077118	0.954649329185486	0.582807719707489	72.4065933227539	6589
True	False	False	False	False	-2892.9765625	930.791748046875	123.114753723145	0.727117598056793	0.94513863325119	0.57182514667511	77.4684677124023	8599
True	False	False	False	False	-2891.11694335938	1193.90002441406	109.805053710938	0.624656915664673	0.941239356994629	0.377034962177277	76.5555572509766	7579
True	False	False	False	False	-2891.89184570313	1211.50415039063	108.695907592773	0.846498012542725	0.970586776733398	1	77.4387741088867	7589
True	False	False	False	False	-2890.90307617188	426.617492675781	219.610107421875	0.833784341812134	0.973889172077179	1	132.126266479492	26161
True	False	False	False	False	-2889.3818359375	673.576354980469	58.7845230102539	0.67922979593277	0.945559740066528	0.462346076965332	60.0566024780273	3183
True	False	False	False	False	-2890.18579101563	832.418212890625	225.155807495117	0.516404032707214	0.885722935199738	0.261646687984467	73.6650238037109	14954
True	False	False	False	False	-2889.98315429688	1350.06567382813	321.651153564453	0.392754971981049	0.947629749774933	0.171607419848442	145.75862121582	42270
True	False	False	False	False	-2889.06884765625	780.790466308594	183.008422851563	0.385327816009521	0.833942830562592	0.16705696284771	71.3757553100586	11777
True	False	False	False	False	-2888.47436523438	1258.73754882813	188.554138183594	0.540469348430634	0.947012960910797	0.283336222171783	86.188232421875	14652
True	False	False	False	False	-2886.19995117188	536.207885742188	95.3862075805664	0.742845177650452	0.950629711151123	0.62236750125885	67.2441864013672	5783
True	False	False	False	False	-2885.6767578125	749.055236816406	159.716445922852	0.595756769180298	0.95129656791687	0.341035664081573	84.1180572509766	12113
True	False	False	False	False	-2885.595703125	1379.49731445313	18.8554134368896	0.509066939353943	0.934724569320679	0.255368679761887	121.176467895508	2060
True	False	False	False	False	-2884.80126953125	602.233642578125	122.005615234375	0.769454181194305	0.964859426021576	0.750577867031097	68.9363632202148	7583
True	False	False	False	False	-2885.119140625	965.345458984375	13.3097038269043	0.80851811170578	0.94014710187912	1	70.25	843
True	False	False	False	False	-2884.3603515625	863.786193847656	147.515884399414	0.768738806247711	0.952291786670685	0.745747148990631	71.5939865112305	9522
True	False	False	False	False	-2884.06298828125	892.121337890625	65.4393768310547	0.785227477550507	0.953580796718597	0.970944821834564	75.898307800293	4478
True	False	False	False	False	-2881.26000976563	466.432159423828	108.695907592773	0.704862415790558	0.939425945281982	0.514898300170898	69.2346954345703	6785
True	False	False	False	False	-2882.25854492188	706.41259765625	68.7667999267578	0.754140198230743	0.960359692573547	0.667366206645966	64.5806427001953	4004
True	False	False	False	False	-2879.85961914063	734.874084472656	114.241622924805	0.712310016155243	0.959395885467529	0.532502174377441	79.5339813232422	8192
True	False	False	False	False	-2881.58618164063	973.722473144531	53.2388153076172	0.455629348754883	0.944697976112366	0.213608875870705	67.8125	3255
True	False	False	False	False	-2879.96923828125	1047.01586914063	163.043869018555	0.755252122879028	0.954960763454437	0.672358095645905	85.2244873046875	12528
True	False	False	False	False	-2881.10961914063	1234.07666015625	150.843307495117	0.598078787326813	0.937593996524811	0.343754470348358	81.2352905273438	11048
True	False	False	False	False	-2879.65600585938	1321.22888183594	194.099838256836	0.671823799610138	0.956710159778595	0.448988974094391	87.2228546142578	15264
True	False	False	False	False	-2879.28857421875	1022.22967529297	144.188446044922	0.740460157394409	0.952640354633331	0.613943874835968	86.7615356445313	11279
True	False	False	False	False	-2878.46240234375	907.502197265625	110.914192199707	0.779846131801605	0.960674583911896	0.844886004924774	83.7200012207031	8372
True	False	False	False	False	-2872.78833007813	942.453247070313	96.4953460693359	0.738141775131226	0.959660232067108	0.606047630310059	86.0114974975586	7483
True	False	False	False	False	-2874.1708984375	1124.9296875	133.097030639648	0.637718021869659	0.956847608089447	0.395063251256943	82.7916641235352	9935
True	False	False	False	False	-2873.06274414063	1087.85400390625	288.376892089844	0.394442826509476	0.904306352138519	0.17265248298645	109.392311096191	28442
True	False	False	False	False	-2872.36108398438	721.852111816406	49.9113883972168	0.806145071983337	0.969137489795685	1	68.2444458007813	3071
True	False	False	False	False	-2867.49291992188	1287.21398925781	180.790130615234	0.602968633174896	0.911640048027039	0.349572569131851	92.8834381103516	15140
True	False	False	False	False	-2866.416015625	698.763793945313	58.7845230102539	0.820813894271851	0.965959846973419	1	59.6792449951172	3163
True	False	False	False	False	-2865.61352539063	1173.787109375	164.153015136719	0.805816411972046	0.960802972316742	1	86.0878372192383	12741
True	False	False	False	False	-2866.42724609375	1213.31848144531	102.041061401367	0.708863019943237	0.953945219516754	0.524197518825531	70.7826080322266	6512
True	False	False	False	False	-2865.0546875	826.485534667969	89.8404998779297	0.843989968299866	0.958927392959595	1	72.3086395263672	5857
True	False	False	False	False	-2864.59301757813	978.125793457031	169.698715209961	0.582415461540222	0.866574704647064	0.325929790735245	78.9934616088867	12086
True	False	False	False	False	-2864.17553710938	1389.1484375	258.430084228516	0.338443368673325	0.910507678985596	0.140007615089417	135.60514831543	31596
True	False	False	False	False	-2860.86938476563	904.338928222656	46.5839614868164	0.503242552280426	0.933166325092316	0.250487625598907	63.1904754638672	2654
True	False	False	False	False	-2862.17504882813	1246.56323242188	135.315322875977	0.73089987039566	0.962778031826019	0.583006620407104	80.1393432617188	9777
True	False	False	False	False	-2861.99291992188	1346.2001953125	125.333038330078	0.621513962745667	0.933491110801697	0.372874468564987	73.2566375732422	8278
True	False	False	False	False	-2857.17846679688	864.993835449219	87.6222152709961	0.694826781749725	0.958236813545227	0.492997974157333	73.2405090332031	5786
True	False	False	False	False	-2858.359375	1098.60754394531	99.8227767944336	0.722803056240082	0.933706343173981	0.559686005115509	84.2555541992188	7583
True	False	False	False	False	-2858.22924804688	1052.23132324219	118.678184509277	0.84888631105423	0.964160740375519	1	74.0093460083008	7919
True	False	False	False	False	-2856.84130859375	507.046234130859	124.223899841309	0.654149413108826	0.956683874130249	0.419655740261078	69.7232131958008	7809
True	False	False	False	False	-2856.65600585938	786.941955566406	120.896469116211	0.636627554893494	0.960529148578644	0.393509924411774	71.3302764892578	7775
True	False	False	False	False	-2856.02734375	882.966369628906	174.135284423828	0.332652300596237	0.869761526584625	0.136850908398628	73.8789825439453	11599
True	False	False	False	False	-2854.2939453125	994.59765625	74.3125076293945	0.747713565826416	0.955614149570465	0.640626013278961	96.6417922973633	6475
True	False	False	False	False	-2855.23754882813	1136.68664550781	163.043869018555	0.543781518936157	0.898457944393158	0.286463767290115	79.1972808837891	11642
True	False	False	False	False	-2850.263671875	1197.81994628906	185.226699829102	0.709531426429749	0.930293619632721	0.525785982608795	83.5029907226563	13945
True	False	False	False	False	-2849.74389648438	765.122680664063	145.297592163086	0.633639574050903	0.938378155231476	0.3893001973629	71.3129806518555	9342
True	False	False	False	False	-2849.33154296875	811.1259765625	159.716445922852	0.712809860706329	0.958871126174927	0.533730089664459	86.5625	12465
True	False	False	False	False	-2848.31591796875	1388.83618164063	88.7313537597656	0.661952018737793	0.932816624641418	0.432197988033295	94.8375015258789	7587
True	False	False	False	False	-2848.0166015625	712.10595703125	116.459907531738	0.786059260368347	0.95685225725174	1	62.1047630310059	6521
True	False	False	False	False	-2847.68872070313	847.629638671875	108.695907592773	0.742422997951508	0.965619504451752	0.620853245258331	71.2551040649414	6983
True	False	False	False	False	-2847.87353515625	1305.87609863281	202.97297668457	0.696614563465118	0.952879428863525	0.496761292219162	91.1693954467773	16684
True	False	False	False	False	-2847.54443359375	1414.3173828125	104.259346008301	0.703710198402405	0.945704638957977	0.512283682823181	140.88298034668	13243
True	False	False	False	False	-2845.62377929688	932.709106445313	104.259346008301	0.61575722694397	0.945639967918396	0.365419745445251	64.7553176879883	6087
True	False	False	False	False	-2840.52783203125	868.333801269531	21.0736961364746	0.656467795372009	0.957139134407043	0.423319727182388	62	1178
True	False	False	False	False	-2841.1640625	1363.36901855469	160.825576782227	0.752340793609619	0.948551714420319	0.659532845020294	77.8965530395508	11295
True	False	False	False	False	-2837.32641601563	1111.35083007813	103.150199890137	0.543177664279938	0.897092163562775	0.285890817642212	66.3548355102539	6171
True	False	False	False	False	-2835.408203125	786.18408203125	112.023338317871	0.714657843112946	0.948611736297607	0.53832471370697	66.9603958129883	6763
True	False	False	False	False	-2832.07495117188	867.994873046875	22.1828384399414	0.691018760204315	0.94915634393692	0.485164731740952	63.0499992370605	1261
True	False	False	False	False	-2832.60375976563	948.148010253906	140.861022949219	0.668232917785645	0.948664724826813	0.442754238843918	72.1338577270508	9161
True	False	False	False	False	-2835.11865234375	1251.64514160156	103.150199890137	0.769519209861755	0.945206582546234	0.751023590564728	81.6666641235352	7595
True	False	False	False	False	-2834.52734375	1072.39978027344	229.592376708984	0.434709995985031	0.866416215896606	0.198886901140213	90.613525390625	18757
True	False	False	False	False	-2831.3837890625	1424.64672851563	236.24723815918	0.486375510692596	0.923381328582764	0.236834540963173	124.746475219727	26571
True	False	False	False	False	-2830.93139648438	898.997436523438	108.695907592773	0.810891211032867	0.961780726909637	1	76.6326522827148	7510
True	False	False	False	False	-2830.49975585938	1014.63519287109	116.459907531738	0.669778347015381	0.927104234695435	0.445418983697891	72.3714294433594	7599
True	False	False	False	False	-2828.96850585938	1280.11853027344	106.477630615234	0.698564171791077	0.936896860599518	0.500930964946747	70.5208358764648	6770
True	False	False	False	False	-2828.29370117188	1031.97375488281	176.353576660156	0.77211594581604	0.954004168510437	0.769842684268951	87.5534591674805	13921
True	False	False	False	False	-2827.23315429688	1265.84912109375	97.6044921875	0.666665554046631	0.949119210243225	0.440079391002655	77.5909118652344	6828
True	False	False	False	False	-2827.19580078125	1339.18273925781	186.335845947266	0.639514982700348	0.92954808473587	0.397643029689789	81.5714263916016	13704
True	False	False	False	False	-2826.56713867188	1155.46301269531	247.338653564453	0.524238705635071	0.872013747692108	0.268517017364502	131.399108886719	29302
True	False	False	False	False	-2824.7568359375	850.318664550781	86.513069152832	0.812731087207794	0.950159788131714	1	68.7564086914063	5363
True	False	False	False	False	-2824.4580078125	1393.5029296875	157.498153686523	0.644279181957245	0.945954144001007	0.404608070850372	78.3450698852539	11125
True	False	False	False	False	-2824.40307617188	1452.74401855469	84.2947845458984	0.731132090091705	0.952832698822021	0.583710730075836	131.605270385742	10002
True	False	False	False	False	-2824.12939453125	880.881408691406	116.459907531738	0.71459025144577	0.947623908519745	0.538155138492584	70.4285736083984	7395
True	False	False	False	False	-2819.94482421875	964.626403808594	196.318130493164	0.624103367328644	0.953981459140778	0.376297414302826	81.4067764282227	14409
True	False	False	False	False	-2819.31640625	921.284729003906	112.023338317871	0.473029971122742	0.88157856464386	0.226504698395729	60.4950485229492	6110
True	False	False	False	False	-2818.66284179688	1090.94958496094	126.442184448242	0.480057626962662	0.920632362365723	0.231894582509995	74.6666641235352	8512
True	False	False	False	False	-2818.93115234375	1190.56555175781	170.807861328125	0.502763986587524	0.870532333850861	0.250090509653091	76.5194778442383	11784
True	False	False	False	False	-2815.49438476563	1243.10571289063	114.241622924805	0.552878379821777	0.917643249034882	0.295246303081512	67.3203887939453	6934
True	False	False	False	False	-2815.50341796875	1468.12292480469	72.0942230224609	0.637355387210846	0.912146627902985	0.394545674324036	144.369232177734	9384
True	False	False	False	False	-2811.72802734375	991.284057617188	90.9496383666992	0.504072666168213	0.916115462779999	0.251177877187729	60.9878044128418	5001
True	False	False	False	False	-2811.06201171875	1055.79150390625	157.498153686523	0.762220680713654	0.961560010910034	0.706796109676361	77.091552734375	10947
True	False	False	False	False	-2808.84594726563	1301.42626953125	184.117568969727	0.573997378349304	0.92884886264801	0.316820412874222	69.8795166015625	11600
True	False	False	False	False	-2806.03295898438	837.008850097656	202.97297668457	0.501768112182617	0.921373188495636	0.249265983700752	81.37158203125	14891
True	False	False	False	False	-2805.32836914063	889.433044433594	52.1296730041504	0.61575722694397	0.939945816993713	0.365419745445251	62.957447052002	2959
True	False	False	False	False	-2804.45532226563	1461.94555664063	58.7845230102539	0.705373823642731	0.941619634628296	0.516067683696747	94.4150924682617	5004
True	False	False	False	False	-2802.47705078125	1008.61730957031	147.515884399414	0.567170321941376	0.94610595703125	0.309654086828232	69.4962387084961	9243
True	False	False	False	False	-2800.02807617188	1111.67944335938	136.424453735352	0.683436155319214	0.958300232887268	0.470254987478256	88.1056900024414	10837
True	False	False	False	False	-2801.669921875	1485.20129394531	207.409545898438	0.454043030738831	0.906443893909454	0.212463617324829	139.427810668945	26073
True	False	False	False	False	-2799.34765625	1217.33288574219	139.751892089844	0.662971258163452	0.924252510070801	0.433882057666779	101.063491821289	12734
True	False	False	False	False	-2796.37158203125	935.927551269531	115.350761413574	0.801323413848877	0.95934933423996	1	64.4807662963867	6706
True	False	False	False	False	-2799.05517578125	1201.96960449219	144.188446044922	0.61459481716156	0.972840487957001	0.363939583301544	105.207695007324	13677
True	False	False	False	False	-2798.04150390625	1090.52990722656	97.6044921875	0.809059381484985	0.951477408409119	1	88.511360168457	7789
True	False	False	False	False	-2796.19653320313	1268.201171875	137.533599853516	0.834446728229523	0.963469326496124	1	71.6532287597656	8885
True	False	False	False	False	-2795.58911132813	875.59765625	80.9673614501953	0.750114381313324	0.935523092746735	0.650226891040802	81.3835601806641	5941
True	False	False	False	False	-2794.28735351563	856.969848632813	124.223899841309	0.838463246822357	0.957753896713257	1	72.875	8162
True	False	False	False	False	-2793.67895507813	890.15673828125	61.0028076171875	0.694063246250153	0.945150554180145	0.491407632827759	66.5999984741211	3663
True	False	False	False	False	-2789.96850585938	977.672180175781	147.515884399414	0.706804156303406	0.961812317371368	0.51936799287796	72.7894744873047	9681
True	False	False	False	False	-2792.53564453125	1436.19616699219	249.556930541992	0.488978236913681	0.845824658870697	0.238896444439888	81.1911087036133	18268
True	False	False	False	False	-2790.34375	1370.91650390625	198.536407470703	0.737865149974823	0.938049614429474	0.605123579502106	80.4804458618164	14406
True	False	False	False	False	-2789.19262695313	1073.65930175781	120.896469116211	0.793161451816559	0.964158892631531	1	87.9266052246094	9584
True	False	False	False	False	-2787.56201171875	1149.76049804688	158.607299804688	0.663504838943481	0.935405910015106	0.434768080711365	86.8951034545898	12426
True	False	False	False	False	-2788.48754882813	1334.80554199219	147.515884399414	0.757547676563263	0.952577650547028	0.683063745498657	70.0601501464844	9318
True	False	False	False	False	-2787.16748046875	1510.76196289063	122.005615234375	0.505662143230438	0.935808598995209	0.252504527568817	144.309097290039	15874
True	False	False	False	False	-2785.99194335938	1466.55505371094	96.4953460693359	0.825828194618225	0.964981913566589	1	88.3908081054688	7690
True	False	False	False	False	-2785.78002929688	1166.67053222656	160.825576782227	0.657890737056732	0.925073146820068	0.425594240427017	77.6206893920898	11255
True	False	False	False	False	-2785.37670898438	1231.18103027344	206.300399780273	0.580469727516174	0.930999636650085	0.323796480894089	81.1505355834961	15094
True	False	False	False	False	-2779.27709960938	917.830810546875	116.459907531738	0.544798493385315	0.910485208034515	0.287431418895721	59.8285713195801	6282
True	False	False	False	False	-2780.373046875	1482.43090820313	83.1856460571289	0.735410094261169	0.949889421463013	0.597082853317261	81.6800003051758	6126
True	False	False	False	False	-2780.08862304688	1309.49597167969	110.914192199707	0.719247400760651	0.958591163158417	0.55012708902359	64.8300018310547	6483
True	False	False	False	False	-2775.1025390625	882.647766113281	83.1856460571289	0.745481371879578	0.946000397205353	0.63206559419632	66.6666641235352	5000
True	False	False	False	False	-2777.82666015625	948.733154296875	138.64274597168	0.655012667179108	0.95017796754837	0.421013981103897	65.7200012207031	8215
True	False	False	False	False	-2777.47021484375	997.077270507813	141.970169067383	0.696922302246094	0.951839864253998	0.497414886951447	69.9609375	8955
True	False	False	False	False	-2773.623046875	1067.84484863281	67.6576614379883	0.753307163715363	0.956104457378387	0.663703262805939	81.7868881225586	4989
True	False	False	False	False	-2773.24047851563	1025.86694335938	144.188446044922	0.732868850231171	0.936672866344452	0.589046716690063	81.6999969482422	10621
True	False	False	False	False	-2773.19799804688	1404.32287597656	151.952453613281	0.735381960868835	0.945125043392181	0.596992313861847	91.1459884643555	12487
True	False	False	False	False	-2770.62548828125	1083.12768554688	89.8404998779297	0.69965648651123	0.949661195278168	0.503297805786133	79.098762512207	6407
True	False	False	False	False	-2770.35888671875	1048.25451660156	139.751892089844	0.579212963581085	0.954485476016998	0.3224276304245	72.9920654296875	9197
True	False	False	False	False	-2770.09106445313	1281.51440429688	171.917007446289	0.759923756122589	0.948285460472107	0.694775581359863	82.0709686279297	12721
True	False	False	False	False	-2769.1474609375	1536.14575195313	66.5485153198242	0.76893937587738	0.950421512126923	0.747088372707367	134.350006103516	8061
True	False	False	False	False	-2768.92846679688	1501.12536621094	99.8227767944336	0.801836133003235	0.957966983318329	1	82.2777786254883	7405
True	False	False	False	False	-2768.64379882813	1522.98303222656	95.3862075805664	0.578729212284088	0.889511168003082	0.321902513504028	103.5	8901
True	False	False	False	False	-2766.76489257813	1556.8251953125	70.9850845336914	0.31807205080986	0.93319696187973	0.129066944122314	115.34375	7382
True	False	False	False	False	-2761.01098632813	107.017578125	135.315322875977	0.78679758310318	0.959885716438293	1	143.008193969727	17447
True	False	False	False	False	-2759.3515625	876.009826660156	107.586769104004	0.717643678188324	0.958636403083801	0.545937120914459	63.1752586364746	6128
True	False	False	False	False	-2758.595703125	933.317993164063	115.350761413574	0.6888747215271	0.938374638557434	0.480859190225601	82.7403869628906	8605
True	False	False	False	False	-2756.2431640625	1208.06201171875	153.061584472656	0.692510008811951	0.935177147388458	0.488203257322311	71.0507278442383	9805
True	False	False	False	False	-2754.87109375	1313.04711914063	154.17073059082	0.783605933189392	0.962004125118256	0.908817052841187	75.4604339599609	10489
True	False	False	False	False	-2754.65380859375	1145.81555175781	145.297592163086	0.563669145107269	0.923027396202087	0.306052148342133	82.6106872558594	10822
True	False	False	False	False	-2754.64501953125	1163.49780273438	122.005615234375	0.800438165664673	0.964158892631531	1	144.454544067383	15890
True	False	False	False	False	-2752.81616210938	908.200744628906	128.660461425781	0.555781364440918	0.931412160396576	0.298110693693161	59.2413787841797	6872
True	False	False	False	False	-2747.85546875	1079.41931152344	104.259346008301	0.55723237991333	0.952990531921387	0.299553990364075	72.4361724853516	6809
True	False	False	False	False	-2750.34545898438	1338.03051757813	141.970169067383	0.680232584476471	0.947906851768494	0.4642094373703	76.0078125	9729
True	False	False	False	False	-2750.97900390625	1467.45703125	148.625015258789	0.854764699935913	0.964433610439301	1	80.3208923339844	10763
True	False	False	False	False	-2750.154296875	1176.1396484375	59.8936653137207	0.83630096912384	0.965959846973419	1	87.6666641235352	4734
True	False	False	False	False	-2746.91357421875	1098.67272949219	231.810668945313	0.423291355371475	0.832825779914856	0.191181197762489	81.4354095458984	17020
True	False	False	False	False	-2747.1533203125	1250.38525390625	214.064392089844	0.64426189661026	0.933230519294739	0.404582470655441	74.6321258544922	14404
True	False	False	False	False	-2746.93139648438	1545.85314941406	287.267761230469	0.509294629096985	0.92612361907959	0.255561292171478	126.787643432617	32838
True	False	False	False	False	-2740.431640625	933.236145019531	74.3125076293945	0.858648955821991	0.964172780513763	1	84.8805999755859	5687
True	False	False	False	False	-2744.92309570313	978.714660644531	118.678184509277	0.690060198307037	0.961380958557129	0.483230650424957	68.2990646362305	7308
True	False	False	False	False	-2733.24169921875	1008.53094482422	159.716445922852	0.65335351228714	0.954838156700134	0.418409734964371	81.8888854980469	11792
True	False	False	False	False	-2743.68530273438	1367.67175292969	212.955261230469	0.688135504722595	0.94950658082962	0.479391545057297	76.2447891235352	14639
True	False	False	False	False	-2743.36840820313	1511.60791015625	116.459907531738	0.571694076061249	0.938333928585052	0.314381092786789	74.1047592163086	7781
True	False	False	False	False	-2739.09252929688	1129.03527832031	153.061584472656	0.547412693500519	0.941490948200226	0.289934992790222	77.2971038818359	10667
True	False	False	False	False	-2736.0703125	1431.60632324219	125.333038330078	0.541407704353333	0.908535778522491	0.284218549728394	81.2743377685547	9184
True	False	False	False	False	-2738.40380859375	1576.35473632813	219.610107421875	0.68693608045578	0.953898251056671	0.477028131484985	156.171722412109	30922
True	False	False	False	False	-2731.12573242188	1194.15881347656	122.005615234375	0.720566987991333	0.956095516681671	0.553630292415619	68.5727310180664	7543
True	False	False	False	False	-2729.48901367188	918.926147460938	70.9850845336914	0.714233875274658	0.935499727725983	0.537262856960297	82.875	5304
True	False	False	False	False	-2729.22705078125	1297.87683105469	249.556930541992	0.494734287261963	0.893305659294128	0.243513584136963	88.1733322143555	19839
True	False	False	False	False	-2726.109375	1077.23376464844	99.8227767944336	0.612505912780762	0.933963239192963	0.361300259828568	63.2444458007813	5692
True	False	False	False	False	-2724.08203125	1156.93933105469	122.005615234375	0.740235030651093	0.946458697319031	0.613164842128754	70.7272720336914	7780
True	False	False	False	False	-2725.14770507813	1334.20361328125	166.371292114258	0.600177347660065	0.928947985172272	0.34623584151268	82.7333297729492	12410
True	False	False	False	False	-2722.40161132813	1404.857421875	87.6222152709961	0.811767578125	0.967919170856476	1	90.4303817749023	7144
True	False	False	False	False	-2723.90405273438	1419.99670410156	130.878753662109	0.752703249454498	0.931150257587433	0.661087512969971	149.211868286133	17607
True	False	False	False	False	-2722.34448242188	1505.529296875	100.931915283203	0.786033868789673	0.964942038059235	1	74.1428604125977	6747
True	False	False	False	False	-2721.6572265625	1048.35705566406	168.589569091797	0.409649193286896	0.830156743526459	0.182258084416389	64.8947372436523	9864
True	False	False	False	False	-2720.89868164063	1262.43127441406	141.970169067383	0.704015791416168	0.945225358009338	0.512974381446838	79.8671875	10223
True	False	False	False	False	-2718.94458007813	1482.65844726563	157.498153686523	0.781017482280731	0.954780399799347	0.861013054847717	73.387321472168	10421
True	False	False	False	False	-2717.69018554688	1215.63793945313	165.262145996094	0.655248045921326	0.930284798145294	0.421385616064072	78.8456344604492	11748
True	False	False	False	False	-2717.21997070313	1448.37744140625	125.333038330078	0.676981031894684	0.952805697917938	0.458216309547424	63.4247779846191	7167
True	False	False	False	False	-2712.28076171875	472.632110595703	96.4953460693359	0.799865543842316	0.955595314502716	1	87.6781616210938	7628
True	False	False	False	False	-2712.59497070313	1371.197265625	226.264953613281	0.725188553333282	0.949062347412109	0.566320717334747	83.4264678955078	17019
True	False	False	False	False	-2710.26513671875	1107.02685546875	155.279876708984	0.474821597337723	0.839530527591705	0.227868512272835	68.1500015258789	9541
True	False	False	False	False	-2707.09252929688	1158.18054199219	102.041061401367	0.700421154499054	0.946798264980316	0.504968225955963	71.0543441772461	6537
True	False	False	False	False	-2707.48779296875	1273.65856933594	119.787330627441	0.735007107257843	0.939581573009491	0.595789611339569	91.2314834594727	9853
True	False	False	False	False	-2709.4375	1416.33081054688	82.0765075683594	0.523610711097717	0.944221377372742	0.267959743738174	83.6486511230469	6190
True	False	False	False	False	-2710.177734375	1580.06359863281	129.769607543945	0.643514454364777	0.933578193187714	0.403477519750595	81.3418807983398	9517
True	False	False	False	False	-2707.9775390625	1299.36547851563	106.477630615234	0.748652279376984	0.965117812156677	0.644329190254211	76.40625	7335
True	False	False	False	False	-2707.22778320313	1244.22241210938	186.335845947266	0.658363342285156	0.944995224475861	0.426354169845581	79.5059509277344	13357
True	False	False	False	False	-2706.98510742188	1503.05871582031	105.36848449707	0.569143354892731	0.9224973320961	0.311705529689789	66.6105270385742	6328
True	False	False	False	False	-2704.81298828125	1195.7265625	130.878753662109	0.68919312953949	0.93556809425354	0.481493949890137	77.661018371582	9164
True	False	False	False	False	-2701.16650390625	1326.47766113281	148.625015258789	0.688461124897003	0.951413810253143	0.480036944150925	74.1567153930664	9937
True	False	False	False	False	-2694.66845703125	1441.76525878906	143.079315185547	0.692439913749695	0.941856920719147	0.488059669733047	75.2790679931641	9711
True	False	False	False	False	-2695.41040039063	1531.56982421875	143.079315185547	0.522531926631927	0.895464539527893	0.267005205154419	69.2868194580078	8938
True	False	False	False	False	-2692.7578125	1637.15222167969	850.711853027344	0.149791643023491	0.882042050361633	0.0528534762561321	149.445892333984	114625
True	False	False	False	False	-2691.6025390625	1167.21447753906	87.6222152709961	0.59141606092453	0.944803059101105	0.336026251316071	64.2405090332031	5075
True	False	False	False	False	-2690.07934570313	1118.72631835938	126.442184448242	0.727187871932983	0.952722728252411	0.572028160095215	64.9385986328125	7403
True	False	False	False	False	-2688.65747070313	1223.67614746094	153.061584472656	0.612421095371246	0.931642830371857	0.361193627119064	70.8478240966797	9777
True	False	False	False	False	-2686.38745117188	1463.25207519531	179.680999755859	0.560166120529175	0.90084969997406	0.302496165037155	69.7901229858398	11306
True	False	False	False	False	-2686.44946289063	1491.54138183594	117.569046020508	0.713317394256592	0.950586199760437	0.534983396530151	73.2830200195313	7768
True	False	False	False	False	-2683.80786132813	1060.84753417969	154.17073059082	0.598091721534729	0.920178353786469	0.343769699335098	64.6259002685547	8983
True	False	False	False	False	-2684.35546875	1149.37866210938	123.114753723145	0.473352670669556	0.904090106487274	0.226749822497368	62.8198204040527	6973
True	False	False	False	False	-2681.72021484375	1241.33752441406	69.8759460449219	0.838463246822357	0.963489770889282	1	67.6507949829102	4262
True	False	False	False	False	-2684.1240234375	1512.09680175781	130.878753662109	0.66521942615509	0.934554815292358	0.437635749578476	74.8898315429688	8837
True	False	False	False	False	-2681.12670898438	1277.07080078125	244.01123046875	0.323623776435852	0.793684422969818	0.132003754377365	85.5909118652344	18830
True	False	False	False	False	-2681.24145507813	1300.81628417969	138.64274597168	0.756871342658997	0.959237992763519	0.679850697517395	75.7919998168945	9474
True	False	False	False	False	-2681.20556640625	1406.27868652344	181.899276733398	0.751006186008453	0.948816537857056	0.653905808925629	83.1707305908203	13640
True	False	False	False	False	-2679.36645507813	1196.89794921875	76.5307922363281	0.70901221036911	0.938192307949066	0.524551153182983	63.5942039489746	4388
True	False	False	False	False	-2678.78515625	1363.90112304688	145.297592163086	0.713256418704987	0.945440709590912	0.53483247756958	73.5496215820313	9635
True	False	False	False	False	-2678.11694335938	1597.212890625	186.335845947266	0.762245774269104	0.946656048297882	0.70693165063858	79.6071395874023	13374
True	False	False	False	False	-2673.47119140625	1177.07702636719	114.241622924805	0.771086752414703	0.956214725971222	0.762132465839386	72.4271850585938	7460
True	False	False	False	False	-2667.76171875	1245.70556640625	61.0028076171875	0.731991708278656	0.956483066082001	0.586336493492126	72.4181823730469	3983
True	False	False	False	False	-2667.1240234375	1320.26782226563	151.952453613281	0.62977921962738	0.935752332210541	0.383959084749222	114.240875244141	15651
True	False	False	False	False	-2666.91870117188	1547.88427734375	231.810668945313	0.612998306751251	0.946317672729492	0.361920058727264	87.6698532104492	18323
True	False	False	False	False	-2665.49682617188	1075.15185546875	126.442184448242	0.746769428253174	0.952686846256256	0.63696414232254	70.7280731201172	8063
True	False	False	False	False	-2663.41015625	1191.224609375	72.0942230224609	0.762581646442413	0.949838936328888	0.708754479885101	67.5692291259766	4392
True	False	False	False	False	-2665.86450195313	1260.08923339844	118.678184509277	0.728201508522034	0.948839604854584	0.574975252151489	79.0934600830078	8463
True	False	False	False	False	-2662.4541015625	1340.7236328125	191.881561279297	0.550007045269012	0.855155229568481	0.292442917823792	78.8265914916992	13637
True	False	False	False	False	-2663.65625	1638.77844238281	143.079315185547	0.709515929222107	0.949503302574158	0.52574896812439	88.4186019897461	11406
True	False	False	False	False	-2662.56420898438	1696.36987304688	29.9468326568604	0.554879128932953	0.95463091135025	0.297217160463333	111.407409667969	3008
True	False	False	False	False	-2659.72387695313	1130.73071289063	95.3862075805664	0.827333629131317	0.960534572601318	1	66.3255844116211	5704
True	False	False	False	False	-2653.76245117188	1155.46105957031	188.554138183594	0.412766396999359	0.845296084880829	0.184270784258842	71.282356262207	12118
True	False	False	False	False	-2657.89282226563	1313.15307617188	15.5279874801636	0.666844606399536	0.921556770801544	0.440383464097977	71.9285736083984	1007
True	False	False	False	False	-2658.92333984375	1484.31213378906	196.318130493164	0.439834028482437	0.836358368396759	0.202418521046638	71.5028228759766	12656
True	False	False	False	False	-2657.283203125	1369.14477539063	133.097030639648	0.676494359970093	0.968453168869019	0.45733118057251	75.8916702270508	9107
True	False	False	False	False	-2655.873046875	1231.81311035156	186.335845947266	0.516367137432098	0.900448620319366	0.261614769697189	76.9345245361328	12925
True	False	False	False	False	-2651.9423828125	1422.63952636719	195.208984375	0.632937669754028	0.940648257732391	0.38832101225853	80.676139831543	14199
True	False	False	False	False	-2652.400390625	1610.14477539063	138.64274597168	0.579986751079559	0.945051789283752	0.323269635438919	85.6159973144531	10702
True	False	False	False	False	-2648.20629882813	1285.66149902344	147.515884399414	0.749781250953674	0.949659168720245	0.648868799209595	70.2932357788086	9349
True	False	False	False	False	-2646.38720703125	1076.7216796875	118.678184509277	0.769594728946686	0.973160028457642	0.751542627811432	69.4579467773438	7432
True	False	False	False	False	-2647.29077148438	1698.53894042969	31.0559749603271	0.681158900260925	0.95063853263855	0.465942800045013	100.107139587402	2803
True	False	False	False	False	-2646.83544921875	1201.55908203125	97.6044921875	0.784017562866211	0.956287920475006	0.919521510601044	69.5568161010742	6121
True	False	False	False	False	-2645.26928710938	1381.353515625	100.931915283203	0.701157987117767	0.930381774902344	0.506588459014893	99.3076934814453	9037
True	False	False	False	False	-2646.61352539063	1519.41589355469	165.262145996094	0.655248045921326	0.933132767677307	0.421385616064072	105.724830627441	15753
True	False	False	False	False	-2642.1328125	1060.01306152344	169.698715209961	0.862530291080475	0.965228617191315	1	82.1895446777344	12575
True	False	False	False	False	-2639.7734375	1505.01586914063	75.4216537475586	0.758873462677002	0.951077282428741	0.689513981342316	84.2352905273438	5728
True	False	False	False	False	-2641.61669921875	1566.59387207031	194.099838256836	0.691710233688354	0.964829385280609	0.486569076776505	79.8685684204102	13977
True	False	False	False	False	-2640.38110351563	1547.32922363281	131.987884521484	0.750850260257721	0.958389520645142	0.653257846832275	72.3613433837891	8611
True	False	False	False	False	-2639.3232421875	1634.79467773438	171.917007446289	0.33863964676857	0.90616500377655	0.140115261077881	80.9419326782227	12546
True	False	False	False	False	-2638.86694335938	1461.17822265625	157.498153686523	0.638379096984863	0.934111297130585	0.396009296178818	69.6619720458984	9892
True	False	False	False	False	-2637.77661132813	918.1337890625	122.005615234375	0.720566987991333	0.937248408794403	0.553630292415619	84.0909118652344	9250
True	False	False	False	False	-2635.29150390625	762.034057617188	80.9673614501953	0.856437861919403	0.965720891952515	1	133.301376342773	9731
True	False	False	False	False	-2636.740234375	1678.68139648438	235.138092041016	0.639829039573669	0.927498638629913	0.398096561431885	104.948112487793	22249
True	False	False	False	False	-2635.24096679688	1395.12353515625	114.241622924805	0.771086752414703	0.965185582637787	0.762132465839386	127.281555175781	13110
True	False	False	False	False	-2633.84008789063	734.06982421875	82.0765075683594	0.797737896442413	0.951916694641113	1	69.3918914794922	5135
True	False	False	False	False	-2630.88037109375	1243.07348632813	131.987884521484	0.728278696537018	0.963771045207977	0.575201332569122	75.6050415039063	8997
True	False	False	False	False	-2629.17163085938	1439.17724609375	88.7313537597656	0.538352727890015	0.850275039672852	0.281356573104858	99.3874969482422	7951
True	False	False	False	False	-2628.12622070313	1646.66931152344	112.023338317871	0.637276232242584	0.893597781658173	0.394432842731476	116.415840148926	11758
True	False	False	False	False	-2625.82641601563	1211.42016601563	156.389007568359	0.669205605983734	0.929978728294373	0.444428205490112	70.0496444702148	9877
True	False	False	False	False	-2625.82299804688	1522.029296875	168.589569091797	0.788660645484924	0.960454761981964	1	87.4013137817383	13285
True	False	False	False	False	-2622.47338867188	946.613403320313	79.8582229614258	0.803513050079346	0.952956557273865	1	69.3472213745117	4993
True	False	False	False	False	-2622.28637695313	1327.22253417969	148.625015258789	0.672437250614166	0.93647176027298	0.450069338083267	73.2164154052734	9811
True	False	False	False	False	-2623.923828125	1491.14318847656	150.843307495117	0.748016774654388	0.950214564800262	0.64181524515152	126.536766052246	17209
True	False	False	False	False	-2623.67700195313	1724.07482910156	381.544830322266	0.488363921642303	0.899195194244385	0.238408342003822	155.389541625977	53454
True	False	False	False	False	-2621.11328125	1181.2490234375	175.244430541992	0.624515533447266	0.943081438541412	0.376846343278885	75.9430389404297	11999
True	False	False	False	False	-2620.76708984375	1582.03601074219	155.279876708984	0.72639799118042	0.959113538265228	0.569756746292114	69.5071411132813	9731
True	False	False	False	False	-2618.29321289063	715.964294433594	97.6044921875	0.750541150569916	0.959554612636566	0.651979506015778	67.386360168457	5930
True	False	False	False	False	-2615.35131835938	1280.11596679688	158.607299804688	0.707859754562378	0.944932281970978	0.521832287311554	85.342658996582	12204
True	False	False	False	False	-2616.09130859375	1548.99645996094	138.64274597168	0.670968890190125	0.943195879459381	0.447490900754929	70.0800018310547	8760
True	False	False	False	False	-2613.72900390625	1617.41064453125	215.173538208008	0.652752697467804	0.958617568016052	0.417472988367081	92.2164916992188	17890
True	False	False	False	False	-2612.43774414063	1238.34509277344	69.8759460449219	0.795017898082733	0.952801048755646	1	139.587295532227	8794
True	False	False	False	False	-2608.708984375	1359.20922851563	154.17073059082	0.738690078258514	0.937217772006989	0.60789030790329	81.1366882324219	11278
True	False	False	False	False	-2608.21215820313	1460.90393066406	155.279876708984	0.621296763420105	0.932110786437988	0.372589409351349	68.5999984741211	9604
True	False	False	False	False	-2606.83618164063	902.591125488281	134.206176757813	0.656061470508575	0.953792870044708	0.422673791646957	65.6528930664063	7944
True	False	False	False	False	-2605.373046875	1259.55358886719	148.625015258789	0.418187856674194	0.830707967281342	0.187807962298393	73.6268692016602	9866
True	False	False	False	False	-2601.64892578125	1389.48718261719	175.244430541992	0.651299953460693	0.941400587558746	0.415221929550171	82.4113922119141	13021
True	False	False	False	False	-2600.59716796875	1212.94372558594	88.7313537597656	0.769612729549408	0.941825449466705	0.751666605472565	76.0625	6085
True	False	False	False	False	-2600.86279296875	1640.63720703125	127.551322937012	0.77388209104538	0.969056069850922	0.783978283405304	100.878257751465	11601
True	False	False	False	False	-2599.26342773438	1234.41149902344	59.8936653137207	0.80293732881546	0.961408913135529	1	77.3333358764648	4176
True	False	False	False	False	-2597.50122070313	1482.47009277344	141.970169067383	0.704015791416168	0.945225358009338	0.512974381446838	69.390625	8882
True	False	False	False	False	-2599.57543945313	1660.74792480469	141.970169067383	0.816491663455963	0.957573533058167	1	89.5546875	11463
True	False	False	False	False	-2596.81616210938	1318.03588867188	134.206176757813	0.593230783939362	0.943760991096497	0.338109105825424	66.9586791992188	8102
True	False	False	False	False	-2594.40380859375	716.653198242188	201.863830566406	0.807685792446136	0.949558079242706	1	62.6428565979004	11401
True	False	False	False	False	-2595.03735351563	1700.31811523438	124.223899841309	0.661047279834747	0.963620960712433	0.430712252855301	66.8660736083984	7489
True	False	False	False	False	-2594.51708984375	1570.11938476563	260.648345947266	0.466094136238098	0.83977347612381	0.221289664506912	96.1319122314453	22591
True	False	False	False	False	-2593.44384765625	1754.91528320313	205.191253662109	0.599273145198822	0.93038934469223	0.345163881778717	120.924324035645	22371
True	False	False	False	False	-2592.90747070313	1780.06481933594	38.8199691772461	0.476393491029739	0.950981199741364	0.22907081246376	107.65714263916	3768
True	False	False	False	False	-2589.76416015625	117.690322875977	168.589569091797	0.645801067352295	0.948303282260895	0.406872570514679	60.0789489746094	9132
True	False	False	False	False	-2588.69921875	1290.51403808594	151.952453613281	0.54816198348999	0.929193556308746	0.290656924247742	63.5109481811523	8701
True	False	False	False	False	-2589.21752929688	1532.05090332031	210.736968994141	0.604053974151611	0.941166877746582	0.350881338119507	67.2894744873047	12785
True	False	False	False	False	-2587.771484375	741.341918945313	134.206176757813	0.823480188846588	0.954709708690643	1	80.1818161010742	9702
True	False	False	False	False	-2585.61181640625	1220.41394042969	89.8404998779297	0.744702398777008	0.944947302341461	0.629155278205872	69.5308609008789	5632
True	False	False	False	False	-2587.5625	1243.39343261719	88.7313537597656	0.650446891784668	0.958241879940033	0.413908988237381	64.7750015258789	5182
True	False	False	False	False	-2587.01953125	1626.31689453125	161.934722900391	0.852730453014374	0.961325526237488	1	80.8835601806641	11809
True	False	False	False	False	-2583.57153320313	1336.39672851563	144.188446044922	0.658737123012543	0.955854713916779	0.42695677280426	67.5	8775
True	False	False	False	False	-2583.35620117188	1417.76770019531	168.589569091797	0.590590059757233	0.905773997306824	0.335083574056625	76.1381607055664	11573
True	False	False	False	False	-2582.7099609375	1504.13708496094	143.079315185547	0.485242784023285	0.899829626083374	0.235942110419273	62.9767456054688	8124
True	False	False	False	False	-2580.8125	649.548156738281	125.333038330078	0.777794301509857	0.956539690494537	0.820838987827301	61.5575218200684	6956
True	False	False	False	False	-2580.70629882813	842.548767089844	104.259346008301	0.811947047710419	0.960950613021851	1	53.957447052002	5072
True	False	False	False	False	-2577.81079101563	1444.12951660156	166.371292114258	0.559528112411499	0.927810311317444	0.301853567361832	62.8333320617676	9425
True	False	False	False	False	-2575.775390625	1378.28112792969	211.846115112305	0.443109899759293	0.918052554130554	0.204701110720634	71.9267044067383	13738
True	False	False	False	False	-2575.7099609375	1665.46472167969	192.990692138672	0.681876301765442	0.955339789390564	0.467293441295624	86.4597702026367	15044
True	False	False	False	False	-2567.85400390625	109.809753417969	110.914192199707	0.680562138557434	0.935430765151978	0.464824765920639	56.0900001525879	5609
True	False	False	False	False	-2571.10717773438	1196.685546875	73.203369140625	0.73655366897583	0.942781984806061	0.60079300403595	83.5303039550781	5513
True	False	False	False	False	-2570.61450195313	1309.16040039063	116.459907531738	0.669778347015381	0.946357429027557	0.445418983697891	62.4952392578125	6562
True	False	False	False	False	-2570.6923828125	1604.33935546875	228.483245849609	0.660006284713745	0.958545088768005	0.429013282060623	83.2038803100586	17140
True	False	False	False	False	-2568.3134765625	1217.15869140625	107.586769104004	0.779021024703979	0.963940918445587	0.834679305553436	68.5979385375977	6654
True	False	False	False	False	-2567.3916015625	356.6923828125	168.589569091797	0.762764632701874	0.944579005241394	0.709754824638367	93.565788269043	14222
True	False	False	False	False	-2567.06518554688	1358.09692382813	110.914192199707	0.621374189853668	0.921031296253204	0.372691035270691	70.5299987792969	7053
True	False	False	False	False	-2567.05419921875	1752.58251953125	109.805053710938	0.69250875711441	0.959779739379883	0.488200724124908	76.3434371948242	7558
True	False	False	False	False	-2566.69946289063	1697.794921875	129.769607543945	0.796257674694061	0.958860516548157	1	70.3333358764648	8229
True	False	False	False	False	-2565.17578125	1791.24536132813	257.320922851563	0.280313730239868	0.81572288274765	0.109920352697372	108.564651489258	25187
True	False	False	False	False	-2563.0595703125	1287.81372070313	116.459907531738	0.843270182609558	0.962346732616425	1	64.8095245361328	6805
True	False	False	False	False	-2561.31274414063	1421.93811035156	93.1679229736328	0.544204831123352	0.934098243713379	0.286866098642349	63.261905670166	5314
True	False	False	False	False	-2560.64599609375	920.017822265625	99.8227767944336	0.767598927021027	0.93972373008728	0.738312005996704	76.2222213745117	6860
True	False	False	False	False	-2560.3203125	1326.20227050781	94.2770690917969	0.781477868556976	0.948065996170044	0.868022978305817	60.3058815002441	5126
True	False	False	False	False	-2560.11157226563	1499.41418457031	102.041061401367	0.586853384971619	0.9151771068573	0.33086034655571	59.8260879516602	5504
True	False	False	False	False	-2559.70751953125	1457.65051269531	117.569046020508	0.702122330665588	0.943289697170258	0.508725047111511	64.4433975219727	6831
True	False	False	False	False	-2559.66650390625	1246.97863769531	147.515884399414	0.731516420841217	0.931017339229584	0.584881007671356	60.4436073303223	8039
True	False	False	False	False	-2559.0166015625	93.0430908203125	134.206176757813	0.56890481710434	0.937520802021027	0.311456650495529	51.5867767333984	6242
True	False	False	False	False	-2556.02124023438	131.474548339844	197.427261352539	0.620475888252258	0.910791873931885	0.371514648199081	64.8089904785156	11536
True	False	False	False	False	-2558.97631835938	1519.29833984375	141.970169067383	0.550760686397552	0.927539825439453	0.293175905942917	70.46875	9020
True	False	False	False	False	-2556.19580078125	1534.98010253906	88.7313537597656	0.745258808135986	0.944583594799042	0.631230175495148	65.3499984741211	5228
True	False	False	False	False	-2557.25366210938	1719.21667480469	158.607299804688	0.589467704296112	0.936822950839996	0.333808064460754	73.1328659057617	10458
[truncated: 14,648 more rows]
