# Supplementary material for: Gene Delivery Mediated by Backbone-Degradable RAFT Copolymers
Source: Biomacromolecules. 2026 Feb 12;27(3):1846–56. doi: 10.1021/acs.biomac.5c01662 (PMC12977016; doi:10.1021/acs.biomac.5c01662)
Supplement: Supplementary file 2 [file bm5c01662_si_002.zip › Celigo Raw Data/Object (Cell)-Level Data/Blue/7-15-2024-8-58-13-PM_object_B3.csv]

Plate ID	PM_2024_07_15_PPP41-45_NP_5_10_20_PEIpro_200ngwell_U2OS_6k_Plate2
Plate Name
Plate Description
Scan ID	7/15/2024 8:58:13 PM
Scan Description
Scan Result ID	7/15/2024 8:58:13 PM
Scan Result Description
Software Version	5.1.0.0
Experiment Name
Application Name	Target 1
Plate Type	96-Well BD Falcon™ 353072 Plate
Acquisition Start/End Times	7/15/2024 8:58:13 PM - 7/15/2024 9:00:04 PM
Analysis Start Time	7/15/2024 8:58:13 PM
User ID	Local Administrator
Scan Area Object-Level Data CSV Report
Row	B
Column	3
Total	Class 1	Class 2	Class 3	Class 4	X Position (µm)	Y Position (µm)	Target 1: Area (µm²)	Target 1: Form Factor	Target 1: Smoothness	Target 1: Aspect Ratio	Target 1: Mean Intensity	Target 1: Integrated Intensity
True	False	False	False	False	-3599.85595703125	-3184.34985351563	29.9468326568604	0.529495239257813	0.881722629070282	0.2732273042202	95.4074096679688	2576
True	False	False	False	False	-3701.29614257813	-3057.50122070313	17.7462711334229	0.689935445785522	0.943199634552002	0.482980132102966	99.25	1588
True	False	False	False	False	-3686.11962890625	-3079.16259765625	48.80224609375	0.698149502277374	0.919878423213959	0.500038266181946	89.6818161010742	3946
True	False	False	False	False	-3578.3857421875	-3199.5859375	22.1828384399414	0.566065609455109	0.946757137775421	0.308512330055237	108.199996948242	2164
True	False	False	False	False	-1920.63427734375	-3036.18432617188	279.503784179688	0.545614004135132	0.930974304676056	0.288209944963455	156.027770996094	39319
True	False	False	False	False	-1956.201171875	-3019.72485351563	67.6576614379883	0.76977926492691	0.952801048755646	0.752817690372467	123.131149291992	7511
True	False	False	False	False	-1948.06750488281	-3008.3720703125	110.914192199707	0.803114473819733	0.953055143356323	1	110.610000610352	11061
True	False	False	False	False	-1990.09191894531	-2989.64331054688	247.338653564453	0.617690145969391	0.916513860225677	0.367899477481842	137.874435424805	30746
True	False	False	False	False	-1968.36804199219	-3000.58325195313	149.734161376953	0.78029876947403	0.960174322128296	0.850861847400665	131.585189819336	17764
True	False	False	False	False	-1924.02331542969	-3011.80786132813	120.896469116211	0.733505606651306	0.9549640417099	0.591034114360809	96.587158203125	10528
True	False	False	False	False	-2009.68835449219	-2978.92529296875	126.442184448242	0.788381993770599	0.966538786888123	1	138.526321411133	15792
True	False	False	False	False	-2051.18286132813	-2956.09741210938	186.335845947266	0.441980838775635	0.923773229122162	0.203912198543549	150.982147216797	25365
True	False	False	False	False	-2110.39965820313	-2911.38452148438	145.297592163086	0.757178783416748	0.958261728286743	0.681305050849915	141.740463256836	18568
True	False	False	False	False	-2132.48510742188	-2880.75927734375	73.203369140625	0.785923957824707	0.95415073633194	1	108.393936157227	7154
True	False	False	False	False	-2163.94775390625	-2868.38208007813	127.551322937012	0.714580357074738	0.93012946844101	0.538130283355713	140.747833251953	16186
True	False	False	False	False	-2198.22875976563	-2838.34326171875	186.335845947266	0.695049583911896	0.954058945178986	0.49346387386322	134.351196289063	22571
True	False	False	False	False	-2240.93383789063	-2797.5458984375	87.6222152709961	0.75999253988266	0.958789765834808	0.695125102996826	101.354431152344	8007
True	False	False	False	False	-2279.7001953125	-2769.36669921875	144.188446044922	0.799139618873596	0.965663015842438	1	135.830764770508	17658
True	False	False	False	False	-2323.03149414063	-2750.49145507813	12.2005615234375	0.741141617298126	0.94014710187912	0.616318583488464	132.727279663086	1460
True	False	False	False	False	-2344.09350585938	-2708.92895507813	238.465515136719	0.451510369777679	0.895678400993347	0.210645243525505	109.372093200684	23515
True	False	False	False	False	-2387.80322265625	-2670.59497070313	212.955261230469	0.545150458812714	0.938413321971893	0.287767112255096	115.489585876465	22174
True	False	False	False	False	-2431.87084960938	-2633.95947265625	251.77522277832	0.488369852304459	0.942966997623444	0.238413035869598	148.290756225586	33662
True	False	False	False	False	-2436.5595703125	-2609.095703125	89.8404998779297	0.754574596881866	0.961875200271606	0.669301986694336	91.8395080566406	7439
True	False	False	False	False	-2473.63256835938	-2587.10546875	66.5485153198242	0.757159888744354	0.94997501373291	0.681215405464172	122.150001525879	7329
True	False	False	False	False	-2488.55102539063	-2577.37426757813	135.315322875977	0.778218626976013	0.946384906768799	0.825467169284821	139.049179077148	16964
True	False	False	False	False	-2525.99267578125	-2530.18481445313	326.087738037109	0.522562325000763	0.929622232913971	0.267032086849213	148.482986450195	43654
True	False	False	False	False	-2557.14624023438	-2499.0625	103.150199890137	0.793185532093048	0.951622247695923	1	139.010757446289	12928
True	False	False	False	False	-2534.435546875	-2486.99267578125	85.4039306640625	0.71731162071228	0.949439883232117	0.545078694820404	76.5454559326172	5894
True	False	False	False	False	-2574.65844726563	-2476.09521484375	385.981384277344	0.308013290166855	0.776212573051453	0.123828157782555	138.284484863281	48123
True	False	False	False	False	-2596.43823242188	-2454.38696289063	128.660461425781	0.739945590496063	0.953311264514923	0.612167298793793	144.379302978516	16748
True	False	False	False	False	-2602.60131835938	-2436.306640625	255.102645874023	0.364786446094513	0.819351017475128	0.154864013195038	126.821739196777	29169
True	False	False	False	False	-2624.517578125	-2424.880859375	100.931915283203	0.743680894374847	0.946487665176392	0.625396072864532	130.956039428711	11917
True	False	False	False	False	-2661.24609375	-2378.005859375	231.810668945313	0.499295651912689	0.920507431030273	0.247229844331741	149.368423461914	31218
True	False	False	False	False	-2683.66528320313	-2345.18530273438	160.825576782227	0.778323948383331	0.967913746833801	0.826640605926514	148.275863647461	21500
True	False	False	False	False	-2719.43041992188	-2300.17114257813	379.326538085938	0.491627544164658	0.944385707378387	0.241011664271355	164.435668945313	56237
True	False	False	False	False	-2759.859375	-2250.05224609375	373.780822753906	0.447731226682663	0.906983137130737	0.207954734563828	170.670623779297	57516
True	False	False	False	False	-2786.61279296875	-2209.146484375	107.586769104004	0.726169049739838	0.9509596824646	0.56910252571106	139.907211303711	13571
True	False	False	False	False	-2837.79711914063	-2135.15502929688	260.648345947266	0.609655439853668	0.942104041576385	0.357740551233292	178.042556762695	41840
True	False	False	False	False	-2855.18481445313	-2111.7998046875	138.64274597168	0.533054769039154	0.930418133735657	0.276464611291885	154.248001098633	19281
True	False	False	False	False	-2863.17919921875	-2076.03540039063	551.243530273438	0.247630476951599	0.757125496864319	0.0944090336561203	135.329986572266	67259
True	False	False	False	False	-2889.02294921875	-2064.5654296875	110.914192199707	0.793351709842682	0.962576270103455	1	145.229995727539	14523
True	False	False	False	False	-2900.86547851563	-2036.37646484375	222.937530517578	0.570704340934753	0.925431489944458	0.31333976984024	134.990051269531	27133
True	False	False	False	False	-2905.544921875	-2015.27734375	320.542022705078	0.414547950029373	0.903709411621094	0.185427963733673	137	39593
True	False	False	False	False	-2930.71020507813	-1982.65881347656	83.1856460571289	0.620580017566681	0.921584904193878	0.371650695800781	109.733329772949	8230
True	False	False	False	False	-2957.6669921875	-1945.53637695313	67.6576614379883	0.741976678371429	0.929849326610565	0.619263112545013	114.573768615723	6989
True	False	False	False	False	-2967.92504882813	-1920.52917480469	147.515884399414	0.491992831230164	0.918630361557007	0.241304621100426	114.210525512695	15190
True	False	False	False	False	-2946.845703125	-1904.25537109375	150.843307495117	0.598078787326813	0.924944579601288	0.343754470348358	84.7941207885742	11532
True	False	False	False	False	-2944.31909179688	-1969.01513671875	49.9113883972168	0.757985770702362	0.947778403759003	0.685172200202942	113.199996948242	5094
True	False	False	False	False	-2930.10693359375	-1957.62731933594	35.4925422668457	0.704015791416168	0.944049656391144	0.512974381446838	89.15625	2853
True	False	False	False	False	-2942.36962890625	-1945.35607910156	46.5839614868164	0.628847420215607	0.896652340888977	0.382685959339142	99.1666641235352	4165
True	False	False	False	False	-2926.67260742188	-2000.67736816406	129.769607543945	0.595263719558716	0.951650977134705	0.340461879968643	141.384613037109	16542
True	False	False	False	False	-2906.83618164063	-1957.2197265625	58.7845230102539	0.487274408340454	0.910812795162201	0.237544864416122	69.3773574829102	3677
True	False	False	False	False	-2919.84692382813	-1932.73754882813	34.3833999633789	0.682015299797058	0.950419723987579	0.467555910348892	72.9354858398438	2261
True	False	False	False	False	-2925.7216796875	-1924.65930175781	39.9291114807129	0.705993711948395	0.935147106647491	0.517492473125458	74.1111145019531	2668
True	False	False	False	False	-2891.93530273438	-1922.70642089844	296.140899658203	0.600166261196136	0.923454999923706	0.346222639083862	96.269660949707	25704
True	False	False	False	False	-2887.05444335938	-1950.88671875	89.8404998779297	0.779232859611511	0.958789765834808	0.837222635746002	84.8271636962891	6871
True	False	False	False	False	-2879.26171875	-2030.08129882813	25.5102653503418	0.794671595096588	0.94915634393692	1	59.3913040161133	1366
True	False	False	False	False	-2866.40942382813	-2015.85461425781	167.480438232422	0.649725496768951	0.93904036283493	0.41280397772789	58.0132446289063	8760
True	False	False	False	False	-2877.79272460938	-1962.22204589844	86.513069152832	0.760550022125244	0.968749284744263	0.69798070192337	76.6923065185547	5982
True	False	False	False	False	-2876.880859375	-1980.52673339844	95.3862075805664	0.702819287776947	0.962017238140106	0.510280728340149	71.4651184082031	6146
True	False	False	False	False	-2872.04296875	-1900.05737304688	66.5485153198242	0.551631391048431	0.923952579498291	0.294025242328644	70.75	4245
True	False	False	False	False	-2865.77905273438	-2054.57641601563	95.3862075805664	0.729657411575317	0.959660232067108	0.579274237155914	98.3720932006836	8460
True	False	False	False	False	-2842.9501953125	-2000.94604492188	186.335845947266	0.70121031999588	0.958982527256012	0.506703972816467	59.5	9996
True	False	False	False	False	-2858.24926757813	-1920.88391113281	89.8404998779297	0.779232859611511	0.94008070230484	0.837222635746002	66.6049346923828	5395
True	False	False	False	False	-2851.28100585938	-1945.35778808594	74.3125076293945	0.578728199005127	0.951999306678772	0.321901470422745	63.4925384521484	4254
True	False	False	False	False	-2833.36181640625	-2073.19116210938	119.787330627441	0.75546407699585	0.954083800315857	0.673323512077332	75.9722213745117	8205
True	False	False	False	False	-2833.04858398438	-2048.59594726563	93.1679229736328	0.738803207874298	0.937812328338623	0.6082723736763	59.9523811340332	5036
True	False	False	False	False	-2832.62817382813	-1942.74853515625	73.203369140625	0.711495935916901	0.925805628299713	0.530515313148499	66.7575759887695	4406
True	False	False	False	False	-2829.77026367188	-1920.77917480469	100.931915283203	0.810745477676392	0.960341572761536	1	68.6263732910156	6245
True	False	False	False	False	-2824.11083984375	-2109.43872070313	22.1828384399414	0.497099369764328	0.889961063861847	0.245434045791626	82.0500030517578	1641
True	False	False	False	False	-2821.8994140625	-2095.7490234375	42.1473922729492	0.759709894657135	0.943107068538666	0.693692982196808	55.8684196472168	2123
True	False	False	False	False	-2821.74243164063	-1972.46044921875	166.371292114258	0.695984125137329	0.938880026340485	0.495427757501602	79.4533309936523	11918
True	False	False	False	False	-2820.85522460938	-2127.03979492188	196.318130493164	0.723250091075897	0.952317118644714	0.560915350914001	126.220336914063	22341
True	False	False	False	False	-2819.8603515625	-1998.56689453125	90.9496383666992	0.815059661865234	0.968447744846344	1	59.1951217651367	4854
True	False	False	False	False	-2812.09252929688	-2174.5810546875	492.459014892578	0.292448192834854	0.903157889842987	0.115922294557095	150.804046630859	66957
True	False	False	False	False	-2790.33129882813	-2179.28515625	97.6044921875	0.760120630264282	0.968933463096619	0.695777595043182	99.4431838989258	8751
True	False	False	False	False	-2798.55859375	-2052.5234375	167.480438232422	0.569977879524231	0.941089868545532	0.312577933073044	60.0463562011719	9067
True	False	False	False	False	-2804.20727539063	-1957.65393066406	122.005615234375	0.740235030651093	0.930811047554016	0.613164842128754	72.9090881347656	8020
True	False	False	False	False	-2807.50073242188	-1901.19165039063	118.678184509277	0.824438512325287	0.955579578876495	1	73.7383193969727	7890
True	False	False	False	False	-2807.47265625	-1925.28747558594	119.787330627441	0.842233836650848	0.968259692192078	1	76.4907379150391	8261
True	False	False	False	False	-2798.8125	-2031.84362792969	102.041061401367	0.708863019943237	0.929735004901886	0.524197518825531	54.3695640563965	5002
True	False	False	False	False	-2798.626953125	-2001.19396972656	258.430084228516	0.504476487636566	0.872355282306671	0.251514285802841	73.9141616821289	17222
True	False	False	False	False	-2789.65185546875	-1914.07897949219	103.150199890137	0.737817108631134	0.967985987663269	0.604963421821594	70.1505355834961	6524
True	False	False	False	False	-2787.623046875	-2123.41552734375	106.477630615234	0.449612647294998	0.901671350002289	0.20929080247879	52.4895820617676	5039
True	False	False	False	False	-2783.876953125	-2075.88354492188	459.184753417969	0.423684924840927	0.86815357208252	0.191443130373955	105.954109191895	43865
True	False	False	False	False	-2780.62646484375	-1978.33972167969	77.6399383544922	0.781193256378174	0.960151076316833	0.863637804985046	68.3142852783203	4782
True	False	False	False	False	-2774.95263671875	-2224.7109375	155.279876708984	0.736634731292725	0.948250651359558	0.601058423519135	163.807144165039	22933
True	False	False	False	False	-2756.22778320313	-2226.46557617188	56.5662384033203	0.745827674865723	0.949190139770508	0.633371949195862	94.8823547363281	4839
True	False	False	False	False	-2773.64135742188	-2179.50952148438	95.3862075805664	0.71159839630127	0.934998273849487	0.53076446056366	72.5	6235
True	False	False	False	False	-2771.7314453125	-2144.64916992188	180.790130615234	0.479551583528519	0.907661318778992	0.231502816081047	65.6809844970703	10706
True	False	False	False	False	-2768.08666992188	-2202.13549804688	125.333038330078	0.790439307689667	0.963371574878693	1	88.876106262207	10043
True	False	False	False	False	-2740.95727539063	-2152.88793945313	239.574661254883	0.422173261642456	0.866968512535095	0.190438508987427	61.6296310424805	13312
True	False	False	False	False	-2758.25366210938	-2072.60205078125	110.914192199707	0.739838838577271	0.951248407363892	0.6118004322052	59.439998626709	5944
True	False	False	False	False	-2763.1796875	-1984.8505859375	80.9673614501953	0.750114381313324	0.935523092746735	0.650226891040802	72.0958938598633	5263
True	False	False	False	False	-2763.5283203125	-1956.20263671875	224.046676635742	0.659469664096832	0.949775695800781	0.42814177274704	79.3861389160156	16036
True	False	False	False	False	-2761.0185546875	-2030.33666992188	99.8227767944336	0.437046766281128	0.931486904621124	0.200491681694984	52.4333343505859	4719
True	False	False	False	False	-2757.72680664063	-2110.39697265625	270.630645751953	0.352579444646835	0.84364640712738	0.147875711321831	57.5	14030
True	False	False	False	False	-2741.87426757813	-2050.7451171875	189.663269042969	0.650934875011444	0.913204073905945	0.414659291505814	68.7309951782227	11753
True	False	False	False	False	-2755.45654296875	-2005.35009765625	104.259346008301	0.76819783449173	0.943271398544312	0.742179989814758	58.3085098266602	5481
True	False	False	False	False	-2747.2138671875	-1906.11145019531	73.203369140625	0.815053641796112	0.960058152675629	1	69.5454559326172	4590
True	False	False	False	False	-2739.5615234375	-2277.34936523438	79.8582229614258	0.750213325023651	0.952727735042572	0.650631964206696	138.263885498047	9955
True	False	False	False	False	-2698.93383789063	-2269.88916015625	226.264953613281	0.686399757862091	0.944702506065369	0.475978404283524	98.7058792114258	20136
True	False	False	False	False	-2736.0634765625	-2232.689453125	133.097030639648	0.816674590110779	0.959720134735107	1	82.6750030517578	9921
True	False	False	False	False	-2736.982421875	-1992.83056640625	159.716445922852	0.811793208122253	0.965228617191315	1	63.2222213745117	9104
True	False	False	False	False	-2734.9697265625	-2187.69018554688	218.500961303711	0.708458662033081	0.944199442863464	0.523241460323334	68.7969512939453	13553
True	False	False	False	False	-2734.85009765625	-2259.80200195313	59.8936653137207	0.83630096912384	0.960615336894989	1	92.3888854980469	4989
True	False	False	False	False	-2707.90209960938	-2250.27514648438	207.409545898438	0.509079933166504	0.947091281414032	0.255379647016525	84.7753982543945	15853
True	False	False	False	False	-2729.92504882813	-2088.47900390625	158.607299804688	0.806155741214752	0.954772591590881	1	65.244758605957	9330
True	False	False	False	False	-2724.15209960938	-2052.67138671875	64.3302307128906	0.834326982498169	0.972344279289246	1	48.8793106079102	2835
True	False	False	False	False	-2717.0439453125	-2005.88134765625	99.8227767944336	0.81229829788208	0.964163720607758	1	61.2000007629395	5508
True	False	False	False	False	-2715.06591796875	-2234.72802734375	75.4216537475586	0.733056426048279	0.951916694641113	0.589630365371704	66.4411773681641	4518
True	False	False	False	False	-2703.39477539063	-2209.11181640625	174.135284423828	0.620562851428986	0.958310902118683	0.371628314256668	58.0509567260742	9114
True	False	False	False	False	-2701.29248046875	-2135.93798828125	235.138092041016	0.775075852870941	0.954712092876434	0.794298112392426	74.2641525268555	15744
True	False	False	False	False	-2710.18994140625	-2097.9853515625	122.005615234375	0.686577081680298	0.964818239212036	0.47632497549057	53.3090896606445	5864
True	False	False	False	False	-2698.3310546875	-2020.74096679688	283.940338134766	0.393422573804855	0.837235867977142	0.17202028632164	76.89453125	19685
True	False	False	False	False	-2708.65478515625	-1982.17199707031	94.2770690917969	0.856529116630554	0.968230903148651	1	73.0352935791016	6208
True	False	False	False	False	-2707.0087890625	-1915.462890625	165.262145996094	0.583905577659607	0.937948405742645	0.327575206756592	72.6174468994141	10820
True	False	False	False	False	-2698.30712890625	-2176.98608398438	146.40673828125	0.842007040977478	0.96301281452179	1	58.5227279663086	7725
True	False	False	False	False	-2697.228515625	-1939.32434082031	100.931915283203	0.743680894374847	0.948761940002441	0.625396072864532	70.4945068359375	6415
True	False	False	False	False	-2697.12622070313	-2327.21044921875	128.660461425781	0.739945590496063	0.949292719364166	0.612167298793793	137.732757568359	15977
True	False	False	False	False	-2688.29028320313	-2304.59936523438	123.114753723145	0.830976963043213	0.965185582637787	1	86.0720748901367	9554
True	False	False	False	False	-2687.2822265625	-2106.93579101563	221.828384399414	0.800236463546753	0.957589566707611	1	83.6800003051758	16736
True	False	False	False	False	-2689.37353515625	-1979.8486328125	89.8404998779297	0.721652567386627	0.954608798027039	0.556551098823547	69.1604919433594	5602
True	False	False	False	False	-2687.42407226563	-1929.55871582031	39.9291114807129	0.64491605758667	0.938015878200531	0.405553311109543	54.0555572509766	1946
True	False	False	False	False	-2683.96801757813	-2193.41821289063	137.533599853516	0.812275528907776	0.960482001304626	1	62.8306465148926	7791
True	False	False	False	False	-2683.23095703125	-2149.73681640625	103.150199890137	0.803309321403503	0.96260392665863	1	57.7849464416504	5374
True	False	False	False	False	-2677.92211914063	-1959.68103027344	126.442184448242	0.71930193901062	0.953565120697021	0.550270855426788	70.5175476074219	8039
True	False	False	False	False	-2677.88159179688	-2360.44555664063	33.2742576599121	0.803785860538483	0.962256669998169	1	141.133331298828	4234
True	False	False	False	False	-2662.521484375	-2353.3857421875	48.80224609375	0.824289858341217	0.956683158874512	1	87.4545440673828	3848
True	False	False	False	False	-2658.7109375	-2295.50610351563	174.135284423828	0.787855565547943	0.942772507667542	1	68.4203796386719	10742
True	False	False	False	False	-2663.96313476563	-2227.66625976563	179.680999755859	0.661957681179047	0.952317118644714	0.432207375764847	60.5802459716797	9814
True	False	False	False	False	-2670.87646484375	-2162.42504882813	136.424453735352	0.793246746063232	0.964238107204437	1	58.7967491149902	7232
True	False	False	False	False	-2675.53637695313	-2050.06469726563	300.577453613281	0.651765763759613	0.943233549594879	0.415941596031189	84.4206619262695	22878
True	False	False	False	False	-2666.34814453125	-2205.537109375	145.297592163086	0.784818708896637	0.954752922058105	0.947113275527954	67.129768371582	8794
True	False	False	False	False	-2656.91552734375	-2183.17431640625	119.787330627441	0.707465767860413	0.959042251110077	0.520909607410431	57.8888893127441	6252
True	False	False	False	False	-2665.12719726563	-1998.458984375	200.754699707031	0.75547069311142	0.958255648612976	0.673353552818298	76.8066329956055	13902
True	False	False	False	False	-2664.0869140625	-2134.2216796875	156.389007568359	0.844728589057922	0.962207734584808	1	64.2553176879883	9060
True	False	False	False	False	-2659.26782226563	-1929.279296875	124.223899841309	0.586891353130341	0.933225929737091	0.330902904272079	66.9196395874023	7495
True	False	False	False	False	-2662.89501953125	-1911.43017578125	108.695907592773	0.685513734817505	0.966963469982147	0.474253714084625	66.8979568481445	6556
True	False	False	False	False	-2655.96069335938	-2272.14819335938	167.480438232422	0.67883974313736	0.959611713886261	0.461624920368195	61.5960273742676	9301
True	False	False	False	False	-2654.31420898438	-2325.08447265625	160.825576782227	0.825897872447968	0.966391563415527	1	70.6206893920898	10240
True	False	False	False	False	-2654.13818359375	-2248.53466796875	202.97297668457	0.684994518756866	0.961156606674194	0.473248481750488	63.6612014770508	11650
True	False	False	False	False	-2644.51782226563	-2157.30786132813	165.262145996094	0.78398984670639	0.960091888904572	0.918749511241913	72.5100708007813	10804
True	False	False	False	False	-2645.380859375	-2047.12963867188	206.300399780273	0.817960679531097	0.954358398914337	1	83.2150573730469	15478
True	False	False	False	False	-2647.64672851563	-1955.39953613281	143.079315185547	0.653669953346252	0.944308996200562	0.418904364109039	68.6821670532227	8860
True	False	False	False	False	-2645.60913085938	-2022.09399414063	190.772415161133	0.696709215641022	0.960724771022797	0.496962159872055	69.0465087890625	11876
True	False	False	False	False	-2641.29565429688	-2064.708984375	84.2947845458984	0.707995891571045	0.947011709213257	0.52215188741684	57.1052627563477	4340
True	False	False	False	False	-2639.33642578125	-2194.40087890625	164.153015136719	0.834343016147614	0.968453168869019	1	66.6959457397461	9871
True	False	False	False	False	-2638.20068359375	-1985.34008789063	100.931915283203	0.776127755641937	0.954907953739166	0.804006338119507	70.3736267089844	6404
True	False	False	False	False	-2638.08032226563	-2408.45043945313	138.64274597168	0.818826138973236	0.96743381023407	1	144.944000244141	18118
True	False	False	False	False	-2590.029296875	-2405.55444335938	144.188446044922	0.47691610455513	0.931914865970612	0.229471758008003	58.4846153259277	7603
True	False	False	False	False	-2634.90161132813	-2381.63623046875	133.097030639648	0.726596474647522	0.949212551116943	0.570325434207916	87.8499984741211	10542
True	False	False	False	False	-2634.078125	-2335.921875	160.825576782227	0.846889853477478	0.967889785766602	1	69.4689636230469	10073
True	False	False	False	False	-2635.96899414063	-2285.45532226563	145.297592163086	0.568765044212341	0.924947142601013	0.311310976743698	50.1068687438965	6564
True	False	False	False	False	-2630.59521484375	-2115.78662109375	293.922607421875	0.692302584648132	0.95369017124176	0.487778395414352	73.6415100097656	19515
True	False	False	False	False	-2634.55908203125	-2083.20288085938	154.17073059082	0.659713327884674	0.952469944953918	0.428537100553513	59.553955078125	8278
True	False	False	False	False	-2626.63598632813	-2022.03344726563	106.477630615234	0.794342398643494	0.946154475212097	1	52.9166679382324	5080
True	False	False	False	False	-2629.83618164063	-1969.63903808594	95.3862075805664	0.790671706199646	0.963831067085266	1	67.6511611938477	5818
True	False	False	False	False	-2622.98071289063	-2362.4970703125	143.079315185547	0.822870492935181	0.961592078208923	1	65.6279067993164	8466
True	False	False	False	False	-2621.15673828125	-1911.38122558594	146.40673828125	0.449171006679535	0.931472361087799	0.208976581692696	64.2878799438477	8486
True	False	False	False	False	-2620.00512695313	-2401.3046875	105.36848449707	0.639293849468231	0.925127923488617	0.397324234247208	79.9263153076172	7593
True	False	False	False	False	-2592.99853515625	-2364.46166992188	179.680999755859	0.848896384239197	0.963367640972137	1	74.7901229858398	12116
True	False	False	False	False	-2582.74755859375	-2313.62939453125	183.008422851563	0.725610256195068	0.967620968818665	0.567513167858124	65.6545486450195	10833
True	False	False	False	False	-2614.19848632813	-2254.81982421875	123.114753723145	0.807714879512787	0.958349406719208	1	51.8288307189941	5753
True	False	False	False	False	-2618.77685546875	-2207.75732421875	164.153015136719	0.677737295627594	0.95873898267746	0.459597736597061	56.6148643493652	8379
True	False	False	False	False	-2619.09521484375	-1942.41589355469	146.40673828125	0.744143784046173	0.952883720397949	0.627091646194458	67.113639831543	8859
True	False	False	False	False	-2618.39624023438	-2158.50634765625	110.914192199707	0.739838838577271	0.958636403083801	0.6118004322052	61.0900001525879	6109
True	False	False	False	False	-2611.8876953125	-2140.34204101563	137.533599853516	0.799695909023285	0.962809503078461	1	77.9032287597656	9660
True	False	False	False	False	-2611.39184570313	-2059.36962890625	191.881561279297	0.700759828090668	0.963458061218262	0.505711615085602	64.2485580444336	11115
True	False	False	False	False	-2611.17822265625	-1982.75256347656	84.2947845458984	0.721413135528564	0.934677302837372	0.555903851985931	64.2236862182617	4881
True	False	False	False	False	-2609.0400390625	-2090.71948242188	236.24723815918	0.615568995475769	0.939685523509979	0.365179508924484	71.1314544677734	15151
True	False	False	False	False	-2608.58984375	-2232.69604492188	137.533599853516	0.750816345214844	0.95312774181366	0.65311735868454	53.5322570800781	6638
True	False	False	False	False	-2604.30004882813	-2191.34814453125	117.569046020508	0.637840569019318	0.960744678974152	0.395238310098648	50.3490562438965	5337
True	False	False	False	False	-2605.19677734375	-2002.85717773438	117.569046020508	0.668824553489685	0.948155403137207	0.443771183490753	49.9811325073242	5298
True	False	False	False	False	-2603.58666992188	-2302.08032226563	204.082122802734	0.751853168010712	0.938320636749268	0.657459616661072	66.4021759033203	12218
True	False	False	False	False	-2594.0390625	-2274.23022460938	135.315322875977	0.738706409931183	0.961195588111877	0.607945501804352	51.4344253540039	6275
True	False	False	False	False	-2600.74951171875	-2168.62768554688	187.44499206543	0.773902714252472	0.956331372261047	0.784151375293732	67.236686706543	11363
True	False	False	False	False	-2602.23315429688	-2124.18579101563	105.36848449707	0.694643437862396	0.955206096172333	0.492615133523941	69.6947402954102	6621
True	False	False	False	False	-2588.25122070313	-2106.73657226563	97.6044921875	0.809059381484985	0.962125420570374	1	68.4318161010742	6022
True	False	False	False	False	-2590.7197265625	-1978.6572265625	90.9496383666992	0.72121262550354	0.960596144199371	0.555363178253174	62.3780479431152	5115
True	False	False	False	False	-2587.376953125	-2051.11987304688	180.790130615234	0.701359331607819	0.951069355010986	0.507033050060272	57.5950927734375	9388
True	False	False	False	False	-2585.52661132813	-2227.48706054688	74.3125076293945	0.797831892967224	0.960778415203094	1	48.1492538452148	3226
True	False	False	False	False	-2581.72705078125	-2189.5029296875	84.2947845458984	0.511435091495514	0.900108456611633	0.257378965616226	52.6052627563477	3998
True	False	False	False	False	-2584.0869140625	-2129.66430664063	278.394622802734	0.461527645587921	0.915253043174744	0.217910841107368	70.3506011962891	17658
True	False	False	False	False	-2579.73999023438	-2082.63940429688	115.350761413574	0.707784593105316	0.951774656772614	0.521656036376953	59.0769233703613	6144
True	False	False	False	False	-2580.97705078125	-2028.36657714844	156.389007568359	0.669205605983734	0.924569010734558	0.444428205490112	57.2907791137695	8078
True	False	False	False	False	-2577.71118164063	-2342.392578125	141.970169067383	0.758784472942352	0.94450432062149	0.689074516296387	53.4921875	6847
True	False	False	False	False	-2574.54711914063	-2290.78491210938	154.17073059082	0.756814062595367	0.96397191286087	0.679580926895142	61.3093528747559	8522
True	False	False	False	False	-2577.2265625	-1995.11071777344	137.533599853516	0.628333866596222	0.948474228382111	0.381986886262894	52.177417755127	6470
True	False	False	False	False	-2575.2978515625	-2097.69750976563	82.0765075683594	0.745684206485748	0.959608733654022	0.632829606533051	61.3648643493652	4541
True	False	False	False	False	-2571.18774414063	-1964.18212890625	127.551322937012	0.827134490013123	0.962233364582062	1	70.4173889160156	8098
True	False	False	False	False	-2571.10986328125	-2431.10961914063	118.678184509277	0.641035139560699	0.944780588150024	0.39984542131424	65.6635513305664	7026
True	False	False	False	False	-2570.81079101563	-2395.685546875	255.102645874023	0.759256839752197	0.954075455665588	0.691418409347534	72.1173934936523	16587
True	False	False	False	False	-2565.31030273438	-2265.71948242188	187.44499206543	0.727176249027252	0.955536663532257	0.571994483470917	60.0710067749023	10152
True	False	False	False	False	-2566.8828125	-2199.19506835938	106.477630615234	0.829222500324249	0.960950613021851	1	64.3541641235352	6178
True	False	False	False	False	-2570.26684570313	-2171.84155273438	175.244430541992	0.827935993671417	0.962079882621765	1	67.4936676025391	10664
True	False	False	False	False	-2564.43896484375	-2235.20947265625	120.896469116211	0.783979654312134	0.955573856830597	0.918468296527863	54.3577995300293	5925
True	False	False	False	False	-2561.9267578125	-2209.50463867188	26.6194076538086	0.829222500324249	0.957139134407043	1	49.7916679382324	1195
True	False	False	False	False	-2558.92407226563	-2147.0361328125	116.459907531738	0.795453250408173	0.961240172386169	1	51.7142868041992	5430
True	False	False	False	False	-2557.50415039063	-2105.28662109375	165.262145996094	0.655248045921326	0.934833347797394	0.421385616064072	61.818790435791	9211
True	False	False	False	False	-2556.890625	-2358.4365234375	136.424453735352	0.814726829528809	0.955318808555603	1	53.0325202941895	6523
True	False	False	False	False	-2551.79125976563	-2331.42895507813	146.40673828125	0.726016283035278	0.920689463615417	0.568666875362396	51.6969680786133	6824
True	False	False	False	False	-2555.8212890625	-2006.77587890625	117.569046020508	0.793545544147491	0.959930598735809	1	59.9056587219238	6350
True	False	False	False	False	-2549.67333984375	-2441.47729492188	147.515884399414	0.817581295967102	0.967057704925537	1	68.5263137817383	9114
True	False	False	False	False	-2546.68139648438	-2205.52294921875	89.8404998779297	0.768874526023865	0.952429354190826	0.74665355682373	61.3456802368164	4969
True	False	False	False	False	-2547.08520507813	-2129.26489257813	108.695907592773	0.755093216896057	0.953371345996857	0.671637296676636	56.9081649780273	5577
True	False	False	False	False	-2546.462890625	-2469.44384765625	124.223899841309	0.783444225788116	0.96275532245636	0.904983460903168	73.4017868041992	8221
True	False	False	False	False	-2537.49853515625	-2386.7578125	196.318130493164	0.813656330108643	0.962777554988861	1	62.5593223571777	11073
True	False	False	False	False	-2539.83471679688	-2306.64135742188	197.427261352539	0.844812750816345	0.963403820991516	1	73.0280914306641	12999
True	False	False	False	False	-2540.59594726563	-2227.32568359375	127.551322937012	0.791560590267181	0.958015561103821	1	56.5739135742188	6506
True	False	False	False	False	-2536.48999023438	-2114.53271484375	127.551322937012	0.782646477222443	0.955317556858063	0.888233423233032	68.6086959838867	7890
True	False	False	False	False	-2531.08862304688	-2014.50280761719	186.335845947266	0.652757406234741	0.930684328079224	0.417480319738388	57.0654754638672	9587
True	False	False	False	False	-2529.52001953125	-2189.08740234375	145.297592163086	0.607826113700867	0.934241056442261	0.355480939149857	56.9618339538574	7462
True	False	False	False	False	-2528.54663085938	-2259.00415039063	242.902084350586	0.736870288848877	0.95152336359024	0.601831138134003	65.707763671875	14390
True	False	False	False	False	-2526.98120117188	-2207.25219726563	97.6044921875	0.835320472717285	0.969166100025177	1	57.9431800842285	5099
True	False	False	False	False	-2524.85473632813	-2347.53662109375	122.005615234375	0.79117214679718	0.957082509994507	1	52.9545440673828	5825
True	False	False	False	False	-2522.24731445313	-2495.78515625	123.114753723145	0.700372934341431	0.951566755771637	0.504862487316132	85.4774780273438	9488
True	False	False	False	False	-2508.50561523438	-2453.28100585938	208.518692016602	0.637617588043213	0.932131350040436	0.394919753074646	55.8085098266602	10492
True	False	False	False	False	-2521.05224609375	-2427.39453125	130.878753662109	0.772971868515015	0.956162750720978	0.776539385318756	59.4237289428711	7012
True	False	False	False	False	-2503.03344726563	-2408.498046875	286.158630371094	0.751136481761932	0.945619463920593	0.654448628425598	89.0969009399414	22987
True	False	False	False	False	-2518.60864257813	-2170.14184570313	48.80224609375	0.788230717182159	0.957641243934631	1	48.7727279663086	2146
True	False	False	False	False	-2519.75390625	-2098.349609375	120.896469116211	0.7624591588974	0.963371574878693	0.708087503910065	51.9174308776855	5659
True	False	False	False	False	-2517.90844726563	-2050.04272460938	170.807861328125	0.82663369178772	0.957171022891998	1	74.6883087158203	11502
True	False	False	False	False	-2512.39111328125	-2127.2265625	102.041061401367	0.761244773864746	0.963398873806	0.701598525047302	49.6304359436035	4566
True	False	False	False	False	-2511.22827148438	-2075.45532226563	230.701522827148	0.760451793670654	0.953636467456818	0.697474420070648	57.5144233703613	11963
True	False	False	False	False	-2510.63793945313	-2335.92797851563	107.586769104004	0.726169049739838	0.961469709873199	0.56910252571106	50	4850
True	False	False	False	False	-2506.0625	-2221.57934570313	145.297592163086	0.867717206478119	0.970747649669647	1	57.1297721862793	7484
True	False	False	False	False	-2509.84521484375	-2160.43090820313	128.660461425781	0.731921255588531	0.949568450450897	0.586120128631592	51.2758636474609	5948
True	False	False	False	False	-2505.26147460938	-2199.0078125	118.678184509277	0.834435343742371	0.959103643894196	1	55.0467300415039	5890
True	False	False	False	False	-2500.92260742188	-2512.23217773438	187.44499206543	0.836561560630798	0.95835268497467	1	87.4437866210938	14778
True	False	False	False	False	-2500.48828125	-2556.41357421875	246.229507446289	0.658008396625519	0.946964919567108	0.425783306360245	153.225219726563	34016
True	False	False	False	False	-2469.74169921875	-2549.14819335938	183.008422851563	0.76558256149292	0.95846688747406	0.725864291191101	72.9212112426758	12032
True	False	False	False	False	-2480.82543945313	-2423.27587890625	151.952453613281	0.703874409198761	0.965530335903168	0.512654602527618	55.9708023071289	7668
True	False	False	False	False	-2498.064453125	-2296.13647460938	215.173538208008	0.650610983371735	0.93865305185318	0.414161026477814	59.4690704345703	11537
True	False	False	False	False	-2498.01245117188	-2246.79809570313	216.282684326172	0.773517906665802	0.95889276266098	0.780960738658905	73.7333297729492	14378
True	False	False	False	False	-2496.34985351563	-2371.52172851563	217.391815185547	0.731116712093353	0.962123930454254	0.583664178848267	61.4591827392578	12046
True	False	False	False	False	-2490.06469726563	-2327.73461914063	137.533599853516	0.830578744411469	0.969127893447876	1	52.4032249450684	6498
True	False	False	False	False	-2484.85595703125	-2208.44384765625	137.533599853516	0.742881834506989	0.960830867290497	0.622499585151672	51.5645179748535	6394
True	False	False	False	False	-2494.22216796875	-2130.70068359375	133.097030639648	0.737667322158813	0.957533895969391	0.604465067386627	51.5083351135254	6181
True	False	False	False	False	-2482.18701171875	-2098.61572265625	159.716445922852	0.784037590026855	0.945415377616882	0.920083165168762	54.6180572509766	7865
True	False	False	False	False	-2481.46557617188	-2176.97875976563	183.008422851563	0.544684231281281	0.948541760444641	0.287322521209717	51.8606071472168	8557
True	False	False	False	False	-2478.4521484375	-2155.30053710938	120.896469116211	0.816004395484924	0.9509596824646	1	53.7247695922852	5856
True	False	False	False	False	-2477.76538085938	-2047.421875	327.196868896484	0.429428815841675	0.854768872261047	0.195295259356499	81.7457656860352	24115
True	False	False	False	False	-2473.51220703125	-2280.95581054688	116.459907531738	0.591932535171509	0.947707951068878	0.336617410182953	48.3333320617676	5075
True	False	False	False	False	-2466.62182617188	-2478.29345703125	189.663269042969	0.664413809776306	0.938693881034851	0.436284303665161	59.6491241455078	10200
True	False	False	False	False	-2462.4580078125	-2353.9912109375	242.902084350586	0.722944557666779	0.946006774902344	0.56007444858551	72.0547943115234	15780
True	False	False	False	False	-2466.41455078125	-2226.00854492188	73.203369140625	0.802794396877289	0.958397746086121	1	45.3333320617676	2992
True	False	False	False	False	-2464.33447265625	-2124.1318359375	151.952453613281	0.635665476322174	0.947210788726807	0.392147123813629	52.6058387756348	7207
True	False	False	False	False	-2463.05810546875	-2320.14428710938	201.863830566406	0.800370097160339	0.958874642848969	1	67.5659332275391	12297
True	False	False	False	False	-2462.72412109375	-2250.2548828125	99.8227767944336	0.731752693653107	0.962114334106445	0.585603535175323	47.0555572509766	4235
True	False	False	False	False	-2461.42431640625	-2578.03247070313	76.5307922363281	0.71895444393158	0.952727735042572	0.54935622215271	78.6376800537109	5426
True	False	False	False	False	-2459.55981445313	-2503.09716796875	226.264953613281	0.760958254337311	0.956427931785583	0.700098216533661	63.5882339477539	12972
True	False	False	False	False	-2459.37548828125	-2077.90869140625	156.389007568359	0.832211256027222	0.961122155189514	1	60.957447052002	8595
True	False	False	False	False	-2458.34912109375	-2453.5458984375	160.825576782227	0.75981467962265	0.958971083164215	0.694222569465637	64.2344818115234	9314
True	False	False	False	False	-2456.728515625	-2607.66845703125	137.533599853516	0.699044167995453	0.922173380851746	0.501968204975128	134.508071899414	16679
True	False	False	False	False	-2429.89721679688	-2585.55834960938	127.551322937012	0.538598477840424	0.950463652610779	0.281585663557053	61.6173896789551	7086
True	False	False	False	False	-2439.53173828125	-2529.8896484375	199.645553588867	0.824275076389313	0.952926576137543	1	59.5888900756836	10726
True	False	False	False	False	-2440.70971679688	-2438.27978515625	34.3833999633789	0.716718852519989	0.938818573951721	0.543553650379181	44.6451606750488	1384
True	False	False	False	False	-2453.85815429688	-2181.72705078125	198.536407470703	0.681388020515442	0.947983384132385	0.466373324394226	57.882682800293	10361
True	False	False	False	False	-2451.93530273438	-2108.38305664063	136.424453735352	0.756108999252319	0.937238752841949	0.676289081573486	54.5528450012207	6710
True	False	False	False	False	-2451.34008789063	-2418.9091796875	250.666076660156	0.732085049152374	0.964877665042877	0.586623311042786	64.7168121337891	14626
True	False	False	False	False	-2443.82080078125	-2381.13647460938	130.878753662109	0.68919312953949	0.940746605396271	0.481493949890137	55.8644065856934	6592
True	False	False	False	False	-2450.94580078125	-2281.52099609375	158.607299804688	0.389296442270279	0.889809250831604	0.169478729367256	56.3356628417969	8056
True	False	False	False	False	-2443.72143554688	-2230.88354492188	202.97297668457	0.478080630302429	0.880369901657104	0.230367302894592	60.3005447387695	11035
True	False	False	False	False	-2448.91674804688	-2149.70043945313	100.931915283203	0.810745477676392	0.956287920475006	1	50.3076934814453	4578
True	False	False	False	False	-2439.07177734375	-2463.46752929688	94.2770690917969	0.817713499069214	0.954577445983887	1	64.8941192626953	5516
True	False	False	False	False	-2432.84643554688	-2346.7314453125	469.167053222656	0.334909915924072	0.726049780845642	0.138077035546303	116.267143249512	49181
True	False	False	False	False	-2434.587890625	-2090.76977539063	127.551322937012	0.714580357074738	0.936319291591644	0.538130283355713	53.8434791564941	6192
True	False	False	False	False	-2432.68579101563	-2137.5498046875	106.477630615234	0.794342398643494	0.971212029457092	1	51.7291679382324	4966
True	False	False	False	False	-2430.861328125	-2565.91918945313	123.114753723145	0.755423963069916	0.965338468551636	0.673140406608582	59.8918914794922	6648
True	False	False	False	False	-2424.03100585938	-2496.5380859375	208.518692016602	0.791674017906189	0.96321976184845	1	63.4893608093262	11936
True	False	False	False	False	-2427.21484375	-2382.091796875	18.8554134368896	0.733056426048279	0.934281527996063	0.589630365371704	42	714
True	False	False	False	False	-2430.17065429688	-2194.60424804688	131.987884521484	0.788231670856476	0.953871011734009	1	57.6974792480469	6866
True	False	False	False	False	-2428.92578125	-2161.5087890625	126.442184448242	0.788381993770599	0.965059459209442	1	59.5701751708984	6791
True	False	False	False	False	-2422.25024414063	-2465.04125976563	97.6044921875	0.809059381484985	0.965536773204803	1	64.4204559326172	5669
True	False	False	False	False	-2417.1201171875	-2089.82177734375	129.769607543945	0.757999539375305	0.954379320144653	0.685239017009735	74.008544921875	8659
True	False	False	False	False	-2415.26049804688	-2612.86547851563	144.188446044922	0.759280562400818	0.954761266708374	0.691536962985992	81.9692306518555	10656
True	False	False	False	False	-2414.22729492188	-2421.70458984375	131.987884521484	0.832409501075745	0.956804096698761	1	52.9831924438477	6305
True	False	False	False	False	-2413.79418945313	-2367.98266601563	118.678184509277	0.769594728946686	0.947664499282837	0.751542627811432	61.5794410705566	6589
True	False	False	False	False	-2412.73608398438	-2270.13061523438	109.805053710938	0.809059381484985	0.963625371456146	1	52.6767692565918	5215
True	False	False	False	False	-2411.873046875	-2656.86059570313	96.4953460693359	0.825828194618225	0.964981913566589	1	127.275863647461	11073
True	False	False	False	False	-2394.72973632813	-2639.2236328125	94.2770690917969	0.806843638420105	0.951414108276367	1	81.341178894043	6914
True	False	False	False	False	-2410.51538085938	-2286.66064453125	131.987884521484	0.723731338977814	0.942310273647308	0.562245845794678	56.1848754882813	6686
True	False	False	False	False	-2410.07421875	-2632.52514648438	37.7108268737793	0.802700221538544	0.957971453666687	1	88.6176452636719	3013
True	False	False	False	False	-2380.6435546875	-2574.80908203125	166.371292114258	0.592894494533539	0.957192480564117	0.337721854448318	60.6733322143555	9101
True	False	False	False	False	-2397.75244140625	-2541.23022460938	135.315322875977	0.579028964042664	0.946667015552521	0.322227746248245	51.7704925537109	6316
True	False	False	False	False	-2409.7744140625	-2226.1923828125	171.917007446289	0.752691686153412	0.965975105762482	0.661037564277649	58.4967727661133	9067
True	False	False	False	False	-2409.6484375	-2523.74194335938	139.751892089844	0.686032891273499	0.94921463727951	0.475262850522995	51.8571434020996	6534
True	False	False	False	False	-2403.63256835938	-2436.70361328125	88.7313537597656	0.795180141925812	0.949547469615936	1	67.7125015258789	5417
True	False	False	False	False	-2408.8935546875	-2127.02026367188	104.259346008301	0.76819783449173	0.952644288539886	0.742179989814758	44.0212783813477	4138
True	False	False	False	False	-2407.29272460938	-2389.7900390625	120.896469116211	0.7624591588974	0.954083800315857	0.708087503910065	56.4678916931152	6155
True	False	False	False	False	-2397.82299804688	-2195.6591796875	97.6044921875	0.760120630264282	0.960950613021851	0.695777595043182	46.2272720336914	4068
True	False	False	False	False	-2396.87158203125	-2154.85986328125	453.639068603516	0.245432466268539	0.809224128723145	0.0933982878923416	65.4938888549805	26787
True	False	False	False	False	-2396.29443359375	-2568.57739257813	127.551322937012	0.655022442340851	0.957780182361603	0.421029418706894	57.5739135742188	6621
True	False	False	False	False	-2387.10375976563	-2487.10034179688	252.884368896484	0.788381993770599	0.952998101711273	1	73.75	16815
True	False	False	False	False	-2378.65283203125	-2434.75463867188	178.571853637695	0.835357666015625	0.954267740249634	1	71.950309753418	11584
True	False	False	False	False	-2393.740234375	-2404.826171875	163.043869018555	0.74487966299057	0.949622333049774	0.629814207553864	59.5034027099609	8747
True	False	False	False	False	-2386.18286132813	-2360.01708984375	196.318130493164	0.745352625846863	0.951995968818665	0.631581962108612	55.8531074523926	9886
True	False	False	False	False	-2391.11108398438	-2308.28564453125	151.952453613281	0.607983291149139	0.921829044818878	0.355674296617508	61.0510940551758	8364
True	False	False	False	False	-2389.01733398438	-2230.17993164063	134.206176757813	0.634052217006683	0.94706916809082	0.389877587556839	49.735538482666	6018
True	False	False	False	False	-2388.82763671875	-2261.41259765625	143.079315185547	0.792992413043976	0.96508526802063	1	55.7674407958984	7194
True	False	False	False	False	-2383.2431640625	-2183.4560546875	128.660461425781	0.834326982498169	0.962233364582062	1	96.0431060791016	11141
True	False	False	False	False	-2381.0068359375	-2335.80810546875	94.2770690917969	0.666200995445251	0.939886689186096	0.439291834831238	49.5882339477539	4215
True	False	False	False	False	-2376.775390625	-2203.3837890625	119.787330627441	0.746888160705566	0.956437230110168	0.637421369552612	45.462963104248	4910
True	False	False	False	False	-2376.22436523438	-2457.5966796875	173.026138305664	0.782837390899658	0.950200438499451	0.891967415809631	64.9166641235352	10127
True	False	False	False	False	-2371.541015625	-2315.62329101563	120.896469116211	0.695293724536896	0.955320537090302	0.49397537112236	59.8073387145996	6519
True	False	False	False	False	-2373.6748046875	-2274.24658203125	135.315322875977	0.749961793422699	0.952194273471832	0.649603843688965	74.2704925537109	9061
True	False	False	False	False	-2369.51098632813	-2693.86083984375	215.173538208008	0.564808070659637	0.9099280834198	0.30721852183342	133.319580078125	25864
True	False	False	False	False	-2333.31811523438	-2673.201171875	210.736968994141	0.483333796262741	0.838431894779205	0.234444841742516	63.9473686218262	12150
True	False	False	False	False	-2364.38598632813	-2605.28515625	137.533599853516	0.790976285934448	0.955320537090302	1	60.5887107849121	7513
True	False	False	False	False	-2362.27026367188	-2334.50830078125	35.4925422668457	0.795358955860138	0.950105845928192	1	40.3125	1290
True	False	False	False	False	-2363.47900390625	-1938.03369140625	115.350761413574	0.849920988082886	0.967507779598236	1	57.336540222168	5963
True	False	False	False	False	-2361.11206054688	-2578.0478515625	148.625015258789	0.688461124897003	0.966805398464203	0.480036944150925	56.8955230712891	7624
True	False	False	False	False	-2360.64868164063	-2397.48095703125	239.574661254883	0.545699894428253	0.900915086269379	0.288292050361633	64.8379592895508	14005
True	False	False	False	False	-2357.74658203125	-2646.8720703125	282.831207275391	0.41207167506218	0.902233898639679	0.183820903301239	71.529411315918	18240
True	False	False	False	False	-2344.3896484375	-2604.60986328125	120.896469116211	0.783979654312134	0.953440308570862	0.918468296527863	54.5229339599609	5943
True	False	False	False	False	-2356.82397460938	-2542.64135742188	171.917007446289	0.759923756122589	0.945278406143188	0.694775581359863	57.9870948791504	8988
True	False	False	False	False	-2356.64477539063	-2284.67993164063	108.695907592773	0.755093216896057	0.946478605270386	0.671637296676636	57.1938781738281	5605
True	False	False	False	False	-2352.85522460938	-1979.15051269531	137.533599853516	0.754140198230743	0.95579868555069	0.667366206645966	60.0241928100586	7443
True	False	False	False	False	-2350.95068359375	-2506.97583007813	227.374099731445	0.695274472236633	0.926660060882568	0.493935108184814	60.2829284667969	12358
True	False	False	False	False	-2341.65283203125	-2454.56787109375	272.848907470703	0.776088893413544	0.96334034204483	0.803636133670807	78.3943099975586	19285
True	False	False	False	False	-2350.0810546875	-2433.05883789063	113.132476806641	0.668162107467651	0.92885684967041	0.442632764577866	50.4117660522461	5142
True	False	False	False	False	-2342.61791992188	-2375.62841796875	134.206176757813	0.763469576835632	0.931590557098389	0.713658273220062	55.2727279663086	6688
True	False	False	False	False	-2345.63720703125	-2265.7265625	155.279876708984	0.719287753105164	0.954492092132568	0.550233483314514	59	8260
True	False	False	False	False	-2349.09106445313	-2205.8408203125	131.987884521484	0.819093108177185	0.963054418563843	1	47.8403358459473	5693
True	False	False	False	False	-2347.05712890625	-2040.39147949219	227.374099731445	0.722831547260284	0.942266523838043	0.559764266014099	53.2243919372559	10911
True	False	False	False	False	-2346.5751953125	-1902.49438476563	184.117568969727	0.479739248752594	0.873552560806274	0.231648027896881	57.3132514953613	9514
True	False	False	False	False	-2342.97607421875	-2317.25463867188	105.36848449707	0.846382617950439	0.962020635604858	1	58.705265045166	5577
True	False	False	False	False	-2339.64477539063	-2564.14990234375	136.424453735352	0.784597456455231	0.954143524169922	0.938117504119873	57.6585350036621	7092
True	False	False	False	False	-2330.81323242188	-2538.158203125	163.043869018555	0.737673699855804	0.962891519069672	0.604486227035522	57.9659881591797	8521
True	False	False	False	False	-2337.83520507813	-2300.59326171875	127.551322937012	0.499297589063644	0.932951033115387	0.247231423854828	53.4869575500488	6151
True	False	False	False	False	-2337.1123046875	-2414.25561523438	161.934722900391	0.66242790222168	0.950747132301331	0.432982921600342	63.4657516479492	9266
True	False	False	False	False	-2335.1259765625	-2394.431640625	98.7136306762695	0.647627234458923	0.933861970901489	0.409615904092789	50.146068572998	4463
True	False	False	False	False	-2335.36376953125	-2337.02587890625	240.683807373047	0.64800900220871	0.89407080411911	0.410193055868149	93.6728134155273	20327
True	False	False	False	False	-2331.98022460938	-1992.84326171875	200.754699707031	0.739594697952271	0.957807660102844	0.610963881015778	58.1823196411133	10531
True	False	False	False	False	-2327.88598632813	-2729.89135742188	220.719253540039	0.669576227664948	0.937987565994263	0.445068925619125	140.95979309082	28051
True	False	False	False	False	-2311.86865234375	-2661.3583984375	25.5102653503418	0.794671595096588	0.94915634393692	1	39.8695640563965	917
True	False	False	False	False	-2314.56079101563	-2488.13061523438	192.990692138672	0.789468884468079	0.959425508975983	1	71.5747146606445	12454
True	False	False	False	False	-2323.55297851563	-2292.39892578125	76.5307922363281	0.531647264957428	0.943355619907379	0.275179833173752	50.4927520751953	3484
True	False	False	False	False	-2320.20678710938	-2363.36474609375	144.188446044922	0.807786464691162	0.955256223678589	1	52.7615394592285	6859
True	False	False	False	False	-2315.94580078125	-2271.00170898438	133.097030639648	0.765460968017578	0.945030450820923	0.725139915943146	51.3833351135254	6166
True	False	False	False	False	-2318.56860351563	-2194.03051757813	168.589569091797	0.807776212692261	0.949289262294769	1	54.8947372436523	8344
True	False	False	False	False	-2313.91821289063	-2597.62915039063	194.099838256836	0.483291059732437	0.933758616447449	0.234411403536797	63.5085716247559	11114
True	False	False	False	False	-2309.58178710938	-2577.18359375	232.919815063477	0.571694076061249	0.937838971614838	0.314381092786789	70.3428573608398	14772
True	False	False	False	False	-2313.48291015625	-2524.68017578125	104.259346008301	0.745750606060028	0.951756834983826	0.63308048248291	51.0957450866699	4803
True	False	False	False	False	-2313.90966796875	-2415.6494140625	179.680999755859	0.741847574710846	0.963347613811493	0.618805468082428	62.9320983886719	10195
True	False	False	False	False	-2310.75317382813	-2385.09350585938	100.931915283203	0.709659993648529	0.961325287818909	0.526092648506165	46.0329666137695	4189
True	False	False	False	False	-2307.97998046875	-2542.15234375	92.0587844848633	0.686775207519531	0.964069128036499	0.476712793111801	50.3855438232422	4182
True	False	False	False	False	-2306.46264648438	-2292.515625	82.0765075683594	0.702428579330444	0.948963046073914	0.5094074010849	50.5945930480957	3744
True	False	False	False	False	-2307.97143554688	-2243.7841796875	134.206176757813	0.771839797496796	0.945030450820923	0.76773864030838	51.7107429504395	6257
True	False	False	False	False	-2302.53784179688	-2218.9248046875	108.695907592773	0.704862415790558	0.945272088050842	0.514898300170898	41.5510215759277	4072
True	False	False	False	False	-2300.92138671875	-2755.4912109375	196.318130493164	0.785496652126312	0.944998264312744	1	150.564971923828	26650
True	False	False	False	False	-2298.78857421875	-2728.4580078125	207.409545898438	0.770842373371124	0.960852682590485	0.760352671146393	98.4866333007813	18417
True	False	False	False	False	-2272.32250976563	-2723.556640625	204.082122802734	0.403509080410004	0.942659556865692	0.178337603807449	62.7989120483398	11555
True	False	False	False	False	-2284.4833984375	-2651.78588867188	128.660461425781	0.789452075958252	0.954709708690643	1	61.6810340881348	7155
True	False	False	False	False	-2300.68701171875	-2448.2587890625	187.44499206543	0.752835035324097	0.959304451942444	0.661655604839325	75.8343200683594	12816
True	False	False	False	False	-2292.86987304688	-2637.32348632813	146.40673828125	0.790809690952301	0.959453940391541	1	67.1439361572266	8863
True	False	False	False	False	-2285.689453125	-2535.30444335938	214.064392089844	0.659825444221497	0.941002249717712	0.428719192743301	64.9948196411133	12544
True	False	False	False	False	-2291.373046875	-2502.27709960938	155.279876708984	0.770017266273499	0.957903861999512	0.754476308822632	58.5785713195801	8201
True	False	False	False	False	-2286.61010742188	-2473.6240234375	174.135284423828	0.745143830776215	0.952019512653351	0.63079971075058	58.356689453125	9162
True	False	False	False	False	-2288.76342773438	-2289.36206054688	147.515884399414	0.788424491882324	0.949747860431671	1	57.5563926696777	7655
True	False	False	False	False	-2288.54809570313	-2420.52709960938	174.135284423828	0.735303997993469	0.970028638839722	0.596741735935211	60.8280258178711	9550
True	False	False	False	False	-2285.63720703125	-2391.47094726563	196.318130493164	0.497415989637375	0.896609246730804	0.245692178606987	59.3163833618164	10499
True	False	False	False	False	-2286.8984375	-2320.3857421875	169.698715209961	0.81309050321579	0.956847608089447	1	67.4967346191406	10327
True	False	False	False	False	-2280.6982421875	-2695.931640625	258.430084228516	0.740760922431946	0.930999159812927	0.614988923072815	102.184547424316	23809
True	False	False	False	False	-2268.6357421875	-2533.22094726563	33.2742576599121	0.745649039745331	0.94053065776825	0.63269704580307	49.2666664123535	1478
True	False	False	False	False	-2272.79711914063	-2336.46875	130.878753662109	0.803063333034515	0.965338468551636	1	54.9745750427246	6487
True	False	False	False	False	-2270.52075195313	-2133.96704101563	160.825576782227	0.752340793609619	0.956020057201385	0.659532845020294	53.8551712036133	7809
True	False	False	False	False	-2269.95874023438	-1899.34020996094	54.3479537963867	0.704862415790558	0.905985057353973	0.514898300170898	46.8571434020996	2296
True	False	False	False	False	-2267.138671875	-2494.6279296875	153.061584472656	0.661188185214996	0.935428738594055	0.430943071842194	57.4347839355469	7926
True	False	False	False	False	-2265.25927734375	-2789.45385742188	201.863830566406	0.641733407974243	0.947775542736053	0.400863260030746	143.109893798828	26046
True	False	False	False	False	-2240.31689453125	-2768.63500976563	218.500961303711	0.866334676742554	0.972137272357941	1	80.9949264526367	15956
True	False	False	False	False	-2265.23803710938	-2551.44140625	77.6399383544922	0.729374051094055	0.938427865505219	0.578431367874146	50.3428573608398	3524
True	False	False	False	False	-2264.52978515625	-2381.8271484375	137.533599853516	0.790976285934448	0.940918147563934	1	77.9435501098633	9665
True	False	False	False	False	-2264.1171875	-2747.44506835938	19.9645557403564	0.725530564785004	0.936461865901947	0.56728732585907	46.4444427490234	836
True	False	False	False	False	-2248.7578125	-2702.662109375	188.554138183594	0.715875446796417	0.943559110164642	0.541400134563446	60.5411758422852	10292
True	False	False	False	False	-2263.01928710938	-2600.55029296875	183.008422851563	0.434088319540024	0.940628528594971	0.198461592197418	67.0969696044922	11071
True	False	False	False	False	-2263.28833007813	-2426.23193359375	210.736968994141	0.744577586650848	0.961830317974091	0.628692507743835	61.7421035766602	11731
True	False	False	False	False	-2263.60229492188	-2088.0107421875	110.914192199707	0.748627901077271	0.9509596824646	0.644232213497162	45.4700012207031	4547
True	False	False	False	False	-2258.615234375	-2466.0625	201.863830566406	0.825766265392303	0.956036388874054	1	54.8516502380371	9983
True	False	False	False	False	-2257.88330078125	-2355.48608398438	139.751892089844	0.73591810464859	0.948196947574615	0.598723590373993	51.3095245361328	6465
True	False	False	False	False	-2250.904296875	-2329.99560546875	170.807861328125	0.755021035671234	0.952995955944061	0.671310603618622	66.2207794189453	10198
True	False	False	False	False	-2250.84448242188	-2675.55053710938	164.153015136719	0.693152844905853	0.955333292484283	0.489524483680725	51.6418914794922	7643
True	False	False	False	False	-2245.52734375	-2617.43212890625	420.364807128906	0.560454249382019	0.935547411441803	0.302786886692047	97.1503982543945	36820
True	False	False	False	False	-2245.94555664063	-2516.556640625	157.498153686523	0.712582767009735	0.940252184867859	0.533171415328979	56.2183113098145	7983
True	False	False	False	False	-2246.33129882813	-2218.49243164063	148.625015258789	0.845495223999023	0.966625332832336	1	49.7761192321777	6670
True	False	False	False	False	-2245.47875976563	-2125.591796875	166.371292114258	0.767542660236359	0.963800668716431	0.737952947616577	47.7733345031738	7166
True	False	False	False	False	-2246.20776367188	-2083.78930664063	76.5307922363281	0.821647763252258	0.960778415203094	1	39.449275970459	2722
True	False	False	False	False	-2246.09448242188	-1899.19079589844	123.114753723145	0.700372934341431	0.953565120697021	0.504862487316132	52.8648643493652	5868
True	False	False	False	False	-2244.31005859375	-2543.9833984375	219.610107421875	0.476197868585587	0.901636838912964	0.228920891880989	61.4747467041016	12172
True	False	False	False	False	-2241.60180664063	-2493.43627929688	189.663269042969	0.793421924114227	0.954831719398499	1	61.058479309082	10441
True	False	False	False	False	-2243.25268554688	-2404.33129882813	196.318130493164	0.785496652126312	0.967473328113556	1	65.7118606567383	11631
True	False	False	False	False	-2241.65283203125	-2250.87109375	155.279876708984	0.81768673658371	0.95204222202301	1	60.6785697937012	8495
True	False	False	False	False	-2225.69140625	-2458.07885742188	198.536407470703	0.838340222835541	0.965367913246155	1	55.8156433105469	9991
True	False	False	False	False	-2225.42626953125	-2821.65771484375	219.610107421875	0.544512212276459	0.95128345489502	0.287158668041229	142.984848022461	28311
True	False	False	False	False	-2211.3251953125	-2808.7861328125	83.1856460571289	0.755760967731476	0.957822978496552	0.674683451652527	78.6666641235352	5900
True	False	False	False	False	-2219.99365234375	-2785.57958984375	94.2770690917969	0.791837513446808	0.951156854629517	1	63.5411758422852	5401
True	False	False	False	False	-2223.28857421875	-2758.38598632813	84.2947845458984	0.745215535163879	0.948127925395966	0.631068110466003	57.7368431091309	4388
True	False	False	False	False	-2222.76684570313	-2306.18505859375	114.241622924805	0.771086752414703	0.9509596824646	0.762132465839386	68.7378616333008	7080
True	False	False	False	False	-2224.12646484375	-1910.36608886719	87.6222152709961	0.82315069437027	0.96769505739212	1	47.0126571655273	3714
True	False	False	False	False	-2212.86181640625	-2730.8564453125	232.919815063477	0.60689902305603	0.920495390892029	0.354343086481094	74.7809524536133	15704
True	False	False	False	False	-2211.95629882813	-2481.05908203125	212.955261230469	0.758904933929443	0.970884561538696	0.689669549465179	58.921875	11313
True	False	False	False	False	-2212.69458007813	-2097.427734375	220.719253540039	0.715651154518127	0.948424339294434	0.540830731391907	74.3668365478516	14799
True	False	False	False	False	-2209.9873046875	-2777.09228515625	11.0914192199707	0.763594925403595	0.936281979084015	0.714360892772675	48.7999992370605	488
True	False	False	False	False	-2191.23413085938	-2731.1611328125	9.98227787017822	0.687235474586487	0.9244145154953	0.47761595249176	41.7777786254883	376
True	False	False	False	False	-2207.64965820313	-2680.89819335938	150.843307495117	0.705643773078918	0.926121830940247	0.516687095165253	55.794116973877	7588
True	False	False	False	False	-2209.36938476563	-2647.09814453125	170.807861328125	0.603499710559845	0.903082132339478	0.350212186574936	53.4935073852539	8238
True	False	False	False	False	-2204.24682617188	-2712.19384765625	129.769607543945	0.67625892162323	0.956349074840546	0.456904143095016	61.1880340576172	7159
True	False	False	False	False	-2195.4697265625	-2621.45458984375	155.279876708984	0.422528624534607	0.887876927852631	0.190674334764481	58.4500007629395	8183
True	False	False	False	False	-2200.51049804688	-2511.833984375	145.297592163086	0.738506317138672	0.951548099517822	0.607271134853363	53.7633590698242	7043
True	False	False	False	False	-2198.09814453125	-2457.734375	178.571853637695	0.781828105449677	0.959263443946838	0.87367570400238	60.1739120483398	9688
True	False	False	False	False	-2194.46362304688	-2603.443359375	140.861022949219	0.622647225856781	0.940155744552612	0.374367088079453	58.6850395202637	7453
True	False	False	False	False	-2193.39135742188	-2534.16772460938	112.023338317871	0.801285207271576	0.95716655254364	1	68.9900970458984	6968
True	False	False	False	False	-2190.32763671875	-2785.34790039063	198.536407470703	0.812154769897461	0.947775185108185	1	88.81005859375	15897
True	False	False	False	False	-2185.13452148438	-2575.61669921875	144.188446044922	0.861093401908875	0.974242925643921	1	57.0307693481445	7414
True	False	False	False	False	-2182.33471679688	-2854.73120117188	100.931915283203	0.836640954017639	0.963831067085266	1	140.670333862305	12801
True	False	False	False	False	-2162.35205078125	-2847.05126953125	113.132476806641	0.795443058013916	0.949947655200958	1	102.843139648438	10490
True	False	False	False	False	-2176.97875976563	-2542.46215820313	144.188446044922	0.816574394702911	0.963296592235565	1	63.5461540222168	8261
True	False	False	False	False	-2176.77221679688	-2837.56787109375	14.4188451766968	0.523994266986847	0.894594430923462	0.268299996852875	93.6923065185547	1218
True	False	False	False	False	-2157.0244140625	-2811.52172851563	140.861022949219	0.801327586174011	0.956391155719757	1	80.2598419189453	10193
True	False	False	False	False	-2169.35034179688	-2713.04833984375	161.934722900391	0.823068141937256	0.968453168869019	1	61.8287658691406	9027
True	False	False	False	False	-2174.36645507813	-2686.42749023438	148.625015258789	0.832641422748566	0.963494658470154	1	56.8955230712891	7624
True	False	False	False	False	-2172.98486328125	-2652.89819335938	145.297592163086	0.730973720550537	0.938325464725494	0.583230257034302	58.1679382324219	7620
True	False	False	False	False	-2173.22778320313	-2454.822265625	179.680999755859	0.735022723674774	0.946103811264038	0.595839619636536	52.3333320617676	8478
True	False	False	False	False	-2167.68823242188	-2794.72827148438	19.9645557403564	0.661957681179047	0.922837734222412	0.432207375764847	46.1111106872559	830
True	False	False	False	False	-2166.40283203125	-2757.7451171875	134.206176757813	0.743814587593079	0.94794499874115	0.625884413719177	56.2561988830566	6807
True	False	False	False	False	-2157.5009765625	-2619.1064453125	179.680999755859	0.606388568878174	0.94247567653656	0.353718668222427	52.8888893127441	8568
True	False	False	False	False	-2166.84326171875	-2563.45971679688	137.533599853516	0.706285059452057	0.963706493377686	0.518165111541748	56.2338714599609	6973
True	False	False	False	False	-2163.85888671875	-2506.6650390625	102.041061401367	0.794671595096588	0.948976397514343	1	62.5434799194336	5754
True	False	False	False	False	-2162.94604492188	-2483.58447265625	143.079315185547	0.822870492935181	0.952722728252411	1	51.5969009399414	6656
True	False	False	False	False	-2156.529296875	-2595.9228515625	94.2770690917969	0.712164640426636	0.965472340583801	0.532146096229553	53.3176460266113	4532
True	False	False	False	False	-2154.01782226563	-2650.21508789063	116.459907531738	0.706587970256805	0.948522448539734	0.518866300582886	57.3523826599121	6022
True	False	False	False	False	-2153.517578125	-2879.76293945313	74.3125076293945	0.809885203838348	0.969926714897156	1	148.44775390625	9946
True	False	False	False	False	-2141.53051757813	-2870.38745117188	94.2770690917969	0.724954545497894	0.93797242641449	0.565661549568176	116.305885314941	9886
True	False	False	False	False	-2136.025390625	-2830.265625	251.77522277832	0.49148565530777	0.888195753097534	0.240897953510284	92.1674041748047	20922
True	False	False	False	False	-2150.80981445313	-2770.91650390625	159.716445922852	0.661957681179047	0.961071848869324	0.432207375764847	68.1736145019531	9817
True	False	False	False	False	-2145.97802734375	-2700.62158203125	195.208984375	0.656512975692749	0.946284711360931	0.423391610383987	59.9886360168457	10558
True	False	False	False	False	-2153.431640625	-2524.44653320313	128.660461425781	0.789452075958252	0.955317556858063	1	52.0862083435059	6042
True	False	False	False	False	-2141.990234375	-2594.68530273438	27.7285480499268	0.81305855512619	0.950671494007111	1	46.8800010681152	1172
True	False	False	False	False	-2138.38696289063	-2729.60986328125	157.498153686523	0.808810293674469	0.959909200668335	1	60.3943672180176	8576
True	False	False	False	False	-2138.38037109375	-2795.83520507813	251.77522277832	0.425890445709229	0.84968513250351	0.192915678024292	79.9735717773438	18154
True	False	False	False	False	-2133.23706054688	-2651.24609375	150.843307495117	0.740479946136475	0.959490358829498	0.614012479782104	57.110294342041	7767
True	False	False	False	False	-2138.05102539063	-2561.14111328125	171.917007446289	0.719183564186096	0.95846688747406	0.549959003925323	61.4451599121094	9524
True	False	False	False	False	-2137.65405273438	-2506.35620117188	167.480438232422	0.53678172826767	0.929527401924133	0.279896587133408	47.6622505187988	7197
True	False	False	False	False	-2126.29345703125	-2854.42260742188	119.787330627441	0.735007107257843	0.954709708690643	0.595789611339569	82.25	8883
True	False	False	False	False	-2125.23803710938	-2899.7578125	12.2005615234375	0.443379789590836	0.84922468662262	0.204890042543411	124.909088134766	1374
True	False	False	False	False	-2094.40844726563	-2898.1943359375	38.8199691772461	0.719287753105164	0.927285850048065	0.550233483314514	72.4285736083984	2535
True	False	False	False	False	-2108.95239257813	-2830.58666992188	200.754699707031	0.457276314496994	0.926971137523651	0.214803144335747	67.6243057250977	12240
True	False	False	False	False	-2123.35595703125	-2746.908203125	123.114753723145	0.727117598056793	0.952686846256256	0.57182514667511	57.2432441711426	6354
True	False	False	False	False	-2123.78369140625	-2602.51245117188	83.1856460571289	0.836992800235748	0.962030291557312	1	56.3066673278809	4223
True	False	False	False	False	-2123.46826171875	-2703.67724609375	97.6044921875	0.640350520610809	0.953796982765198	0.398851245641708	52.8863639831543	4654
True	False	False	False	False	-2122.30297851563	-2685.21142578125	119.787330627441	0.699691891670227	0.962724626064301	0.503374934196472	55.212963104248	5963
True	False	False	False	False	-2122.35620117188	-2553.37548828125	54.3479537963867	0.825362265110016	0.964499771595001	1	54.7551002502441	2683
True	False	False	False	False	-2120.41625976563	-2768.8544921875	150.843307495117	0.774635255336761	0.957780182361603	0.790409028530121	68.8308792114258	9361
True	False	False	False	False	-2112.08544921875	-2622.60595703125	149.734161376953	0.727666318416595	0.945714890956879	0.573414623737335	61.2222213745117	8265
True	False	False	False	False	-2113.17578125	-2589.2578125	85.4039306640625	0.765360891819	0.943492233753204	0.724545955657959	61.2727279663086	4718
True	False	False	False	False	-2111.62646484375	-2568.74169921875	141.970169067383	0.829264461994171	0.959173381328583	1	141.6328125	18129
True	False	False	False	False	-2103.0380859375	-2863.20874023438	197.427261352539	0.749563694000244	0.949285268783569	0.647986531257629	71.9044952392578	12799
True	False	False	False	False	-2090.91748046875	-2779.75170898438	277.285491943359	0.354915648698807	0.811001121997833	0.149198919534683	64.6600036621094	16165
True	False	False	False	False	-2102.45922851563	-2739.63842773438	122.005615234375	0.60501354932785	0.920602381229401	0.352043896913528	58.3181800842285	6415
True	False	False	False	False	-2092.77392578125	-2714.517578125	157.498153686523	0.820758700370789	0.954996645450592	1	63.8732376098633	9070
True	False	False	False	False	-2102.07568359375	-2690.29370117188	166.371292114258	0.559528112411499	0.935084760189056	0.301853567361832	57.033332824707	8555
True	False	False	False	False	-2100.48486328125	-2649.111328125	156.389007568359	0.731586515903473	0.959173381328583	0.585095226764679	58.6241149902344	8266
True	False	False	False	False	-2089.10180664063	-2599.42016601563	207.409545898438	0.503976285457611	0.912372291088104	0.251097649335861	54.2406425476074	10143
True	False	False	False	False	-2100.650390625	-2304.47143554688	293.922607421875	0.741563022136688	0.954070448875427	0.617799758911133	63.9924545288086	16958
True	False	False	False	False	-2100.09106445313	-2543.90673828125	103.150199890137	0.60920661687851	0.940724313259125	0.357184380292892	45.8279571533203	4262
True	False	False	False	False	-2093.220703125	-2051.03173828125	155.279876708984	0.838737607002258	0.964154958724976	1	47.0928573608398	6593
True	False	False	False	False	-2085.859375	-2628.33520507813	126.442184448242	0.580000579357147	0.935448288917542	0.323284655809402	53.2017555236816	6065
True	False	False	False	False	-2084.1669921875	-2930.19213867188	267.30322265625	0.55910724401474	0.947837650775909	0.301430523395538	160.240661621094	38618
True	False	False	False	False	-2054.67407226563	-2938.30908203125	21.0736961364746	0.765837788581848	0.945084035396576	0.727394282817841	100.421051025391	1908
True	False	False	False	False	-2071.56616210938	-2913.82348632813	94.2770690917969	0.724954545497894	0.943581461906433	0.565661549568176	89.2705917358398	7588
True	False	False	False	False	-2082.26293945313	-2841.67065429688	34.3833999633789	0.731873750686646	0.955238163471222	0.585974395275116	46.6129035949707	1445
True	False	False	False	False	-2083.77514648438	-2744.68432617188	178.571853637695	0.747022986412048	0.949690818786621	0.637941479682922	68.7329177856445	11066
True	False	False	False	False	-2079.0380859375	-2664.90405273438	129.769607543945	0.530849754810333	0.930156886577606	0.274454563856125	49.7264938354492	5818
True	False	False	False	False	-2079.15649414063	-2560.48266601563	126.442184448242	0.73520427942276	0.961380958557129	0.596421539783478	52.9385948181152	6035
True	False	False	False	False	-2076.15258789063	-2540.07348632813	114.241622924805	0.827207922935486	0.954649329185486	1	61.6990280151367	6355
True	False	False	False	False	-2075.46752929688	-2280.080078125	259.539215087891	0.581475496292114	0.945536613464355	0.324897080659866	54.7051277160645	12801
True	False	False	False	False	-2073.31640625	-2199.5595703125	187.44499206543	0.791505575180054	0.959489762783051	1	52.8106498718262	8925
True	False	False	False	False	-2071.08447265625	-2878.42993164063	205.191253662109	0.796021342277527	0.962821066379547	1	78.059455871582	14441
True	False	False	False	False	-2063.50805664063	-2856.86645507813	151.952453613281	0.820764601230621	0.959453940391541	1	71.8759155273438	9847
True	False	False	False	False	-2058.38232421875	-2714.84057617188	189.663269042969	0.775857329368591	0.968805849552155	0.801449716091156	67.8713455200195	11606
True	False	False	False	False	-2063.86083984375	-2620.53295898438	112.023338317871	0.734947741031647	0.966304898262024	0.595599770545959	55.1782188415527	5573
True	False	False	False	False	-2063.94653320313	-2586.5712890625	123.114753723145	0.755423963069916	0.958252608776093	0.673140406608582	57.342342376709	6365
True	False	False	False	False	-2062.87353515625	-2253.08032226563	186.335845947266	0.707453370094299	0.958124101161957	0.520880579948425	52.5178565979004	8823
True	False	False	False	False	-2061.28491210938	-2158.86181640625	126.442184448242	0.819941997528076	0.964366912841797	1	48.403507232666	5518
True	False	False	False	False	-2058.82495117188	-2689.37353515625	230.701522827148	0.493598461151123	0.931462585926056	0.242596164345741	56.225959777832	11695
True	False	False	False	False	-2055.255859375	-2648.97827148438	189.663269042969	0.529599726200104	0.909590363502502	0.273321777582169	50.3918113708496	8617
True	False	False	False	False	-2056.77026367188	-2549.41284179688	98.7136306762695	0.803272783756256	0.960083663463593	1	73.5393295288086	6545
True	False	False	False	False	-2054.67700195313	-2792.61865234375	316.10546875	0.655062317848206	0.926008760929108	0.421092331409454	74.6807022094727	21284
True	False	False	False	False	-2050.61547851563	-2569.9453125	109.805053710938	0.762798249721527	0.949601590633392	0.709939241409302	71.1919174194336	7048
True	False	False	False	False	-2048.96923828125	-2915.73046875	150.843307495117	0.786078751087189	0.954204440116882	1	85.154411315918	11581
True	False	False	False	False	-2036.41125488281	-2865.216796875	184.117568969727	0.77745521068573	0.953611612319946	0.817248582839966	77.5180740356445	12868
True	False	False	False	False	-2047.14343261719	-2752.92944335938	321.651153564453	0.578702747821808	0.897745251655579	0.321873873472214	68.9965515136719	20009
True	False	False	False	False	-2044.50561523438	-2617.134765625	110.914192199707	0.492225766181946	0.91410893201828	0.241491615772247	51.8499984741211	5185
True	False	False	False	False	-2042.97094726563	-2594.92114257813	119.787330627441	0.57971715927124	0.928482413291931	0.322975933551788	51.5185203552246	5564
True	False	False	False	False	-2042.89050292969	-2833.32666015625	181.899276733398	0.712041795253754	0.955821633338928	0.53184562921524	70.0792694091797	11493
True	False	False	False	False	-2029.53625488281	-2689.27905273438	198.536407470703	0.554376363754272	0.946321189403534	0.296720534563065	65.022346496582	11639
True	False	False	False	False	-2031.68896484375	-2578.09301757813	114.241622924805	0.749501168727875	0.951650977134705	0.647733688354492	50.0679626464844	5157
True	False	False	False	False	-2028.7578125	-2972.0537109375	131.987884521484	0.759082078933716	0.957573533058167	0.690548181533813	153.201675415039	18231
True	False	False	False	False	-1961.884765625	-2963.12524414063	212.955261230469	0.801383256912231	0.956683993339539	1	88.7916641235352	17048
True	False	False	False	False	-1925.44152832031	-2960.39892578125	159.716445922852	0.747152209281921	0.951704978942871	0.638441383838654	87.8055572509766	12644
True	False	False	False	False	-2010.65258789063	-2951.65063476563	171.917007446289	0.602246403694153	0.945208489894867	0.348705172538757	87.5419387817383	13569
True	False	False	False	False	-2008.5341796875	-2932.93432617188	25.5102653503418	0.729883551597595	0.917292892932892	0.579949259757996	69.4347839355469	1597
True	False	False	False	False	-1989.20263671875	-2942.16772460938	42.1473922729492	0.796495378017426	0.95160585641861	1	72.1578979492188	2742
True	False	False	False	False	-1980.17846679688	-2922.3740234375	100.931915283203	0.810745477676392	0.952234208583832	1	65.0879135131836	5923
True	False	False	False	False	-2023.63488769531	-2915.35522460938	115.350761413574	0.769432365894318	0.949718296527863	0.750428736209869	69.4326934814453	7221
True	False	False	False	False	-2026.88293457031	-2808.43041992188	135.315322875977	0.778218626976013	0.959582805633545	0.825467169284821	65.893440246582	8039
True	False	False	False	False	-2024.92565917969	-2637.900390625	134.206176757813	0.601354956626892	0.93448531627655	0.347638487815857	54.5041313171387	6595
True	False	False	False	False	-2022.18103027344	-2661.58935546875	168.589569091797	0.48324316740036	0.904826045036316	0.234373971819878	54.7565803527832	8323
True	False	False	False	False	-2021.59741210938	-2507.35522460938	125.333038330078	0.748488903045654	0.960861563682556	0.643680155277252	46.6017684936523	5266
True	False	False	False	False	-2017.44750976563	-2827.65014648438	138.64274597168	0.722498834133148	0.928554952144623	0.558853149414063	69.2320022583008	8654
True	False	False	False	False	-2004.4970703125	-2907.63110351563	98.7136306762695	0.727336227893829	0.937008619308472	0.572457194328308	78.8202209472656	7015
True	False	False	False	False	-1984.88854980469	-2896.98706054688	168.589569091797	0.780941009521484	0.951941967010498	0.859888970851898	82.065788269043	12474
True	False	False	False	False	-1998.35522460938	-2839.83032226563	158.607299804688	0.865860819816589	0.968690097332001	1	79.7412567138672	11403
True	False	False	False	False	-1993.77038574219	-2806.30883789063	153.061584472656	0.733375728130341	0.957384765148163	0.590627431869507	76.6884078979492	10583
True	False	False	False	False	-1986.85363769531	-2867.14526367188	190.772415161133	0.798061788082123	0.957965016365051	1	80.2558135986328	13804
True	False	False	False	False	-1972.23071289063	-2819.25048828125	224.046676635742	0.747237205505371	0.955028772354126	0.638770759105682	83.2326736450195	16813
True	False	False	False	False	-2011.96533203125	-2794.88061523438	114.241622924805	0.657020628452301	0.943543374538422	0.42420107126236	61.7864074707031	6364
True	False	False	False	False	-2017.34118652344	-2715.78125	34.3833999633789	0.649772524833679	0.917772173881531	0.412875860929489	54.1290321350098	1678
True	False	False	False	False	-2005.55639648438	-2770.30200195313	84.2947845458984	0.602947294712067	0.87776130437851	0.349546879529953	73.315788269043	5572
True	False	False	False	False	-1997.36169433594	-2757.7421875	124.223899841309	0.770911157131195	0.954452514648438	0.760851919651031	76.9821395874023	8622
True	False	False	False	False	-1993.90954589844	-2716.2841796875	255.102645874023	0.510350942611694	0.87899923324585	0.256456732749939	87.1478271484375	20044
True	False	False	False	False	-1977.90783691406	-2781.83032226563	261.757507324219	0.454596936702728	0.888440430164337	0.212862968444824	110.385589599609	26051
True	False	False	False	False	-1970.58422851563	-2748.7958984375	154.17073059082	0.509933412075043	0.877480685710907	0.256102412939072	67.7553939819336	9418
True	False	False	False	False	-2013.16552734375	-2702.09545898438	84.2947845458984	0.731132090091705	0.946152925491333	0.583710730075836	58.8947372436523	4476
True	False	False	False	False	-2014.25866699219	-2172.63403320313	154.17073059082	0.783605933189392	0.960668444633484	0.908817052841187	56.6330947875977	7872
True	False	False	False	False	-1980.20104980469	-2691.57543945313	134.206176757813	0.814258515834808	0.963469326496124	1	73.8181838989258	8932
True	False	False	False	False	-2010.01123046875	-2611.90551757813	135.315322875977	0.749961793422699	0.952194273471832	0.649603843688965	67.4754104614258	8232
True	False	False	False	False	-2009.21154785156	-2190.79223632813	141.970169067383	0.838477969169617	0.957006096839905	1	72.515625	9282
True	False	False	False	False	-1988.65747070313	-2653.84814453125	220.719253540039	0.751162886619568	0.951984643936157	0.654558777809143	77.1105499267578	15345
True	False	False	False	False	-1969.95324707031	-2945.19750976563	21.0736961364746	0.568957209587097	0.871786117553711	0.311511278152466	51.5789489746094	980
True	False	False	False	False	-1926.28576660156	-2935.28076171875	278.394622802734	0.707500338554382	0.921677231788635	0.520990431308746	180.227096557617	45237
True	False	False	False	False	-1923.64074707031	-2912.51977539063	78.7490768432617	0.692295551300049	0.960995376110077	0.487764030694962	70.7183074951172	5021
True	False	False	False	False	-1952.31481933594	-2872.29516601563	176.353576660156	0.655422151088715	0.949154317378998	0.421660751104355	71.2515716552734	11329
True	False	False	False	False	-1956.94250488281	-2727.05126953125	139.751892089844	0.686032891273499	0.936416387557983	0.475262850522995	73.1904754638672	9222
True	False	False	False	False	-1967.92126464844	-2577.6630859375	147.515884399414	0.572274804115295	0.954853117465973	0.314994007349014	56.9022560119629	7568
True	False	False	False	False	-1964.46862792969	-2710.50610351563	115.350761413574	0.78787750005722	0.967167854309082	1	74.4519195556641	7743
True	False	False	False	False	-1961.45349121094	-2664.51586914063	163.043869018555	0.781204581260681	0.953716814517975	0.86380922794342	71.2040786743164	10467
True	False	False	False	False	-1958.51977539063	-2499.13256835938	116.459907531738	0.833019316196442	0.971811234951019	1	57.2571411132813	6012
True	False	False	False	False	-1953.55407714844	-2794.3896484375	188.554138183594	0.647128283977509	0.940488874912262	0.408863484859467	88.029411315918	14965
True	False	False	False	False	-1950.48522949219	-2900.85083007813	177.462707519531	0.682310163974762	0.932465434074402	0.468113631010056	72.59375	11615
True	False	False	False	False	-1944.34375	-2835.875	217.391815185547	0.800887107849121	0.957141578197479	1	77.3316345214844	15157
True	False	False	False	False	-1947.7919921875	-2769.98803710938	164.153015136719	0.64257425069809	0.94090861082077	0.402094274759293	78.9189224243164	11680
True	False	False	False	False	-1949.55114746094	-2697.56860351563	90.9496383666992	0.699367880821228	0.957911789417267	0.502670288085938	64.0487823486328	5252
True	False	False	False	False	-1946.30749511719	-2609.22998046875	218.500961303711	0.804973244667053	0.950513899326324	1	73.4720840454102	14474
True	False	False	False	False	-1944.78723144531	-2093.77905273438	131.987884521484	0.832409501075745	0.957675635814667	1	57.9915962219238	6901
True	False	False	False	False	-1942.87854003906	-2806.4833984375	13.3097038269043	0.66390061378479	0.925560414791107	0.435427129268646	59.1666679382324	710
True	False	False	False	False	-1926.95361328125	-2761.67260742188	93.1679229736328	0.834939122200012	0.966674208641052	1	73.2023773193359	6149
True	False	False	False	False	-1939.49060058594	-2676.94140625	174.135284423828	0.675542414188385	0.958353757858276	0.455608785152435	71.2993621826172	11194
True	False	False	False	False	-1937.7607421875	-2112.6806640625	159.716445922852	0.689935445785522	0.947645664215088	0.482980132102966	77.5694427490234	11170
True	False	False	False	False	-1931.35241699219	-2746.57690429688	115.350761413574	0.84558093547821	0.965986788272858	1	75.211540222168	7822
True	False	False	False	False	-1930.29162597656	-2722.70581054688	100.931915283203	0.800370097160339	0.96226441860199	1	76.1208801269531	6927
True	False	False	False	False	-1930.53820800781	-2632.67529296875	167.480438232422	0.700623989105225	0.963105916976929	0.505413234233856	67.2980117797852	10162
True	False	False	False	False	-1926.83337402344	-2707.21118164063	89.8404998779297	0.69965648651123	0.953652620315552	0.503297805786133	65.4938278198242	5305
True	False	False	False	False	-1924.45166015625	-2133.10620117188	151.952453613281	0.780331075191498	0.952084243297577	0.851300001144409	60.4963493347168	8288
True	False	False	False	False	-1920.79443359375	-2873.6259765625	198.536407470703	0.61399644613266	0.930204451084137	0.363180845975876	73.7988815307617	13210
True	False	False	False	False	-1920.07250976563	-2793.30395507813	215.173538208008	0.717643678188324	0.94724315404892	0.545937120914459	86.7422714233398	16828
True	False	False	False	False	-2988.07934570313	-1890.8466796875	183.008422851563	0.719067633152008	0.966592967510223	0.549653828144073	135.169692993164	22303
True	False	False	False	False	-3002.11694335938	-1864.13720703125	64.3302307128906	0.815286338329315	0.962478160858154	1	113.37931060791	6576
True	False	False	False	False	-3026.20458984375	-1815.96350097656	323.869445800781	0.475556284189224	0.899132013320923	0.228429779410362	139.136993408203	40628
True	False	False	False	False	-3054.35571289063	-1755.185546875	161.934722900391	0.647923767566681	0.945512056350708	0.410064101219177	128.075347900391	18699
True	False	False	False	False	-3076.73754882813	-1724.13354492188	19.9645557403564	0.585402190685272	0.920870900154114	0.329237997531891	132	2376
True	False	False	False	False	-3086.24389648438	-1701.79077148438	166.371292114258	0.444600284099579	0.927723228931427	0.205746084451675	132.193328857422	19829
True	False	False	False	False	-3106.38745117188	-1657.580078125	137.533599853516	0.573131024837494	0.942474961280823	0.315900266170502	130.274200439453	16154
True	False	False	False	False	-3121.2138671875	-1609.29797363281	206.300399780273	0.280679732561111	0.843752682209015	0.110099390149117	126.817207336426	23588
True	False	False	False	False	-3148.11499023438	-1562.16979980469	26.6194076538086	0.736015200614929	0.941462934017181	0.599038541316986	129.625	3111
True	False	False	False	False	-3162.2841796875	-1521.54870605469	138.64274597168	0.748872816562653	0.948013842105865	0.645208597183228	143.520004272461	17940
True	False	False	False	False	-3189.93408203125	-1448.65673828125	131.987884521484	0.809868931770325	0.958252608776093	1	127.201683044434	15137
True	False	False	False	False	-3205.61010742188	-1405.35546875	206.300399780273	0.60251247882843	0.914644300937653	0.34902435541153	154.870971679688	28806
True	False	False	False	False	-3220.34375	-1361.85314941406	180.790130615234	0.471069246530533	0.898652672767639	0.225020095705986	127.490798950195	20781
True	False	False	False	False	-3242.40209960938	-1289.04040527344	1071.43115234375	0.231491565704346	0.913540482521057	0.0870775878429413	152.937881469727	147738
True	False	False	False	False	-3262.86547851563	-1219.14184570313	90.9496383666992	0.788853049278259	0.958789765834808	1	117.560974121094	9640
True	False	False	False	False	-3258.07958984375	-1193.8662109375	100.931915283203	0.743680894374847	0.953310430049896	0.625396072864532	104.989013671875	9554
True	False	False	False	False	-3273.9990234375	-1192.04357910156	128.660461425781	0.768360316753387	0.95037579536438	0.743243813514709	138.370697021484	16051
True	False	False	False	False	-3267.8251953125	-1162.78332519531	133.097030639648	0.765460968017578	0.946451187133789	0.725139915943146	119.5	14340
True	False	False	False	False	-3289.86352539063	-1133.18908691406	126.442184448242	0.665830671787262	0.958606481552124	0.438665717840195	139.263153076172	15876
True	False	False	False	False	-3291.92529296875	-1106.29235839844	119.787330627441	0.512583017349243	0.940692484378815	0.258358865976334	122.361114501953	13215
True	False	False	False	False	-3304.56616210938	-1051.64074707031	138.64274597168	0.797355175018311	0.946451187133789	1	139.983993530273	17498
True	False	False	False	False	-3320.82470703125	-987.241638183594	505.768737792969	0.444051653146744	0.949537932872772	0.205360949039459	151.980270385742	69303
True	False	False	False	False	-3332.40551757813	-915.15380859375	270.630645751953	0.44129890203476	0.914337873458862	0.203436821699142	136.856552124023	33393
True	False	False	False	False	-3342.60913085938	-860.174438476563	372.671691894531	0.268519014120102	0.876741647720337	0.104215659201145	135.9375	45675
True	False	False	False	False	-3356.74853515625	-778.734191894531	114.241622924805	0.793618381023407	0.949601590633392	1	129.038833618164	13291
True	False	False	False	False	-3362.90356445313	-739.067626953125	124.223899841309	0.762229561805725	0.963870942592621	0.70684415102005	136.401779174805	15277
True	False	False	False	False	-3366.00122070313	-678.910583496094	177.462707519531	0.742383062839508	0.931292235851288	0.620710372924805	140.024993896484	22404
True	False	False	False	False	-3374.77294921875	-628.856323242188	82.0765075683594	0.8379065990448	0.970893561840057	1	112.986488342285	8361
True	False	False	False	False	-3380.73461914063	-495.152557373047	105.36848449707	0.820584774017334	0.96260392665863	1	117.863159179688	11197
True	False	False	False	False	-3384.50854492188	-447.697692871094	76.5307922363281	0.781291306018829	0.952613890171051	0.865128993988037	108.65217590332	7497
True	False	False	False	False	-3383.30712890625	-345.808685302734	127.551322937012	0.730255782604218	0.966518700122833	0.581064403057098	112.947822570801	12989
True	False	False	False	False	-3384.13134765625	-315.953063964844	106.477630615234	0.770989894866943	0.94535768032074	0.761425018310547	117.34375	11265
True	False	False	False	False	-3383.32543945313	-248.827163696289	130.878753662109	0.672109961509705	0.937599658966064	0.449492424726486	134.262710571289	15843
True	False	False	False	False	-3381.7392578125	-430.433502197266	95.3862075805664	0.827333629131317	0.95210999250412	1	110.011627197266	9461
True	False	False	False	False	-3381.21557617188	-283.747680664063	322.760314941406	0.419589430093765	0.891376495361328	0.188730105757713	131.285217285156	38204
True	False	False	False	False	-3378.6337890625	-478.635223388672	129.769607543945	0.70094496011734	0.955559492111206	0.506118953227997	124.880340576172	14611
True	False	False	False	False	-3377.3876953125	-387.530090332031	232.919815063477	0.667638599872589	0.917669653892517	0.441736668348312	133.128570556641	27957
True	False	False	False	False	-3376.94506835938	-568.229248046875	106.477630615234	0.761617660522461	0.934110522270203	0.703567922115326	122.958335876465	11804
True	False	False	False	False	-3376.33520507813	-538.346862792969	350.488861083984	0.574860095977783	0.94555789232254	0.317739814519882	144.958862304688	45807
True	False	False	False	False	-3376.14306640625	-219.634231567383	148.625015258789	0.695266664028168	0.925336182117462	0.493918627500534	102.067161560059	13677
True	False	False	False	False	-3375.59936523438	-163.667617797852	183.008422851563	0.780062675476074	0.959805727005005	0.847708463668823	139.563629150391	23028
True	False	False	False	False	-3372.92602539063	-109.415588378906	88.7313537597656	0.806145071983337	0.963919818401337	1	94.9875030517578	7599
True	False	False	False	False	-3372.58984375	-189.615844726563	219.610107421875	0.477524846792221	0.903725028038025	0.229939520359039	105.954544067383	20979
True	False	False	False	False	-3368.39868164063	-462.778137207031	136.424453735352	0.837091445922852	0.963263034820557	1	100.398376464844	12349
True	False	False	False	False	-3368.11181640625	-75.4870758056641	143.079315185547	0.772836744785309	0.952805697917938	0.775464057922363	119.620155334473	15431
True	False	False	False	False	-3367.93896484375	-655.883850097656	83.1856460571289	0.755760967731476	0.957822978496552	0.674683451652527	107.186668395996	8039
True	False	False	False	False	-3365.54125976563	-224.688415527344	13.3097038269043	0.615151524543762	0.928345501422882	0.364647418260574	74.8333358764648	898
True	False	False	False	False	-3365.46435546875	-712.03662109375	114.241622924805	0.827207922935486	0.962346732616425	1	137.456314086914	14158
True	False	False	False	False	-3364.83325195313	-612.287536621094	138.64274597168	0.776717782020569	0.960690140724182	0.809742450714111	106.944000244141	13368
True	False	False	False	False	-3359.86181640625	-131.742599487305	154.17073059082	0.657143712043762	0.955629706382751	0.424397677183151	98.5827331542969	13703
True	False	False	False	False	-3362.9052734375	-13.7990713119507	139.751892089844	0.746928453445435	0.956361055374146	0.637576758861542	141.428573608398	17820
True	False	False	False	False	-3360.53955078125	17.8225040435791	98.7136306762695	0.8182532787323	0.955595314502716	1	130.820220947266	11643
True	False	False	False	False	-3357.49975585938	-323.217803955078	246.229507446289	0.675077140331268	0.941813945770264	0.45477107167244	86.8198165893555	19274
True	False	False	False	False	-3355.6455078125	36.8176116943359	131.987884521484	0.80079972743988	0.94782167673111	1	127.882354736328	15218
True	False	False	False	False	-3353.25659179688	-761.990295410156	41.0382537841797	0.725604593753815	0.953189611434937	0.567497134208679	102.27027130127	3784
True	False	False	False	False	-3349.51416015625	-744.216918945313	52.1296730041504	0.758778512477875	0.954331636428833	0.689045190811157	97.6808547973633	4591
True	False	False	False	False	-3352.12915039063	-644.978088378906	117.569046020508	0.851301372051239	0.971638321876526	1	89.8584899902344	9525
True	False	False	False	False	-3353.0380859375	-427.119262695313	174.135284423828	0.795551776885986	0.970091223716736	1	78.2929916381836	12292
True	False	False	False	False	-3352.97338867188	-511.670654296875	209.627822875977	0.756223440170288	0.959180891513824	0.676819801330566	83.7460327148438	15828
True	False	False	False	False	-3351.96484375	-721.655822753906	69.8759460449219	0.766303777694702	0.943039000034332	0.730220139026642	99.476188659668	6267
True	False	False	False	False	-3348.40991210938	-695.772644042969	70.9850845336914	0.838477969169617	0.968691468238831	1	87.578125	5605
True	False	False	False	False	-3349.421875	-249.732559204102	197.427261352539	0.749563694000244	0.950917840003967	0.647986531257629	81.3258438110352	14476
True	False	False	False	False	-3349.23168945313	-586.778564453125	176.353576660156	0.779534697532654	0.963320910930634	0.840936243534088	93.8490600585938	14922
True	False	False	False	False	-3345.54418945313	-563.928344726563	209.627822875977	0.71341598033905	0.96253889799118	0.535227656364441	87.6296310424805	16562
True	False	False	False	False	-3348.70776367188	-479.1279296875	146.40673828125	0.575254142284393	0.955252528190613	0.318160772323608	73.9393920898438	9760
True	False	False	False	False	-3343.80688476563	-818.745727539063	199.645553588867	0.705389320850372	0.953573882579803	0.516103088855743	130.566665649414	23502
True	False	False	False	False	-3338.49340820313	-773.074035644531	70.9850845336914	0.750849604606628	0.947912156581879	0.653255343437195	88.90625	5690
True	False	False	False	False	-3342.29077148438	-673.025573730469	154.17073059082	0.746117413043976	0.951417982578278	0.634470880031586	85.3525161743164	11864
True	False	False	False	False	-3342.17919921875	-132.638275146484	144.188446044922	0.829249382019043	0.961592078208923	1	90.7923049926758	11803
True	False	False	False	False	-3338.13134765625	-23.893238067627	302.795745849609	0.625075280666351	0.958846628665924	0.377593725919724	101.219779968262	27633
True	False	False	False	False	-3337.05200195313	-81.5034484863281	158.607299804688	0.698315620422363	0.962150454521179	0.500395476818085	74.9300689697266	10715
True	False	False	False	False	-3336.5546875	-359.232116699219	178.571853637695	0.771386206150055	0.954822361469269	0.76433938741684	99.7142868041992	16054
True	False	False	False	False	-3335.49877929688	-701.800476074219	83.1856460571289	0.69868016242981	0.951867997646332	0.501181185245514	75.7333297729492	5680
True	False	False	False	False	-3334.40771484375	-200.64729309082	154.17073059082	0.791722774505615	0.965049028396606	1	82.0359725952148	11403
True	False	False	False	False	-3330.93188476563	-153.656539916992	154.17073059082	0.832746565341949	0.959453940391541	1	83.0647506713867	11546
True	False	False	False	False	-3327.80322265625	-890.659912109375	88.7313537597656	0.568775296211243	0.943948030471802	0.311321675777435	106.974998474121	8558
True	False	False	False	False	-3325.6953125	-868.587707519531	68.7667999267578	0.794570684432983	0.967020750045776	1	94.2580642700195	5844
True	False	False	False	False	-3326.38110351563	-795.312072753906	119.787330627441	0.67108416557312	0.940285503864288	0.447692304849625	82.1944427490234	8877
True	False	False	False	False	-3325.62939453125	-733.463012695313	117.569046020508	0.762402236461639	0.960724711418152	0.707778513431549	77.7830200195313	8245
True	False	False	False	False	-3324.31909179688	-943.958129882813	259.539215087891	0.376064002513885	0.783995389938354	0.161488562822342	131.846160888672	30852
True	False	False	False	False	-3303.94091796875	-905.315979003906	86.513069152832	0.775300621986389	0.968447744846344	0.796320915222168	81.2179489135742	6335
True	False	False	False	False	-3323.40698242188	-534.150268554688	201.863830566406	0.776127755641937	0.964148938655853	0.804006338119507	80.4945068359375	14650
True	False	False	False	False	-3322.400390625	-104.873657226563	167.480438232422	0.783472120761871	0.959173381328583	0.905631244182587	70.1523208618164	10593
True	False	False	False	False	-3321.66577148438	-304.893432617188	177.462707519531	0.759382247924805	0.954978227615356	0.692045390605927	80.0625	12810
True	False	False	False	False	-3321.38305664063	-830.633239746094	130.878753662109	0.794070303440094	0.94998174905777	1	83.3728790283203	9838
True	False	False	False	False	-3306.77172851563	-790.902770996094	126.442184448242	0.64266961812973	0.937226116657257	0.402234256267548	71.8421020507813	8190
True	False	False	False	False	-3315.86328125	-651.235229492188	143.079315185547	0.702367007732391	0.958177745342255	0.509270012378693	74.9767456054688	9672
True	False	False	False	False	-3320.025390625	-495.370727539063	216.282684326172	0.698887646198273	0.949947714805603	0.501629531383514	79.1435928344727	15433
True	False	False	False	False	-3316.29150390625	-394.404296875	205.191253662109	0.740218698978424	0.95328164100647	0.613108575344086	80.8810806274414	14963
True	False	False	False	False	-3317.97436523438	-125.960052490234	25.5102653503418	0.616235852241516	0.931226134300232	0.366031587123871	53.7826080322266	1237
True	False	False	False	False	-3314.25830078125	-264.498413085938	204.082122802734	0.721064627170563	0.955801069736481	0.554964780807495	81.7826080322266	15048
True	False	False	False	False	-3313.1328125	45.4681510925293	218.500961303711	0.788232922554016	0.966398417949677	1	81.6751251220703	16090
True	False	False	False	False	-3303.91821289063	-747.798217773438	88.7313537597656	0.759382247924805	0.963248789310455	0.692045390605927	67.8499984741211	5428
True	False	False	False	False	-3303.82495117188	-1035.41882324219	127.551322937012	0.733566761016846	0.951890468597412	0.591225862503052	131.739135742188	15150
True	False	False	False	False	-3302.14184570313	-1013.94067382813	138.64274597168	0.504507005214691	0.932038486003876	0.25153973698616	120.76000213623	15095
True	False	False	False	False	-3301.27758789063	-698.569763183594	119.787330627441	0.707465767860413	0.940724313259125	0.520909607410431	76.3888854980469	8250
True	False	False	False	False	-3300.92651367188	-171.770446777344	154.17073059082	0.76451712846756	0.956646144390106	0.719610869884491	77.6978454589844	10800
True	False	False	False	False	-3300.73706054688	-1079.01232910156	149.734161376953	0.808782637119293	0.949481606483459	1	145.392593383789	19628
True	False	False	False	False	-3276.646484375	-1049.81616210938	156.389007568359	0.749318718910217	0.961275160312653	0.646997332572937	90.9361724853516	12822
True	False	False	False	False	-3292.88012695313	-987.495788574219	173.026138305664	0.790484547615051	0.950398683547974	1	105.878204345703	16517
True	False	False	False	False	-3299.71264648438	-859.604187011719	144.188446044922	0.807786464691162	0.95870703458786	1	75.476921081543	9812
True	False	False	False	False	-3298.84545898438	-419.910980224609	200.754699707031	0.73316490650177	0.950207650661469	0.589968621730804	74.5856323242188	13500
True	False	False	False	False	-3298.91333007813	-315.09716796875	170.807861328125	0.747835576534271	0.954004168510437	0.641103804111481	74.4350662231445	11463
True	False	False	False	False	-3298.24243164063	-577.926391601563	272.848907470703	0.696368336677551	0.965666234493256	0.49623966217041	77.4674758911133	19057
True	False	False	False	False	-3296.74951171875	-929.465209960938	165.262145996094	0.69783627986908	0.949374794960022	0.499366074800491	86.2617416381836	12853
True	False	False	False	False	-3289.48803710938	-898.941528320313	131.987884521484	0.664014279842377	0.94991660118103	0.435616761445999	81.1260528564453	9654
True	False	False	False	False	-3291.76586914063	-489.170745849609	197.427261352539	0.852836906909943	0.963740468025208	1	80.8764038085938	14396
True	False	False	False	False	-3292.66064453125	-454.313507080078	191.881561279297	0.632491111755371	0.937468469142914	0.387699902057648	76.7167663574219	13272
True	False	False	False	False	-3291.52172851563	-727.855773925781	105.36848449707	0.786068022251129	0.940522968769073	1	68.4315795898438	6501
True	False	False	False	False	-3288.68798828125	-681.79638671875	139.751892089844	0.754863798618317	0.954752922058105	0.67060112953186	77.1031723022461	9715
True	False	False	False	False	-3290.46752929688	-151.04621887207	141.970169067383	0.778467297554016	0.961922466754913	0.828254580497742	74.6796875	9559
True	False	False	False	False	-3284.43188476563	-213.159683227539	271.739776611328	0.821647882461548	0.964689791202545	1	93.195915222168	22833
True	False	False	False	False	-3283.25048828125	-1016.79907226563	83.1856460571289	0.659645676612854	0.937011182308197	0.428427338600159	87.3600006103516	6552
True	False	False	False	False	-3281.81860351563	-963.40966796875	95.3862075805664	0.327370762825012	0.860683560371399	0.134004577994347	71.3023223876953	6132
True	False	False	False	False	-3277.7958984375	-760.373596191406	144.188446044922	0.542603254318237	0.864655375480652	0.285346984863281	67.9230804443359	8830
True	False	False	False	False	-3278.67797851563	-643.382934570313	125.333038330078	0.659990012645721	0.955324351787567	0.428986817598343	66.3451309204102	7497
True	False	False	False	False	-3281.94677734375	-529.804443359375	208.518692016602	0.730466604232788	0.958856880664825	0.581698298454285	79.6861724853516	14981
True	False	False	False	False	-3280.1943359375	-353.929412841797	252.884368896484	0.817160964012146	0.967133164405823	1	86.6447372436523	19755
True	False	False	False	False	-3277.10815429688	-23.4879264831543	206.300399780273	0.728902280330658	0.958028256893158	0.577034711837769	87.6236572265625	16298
True	False	False	False	False	-3276.24340820313	-601.543518066406	88.7313537597656	0.769612729549408	0.9486203789711	0.751666605472565	70.1624984741211	5613
True	False	False	False	False	-3274.91967773438	-709.073547363281	115.350761413574	0.778573036193848	0.963646411895752	0.82945716381073	68.913459777832	7167
True	False	False	False	False	-3274.52197265625	-782.423645019531	102.041061401367	0.708863019943237	0.941044270992279	0.524197518825531	67.8369598388672	6241
True	False	False	False	False	-3273.48974609375	-1118.04418945313	228.483245849609	0.633164465427399	0.948905825614929	0.388636946678162	128.300964355469	26430
True	False	False	False	False	-3273.35864257813	-1078.8525390625	141.970169067383	0.816491663455963	0.967031359672546	1	92.2109375	11803
True	False	False	False	False	-3265.2138671875	-923.419860839844	160.825576782227	0.846889853477478	0.964607656002045	1	80.5517272949219	11680
True	False	False	False	False	-3272.490234375	-812.655090332031	146.40673828125	0.751851856708527	0.96236389875412	0.657453954219818	76.0984878540039	10045
True	False	False	False	False	-3273.31103515625	-617.796447753906	96.4953460693359	0.719872772693634	0.956256031990051	0.551781058311462	71.5172424316406	6222
True	False	False	False	False	-3271.75341796875	-323.372314453125	180.790130615234	0.85413646697998	0.96829754114151	1	77.8282241821289	12686
True	False	False	False	False	-3272.33764648438	-133.865707397461	275.067199707031	0.773959577083588	0.958740234375	0.784628331661224	80.0645141601563	19856
True	False	False	False	False	-3268.86206054688	-285.791442871094	240.683807373047	0.809450685977936	0.949009120464325	1	102.27188873291	22193
True	False	False	False	False	-3268.4794921875	-836.925231933594	122.005615234375	0.847553610801697	0.963119089603424	1	69.4545440673828	7640
True	False	False	False	False	-3262.74682617188	-418.301513671875	190.772415161133	0.824089586734772	0.95953643321991	1	79.9418640136719	13750
True	False	False	False	False	-3264.62817382813	-71.2404861450195	273.958068847656	0.821827054023743	0.95492023229599	1	78.9352264404297	19497
True	False	False	False	False	-3260.79663085938	-104.926765441895	155.279876708984	0.762258768081665	0.961346685886383	0.707001686096191	80.7285690307617	11302
True	False	False	False	False	-3259.13598632813	-961.36962890625	184.117568969727	0.658481895923615	0.936987698078156	0.426545202732086	83.6987915039063	13894
True	False	False	False	False	-3256.23974609375	-668.540344238281	157.498153686523	0.736775100231171	0.957892000675201	0.601518452167511	77.8521118164063	11055
True	False	False	False	False	-3254.61157226563	-1139.9814453125	135.315322875977	0.677879810333252	0.955098927021027	0.4598588347435	83.8032760620117	10224
True	False	False	False	False	-3253.79833984375	-719.42578125	154.17073059082	0.504006028175354	0.92272424697876	0.251122415065765	71.2733840942383	9907
True	False	False	False	False	-3253.78051757813	-476.11474609375	183.008422851563	0.703632354736328	0.940955698490143	0.512107908725739	78.4848480224609	12950
True	False	False	False	False	-3253.00439453125	-1170.04626464844	117.569046020508	0.793545544147491	0.945704638957977	1	102.962265014648	10914
True	False	False	False	False	-3252.869140625	-1055.29406738281	32.1651153564453	0.705485999584198	0.943940103054047	0.516324877738953	67	1943
True	False	False	False	False	-3251.27856445313	-1039.86401367188	15.5279874801636	0.603693544864655	0.930587589740753	0.350445985794067	63.3571434020996	887
True	False	False	False	False	-3250.66064453125	-990.223327636719	187.44499206543	0.759761035442352	0.964876770973206	0.693951070308685	84.6035537719727	14298
True	False	False	False	False	-3250.40112304688	-444.842864990234	179.680999755859	0.768874526023865	0.963403820991516	0.74665355682373	74.2469100952148	12028
True	False	False	False	False	-3249.27514648438	-1211.42431640625	102.041061401367	0.669457376003265	0.953796982765198	0.444863259792328	98.1521759033203	9030
True	False	False	False	False	-3239.68579101563	-1100.75268554688	95.3862075805664	0.702819287776947	0.958134829998016	0.510280728340149	64.6279067993164	5558
True	False	False	False	False	-3248.73095703125	-784.4638671875	112.023338317871	0.801285207271576	0.966401517391205	1	72.2574234008789	7298
True	False	False	False	False	-3246.42333984375	-198.915893554688	235.138092041016	0.747513592243195	0.951480627059937	0.639845371246338	77.2688674926758	16381
True	False	False	False	False	-3244.57177734375	-1014.2412109375	124.223899841309	0.774550676345825	0.927670478820801	0.789673984050751	78.7053604125977	8815
True	False	False	False	False	-3244.25756835938	-892.491638183594	253.993499755859	0.526348292827606	0.936039507389069	0.270397454500198	85.1703033447266	19504
True	False	False	False	False	-3241.9853515625	-806.921630859375	176.353576660156	0.769074022769928	0.959343791007996	0.747994244098663	78.3333358764648	12455
True	False	False	False	False	-3244.00048828125	-630.02685546875	216.282684326172	0.592973172664642	0.855417847633362	0.337812393903732	80.8769226074219	15771
True	False	False	False	False	-3243.91357421875	-568.895690917969	176.353576660156	0.769074022769928	0.955119788646698	0.747994244098663	91.3647766113281	14527
True	False	False	False	False	-3242.92236328125	-541.329650878906	202.97297668457	0.723331272602081	0.950792133808136	0.561139225959778	79.4426193237305	14538
True	False	False	False	False	-3242.31396484375	-39.0286445617676	144.188446044922	0.799139618873596	0.963690519332886	1	74.4076919555664	9673
True	False	False	False	False	-3242.51879882813	24.5682601928711	246.229507446289	0.821221113204956	0.953549146652222	1	83.8288269042969	18610
True	False	False	False	False	-3240.78857421875	-236.162490844727	251.77522277832	0.749353468418121	0.952031314373016	0.647137463092804	90.9647598266602	20649
True	False	False	False	False	-3238.99194335938	-734.670776367188	179.680999755859	0.682187139987946	0.930178999900818	0.46788090467453	80.0555572509766	12969
True	False	False	False	False	-3238.87866210938	-852.137756347656	207.409545898438	0.564377546310425	0.937000513076782	0.306777000427246	82.3048095703125	15391
True	False	False	False	False	-3237.33349609375	-1233.94775390625	133.097030639648	0.700874388217926	0.953401744365692	0.505963504314423	96.7333297729492	11608
True	False	False	False	False	-3226.41845703125	-1011.17620849609	133.097030639648	0.556787312030792	0.947267353534698	0.299110472202301	73.6166687011719	8834
True	False	False	False	False	-3235.69555664063	-670.585388183594	141.970169067383	0.795358955860138	0.945165634155273	1	79.9140625	10229
True	False	False	False	False	-3236.58959960938	-16.389965057373	148.625015258789	0.627584338188171	0.954620122909546	0.380969852209091	70.7985076904297	9487
True	False	False	False	False	-3234.90454101563	-505.246887207031	226.264953613281	0.725188553333282	0.960024952888489	0.566320717334747	78.2598037719727	15965
True	False	False	False	False	-3233.57373046875	-391.962768554688	222.937530517578	0.811247289180756	0.958535254001617	1	100.139305114746	20128
True	False	False	False	False	-3233.43505859375	-942.285400390625	117.569046020508	0.793545544147491	0.954675555229187	1	91.9150924682617	9743
True	False	False	False	False	-3230.49780273438	-780.049499511719	74.3125076293945	0.786045730113983	0.949838936328888	1	68.4477615356445	4586
True	False	False	False	False	-3229.30151367188	-291.118072509766	218.500961303711	0.804973244667053	0.959415793418884	1	90.6040573120117	17849
True	False	False	False	False	-3228.322265625	-161.911727905273	222.937530517578	0.722843647003174	0.954641997814178	0.559797346591949	82.0049743652344	16483
True	False	False	False	False	-3226.81689453125	-116.390525817871	156.389007568359	0.749318718910217	0.943564891815186	0.646997332572937	78.0638275146484	11007
True	False	False	False	False	-3225.947265625	-1341.02465820313	34.3833999633789	0.682015299797058	0.950419723987579	0.467555910348892	124.677421569824	3865
True	False	False	False	False	-3221.35375976563	-1252.32556152344	128.660461425781	0.798443734645844	0.956539690494537	1	87.8620681762695	10192
True	False	False	False	False	-3222.4921875	-1183.18444824219	90.9496383666992	0.763890326023102	0.957018911838531	0.716026604175568	72.5609741210938	5950
True	False	False	False	False	-3225.13940429688	-596.585083007813	245.120376586914	0.659953832626343	0.930650472640991	0.42892798781395	78.3212661743164	17309
True	False	False	False	False	-3222.70458984375	-1164.03686523438	149.734161376953	0.788483679294586	0.964607656002045	1	83.6962966918945	11299
True	False	False	False	False	-3219.83837890625	-884.699340820313	90.9496383666992	0.826298654079437	0.966445207595825	1	72.5853652954102	5952
True	False	False	False	False	-3222.52807617188	-862.475341796875	146.40673828125	0.447688937187195	0.872359037399292	0.207924798130989	87.5757598876953	11560
True	False	False	False	False	-3222.20361328125	-822.109130859375	200.754699707031	0.675163924694061	0.955341517925262	0.454927146434784	85.5690612792969	15488
True	False	False	False	False	-3221.7216796875	-361.612976074219	195.208984375	0.781058788299561	0.959381341934204	0.86162406206131	74.051139831543	13033
True	False	False	False	False	-3220.87451171875	-704.463500976563	153.061584472656	0.759016990661621	0.950276136398315	0.690224945545197	72.6304321289063	10023
True	False	False	False	False	-3220.71533203125	-454.900756835938	184.117568969727	0.806108474731445	0.962982356548309	1	80.5843353271484	13377
True	False	False	False	False	-3219.75415039063	-1204.98583984375	128.660461425781	0.820795118808746	0.968269646167755	1	75.6034469604492	8770
True	False	False	False	False	-3211.90966796875	-1090.50268554688	73.203369140625	0.802794396877289	0.953661262989044	1	68.4545440673828	4518
True	False	False	False	False	-3216.73681640625	-986.03857421875	124.223899841309	0.828619480133057	0.96386045217514	1	73.75	8260
True	False	False	False	False	-3218.08178710938	-651.615051269531	206.300399780273	0.790256559848785	0.961896121501923	1	82.9623641967773	15431
True	False	False	False	False	-3216.01123046875	-626.199157714844	231.810668945313	0.604009032249451	0.941923499107361	0.350827038288116	83.0526351928711	17358
True	False	False	False	False	-3215.59887695313	-532.0869140625	226.264953613281	0.816241204738617	0.966864466667175	1	86.0686264038086	17558
True	False	False	False	False	-3213.4345703125	-87.1565933227539	256.211791992188	0.821169376373291	0.967267334461212	1	84.5021667480469	19520
True	False	False	False	False	-3213.05151367188	-1061.64416503906	198.536407470703	0.753774702548981	0.945267856121063	0.665751218795776	80.2346343994141	14362
True	False	False	False	False	-3211.93627929688	-918.932434082031	97.6044921875	0.706740736961365	0.936652004718781	0.51922070980072	68.8181838989258	6056
True	False	False	False	False	-3212.19604492188	-785.605773925781	73.203369140625	0.785923957824707	0.970151305198669	1	71.6212158203125	4727
True	False	False	False	False	-3211.4765625	-752.74609375	198.536407470703	0.801666498184204	0.96206933259964	1	80.4189910888672	14395
True	False	False	False	False	-3209.68530273438	-1384.84204101563	146.40673828125	0.779091417789459	0.966354250907898	0.835518538951874	147.575759887695	19480
True	False	False	False	False	-3207.58203125	-1321.77160644531	160.825576782227	0.817430675029755	0.954772591590881	1	103.813789367676	15053
True	False	False	False	False	-3209.3310546875	-1291.71606445313	148.625015258789	0.802791655063629	0.972180068492889	1	90.8656692504883	12176
True	False	False	False	False	-3195.11987304688	-1187.77856445313	161.934722900391	0.614810645580292	0.936230897903442	0.364213794469833	76.4383544921875	11160
True	False	False	False	False	-3208.32446289063	-1110.076171875	177.462707519531	0.76659494638443	0.96199905872345	0.732008516788483	85.3499984741211	13656
True	False	False	False	False	-3206.45239257813	-1030.37023925781	80.9673614501953	0.622608006000519	0.946013271808624	0.374315321445465	62.9452056884766	4595
True	False	False	False	False	-3204.62768554688	-952.517517089844	175.244430541992	0.651299953460693	0.965225219726563	0.415221929550171	75.0253143310547	11854
True	False	False	False	False	-3204.71118164063	-892.766906738281	82.0765075683594	0.639192342758179	0.939947962760925	0.397177994251251	74.1081085205078	5484
True	False	False	False	False	-3208.916015625	-797.961608886719	58.7845230102539	0.775075852870941	0.946147859096527	0.794298112392426	74.9056625366211	3970
True	False	False	False	False	-3199.6044921875	-576.403625488281	126.442184448242	0.797434329986572	0.964859426021576	1	77.4122772216797	8825
True	False	False	False	False	-3205.6083984375	-144.18733215332	147.515884399414	0.683323383331299	0.965530335903168	0.470039635896683	71.1052627563477	9457
True	False	False	False	False	-3204.07641601563	-30.6707611083984	157.498153686523	0.638379096984863	0.954989731311798	0.396009296178818	71.0281677246094	10086
True	False	False	False	False	-3203.06469726563	-195.524993896484	219.610107421875	0.629487812519073	0.935842156410217	0.383560299873352	75.282829284668	14906
True	False	False	False	False	-3198.17602539063	-907.833374023438	74.3125076293945	0.644550621509552	0.946875631809235	0.405010551214218	73.1343307495117	4900
True	False	False	False	False	-3197.94775390625	-995.207092285156	102.041061401367	0.729883551597595	0.951100528240204	0.579949259757996	75.1521759033203	6914
True	False	False	False	False	-3194.25708007813	-830.487609863281	78.7490768432617	0.79235315322876	0.953734934329987	1	86.0704193115234	6111
True	False	False	False	False	-3195.13720703125	-597.650024414063	112.023338317871	0.669003367424011	0.93834662437439	0.444079250097275	69.6237640380859	7032
True	False	False	False	False	-3197.62719726563	20.0337181091309	242.902084350586	0.717291653156281	0.953833639621735	0.545027196407318	85.2694091796875	18674
True	False	False	False	False	-3197.24487304688	-58.5360527038574	122.005615234375	0.70940762758255	0.95793205499649	0.525491058826447	77.6272735595703	8539
True	False	False	False	False	-3195.01220703125	-716.447387695313	145.297592163086	0.757178783416748	0.937789916992188	0.681305050849915	72.1526718139648	9452
True	False	False	False	False	-3193.62524414063	-306.018890380859	259.539215087891	0.809128880500793	0.949357628822327	1	89.5769195556641	20961
True	False	False	False	False	-3192.572265625	-1046.52355957031	74.3125076293945	0.77451878786087	0.943678021430969	0.789397180080414	65.5970153808594	4395
True	False	False	False	False	-3190.17944335938	-818.213073730469	77.6399383544922	0.792614340782166	0.957183837890625	1	91.1285705566406	6379
True	False	False	False	False	-3191.78149414063	-799.6689453125	73.203369140625	0.774313688278198	0.956417441368103	0.787631273269653	74.2121200561523	4898
True	False	False	False	False	-3189.9609375	-1142.56481933594	175.244430541992	0.749889969825745	0.946609795093536	0.649311125278473	81.9113922119141	12942
True	False	False	False	False	-3186.80419921875	-849.902038574219	218.500961303711	0.832634270191193	0.964787483215332	1	88.9949264526367	17532
True	False	False	False	False	-3187.39331054688	-398.297119140625	231.810668945313	0.559285819530487	0.915119767189026	0.301609963178635	77.1770324707031	16130
True	False	False	False	False	-3186.89477539063	-128.031616210938	170.807861328125	0.755021035671234	0.95129257440567	0.671310603618622	78.4870147705078	12087
True	False	False	False	False	-3185.91357421875	61.7372398376465	283.940338134766	0.694864928722382	0.960051298141479	0.493077665567398	83.0234375	21254
True	False	False	False	False	-3185.51123046875	-1416.40979003906	88.7313537597656	0.822043120861053	0.957409143447876	1	119.775001525879	9582
True	False	False	False	False	-3181.35083007813	-1379.59045410156	153.061584472656	0.706139206886292	0.958183586597443	0.517828226089478	99.4130401611328	13719
True	False	False	False	False	-3183.50390625	-549.828552246094	181.899276733398	0.531247556209564	0.904646158218384	0.274816066026688	74.25	12177
True	False	False	False	False	-3183.81298828125	-432.508941650391	236.24723815918	0.810813665390015	0.952236473560333	1	88.0469512939453	18754
True	False	False	False	False	-3183.70190429688	-66.9219512939453	108.695907592773	0.821083903312683	0.959913015365601	1	76.0306091308594	7451
True	False	False	False	False	-3183.03393554688	-1344.96423339844	130.878753662109	0.772971868515015	0.952090442180634	0.776539385318756	85.7881393432617	10123
True	False	False	False	False	-3176.92602539063	-1259.72290039063	173.026138305664	0.648745119571686	0.963449358940125	0.411309540271759	90.3717956542969	14098
True	False	False	False	False	-3176.50903320313	-1070.4443359375	201.863830566406	0.713226974010468	0.943281233310699	0.53475958108902	82.9011001586914	15088
True	False	False	False	False	-3181.31396484375	-921.799926757813	160.825576782227	0.734745264053345	0.950482308864594	0.594953238964081	78.05517578125	11318
True	False	False	False	False	-3182.62231445313	-883.482604980469	149.734161376953	0.861143589019775	0.97129362821579	1	79.4518508911133	10726
True	False	False	False	False	-3180.10107421875	-765.807495117188	143.079315185547	0.612251937389374	0.941918015480042	0.360981106758118	69.9457397460938	9023
True	False	False	False	False	-3181.52758789063	-664.729370117188	163.043869018555	0.713843047618866	0.935695350170135	0.536288261413574	70.3877563476563	10347
True	False	False	False	False	-3182.58764648438	-467.551666259766	175.244430541992	0.792873740196228	0.962891519069672	1	75.873420715332	11988
True	False	False	False	False	-3180.12475585938	-692.525634765625	155.279876708984	0.762258768081665	0.945440709590912	0.707001686096191	76.75	10745
True	False	False	False	False	-3179.88696289063	-1009.5458984375	160.825576782227	0.789482295513153	0.951839864253998	1	81.0413818359375	11751
True	False	False	False	False	-3178.23803710938	-962.486145019531	168.589569091797	0.788660645484924	0.968453884124756	1	75.8552627563477	11530
True	False	False	False	False	-3176.70825195313	-360.626983642578	226.264953613281	0.697432041168213	0.94758415222168	0.498501241207123	76.5784301757813	15622
True	False	False	False	False	-3176.09423828125	-1116.00634765625	229.592376708984	0.727432191371918	0.957708418369293	0.572735071182251	88.9710159301758	18417
True	False	False	False	False	-3175.73046875	-1485.20520019531	314.996307373047	0.372811943292618	0.879845261573792	0.159561201930046	147.426055908203	41869
True	False	False	False	False	-3161.17309570313	-1474.50732421875	39.9291114807129	0.754574596881866	0.954181313514709	0.669301986694336	103.055557250977	3710
True	False	False	False	False	-3174.23217773438	-1431.30004882813	80.9673614501953	0.711796820163727	0.954270482063293	0.531247735023499	89.9452056884766	6566
True	False	False	False	False	-3175.5791015625	-26.694953918457	168.589569091797	0.662413835525513	0.950756669044495	0.432959675788879	69.6776351928711	10591
True	False	False	False	False	-3175.31884765625	-1398.82055664063	61.0028076171875	0.613794684410095	0.946540415287018	0.36292552947998	82.5818176269531	4542
True	False	False	False	False	-3173.49194335938	-1362.55615234375	85.4039306640625	0.77591460943222	0.957822978496552	0.801987648010254	82.4545440673828	6349
True	False	False	False	False	-3168.36450195313	-1275.0087890625	93.1679229736328	0.808093369007111	0.954577445983887	1	82.0357131958008	6891
True	False	False	False	False	-3171.75048828125	-1214.15966796875	126.442184448242	0.700783967971802	0.936448693275452	0.505764663219452	77.0964889526367	8789
True	False	False	False	False	-3173.9697265625	-807.878784179688	124.223899841309	0.783444225788116	0.949620366096497	0.904983460903168	75.7678604125977	8486
True	False	False	False	False	-3173.458984375	-500.227447509766	210.736968994141	0.639293849468231	0.961713194847107	0.397324234247208	75.8210525512695	14406
True	False	False	False	False	-3175.1904296875	-270.007141113281	200.754699707031	0.669554114341736	0.9676913022995	0.445030689239502	81.3314895629883	14721
True	False	False	False	False	-3172.92993164063	-735.670715332031	134.206176757813	0.672323405742645	0.956424951553345	0.449868470430374	70.4380187988281	8523
True	False	False	False	False	-3172.31762695313	-232.526596069336	240.683807373047	0.816261112689972	0.958878993988037	1	80.0184326171875	17364
True	False	False	False	False	-3169.48706054688	-1166.45788574219	238.465515136719	0.660826981067657	0.935968816280365	0.430351823568344	87.8279037475586	18883
True	False	False	False	False	-3169.37158203125	-984.531372070313	137.533599853516	0.750816345214844	0.969263434410095	0.65311735868454	75.9274215698242	9415
True	False	False	False	False	-3169.35571289063	-1238.12756347656	131.987884521484	0.664014279842377	0.927798867225647	0.435616761445999	81.4285736083984	9690
True	False	False	False	False	-3160.63720703125	-901.339721679688	149.734161376953	0.677455425262451	0.935949742794037	0.45908197760582	71.1259231567383	9602
True	False	False	False	False	-3164.62939453125	-709.423706054688	112.023338317871	0.787644565105438	0.968910336494446	1	70.0792083740234	7078
True	False	False	False	False	-3167.96704101563	-443.463928222656	32.1651153564453	0.720794081687927	0.937726140022278	0.554238379001617	63	1827
True	False	False	False	False	-3165.95703125	-381.90966796875	70.9850845336914	0.657634496688843	0.904655754566193	0.425183236598969	89.25	5712
True	False	False	False	False	-3164.626953125	-784.077453613281	120.896469116211	0.67004781961441	0.948761999607086	0.445886552333832	68.0366973876953	7416
True	False	False	False	False	-3161.173828125	-612.979797363281	147.515884399414	0.532157242298126	0.914833784103394	0.275644600391388	67.6616516113281	8999
True	False	False	False	False	-3164.04760742188	-164.083480834961	208.518692016602	0.660663068294525	0.953490316867828	0.430083870887756	72.3191452026367	13596
True	False	False	False	False	-3159.92822265625	-560.066223144531	161.934722900391	0.628211438655853	0.953202903270721	0.381820470094681	67.9109573364258	9915
True	False	False	False	False	-3159.34521484375	-324.716674804688	214.064392089844	0.812729179859161	0.959756672382355	1	86.2953338623047	16655
True	False	False	False	False	-3156.67919921875	-1292.87817382813	105.36848449707	0.810243308544159	0.952302753925323	1	76.1157913208008	7231
True	False	False	False	False	-3155.68383789063	-1038.51867675781	167.480438232422	0.802461862564087	0.969370663166046	1	75.5099334716797	11402
True	False	False	False	False	-3156.64038085938	-77.9795684814453	176.353576660156	0.705615639686584	0.951289296150208	0.516622424125671	77.7169799804688	12357
True	False	False	False	False	-3155.68725585938	-103.860321044922	153.061584472656	0.777968525886536	0.955555021762848	0.822720050811768	78.7101440429688	10862
True	False	False	False	False	-3155.541015625	-1445.82299804688	103.150199890137	0.803309321403503	0.958612501621246	1	82.0215072631836	7628
True	False	False	False	False	-3153.31225585938	-938.847778320313	148.625015258789	0.679005980491638	0.957862794399261	0.461932063102722	70.4850769042969	9445
True	False	False	False	False	-3153.87915039063	-640.700866699219	237.356369018555	0.698646068572998	0.952717661857605	0.501107633113861	83.2102813720703	17807
True	False	False	False	False	-3154.92529296875	-396.415466308594	87.6222152709961	0.774631977081299	0.968661546707153	0.790380477905273	77.7468338012695	6142
True	False	False	False	False	-3153.50903320313	-855.49365234375	135.315322875977	0.76977926492691	0.968038380146027	0.752817690372467	71.7950820922852	8759
True	False	False	False	False	-3153.02124023438	-1542.85693359375	194.099838256836	0.786734759807587	0.943965673446655	1	160.902862548828	28158
True	False	False	False	False	-3138.77001953125	-1526.09912109375	143.079315185547	0.764712512493134	0.965713500976563	0.720741987228394	123.449615478516	15925
True	False	False	False	False	-3149.4326171875	-1483.40673828125	89.8404998779297	0.754574596881866	0.963592112064362	0.669301986694336	90.358024597168	7319
True	False	False	False	False	-3151.23657226563	-2.46739387512207	215.173538208008	0.738487541675568	0.938272595405579	0.607207953929901	77.979377746582	15128
True	False	False	False	False	-3150.8291015625	-748.013488769531	102.041061401367	0.650975465774536	0.939890205860138	0.414721727371216	69.6304321289063	6406
True	False	False	False	False	-3150.28637695313	-478.589721679688	200.754699707031	0.548683702945709	0.954947471618652	0.291160732507706	74.8176803588867	13542
True	False	False	False	False	-3148.86181640625	-450.593292236328	236.24723815918	0.804008543491364	0.960993230342865	1	84.0563354492188	17904
True	False	False	False	False	-3147.701171875	-1508.89538574219	59.8936653137207	0.692045450210571	0.935001969337463	0.487252771854401	102.851852416992	5554
True	False	False	False	False	-3134.09838867188	-1407.24133300781	216.282684326172	0.685262203216553	0.943785309791565	0.473766267299652	86.7794876098633	16922
True	False	False	False	False	-3145.90502929688	-1269.11340332031	135.315322875977	0.749961793422699	0.955561459064484	0.649603843688965	76.7377014160156	9362
True	False	False	False	False	-3145.78369140625	-1003.81695556641	225.155807495117	0.709996342658997	0.971124231815338	0.526897013187408	80.8226623535156	16407
True	False	False	False	False	-3145.80786132813	-669.455871582031	159.716445922852	0.712809860706329	0.952769577503204	0.533730089664459	72.625	10458
True	False	False	False	False	-3142.8603515625	-529.259704589844	196.318130493164	0.612033367156982	0.957615613937378	0.360706806182861	77.2542343139648	13674
True	False	False	False	False	-3142.7041015625	-1108.01086425781	169.698715209961	0.841518878936768	0.954780399799347	1	80.013069152832	12242
True	False	False	False	False	-3140.1201171875	-1354.02209472656	212.955261230469	0.844346523284912	0.953869760036469	1	112.364585876465	21574
True	False	False	False	False	-3139.09521484375	-1167.92541503906	165.262145996094	0.669848442077637	0.934754312038422	0.445540577173233	77.2214736938477	11506
True	False	False	False	False	-3140.03271484375	-805.328247070313	108.695907592773	0.846498012542725	0.978569567203522	1	68.5918350219727	6722
True	False	False	False	False	-3136.08349609375	-718.923706054688	104.259346008301	0.745750606060028	0.956510245800018	0.63308048248291	69.0851058959961	6494
True	False	False	False	False	-3139.95654296875	-699.82568359375	109.805053710938	0.741141617298126	0.9509596824646	0.616318583488464	65.9494934082031	6529
True	False	False	False	False	-3138.77783203125	-596.391479492188	183.008422851563	0.6886887550354	0.958982527256012	0.480489075183868	74.4242401123047	12280
True	False	False	False	False	-3136.50244140625	-156.862670898438	161.934722900391	0.775890290737152	0.967536687850952	0.801759004592896	70.0342483520508	10225
True	False	False	False	False	-3135.67333984375	-752.549194335938	127.551322937012	0.550990104675293	0.937925040721893	0.293399453163147	69.3826065063477	7979
True	False	False	False	False	-3134.35986328125	-1141.64099121094	173.026138305664	0.714371740818024	0.952221393585205	0.537607729434967	85.8653869628906	13395
True	False	False	False	False	-3134.06274414063	-1589.95385742188	85.4039306640625	0.600481510162354	0.943663954734802	0.34659743309021	140.948059082031	10853
True	False	False	False	False	-3126.32763671875	-1570.25549316406	298.359191894531	0.64875853061676	0.937257468700409	0.41132989525795	158.79182434082	42715
True	False	False	False	False	-3116.64404296875	-1509.94677734375	128.660461425781	0.739945590496063	0.954732000827789	0.612167298793793	85.7068939208984	9942
True	False	False	False	False	-3133.62841796875	-1459.97790527344	124.223899841309	0.654149413108826	0.943555355072021	0.419655740261078	76.1428604125977	8528
True	False	False	False	False	-3129.19067382813	-1383.84143066406	157.498153686523	0.736775100231171	0.969735205173492	0.601518452167511	80.9154891967773	11490
True	False	False	False	False	-3114.59033203125	-1313.32885742188	128.660461425781	0.802213251590729	0.955824494361877	1	81.1637954711914	9415
True	False	False	False	False	-3133.14599609375	-1313.16052246094	113.132476806641	0.675627171993256	0.948927998542786	0.455761611461639	74.6470565795898	7614
True	False	False	False	False	-3133.90844726563	-847.091918945313	107.586769104004	0.837860226631165	0.96260392665863	1	69.5051574707031	6742
True	False	False	False	False	-3133.60278320313	-184.623123168945	155.279876708984	0.80919873714447	0.958261728286743	1	73.4714279174805	10286
True	False	False	False	False	-3132.79321289063	-221.156005859375	146.40673828125	0.802794396877289	0.957185924053192	1	65.7878799438477	8684
True	False	False	False	False	-3132.7890625	-1288.42138671875	115.350761413574	0.62971693277359	0.947736978530884	0.383873820304871	75.038459777832	7804
True	False	False	False	False	-3131.9677734375	-1239.14245605469	169.698715209961	0.594475507736206	0.926855623722076	0.339547157287598	82.928108215332	12688
True	False	False	False	False	-3123.66967773438	-1193.59375	214.064392089844	0.6673583984375	0.95399534702301	0.441258370876312	79.09326171875	15265
True	False	False	False	False	-3130.96948242188	-1069.50524902344	134.206176757813	0.801479279994965	0.96230936050415	1	78.6859512329102	9521
True	False	False	False	False	-3124.52099609375	-953.605834960938	163.043869018555	0.789059460163116	0.950878143310547	1	74.5306091308594	10956
True	False	False	False	False	-3127.2431640625	-890.736450195313	191.881561279297	0.698237717151642	0.946885108947754	0.500227868556976	78.7341003417969	13621
True	False	False	False	False	-3125.416015625	-276.030303955078	214.064392089844	0.765584409236908	0.960477232933044	0.725875437259674	90.4870452880859	17464
True	False	False	False	False	-3123.88037109375	-923.704650878906	166.371292114258	0.718682765960693	0.963019132614136	0.54864364862442	71.2399978637695	10686
True	False	False	False	False	-3123.8203125	-381.222076416016	200.754699707031	0.813708543777466	0.973021268844604	1	88.4475173950195	16009
True	False	False	False	False	-3121.68188476563	-51.2694129943848	148.625015258789	0.832641422748566	0.965477705001831	1	96.2537307739258	12898
True	False	False	False	False	-3120.95727539063	-69.3488693237305	131.987884521484	0.654514670372009	0.942499697208405	0.420229583978653	91.9916000366211	10947
True	False	False	False	False	-3119.92504882813	-1046.84765625	160.825576782227	0.666554629802704	0.932793915271759	0.43989109992981	80.0827560424805	11612
True	False	False	False	False	-3118.1572265625	-1088.51171875	129.769607543945	0.783691227436066	0.967671990394592	0.910914957523346	73.4529876708984	8594
True	False	False	False	False	-3116.9619140625	-1022.04772949219	116.459907531738	0.52690976858139	0.863419830799103	0.270900160074234	73.0571441650391	7671
True	False	False	False	False	-3117.63256835938	-822.113220214844	199.645553588867	0.751296818256378	0.957833290100098	0.655118405818939	78.8777770996094	14198
True	False	False	False	False	-3117.57250976563	-509.186553955078	115.350761413574	0.778573036193848	0.959930598735809	0.82945716381073	72.25	7514
True	False	False	False	False	-3117.56616210938	-976.383911132813	147.515884399414	0.609047710895538	0.935147166252136	0.356987714767456	71.2631607055664	9478
True	False	False	False	False	-3112.63671875	-868.197082519531	123.114753723145	0.616759479045868	0.951260924339294	0.366702616214752	68.8558578491211	7643
True	False	False	False	False	-3116.74169921875	-347.515930175781	347.161437988281	0.815335988998413	0.962304472923279	1	82.3035125732422	25761
True	False	False	False	False	-3115.95434570313	-736.261535644531	110.914192199707	0.64786285161972	0.950922548770905	0.409971982240677	68.5100021362305	6851
True	False	False	False	False	-3115.5771484375	-551.972412109375	150.843307495117	0.766693592071533	0.960115194320679	0.73261821269989	78.8161773681641	10719
True	False	False	False	False	-3112.82006835938	-33.5939521789551	164.153015136719	0.778728127479553	0.967697858810425	0.831242144107819	79.1486511230469	11714
True	False	False	False	False	-3111.25659179688	-1233.14929199219	140.861022949219	0.768981277942657	0.959237992763519	0.747369706630707	84.3936996459961	10718
True	False	False	False	False	-3110.7294921875	-1212.1728515625	127.551322937012	0.804429352283478	0.959779739379883	1	79.2260894775391	9111
True	False	False	False	False	-3110.40307617188	-1161.52465820313	192.990692138672	0.81492292881012	0.960707128047943	1	81.2471237182617	14137
True	False	False	False	False	-3110.01953125	-1334.7021484375	147.515884399414	0.713910937309265	0.963463962078094	0.536457240581512	81.2706756591797	10809
True	False	False	False	False	-3109.84838867188	-1431.13037109375	150.843307495117	0.794324278831482	0.963248133659363	1	78.3602905273438	10657
True	False	False	False	False	-3108.67919921875	-1119.30017089844	150.843307495117	0.836022973060608	0.960323333740234	1	92.9926452636719	12647
True	False	False	False	False	-3108.64599609375	-1470.63500976563	113.132476806641	0.763600468635559	0.961469709873199	0.714391827583313	78.6568603515625	8023
True	False	False	False	False	-3106.98999023438	-720.415710449219	77.6399383544922	0.719287753105164	0.935523092746735	0.550233483314514	62.5999984741211	4382
True	False	False	False	False	-3107.06958007813	-523.922973632813	107.586769104004	0.802616775035858	0.957874178886414	1	69.5051574707031	6742
True	False	False	False	False	-3106.94311523438	-1526.51452636719	140.861022949219	0.643535494804382	0.956596493721008	0.403508603572845	86.6850357055664	11009
True	False	False	False	False	-3103.80102539063	-1285.08154296875	82.0765075683594	0.797737896442413	0.95637571811676	1	79.2162170410156	5862
True	False	False	False	False	-3105.89526367188	-101.543190002441	134.206176757813	0.579737424850464	0.949897050857544	0.322998017072678	64.471076965332	7801
True	False	False	False	False	-3103.57177734375	-1255.08044433594	135.315322875977	0.661483466625214	0.960117518901825	0.431427508592606	82.5327835083008	10069
True	False	False	False	False	-3103.2080078125	-1634.54479980469	128.660461425781	0.780611455440521	0.94998174905777	0.855170607566833	131.24137878418	15224
True	False	False	False	False	-3098.41430664063	-1608.0732421875	57.6753807067871	0.839499652385712	0.965245127677917	1	81.538459777832	4240
True	False	False	False	False	-3101.34375	-1269.10388183594	97.6044921875	0.819784700870514	0.963592112064362	1	93.8181838989258	8256
True	False	False	False	False	-3103.13500976563	-999.698852539063	22.1828384399414	0.650446891784668	0.950671494007111	0.413908988237381	61.8499984741211	1237
True	False	False	False	False	-3098.8193359375	-1581.01538085938	66.5485153198242	0.780995905399323	0.956963658332825	0.860694587230682	86.8000030517578	5208
True	False	False	False	False	-3097.10400390625	-1067.16577148438	116.459907531738	0.764054596424103	0.947987496852875	0.716959476470947	68.2095260620117	7162
True	False	False	False	False	-3098.70678710938	-384.393096923828	173.026138305664	0.782837390899658	0.967193961143494	0.891967415809631	78.8076934814453	12294
True	False	False	False	False	-3098.69799804688	-125.135360717773	181.899276733398	0.676032900810242	0.962467849254608	0.456494778394699	68.4695129394531	11229
True	False	False	False	False	-3096.83740234375	-1678.71496582031	125.333038330078	0.659990012645721	0.938823997974396	0.428986817598343	134.495574951172	15198
True	False	False	False	False	-3067.2451171875	-1676.57849121094	109.805053710938	0.785418212413788	0.95334130525589	1	94.4747467041016	9353
True	False	False	False	False	-3087.7685546875	-1592.53125	46.5839614868164	0.738803207874298	0.941915214061737	0.6082723736763	74.9047622680664	3146
True	False	False	False	False	-3095.88671875	-882.275024414063	75.4216537475586	0.708534777164459	0.950911939144135	0.523421168327332	74.2352905273438	5048
True	False	False	False	False	-3096.30322265625	-629.929321289063	139.751892089844	0.782931506633759	0.966879963874817	0.893864810466766	67.6904754638672	8529
True	False	False	False	False	-3095.84985351563	-818.416259765625	127.551322937012	0.611146450042725	0.940971255302429	0.359596580266953	71.4000015258789	8211
True	False	False	False	False	-3094.50170898438	-782.328308105469	293.922607421875	0.50614857673645	0.927139341831207	0.252911865711212	84.2754745483398	22333
True	False	False	False	False	-3094.12426757813	-1483.61938476563	174.135284423828	0.649540424346924	0.959163129329681	0.412521123886108	82.108283996582	12891
True	False	False	False	False	-3088.20727539063	-1422.72302246094	166.371292114258	0.770665466785431	0.955020248889923	0.759075462818146	88.1866683959961	13228
True	False	False	False	False	-3092.41577148438	-923.193481445313	150.843307495117	0.730014204978943	0.953484714031219	0.580339908599854	73.1617660522461	9950
True	False	False	False	False	-3093.68676757813	-71.6493759155273	116.459907531738	0.786059260368347	0.963646411895752	1	74.1428604125977	7785
True	False	False	False	False	-3092.31030273438	-1358.20202636719	141.970169067383	0.816491663455963	0.9561527967453	1	78.7734375	10083
True	False	False	False	False	-3088.42749023438	-1339.24584960938	120.896469116211	0.816004395484924	0.961469709873199	1	93.2018356323242	10159
True	False	False	False	False	-3090.39892578125	-1090.56042480469	118.678184509277	0.693213284015656	0.948897659778595	0.489649057388306	69.551399230957	7442
True	False	False	False	False	-3089.31616210938	-1136.32434082031	102.041061401367	0.708863019943237	0.957787871360779	0.524197518825531	72.9021759033203	6707
True	False	False	False	False	-3087.85595703125	-968.998840332031	153.061584472656	0.777968525886536	0.957997143268585	0.822720050811768	72.9492721557617	10067
True	False	False	False	False	-3088.93383789063	-593.547729492188	219.610107421875	0.792234122753143	0.943295001983643	1	83.5	16533
True	False	False	False	False	-3087.28540039063	-1643.04541015625	87.6222152709961	0.735943078994751	0.951787889003754	0.598804712295532	91.2278518676758	7207
True	False	False	False	False	-3078.1640625	-1545.56884765625	140.861022949219	0.652496755123138	0.940072655677795	0.417074978351593	84.6614151000977	10752
True	False	False	False	False	-3085.09375	-1381.83520507813	113.132476806641	0.81917679309845	0.960092186927795	1	68.6470565795898	7002
True	False	False	False	False	-3084.20751953125	-1283.92517089844	130.878753662109	0.781607866287231	0.963757157325745	0.870086967945099	90.4745788574219	10676
True	False	False	False	False	-3086.00732421875	-1189.66333007813	176.353576660156	0.744670927524567	0.955276489257813	0.629038512706757	83.723274230957	13312
True	False	False	False	False	-3085.58447265625	-1167.15563964844	137.533599853516	0.682015299797058	0.951595425605774	0.467555910348892	86.8064498901367	10764
True	False	False	False	False	-3084.5361328125	-1217.7099609375	169.698715209961	0.672838628292084	0.952690064907074	0.450778692960739	76.1503295898438	11651
True	False	False	False	False	-3074.3779296875	-1129.48022460938	76.5307922363281	0.71895444393158	0.948343932628632	0.54935622215271	68.5072479248047	4727
True	False	False	False	False	-3082.345703125	-890.87451171875	185.226699829102	0.366228342056274	0.891690135002136	0.155701816082001	73.9461059570313	12349
True	False	False	False	False	-3084.32421875	-737.975830078125	107.586769104004	0.802616775035858	0.95396763086319	1	69.6597900390625	6757
True	False	False	False	False	-3082.07250976563	-838.232666015625	108.695907592773	0.810891211032867	0.95396763086319	1	88.8877563476563	8711
True	False	False	False	False	-3079.20483398438	-945.148193359375	97.6044921875	0.773984313011169	0.950181484222412	0.784835934638977	68.511360168457	6029
True	False	False	False	False	-3074.80029296875	-859.287780761719	169.698715209961	0.767782807350159	0.94633674621582	0.739490985870361	76.2614364624023	11668
True	False	False	False	False	-3073.08374023438	-1302.72998046875	155.279876708984	0.716373145580292	0.952039420604706	0.542668640613556	76.0214309692383	10643
True	False	False	False	False	-3072.47875976563	-1157.84594726563	78.7490768432617	0.79235315322876	0.952956557273865	1	84.7183074951172	6015
True	False	False	False	False	-3071.90991210938	-84.0156097412109	130.878753662109	0.825414478778839	0.961267530918121	1	62.3898315429688	7362
True	False	False	False	False	-3071.8232421875	-666.744567871094	178.571853637695	0.583776772022247	0.938240587711334	0.327432572841644	69.7763977050781	11234
True	False	False	False	False	-3069.72973632813	-1501.36267089844	153.061584472656	0.740749657154083	0.958474338054657	0.614949762821198	78.6884078979492	10859
True	False	False	False	False	-3068.29321289063	-1442.04333496094	141.970169067383	0.747599303722382	0.961888611316681	0.640179634094238	73.390625	9394
True	False	False	False	False	-3067.1298828125	-1194.41320800781	75.4216537475586	0.555717587471008	0.926693677902222	0.298047423362732	69	4692
True	False	False	False	False	-3068.5283203125	-723.448608398438	124.223899841309	0.74186509847641	0.928420960903168	0.618867516517639	72.7589263916016	8149
True	False	False	False	False	-3066.74829101563	-1249.8984375	156.389007568359	0.601285815238953	0.946532964706421	0.347555905580521	73.7375869750977	10397
True	False	False	False	False	-3066.00219726563	-1074.5986328125	141.970169067383	0.704015791416168	0.952141880989075	0.512974381446838	68.5859375	8779
True	False	False	False	False	-3065.7705078125	-1719.51196289063	67.6576614379883	0.85745632648468	0.967569947242737	1	119.868850708008	7312
True	False	False	False	False	-3064.89477539063	-1586.49133300781	190.772415161133	0.756393730640411	0.957151293754578	0.677612125873566	83.6802291870117	14393
True	False	False	False	False	-3065.75170898438	-1560.54602050781	105.36848449707	0.740853786468506	0.952169239521027	0.61531263589859	84.8526306152344	8061
True	False	False	False	False	-3065.1513671875	-761.698120117188	107.586769104004	0.802616775035858	0.959492325782776	1	66.6701049804688	6467
True	False	False	False	False	-3064.7060546875	-1739.69982910156	127.551322937012	0.782646477222443	0.949699282646179	0.888233423233032	139.713043212891	16067
True	False	False	False	False	-3062.91821289063	-1689.04418945313	11.0914192199707	0.55325049161911	0.870592355728149	0.295611768960953	85.0999984741211	851
True	False	False	False	False	-3063.80981445313	-1622.97900390625	180.790130615234	0.688930869102478	0.947479963302612	0.480971038341522	89.809814453125	14639
True	False	False	False	False	-3062.564453125	-1654.92919921875	120.896469116211	0.733505606651306	0.958487033843994	0.591034114360809	83.9724807739258	9153
True	False	False	False	False	-3054.12036132813	-1415.40881347656	157.498153686523	0.736775100231171	0.95607990026474	0.601518452167511	81.4366226196289	11564
True	False	False	False	False	-3058.34301757813	-1155.73718261719	69.8759460449219	0.688912332057953	0.956063449382782	0.480934053659439	77.0476226806641	4854
True	False	False	False	False	-3057.82666015625	-1381.78356933594	163.043869018555	0.704309105873108	0.94143158197403	0.513639271259308	73.9455795288086	10870
True	False	False	False	False	-3050.93237304688	-1320.85241699219	177.462707519531	0.795180141925812	0.957534849643707	1	85.78125	13725
True	False	False	False	False	-3053.88793945313	-1135.69116210938	58.7845230102539	0.762402236461639	0.951740801334381	0.707778513431549	69.2264175415039	3669
True	False	False	False	False	-3057.1083984375	-954.037231445313	151.952453613281	0.687491834163666	0.957328915596008	0.478120416402817	72.7226257324219	9963
True	False	False	False	False	-3056.76049804688	-1103.04711914063	227.374099731445	0.758334815502167	0.951385259628296	0.686868250370026	86.0682907104492	17644
True	False	False	False	False	-3049.87353515625	-1222.42456054688	124.223899841309	0.6639364361763	0.948314309120178	0.435486882925034	73.9285736083984	8280
True	False	False	False	False	-3049.32470703125	-1172.10278320313	79.8582229614258	0.776177406311035	0.954528748989105	0.804480254650116	75.6944427490234	5450
True	False	False	False	False	-3049.75830078125	-919.392883300781	156.389007568359	0.82352739572525	0.965967118740082	1	80.0283660888672	11284
True	False	False	False	False	-3046.91552734375	-1022.12835693359	185.226699829102	0.73440557718277	0.948173761367798	0.593872606754303	83.3173675537109	13914
True	False	False	False	False	-3046.24975585938	-1780.89611816406	181.899276733398	0.768088281154633	0.954620122909546	0.741466164588928	156.109756469727	25602
True	False	False	False	False	-3025.63208007813	-1779.52954101563	105.36848449707	0.731978118419647	0.955579578876495	0.586294770240784	98.4526290893555	9353
True	False	False	False	False	-3040.28442382813	-1716.10693359375	124.223899841309	0.628715097904205	0.956201493740082	0.382505655288696	83.4375	9345
True	False	False	False	False	-3045.66821289063	-1562.11743164063	112.023338317871	0.801285207271576	0.951100528240204	1	80.2079238891602	8101
True	False	False	False	False	-3045.53588867188	-1064.3837890625	107.586769104004	0.779021024703979	0.954649329185486	0.834679305553436	70.9278335571289	6880
True	False	False	False	False	-3045.4619140625	-1464.94506835938	186.335845947266	0.786822140216827	0.957054972648621	1	81.476188659668	13688
True	False	False	False	False	-3045.22631835938	-1613.37585449219	58.7845230102539	0.705373823642731	0.919614017009735	0.516067683696747	68.9622650146484	3655
True	False	False	False	False	-3042.21655273438	-1510.80261230469	163.043869018555	0.666965067386627	0.954838156700134	0.440588355064392	73.8911590576172	10862
True	False	False	False	False	-3044.53393554688	-857.238464355469	176.353576660156	0.754636108875275	0.952019512653351	0.669577658176422	85.7484283447266	13634
True	False	False	False	False	-3044.31420898438	-1434.31140136719	113.132476806641	0.81917679309845	0.963940918445587	1	76.5686264038086	7810
True	False	False	False	False	-3037.78588867188	-1368.63659667969	156.389007568359	0.794880867004395	0.954219400882721	1	81.3120574951172	11465
True	False	False	False	False	-3043.67041015625	-1254.59204101563	145.297592163086	0.551645159721375	0.912150859832764	0.294038683176041	76.8244247436523	10064
True	False	False	False	False	-3038.93920898438	-1210.02160644531	68.7667999267578	0.727385580539703	0.9591423869133	0.572600066661835	72.4193572998047	4490
True	False	False	False	False	-3041.0546875	-1148.8076171875	75.4216537475586	0.685223281383514	0.957822978496552	0.473690927028656	71.6764678955078	4874
True	False	False	False	False	-3040.859375	-805.272094726563	98.7136306762695	0.768758356571198	0.945669829845428	0.745877683162689	62.6292152404785	5574
True	False	False	False	False	-3038.39624023438	-942.365661621094	109.805053710938	0.85513573884964	0.970586776733398	1	73.3131332397461	7258
True	False	False	False	False	-3037.28564453125	-1184.26110839844	127.551322937012	0.765264093875885	0.943759620189667	0.723973035812378	79.6869583129883	9164
True	False	False	False	False	-3036.3154296875	-1738.66320800781	118.678184509277	0.647881865501404	0.936327278614044	0.410000711679459	88.6915893554688	9490
True	False	False	False	False	-3014.37377929688	-1695.92236328125	148.625015258789	0.823728501796722	0.945367872714996	1	86.4477615356445	11584
True	False	False	False	False	-3029.4619140625	-1585.76318359375	133.097030639648	0.745649039745331	0.935432434082031	0.63269704580307	72.8833312988281	8746
True	False	False	False	False	-3034.94213867188	-1130.71899414063	75.4216537475586	0.786078751087189	0.952912926673889	1	68.8382339477539	4681
True	False	False	False	False	-3035.30590820313	-1040.71215820313	141.970169067383	0.75548255443573	0.963054895401001	0.673407912254333	74.421875	9526
True	False	False	False	False	-3035.408203125	-877.3408203125	136.424453735352	0.725971519947052	0.960321545600891	0.568539500236511	71.8292694091797	8835
True	False	False	False	False	-3028.05395507813	-1092.48669433594	128.660461425781	0.759870648384094	0.956162750720978	0.694506108760834	74	8584
True	False	False	False	False	-3027.11987304688	-1240.91711425781	107.586769104004	0.802616775035858	0.955585777759552	1	79.1237106323242	7675
True	False	False	False	False	-3024.73974609375	-1652.46325683594	160.825576782227	0.789482295513153	0.951753258705139	1	77.8275833129883	11285
True	False	False	False	False	-3011.80078125	-1629.60400390625	37.7108268737793	0.698736667633057	0.914972543716431	0.501303195953369	65.1470565795898	2215
True	False	False	False	False	-3021.173828125	-1494.11462402344	197.427261352539	0.622558355331421	0.951192140579224	0.374249786138535	85.6910095214844	15253
True	False	False	False	False	-3020.302734375	-1458.55871582031	122.005615234375	0.70940762758255	0.966258406639099	0.525491058826447	72.6727294921875	7994
True	False	False	False	False	-3023.72583007813	-1392.51452636719	140.861022949219	0.741758704185486	0.94733715057373	0.618490815162659	73.8661422729492	9381
True	False	False	False	False	-3019.3779296875	-1198.47473144531	88.7313537597656	0.682310163974762	0.943009436130524	0.468113631010056	69.5749969482422	5566
True	False	False	False	False	-3021.15356445313	-1113.52233886719	155.279876708984	0.458542615175247	0.905116319656372	0.215725049376488	75.4714279174805	10566
True	False	False	False	False	-3018.87329101563	-1349.11352539063	136.424453735352	0.796871304512024	0.953786253929138	1	76.2682952880859	9381
True	False	False	False	False	-3018.3671875	-1426.67456054688	191.881561279297	0.728508532047272	0.953704714775085	0.575875341892242	83.4450836181641	14436
True	False	False	False	False	-3017.51928710938	-1307.38195800781	239.574661254883	0.79902595281601	0.970303356647491	1	93.2129592895508	20134
True	False	False	False	False	-3016.8740234375	-1220.46643066406	134.206176757813	0.593230783939362	0.94631028175354	0.338109105825424	72.8181838989258	8811
True	False	False	False	False	-3013.52685546875	-1477.33935546875	80.9673614501953	0.786957621574402	0.95637571811676	1	73.2191772460938	5345
True	False	False	False	False	-3013.37475585938	-1604.61560058594	195.208984375	0.710345864295959	0.962861895561218	0.527735590934753	80.2443161010742	14123
True	False	False	False	False	-3010.55737304688	-1846.18762207031	134.206176757813	0.743814587593079	0.943487465381622	0.625884413719177	119.330581665039	14439
True	False	False	False	False	-2986.84008789063	-1841.67028808594	105.36848449707	0.504860103130341	0.909406840801239	0.25183430314064	79.5578918457031	7558
True	False	False	False	False	-2999.30297851563	-1749.90795898438	186.335845947266	0.779502213001251	0.96674108505249	0.840531468391418	92.3392868041992	15513
True	False	False	False	False	-3006.68237304688	-1641.52966308594	13.3097038269043	0.685805439949036	0.924342334270477	0.474820286035538	61.0833320617676	733
True	False	False	False	False	-3010.21899414063	-1539.34497070313	155.279876708984	0.740938425064087	0.970727980136871	0.615607857704163	79.2857131958008	11100
True	False	False	False	False	-3007.591796875	-1106.82739257813	54.3479537963867	0.791067004203796	0.965245127677917	1	68.5102005004883	3357
True	False	False	False	False	-3009.29736328125	-1073.04504394531	106.477630615234	0.698564171791077	0.954685926437378	0.500930964946747	65.9375	6330
True	False	False	False	False	-3005.00756835938	-1246.41821289063	171.917007446289	0.578179061412811	0.931426048278809	0.321306675672531	77.2129058837891	11968
True	False	False	False	False	-3004.0263671875	-1159.95397949219	197.427261352539	0.691612005233765	0.951744496822357	0.486369162797928	79.0730361938477	14075
True	False	False	False	False	-2997.466796875	-1566.87475585938	196.318130493164	0.840066611766815	0.957994103431702	1	86.661018371582	15339
True	False	False	False	False	-2996.84057617188	-1384.94177246094	201.863830566406	0.807685792446136	0.955826163291931	1	79.1373596191406	14403
True	False	False	False	False	-2996.65576171875	-1184.29077148438	125.333038330078	0.567055284976959	0.917362213134766	0.309534996747971	69.5663681030273	7861
True	False	False	False	False	-2996.28735351563	-1723.53845214844	149.734161376953	0.717432796955109	0.961275160312653	0.545391619205475	78.5481491088867	10604
True	False	False	False	False	-2996.0302734375	-1816.70153808594	147.515884399414	0.77680242061615	0.950682699680328	0.810584485530853	87.2556381225586	11605
True	False	False	False	False	-2979.94091796875	-1773.5986328125	176.353576660156	0.744670927524567	0.949246287345886	0.629038512706757	81.3333358764648	12932
True	False	False	False	False	-2993.66162109375	-1629.10205078125	84.2947845458984	0.698733150959015	0.965536773204803	0.501295566558838	67.7236862182617	5147
True	False	False	False	False	-2991.42333984375	-1424.89453125	187.44499206543	0.809715926647186	0.950618326663971	1	81.9645004272461	13852
True	False	False	False	False	-2995.82690429688	-1135.59204101563	165.262145996094	0.676039397716522	0.926248252391815	0.456506609916687	70.3355712890625	10480
True	False	False	False	False	-2993.42260742188	-1206.63671875	146.40673828125	0.694541335105896	0.945609748363495	0.492402195930481	76.5303039550781	10102
True	False	False	False	False	-2989.56201171875	-1606.373046875	87.6222152709961	0.82315069437027	0.964063346385956	1	68.2531661987305	5392
True	False	False	False	False	-2987.02734375	-1494.77648925781	158.607299804688	0.623191952705383	0.948839604854584	0.375087589025497	72.3846130371094	10351
True	False	False	False	False	-2988.64282226563	-1464.25439453125	191.881561279297	0.666485369205475	0.959031701087952	0.439773589372635	85.0289001464844	14710
True	False	False	False	False	-2986.47241210938	-1354.87561035156	147.515884399414	0.848385870456696	0.965022087097168	1	88.1804504394531	11728
True	False	False	False	False	-2986.20874023438	-1684.54479980469	167.480438232422	0.765148520469666	0.946158885955811	0.723291516304016	81.238410949707	12267
True	False	False	False	False	-2981.38330078125	-1650.35192871094	109.805053710938	0.753714084625244	0.953649818897247	0.665484547615051	71.2323226928711	7052
True	False	False	False	False	-2985.70434570313	-1534.12219238281	110.914192199707	0.630966603755951	0.913027346134186	0.385590404272079	78.6999969482422	7870
True	False	False	False	False	-2979.61303710938	-1278.00988769531	169.698715209961	0.39970675110817	0.877394080162048	0.175938472151756	73.9215698242188	11310
True	False	False	False	False	-2982.92553710938	-1099.43591308594	169.698715209961	0.740052342414856	0.955844521522522	0.612534761428833	73.4117660522461	11232
True	False	False	False	False	-2973.486328125	-1473.59399414063	11.0914192199707	0.619482219219208	0.921230614185333	0.37021940946579	66.5999984741211	666
True	False	False	False	False	-2972.21142578125	-1398.83251953125	136.424453735352	0.784597456455231	0.960171282291412	0.938117504119873	82.5772323608398	10157
True	False	False	False	False	-2972.66137695313	-1343.05029296875	96.4953460693359	0.836953818798065	0.964746832847595	1	79.5402297973633	6920
True	False	False	False	False	-2972.07275390625	-1588.10327148438	221.828384399414	0.710969150066376	0.954833805561066	0.529238104820251	82.7050018310547	16541
True	False	False	False	False	-2970.24291992188	-1538.06188964844	133.097030639648	0.829875767230988	0.961488008499146	1	84.5416641235352	10145
True	False	False	False	False	-2971.82275390625	-1219.19396972656	191.881561279297	0.810239434242249	0.951681077480316	1	95.4566497802734	16514
True	False	False	False	False	-2968.1962890625	-1870.66943359375	127.551322937012	0.456177234649658	0.914071619510651	0.214005589485168	81.3652191162109	9357
True	False	False	False	False	-2951.64624023438	-1812.17358398438	120.896469116211	0.423515230417252	0.869007647037506	0.191330149769783	76.0366973876953	8288
True	False	False	False	False	-2963.22436523438	-1706.57312011719	151.952453613281	0.584228038787842	0.934130787849426	0.327932626008987	70.6934280395508	9685
True	False	False	False	False	-2967.55444335938	-1671.95629882813	98.7136306762695	0.745678246021271	0.961541295051575	0.63280725479126	70.6179809570313	6285
True	False	False	False	False	-2967.45532226563	-1631.34191894531	97.6044921875	0.678042888641357	0.960910856723785	0.460158079862595	67.1818161010742	5912
True	False	False	False	False	-2961.44604492188	-1421.43701171875	90.9496383666992	0.788853049278259	0.96125727891922	1	68.4756088256836	5615
True	False	False	False	False	-2958.58959960938	-1243.16015625	131.987884521484	0.809868931770325	0.958252608776093	1	73.0252075195313	8690
True	False	False	False	False	-2958.30029296875	-1129.75817871094	169.698715209961	0.703330039978027	0.940925657749176	0.511426985263824	70.0588226318359	10719
True	False	False	False	False	-2957.994140625	-1566.70617675781	120.896469116211	0.771264374256134	0.952323019504547	0.76343834400177	74.0275192260742	8069
True	False	False	False	False	-2957.201171875	-1469.65283203125	86.513069152832	0.726627349853516	0.951156854629517	0.570414066314697	69.9102554321289	5453
True	False	False	False	False	-2957.62866210938	-1307.43615722656	161.934722900391	0.73265552520752	0.954286634922028	0.588384509086609	75.3219146728516	10997
True	False	False	False	False	-2956.69921875	-1445.572265625	36.6016845703125	0.591173052787781	0.926362454891205	0.335748583078384	67.0909118652344	2214
True	False	False	False	False	-2955.82690429688	-1738.45202636719	140.861022949219	0.789145231246948	0.956723928451538	1	81.5433044433594	10356
True	False	False	False	False	-2952.25219726563	-1656.94775390625	104.259346008301	0.801714420318604	0.951622247695923	1	73.361701965332	6896
True	False	False	False	False	-2955.78833007813	-1390.06811523438	117.569046020508	0.702122330665588	0.95157516002655	0.508725047111511	75.9150924682617	8047
True	False	False	False	False	-2954.50415039063	-1356.21057128906	153.061584472656	0.826755583286285	0.959453940391541	1	74.2898559570313	10252
True	False	False	False	False	-2949.1787109375	-1842.76940917969	137.533599853516	0.699044167995453	0.932603597640991	0.501968204975128	77.1854858398438	9571
True	False	False	False	False	-2944.49291992188	-1754.88000488281	134.206176757813	0.706714987754822	0.950682699680328	0.51916092634201	77	9317
True	False	False	False	False	-2946.13452148438	-1525.51831054688	136.424453735352	0.784597456455231	0.952722728252411	0.938117504119873	75.6016235351563	9299
True	False	False	False	False	-2945.69262695313	-1496.03393554688	186.335845947266	0.745556116104126	0.958687126636505	0.63234680891037	77.7321395874023	13059
True	False	False	False	False	-2942.6845703125	-1547.38427734375	83.1856460571289	0.620580017566681	0.94122451543808	0.371650695800781	68.5066680908203	5138
True	False	False	False	False	-2928.19677734375	-1730.32348632813	144.188446044922	0.799139618873596	0.960323333740234	1	74.9384613037109	9742
True	False	False	False	False	-2938.2314453125	-1592.40539550781	120.896469116211	0.80642431974411	0.960166454315186	1	73.3302764892578	7993
True	False	False	False	False	-2939.54052734375	-1445.60583496094	146.40673828125	0.726016283035278	0.968839824199677	0.568666875362396	76.5530319213867	10105
True	False	False	False	False	-2936.89794921875	-1420.43225097656	63.2210922241211	0.801229655742645	0.967569947242737	1	66.4561386108398	3788
True	False	False	False	False	-2937.25146484375	-1223.14038085938	147.515884399414	0.731516420841217	0.957965433597565	0.584881007671356	69.7368392944336	9275
True	False	False	False	False	-2935.74291992188	-1404.75964355469	133.097030639648	0.757159888744354	0.959802567958832	0.681215405464172	79.5749969482422	9549
True	False	False	False	False	-2935.18627929688	-1699.53442382813	134.206176757813	0.73265141248703	0.946444094181061	0.588371932506561	70.9173583984375	8581
True	False	False	False	False	-2927.25390625	-1671.29016113281	114.241622924805	0.771086752414703	0.940377831459045	0.762132465839386	67.310676574707	6933
True	False	False	False	False	-2933.92651367188	-1615.17712402344	148.625015258789	0.755418717861176	0.954772591590881	0.673116326332092	76.6567153930664	10272
True	False	False	False	False	-2929.31176757813	-1572.32080078125	103.150199890137	0.769519209861755	0.938904821872711	0.751023590564728	73.2365570068359	6811
True	False	False	False	False	-2919.49145507813	-1799.63879394531	98.7136306762695	0.856194138526917	0.964746832847595	1	70.8876419067383	6309
True	False	False	False	False	-2915.26684570313	-1761.83459472656	89.8404998779297	0.566598057746887	0.931562781333923	0.309062063694	74.7530899047852	6055
True	False	False	False	False	-2926.40576171875	-1635.04052734375	169.698715209961	0.672838628292084	0.960054337978363	0.450778692960739	80.5620880126953	12326
True	False	False	False	False	-2915.36474609375	-1587.71752929688	64.3302307128906	0.771918535232544	0.948626279830933	0.768335938453674	69.2931060791016	4019
True	False	False	False	False	-2922.71948242188	-1491.65698242188	112.023338317871	0.811145603656769	0.954649329185486	1	73.3762359619141	7411
True	False	False	False	False	-2925.04467773438	-1330.94812011719	190.772415161133	0.441848188638687	0.921241760253906	0.203819662332535	68.0290679931641	11701
True	False	False	False	False	-2919.37622070313	-1541.74206542969	116.459907531738	0.734479010105133	0.952595949172974	0.594105780124664	73.4476165771484	7712
True	False	False	False	False	-2918.90234375	-1520.60009765625	136.424453735352	0.764290273189545	0.963494658470154	0.718305766582489	75.4227676391602	9277
True	False	False	False	False	-2917.49291992188	-1444.98999023438	73.203369140625	0.774313688278198	0.955288767814636	0.787631273269653	64.7121200561523	4271
True	False	False	False	False	-2914.22192382813	-1779.42077636719	98.7136306762695	0.759070038795471	0.947579443454742	0.690488159656525	77.0337066650391	6856
True	False	False	False	False	-2903.96728515625	-1704.63879394531	155.279876708984	0.744004368782043	0.934624135494232	0.626579701900482	75.3642883300781	10551
True	False	False	False	False	-2905.8642578125	-1477.86840820313	66.5485153198242	0.76893937587738	0.950421512126923	0.747088372707367	67.5666656494141	4054
True	False	False	False	False	-2912.9931640625	-1380.74548339844	249.556930541992	0.513776957988739	0.85285872220993	0.259381890296936	78.6355590820313	17693
True	False	False	False	False	-2908.78588867188	-1314.95373535156	135.315322875977	0.680754125118256	0.947975337505341	0.465183943510056	72.4098358154297	8834
True	False	False	False	False	-2908.17236328125	-1459.99914550781	64.3302307128906	0.705485999584198	0.955623149871826	0.516324877738953	65.3793106079102	3792
True	False	False	False	False	-2903.58520507813	-1573.53662109375	66.5485153198242	0.718917906284332	0.93507593870163	0.549260377883911	65.8333358764648	3950
True	False	False	False	False	-2902.32690429688	-1412.35949707031	191.881561279297	0.777743518352509	0.946406841278076	0.82029527425766	78.1849746704102	13526
True	False	False	False	False	-2901.142578125	-1864.9970703125	187.44499206543	0.766782999038696	0.938600480556488	0.733172476291656	80.763313293457	13649
True	False	False	False	False	-2895.23120117188	-1728.24951171875	110.914192199707	0.779846131801605	0.961325287818909	0.844886004924774	81.4700012207031	8147
True	False	False	False	False	-2900.66333007813	-1618.21752929688	120.896469116211	0.539557456970215	0.916839778423309	0.282481521368027	64.7339477539063	7056
True	False	False	False	False	-2897.361328125	-1647.66552734375	124.223899841309	0.647358953952789	0.950379192829132	0.409211099147797	72.9910736083984	8175
True	False	False	False	False	-2893.20458984375	-1517.94384765625	141.970169067383	0.758784472942352	0.965713500976563	0.689074516296387	78.484375	10046
True	False	False	False	False	-2892.83666992188	-1445.08618164063	93.1679229736328	0.621464610099792	0.936401069164276	0.372809708118439	63.3571434020996	5322
True	False	False	False	False	-2887.634765625	-1591.24035644531	109.805053710938	0.615160465240479	0.938844919204712	0.364658802747726	69.3131332397461	6862
True	False	False	False	False	-2890.61547851563	-1306.84045410156	158.607299804688	0.826538681983948	0.96152675151825	1	86.5244750976563	12373
True	False	False	False	False	-2890.59741210938	-1554.17993164063	87.6222152709961	0.735943078994751	0.961875200271606	0.598804712295532	66.544303894043	5257
True	False	False	False	False	-2886.84155273438	-1801.17150878906	217.391815185547	0.537412822246552	0.905060410499573	0.280482143163681	81.6785736083984	16009
True	False	False	False	False	-2885.68579101563	-1751.99829101563	204.082122802734	0.809165418148041	0.954358398914337	1	94.8804321289063	17458
True	False	False	False	False	-2884.10473632813	-1682.27954101563	155.279876708984	0.838737607002258	0.962207734584808	1	81.1071395874023	11355
True	False	False	False	False	-2883.79638671875	-1485.06494140625	144.188446044922	0.790630877017975	0.936999142169952	1	72.9384613037109	9482
True	False	False	False	False	-2883.45751953125	-1776.44055175781	97.6044921875	0.760120630264282	0.958612501621246	0.695777595043182	71.6022720336914	6301
True	False	False	False	False	-2882.62377929688	-1641.70581054688	29.9468326568604	0.67108416557312	0.94053065776825	0.447692304849625	66.3703689575195	1792
True	False	False	False	False	-2879.13110351563	-1323.69934082031	130.878753662109	0.772971868515015	0.951247036457062	0.776539385318756	74.2372894287109	8760
True	False	False	False	False	-2876.98510742188	-1652.59191894531	14.4188451766968	0.666414141654968	0.928345501422882	0.43965283036232	63.6923065185547	828
True	False	False	False	False	-2876.33666992188	-1726.49523925781	109.805053710938	0.741141617298126	0.955313086509705	0.616318583488464	73.9696960449219	7323
True	False	False	False	False	-2876.34741210938	-1606.12768554688	82.0765075683594	0.760389924049377	0.948702335357666	0.697156250476837	68.6351318359375	5079
True	False	False	False	False	-2876.18579101563	-1179.74206542969	131.987884521484	0.842022597789764	0.969766020774841	1	74.2100830078125	8831
True	False	False	False	False	-2875.56201171875	-1870.34411621094	173.026138305664	0.41745737195015	0.896401405334473	0.18732862174511	73.9679489135742	11539
True	False	False	False	False	-2866.84838867188	-1832.69287109375	123.114753723145	0.807714879512787	0.957460463047028	1	74.684684753418	8290
True	False	False	False	False	-2873.41455078125	-1540.26000976563	57.6753807067871	0.805326879024506	0.949926197528839	1	67.3076934814453	3500
True	False	False	False	False	-2872.91479492188	-1519.49475097656	138.64274597168	0.642221212387085	0.947529017925262	0.401576697826385	73.015998840332	9127
True	False	False	False	False	-2867.31201171875	-1694.89465332031	155.279876708984	0.744004368782043	0.952420055866241	0.626579701900482	83.6714248657227	11714
True	False	False	False	False	-2858.64111328125	-1865.33764648438	90.9496383666992	0.744097054004669	0.953488349914551	0.626919984817505	77.6097564697266	6364
True	False	False	False	False	-2860.609375	-1664.47009277344	169.698715209961	0.786078751087189	0.963727056980133	1	84.3594741821289	12907
True	False	False	False	False	-2860.671875	-1588.1435546875	75.4216537475586	0.645474910736084	0.930412232875824	0.406385600566864	63.1911773681641	4297
True	False	False	False	False	-2861.40307617188	-1568.39086914063	87.6222152709961	0.774631977081299	0.937015175819397	0.790380477905273	66.7721481323242	5275
True	False	False	False	False	-2860.3291015625	-1620.94165039063	118.678184509277	0.612072229385376	0.912037968635559	0.360755562782288	68.1214981079102	7289
True	False	False	False	False	-2859.4912109375	-1808.42761230469	100.931915283203	0.776127755641937	0.949979424476624	0.804006338119507	72.2307662963867	6573
True	False	False	False	False	-2855.27783203125	-1544.22644042969	119.787330627441	0.399512976408005	0.904826700687408	0.175816774368286	66.5	7182
True	False	False	False	False	-2851.50341796875	-1890.23205566406	117.569046020508	0.644668221473694	0.942911744117737	0.405185103416443	69.9245300292969	7412
True	False	False	False	False	-2842.0087890625	-1854.69409179688	106.477630615234	0.761617660522461	0.944106340408325	0.703567922115326	74.1979141235352	7123
True	False	False	False	False	-2842.658203125	-1773.15954589844	202.97297668457	0.763818383216858	0.952086925506592	0.715619802474976	88.2732238769531	16154
True	False	False	False	False	-2850.9609375	-1733.96875	247.338653564453	0.660972416400909	0.926736056804657	0.430589735507965	100.197311401367	22344
True	False	False	False	False	-2844.54345703125	-1644.68688964844	117.569046020508	0.668824553489685	0.948674738407135	0.443771183490753	69.8679275512695	7406
True	False	False	False	False	-2843.65209960938	-1751.88256835938	39.9291114807129	0.849917888641357	0.964570224285126	1	77.1666641235352	2778
True	False	False	False	False	-2839.369140625	-1817.87414550781	138.64274597168	0.593267381191254	0.930486381053925	0.33815124630928	69.1920013427734	8649
True	False	False	False	False	-2838.701171875	-1688.42004394531	109.805053710938	0.558107852935791	0.902675628662109	0.300428599119186	63.4444427490234	6281
True	False	False	False	False	-2834.39819335938	-1554.31384277344	141.970169067383	0.477463990449905	0.927245557308197	0.229892715811729	63.890625	8178
True	False	False	False	False	-2830.25073242188	-1792.6435546875	113.132476806641	0.742224454879761	0.952279508113861	0.620144486427307	69.4803924560547	7087
True	False	False	False	False	-2832.50341796875	-1667.13208007813	133.097030639648	0.729813098907471	0.952449440956116	0.579738736152649	74.5	8940
True	False	False	False	False	-2830.3076171875	-1617.23803710938	126.442184448242	0.806643486022949	0.955315768718719	1	79.0614013671875	9013
True	False	False	False	False	-2829.673828125	-1583.87829589844	166.371292114258	0.665675103664398	0.952474355697632	0.438403218984604	69.4599990844727	10419
True	False	False	False	False	-2829.53271484375	-1469.78637695313	115.350761413574	0.801323413848877	0.960910856723785	1	66.5961532592773	6926
True	False	False	False	False	-2829.0048828125	-1887.47387695313	106.477630615234	0.605727910995483	0.936442255973816	0.352912664413452	66.96875	6429
True	False	False	False	False	-2828.99267578125	-1743.95251464844	54.3479537963867	0.746100842952728	0.945958971977234	0.634407699108124	72.7142868041992	3563
True	False	False	False	False	-2823.26318359375	-1724.99938964844	110.914192199707	0.719247400760651	0.943138539791107	0.55012708902359	78.0800018310547	7808
True	False	False	False	False	-2815.3212890625	-1833.4453125	103.150199890137	0.828564047813416	0.960341572761536	1	69.6021499633789	6473
True	False	False	False	False	-2817.53051757813	-1635.32592773438	113.132476806641	0.809218764305115	0.95716655254364	1	69.529411315918	7092
True	False	False	False	False	-2814.63647460938	-1864.21105957031	163.043869018555	0.789059460163116	0.952181398868561	1	76.8095245361328	11291
True	False	False	False	False	-2811.51928710938	-1684.14489746094	170.807861328125	0.677236258983612	0.940040647983551	0.458681643009186	77.0129852294922	11860
True	False	False	False	False	-2808.62670898438	-1556.91967773438	157.498153686523	0.820758700370789	0.960174322128296	1	67.2042236328125	9543
True	False	False	False	False	-2803.89135742188	-1816.71801757813	150.843307495117	0.675903141498566	0.947932541370392	0.456260055303574	76.6691207885742	10427
True	False	False	False	False	-2805.97875976563	-1733.53430175781	110.914192199707	0.81305855512619	0.963718354701996	1	76.75	7675
True	False	False	False	False	-2805.64965820313	-1763.59362792969	175.244430541992	0.733103275299072	0.93672102689743	0.589776337146759	78.0253143310547	12328
True	False	False	False	False	-2802.26147460938	-1713.10095214844	79.8582229614258	0.765261650085449	0.943400859832764	0.723958730697632	68.875	4959
True	False	False	False	False	-2794.984375	-1846.83984375	138.64274597168	0.587711572647095	0.944687068462372	0.331824392080307	69.6480026245117	8706
True	False	False	False	False	-2793.54736328125	-1782.34313964844	49.9113883972168	0.685194611549377	0.934450924396515	0.47363543510437	68.6888885498047	3091
True	False	False	False	False	-2786.85913085938	-1800.25866699219	163.043869018555	0.770294904708862	0.963901042938232	0.756431043148041	79.6462554931641	11708
True	False	False	False	False	-2785.44311523438	-1722.17041015625	124.223899841309	0.6639364361763	0.938458442687988	0.435486882925034	71.7678604125977	8038
True	False	False	False	False	-2776.03173828125	-1865.77087402344	144.188446044922	0.759280562400818	0.956683874130249	0.691536962985992	73.4307708740234	9546
True	False	False	False	False	-2778.93188476563	-1694.49523925781	158.607299804688	0.81450617313385	0.958566606044769	1	84.8321685791016	12131
True	False	False	False	False	-2768.71606445313	-1889.46484375	201.863830566406	0.707153856754303	0.953209161758423	0.520181596279144	80.3901062011719	14631
True	False	False	False	False	-2763.02294921875	-1830.98010253906	189.663269042969	0.490572303533554	0.854561388492584	0.240167140960693	78.4619903564453	13417
True	False	False	False	False	-2755.75170898438	-1799.52709960938	136.424453735352	0.693406701087952	0.950994849205017	0.490048199892044	65.1707305908203	8016
True	False	False	False	False	-2750.67260742188	-1849.69299316406	144.188446044922	0.732868850231171	0.943701028823853	0.589046716690063	77.5769195556641	10085
True	False	False	False	False	-2750.40502929688	-1722.8876953125	188.554138183594	0.861425518989563	0.963977038860321	1	74.4294128417969	12653
True	False	False	False	False	-2739.09155273438	-1869.34875488281	59.8936653137207	0.647026121616364	0.919025659561157	0.408709734678268	72.7222213745117	3927
True	False	False	False	False	-2727.0751953125	-1893.322265625	129.769607543945	0.711567759513855	0.959147870540619	0.53068995475769	79.1196594238281	9257
True	False	False	False	False	-2734.71435546875	-1819.52600097656	77.6399383544922	0.792614340782166	0.950720965862274	1	64.4428558349609	4511
True	False	False	False	False	-2725.22973632813	-1865.58203125	78.7490768432617	0.79235315322876	0.962030291557312	1	73.0140838623047	5184
True	False	False	False	False	-2718.65844726563	-1810.87036132813	78.7490768432617	0.79235315322876	0.955614149570465	1	64.6619720458984	4591
True	False	False	False	False	-2715.4111328125	-1830.45349121094	92.0587844848633	0.674838602542877	0.955033838748932	0.454342722892761	61.602409362793	5113
True	False	False	False	False	-2709.05859375	-1874.89453125	44.3656768798828	0.685897290706635	0.940213322639465	0.474998891353607	68.375	2735
True	False	False	False	False	-2695.16088867188	-1868.84826660156	164.153015136719	0.786518931388855	0.96677702665329	1	76.8716201782227	11377
True	False	False	False	False	-2693.07153320313	-1771.62243652344	123.114753723145	0.598303437232971	0.953387916088104	0.344018995761871	62.5135116577148	6939
True	False	False	False	False	-2693.92138671875	-1747.07727050781	159.716445922852	0.820201992988586	0.963150382041931	1	69.2152786254883	9967
True	False	False	False	False	-2684.66552734375	-1790.69421386719	107.586769104004	0.747388184070587	0.949601590633392	0.639357089996338	62.1752586364746	6031
True	False	False	False	False	-2678.12255859375	-1893.17541503906	131.987884521484	0.731520116329193	0.947340309619904	0.584892332553864	69.3781509399414	8256
True	False	False	False	False	-2682.21655273438	-1822.74743652344	140.861022949219	0.752856492996216	0.949747860431671	0.661748111248016	64.4173202514648	8181
True	False	False	False	False	-2679.67919921875	-1722.21350097656	113.132476806641	0.809218764305115	0.954925775527954	1	70	7140
True	False	False	False	False	-2670.27685546875	-1857.17248535156	127.551322937012	0.664698958396912	0.948466539382935	0.436761826276779	62.6086959838867	7200
True	False	False	False	False	-2669.86279296875	-1747.26525878906	33.2742576599121	0.762006044387817	0.956406116485596	0.705641031265259	49.466667175293	1484
True	False	False	False	False	-2656.5078125	-1725.73950195313	131.987884521484	0.842022597789764	0.96615344285965	1	66.310920715332	7891
True	False	False	False	False	-2646.087890625	-1791.29504394531	145.297592163086	0.657382667064667	0.932824313640594	0.424779862165451	62.1526718139648	8142
True	False	False	False	False	-2641.9169921875	-1856.67126464844	66.5485153198242	0.59638512134552	0.893298745155334	0.341768622398376	59.1500015258789	3549
True	False	False	False	False	-2622.22436523438	-1845.67041015625	158.607299804688	0.71760094165802	0.959327280521393	0.545826494693756	64.1188812255859	9169
True	False	False	False	False	-2610.0078125	-1252.50659179688	139.751892089844	0.65375816822052	0.96279764175415	0.419042497873306	54.301586151123	6842
True	False	False	False	False	-2610.48315429688	-282.63134765625	199.645553588867	0.598902344703674	0.923274517059326	0.344725489616394	79.2555541992188	14266
True	False	False	False	False	-2584.9189453125	-1594.55090332031	160.825576782227	0.704130887985229	0.914126873016357	0.513235092163086	58.6689643859863	8507
True	False	False	False	False	-2583.34594726563	-1835.63952636719	206.300399780273	0.693814873695374	0.958414494991302	0.490892469882965	64.752685546875	12044
True	False	False	False	False	-2561.53564453125	-943.754028320313	84.2947845458984	0.791891813278198	0.945775926113129	1	67.2105255126953	5108
True	False	False	False	False	-2554.53393554688	-1744.60095214844	67.6576614379883	0.76977926492691	0.938195943832397	0.752817690372467	50.1147537231445	3057
True	False	False	False	False	-2545.658203125	-1833.26379394531	168.589569091797	0.738123416900635	0.94370448589325	0.60598623752594	67.8355255126953	10311
True	False	False	False	False	-2545.19995117188	-1409.69396972656	135.315322875977	0.778218626976013	0.964433610439301	0.825467169284821	59.6475410461426	7277
True	False	False	False	False	-2539.0849609375	-1764.92993164063	70.9850845336914	0.85177218914032	0.963489770889282	1	51.375	3288
True	False	False	False	False	-2531.55859375	-1605.1337890625	130.878753662109	0.752703249454498	0.944936692714691	0.661087512969971	58.6271171569824	6918
True	False	False	False	False	-2516.12109375	-1680.25756835938	107.586769104004	0.837860226631165	0.956959247589111	1	56.0206184387207	5434
True	False	False	False	False	-2506.66088867188	-1769.513671875	119.787330627441	0.832143545150757	0.96468061208725	1	61.0925941467285	6598
True	False	False	False	False	-2503.16967773438	-1313.69934082031	119.787330627441	0.832143545150757	0.966888904571533	1	58.8611106872559	6357
True	False	False	False	False	-2498.88037109375	-1861.63830566406	100.931915283203	0.810745477676392	0.956983387470245	1	60.2857131958008	5486
True	False	False	False	False	-2498.4599609375	-1839.95434570313	114.241622924805	0.753139734268188	0.929399192333221	0.662974834442139	61.6990280151367	6355
True	False	False	False	False	-2481.310546875	-1852.47351074219	68.7667999267578	0.794570684432983	0.94757354259491	1	61.6935501098633	3825
True	False	False	False	False	-2476.48364257813	-1750.62646484375	137.533599853516	0.790976285934448	0.9478719830513	1	62.5403213500977	7755
True	False	False	False	False	-2471.85791015625	-705.511596679688	143.079315185547	0.719813823699951	0.946646511554718	0.551624536514282	55.5271301269531	7163
True	False	False	False	False	-2461.544921875	-1844.85144042969	176.353576660156	0.779534697532654	0.949531018733978	0.840936243534088	78.2641525268555	12444
True	False	False	False	False	-2451.7880859375	-1382.07360839844	167.480438232422	0.83051860332489	0.957965433597565	1	66.5562896728516	10050
True	False	False	False	False	-2442.900390625	-1456.25549316406	219.610107421875	0.753714084625244	0.952236473560333	0.665484547615051	62.2323226928711	12322
True	False	False	False	False	-2417.41552734375	-1824.1591796875	112.023338317871	0.778208315372467	0.942708849906921	0.825352907180786	60.2079200744629	6081
True	False	False	False	False	-2398.216796875	-1437.39270019531	107.586769104004	0.779021024703979	0.95690381526947	0.834679305553436	51.1030921936035	4957
True	False	False	False	False	-2402.322265625	-1409.49865722656	168.589569091797	0.770215749740601	0.953539371490479	0.755871534347534	57.1644744873047	8689
True	False	False	False	False	-2389.16772460938	-1544.70141601563	112.023338317871	0.706498801708221	0.906798839569092	0.518659710884094	131.099014282227	13241
True	False	False	False	False	-2379.7998046875	-1428.07556152344	95.3862075805664	0.766198992729187	0.960341572761536	0.729580998420715	52.5348854064941	4518
True	False	False	False	False	-2376.57275390625	-1605.55651855469	99.8227767944336	0.801836133003235	0.958662450313568	1	119.288887023926	10736
True	False	False	False	False	-2375.37377929688	-1484.39978027344	118.678184509277	0.728201508522034	0.948231756687164	0.574975252151489	52.2990646362305	5596
True	False	False	False	False	-2364.05444335938	-1609.66638183594	97.6044921875	0.615563333034515	0.901817321777344	0.365172266960144	66.7272720336914	5872
True	False	False	False	False	-2367.56982421875	-1511.44262695313	180.790130615234	0.695103466510773	0.95389324426651	0.493576645851135	54.8588943481445	8942
True	False	False	False	False	-2362.05639648438	-1544.64697265625	194.099838256836	0.74627673625946	0.944263815879822	0.635077357292175	59.8457145690918	10473
True	False	False	False	False	-2356.8759765625	-1354.58508300781	151.952453613281	0.780331075191498	0.952084243297577	0.851300001144409	57.1605834960938	7831
True	False	False	False	False	-2336.16943359375	-1519.69030761719	128.660461425781	0.731921255588531	0.924767792224884	0.586120128631592	53.034481048584	6152
True	False	False	False	False	-2334.80517578125	-1559.6728515625	156.389007568359	0.756852924823761	0.959777653217316	0.679764032363892	56.8297882080078	8013
True	False	False	False	False	-2328.76196289063	-1863.46044921875	29.9468326568604	0.496468275785446	0.892340123653412	0.244920253753662	46.5185203552246	1256
True	False	False	False	False	-2320.07080078125	-1322.31213378906	133.097030639648	0.757159888744354	0.961800873279572	0.681215405464172	49.8333320617676	5980
True	False	False	False	False	-2309.7412109375	-546.825988769531	175.244430541992	0.819792032241821	0.974110126495361	1	52.3227844238281	8267
True	False	False	False	False	-2308.61938476563	-1871.10095214844	15.5279874801636	0.549106180667877	0.896023273468018	0.291569441556931	47.0714302062988	659
True	False	False	False	False	-2298.9560546875	-1565.83093261719	199.645553588867	0.663564503192902	0.948718845844269	0.434867262840271	57.9000015258789	10422
True	False	False	False	False	-2297.65673828125	-1536.8251953125	192.990692138672	0.704810500144958	0.966191411018372	0.51477974653244	57.6436767578125	10030
True	False	False	False	False	-2295.0615234375	-1856.92578125	118.678184509277	0.618459045886993	0.929284036159515	0.368892341852188	50.8130836486816	5437
True	False	False	False	False	-2292.51416015625	-1889.91027832031	85.4039306640625	0.813641428947449	0.961224436759949	1	50.8441543579102	3915
True	False	False	False	False	-2283.423828125	-1596.93603515625	175.244430541992	0.827935993671417	0.966476440429688	1	61.9936714172363	9795
True	False	False	False	False	-2278.70166015625	-517.394165039063	149.734161376953	0.78029876947403	0.958261728286743	0.850861847400665	48.7111129760742	6576
True	False	False	False	False	-2264.74536132813	-1865.80615234375	114.241622924805	0.693129122257233	0.939920783042908	0.489475697278976	49.6310691833496	5112
True	False	False	False	False	-2251.52978515625	-327.830261230469	180.790130615234	0.716814994812012	0.926211535930634	0.543800354003906	55.8588943481445	9105
True	False	False	False	False	-2221.55493164063	-537.118713378906	197.427261352539	0.57474160194397	0.961835026741028	0.317613303661346	50.0561790466309	8910
True	False	False	False	False	-2218.32934570313	-24.5532989501953	200.754699707031	0.548683702945709	0.961126327514648	0.291160732507706	52.6906089782715	9537
True	False	False	False	False	-2206.59130859375	-452.131164550781	134.206176757813	0.8463996052742	0.957675635814667	1	60.8677673339844	7365
True	False	False	False	False	-2200.42895507813	-294.766418457031	237.356369018555	0.698646068572998	0.944867968559265	0.501107633113861	53.4018707275391	11428
True	False	False	False	False	-2190.2109375	-337.56005859375	130.878753662109	0.468077510595322	0.83806711435318	0.222770601511002	55.7033882141113	6573
True	False	False	False	False	-2181.5498046875	-1591.29272460938	211.846115112305	0.787330985069275	0.959162056446075	1	57.3403129577637	10952
True	False	False	False	False	-2178.33618164063	-551.714782714844	168.589569091797	0.68965095281601	0.937898576259613	0.482409477233887	51.8026313781738	7874
True	False	False	False	False	-2178.41235351563	-498.687530517578	170.807861328125	0.662633955478668	0.933812439441681	0.433323562145233	49.2792205810547	7589
True	False	False	False	False	-2176.81860351563	-330.189636230469	112.023338317871	0.589902579784393	0.920656502246857	0.334301590919495	54.3960380554199	5494
True	False	False	False	False	-2171.34594726563	-908.877075195313	187.44499206543	0.752835035324097	0.942027866840363	0.661655604839325	71.1183395385742	12019
True	False	False	False	False	-2169.07250976563	-370.864166259766	141.970169067383	0.706985771656036	0.961068630218506	0.519790172576904	48.8828125	6257
True	False	False	False	False	-2165.89233398438	-296.333953857422	151.952453613281	0.780331075191498	0.96180784702301	0.851300001144409	56.8832130432129	7793
True	False	False	False	False	-2163.61987304688	-743.730773925781	171.917007446289	0.785417377948761	0.955854713916779	1	53.9870948791504	8368
True	False	False	False	False	-2163.27368164063	-702.278686523438	221.828384399414	0.783765912055969	0.951999008655548	0.912798941135406	58.4000015258789	11680
True	False	False	False	False	-2163.03344726563	-823.440734863281	259.539215087891	0.648159146308899	0.942411005496979	0.410420447587967	54.9914512634277	12868
True	False	False	False	False	-2146.84228515625	-343.656555175781	135.315322875977	0.853394627571106	0.96275532245636	1	50.196720123291	6124
True	False	False	False	False	-2143.552734375	-791.490112304688	192.990692138672	0.807341575622559	0.957255184650421	1	55.5804595947266	9671
True	False	False	False	False	-2142.43237304688	-500.008941650391	155.279876708984	0.797418594360352	0.957224071025848	1	48.1357154846191	6739
True	False	False	False	False	-2143.54296875	-399.482025146484	286.158630371094	0.702367007732391	0.949673175811768	0.509270012378693	56.8449630737305	14666
True	False	False	False	False	-2136.55981445313	-651.887390136719	196.318130493164	0.607136130332947	0.922658622264862	0.354633659124374	48.3163833618164	8552
True	False	False	False	False	-2128.19482421875	-457.060089111328	159.716445922852	0.765261650085449	0.947906851768494	0.723958730697632	49.1458320617676	7077
True	False	False	False	False	-2121.83569335938	-702.078430175781	161.934722900391	0.852730453014374	0.969249248504639	1	58.2602729797363	8506
True	False	False	False	False	-2109.76977539063	-523.342590332031	163.043869018555	0.79234778881073	0.954693913459778	1	49.0204086303711	7206
True	False	False	False	False	-2109.48974609375	-682.795288085938	183.008422851563	0.694820284843445	0.951395988464355	0.492984294891357	51.551513671875	8506
True	False	False	False	False	-2104.35913085938	-414.511993408203	229.592376708984	0.459315836429596	0.825570940971375	0.216289505362511	52.9516906738281	10961
True	False	False	False	False	-2109.33056640625	-316.894409179688	151.952453613281	0.460964530706406	0.798041164875031	0.217497125267982	52.1021881103516	7138
True	False	False	False	False	-2095.20581054688	-448.205993652344	157.498153686523	0.736775100231171	0.94989287853241	0.601518452167511	48.0845069885254	6828
True	False	False	False	False	-2090.79736328125	-611.231689453125	179.680999755859	0.430459678173065	0.75478607416153	0.195992544293404	47.7037048339844	7728
True	False	False	False	False	-2086.35083007813	-343.959747314453	278.394622802734	0.651163876056671	0.9239541888237	0.415012091398239	51.780876159668	12997
True	False	False	False	False	-2075.78466796875	-742.69091796875	85.4039306640625	0.830078601837158	0.958222687244415	1	43.831169128418	3375
True	False	False	False	False	-2078.97436523438	-713.235961914063	195.208984375	0.71916389465332	0.946085453033447	0.549907207489014	49.6647720336914	8741
True	False	False	False	False	-2059.37280273438	-379.107666015625	255.102645874023	0.456177234649658	0.807226657867432	0.214005589485168	54.9956512451172	12649
True	False	False	False	False	-2057.14868164063	-738.167785644531	73.203369140625	0.815053641796112	0.960058152675629	1	43.1666679382324	2849
True	False	False	False	False	-2042.18884277344	-874.778686523438	240.683807373047	0.514956057071686	0.858316540718079	0.260396033525467	55.9907836914063	12150
True	False	False	False	False	-2034.28649902344	-631.899963378906	98.7136306762695	0.658456563949585	0.958636403083801	0.42650431394577	41.1123580932617	3659
True	False	False	False	False	-2034.39233398438	-580.742248535156	199.645553588867	0.791574835777283	0.959565699100494	1	81.6999969482422	14706
True	False	False	False	False	-2034.30505371094	-44.5425491333008	146.40673828125	0.73655366897583	0.957599461078644	0.60079300403595	50.1212120056152	6616
True	False	False	False	False	-2032.35913085938	-687.867736816406	46.5839614868164	0.628847420215607	0.894475638866425	0.382685959339142	42.2857131958008	1776
True	False	False	False	False	-2022.3388671875	-678.007385253906	58.7845230102539	0.807007014751434	0.9556485414505	1	43.8679237365723	2325
True	False	False	False	False	-2020.3134765625	-727.264892578125	170.807861328125	0.648498892784119	0.946922659873962	0.410935580730438	45.9285697937012	7073
True	False	False	False	False	-2021.8916015625	-17.6899433135986	139.751892089844	0.746928453445435	0.972326695919037	0.637576758861542	48.0714302062988	6057
True	False	False	False	False	-2018.16650390625	-766.563354492188	86.513069152832	0.775300621986389	0.943492233753204	0.796320915222168	46.3076934814453	3612
True	False	False	False	False	-2008.04235839844	-776.855529785156	41.0382537841797	0.587080240249634	0.878204524517059	0.331114858388901	41.7297286987305	1544
True	False	False	False	False	-1997.27209472656	-637.948852539063	107.586769104004	0.726169049739838	0.949420511722565	0.56910252571106	43.5463905334473	4224
True	False	False	False	False	-2005.46887207031	-72.9894027709961	176.353576660156	0.805686175823212	0.956596493721008	1	52.8050308227539	8396
True	False	False	False	False	-1996.96105957031	-12.2435092926025	195.208984375	0.725498676300049	0.958568394184113	0.567197144031525	57.1363639831543	10056
True	False	False	False	False	-1993.19506835938	-675.044982910156	191.881561279297	0.575611650943756	0.944963395595551	0.318543344736099	50.3294792175293	8707
True	False	False	False	False	-1981.85144042969	-1501.05639648438	154.17073059082	0.811846137046814	0.956683874130249	1	54.5467643737793	7582
True	False	False	False	False	-1981.98181152344	-538.771362304688	245.120376586914	0.616584718227386	0.955511927604675	0.366478443145752	59.3800888061523	13123
True	False	False	False	False	-1976.12365722656	-1229.57604980469	178.571853637695	0.764128386974335	0.96513694524765	0.717379927635193	52.5341606140137	8458
True	False	False	False	False	-1975.34704589844	-792.282287597656	206.300399780273	0.515203416347504	0.847856342792511	0.260609298944473	52.940860748291	9847
True	False	False	False	False	-1972.78234863281	-745.968566894531	273.958068847656	0.732108473777771	0.960146069526672	0.586695373058319	53.9109306335449	13316
True	False	False	False	False	-1964.51525878906	-663.504943847656	221.828384399414	0.57799905538559	0.951060354709625	0.321112036705017	51.2249984741211	10245
True	False	False	False	False	-1963.41418457031	-1526.86401367188	171.917007446289	0.70979243516922	0.96044135093689	0.526409149169922	56.6645164489746	8783
True	False	False	False	False	-1961.18994140625	-1475.87182617188	143.079315185547	0.753439962863922	0.958606481552124	0.664282858371735	62.4961242675781	8062
True	False	False	False	False	-1960.85766601563	-487.103546142578	168.589569091797	0.788660645484924	0.951704978942871	1	54.5855255126953	8297
True	False	False	False	False	-1949.5224609375	-705.200500488281	170.807861328125	0.877160489559174	0.97477263212204	1	52.4415588378906	8076
True	False	False	False	False	-1946.02868652344	-412.783142089844	180.790130615234	0.773620665073395	0.960895538330078	0.781806230545044	50.0184059143066	8153
True	False	False	False	False	-1939.08972167969	-750.098571777344	205.191253662109	0.286479383707047	0.696454465389252	0.112952806055546	48.1297302246094	8904
True	False	False	False	False	-1931.7451171875	-671.316284179688	179.680999755859	0.670226395130157	0.955256581306458	0.446196794509888	50.2716064453125	8144
True	False	False	False	False	-1932.42651367188	-569.284912109375	174.135284423828	0.610017359256744	0.916065573692322	0.358189851045609	45.5031852722168	7144
True	False	False	False	False	-1928.66516113281	-1152.27758789063	256.211791992188	0.805224299430847	0.962950527667999	1	68.4935073852539	15822
True	False	False	False	False	-1924.98132324219	-619.014587402344	198.536407470703	0.558624088764191	0.852874577045441	0.300945669412613	50.1117324829102	8970
True	False	False	False	False	-1923.82775878906	-1494.52233886719	242.902084350586	0.632908999919891	0.953720569610596	0.388281017541885	57.7579917907715	12649
True	False	False	False	False	-1923.15368652344	-508.331420898438	211.846115112305	0.720965385437012	0.938079476356506	0.55469810962677	51.5392684936523	9844
True	False	False	False	False	-3351.07934570313	85.6385803222656	18.8554134368896	0.641923666000366	0.93504536151886	0.401141285896301	90.8235321044922	1544
True	False	False	False	False	-3341.59741210938	137.349838256836	163.043869018555	0.770294904708862	0.960792183876038	0.756431043148041	128.775512695313	18930
True	False	False	False	False	-3338.23071289063	166.469268798828	137.533599853516	0.628333866596222	0.912087142467499	0.381986886262894	143.580642700195	17804
True	False	False	False	False	-3327.79516601563	201.009872436523	236.24723815918	0.574047863483429	0.90719872713089	0.316874116659164	115.06103515625	24508
True	False	False	False	False	-3326.50854492188	230.60041809082	147.515884399414	0.77680242061615	0.950682699680328	0.810584485530853	140.082702636719	18631
True	False	False	False	False	-3316.21875	263.797149658203	195.208984375	0.681430399417877	0.951756536960602	0.46645313501358	111.034088134766	19542
True	False	False	False	False	-3314.40698242188	291.096740722656	168.589569091797	0.728265225887299	0.944591701030731	0.575161814689636	147.263153076172	22384
True	False	False	False	False	-3304.63012695313	340.908294677734	117.569046020508	0.72139585018158	0.944591999053955	0.555857241153717	120.481132507324	12771
True	False	False	False	False	-3299.6591796875	367.521759033203	32.1651153564453	0.720794081687927	0.936564445495605	0.554238379001617	105.068962097168	3047
True	False	False	False	False	-3292.982421875	393.291961669922	88.7313537597656	0.780051290988922	0.960267782211304	0.847558856010437	118.737503051758	9499
True	False	False	False	False	-3282.69946289063	379.698455810547	140.861022949219	0.789145231246948	0.963494658470154	1	102.889762878418	13067
True	False	False	False	False	-3278.68530273438	420.054138183594	155.279876708984	0.789243400096893	0.965228617191315	1	113.40714263916	15877
True	False	False	False	False	-3278.37451171875	290.424774169922	198.536407470703	0.812154769897461	0.954838156700134	1	91.2625732421875	16336
True	False	False	False	False	-3277.03686523438	446.440826416016	127.551322937012	0.836821675300598	0.960495412349701	1	130.234786987305	14977
True	False	False	False	False	-3276.17358398438	173.561279296875	263.975769042969	0.692908883094788	0.955514132976532	0.489022225141525	83.7142868041992	19924
True	False	False	False	False	-3273.42431640625	69.1085433959961	280.612915039063	0.749892473220825	0.944161713123322	0.649321377277374	85.8260879516602	21714
True	False	False	False	False	-3271.111328125	475.112030029297	184.117568969727	0.619211137294769	0.923056423664093	0.36986717581749	134.01806640625	22247
True	False	False	False	False	-3270.9609375	122.106132507324	258.430084228516	0.740760922431946	0.951334655284882	0.614988923072815	87.9914169311523	20502
True	False	False	False	False	-3270.49145507813	353.9833984375	199.645553588867	0.660345375537872	0.965224027633667	0.429565489292145	83.4388885498047	15019
True	False	False	False	False	-3264.30810546875	215.183853149414	196.318130493164	0.693632781505585	0.958489537239075	0.490515530109406	75.661018371582	13392
True	False	False	False	False	-3263.28393554688	498.527526855469	143.079315185547	0.813946902751923	0.956391155719757	1	144.263565063477	18610
True	False	False	False	False	-3259.25341796875	517.901184082031	88.7313537597656	0.735508561134338	0.965536773204803	0.597400009632111	116.5	9320
True	False	False	False	False	-3253.89111328125	541.169494628906	102.041061401367	0.819654762744904	0.958662450313568	1	134.619567871094	12385
True	False	False	False	False	-3247.45483398438	260.175659179688	171.917007446289	0.725937068462372	0.954620122909546	0.568441390991211	71.4000015258789	11067
True	False	False	False	False	-3247.94311523438	292.179229736328	202.97297668457	0.849100649356842	0.968454718589783	1	86.9071044921875	15904
True	False	False	False	False	-3244.458984375	341.102478027344	166.371292114258	0.76008129119873	0.967558622360229	0.695577025413513	79.0199966430664	11853
True	False	False	False	False	-3244.09741210938	560.205322265625	144.188446044922	0.725393772125244	0.952574193477631	0.566900193691254	133.684616088867	17379
True	False	False	False	False	-3238.92358398438	199.996231079102	158.607299804688	0.628862261772156	0.943377256393433	0.382706135511398	70.1118850708008	10026
True	False	False	False	False	-3237.85498046875	90.3300628662109	159.716445922852	0.811793208122253	0.960668444633484	1	79.2986145019531	11419
True	False	False	False	False	-3238.39404296875	580.260620117188	115.350761413574	0.801323413848877	0.957787871360779	1	143.355773925781	14909
True	False	False	False	False	-3237.77734375	451.585754394531	211.846115112305	0.647792339324951	0.936656057834625	0.409865349531174	83.335075378418	15917
True	False	False	False	False	-3233.28149414063	161.530975341797	184.117568969727	0.637272834777832	0.936400651931763	0.394428014755249	74.1867446899414	12315
True	False	False	False	False	-3232.787109375	531.842407226563	283.940338134766	0.418278604745865	0.896726012229919	0.18786758184433	93.26171875	23875
True	False	False	False	False	-3232.40209960938	611.740661621094	176.353576660156	0.628468155860901	0.957192480564117	0.382169455289841	144.188674926758	22926
True	False	False	False	False	-3230.7255859375	486.093505859375	117.569046020508	0.771331310272217	0.950133502483368	0.763932764530182	73.1698150634766	7756
True	False	False	False	False	-3224.58715820313	129.796081542969	160.825576782227	0.817430675029755	0.963892996311188	1	82.6896514892578	11990
True	False	False	False	False	-3222.1611328125	584.800598144531	104.259346008301	0.811947047710419	0.950629711151123	1	103.819145202637	9759
True	False	False	False	False	-3217.53100585938	639.636535644531	225.155807495117	0.525120794773102	0.874933362007141	0.269301682710648	137.349746704102	27882
True	False	False	False	False	-3214.88891601563	297.388977050781	197.427261352539	0.721013009548187	0.929182529449463	0.554826080799103	81.6966323852539	14542
True	False	False	False	False	-3213.91918945313	390.092376708984	163.043869018555	0.652361631393433	0.948428332805634	0.416865080595016	76.5578231811523	11254
True	False	False	False	False	-3212.07543945313	358.740753173828	178.571853637695	0.686574578285217	0.945479691028595	0.476320087909698	72.6770172119141	11701
True	False	False	False	False	-3211.6953125	605.680358886719	146.40673828125	0.593422770500183	0.950917482376099	0.338330417871475	80.0151519775391	10562
True	False	False	False	False	-3209.07495117188	254.122375488281	260.648345947266	0.812586665153503	0.952998101711273	1	84.6468048095703	19892
True	False	False	False	False	-3208.1748046875	214.333419799805	143.079315185547	0.822870492935181	0.954732000827789	1	71.0387573242188	9164
True	False	False	False	False	-3208.69311523438	670.027099609375	253.993499755859	0.385258674621582	0.912690043449402	0.167014971375465	115.122268676758	26363
True	False	False	False	False	-3207.85791015625	326.744567871094	176.353576660156	0.705615639686584	0.957011222839355	0.516622424125671	73.2138366699219	11641
True	False	False	False	False	-3206.30078125	480.546173095703	191.881561279297	0.74438750743866	0.962821066379547	0.627989649772644	80.6242752075195	13948
True	False	False	False	False	-3200.23779296875	565.340148925781	150.843307495117	0.814773619174957	0.967479050159454	1	75.5882339477539	10280
True	False	False	False	False	-3201.56103515625	704.259399414063	129.769607543945	0.746324419975281	0.954732000827789	0.635259330272675	136.538467407227	15975
True	False	False	False	False	-3195.82836914063	102.435234069824	276.176330566406	0.771171569824219	0.955517411231995	0.762754738330841	80.2971878051758	19994
True	False	False	False	False	-3193.69775390625	720.23388671875	72.0942230224609	0.762581646442413	0.951765775680542	0.708754479885101	124.461540222168	8090
True	False	False	False	False	-3192.90454101563	632.746276855469	73.203369140625	0.562905848026276	0.915536344051361	0.305273294448853	70.4696960449219	4651
True	False	False	False	False	-3189.99243164063	348.920227050781	136.424453735352	0.736890852451324	0.944716334342957	0.601898670196533	105.211380004883	12941
True	False	False	False	False	-3191.42993164063	505.582458496094	179.680999755859	0.86091935634613	0.969370663166046	1	86.2469100952148	13972
True	False	False	False	False	-3188.5439453125	171.752212524414	259.539215087891	0.7247154712677	0.947292029857635	0.564990103244781	81.8589706420898	19155
True	False	False	False	False	-3189.11010742188	647.524108886719	76.5307922363281	0.809509754180908	0.9591423869133	1	69.6086959838867	4803
True	False	False	False	False	-3189.04760742188	451.663970947266	179.680999755859	0.735022723674774	0.939096808433533	0.595839619636536	77.8456802368164	12611
True	False	False	False	False	-3187.37036132813	230.037033081055	141.970169067383	0.795358955860138	0.963494658470154	1	71.9609375	9211
True	False	False	False	False	-3186.36401367188	734.032165527344	122.005615234375	0.778340220451355	0.963160693645477	0.826822757720947	123.65454864502	13602
True	False	False	False	False	-3182.12524414063	197.550720214844	229.592376708984	0.772148787975311	0.966469764709473	0.770094633102417	82.9565200805664	17172
True	False	False	False	False	-3182.01220703125	610.930908203125	145.297592163086	0.663804352283478	0.95153135061264	0.435266673564911	71.0457992553711	9307
True	False	False	False	False	-3180.162109375	580.56396484375	176.353576660156	0.808948159217834	0.962635338306427	1	77.1949691772461	12274
True	False	False	False	False	-3180.13696289063	753.60791015625	106.477630615234	0.829222500324249	0.963288724422455	1	124.447914123535	11947
True	False	False	False	False	-3177.70556640625	269.095062255859	242.902084350586	0.778511226177216	0.948652029037476	0.828752934932709	85.8356170654297	18798
True	False	False	False	False	-3171.83837890625	421.986389160156	245.120376586914	0.695002794265747	0.961403429508209	0.493365883827209	74.6108627319336	16489
True	False	False	False	False	-3168.74047851563	543.576843261719	230.701522827148	0.639311671257019	0.938349723815918	0.397349894046783	78.6442337036133	16358
True	False	False	False	False	-3167.88330078125	789.18505859375	130.878753662109	0.834946751594543	0.958928346633911	1	140.330505371094	16559
True	False	False	False	False	-3167.74975585938	700.298522949219	207.409545898438	0.564377546310425	0.941268742084503	0.306777000427246	81.9358291625977	15322
True	False	False	False	False	-3164.17138671875	287.023010253906	125.333038330078	0.812749564647675	0.953440308570862	1	93.8318557739258	10603
True	False	False	False	False	-3160.5146484375	508.599884033203	204.082122802734	0.721064627170563	0.950424134731293	0.554964780807495	85.9510879516602	15815
True	False	False	False	False	-3161.81323242188	739.338806152344	137.533599853516	0.790976285934448	0.951301991939545	1	93.8871002197266	11642
True	False	False	False	False	-3162.2880859375	807.551025390625	90.9496383666992	0.84259420633316	0.959212362766266	1	133.414627075195	10940
True	False	False	False	False	-3161.0927734375	630.298400878906	149.734161376953	0.717432796955109	0.958681583404541	0.545391619205475	89.1777801513672	12039
True	False	False	False	False	-3158.81103515625	213.767700195313	153.061584472656	0.759016990661621	0.956099689006805	0.690224945545197	76.1231918334961	10505
True	False	False	False	False	-3157.95458984375	763.520568847656	114.241622924805	0.793618381023407	0.959996163845062	1	103.310676574707	10641
True	False	False	False	False	-3153.18432617188	668.056945800781	197.427261352539	0.740234792232513	0.971757888793945	0.613164126873016	89.4438171386719	15921
True	False	False	False	False	-3152.44311523438	836.578796386719	97.6044921875	0.760120630264282	0.964942038059235	0.695777595043182	122.409088134766	10772
True	False	False	False	False	-3149.34008789063	100.55876159668	282.831207275391	0.781313419342041	0.959117650985718	0.865468084812164	82.6941146850586	21087
True	False	False	False	False	-3142.28540039063	296.071716308594	164.153015136719	0.786518931388855	0.937217772006989	1	89.4324340820313	13236
True	False	False	False	False	-3142.64868164063	855.409606933594	67.6576614379883	0.85745632648468	0.967569947242737	1	119.311477661133	7278
True	False	False	False	False	-3140.22387695313	644.387939453125	219.610107421875	0.753714084625244	0.962380647659302	0.665484547615051	85.797981262207	16988
True	False	False	False	False	-3139.61547851563	155.960739135742	214.064392089844	0.78862863779068	0.959415793418884	1	82.9948196411133	16018
True	False	False	False	False	-3139.62060546875	536.709289550781	155.279876708984	0.838737607002258	0.954182624816895	1	81.6357116699219	11429
True	False	False	False	False	-3139.63354492188	812.739135742188	160.825576782227	0.672784626483917	0.94718736410141	0.450683176517487	83.1379318237305	12055
True	False	False	False	False	-3138.67700195313	563.308166503906	153.061584472656	0.670138359069824	0.958750009536743	0.446043819189072	73.4927520751953	10142
True	False	False	False	False	-3137.76879882813	336.358612060547	175.244430541992	0.632186830043793	0.941681921482086	0.387277454137802	71.4683532714844	11292
True	False	False	False	False	-3136.86450195313	419.518463134766	140.861022949219	0.810112833976746	0.961003601551056	1	75.9133834838867	9641
True	False	False	False	False	-3136.2333984375	621.752075195313	69.8759460449219	0.766303777694702	0.953661262989044	0.730220139026642	72.1587295532227	4546
True	False	False	False	False	-3134.17578125	902.794250488281	22.1828384399414	0.598902344703674	0.949588060379028	0.344725489616394	121.25	2425
True	False	False	False	False	-3133.43188476563	252.639053344727	259.539215087891	0.738230884075165	0.951693177223206	0.606346130371094	87.5641021728516	20490
True	False	False	False	False	-3132.2412109375	454.448638916016	236.24723815918	0.827603161334991	0.967347145080566	1	83.0422515869141	17688
True	False	False	False	False	-3131.12231445313	883.052917480469	131.987884521484	0.750850260257721	0.956391155719757	0.653257846832275	139.38655090332	16587
True	False	False	False	False	-3128.81469726563	503.762298583984	338.288299560547	0.830317556858063	0.963704884052277	1	87.6819686889648	26743
True	False	False	False	False	-3126.81591796875	844.411376953125	133.097030639648	0.729813098907471	0.95522403717041	0.579738736152649	83.1166687011719	9974
True	False	False	False	False	-3125.1376953125	615.44189453125	131.987884521484	0.670856893062592	0.902096569538116	0.447295248508453	74.1848754882813	8828
True	False	False	False	False	-3122.21337890625	198.579971313477	176.353576660156	0.751696765422821	0.974063634872437	0.656798779964447	77.3459091186523	12298
True	False	False	False	False	-3121.13745117188	395.033294677734	187.44499206543	0.791505575180054	0.967593848705292	1	79.1420135498047	13375
True	False	False	False	False	-3121.96411132813	867.867736816406	138.64274597168	0.818826138973236	0.96599406003952	1	106.592002868652	13324
True	False	False	False	False	-3116.181640625	138.555404663086	143.079315185547	0.772836744785309	0.949481606483459	0.775464057922363	74.5503845214844	9617
True	False	False	False	False	-3112.43701171875	105.98486328125	144.188446044922	0.799139618873596	0.945945560932159	1	76.4076919555664	9933
True	False	False	False	False	-3112.58642578125	350.067443847656	134.206176757813	0.823480188846588	0.958860516548157	1	69.5537185668945	8416
True	False	False	False	False	-3111.58227539063	572.143737792969	170.807861328125	0.677236258983612	0.945123434066772	0.458681643009186	74.3701324462891	11453
True	False	False	False	False	-3112.361328125	638.775329589844	158.607299804688	0.734701037406921	0.935191094875336	0.594812333583832	133.685317993164	19117
True	False	False	False	False	-3110.17846679688	720.298706054688	257.320922851563	0.705485999584198	0.924209475517273	0.516324877738953	101.24137878418	23488
True	False	False	False	False	-3110.19970703125	931.696594238281	318.32373046875	0.428522080183029	0.931121230125427	0.194683447480202	141.324035644531	40560
True	False	False	False	False	-3105.56274414063	234.560256958008	186.335845947266	0.823659300804138	0.964566469192505	1	79.1071395874023	13290
True	False	False	False	False	-3101.86083984375	591.372009277344	173.026138305664	0.701317846775055	0.95335865020752	0.506941378116608	87.1089706420898	13589
True	False	False	False	False	-3102.65625	757.245422363281	181.899276733398	0.796396315097809	0.971960604190826	1	75.2256088256836	12337
True	False	False	False	False	-3102.34619140625	919.743469238281	77.6399383544922	0.471058636903763	0.910181045532227	0.225012093782425	93.6142883300781	6553
True	False	False	False	False	-3098.29809570313	409.278106689453	241.792938232422	0.675162255764008	0.936695694923401	0.454924136400223	77.2981643676758	16851
True	False	False	False	False	-3094.24487304688	449.377349853516	178.571853637695	0.737268269062042	0.955127596855164	0.603142499923706	76.9937896728516	12396
True	False	False	False	False	-3093.3662109375	814.322570800781	227.374099731445	0.773811042308807	0.970001876354218	0.783385038375854	83.1951217651367	17055
True	False	False	False	False	-3092.14526367188	202.931823730469	198.536407470703	0.819695770740509	0.961645185947418	1	82.2849197387695	14729
True	False	False	False	False	-3091.4541015625	979.875854492188	143.079315185547	0.647346317768097	0.926084697246552	0.409191995859146	140.93798828125	18181
True	False	False	False	False	-3088.40405273438	498.118957519531	205.191253662109	0.581789672374725	0.94929575920105	0.325241833925247	79.405403137207	14690
True	False	False	False	False	-3085.53930664063	136.457504272461	235.138092041016	0.710976958274841	0.961599290370941	0.529256939888	100.924530029297	21396
True	False	False	False	False	-3082.78686523438	537.870666503906	222.937530517578	0.656204998493195	0.917932510375977	0.422901719808578	75.2288589477539	15121
True	False	False	False	False	-3082.18237304688	959.836730957031	104.259346008301	0.811947047710419	0.96260392665863	1	88.7978744506836	8347
True	False	False	False	False	-3079.4169921875	269.259033203125	215.173538208008	0.738487541675568	0.957463443279266	0.607207953929901	83.1134033203125	16124
True	False	False	False	False	-3079.564453125	1004.25408935547	17.7462711334229	0.689935445785522	0.930587589740753	0.482980132102966	122.875	1966
True	False	False	False	False	-3078.84790039063	782.68359375	133.097030639648	0.757159888744354	0.964626967906952	0.681215405464172	71.8499984741211	8622
True	False	False	False	False	-3075.61254882813	935.218322753906	175.244430541992	0.589369595050812	0.929868519306183	0.333696871995926	77.3101272583008	12215
True	False	False	False	False	-3070.14453125	572.316955566406	148.625015258789	0.642023265361786	0.947645664215088	0.401286989450455	73.5820922851563	9860
True	False	False	False	False	-3071.26171875	862.967163085938	229.592376708984	0.765733182430267	0.950303316116333	0.726765692234039	78.0772933959961	16162
True	False	False	False	False	-3070.509765625	1014.13763427734	131.987884521484	0.759082078933716	0.942927420139313	0.690548181533813	137.663864135742	16382
True	False	False	False	False	-3069.50927734375	989.108276367188	119.787330627441	0.764188587665558	0.95954817533493	0.717723667621613	90.9166641235352	9819
True	False	False	False	False	-3067.63647460938	662.064575195313	496.895599365234	0.828619480133057	0.957919359207153	1	94.2098236083984	42206
True	False	False	False	False	-3061.18798828125	1043.32568359375	141.970169067383	0.739838838577271	0.954996645450592	0.6118004322052	137.015625	17538
True	False	False	False	False	-3060.921875	1063.07763671875	18.8554134368896	0.374008387327194	0.893884897232056	0.160268649458885	119.764709472656	2036
True	False	False	False	False	-3060.8427734375	903.225952148438	195.208984375	0.592188000679016	0.942542493343353	0.336910277605057	73.3522720336914	12910
True	False	False	False	False	-3050.27758789063	320.06884765625	140.861022949219	0.797730386257172	0.963296592235565	1	103.622047424316	13160
True	False	False	False	False	-3056.17602539063	764.991333007813	161.934722900391	0.84387868642807	0.963439404964447	1	91.6301345825195	13378
True	False	False	False	False	-3049.7236328125	1014.16729736328	133.097030639648	0.807529091835022	0.958487033843994	1	85.8249969482422	10299
True	False	False	False	False	-3045.94946289063	1031.04772949219	99.8227767944336	0.777396082878113	0.959297358989716	0.816632270812988	82.6888885498047	7442
True	False	False	False	False	-3045.64135742188	567.587280273438	139.751892089844	0.782931506633759	0.965477705001831	0.893864810466766	76.460319519043	9634
True	False	False	False	False	-3045.49340820313	616.538696289063	206.300399780273	0.825437128543854	0.95652037858963	1	91.365592956543	16994
True	False	False	False	False	-3045.47631835938	954.796630859375	177.462707519531	0.802910149097443	0.959327280521393	1	80.7687530517578	12923
True	False	False	False	False	-3044.99047851563	1076.17663574219	19.9645557403564	0.661957681179047	0.902729630470276	0.432207375764847	104.888885498047	1888
True	False	False	False	False	-3044.9599609375	475.820953369141	199.645553588867	0.685194611549377	0.954431593418121	0.47363543510437	86.6111145019531	15590
True	False	False	False	False	-3044.47827148438	744.381530761719	112.023338317871	0.726439833641052	0.935754537582397	0.569876611232758	76.5544586181641	7732
True	False	False	False	False	-3044.00561523438	809.406188964844	226.264953613281	0.745827674865723	0.966174721717834	0.633371949195862	83.4117660522461	17016
True	False	False	False	False	-3041.3818359375	986.606323242188	160.825576782227	0.594646453857422	0.963231563568115	0.339745283126831	75.5310363769531	10952
True	False	False	False	False	-3039.74633789063	406.853790283203	190.772415161133	0.66829925775528	0.946390509605408	0.442867994308472	75.3953475952148	12968
True	False	False	False	False	-3038.27709960938	755.60693359375	43.256534576416	0.801492035388947	0.95463091135025	1	67.3076934814453	2625
True	False	False	False	False	-3035.4990234375	842.978271484375	207.409545898438	0.773656368255615	0.958492875099182	0.782101511955261	81.0160446166992	15150
True	False	False	False	False	-3034.18359375	429.836151123047	276.176330566406	0.800341367721558	0.96056205034256	1	80.4377517700195	20029
True	False	False	False	False	-3031.05590820313	537.302856445313	209.627822875977	0.725569725036621	0.952490448951721	0.567398190498352	81.7513198852539	15451
True	False	False	False	False	-3028.63037109375	716.737487792969	229.592376708984	0.821119010448456	0.965422868728638	1	88.4444427490234	18308
True	False	False	False	False	-3028.26489257813	1104.45568847656	194.099838256836	0.577695429325104	0.947096347808838	0.320783913135529	133.177139282227	23306
True	False	False	False	False	-3026.56713867188	915.551940917969	220.719253540039	0.565025687217712	0.926701843738556	0.307442009449005	82.452262878418	16408
True	False	False	False	False	-3024.00170898438	482.547393798828	200.754699707031	0.66173928976059	0.955787718296051	0.431847929954529	77.8950271606445	14099
True	False	False	False	False	-3019.98388671875	676.262268066406	204.082122802734	0.761244773864746	0.939080834388733	0.701598525047302	80.0380401611328	14727
True	False	False	False	False	-3016.89599609375	326.899536132813	151.952453613281	0.791858732700348	0.958261728286743	1	99.8759155273438	13683
True	False	False	False	False	-3016.89819335938	990.310607910156	190.772415161133	0.374786764383316	0.792228221893311	0.160729929804802	73.4069747924805	12626
True	False	False	False	False	-3014.33984375	936.523986816406	161.934722900391	0.757529318332672	0.95607990026474	0.682975828647614	76.4726028442383	11165
True	False	False	False	False	-3010.40869140625	592.246520996094	208.518692016602	0.730466604232788	0.951744496822357	0.581698298454285	82.5159606933594	15513
True	False	False	False	False	-3010.33764648438	1140.40344238281	341.61572265625	0.308644324541092	0.920945346355438	0.12415374815464	129.474029541016	39878
True	False	False	False	False	-3006.95092773438	956.683227539063	165.262145996094	0.791833221912384	0.953716814517975	1	76.2953033447266	11368
True	False	False	False	False	-3006.93286132813	1045.29077148438	137.533599853516	0.622255384922028	0.95680695772171	0.373850047588348	68.3225784301758	8472
True	False	False	False	False	-3003.28149414063	754.58544921875	220.719253540039	0.707414329051971	0.943970203399658	0.520789325237274	84.87939453125	16891
True	False	False	False	False	-3002.35913085938	1105.03112792969	117.569046020508	0.793545544147491	0.962107300758362	1	75.1415100097656	7965
True	False	False	False	False	-3002.314453125	1072.83630371094	150.843307495117	0.660426199436188	0.951011419296265	0.429697334766388	70.779411315918	9626
True	False	False	False	False	-2998.29565429688	509.066223144531	197.427261352539	0.82590115070343	0.965529382228851	1	78.9662933349609	14056
True	False	False	False	False	-2997.71215820313	642.496459960938	202.97297668457	0.650536775588989	0.94704008102417	0.414047062397003	78.2841567993164	14326
True	False	False	False	False	-2998.06127929688	866.775268554688	228.483245849609	0.807278871536255	0.962943911552429	1	80.5922317504883	16602
True	False	False	False	False	-2992.99755859375	613.870849609375	146.40673828125	0.790809690952301	0.958077073097229	1	74.7803039550781	9871
True	False	False	False	False	-2989.4619140625	455.655639648438	183.008422851563	0.76558256149292	0.952616155147552	0.725864291191101	79.6848449707031	13148
True	False	False	False	False	-2986.55712890625	1168.73596191406	165.262145996094	0.601372361183167	0.957873225212097	0.347659230232239	124.677848815918	18577
True	False	False	False	False	-2986.009765625	544.096374511719	184.117568969727	0.699031293392181	0.95255035161972	0.501940369606018	77.5903625488281	12880
True	False	False	False	False	-2984.703125	814.632629394531	282.831207275391	0.699185073375702	0.950766682624817	0.502273559570313	96.4313735961914	24590
True	False	False	False	False	-2984.3505859375	1141.57360839844	138.64274597168	0.704681634902954	0.952330470085144	0.514486134052277	81.7839965820313	10223
True	False	False	False	False	-2982.30419921875	483.585723876953	136.424453735352	0.71093887090683	0.944409251213074	0.529164910316467	88.4308929443359	10877
True	False	False	False	False	-2981.181640625	757.134765625	184.117568969727	0.573997378349304	0.937568724155426	0.316820412874222	74.1807250976563	12314
True	False	False	False	False	-2981.9560546875	1034.41394042969	174.135284423828	0.667044520378113	0.955137968063354	0.440723568201065	73.5668792724609	11550
True	False	False	False	False	-2978.13745117188	702.53076171875	174.135284423828	0.752221286296844	0.948155701160431	0.659022986888885	100.643310546875	15801
True	False	False	False	False	-2974.36645507813	784.495178222656	108.695907592773	0.566439092159271	0.938250005245209	0.308897823095322	68.1326522827148	6677
True	False	False	False	False	-2976.0576171875	1205.07946777344	129.769607543945	0.719225645065308	0.953589022159576	0.550069808959961	132.888885498047	15548
True	False	False	False	False	-2973.95776367188	1004.86883544922	214.064392089844	0.516469717025757	0.903828620910645	0.261703550815582	77.803108215332	15016
True	False	False	False	False	-2972.18774414063	587.9013671875	205.191253662109	0.755939364433289	0.945689499378204	0.675504744052887	76.2432403564453	14105
True	False	False	False	False	-2971.53051757813	1179.44079589844	32.1651153564453	0.670478940010071	0.951878786087036	0.446636199951172	83.5517272949219	2423
True	False	False	False	False	-2962.64453125	682.237365722656	209.627822875977	0.628847420215607	0.933736681938171	0.382685959339142	77.1111145019531	14574
True	False	False	False	False	-2966.81225585938	859.933044433594	225.155807495117	0.6575807929039	0.939114928245544	0.425097167491913	76.9211807250977	15615
True	False	False	False	False	-2967.18969726563	913.742004394531	200.754699707031	0.638207376003265	0.95209938287735	0.395763248205185	81.8674011230469	14818
True	False	False	False	False	-2964.26342773438	1226.16442871094	175.244430541992	0.665343046188354	0.958800315856934	0.437843710184097	143.89241027832	22735
True	False	False	False	False	-2960.50024414063	770.672119140625	97.6044921875	0.809059381484985	0.951477408409119	1	74.113639831543	6522
True	False	False	False	False	-2957.96508789063	813.133117675781	192.990692138672	0.641445636749268	0.940170347690582	0.400443345308304	80.9080429077148	14078
True	False	False	False	False	-2956.58569335938	1068.69775390625	175.244430541992	0.396436870098114	0.89085054397583	0.173892483115196	69.9113922119141	11046
True	False	False	False	False	-2950.8310546875	1101.82507324219	192.990692138672	0.628765285015106	0.961651206016541	0.382574021816254	73.5632171630859	12800
True	False	False	False	False	-2954.83203125	1182.8857421875	165.262145996094	0.773095011711121	0.954267740249634	0.777525901794434	90.637580871582	13505
True	False	False	False	False	-2951.744140625	1249.6962890625	138.64274597168	0.722498834133148	0.958261728286743	0.558853149414063	137.695999145508	17212
True	False	False	False	False	-2949.93359375	988.856140136719	122.005615234375	0.79117214679718	0.950423002243042	1	69.7090911865234	7668
True	False	False	False	False	-2946.494140625	783.210266113281	156.389007568359	0.588515818119049	0.939982950687408	0.332731008529663	76.7659606933594	10824
True	False	False	False	False	-2947.67309570313	1022.33758544922	134.206176757813	0.71416711807251	0.951223969459534	0.537096202373505	70.5206604003906	8533
True	False	False	False	False	-2946.64599609375	967.116943359375	143.079315185547	0.669323861598969	0.953517138957977	0.444632470607758	76.2248077392578	9833
True	False	False	False	False	-2946.58642578125	1274.60974121094	43.256534576416	0.450839281082153	0.936355650424957	0.210165485739708	116.02564239502	4525
True	False	False	False	False	-2943.94702148438	921.932434082031	194.099838256836	0.794006049633026	0.953639924526215	1	86.1257171630859	15072
True	False	False	False	False	-2943.79858398438	1049.93811035156	186.335845947266	0.53001195192337	0.901862502098083	0.273694783449173	73.9940490722656	12431
True	False	False	False	False	-2943.04028320313	754.447204589844	176.353576660156	0.605255246162415	0.932446122169495	0.352337509393692	73.3081741333008	11656
True	False	False	False	False	-2939.84326171875	563.276245117188	189.663269042969	0.558263957500458	0.940754890441895	0.300584822893143	73.2105255126953	12519
True	False	False	False	False	-2941.30786132813	868.809692382813	139.751892089844	0.816307187080383	0.969638168811798	1	75.8095245361328	9552
True	False	False	False	False	-2940.8466796875	945.376831054688	83.1856460571289	0.69868016242981	0.957018911838531	0.501181185245514	73.413330078125	5506
True	False	False	False	False	-2940.5947265625	843.755981445313	145.297592163086	0.686453282833099	0.954041123390198	0.47608295083046	84.7175598144531	11098
True	False	False	False	False	-2937.59692382813	609.386535644531	226.264953613281	0.691882908344269	0.948829054832458	0.486921042203903	84.4803924560547	17234
True	False	False	False	False	-2937.08178710938	1142.93237304688	180.790130615234	0.773620665073395	0.949118077754974	0.781806230545044	110.214721679688	17965
True	False	False	False	False	-2937.59008789063	1169.99182128906	37.7108268737793	0.636951267719269	0.930735766887665	0.393970042467117	60.6176452636719	2061
True	False	False	False	False	-2935.06103515625	696.143005371094	211.846115112305	0.82183825969696	0.960487306118011	1	78.5706787109375	15007
True	False	False	False	False	-2928.06811523438	1003.38635253906	95.3862075805664	0.654741525650024	0.961144268512726	0.42058664560318	67.5930252075195	5813
True	False	False	False	False	-2925.76416015625	1292.29028320313	144.188446044922	0.667910039424896	0.961923837661743	0.442200928926468	134.369232177734	17468
True	False	False	False	False	-2920.28295898438	793.021911621094	212.955261230469	0.626822650432587	0.948759257793427	0.379940390586853	76.9166641235352	14768
True	False	False	False	False	-2920.89770507813	864.029663085938	122.005615234375	0.748618364334106	0.946764230728149	0.64419424533844	77.636360168457	8540
True	False	False	False	False	-2918.11767578125	745.098510742188	219.610107421875	0.698149502277374	0.957199692726135	0.500038266181946	81.1767654418945	16073
True	False	False	False	False	-2918.2919921875	1273.84301757813	202.97297668457	0.645259380340576	0.942724525928497	0.406064331531525	93.1530075073242	17047
True	False	False	False	False	-2916.39819335938	902.183410644531	191.881561279297	0.694694042205811	0.891654908657074	0.492720693349838	140.02311706543	24224
True	False	False	False	False	-2917.3017578125	963.275085449219	148.625015258789	0.650714099407196	0.945995032787323	0.414319545030594	78.7985076904297	10559
True	False	False	False	False	-2916.60400390625	988.327453613281	157.498153686523	0.652763843536377	0.959865748882294	0.41749033331871	80.4295806884766	11421
True	False	False	False	False	-2916.4580078125	1072.3486328125	134.206176757813	0.706714987754822	0.944118440151215	0.51916092634201	68.2644653320313	8260
True	False	False	False	False	-2916.40576171875	1217.97033691406	209.627822875977	0.838750660419464	0.959381341934204	1	84.3544998168945	15943
True	False	False	False	False	-2908.52416992188	807.076171875	32.1651153564453	0.684656083583832	0.91546505689621	0.472595363855362	74.3103485107422	2155
True	False	False	False	False	-2907.35522460938	920.886535644531	165.262145996094	0.723555207252502	0.958750009536743	0.561758041381836	81.677848815918	12170
True	False	False	False	False	-2906.47973632813	1322.60046386719	117.569046020508	0.816733479499817	0.951809823513031	1	138.198120117188	14649
True	False	False	False	False	-2905.15307617188	1034.220703125	275.067199707031	0.841112554073334	0.965526759624481	1	89.0443572998047	22083
True	False	False	False	False	-2903.20581054688	853.040954589844	113.132476806641	0.763600468635559	0.961469709873199	0.714391827583313	79.3333358764648	8092
True	False	False	False	False	-2901.953125	877.769775390625	150.843307495117	0.722747147083282	0.944861710071564	0.559532701969147	77.8897094726563	10593
True	False	False	False	False	-2899.71069335938	815.519714355469	136.424453735352	0.764290273189545	0.948458433151245	0.718305766582489	75.1626052856445	9245
True	False	False	False	False	-2900.44897460938	1189.84265136719	197.427261352539	0.807617545127869	0.961822032928467	1	80.994384765625	14417
True	False	False	False	False	-2897.6005859375	705.618225097656	104.259346008301	0.665127098560333	0.950826644897461	0.437480479478836	74.8085098266602	7032
True	False	False	False	False	-2896.73388671875	773.220581054688	161.934722900391	0.757529318332672	0.93986177444458	0.682975828647614	92.5821914672852	13517
True	False	False	False	False	-2894.5166015625	1088.015625	119.787330627441	0.647026121616364	0.930586695671082	0.408709734678268	69.7592620849609	7534
True	False	False	False	False	-2891.892578125	1001.25408935547	171.917007446289	0.6527099609375	0.956969738006592	0.417406469583511	78.2387084960938	12127
True	False	False	False	False	-2888.45239257813	1152.28271484375	176.353576660156	0.824980556964874	0.96664172410965	1	71.7358474731445	11406
True	False	False	False	False	-2889.56030273438	1340.14880371094	150.843307495117	0.766693592071533	0.947770297527313	0.73261821269989	115.125	15657
True	False	False	False	False	-2886.83740234375	719.06005859375	217.391815185547	0.65948212146759	0.940051317214966	0.428161919116974	82.75	16219
True	False	False	False	False	-2884.76513671875	849.944946289063	149.734161376953	0.72464644908905	0.957171022891998	0.564796566963196	77.7851867675781	10501
True	False	False	False	False	-2884.02856445313	1250.17150878906	134.206176757813	0.823480188846588	0.963263034820557	1	76.859504699707	9300
True	False	False	False	False	-2883.43041992188	1297.97521972656	139.751892089844	0.825376749038696	0.957006096839905	1	82.3015899658203	10370
True	False	False	False	False	-2878.51342773438	931.000732421875	183.008422851563	0.598280549049377	0.928269386291504	0.343992054462433	69.9757537841797	11546
True	False	False	False	False	-2877.53247070313	904.053833007813	168.589569091797	0.745215535163879	0.954299628734589	0.631068110466003	82.4934234619141	12539
True	False	False	False	False	-2876.09887695313	1368.96997070313	225.155807495117	0.411139458417892	0.892191171646118	0.183218404650688	122.261085510254	24819
True	False	False	False	False	-2876.0869140625	962.789001464844	183.008422851563	0.790551066398621	0.965481817722321	1	78.6848449707031	12983
True	False	False	False	False	-2872.94506835938	1040.5390625	280.612915039063	0.757859289646149	0.94718998670578	0.684561431407928	79.0197601318359	19992
True	False	False	False	False	-2871.21533203125	1123.31848144531	192.990692138672	0.620639681816101	0.939828455448151	0.371728718280792	70.5	12267
True	False	False	False	False	-2869.60278320313	1208.16833496094	217.391815185547	0.65948212146759	0.944001734256744	0.428161919116974	79.4846954345703	15579
True	False	False	False	False	-2857.4990234375	986.069702148438	189.663269042969	0.602947294712067	0.949937462806702	0.349546879529953	74.0643310546875	12665
True	False	False	False	False	-2859.13330078125	1399.61596679688	191.881561279297	0.609999299049377	0.945254266262054	0.358167439699173	138.421966552734	23947
True	False	False	False	False	-2855.38842773438	705.081726074219	259.539215087891	0.566576600074768	0.964382648468018	0.309039890766144	77.6111145019531	18161
True	False	False	False	False	-2854.06225585938	1105.70947265625	192.990692138672	0.74201226234436	0.943079710006714	0.619389593601227	71.1839065551758	12386
True	False	False	False	False	-2847.53076171875	1235.20678710938	158.607299804688	0.734701037406921	0.949391782283783	0.594812333583832	83.0279693603516	11873
True	False	False	False	False	-2840.93286132813	1170.16882324219	174.135284423828	0.705813467502594	0.946351170539856	0.517077386379242	98.8089141845703	15513
True	False	False	False	False	-2842.51098632813	1278.41967773438	178.571853637695	0.730485558509827	0.947854280471802	0.581755340099335	78.788818359375	12685
True	False	False	False	False	-2835.59716796875	1023.53344726563	249.556930541992	0.643533885478973	0.939228057861328	0.403506189584732	79.8844451904297	17974
True	False	False	False	False	-2835.869140625	1414.94909667969	229.592376708984	0.387414932250977	0.913340032100677	0.168327838182449	90.898551940918	18816
True	False	False	False	False	-2834.365234375	1063.11584472656	235.138092041016	0.790799736976624	0.961673855781555	1	85.0141525268555	18023
True	False	False	False	False	-2831.00122070313	1368.57006835938	181.899276733398	0.670130014419556	0.931168913841248	0.446029275655746	71.0487823486328	11652
True	False	False	False	False	-2825.70288085938	1297.57995605469	135.315322875977	0.778218626976013	0.961003601551056	0.825467169284821	72.836067199707	8886
True	False	False	False	False	-2826.93481445313	1448.84130859375	170.807861328125	0.671129822731018	0.954078197479248	0.447772175073624	141.077926635742	21726
True	False	False	False	False	-2825.32983398438	1200.8271484375	170.807861328125	0.737847626209259	0.951128363609314	0.605065226554871	71.7467498779297	11049
True	False	False	False	False	-2825.14013671875	1237.92749023438	167.480438232422	0.685113787651062	0.95434182882309	0.473479032516479	72.8807983398438	11005
True	False	False	False	False	-2822.1005859375	1110.18225097656	140.861022949219	0.715956509113312	0.954772591590881	0.541606366634369	77.7322845458984	9872
True	False	False	False	False	-2819.34838867188	1134.88305664063	134.206176757813	0.823480188846588	0.963870942592621	1	81.2066116333008	9826
True	False	False	False	False	-2819.06103515625	1323.32678222656	215.173538208008	0.588091909885406	0.952988624572754	0.332252770662308	73.8298950195313	14323
True	False	False	False	False	-2812.4970703125	895.590454101563	176.353576660156	0.751696765422821	0.968157827854156	0.656798779964447	82.7043991088867	13150
True	False	False	False	False	-2811.94946289063	1158.99658203125	222.937530517578	0.656204998493195	0.9171182513237	0.422901719808578	137.771148681641	27692
True	False	False	False	False	-2809.63598632813	996.247375488281	155.279876708984	0.567088901996613	0.933507919311523	0.309569776058197	66.7142868041992	9340
True	False	False	False	False	-2806.70166015625	1475.16870117188	179.680999755859	0.637109935283661	0.961762487888336	0.394195854663849	129.543212890625	20986
True	False	False	False	False	-2805.18579101563	1080.22314453125	154.17073059082	0.688059508800507	0.957101106643677	0.479241073131561	72.4964065551758	10077
True	False	False	False	False	-2803.73315429688	1270.30139160156	170.807861328125	0.598360955715179	0.945471882820129	0.344086796045303	73.2922058105469	11287
True	False	False	False	False	-2795.47729492188	1207.76220703125	147.515884399414	0.742133617401123	0.955782294273376	0.619820952415466	75.315788269043	10017
True	False	False	False	False	-2797.64184570313	1347.96643066406	197.427261352539	0.592247843742371	0.924649715423584	0.336978912353516	77.6629180908203	13824
True	False	False	False	False	-2796.87353515625	1296.265625	163.043869018555	0.76271790266037	0.964829623699188	0.709498703479767	72.7210922241211	10690
True	False	False	False	False	-2791.73657226563	1231.82080078125	166.371292114258	0.845617949962616	0.963892996311188	1	76.3866653442383	11458
True	False	False	False	False	-2791.9091796875	1499.98547363281	149.734161376953	0.661869049072266	0.949531018733978	0.432061463594437	138.044448852539	18636
True	False	False	False	False	-2785.94458007813	1521.67199707031	51.0205307006836	0.551170408725739	0.882004797458649	0.29357522726059	108.913040161133	5010
True	False	False	False	False	-2781.96997070313	1421.93493652344	250.666076660156	0.486218422651291	0.84172135591507	0.236710608005524	80.9070816040039	18285
True	False	False	False	False	-2780.15234375	1078.60974121094	153.061584472656	0.676577270030975	0.943950593471527	0.457481801509857	74.8188400268555	10325
True	False	False	False	False	-2773.48071289063	1128.91491699219	209.627822875977	0.772283971309662	0.956595480442047	0.771135985851288	84.8201065063477	16031
True	False	False	False	False	-2773.71020507813	1262.45031738281	177.462707519531	0.735508561134338	0.952336490154266	0.597400009632111	70.5062484741211	11281
True	False	False	False	False	-2772.0654296875	1357.2548828125	295.031768798828	0.584885835647583	0.949830830097198	0.328663170337677	84.3383483886719	22434
True	False	False	False	False	-2771.10229492188	1199.44787597656	149.734161376953	0.78029876947403	0.939142346382141	0.850861847400665	71.2222213745117	9615
True	False	False	False	False	-2766.76611328125	1160.64709472656	250.666076660156	0.737822473049164	0.959237158298492	0.604981422424316	83.0752182006836	18775
True	False	False	False	False	-2767.81469726563	1534.57495117188	125.333038330078	0.705301880836487	0.958614528179169	0.515902817249298	120.610618591309	13629
True	False	False	False	False	-2761.21826171875	1478.54992675781	276.176330566406	0.527582287788391	0.90617835521698	0.271503537893295	77.6104431152344	19325
True	False	False	False	False	-2759.5693359375	1097.61059570313	70.9850845336914	0.820201992988586	0.959310948848724	1	65.015625	4161
True	False	False	False	False	-2753.48559570313	1233.15185546875	173.026138305664	0.829033434391022	0.967536687850952	1	76.7564086914063	11974
True	False	False	False	False	-2752.17626953125	1523.40270996094	185.226699829102	0.668197453022003	0.943954169750214	0.44269335269928	108.694610595703	18152
True	False	False	False	False	-2749.5107421875	1079.29296875	192.990692138672	0.525142729282379	0.926670134067535	0.269321203231812	78.7068939208984	13695
True	False	False	False	False	-2747.77807617188	1196.40856933594	153.061584472656	0.786026954650879	0.955881536006927	1	74.1811599731445	10237
True	False	False	False	False	-2747.2275390625	1277.32104492188	266.194061279297	0.737667322158813	0.939771413803101	0.604465067386627	118.008331298828	28322
True	False	False	False	False	-2742.70141601563	1320.73706054688	86.513069152832	0.84085887670517	0.962681770324707	1	66	5148
True	False	False	False	False	-2746.31103515625	1558.521484375	144.188446044922	0.725393772125244	0.9603191614151	0.566900193691254	117.900001525879	15327
True	False	False	False	False	-2741.80419921875	1581.58276367188	31.0559749603271	0.312477320432663	0.871361613273621	0.126140207052231	108.392860412598	3035
True	False	False	False	False	-2736.52197265625	1522.07775878906	11.0914192199707	0.673765122890472	0.91785192489624	0.452423572540283	65.9000015258789	659
True	False	False	False	False	-2733.44873046875	1129.73278808594	150.843307495117	0.836022973060608	0.970424890518188	1	76.1764678955078	10360
True	False	False	False	False	-2731.9990234375	1300.61157226563	98.7136306762695	0.736421585083008	0.949113190174103	0.600361526012421	79.1685409545898	7046
True	False	False	False	False	-2733.4599609375	1342.56335449219	100.931915283203	0.665395319461823	0.956727266311646	0.437931686639786	69.4505462646484	6320
True	False	False	False	False	-2730.90991210938	1402.14111328125	45.4748191833496	0.690609216690063	0.929596841335297	0.484336644411087	101.634147644043	4167
True	False	False	False	False	-2730.70751953125	1239.08996582031	139.751892089844	0.728278815746307	0.966144263744354	0.575201690196991	81.1746063232422	10228
True	False	False	False	False	-2729.82177734375	1100.69958496094	138.64274597168	0.785167694091797	0.968110144138336	0.96631795167923	70.1760025024414	8772
True	False	False	False	False	-2726.47412109375	1283.39306640625	80.9673614501953	0.760632932186127	0.959679543972015	0.698408961296082	76.5890426635742	5591
True	False	False	False	False	-2721.70532226563	1412.81506347656	61.0028076171875	0.635798990726471	0.88018673658371	0.392335802316666	95.4727249145508	5251
True	False	False	False	False	-2721.29443359375	189.248977661133	153.061584472656	0.786026954650879	0.966947674751282	1	71.9855041503906	9934
True	False	False	False	False	-2717.91333007813	1199.9248046875	242.902084350586	0.763394474983215	0.955778777599335	0.713238716125488	83.7351608276367	18338
True	False	False	False	False	-2721.29150390625	1377.16674804688	139.751892089844	0.660252749919891	0.953286826610565	0.429414510726929	71.9444427490234	9065
True	False	False	False	False	-2711.42626953125	1170.62927246094	187.44499206543	0.659937500953674	0.971060693264008	0.42890140414238	83.6804733276367	14142
True	False	False	False	False	-2712.59252929688	1305.69812011719	127.551322937012	0.77388209104538	0.946458697319031	0.783978283405304	73.8782577514648	8496
True	False	False	False	False	-2711.69750976563	1479.001953125	275.067199707031	0.699044167995453	0.968572676181793	0.501968204975128	93.5403213500977	23198
True	False	False	False	False	-2711.10961914063	1235.00854492188	171.917007446289	0.655118346214294	0.964308440685272	0.421180754899979	81.8129043579102	12681
True	False	False	False	False	-2705.30639648438	1286.89379882813	116.459907531738	0.81883841753006	0.962896168231964	1	72.9238128662109	7657
True	False	False	False	False	-2700.6142578125	1375.1318359375	112.023338317871	0.747237205505371	0.952778518199921	0.638770759105682	75.4356460571289	7619
True	False	False	False	False	-2700.22827148438	1546.12182617188	214.064392089844	0.743535697460175	0.961697280406952	0.624866902828217	91.2383422851563	17609
True	False	False	False	False	-2699.64599609375	1619.93395996094	251.77522277832	0.419858545064926	0.905697226524353	0.188907533884048	128.444931030273	29157
True	False	False	False	False	-2696.3505859375	1342.14184570313	241.792938232422	0.79975163936615	0.950063049793243	1	84.8119277954102	18489
True	False	False	False	False	-2693.79272460938	1258.22338867188	127.551322937012	0.804429352283478	0.954083800315857	1	68.1913070678711	7842
True	False	False	False	False	-2689.80932617188	1649.65625	28.8376903533936	0.509884297847748	0.893799126148224	0.256060808897018	105.115386962891	2733
True	False	False	False	False	-2683.55126953125	1228.89038085938	123.114753723145	0.589889168739319	0.937157273292542	0.334286361932755	68.0810775756836	7557
True	False	False	False	False	-2683.94677734375	1288.77197265625	56.5662384033203	0.789839804172516	0.958401501178741	1	62.9215698242188	3209
True	False	False	False	False	-2682.76489257813	1383.42700195313	127.551322937012	0.77388209104538	0.9549640417099	0.783978283405304	73.2695617675781	8426
True	False	False	False	False	-2683.9453125	1408.43627929688	215.173538208008	0.834746718406677	0.956019997596741	1	90.9690704345703	17648
True	False	False	False	False	-2680.697265625	1588.83569335938	175.244430541992	0.673781275749207	0.915561735630035	0.452452331781387	70.873420715332	11198
True	False	False	False	False	-2679.37426757813	1500.96740722656	266.194061279297	0.771413326263428	0.953675389289856	0.76454097032547	83.2125015258789	19971
True	False	False	False	False	-2677.69750976563	1361.67553710938	130.878753662109	0.72215873003006	0.957628071308136	0.557925283908844	73.5677947998047	8681
True	False	False	False	False	-2673.32104492188	1297.27954101563	45.4748191833496	0.73448771238327	0.951893091201782	0.594133496284485	63.5609741210938	2606
True	False	False	False	False	-2672.31909179688	1623.54846191406	151.952453613281	0.710832297801971	0.954798519611359	0.528907418251038	84.8686141967773	11627
True	False	False	False	False	-2670.5263671875	1315.63940429688	93.1679229736328	0.544204831123352	0.93843287229538	0.286866098642349	62.9523811340332	5288
True	False	False	False	False	-2670.44165039063	1658.60766601563	122.005615234375	0.79117214679718	0.953440308570862	1	113.745452880859	12512
True	False	False	False	False	-2668.09008789063	1271.6328125	229.592376708984	0.468332141637802	0.902339398860931	0.222961321473122	76.8550720214844	15909
True	False	False	False	False	-2654.697265625	1186.91198730469	204.082122802734	0.472674816846848	0.892272770404816	0.226235166192055	66.9076080322266	12311
True	False	False	False	False	-2653.71264648438	1327.14672851563	125.333038330078	0.687240660190582	0.958573222160339	0.477626204490662	68.6991119384766	7763
True	False	False	False	False	-2654.16088867188	1353.30358886719	148.625015258789	0.688461124897003	0.943922579288483	0.480036944150925	66	8844
True	False	False	False	False	-2652.5419921875	1426.35327148438	145.297592163086	0.738506317138672	0.953436970710754	0.607271134853363	66.6259536743164	8728
True	False	False	False	False	-2648.81982421875	1689.42993164063	117.569046020508	0.733056902885437	0.962967336177826	0.589631855487823	125.25471496582	13277
True	False	False	False	False	-2647.8828125	1522.42114257813	185.226699829102	0.757708609104156	0.951866269111633	0.683835804462433	72.1856307983398	12055
True	False	False	False	False	-2645.99682617188	1386.59387207031	145.297592163086	0.805286824703217	0.950129747390747	1	67.4656524658203	8838
True	False	False	False	False	-2645.10009765625	1554.73425292969	266.194061279297	0.693598926067352	0.952412784099579	0.490445405244827	74.908332824707	17978
True	False	False	False	False	-2642.59155273438	1302.67529296875	131.987884521484	0.797087669372559	0.965613067150116	1	80.9747924804688	9636
True	False	False	False	False	-2642.25854492188	1633.62902832031	166.371292114258	0.728411257266998	0.958750009536743	0.575589895248413	84.7666702270508	12715
True	False	False	False	False	-2641.1201171875	1230.83959960938	166.371292114258	0.618322730064392	0.934096872806549	0.36871612071991	70.2733306884766	10541
True	False	False	False	False	-2640.58935546875	1460.20886230469	129.769607543945	0.796257674694061	0.951774656772614	1	67.7692337036133	7929
True	False	False	False	False	-2640.49877929688	1673.0390625	143.079315185547	0.764712512493134	0.95442408323288	0.720741987228394	94.5116271972656	12192
True	False	False	False	False	-2640.15356445313	1711.578125	25.5102653503418	0.571664273738861	0.924053847789764	0.314349681138992	105.130432128906	2418
True	False	False	False	False	-2637.435546875	1490.83337402344	210.736968994141	0.776370167732239	0.953206121921539	0.80633556842804	79.0315780639648	15016
True	False	False	False	False	-2623.15747070313	1292.28393554688	168.589569091797	0.436064273118973	0.897308111190796	0.199815765023232	66.3947372436523	10092
True	False	False	False	False	-2629.119140625	1437.31311035156	176.353576660156	0.737743198871613	0.935485899448395	0.604717314243317	70.7547149658203	11250
True	False	False	False	False	-2621.4287109375	1345.78698730469	188.554138183594	0.599421322345734	0.928319990634918	0.345339208841324	80.0764694213867	13613
True	False	False	False	False	-2620.67041015625	1717.90270996094	110.914192199707	0.672940909862518	0.952900290489197	0.450959801673889	108.76000213623	10876
True	False	False	False	False	-2617.20825195313	1461.06982421875	154.17073059082	0.64494526386261	0.946557521820068	0.405596792697906	67.4676284790039	9378
True	False	False	False	False	-2617.78149414063	1668.88366699219	175.244430541992	0.792873740196228	0.971496403217316	1	86.537971496582	13673
True	False	False	False	False	-2616.60766601563	1597.02856445313	236.24723815918	0.801214814186096	0.95406299829483	1	75.7230072021484	16129
True	False	False	False	False	-2613.25268554688	1628.01574707031	126.442184448242	0.819941997528076	0.957082509994507	1	73.0175476074219	8324
True	False	False	False	False	-2609.16040039063	1333.67028808594	89.8404998779297	0.843989968299866	0.96769505739212	1	78.4444427490234	6354
True	False	False	False	False	-2605.515625	1372.64489746094	77.6399383544922	0.695782601833344	0.947773933410645	0.495003014802933	76.3142852783203	5342
True	False	False	False	False	-2607.8779296875	1695.83227539063	232.919815063477	0.776830792427063	0.962467193603516	0.810867488384247	78.3285751342773	16449
True	False	False	False	False	-2602.546875	1548.32482910156	170.807861328125	0.730905413627625	0.937710106372833	0.583023309707642	75.6168823242188	11645
True	False	False	False	False	-2601.279296875	1398.41650390625	168.589569091797	0.738123416900635	0.948532164096832	0.60598623752594	81.0197372436523	12315
True	False	False	False	False	-2601.42358398438	1512.19592285156	180.790130615234	0.559114098548889	0.939471125602722	0.301437377929688	75.3926391601563	12289
True	False	False	False	False	-2597.84423828125	1576.97802734375	157.498153686523	0.514883875846863	0.922934174537659	0.260333836078644	66	9372
True	False	False	False	False	-2594.27319335938	1627.65490722656	151.952453613281	0.735381960868835	0.950792074203491	0.596992313861847	75.248176574707	10309
True	False	False	False	False	-2597.04125976563	1732.32507324219	129.769607543945	0.67625892162323	0.939728677272797	0.456904143095016	85.8888854980469	10049
True	False	False	False	False	-2592.0224609375	1458.1181640625	216.282684326172	0.608556926250458	0.947502076625824	0.356381356716156	76.7282028198242	14962
True	False	False	False	False	-2591.71044921875	1756.39514160156	218.500961303711	0.421149164438248	0.938919842243195	0.189760088920593	116.010154724121	22854
True	False	False	False	False	-2589.71142578125	1370.22326660156	54.3479537963867	0.746100842952728	0.958752870559692	0.634407699108124	86.8163299560547	4254
True	False	False	False	False	-2587.12524414063	1332.9658203125	168.589569091797	0.549266219139099	0.948229491710663	0.291724413633347	71.9210510253906	10932
True	False	False	False	False	-2587.22436523438	1692.1201171875	9.98227787017822	0.687235474586487	0.9244145154953	0.47761595249176	54.3333320617676	489
True	False	False	False	False	-2586.36376953125	1495.76281738281	170.807861328125	0.60870498418808	0.962129294872284	0.35656413435936	68.831169128418	10600
True	False	False	False	False	-2578.87231445313	1405.63342285156	127.551322937012	0.782646477222443	0.958252608776093	0.888233423233032	73.9304351806641	8502
True	False	False	False	False	-2578.0390625	1594.83764648438	144.188446044922	0.799139618873596	0.961718082427979	1	71.023078918457	9233
True	False	False	False	False	-2576.30493164063	1365.22338867188	194.099838256836	0.766700923442841	0.960819005966187	0.732663571834564	89.4114303588867	15647
True	False	False	False	False	-2575.8427734375	1429.01892089844	160.825576782227	0.720632016658783	0.968606352806091	0.553804218769073	69.6689682006836	10102
True	False	False	False	False	-2570.35961914063	1779.22033691406	128.660461425781	0.705485999584198	0.953836739063263	0.516324877738953	112.24137878418	13020
True	False	False	False	False	-2569.65991210938	1524.60388183594	155.279876708984	0.702546358108521	0.950722396373749	0.509670376777649	75.3857116699219	10554
True	False	False	False	False	-2567.34423828125	1557.53540039063	183.008422851563	0.748634278774261	0.956532716751099	0.644257545471191	75.3515167236328	12433
True	False	False	False	False	-2567.12524414063	1648.43627929688	216.282684326172	0.773517906665802	0.952774465084076	0.780960738658905	74.6666641235352	14560
True	False	False	False	False	-2564.37817382813	1702.4638671875	175.244430541992	0.694826781749725	0.937215447425842	0.492997974157333	78.0506362915039	12332
True	False	False	False	False	-2563.91015625	1464.68090820313	218.500961303711	0.772009372711182	0.954878509044647	0.769027650356293	77.4213180541992	15252
True	False	False	False	False	-2554.7890625	1583.2509765625	157.498153686523	0.68684595823288	0.961093425750732	0.476851433515549	73.6690139770508	10461
True	False	False	False	False	-2553.02465820313	1800.63818359375	76.5307922363281	0.809509754180908	0.961867272853851	1	93.7101440429688	6466
True	False	False	False	False	-2551.99780273438	1533.68444824219	169.698715209961	0.853732645511627	0.966735243797302	1	79.7647094726563	12204
True	False	False	False	False	-2548.8828125	1620.64868164063	188.554138183594	0.611360251903534	0.948324799537659	0.359863817691803	68.4117660522461	11630
True	False	False	False	False	-2545.20068359375	1820.43579101563	23.2919807434082	0.45277014374733	0.879727303981781	0.211548179388046	99.7142868041992	2094
True	False	False	False	False	-2540.56274414063	135.572555541992	18.8554134368896	0.809739828109741	0.949675559997559	1	53.9411773681641	917
True	False	False	False	False	-2539.07397460938	1472.64050292969	164.153015136719	0.718699157238007	0.942464828491211	0.548686504364014	67.1959457397461	9945
True	False	False	False	False	-2537.40991210938	1559.21362304688	168.589569091797	0.770215749740601	0.962710738182068	0.755871534347534	74.8355255126953	11375
True	False	False	False	False	-2533.8505859375	1717.15832519531	195.208984375	0.791230380535126	0.95455139875412	1	76.9829559326172	13549
True	False	False	False	False	-2532.208984375	1505.61547851563	140.861022949219	0.589266538619995	0.932352602481842	0.333580106496811	75.9370040893555	9644
True	False	False	False	False	-2531.35498046875	1437.88732910156	200.754699707031	0.80324798822403	0.95652037858963	1	77.3093948364258	13993
True	False	False	False	False	-2529.08520507813	1777.70520019531	234.028945922852	0.836986064910889	0.963838398456573	1	85.0426559448242	17944
True	False	False	False	False	-2527.09765625	1741.34350585938	168.589569091797	0.602947294712067	0.902036190032959	0.349546879529953	63.6710510253906	9678
True	False	False	False	False	-2524.13427734375	140.142623901367	241.792938232422	0.597734689712524	0.926714479923248	0.3433498442173	83.9587173461914	18303
True	False	False	False	False	-2524.75830078125	1689.71154785156	187.44499206543	0.676199793815613	0.947655439376831	0.456797003746033	68.6331329345703	11599
True	False	False	False	False	-2524.28686523438	1829.583984375	116.459907531738	0.776830792427063	0.940065443515778	0.810867488384247	158.380950927734	16630
True	False	False	False	False	-2518.615234375	1509.99743652344	98.7136306762695	0.622558355331421	0.947516262531281	0.374249786138535	74.1123580932617	6596
True	False	False	False	False	-2516.556640625	1600.96826171875	286.158630371094	0.56729531288147	0.934372365474701	0.309783577919006	90.2713165283203	23290
True	False	False	False	False	-2514.34252929688	1490.08337402344	122.005615234375	0.60501354932785	0.939278602600098	0.352043896913528	68.636360168457	7550
True	False	False	False	False	-2507.49096679688	1543.63891601563	149.734161376953	0.551631391048431	0.918384611606598	0.294025242328644	74.7407379150391	10090
True	False	False	False	False	-2509.41284179688	1850.03784179688	67.6576614379883	0.843707025051117	0.962780237197876	1	97.7377014160156	5962
True	False	False	False	False	-2509.10522460938	1648.07482910156	207.409545898438	0.659363448619843	0.931397795677185	0.427969545125961	69.7647094726563	13046
True	False	False	False	False	-2506.58642578125	1405.45324707031	180.790130615234	0.686398208141327	0.962065398693085	0.475975394248962	75.38037109375	12287
True	False	False	False	False	-2506.220703125	1461.26318359375	167.480438232422	0.783472120761871	0.96664172410965	0.905631244182587	79.6092681884766	12021
True	False	False	False	False	-2504.41650390625	1380.55859375	278.394622802734	0.564201235771179	0.885945916175842	0.306596428155899	75.3266906738281	18907
True	False	False	False	False	-2498.1181640625	1828.056640625	131.987884521484	0.60891717672348	0.956911087036133	0.356826275587082	67.310920715332	8010
True	False	False	False	False	-2496.79321289063	1503.67126464844	125.333038330078	0.702152848243713	0.955321669578552	0.50879293680191	80.8053131103516	9131
True	False	False	False	False	-2497.2666015625	1674.47985839844	215.173538208008	0.785823166370392	0.951145589351654	1	82.6288681030273	16030
True	False	False	False	False	-2496.70825195313	1534.53259277344	125.333038330078	0.748488903045654	0.965804636478424	0.643680155277252	77.1327438354492	8716
True	False	False	False	False	-2494.29418945313	1437.70520019531	190.772415161133	0.787640631198883	0.96575516462326	1	71.6220932006836	12319
True	False	False	False	False	-2492.06884765625	1567.95336914063	180.790130615234	0.602968633174896	0.937100291252136	0.349572569131851	69.7116546630859	11363
True	False	False	False	False	-2493.369140625	1766.94787597656	210.736968994141	0.608743667602539	0.938024520874023	0.356611907482147	66.5473709106445	12644
True	False	False	False	False	-2489.3330078125	1714.83276367188	225.155807495117	0.721633672714233	0.954464495182037	0.55650007724762	78.931037902832	16023
True	False	False	False	False	-2488.69384765625	1809.56640625	24.401123046875	0.760120630264282	0.941173493862152	0.695777595043182	52.6818199157715	1159
True	False	False	False	False	-2488.71850585938	1870.11743164063	123.114753723145	0.711268901824951	0.960915088653564	0.529964089393616	111.468467712402	12373
True	False	False	False	False	-2483.33251953125	1493.48645019531	100.931915283203	0.743680894374847	0.925361454486847	0.625396072864532	103.934066772461	9458
True	False	False	False	False	-2480.29809570313	1592.06213378906	195.208984375	0.798543214797974	0.960623741149902	1	75.7954559326172	13340
True	False	False	False	False	-2475.61743164063	1350.03564453125	178.571853637695	0.740105509757996	0.962777554988861	0.612717866897583	74.260871887207	11956
True	False	False	False	False	-2475.51196289063	1411.38916015625	164.153015136719	0.665352821350098	0.952110230922699	0.437860190868378	78.6486511230469	11640
True	False	False	False	False	-2475.22900390625	1732.97497558594	21.0736961364746	0.656467795372009	0.925207853317261	0.423319727182388	50.8421058654785	966
True	False	False	False	False	-2469.16772460938	1852.71472167969	293.922607421875	0.779639065265656	0.952385902404785	0.842246174812317	97.6905670166016	25888
True	False	False	False	False	-2469.38940429688	1890.53845214844	95.3862075805664	0.827333629131317	0.960534572601318	1	115.59302520752	9941
True	False	False	False	False	-2469.16479492188	1631.52380371094	301.686614990234	0.550886332988739	0.860223770141602	0.293298304080963	83.875	22814
True	False	False	False	False	-2466.44360351563	1528.31860351563	228.483245849609	0.584900975227356	0.949158608913422	0.328680008649826	83.3398056030273	17168
True	False	False	False	False	-2461.80493164063	1419.720703125	100.931915283203	0.800370097160339	0.950872540473938	1	96.6923065185547	8799
True	False	False	False	False	-2458.6357421875	1555.0634765625	168.589569091797	0.573752582073212	0.900748074054718	0.316560059785843	63.309211730957	9623
True	False	False	False	False	-2458.06372070313	1662.00512695313	23.2919807434082	0.772283971309662	0.947545111179352	0.771135985851288	55.0952377319336	1157
True	False	False	False	False	-2454.43286132813	1772.1357421875	242.902084350586	0.81012350320816	0.957691311836243	1	75.9406356811523	16631
True	False	False	False	False	-2453.13012695313	1867.39965820313	144.188446044922	0.799139618873596	0.960901081562042	1	84.3923110961914	10971
True	False	False	False	False	-2453.74536132813	1892.33044433594	110.914192199707	0.688313543796539	0.946461915969849	0.479744225740433	94.8899993896484	9489
True	False	False	False	False	-2452.00146484375	1803.73474121094	185.226699829102	0.682388484477997	0.953925251960754	0.468262076377869	63.9760475158691	10684
True	False	False	False	False	-2449.14013671875	1726.40014648438	229.592376708984	0.675793170928955	0.959237158298492	0.456061363220215	77.0579681396484	15951
True	False	False	False	False	-2448.24975585938	1707.25268554688	11.0914192199707	0.735508561134338	0.937464773654938	0.597400009632111	60.2000007629395	602
True	False	False	False	False	-2445.4951171875	1912.29724121094	124.223899841309	0.792491853237152	0.95954817533493	1	114.5	12824
True	False	False	False	False	-2444.63916015625	1601.98059082031	151.952453613281	0.738446533679962	0.960234880447388	0.607070088386536	64.9051132202148	8892
True	False	False	False	False	-2444.21313476563	1674.95532226563	209.627822875977	0.820584714412689	0.959823608398438	1	76.1798934936523	14398
True	False	False	False	False	-2437.515625	1503.52185058594	186.335845947266	0.786822140216827	0.961211442947388	1	72.4464263916016	12171
True	False	False	False	False	-2433.78271484375	1927.72607421875	84.2947845458984	0.780941009521484	0.953055739402771	0.859888970851898	114.921051025391	8734
True	False	False	False	False	-2427.57666015625	1585.58666992188	136.424453735352	0.736890852451324	0.967479050159454	0.601898670196533	66.2357711791992	8147
True	False	False	False	False	-2428.77197265625	1648.28820800781	114.241622924805	0.700978994369507	0.924705147743225	0.506193876266479	66.0485458374023	6803
True	False	False	False	False	-2428.34692382813	1625.29931640625	116.459907531738	0.706587970256805	0.936397790908813	0.518866300582886	63.238094329834	6640
True	False	False	False	False	-2427.38061523438	1727.04040527344	194.099838256836	0.660570383071899	0.949295043945313	0.429932564496994	71.5657119750977	12524
True	False	False	False	False	-2428.1455078125	1855.45068359375	16.6371288299561	0.646814525127411	0.916445434093475	0.408391445875168	52.466667175293	787
True	False	False	False	False	-2427.2158203125	1543.97058105469	185.226699829102	0.560061991214752	0.941634833812714	0.302391201257706	69.5988006591797	11623
True	False	False	False	False	-2417.46997070313	1946.19873046875	153.061584472656	0.657533288002014	0.929841697216034	0.425021052360535	140.507247924805	19390
True	False	False	False	False	-2414.40380859375	1778.60766601563	226.264953613281	0.833576381206512	0.962161064147949	1	77.9950942993164	15911
True	False	False	False	False	-2410.60009765625	1712.16809082031	179.680999755859	0.735022723674774	0.936644375324249	0.595839619636536	68.9506149291992	11170
True	False	False	False	False	-2408.27270507813	1861.16772460938	235.138092041016	0.807007014751434	0.961283147335052	1	74.1603775024414	15722
True	False	False	False	False	-2407.9921875	1529.67504882813	180.790130615234	0.773620665073395	0.956260919570923	0.781806230545044	74.1779174804688	12091
True	False	False	False	False	-2407.71069335938	1966.33435058594	83.1856460571289	0.548402726650238	0.933071553707123	0.290889292955399	120.866668701172	9065
True	False	False	False	False	-2403.0791015625	1558.25549316406	119.787330627441	0.496468275785446	0.920939803123474	0.244920253753662	59.2777786254883	6402
True	False	False	False	False	-2405.28051757813	1584.49267578125	159.716445922852	0.747152209281921	0.946799397468567	0.638441383838654	94.2291641235352	13569
True	False	False	False	False	-2403.79858398438	1653.12768554688	178.571853637695	0.686574578285217	0.946564674377441	0.476320087909698	70.4347839355469	11340
True	False	False	False	False	-2403.75244140625	1820.86328125	231.810668945313	0.373634696006775	0.811249494552612	0.160047486424446	69.6459350585938	14556
True	False	False	False	False	-2397.09619140625	1680.83288574219	189.663269042969	0.562656342983246	0.937636137008667	0.305019170045853	68.315788269043	11682
True	False	False	False	False	-2396.01123046875	1797.48876953125	122.005615234375	0.740235030651093	0.963469326496124	0.613164842128754	65.6909103393555	7226
True	False	False	False	False	-2387.30810546875	1893.84008789063	251.77522277832	0.776064097881317	0.958286345005035	0.803400337696075	112.207046508789	25471
True	False	False	False	False	-2387.8017578125	1966.501953125	74.3125076293945	0.73265278339386	0.945221364498138	0.588376104831696	106.985076904297	7168
True	False	False	False	False	-2383.11694335938	1711.87353515625	198.536407470703	0.794372320175171	0.957011222839355	1	73.1117324829102	13087
True	False	False	False	False	-2378.22241210938	1768.56848144531	220.719253540039	0.696006298065186	0.960964858531952	0.495474487543106	72.1909561157227	14366
True	False	False	False	False	-2377.9990234375	1613.38208007813	123.114753723145	0.727117598056793	0.951247036457062	0.57182514667511	80.6666641235352	8954
True	False	False	False	False	-2377.44018554688	1980.89099121094	158.607299804688	0.75994735956192	0.958144426345825	0.694895327091217	150.454544067383	21515
True	False	False	False	False	-2372.7236328125	1734.63342285156	139.751892089844	0.676336646080017	0.960317492485046	0.457045078277588	65.9682540893555	8312
True	False	False	False	False	-2368.47192382813	1677.54602050781	222.937530517578	0.828552484512329	0.960799336433411	1	90.9751281738281	18286
True	False	False	False	False	-2365.037109375	1835.95617675781	244.01123046875	0.788488626480103	0.957290053367615	1	79.1545486450195	17414
True	False	False	False	False	-2364.267578125	1947.64379882813	156.389007568359	0.704730927944183	0.956810534000397	0.514598429203033	68.7943267822266	9700
True	False	False	False	False	-2363.072265625	1998.01318359375	67.6576614379883	0.705158889293671	0.93431681394577	0.515575468540192	113.278686523438	6910
True	False	False	False	False	-2361.82470703125	1918.1728515625	28.8376903533936	0.825085759162903	0.95892345905304	1	52.6153831481934	1368
True	False	False	False	False	-2355.90478515625	1849.01330566406	23.2919807434082	0.846452295780182	0.95370626449585	1	71.9047622680664	1510
True	False	False	False	False	-2352.61499023438	1734.34313964844	204.082122802734	0.692129254341125	0.947180092334747	0.487423926591873	76.364128112793	14051
True	False	False	False	False	-2351.93408203125	1869.12060546875	191.881561279297	0.556060433387756	0.909791648387909	0.298387706279755	72.5317916870117	12548
True	False	False	False	False	-2346.92333984375	2008.47265625	46.5839614868164	0.738803207874298	0.946633875370026	0.6082723736763	104.904762268066	4406
True	False	False	False	False	-2344.50415039063	1901.47924804688	160.825576782227	0.789482295513153	0.946814596652985	1	70.4413757324219	10214
True	False	False	False	False	-2346.08813476563	1972.89208984375	137.533599853516	0.619763374328613	0.956156849861145	0.370585262775421	65.9112930297852	8173
True	False	False	False	False	-2341.19946289063	1713.33959960938	84.2947845458984	0.819298386573792	0.95637571811676	1	75.9868392944336	5775
True	False	False	False	False	-2342.017578125	1767.34655761719	190.772415161133	0.641592264175415	0.950944900512695	0.400657176971436	66.8023223876953	11490
True	False	False	False	False	-2340.12353515625	1793.31591796875	110.914192199707	0.544470548629761	0.891591489315033	0.287118971347809	58.9099998474121	5891
True	False	False	False	False	-2338.98413085938	1841.54028320313	185.226699829102	0.431995928287506	0.902903616428375	0.197035074234009	77.7125778198242	12978
True	False	False	False	False	-2339.27026367188	2021.36901855469	86.513069152832	0.730620563030243	0.938439726829529	0.582162261009216	124.717948913574	9728
True	False	False	False	False	-2337.78662109375	1602.28295898438	133.097030639648	0.816674590110779	0.953242182731628	1	75.8499984741211	9102
True	False	False	False	False	-2337.52563476563	1938.57214355469	316.10546875	0.725000739097595	0.955311477184296	0.565791487693787	89.6280670166016	25544
True	False	False	False	False	-2336.451171875	565.695373535156	105.36848449707	0.753684103488922	0.947275280952454	0.665352880954742	55.5368423461914	5276
True	False	False	False	False	-2333.76831054688	582.227111816406	107.586769104004	0.697669982910156	0.910159468650818	0.499009877443314	57.5257720947266	5580
True	False	False	False	False	-2330.2470703125	1685.88684082031	211.846115112305	0.556073904037476	0.924438714981079	0.298401087522507	73.9790573120117	14130
True	False	False	False	False	-2323.46118164063	1833.06665039063	126.442184448242	0.591495513916016	0.919344305992126	0.336117118597031	76.0350875854492	8668
True	False	False	False	False	-2327.22290039063	2004.50439453125	109.805053710938	0.762798249721527	0.966888904571533	0.709939241409302	88.363639831543	8748
True	False	False	False	False	-2321.74462890625	1619.28198242188	176.353576660156	0.655422151088715	0.947066009044647	0.421660751104355	65.5220108032227	10418
True	False	False	False	False	-2319.47265625	1779.42236328125	211.846115112305	0.735830664634705	0.944358468055725	0.59844034910202	69.0261764526367	13184
True	False	False	False	False	-2318.16015625	1733.26196289063	219.610107421875	0.666211485862732	0.941986203193665	0.439309626817703	68.5909118652344	13581
True	False	False	False	False	-2316.328125	1963.47094726563	49.9113883972168	0.757985770702362	0.95892596244812	0.685172200202942	50.8666648864746	2289
True	False	False	False	False	-2313.357421875	1891.18737792969	88.7313537597656	0.457624077796936	0.932073354721069	0.215056017041206	59.2249984741211	4738
True	False	False	False	False	-2311.0546875	351.055969238281	158.607299804688	0.663504838943481	0.955484986305237	0.434768080711365	67.0559463500977	9589
True	False	False	False	False	-2309.13989257813	2000.27221679688	201.863830566406	0.654515147209167	0.92187511920929	0.42023029923439	130.192306518555	23695
True	False	False	False	False	-2308.5849609375	582.8662109375	261.757507324219	0.736509919166565	0.960727751255035	0.600650131702423	62.1101684570313	14658
True	False	False	False	False	-2307.10668945313	1975.94738769531	74.3125076293945	0.507574915885925	0.956595182418823	0.254109799861908	54	3618
True	False	False	False	False	-2296.75024414063	1818.96142578125	116.459907531738	0.755209743976593	0.929978787899017	0.672165632247925	72.9523773193359	7660
True	False	False	False	False	-2297.30737304688	1868.92053222656	178.571853637695	0.730485558509827	0.958929181098938	0.581755340099335	76.6024856567383	12333
True	False	False	False	False	-2294.79760742188	1686.60925292969	157.498153686523	0.644279181957245	0.93450939655304	0.404608070850372	96.3309860229492	13679
True	False	False	False	False	-2294.44189453125	1902.81433105469	252.884368896484	0.730492413043976	0.961632251739502	0.581776022911072	96.5394744873047	22011
True	False	False	False	False	-2292.83618164063	2021.35485839844	138.64274597168	0.841176152229309	0.95994633436203	1	84.2799987792969	10535
True	False	False	False	False	-2292.7138671875	1610.94213867188	215.173538208008	0.732289433479309	0.96299159526825	0.587252855300903	68.9020614624023	13367
True	False	False	False	False	-2292.14184570313	1756.87145996094	183.008422851563	0.697384059429169	0.947981357574463	0.498398721218109	70.6727294921875	11661
True	False	False	False	False	-2286.54150390625	1924.09497070313	255.102645874023	0.676667869091034	0.925606191158295	0.457646399736404	91.6826095581055	21087
True	False	False	False	False	-2283.6728515625	1718.50769042969	219.610107421875	0.753714084625244	0.954886198043823	0.665484547615051	66.7676773071289	13220
True	False	False	False	False	-2280.62109375	1820.15393066406	180.790130615234	0.763404786586761	0.965367913246155	0.713296294212341	84.7239227294922	13810
True	False	False	False	False	-2276.40869140625	1781.40002441406	220.719253540039	0.411651402711868	0.817512392997742	0.183549106121063	71.8040237426758	14289
True	False	False	False	False	-2269.17358398438	1950.97326660156	200.754699707031	0.571024775505066	0.950693964958191	0.313676416873932	74.0718231201172	13407
True	False	False	False	False	-2265.57568359375	1981.40832519531	176.353576660156	0.779534697532654	0.959797859191895	0.840936243534088	62.9245300292969	10005
True	False	False	False	False	-2263.70068359375	1751.84655761719	226.264953613281	0.660820126533508	0.948511838912964	0.430340588092804	69.1813735961914	14113
True	False	False	False	False	-2253.021484375	1868.63549804688	241.792938232422	0.509099781513214	0.900584816932678	0.25539642572403	73.8073425292969	16090
True	False	False	False	False	-2250.234375	1687.48120117188	190.772415161133	0.611433446407318	0.924845576286316	0.359955370426178	67.7965087890625	11661
True	False	False	False	False	-2245.41772460938	2018.64404296875	208.518692016602	0.6683109998703	0.942979574203491	0.442888200283051	84.1542587280273	15821
True	False	False	False	False	-2243.39794921875	1928.22387695313	156.389007568359	0.656759321689606	0.93657511472702	0.423784136772156	60.219856262207	8491
True	False	False	False	False	-2227.25659179688	1811.44140625	297.250030517578	0.569941461086273	0.89471834897995	0.31253981590271	82.559700012207	22126
True	False	False	False	False	-2227.2861328125	1888.27160644531	209.627822875977	0.633842647075653	0.964086353778839	0.38958415389061	76.7407379150391	14504
True	False	False	False	False	-2225.59252929688	1769.43420410156	241.792938232422	0.682495713233948	0.933996319770813	0.46846529841423	76.8348617553711	16750
True	False	False	False	False	-2221.59350585938	545.006042480469	98.7136306762695	0.792926847934723	0.942447781562805	1	67.1235961914063	5974
True	False	False	False	False	-2220.90356445313	1968.16369628906	224.046676635742	0.616184592247009	0.955807864665985	0.365966022014618	75.7574234008789	15303
True	False	False	False	False	-2216.474609375	1856.20068359375	151.952453613281	0.644131898880005	0.934552431106567	0.404389947652817	64.3649597167969	8818
True	False	False	False	False	-2209.43872070313	1917.68408203125	275.067199707031	0.622255384922028	0.897373139858246	0.373850047588348	80.5887069702148	19986
True	False	False	False	False	-2208.83740234375	1771.74340820313	11.0914192199707	0.673765122890472	0.91785192489624	0.452423572540283	48.5	485
True	False	False	False	False	-2205.82446289063	1947.75329589844	19.9645557403564	0.725530564785004	0.936461865901947	0.56728732585907	47.7222213745117	859
True	False	False	False	False	-2193.06518554688	1832.8662109375	153.061584472656	0.606874048709869	0.925722897052765	0.354312479496002	63.4347839355469	8754
True	False	False	False	False	-2192.787109375	1971.0771484375	167.480438232422	0.810530424118042	0.964767277240753	1	65.8079452514648	9937
True	False	False	False	False	-2191.17993164063	267.590637207031	130.878753662109	0.803063333034515	0.956177234649658	1	83.2457656860352	9823
True	False	False	False	False	-2189.01733398438	1857.92492675781	137.533599853516	0.812275528907776	0.952686846256256	1	88.6774215698242	10996
True	False	False	False	False	-2182.1533203125	2022.98425292969	285.049468994141	0.795948147773743	0.954117357730865	1	94.1050567626953	24185
True	False	False	False	False	-2176.61962890625	1891.49548339844	245.120376586914	0.794768333435059	0.958234429359436	1	69.8868789672852	15445
True	False	False	False	False	-2157.27416992188	1956.84204101563	181.899276733398	0.693157494068146	0.968736052513123	0.489534050226212	83.5060958862305	13695
True	False	False	False	False	-2147.14990234375	1859.06677246094	187.44499206543	0.682093501091003	0.942505717277527	0.46770367026329	81.0414199829102	13696
True	False	False	False	False	-2142.79321289063	1899.65856933594	239.574661254883	0.744404017925262	0.960639894008636	0.62805050611496	73.8333358764648	15948
True	False	False	False	False	-2141.37915039063	293.082061767578	211.846115112305	0.600658535957336	0.965222597122192	0.346808046102524	57.1623039245605	10918
True	False	False	False	False	-2140.92114257813	1787.40588378906	192.990692138672	0.732719540596008	0.945344030857086	0.588583052158356	62.5	10875
True	False	False	False	False	-2129.07080078125	1980.52124023438	206.300399780273	0.744219899177551	0.960306107997894	0.627371728420258	99.7741928100586	18558
True	False	False	False	False	-2126.2177734375	1926.32580566406	212.955261230469	0.801383256912231	0.952284097671509	1	74.9166641235352	14384
True	False	False	False	False	-2124.36694335938	1740.7001953125	157.498153686523	0.789007604122162	0.946184396743774	1	75.7323913574219	10754
True	False	False	False	False	-2113.4072265625	327.917266845703	200.754699707031	0.689001262187958	0.948943853378296	0.481111228466034	55.7900543212891	10098
True	False	False	False	False	-2117.81909179688	1869.06909179688	217.391815185547	0.793924450874329	0.946395039558411	1	72.8979568481445	14288
True	False	False	False	False	-2104.23901367188	1888.28662109375	117.569046020508	0.694364547729492	0.932332754135132	0.492033988237381	68.5849075317383	7270
True	False	False	False	False	-2106.33618164063	2000.30847167969	167.480438232422	0.747460305690765	0.95835268497467	0.639637768268585	67.291389465332	10161
True	False	False	False	False	-2098.3671875	505.07568359375	217.391815185547	0.65213805437088	0.952691972255707	0.416518241167068	59.7142868041992	11704
True	False	False	False	False	-2092.7646484375	1745.53869628906	187.44499206543	0.743200838565826	0.964081943035126	0.623651385307312	70.8639068603516	11976
True	False	False	False	False	-2093.89770507813	1962.70959472656	157.498153686523	0.736775100231171	0.942870676517487	0.601518452167511	67.7042236328125	9614
True	False	False	False	False	-2092.84033203125	1878.02221679688	126.442184448242	0.62701404094696	0.936701655387878	0.38019871711731	65.5789489746094	7476
True	False	False	False	False	-2088.48950195313	1932.45361328125	231.810668945313	0.684538662433624	0.967140913009644	0.472369104623795	75.7416305541992	15830
True	False	False	False	False	-2085.95556640625	1990.96899414063	157.498153686523	0.705722391605377	0.959984481334686	0.516867816448212	76.2042236328125	10821
True	False	False	False	False	-2082.45874023438	1826.89807128906	195.208984375	0.620577335357666	0.932016611099243	0.371647238731384	60.7159080505371	10686
True	False	False	False	False	-2083.70874023438	2011.28295898438	219.610107421875	0.658792555332184	0.960900843143463	0.427046239376068	76.5959625244141	15166
True	False	False	False	False	-2083.27075195313	1907.02990722656	159.716445922852	0.625207424163818	0.932951033115387	0.37777042388916	61.7986106872559	8899
True	False	False	False	False	-2075.38549804688	733.471130371094	228.483245849609	0.755728602409363	0.955265462398529	0.674534678459167	63.3980598449707	13060
True	False	False	False	False	-2062.44555664063	1941.71984863281	175.244430541992	0.710309088230133	0.963189959526062	0.527647256851196	67.8797454833984	10725
True	False	False	False	False	-2059.986328125	1966.76184082031	144.188446044922	0.759280562400818	0.956683874130249	0.691536962985992	68.4076919555664	8893
True	False	False	False	False	-2058.68627929688	2021.01940917969	141.970169067383	0.51215136051178	0.896635949611664	0.257989943027496	66	8448
True	False	False	False	False	-2052.3681640625	2001.48461914063	128.660461425781	0.705485999584198	0.95522403717041	0.516324877738953	66	7656
True	False	False	False	False	-2047.88061523438	473.760894775391	257.320922851563	0.771918535232544	0.962777018547058	0.768335938453674	59.1034469604492	13712
True	False	False	False	False	-2043.63989257813	1950.947265625	128.660461425781	0.759870648384094	0.9471076130867	0.694506108760834	82.6034469604492	9582
True	False	False	False	False	-2042.42419433594	1901.77685546875	156.389007568359	0.608960270881653	0.929720342159271	0.356879591941833	57.8865242004395	8162
True	False	False	False	False	-2040.29296875	1975.89636230469	189.663269042969	0.607878625392914	0.935178339481354	0.355545520782471	78.6491241455078	13449
True	False	False	False	False	-2026.55859375	1992.1982421875	216.282684326172	0.806753993034363	0.959163129329681	1	79.2564086914063	15455
True	False	False	False	False	-2018.18395996094	1929.95812988281	156.389007568359	0.64816689491272	0.958603382110596	0.410432189702988	57.0709228515625	8047
True	False	False	False	False	-2008.78649902344	2010.86853027344	43.256534576416	0.730620563030243	0.944926857948303	0.582162261009216	61.5897445678711	2402
True	False	False	False	False	-1996.994140625	2019.85070800781	87.6222152709961	0.774631977081299	0.939506351947784	0.790380477905273	76.5949401855469	6051
True	False	False	False	False	-1995.70166015625	1974.93908691406	146.40673828125	0.762958765029907	0.947114109992981	0.710821986198425	78.5454559326172	10368
True	False	False	False	False	-1992.67126464844	2003.59851074219	128.660461425781	0.631585836410522	0.958116471767426	0.386445194482803	62.3793106079102	7236
True	False	False	False	False	-1988.47863769531	1386.35498046875	129.769607543945	0.693576455116272	0.927645921707153	0.490398943424225	62.7264938354492	7339
True	False	False	False	False	-1980.75671386719	512.185913085938	227.374099731445	0.505953729152679	0.932652115821838	0.252748608589172	48.3560981750488	9913
True	False	False	False	False	-1965.5546875	693.803100585938	259.539215087891	0.711567759513855	0.95101797580719	0.53068995475769	60.8247871398926	14233
True	False	False	False	False	-1968.07312011719	1957.33068847656	173.026138305664	0.837369203567505	0.959777653217316	1	64.3205108642578	10034
True	False	False	False	False	-1961.01513671875	1864.51025390625	13.3097038269043	0.743378639221191	0.931919693946838	0.624296009540558	38.6666679382324	464
True	False	False	False	False	-1955.55493164063	860.594604492188	205.191253662109	0.820999324321747	0.957011222839355	1	70.6486511230469	13070
True	False	False	False	False	-1946.44567871094	223.335861206055	423.692230224609	0.827081561088562	0.957982957363129	1	64.90576171875	24794
True	False	False	False	False	-1943.21423339844	1961.42712402344	148.625015258789	0.737016499042511	0.935443937778473	0.602312028408051	82.7910461425781	11094
True	False	False	False	False	-1928.47705078125	849.511169433594	317.214599609375	0.826538681983948	0.957426369190216	1	72.1223754882813	20627
True	False	False	False	False	-2324.49731445313	2033.50402832031	105.36848449707	0.723260998725891	0.927959561347961	0.560945451259613	140.010528564453	13301
True	False	False	False	False	-2310.00659179688	2046.8525390625	127.551322937012	0.804429352283478	0.955571591854095	1	146.399993896484	16836
True	False	False	False	False	-2291.66943359375	2068.0126953125	179.680999755859	0.403700262308121	0.914322853088379	0.178458794951439	121.450614929199	19675
True	False	False	False	False	-2271.42456054688	2083.77880859375	69.8759460449219	0.638468325138092	0.908117949962616	0.396137297153473	116.952377319336	7368
True	False	False	False	False	-2263.89770507813	2070.39672851563	112.023338317871	0.768940627574921	0.957397043704987	0.747096836566925	89.7821807861328	9068
True	False	False	False	False	-2249.56762695313	2098.18603515625	171.917007446289	0.719183564186096	0.951404452323914	0.549959003925323	150.46452331543	23322
True	False	False	False	False	-2236.41772460938	2122.71557617188	127.551322937012	0.471616148948669	0.942044973373413	0.225433379411697	120.678260803223	13878
True	False	False	False	False	-2226.65356445313	2069.9990234375	195.208984375	0.750541150569916	0.944921851158142	0.651979506015778	87.323860168457	15369
True	False	False	False	False	-2219.23315429688	2120.75024414063	32.1651153564453	0.736605882644653	0.953571021556854	0.600963830947876	94.8620681762695	2751
True	False	False	False	False	-2208.12573242188	2137.04125976563	128.660461425781	0.751520931720734	0.960699737071991	0.656058371067047	130.051727294922	15086
True	False	False	False	False	-2207.77783203125	2117.33862304688	69.8759460449219	0.703073918819427	0.949198067188263	0.510851562023163	81.0793685913086	5108
True	False	False	False	False	-2187.0302734375	2146.94409179688	127.551322937012	0.753320038318634	0.960482001304626	0.663759410381317	116.034782409668	13344
True	False	False	False	False	-2179.05493164063	2104.478515625	160.825576782227	0.657890737056732	0.95314359664917	0.425594240427017	63.3379325866699	9184
True	False	False	False	False	-2177.70483398438	2172.173828125	63.2210922241211	0.524049818515778	0.941456317901611	0.268349319696426	128.350875854492	7316
True	False	False	False	False	-2171.8291015625	2157.51293945313	54.3479537963867	0.825362265110016	0.95892596244812	1	102.387756347656	5017
True	False	False	False	False	-2166.36743164063	2060.65356445313	207.409545898438	0.750912070274353	0.966338038444519	0.653514385223389	66.8342208862305	12498
True	False	False	False	False	-2155.556640625	2154.4775390625	189.663269042969	0.627328097820282	0.92627477645874	0.380623131990433	93.192985534668	15936
True	False	False	False	False	-2151.76196289063	2182.71459960938	225.155807495117	0.402626007795334	0.893656671047211	0.177778467535973	141.24137878418	28672
True	False	False	False	False	-2136.00146484375	2088.88037109375	377.108276367188	0.620019018650055	0.915007293224335	0.370918333530426	90.9294128417969	30916
True	False	False	False	False	-2136.21435546875	2204.66430664063	22.1828384399414	0.598902344703674	0.952666342258453	0.344725489616394	130.149993896484	2603
True	False	False	False	False	-2132.35986328125	2185.86767578125	74.3125076293945	0.538086712360382	0.93200695514679	0.281108766794205	87.9701461791992	5894
True	False	False	False	False	-2120.21337890625	2205.27465820313	115.350761413574	0.681263327598572	0.945043623447418	0.466138988733292	125.471153259277	13049
True	False	False	False	False	-2111.29125976563	2036.99877929688	230.701522827148	0.818017661571503	0.968264520168304	1	80.0528869628906	16651
True	False	False	False	False	-2105.859375	2221.83959960938	127.551322937012	0.563814401626587	0.93720680475235	0.306200623512268	125.573913574219	14441
True	False	False	False	False	-2099.55102539063	2164.60083007813	300.577453613281	0.418718755245209	0.785112321376801	0.188156887888908	79.0627288818359	21426
True	False	False	False	False	-2085.89184570313	2064.98828125	327.196868896484	0.43950343132019	0.91703474521637	0.20218925178051	76.8847427368164	22681
True	False	False	False	False	-2083.04125976563	2232.14208984375	150.843307495117	0.689140379428864	0.950398683547974	0.481388688087463	151.176467895508	20560
True	False	False	False	False	-2071.35961914063	2111.20483398438	321.651153564453	0.55059939622879	0.910156965255737	0.293018877506256	89.44482421875	25939
True	False	False	False	False	-2075.3203125	2197.34350585938	86.513069152832	0.812731087207794	0.950159788131714	1	70.1282043457031	5470
True	False	False	False	False	-2062.5556640625	2248.87524414063	167.480438232422	0.694136202335358	0.958603382110596	0.491559147834778	153.61589050293	23196
True	False	False	False	False	-2061.3857421875	2158.65551757813	159.716445922852	0.601037442684174	0.92691045999527	0.347259551286697	63.0902786254883	9085
True	False	False	False	False	-2059.94848632813	2206.27685546875	212.955261230469	0.62194836139679	0.940806865692139	0.373445630073547	82.6979141235352	15878
True	False	False	False	False	-2056.0087890625	2087.9013671875	127.551322937012	0.782646477222443	0.944081008434296	0.888233423233032	72.260871887207	8310
True	False	False	False	False	-2055.21826171875	2191.6552734375	9.98227787017822	0.461363643407822	0.877180218696594	0.217790275812149	60.3333320617676	543
True	False	False	False	False	-2050.173828125	2235.88452148438	146.40673828125	0.647160887718201	0.953054070472717	0.408912599086761	82.4696960449219	10886
True	False	False	False	False	-2050.7197265625	2266.97119140625	100.931915283203	0.654515147209167	0.924757480621338	0.42023029923439	122.428573608398	11141
True	False	False	False	False	-2045.29528808594	2137.4765625	130.878753662109	0.612249732017517	0.929990708827972	0.360978364944458	60.3728828430176	7124
True	False	False	False	False	-2041.65222167969	2105.80810546875	158.607299804688	0.727544546127319	0.941634118556976	0.573061048984528	72.5664367675781	10377
True	False	False	False	False	-2032.65930175781	2224.58471679688	58.7845230102539	0.807007014751434	0.960947930812836	1	56.1509437561035	2976
True	False	False	False	False	-2027.47729492188	2281.5625	166.371292114258	0.275813341140747	0.802367508411407	0.107728943228722	127.819999694824	19173
True	False	False	False	False	-2024.06066894531	2071.818359375	341.61572265625	0.719278573989868	0.934488356113434	0.550209283828735	89.0194778442383	27418
True	False	False	False	False	-2015.13793945313	2266.35229492188	199.645553588867	0.660345375537872	0.914325356483459	0.429565489292145	119.044441223145	21428
True	False	False	False	False	-2013.29089355469	2189.82543945313	175.244430541992	0.665343046188354	0.932965874671936	0.437843710184097	66.5126571655273	10509
True	False	False	False	False	-2007.66735839844	2093.8125	117.569046020508	0.780418157577515	0.965474784374237	0.852488696575165	72.3773574829102	7672
True	False	False	False	False	-2003.4296875	2127.43920898438	253.993499755859	0.673725843429565	0.9320929646492	0.452353626489639	80.0130996704102	18323
True	False	False	False	False	-1999.67553710938	2164.24047851563	177.462707519531	0.759382247924805	0.958501696586609	0.692045390605927	70.0875015258789	11214
True	False	False	False	False	-1996.72216796875	2290.92138671875	208.518692016602	0.539342641830444	0.95944356918335	0.282280594110489	140.11701965332	26342
True	False	False	False	False	-1993.57421875	2096.44311523438	114.241622924805	0.660006284713745	0.964352905750275	0.429013282060623	71	7313
True	False	False	False	False	-1989.45458984375	2262.64916992188	248.447799682617	0.474612206220627	0.867813646793365	0.227708756923676	75.8705368041992	16995
True	False	False	False	False	-1985.73254394531	2035.90014648438	340.506591796875	0.233753472566605	0.785642504692078	0.088092714548111	77.0846939086914	23665
True	False	False	False	False	-1980.52685546875	2059.68798828125	241.792938232422	0.278075695037842	0.765751302242279	0.108828268945217	68.444953918457	14921
True	False	False	False	False	-1977.92224121094	2200.708984375	317.214599609375	0.778592884540558	0.952885448932648	0.829684317111969	95.0419616699219	27182
True	False	False	False	False	-1976.89794921875	2110.59130859375	268.412353515625	0.565147459506989	0.906420886516571	0.307567089796066	84.752067565918	20510
True	False	False	False	False	-1973.92370605469	2308.71997070313	82.0765075683594	0.745684206485748	0.957822978496552	0.632829606533051	101.743240356445	7529
True	False	False	False	False	-1963.40588378906	2291.40747070313	144.188446044922	0.732868850231171	0.932138502597809	0.589046716690063	71.1461563110352	9249
True	False	False	False	False	-1959.55541992188	2315.84008789063	17.7462711334229	0.762108087539673	0.949675559997559	0.706189274787903	89.625	1434
True	False	False	False	False	-1956.37768554688	2068.18676757813	204.082122802734	0.432555735111237	0.840811192989349	0.197415962815285	71.4565200805664	13148
True	False	False	False	False	-1953.99365234375	2304.57983398438	39.9291114807129	0.754574596881866	0.94174599647522	0.669301986694336	68.25	2457
True	False	False	False	False	-1946.84252929688	2321.96264648438	26.6194076538086	0.780536234378815	0.950671494007111	0.854119598865509	66.7916641235352	1603
True	False	False	False	False	-1946.3525390625	2101.48852539063	242.902084350586	0.673121452331543	0.939362943172455	0.451279699802399	84.7899551391602	18569
True	False	False	False	False	-1945.49108886719	2180.71655273438	53.2388153076172	0.78857958316803	0.951650857925415	1	76.4791641235352	3671
True	False	False	False	False	-1943.07897949219	2049.72509765625	143.079315185547	0.527114450931549	0.937183558940887	0.271083652973175	59.6434097290039	7694
True	False	False	False	False	-1941.54516601563	2283.85473632813	63.2210922241211	0.585705757141113	0.928345024585724	0.329576551914215	48.9473686218262	2790
True	False	False	False	False	-1931.93151855469	2210.482421875	280.612915039063	0.393899023532867	0.873965978622437	0.172315329313278	71.6086959838867	18117
True	False	False	False	False	-1931.89233398438	2349.15600585938	37.7108268737793	0.361373573541641	0.920067667961121	0.152891516685486	94.5588226318359	3215
True	False	False	False	False	-1925.84155273438	2083.17211914063	207.409545898438	0.720420598983765	0.959437489509583	0.553239107131958	81.2566833496094	15195
True	False	False	False	False	-1925.53381347656	2145.02954101563	143.079315185547	0.641113996505737	0.935739398002625	0.399960160255432	68.4961242675781	8836
True	False	False	False	False	-1917.87475585938	2163.26513671875	130.878753662109	0.649014532566071	0.948895275592804	0.411719381809235	70.5254211425781	8322
True	False	False	False	False	-366.970886230469	-3556.55346679688	857.36669921875	0.264773458242416	0.875019967556	0.102429836988449	162.905563354492	125926
True	False	False	False	False	-483.415313720703	-3548.13696289063	124.223899841309	0.536616504192352	0.942152857780457	0.279743492603302	122.589286804199	13730
True	False	False	False	False	-554.742309570313	-3538.0595703125	745.343383789063	0.275889247655869	0.769005417823792	0.10776574909687	159.236602783203	107007
True	False	False	False	False	-655.379821777344	-3525.82666015625	384.872253417969	0.485513925552368	0.931751072406769	0.236155450344086	153.847259521484	53385
True	False	False	False	False	-705.134155273438	-3520.0986328125	113.132476806641	0.754635572433472	0.950614631175995	0.669575393199921	132.343139648438	13499
True	False	False	False	False	-810.142028808594	-3480.56494140625	15.5279874801636	0.717676758766174	0.938069105148315	0.546022891998291	96.4285736083984	1350
True	False	False	False	False	-791.186584472656	-3489.13159179688	28.8376903533936	0.735885262489319	0.95398223400116	0.598617315292358	134.346160888672	3493
True	False	False	False	False	-779.69384765625	-3481.283203125	64.3302307128906	0.771918535232544	0.946574091911316	0.768335938453674	101.75862121582	5902
True	False	False	False	False	-892.115173339844	-3477.90307617188	857.36669921875	0.197845131158829	0.871478080749512	0.0724290162324905	157.385513305664	121659
True	False	False	False	False	-941.783935546875	-3465.3798828125	188.554138183594	0.621523082256317	0.932081758975983	0.372886508703232	152.947052001953	26001
True	False	False	False	False	-1004.37878417969	-3448.07348632813	334.960876464844	0.427823573350906	0.892873704433441	0.194213077425957	159.168869018555	48069
True	False	False	False	False	-1040.20300292969	-3435.57739257813	174.135284423828	0.696739971637726	0.931596994400024	0.497027397155762	150.414016723633	23615
True	False	False	False	False	-1107.18298339844	-3420.56469726563	249.556930541992	0.521988093852997	0.925573289394379	0.266525328159332	167.555557250977	37700
True	False	False	False	False	-1198.48083496094	-3389.5107421875	329.415161132813	0.441516250371933	0.940092802047729	0.203588232398033	172.898986816406	51351
True	False	False	False	False	-1161.50708007813	-3384.72021484375	344.943145751953	0.41318815946579	0.851991474628448	0.184544280171394	178.945343017578	55652
True	False	False	False	False	-1289.33276367188	-3339.53784179688	42.1473922729492	0.796495378017426	0.966616570949554	1	121.973686218262	4635
True	False	False	False	False	-1326.34716796875	-3335.74047851563	500.223022460938	0.388304233551025	0.860426068305969	0.168871194124222	178.749450683594	80616
True	False	False	False	False	-1348.52221679688	-3323.61596679688	87.6222152709961	0.703833937644958	0.944126904010773	0.512563169002533	139.810119628906	11045
True	False	False	False	False	-1304.00402832031	-3319.94409179688	48.80224609375	0.669968068599701	0.924761354923248	0.445748090744019	87.8181838989258	3864
True	False	False	False	False	-1385.55883789063	-3319.61791992188	498.004730224609	0.281246274709702	0.883863747119904	0.110376752912998	165.34521484375	74240
True	False	False	False	False	-1440.63305664063	-3297.83276367188	242.902084350586	0.459910571575165	0.938562870025635	0.216724514961243	147	32193
True	False	False	False	False	-1417.32080078125	-3292.12060546875	46.5839614868164	0.738803207874298	0.952329814434052	0.6082723736763	120.595237731934	5065
True	False	False	False	False	-1498.53491210938	-3274.01220703125	53.2388153076172	0.701955497264862	0.947038888931274	0.508354067802429	148.52082824707	7129
True	False	False	False	False	-1572.55578613281	-3237.97631835938	80.9673614501953	0.786957621574402	0.953763663768768	1	139.547943115234	10187
True	False	False	False	False	-1541.21655273438	-3228.17797851563	718.723999023438	0.263108730316162	0.773578703403473	0.101640038192272	151.109573364258	97919
True	False	False	False	False	-1653.89086914063	-3198.85888671875	137.533599853516	0.742881834506989	0.952805697917938	0.622499585151672	142.5	17670
True	False	False	False	False	-1671.81921386719	-3183.08129882813	95.3862075805664	0.71159839630127	0.934328019618988	0.53076446056366	125.744186401367	10814
True	False	False	False	False	-1702.31030273438	-3170.58374023438	285.049468994141	0.474189341068268	0.935023009777069	0.227386444807053	150.303497314453	38628
True	False	False	False	False	-1738.59692382813	-3147.888671875	192.990692138672	0.557481050491333	0.933075904846191	0.299802154302597	132.252868652344	23012
True	False	False	False	False	-1715.50793457031	-3139.18603515625	66.5485153198242	0.798536419868469	0.958535254001617	1	97.2333297729492	5834
True	False	False	False	False	-1770.25341796875	-3132.11767578125	309.450592041016	0.360124111175537	0.899497866630554	0.152173057198524	145.458786010742	40583
True	False	False	False	False	-1793.78918457031	-3099.24926757813	37.7108268737793	0.802700221538544	0.951372683048248	1	128.5	4369
True	False	False	False	False	-1776.14428710938	-3115.30493164063	18.8554134368896	0.685223281383514	0.93289041519165	0.473690927028656	127.411766052246	2166
True	False	False	False	False	-1829.81945800781	-3095.64184570313	765.307922363281	0.163958355784416	0.869084656238556	0.0584711618721485	156.391311645508	107910
True	False	False	False	False	-1802.51647949219	-3090.1806640625	16.6371288299561	0.646814525127411	0.916445434093475	0.408391445875168	103.733329772949	1556
True	False	False	False	False	-1821.16625976563	-3084.29833984375	56.5662384033203	0.776553928852081	0.960947930812836	0.808126747608185	102.725486755371	5239
True	False	False	False	False	-1899.09240722656	-3054.8662109375	136.424453735352	0.776088893413544	0.956391155719757	0.803636133670807	149.300811767578	18364
True	False	False	False	False	-1878.35290527344	-3046.00048828125	44.3656768798828	0.532357633113861	0.920464098453522	0.275827437639236	85.9499969482422	3438
True	False	False	False	False	-1917.37561035156	-2986.80395507813	178.571853637695	0.789340138435364	0.966327965259552	1	82.8571395874023	13340
True	False	False	False	False	-1894.05993652344	-3022.63623046875	56.5662384033203	0.549792349338531	0.94115161895752	0.292234480381012	85.1372528076172	4342
True	False	False	False	False	-1875.92956542969	-3016.7470703125	107.586769104004	0.802616775035858	0.963398873806	1	78.1958770751953	7585
True	False	False	False	False	-1861.36254882813	-2993.64721679688	163.043869018555	0.789059460163116	0.967373907566071	1	81.374153137207	11962
True	False	False	False	False	-1859.20043945313	-3037.4091796875	130.878753662109	0.592146217823029	0.946941912174225	0.336862355470657	84.9406814575195	10023
True	False	False	False	False	-1846.43627929688	-3053.64599609375	41.0382537841797	0.814018249511719	0.959428310394287	1	86.7297286987305	3209
True	False	False	False	False	-1841.95275878906	-3032.00537109375	114.241622924805	0.793618381023407	0.95024836063385	1	88.3592224121094	9101
True	False	False	False	False	-1834.23608398438	-2989.83764648438	120.896469116211	0.623512804508209	0.938111960887909	0.37551286816597	71.3394470214844	7776
True	False	False	False	False	-1829.37744140625	-3006.13110351563	139.751892089844	0.638468325138092	0.956071972846985	0.396137297153473	74.5317459106445	9391
True	False	False	False	False	-1826.05627441406	-3067.15307617188	21.0736961364746	0.537762343883514	0.876648008823395	0.280806958675385	75.5263137817383	1435
True	False	False	False	False	-1802.5615234375	-3056.64575195313	93.1679229736328	0.716425657272339	0.949902772903442	0.542802810668945	63.5476188659668	5338
True	False	False	False	False	-1822.24975585938	-3039.5947265625	37.7108268737793	0.489088207483292	0.912160515785217	0.238983914256096	74.6764678955078	2539
True	False	False	False	False	-1807.37072753906	-3030.16015625	127.551322937012	0.494824081659317	0.885964393615723	0.243586242198944	74.3478240966797	8550
True	False	False	False	False	-1800.79174804688	-2989.06591796875	353.816284179688	0.384672790765762	0.891598224639893	0.166659384965897	85.2413787841797	27192
True	False	False	False	False	-1782.42895507813	-3085.203125	69.8759460449219	0.778005719184875	0.953308761119843	0.823125541210175	81.4285736083984	5130
True	False	False	False	False	-1753.88806152344	-3071.634765625	72.0942230224609	0.762581646442413	0.952563881874084	0.708754479885101	85	5525
True	False	False	False	False	-1765.24572753906	-3068.62109375	95.3862075805664	0.383099496364594	0.869146287441254	0.16570682823658	80.4069747924805	6915
True	False	False	False	False	-1777.283203125	-3031.36596679688	257.320922851563	0.582109868526459	0.933542191982269	0.325593620538712	87.3577575683594	20267
True	False	False	False	False	-1761.1875	-2996.02319335938	204.082122802734	0.535694241523743	0.910145223140717	0.278890609741211	72.0760879516602	13262
True	False	False	False	False	-1749.63598632813	-3092.21362304688	171.917007446289	0.742638885974884	0.962509095668793	0.621626198291779	95.5290298461914	14807
True	False	False	False	False	-1730.27087402344	-3001.6630859375	255.102645874023	0.540694653987885	0.890551090240479	0.283547818660736	83.6434783935547	19238
True	False	False	False	False	-1729.63720703125	-3123.923828125	108.695907592773	0.641959667205811	0.94777113199234	0.401193976402283	89.1632690429688	8738
True	False	False	False	False	-1725.68249511719	-3102.931640625	155.279876708984	0.751485168933868	0.955327868461609	0.655908226966858	84.8428573608398	11878
True	False	False	False	False	-1728.44409179688	-3041.390625	228.483245849609	0.680030047893524	0.928666830062866	0.463831931352615	90.689323425293	18682
True	False	False	False	False	-1708.43151855469	-3084.18823242188	177.462707519531	0.818712174892426	0.957656502723694	1	95.9312515258789	15349
[truncated: 15,581 more rows]
