# Supplementary material for: Gene Delivery Mediated by Backbone-Degradable RAFT Copolymers
Source: Biomacromolecules. 2026 Feb 12;27(3):1846–56. doi: 10.1021/acs.biomac.5c01662 (PMC12977016; doi:10.1021/acs.biomac.5c01662)
Supplement: Supplementary file 2 [file bm5c01662_si_002.zip › Celigo Raw Data/Object (Cell)-Level Data/Blue/7-15-2024-9-20-17-PM_object_C10.csv]

Plate ID	PM_2024_07_15_PPP41-45_NP_5_10_20_PEIpro_200ngwell_U2OS_6k_Plate2
Plate Name
Plate Description
Scan ID	7/15/2024 9:20:17 PM
Scan Description
Scan Result ID	7/15/2024 9:20:17 PM
Scan Result Description
Software Version	5.1.0.0
Experiment Name
Application Name	Target 1
Plate Type	96-Well BD Falcon™ 353072 Plate
Acquisition Start/End Times	7/15/2024 9:20:17 PM - 7/15/2024 9:22:06 PM
Analysis Start Time	7/15/2024 9:20:17 PM
User ID	Local Administrator
Scan Area Object-Level Data CSV Report
Row	C
Column	10
Total	Class 1	Class 2	Class 3	Class 4	X Position (µm)	Y Position (µm)	Target 1: Area (µm²)	Target 1: Form Factor	Target 1: Smoothness	Target 1: Aspect Ratio	Target 1: Mean Intensity	Target 1: Integrated Intensity
True	False	False	False	False	-1955.80883789063	-2953.15405273438	178.571853637695	0.723796010017395	0.933617234230042	0.562425196170807	139.919250488281	22527
True	False	False	False	False	-2006.35412597656	-2934.642578125	570.098937988281	0.107715025544167	0.917242765426636	0.0368610359728336	133.935791015625	68843
True	False	False	False	False	-2005.23229980469	-2918.49389648438	98.7136306762695	0.782779574394226	0.954900205135345	0.890820920467377	118.528091430664	10549
True	False	False	False	False	-2037.06481933594	-2897.248046875	68.7667999267578	0.782398581504822	0.95962381362915	0.883594453334808	125.016128540039	7751
True	False	False	False	False	-2072.54443359375	-2883.57592773438	59.8936653137207	0.512583017349243	0.877143859863281	0.258358865976334	131.740737915039	7114
True	False	False	False	False	-2097.5087890625	-2863.14526367188	133.097030639648	0.546546816825867	0.948899030685425	0.289103180170059	130.899993896484	15708
True	False	False	False	False	-2145.59204101563	-2807.75244140625	116.459907531738	0.662514925003052	0.943171739578247	0.433126717805862	158.552383422852	16648
True	False	False	False	False	-2157.20849609375	-2795.34228515625	18.8554134368896	0.733056426048279	0.943199634552002	0.589630365371704	78.3529434204102	1332
True	False	False	False	False	-2125.5009765625	-2810.64282226563	147.515884399414	0.734602391719818	0.932716071605682	0.594498157501221	108.503761291504	14431
True	False	False	False	False	-2191.45849609375	-2783.0400390625	1061.44885253906	0.0800608247518539	0.933892428874969	0.0268721841275692	129.111801147461	123560
True	False	False	False	False	-2185.3828125	-2773.15625	37.7108268737793	0.733056426048279	0.953530073165894	0.589630365371704	92.3235321044922	3139
True	False	False	False	False	-2216.52734375	-2738.46044921875	164.153015136719	0.814018249511719	0.963789045810699	1	119.824325561523	17734
True	False	False	False	False	-2253.81469726563	-2709.78955078125	167.480438232422	0.747460305690765	0.966165840625763	0.639637768268585	126.933776855469	19167
True	False	False	False	False	-2370.14575195313	-2594.54711914063	22.1828384399414	0.431209653615952	0.922959923744202	0.196500986814499	63.0999984741211	1262
True	False	False	False	False	-2439.93872070313	-2539.15893554688	610.028076171875	0.214936897158623	0.972402691841125	0.0797665566205978	122.552726745605	67404
True	False	False	False	False	-2473.67358398438	-2480.30200195313	73.203369140625	0.634930491447449	0.95036518573761	0.391110688447952	86.6666641235352	5720
True	False	False	False	False	-2486.01684570313	-2419.95581054688	24.401123046875	0.830724716186523	0.955192744731903	1	49.7272720336914	1094
True	False	False	False	False	-2638.24584960938	-2269.98413085938	253.993499755859	0.688988149166107	0.957472324371338	0.4810850918293	108.764190673828	24907
True	False	False	False	False	-2670.02783203125	-2230.65991210938	146.40673828125	0.555856227874756	0.906825602054596	0.298184961080551	147.553024291992	19477
True	False	False	False	False	-2687.23510742188	-2212.71313476563	21.0736961364746	0.765837788581848	0.95370626449585	0.727394282817841	67.3684234619141	1280
True	False	False	False	False	-2645.15014648438	-2220.27880859375	282.831207275391	0.382764667272568	0.790960013866425	0.165504530072212	117.945098876953	30076
True	False	False	False	False	-2644.72900390625	-2245.283203125	80.9673614501953	0.760632932186127	0.926972389221191	0.698408961296082	150.561645507813	10991
True	False	False	False	False	-2602.26879882813	-2242.50366210938	74.3125076293945	0.501580715179443	0.929724097251892	0.249111086130142	42.2537307739258	2831
True	False	False	False	False	-2628.58959960938	-2232.16650390625	112.023338317871	0.846219122409821	0.967100620269775	1	162.029708862305	16365
True	False	False	False	False	-2625.26220703125	-2214.15844726563	98.7136306762695	0.829100430011749	0.965309083461761	1	155.191009521484	13812
True	False	False	False	False	-2559.79931640625	-2372.42138671875	128.660461425781	0.731921255588531	0.952152073383331	0.586120128631592	97.8534469604492	11351
True	False	False	False	False	-2484.943359375	-2353.486328125	232.919815063477	0.726141273975372	0.945144832134247	0.569023251533508	87.0047607421875	18271
True	False	False	False	False	-2531.70825195313	-2322.123046875	251.77522277832	0.735324323177338	0.944663405418396	0.59680712223053	133.312774658203	30262
True	False	False	False	False	-2553.36743164063	-2264.32641601563	12.2005615234375	0.741141617298126	0.94014710187912	0.616318583488464	41.6363639831543	458
True	False	False	False	False	-2555.45458984375	-2210.57250976563	29.9468326568604	0.80851811170578	0.960098087787628	1	41.1111106872559	1110
True	False	False	False	False	-2548.58520507813	-2303.3203125	19.9645557403564	0.798721373081207	0.951427280902863	1	49.9444427490234	899
True	False	False	False	False	-2527.29541015625	-2335.6572265625	17.7462711334229	0.689935445785522	0.939505636692047	0.482980132102966	75.625	1210
True	False	False	False	False	-2481.52294921875	-2466.30102539063	130.878753662109	0.642475247383118	0.935017108917236	0.401948988437653	74.3050842285156	8768
True	False	False	False	False	-2471.66674804688	-2449.83422851563	14.4188451766968	0.742955923080444	0.934609174728394	0.622766435146332	40.8461532592773	531
True	False	False	False	False	-2477.3125	-2402.91137695313	370.453399658203	0.329801052808762	0.757847249507904	0.135310485959053	104.01496887207	34741
True	False	False	False	False	-2468.291015625	-2268.98999023438	11.0914192199707	0.763594925403595	0.936281979084015	0.714360892772675	34.5	345
True	False	False	False	False	-2461.90234375	-2497.15869140625	93.1679229736328	0.782521784305573	0.941036343574524	0.885872364044189	161.702377319336	13583
True	False	False	False	False	-2452.20068359375	-2312.01123046875	48.80224609375	0.788230717182159	0.957641243934631	1	40.1363639831543	1766
True	False	False	False	False	-2695.39306640625	-2209.2099609375	5134.21826171875	0.0259405989199877	0.951677799224854	0.0083963917568326	123.062004089355	569654
True	False	False	False	False	-2640.26196289063	-2202.63818359375	18.8554134368896	0.75434798002243	0.942380666732788	0.66828989982605	66.7058792114258	1134
True	False	False	False	False	-2706.75122070313	-2183.9560546875	69.8759460449219	0.679155230522156	0.942998588085175	0.462208092212677	95.1904754638672	5997
True	False	False	False	False	-2665.8681640625	-2165.28833007813	11.0914192199707	0.763594925403595	0.936281979084015	0.714360892772675	39.7000007629395	397
True	False	False	False	False	-2752.1259765625	-2114.63598632813	85.4039306640625	0.665105581283569	0.956959247589111	0.437444269657135	78.8701324462891	6073
True	False	False	False	False	-2709.85009765625	-2110.72485351563	268.412353515625	0.641156911849976	0.943702638149261	0.400022655725479	72.388427734375	17518
True	False	False	False	False	-2775.93115234375	-2072.99560546875	67.6576614379883	0.715653538703918	0.917857944965363	0.540836870670319	153.622955322266	9371
True	False	False	False	False	-2807.21801757813	-2025.15893554688	176.353576660156	0.524877548217773	0.935538113117218	0.269085049629211	113.238990783691	18005
True	False	False	False	False	-2838.7197265625	-1999.55419921875	14.4188451766968	0.389286518096924	0.889931082725525	0.169472649693489	99.0769195556641	1288
True	False	False	False	False	-2844.46435546875	-1966.65673828125	43.256534576416	0.779702305793762	0.949179470539093	0.843046307563782	126.692306518555	4941
True	False	False	False	False	-2883.3935546875	-1917.990234375	320.542022705078	0.156139567494392	0.939627707004547	0.0553554818034172	97.2664337158203	28110
True	False	False	False	False	-2874.81079101563	-1902.70166015625	99.8227767944336	0.767598927021027	0.957231283187866	0.738312005996704	110.97777557373	9988
True	False	False	False	False	-2851.30053710938	-1948.72119140625	104.259346008301	0.77779358625412	0.957874178886414	0.82083135843277	124.563827514648	11709
True	False	False	False	False	-2843.50268554688	-1989.82885742188	25.5102653503418	0.301328003406525	0.912448585033417	0.120403297245502	97.3913040161133	2240
True	False	False	False	False	-2829.1279296875	-1992.15625	135.315322875977	0.276767820119858	0.902935087680817	0.108192183077335	103.180328369141	12588
True	False	False	False	False	-2798.7080078125	-1953.95471191406	184.117568969727	0.664196252822876	0.945598006248474	0.435920625925064	79.2168655395508	13150
True	False	False	False	False	-2779.45581054688	-1905.64184570313	290.595184326172	0.429064899682999	0.825858116149902	0.195049539208412	106.96183013916	28024
True	False	False	False	False	-2776.06640625	-2050.97729492188	145.297592163086	0.757178783416748	0.924577295780182	0.681305050849915	140.030532836914	18344
True	False	False	False	False	-2733.32592773438	-2015.29174804688	207.409545898438	0.717891693115234	0.958001434803009	0.546580493450165	71.8342208862305	13433
True	False	False	False	False	-2770.41552734375	-1973.56677246094	17.7462711334229	0.739838838577271	0.941181302070618	0.6118004322052	53.75	860
True	False	False	False	False	-2757.05322265625	-1949.44641113281	263.975769042969	0.78566575050354	0.950538218021393	1	80.6134490966797	19186
True	False	False	False	False	-2753.64526367188	-1911.46789550781	153.061584472656	0.777968525886536	0.952883720397949	0.822720050811768	72.6956558227539	10032
True	False	False	False	False	-2713.19921875	-1935.39367675781	176.353576660156	0.824980556964874	0.95036381483078	1	86.9811325073242	13830
True	False	False	False	False	-2712.24194335938	-2078.89916992188	18.8554134368896	0.733056426048279	0.934281527996063	0.589630365371704	42.4117660522461	721
True	False	False	False	False	-2695.55590820313	-2003.93322753906	282.831207275391	0.437343835830688	0.892980813980103	0.200696378946304	64.0705871582031	16338
True	False	False	False	False	-2681.71484375	-2147.81469726563	265.084930419922	0.423790335655212	0.830995261669159	0.191513329744339	114.34309387207	27328
True	False	False	False	False	-2563.73486328125	-2137.02172851563	136.424453735352	0.631945669651031	0.956295371055603	0.386943191289902	73.203254699707	9004
True	False	False	False	False	-2623.14038085938	-2100.10375976563	202.97297668457	0.671351134777069	0.941557168960571	0.448159635066986	75.9890747070313	13906
True	False	False	False	False	-2653.14916992188	-2019.25854492188	271.739776611328	0.563123762607574	0.905170023441315	0.305495381355286	67.4449005126953	16524
True	False	False	False	False	-2649.6484375	-1916.96691894531	173.026138305664	0.809414923191071	0.96664172410965	1	75.9487152099609	11848
True	False	False	False	False	-2618.59619140625	-2056.13842773438	230.701522827148	0.668558239936829	0.949767231941223	0.443312853574753	76.7836532592773	15971
True	False	False	False	False	-2616.79638671875	-1952.88354492188	13.3097038269043	0.743378639221191	0.931919693946838	0.624296009540558	54.0833320617676	649
True	False	False	False	False	-2591.8037109375	-1971.57763671875	238.465515136719	0.665871024131775	0.931335747241974	0.43873393535614	74.6604614257813	16052
True	False	False	False	False	-2597.42724609375	-1945.88305664063	12.2005615234375	0.681430399417877	0.931919693946838	0.46645313501358	47.9090919494629	527
True	False	False	False	False	-2611.82934570313	-1933.361328125	196.318130493164	0.778381943702698	0.966441333293915	0.827291071414948	82.338981628418	14574
True	False	False	False	False	-2586.10693359375	-1914.56262207031	173.026138305664	0.747430086135864	0.954611122608185	0.639520108699799	78.8525619506836	12301
True	False	False	False	False	-2580.14916992188	-2128.14208984375	204.082122802734	0.672707319259644	0.920527398586273	0.450546443462372	170.27717590332	31331
True	False	False	False	False	-2562.447265625	-2033.71643066406	281.722045898438	0.696443140506744	0.956282675266266	0.496398091316223	73.5236206054688	18675
True	False	False	False	False	-2560.25927734375	-2176.1767578125	9.98227787017822	0.661957681179047	0.925817608833313	0.432207375764847	38.8888893127441	350
True	False	False	False	False	-2543.18823242188	-2153.15576171875	134.206176757813	0.724908888339996	0.943339467048645	0.56553328037262	55.6363639831543	6732
True	False	False	False	False	-2552.33374023438	-2062.31396484375	169.698715209961	0.694188117980957	0.936227142810822	0.491667062044144	58.2549018859863	8913
True	False	False	False	False	-2549.78515625	-2100.72094726563	144.188446044922	0.851579189300537	0.96743381023407	1	68.7461547851563	8937
True	False	False	False	False	-2542.76904296875	-2196.43432617188	155.279876708984	0.719287753105164	0.961923837661743	0.550233483314514	62.0285720825195	8684
True	False	False	False	False	-2513.16479492188	-2072.07373046875	164.153015136719	0.742691874504089	0.944115817546844	0.621816456317902	74.7837829589844	11068
True	False	False	False	False	-2538.5908203125	-1975.23718261719	237.356369018555	0.566973507404327	0.915914595127106	0.309450298547745	74.9345779418945	16036
True	False	False	False	False	-2518.87573242188	-2024.23901367188	286.158630371094	0.514845907688141	0.895308792591095	0.260301113128662	105.810073852539	27299
True	False	False	False	False	-2511.99462890625	-1947.5732421875	18.8554134368896	0.75434798002243	0.951427280902863	0.66828989982605	51.5882339477539	877
True	False	False	False	False	-2511.4697265625	-2204.74194335938	15.5279874801636	0.800106346607208	0.94487601518631	1	36.2857131958008	508
True	False	False	False	False	-2493.359375	-2106.74609375	94.2770690917969	0.682647287845612	0.907937228679657	0.468752950429916	141.317642211914	12012
True	False	False	False	False	-2507.12158203125	-2083.333984375	36.6016845703125	0.726016283035278	0.931309521198273	0.568666875362396	55.7878799438477	1841
True	False	False	False	False	-2467.60693359375	-2056.2451171875	271.739776611328	0.690587997436523	0.958463728427887	0.484293729066849	70.7142868041992	17325
True	False	False	False	False	-2481.65014648438	-1934.58386230469	347.161437988281	0.63784795999527	0.906184792518616	0.395248889923096	86.0383377075195	26930
True	False	False	False	False	-2501.27856445313	-1915.80102539063	212.955261230469	0.424896389245987	0.812054872512817	0.192250967025757	122.072914123535	23438
True	False	False	False	False	-2478.05541992188	-2018.41455078125	17.7462711334229	0.785398185253143	0.948912382125854	1	40.25	644
True	False	False	False	False	-2438.93041992188	-2520.42138671875	15.5279874801636	0.647358953952789	0.941181302070618	0.409211099147797	64.3571395874023	901
True	False	False	False	False	-2430.00170898438	-2480.40869140625	25.5102653503418	0.794671595096588	0.94915634393692	1	40.5217399597168	932
True	False	False	False	False	-2416.90258789063	-2383.7724609375	256.211791992188	0.713171899318695	0.938128054141998	0.534623563289642	74.5411224365234	17219
True	False	False	False	False	-2434.30224609375	-2093.1826171875	204.082122802734	0.67501974105835	0.957866728305817	0.454667925834656	78.1902160644531	14387
True	False	False	False	False	-2430.55444335938	-2313.724609375	18.8554134368896	0.786078751087189	0.950416266918182	1	36.764705657959	625
True	False	False	False	False	-2410.68920898438	-2271.56030273438	164.153015136719	0.702428579330444	0.900761544704437	0.5094074010849	157.743240356445	23346
True	False	False	False	False	-2425.78295898438	-2223.08447265625	235.138092041016	0.54304176568985	0.950637638568878	0.285762071609497	121.405662536621	25738
True	False	False	False	False	-2401.25732421875	-2018.54614257813	282.831207275391	0.716616272926331	0.945176303386688	0.543290615081787	90.1725463867188	22994
True	False	False	False	False	-2415.1318359375	-1983.61987304688	25.5102653503418	0.794671595096588	0.94915634393692	1	52.8260879516602	1215
True	False	False	False	False	-2400.2373046875	-2467.626953125	15.5279874801636	0.717676758766174	0.928345501422882	0.546022891998291	38.1428565979004	534
True	False	False	False	False	-2398.1142578125	-2569.98657226563	99.8227767944336	0.714016556739807	0.948859751224518	0.536720454692841	166.21110534668	14959
True	False	False	False	False	-2351.80908203125	-2566.34790039063	96.4953460693359	0.662354826927185	0.88774836063385	0.432862222194672	148.356323242188	12907
True	False	False	False	False	-2374.41357421875	-2459.74951171875	199.645553588867	0.563528537750244	0.930120050907135	0.305908501148224	67.5055541992188	12151
True	False	False	False	False	-2396.828125	-2309.84497070313	19.9645557403564	0.776177406311035	0.952117681503296	0.804480254650116	34.6111106872559	623
True	False	False	False	False	-2395.58544921875	-1937.26110839844	290.595184326172	0.784818708896637	0.960889756679535	0.947113275527954	81.5	21353
True	False	False	False	False	-2393.509765625	-2277.92651367188	24.401123046875	0.809059381484985	0.955780923366547	1	48.0909080505371	1058
True	False	False	False	False	-2389.2685546875	-2418.791015625	222.937530517578	0.663524448871613	0.947452247142792	0.434800654649734	66.6019897460938	13387
True	False	False	False	False	-2380.16186523438	-2310.40966796875	15.5279874801636	0.800106346607208	0.94487601518631	1	33.9285697937012	475
True	False	False	False	False	-2370.08544921875	-2100.53271484375	116.459907531738	0.786059260368347	0.94506710767746	1	58.6666679382324	6160
True	False	False	False	False	-2384.9716796875	-2096.67211914063	90.9496383666992	0.815059661865234	0.952055633068085	1	57.2804870605469	4697
True	False	False	False	False	-2366.91137695313	-2115.33203125	26.6194076538086	0.780536234378815	0.942926585674286	0.854119598865509	40.375	969
True	False	False	False	False	-2365.71533203125	-2542.74536132813	83.1856460571289	0.721511900424957	0.934880077838898	0.556170701980591	98.8399963378906	7413
True	False	False	False	False	-2339.49487304688	-2480.23461914063	282.831207275391	0.599465787410736	0.893462538719177	0.345391929149628	81.7764739990234	20853
True	False	False	False	False	-2349.52685546875	-2358.03784179688	176.353576660156	0.737743198871613	0.95019268989563	0.604717314243317	68.2264175415039	10848
True	False	False	False	False	-2363.40893554688	-2258.29565429688	14.4188451766968	0.805326879024506	0.942608833312988	1	33	429
True	False	False	False	False	-2355.03002929688	-2187.52954101563	18.8554134368896	0.733056426048279	0.934281527996063	0.589630365371704	34.9411773681641	594
True	False	False	False	False	-2348.72045898438	-2426.62622070313	197.427261352539	0.789934456348419	0.963427305221558	1	76.6573028564453	13645
True	False	False	False	False	-2338.05395507813	-2645.3564453125	1289.93212890625	0.0959186479449272	0.947704672813416	0.0325519479811192	123.662940979004	143820
True	False	False	False	False	-2280.4013671875	-2682.05688476563	116.459907531738	0.669778347015381	0.939524829387665	0.445418983697891	114.219047546387	11993
True	False	False	False	False	-2306.97973632813	-2652.77783203125	137.533599853516	0.742881834506989	0.949390709400177	0.622499585151672	99.0725784301758	12285
True	False	False	False	False	-2318.47998046875	-2545.22192382813	29.9468326568604	0.764188587665558	0.95398223400116	0.717723667621613	41.5185203552246	1121
True	False	False	False	False	-2332.02807617188	-2389.4443359375	287.267761230469	0.565855920314789	0.904280722141266	0.308296173810959	70.613899230957	18289
True	False	False	False	False	-2324.904296875	-2226.64794921875	230.701522827148	0.607424437999725	0.961048901081085	0.354987353086472	68.6923065185547	14288
True	False	False	False	False	-2317.33569335938	-2275.59594726563	183.008422851563	0.514932811260223	0.941729187965393	0.2603759765625	82.0424270629883	13537
True	False	False	False	False	-2314.86157226563	-2509.70971679688	169.698715209961	0.625182271003723	0.953206121921539	0.377736806869507	54.0718955993652	8273
True	False	False	False	False	-2307.64477539063	-2291.09716796875	116.459907531738	0.571694076061249	0.877577722072601	0.314381092786789	155.638092041016	16342
True	False	False	False	False	-2306.32250976563	-2616.88793945313	382.653961181641	0.511290311813354	0.854677021503448	0.257255613803864	140.976806640625	48637
True	False	False	False	False	-2302.95703125	-2537.99267578125	151.952453613281	0.753516912460327	0.945648670196533	0.664619505405426	56.9635047912598	7804
True	False	False	False	False	-2305.42138671875	-2377.58349609375	205.191253662109	0.704227805137634	0.943644464015961	0.513454794883728	76.1837844848633	14094
True	False	False	False	False	-2302.06420898438	-2442.78051757813	150.843307495117	0.806208491325378	0.975633263587952	1	68.0147094726563	9250
True	False	False	False	False	-2296.01489257813	-2672.77587890625	73.203369140625	0.67818558216095	0.959212362766266	0.46042013168335	128.16667175293	8459
True	False	False	False	False	-2237.48315429688	-2652.30688476563	9.98227787017822	0.687235474586487	0.9244145154953	0.47761595249176	78.4444427490234	706
True	False	False	False	False	-2278.06372070313	-2594.96533203125	154.17073059082	0.731373071670532	0.955711245536804	0.584443867206573	90.6762619018555	12604
True	False	False	False	False	-2287.38549804688	-2432.20263671875	155.279876708984	0.434961944818497	0.88917464017868	0.199059456586838	69.3285751342773	9706
True	False	False	False	False	-2286.24584960938	-2271.88012695313	194.099838256836	0.658275067806244	0.950789928436279	0.426212102174759	80.5542831420898	14097
True	False	False	False	False	-2291.06372070313	-2219.64868164063	231.810668945313	0.779609203338623	0.959687352180481	0.841869592666626	65.6411514282227	13719
True	False	False	False	False	-2268.36645507813	-2378.0986328125	180.790130615234	0.739559888839722	0.944882392883301	0.610844850540161	64.0061340332031	10433
True	False	False	False	False	-2267.89404296875	-2481.49780273438	253.993499755859	0.538343787193298	0.910399258136749	0.28134822845459	134.353713989258	30767
True	False	False	False	False	-2259.818359375	-2410.244140625	19.9645557403564	0.725530564785004	0.941512584686279	0.56728732585907	38.1666679382324	687
True	False	False	False	False	-2265.69165039063	-2215.60766601563	202.97297668457	0.524998426437378	0.950845062732697	0.269192665815353	67.7595596313477	12400
True	False	False	False	False	-2258.56396484375	-2623.50805664063	197.427261352539	0.627629339694977	0.931397795677185	0.381030857563019	65.2022476196289	11606
True	False	False	False	False	-2254.75244140625	-2550.53369140625	86.513069152832	0.785991430282593	0.963919818401337	1	93.038459777832	7257
True	False	False	False	False	-2257.72827148438	-2524.7744140625	160.825576782227	0.72763729095459	0.950722396373749	0.573330342769623	68.151725769043	9882
True	False	False	False	False	-2257.3994140625	-2459.19702148438	210.736968994141	0.396517753601074	0.803914844989777	0.173942908644676	114.19474029541	21697
True	False	False	False	False	-2253.20043945313	-2321.40869140625	83.1856460571289	0.786015152931213	0.943677246570587	1	161.973327636719	12148
True	False	False	False	False	-2255.65942382813	-2303.54345703125	166.371292114258	0.674344062805176	0.960804462432861	0.453456848859787	86.9800033569336	13047
True	False	False	False	False	-2251.50927734375	-2405.044921875	21.0736961364746	0.717444062232971	0.938502132892609	0.54542076587677	40.4736824035645	769
True	False	False	False	False	-2237.72607421875	-2313.134765625	115.350761413574	0.592368125915527	0.932344019412994	0.337116956710815	73.836540222168	7679
True	False	False	False	False	-2237.40161132813	-2726.49633789063	90.9496383666992	0.778366804122925	0.953147232532501	0.827120900154114	156.987808227539	12873
True	False	False	False	False	-2218.30200195313	-2710.24755859375	198.536407470703	0.767347574234009	0.9685138463974	0.736713409423828	76.4636840820313	13687
True	False	False	False	False	-2213.41284179688	-2673.59838867188	33.2742576599121	0.646814525127411	0.953530073165894	0.408391445875168	105.900001525879	3177
True	False	False	False	False	-2202.81689453125	-2666.5830078125	322.760314941406	0.461534172296524	0.828931987285614	0.217915624380112	174.501724243164	50780
True	False	False	False	False	-2225.66796875	-2533.27075195313	68.7667999267578	0.794570684432983	0.94831371307373	1	135.790328979492	8419
True	False	False	False	False	-2229.80541992188	-2402.47631835938	246.229507446289	0.835068941116333	0.961061060428619	1	82.7297286987305	18366
True	False	False	False	False	-2237.357421875	-2365.59814453125	177.462707519531	0.653785407543182	0.946826636791229	0.419085085391998	75.8062515258789	12129
True	False	False	False	False	-2225.83935546875	-2461.29809570313	259.539215087891	0.818419456481934	0.960348546504974	1	81.4444427490234	19058
True	False	False	False	False	-2225.31884765625	-2271.86865234375	298.359191894531	0.55645340681076	0.895340383052826	0.298778206110001	74.9144973754883	20152
True	False	False	False	False	-2224.94946289063	-2654.2783203125	310.559753417969	0.431264072656631	0.871160924434662	0.196537911891937	141.342849731445	39576
True	False	False	False	False	-2215.31298828125	-2611.41796875	248.447799682617	0.523111701011658	0.880439341068268	0.267517805099487	121.776786804199	27278
True	False	False	False	False	-2218.82885742188	-2374.52685546875	175.244430541992	0.792873740196228	0.951899349689484	1	171.740509033203	27135
True	False	False	False	False	-2216.61767578125	-2509.3466796875	185.226699829102	0.498698174953461	0.938689708709717	0.246740117669106	61.4131736755371	10256
True	False	False	False	False	-2213.73754882813	-2406.91528320313	16.6371288299561	0.693598926067352	0.941181302070618	0.490445405244827	49.0666656494141	736
True	False	False	False	False	-2208.85009765625	-2282.09106445313	29.9468326568604	0.80851811170578	0.960098087787628	1	48.5555572509766	1311
True	False	False	False	False	-2199.32177734375	-2706.0751953125	69.8759460449219	0.579212963581085	0.915637195110321	0.3224276304245	95.3015899658203	6004
True	False	False	False	False	-2199.1171875	-2438.28100585938	177.462707519531	0.568775296211243	0.938227772712708	0.311321675777435	66.4187469482422	10627
True	False	False	False	False	-2198.23095703125	-2757.67895507813	249.556930541992	0.736943483352661	0.9605633020401	0.602071762084961	146.66667175293	33000
True	False	False	False	False	-2169.16748046875	-2752.77197265625	94.2770690917969	0.594578206539154	0.936642467975616	0.339666187763214	65.7882385253906	5592
True	False	False	False	False	-2194.20141601563	-2738.88525390625	44.3656768798828	0.784437417984009	0.953189611434937	0.932413876056671	67.1500015258789	2686
True	False	False	False	False	-2189.31494140625	-2714.33056640625	218.500961303711	0.305061846971512	0.754866778850555	0.122310616075993	99.9543151855469	19691
True	False	False	False	False	-2171.58154296875	-2677.73901367188	21.0736961364746	0.765837788581848	0.945084035396576	0.727394282817841	45.7368431091309	869
True	False	False	False	False	-2189.9404296875	-2635.91918945313	239.574661254883	0.746888160705566	0.961620330810547	0.637421369552612	76.564811706543	16538
True	False	False	False	False	-2186.43139648438	-2547.80053710938	211.846115112305	0.839948892593384	0.962847232818604	1	114.120422363281	21797
True	False	False	False	False	-2186.46801757813	-2363.32958984375	259.539215087891	0.562779307365417	0.93818336725235	0.305144339799881	79.0769195556641	18504
True	False	False	False	False	-2186.36645507813	-2303.80102539063	221.828384399414	0.68375688791275	0.95724618434906	0.470868229866028	65.5149993896484	13103
True	False	False	False	False	-2185.7568359375	-2287.76806640625	9.98227787017822	0.687235474586487	0.9244145154953	0.47761595249176	54.1111106872559	487
True	False	False	False	False	-2184.37060546875	-2470.13452148438	13.3097038269043	0.743378639221191	0.931919693946838	0.624296009540558	35	420
True	False	False	False	False	-2174.6279296875	-2425.96606445313	105.36848449707	0.753684103488922	0.937935769557953	0.665352880954742	162.421051025391	15430
True	False	False	False	False	-2175.76000976563	-2273.9794921875	200.754699707031	0.847707152366638	0.967089593410492	1	56.320442199707	10194
True	False	False	False	False	-2170.45971679688	-2604.345703125	253.993499755859	0.755955696105957	0.95347672700882	0.675580203533173	68.7991256713867	15755
True	False	False	False	False	-2167.82861328125	-2647.666015625	23.2919807434082	0.846452295780182	0.95370626449585	1	47.6190490722656	1000
True	False	False	False	False	-2164.37451171875	-2455.07177734375	144.188446044922	0.759280562400818	0.957247018814087	0.691536962985992	78.6769256591797	10228
True	False	False	False	False	-2162.87133789063	-2700.99658203125	283.940338134766	0.726867258548737	0.955905437469482	0.571103513240814	85.93359375	21999
True	False	False	False	False	-2156.57763671875	-2660.83911132813	247.338653564453	0.64446896314621	0.913136065006256	0.404889404773712	87.8206253051758	19584
True	False	False	False	False	-2159.642578125	-2413.79541015625	272.848907470703	0.413858681917191	0.839564323425293	0.184979662299156	102.512191772461	25218
True	False	False	False	False	-2159.25561523438	-2568.16577148438	214.064392089844	0.743535697460175	0.961697280406952	0.624866902828217	66.336784362793	12803
True	False	False	False	False	-2150.65625	-2513.2080078125	171.917007446289	0.627848386764526	0.950260519981384	0.381327718496323	76.0322570800781	11785
True	False	False	False	False	-2144.20166015625	-2390.54614257813	241.792938232422	0.725337266921997	0.955770313739777	0.5667405128479	87.555046081543	19087
True	False	False	False	False	-2138.92211914063	-2778.84252929688	273.958068847656	0.466173946857452	0.8506960272789	0.221349105238914	81.4251022338867	20112
True	False	False	False	False	-2119.80541992188	-2656.73657226563	247.338653564453	0.708968639373779	0.958771288394928	0.524447739124298	64.9775772094727	14490
True	False	False	False	False	-2135.15991210938	-2492.30102539063	194.099838256836	0.776620984077454	0.95770537853241	0.808785676956177	70.4457168579102	12328
True	False	False	False	False	-2134.4365234375	-2264.29516601563	201.863830566406	0.686993181705475	0.954623222351074	0.477140158414841	56.9340667724609	10362
True	False	False	False	False	-2128.2734375	-2629.13256835938	44.3656768798828	0.784437417984009	0.961694955825806	0.932413876056671	41.9749984741211	1679
True	False	False	False	False	-2112.31005859375	-2583.72631835938	230.701522827148	0.547214388847351	0.939847707748413	0.289744257926941	67.600959777832	14061
True	False	False	False	False	-2122.89526367188	-2325.88647460938	165.262145996094	0.747710049152374	0.937209904193878	0.640612363815308	63.1543617248535	9410
True	False	False	False	False	-2116.48168945313	-2551.88012695313	261.757507324219	0.622687578201294	0.938828647136688	0.374420434236526	59.7118644714355	14092
True	False	False	False	False	-2106.56225585938	-2462.63037109375	239.574661254883	0.602634787559509	0.933481931686401	0.349171280860901	87.5833358764648	18918
True	False	False	False	False	-2104.07104492188	-2840.2880859375	241.792938232422	0.388791531324387	0.840915143489838	0.169169396162033	139.665130615234	30447
True	False	False	False	False	-2078.4873046875	-2824.28833007813	47.6931037902832	0.72429746389389	0.945469677448273	0.563820719718933	71.139533996582	3059
True	False	False	False	False	-2095.37646484375	-2700.32739257813	235.138092041016	0.784229159355164	0.962281584739685	0.925705969333649	100.24528503418	21252
True	False	False	False	False	-2102.12255859375	-2513.09399414063	196.318130493164	0.662535667419434	0.950574696063995	0.433161050081253	65.7062149047852	11630
True	False	False	False	False	-2098.6640625	-2368.57055664063	251.77522277832	0.5438032746315	0.922712981700897	0.286484450101852	71.59912109375	16253
True	False	False	False	False	-2092.24829101563	-2459.59497070313	25.5102653503418	0.794671595096588	0.94915634393692	1	47.5217399597168	1093
True	False	False	False	False	-2090.15234375	-2641.97021484375	232.919815063477	0.815946757793427	0.96088433265686	1	92.2047653198242	19363
True	False	False	False	False	-2081.00122070313	-2809.83862304688	150.843307495117	0.774635255336761	0.955325424671173	0.790409028530121	171.786758422852	23363
True	False	False	False	False	-2078.75073242188	-2544.53588867188	242.902084350586	0.591959536075592	0.958060503005981	0.336648315191269	69.8401794433594	15295
True	False	False	False	False	-2077.38647460938	-2866.68286132813	90.9496383666992	0.670130014419556	0.944773375988007	0.446029275655746	161.256103515625	13223
True	False	False	False	False	-2067.04638671875	-2806.32104492188	78.7490768432617	0.652763843536377	0.937305450439453	0.41749033331871	80.9154891967773	5745
True	False	False	False	False	-2068.55493164063	-2710.9501953125	198.536407470703	0.631155371665955	0.952925145626068	0.385850697755814	101.642456054688	18194
True	False	False	False	False	-2076.04223632813	-2658.63452148438	24.401123046875	0.64345920085907	0.93853098154068	0.403396040201187	39.5	869
True	False	False	False	False	-2063.99243164063	-2590.69702148438	123.114753723145	0.755423963069916	0.952634334564209	0.673140406608582	71.8468475341797	7975
True	False	False	False	False	-2063.8115234375	-2752.96020507813	199.645553588867	0.816691935062408	0.957234621047974	1	60.7999992370605	10944
True	False	False	False	False	-2063.4560546875	-2618.46728515625	137.533599853516	0.812275528907776	0.957602500915527	1	60.9838714599609	7562
True	False	False	False	False	-2054.17797851563	-2552.86596679688	207.409545898438	0.554268360137939	0.928673028945923	0.296613961458206	73.9786071777344	13834
True	False	False	False	False	-2053.89916992188	-2883.97290039063	116.459907531738	0.680256009101868	0.942482709884644	0.464253097772598	153.504760742188	16118
True	False	False	False	False	-2025.57446289063	-2847.11767578125	252.884368896484	0.647366166114807	0.909824430942535	0.409221917390823	89.9956130981445	20519
True	False	False	False	False	-2045.560546875	-2778.59741210938	145.297592163086	0.72051614522934	0.95526534318924	0.553494393825531	63.2671737670898	8288
True	False	False	False	False	-2053.86938476563	-2770.34765625	11.0914192199707	0.763594925403595	0.936281979084015	0.714360892772675	52.5	525
True	False	False	False	False	-2035.02990722656	-2741.11108398438	85.4039306640625	0.802311480045319	0.957111597061157	1	68.1038970947266	5244
True	False	False	False	False	-2044.15490722656	-2523.2705078125	201.863830566406	0.797368943691254	0.966992020606995	1	69.1923065185547	12593
True	False	False	False	False	-2044.94311523438	-2424.4755859375	177.462707519531	0.603950083255768	0.932751357555389	0.350755751132965	88.2687530517578	14123
True	False	False	False	False	-2036.55908203125	-2708.11596679688	240.683807373047	0.700668096542358	0.951062798500061	0.505510091781616	82.0276489257813	17800
True	False	False	False	False	-2036.02075195313	-2686.72338867188	85.4039306640625	0.791216492652893	0.959959328174591	1	154.779220581055	11918
True	False	False	False	False	-2035.00109863281	-2507.59399414063	26.6194076538086	0.800168573856354	0.957896709442139	1	53.125	1275
True	False	False	False	False	-2034.98889160156	-2489.98559570313	62.1119499206543	0.745300650596619	0.954430818557739	0.631386935710907	43.4285697937012	2432
True	False	False	False	False	-2032.98168945313	-2816.35400390625	250.666076660156	0.457721740007401	0.795007288455963	0.215127065777779	97.0973434448242	21944
True	False	False	False	False	-2029.99731445313	-2645.18115234375	75.4216537475586	0.748016774654388	0.960437119007111	0.64181524515152	62.8382339477539	4273
True	False	False	False	False	-2029.96704101563	-2615.5751953125	155.279876708984	0.453503996133804	0.88888156414032	0.21207557618618	69.25	9695
True	False	False	False	False	-2024.40356445313	-2632.9951171875	93.1679229736328	0.782521784305573	0.949359714984894	0.885872364044189	163.095245361328	13700
True	False	False	False	False	-2022.08850097656	-2906.21508789063	112.023338317871	0.747237205505371	0.944494247436523	0.638770759105682	138.386138916016	13977
True	False	False	False	False	-2017.23095703125	-2893.70166015625	27.7285480499268	0.81305855512619	0.950671494007111	1	62.1199989318848	1553
True	False	False	False	False	-2011.32202148438	-2489.23779296875	136.424453735352	0.558072805404663	0.932609260082245	0.300393551588058	45.8373985290527	5638
True	False	False	False	False	-2004.89611816406	-2804.17822265625	224.046676635742	0.654341518878937	0.936270833015442	0.419957339763641	75.9900970458984	15350
True	False	False	False	False	-1999.03588867188	-2734.4384765625	239.574661254883	0.434785842895508	0.89833015203476	0.198938831686974	76.0879592895508	16435
True	False	False	False	False	-1998.6396484375	-2639.84375	256.211791992188	0.748281598091125	0.935238778591156	0.64285933971405	65.4242401123047	15113
True	False	False	False	False	-2004.1103515625	-2587.97900390625	291.704345703125	0.407265305519104	0.782488167285919	0.18072909116745	68.923957824707	18127
True	False	False	False	False	-1999.05615234375	-2574.384765625	26.6194076538086	0.718682765960693	0.934724569320679	0.54864364862442	54.5416679382324	1309
True	False	False	False	False	-2000.86596679688	-2444.0927734375	362.689422607422	0.43014207482338	0.851521670818329	0.195777520537376	88.8746185302734	29062
True	False	False	False	False	-1999.9365234375	-2539.06103515625	201.863830566406	0.701157987117767	0.955189049243927	0.506588459014893	76.7033004760742	13960
True	False	False	False	False	-1993.32995605469	-2681.96997070313	221.828384399414	0.817231714725494	0.963769197463989	1	93.504997253418	18701
True	False	False	False	False	-1992.92175292969	-2933.33569335938	54.3479537963867	0.746100842952728	0.966247379779816	0.634407699108124	106.816329956055	5234
True	False	False	False	False	-1972.76733398438	-2930.61376953125	197.427261352539	0.632762551307678	0.928897619247437	0.388077229261398	108.33145904541	19283
True	False	False	False	False	-1985.94921875	-2893.11328125	164.153015136719	0.786518931388855	0.967536687850952	1	78.4324340820313	11608
True	False	False	False	False	-1977.39807128906	-2493.68725585938	189.663269042969	0.658780336380005	0.955667734146118	0.427026480436325	71.5789489746094	12240
True	False	False	False	False	-1968.34838867188	-2784.65185546875	305.014038085938	0.72858738899231	0.939142107963562	0.576107144355774	97.3709106445313	26777
True	False	False	False	False	-1958.91967773438	-2921.5888671875	42.1473922729492	0.745215535163879	0.949666619300842	0.631068110466003	67.815788269043	2577
True	False	False	False	False	-1945.61437988281	-2849.1767578125	237.356369018555	0.725798726081848	0.958452582359314	0.568048059940338	100.836448669434	21579
True	False	False	False	False	-1954.42724609375	-2624.41772460938	9.98227787017822	0.557533979415894	0.916803061962128	0.29985499382019	53.7777786254883	484
True	False	False	False	False	-1950.86499023438	-2604.67041015625	239.574661254883	0.651901304721832	0.955516040325165	0.416151374578476	91.2037048339844	19700
True	False	False	False	False	-1949.22277832031	-2683.73706054688	272.848907470703	0.583775103092194	0.923101127147675	0.327430725097656	84.4878082275391	20784
True	False	False	False	False	-1941.69714355469	-2550.369140625	283.940338134766	0.519806921482086	0.856575906276703	0.264609098434448	94.203125	24116
True	False	False	False	False	-1940.2373046875	-2983.794921875	266.194061279297	0.24093434214592	0.924529194831848	0.0913420170545578	136.095840454102	32663
True	False	False	False	False	-1905.61962890625	-2989.48828125	244.01123046875	0.513770401477814	0.852923512458801	0.259376257658005	158.559097290039	34883
True	False	False	False	False	-1939.666015625	-2961.43237304688	137.533599853516	0.699044167995453	0.908545613288879	0.501968204975128	173.419357299805	21504
True	False	False	False	False	-1939.33251953125	-2649.33422851563	225.155807495117	0.551006197929382	0.919785499572754	0.293415099382401	85.1576385498047	17287
True	False	False	False	False	-1937.1142578125	-2913.1015625	43.256534576416	0.730620563030243	0.942492067813873	0.582162261009216	127.564102172852	4975
True	False	False	False	False	-1931.78466796875	-2765.58056640625	186.335845947266	0.666415452957153	0.941490948200226	0.439655065536499	94.0416641235352	15799
True	False	False	False	False	-1933.77136230469	-2727.134765625	259.539215087891	0.713797986507416	0.945318579673767	0.536176145076752	94.2094039916992	22045
True	False	False	False	False	-1930.19067382813	-2969.29150390625	64.3302307128906	0.680457472801208	0.922599613666534	0.464629203081131	106.293106079102	6165
True	False	False	False	False	-1918.37927246094	-2892.38354492188	204.082122802734	0.686354517936707	0.913537323474884	0.475890010595322	136.614135742188	25137
True	False	False	False	False	-1906.09143066406	-2729.5693359375	218.500961303711	0.728741228580475	0.95093709230423	0.576559901237488	88.1878204345703	17373
True	False	False	False	False	-1922.9755859375	-2609.25244140625	89.8404998779297	0.721652567386627	0.94306492805481	0.556551098823547	176.358032226563	14285
True	False	False	False	False	-1927.21533203125	-2595.28100585938	137.533599853516	0.522167980670929	0.92854642868042	0.266683965921402	102.225807189941	12676
True	False	False	False	False	-1917.53735351563	-2520.1318359375	338.288299560547	0.385274231433868	0.855331420898438	0.167024433612823	83.1278686523438	25354
True	False	False	False	False	-1914.02172851563	-2646.56201171875	198.536407470703	0.701470494270325	0.940679907798767	0.507278740406036	87.5027923583984	15663
True	False	False	False	False	-1903.83435058594	-2826.48999023438	235.138092041016	0.724782347679138	0.949644267559052	0.565177738666534	92.2688674926758	19561
True	False	False	False	False	-1902.88134765625	-2775.22436523438	232.919815063477	0.605053246021271	0.956536293029785	0.352092057466507	88.0999984741211	18501
True	False	False	False	False	-1900.75085449219	-3011.47509765625	18.8554134368896	0.455478668212891	0.894100189208984	0.213499888777733	101.529411315918	1726
True	False	False	False	False	-1900.08874511719	-2924.58471679688	311.668884277344	0.512427449226379	0.831411004066467	0.25822588801384	162.206405639648	45580
True	False	False	False	False	-1899.70849609375	-2859.19750976563	126.442184448242	0.819941997528076	0.957082509994507	1	92.4912261962891	10544
True	False	False	False	False	-1897.01611328125	-2575.13354492188	36.6016845703125	0.779091417789459	0.957971453666687	0.835518538951874	52.6363639831543	1737
True	False	False	False	False	-2894.13452148438	-1873.78356933594	144.188446044922	0.537836015224457	0.96030730009079	0.280875474214554	113.269233703613	14725
True	False	False	False	False	-3056.18579101563	-1507.65588378906	34.3833999633789	0.435756474733353	0.918260395526886	0.199604377150536	65.3871002197266	2027
True	False	False	False	False	-3042.869140625	-1448.55444335938	92.0587844848633	0.46313601732254	0.855314016342163	0.219096034765244	81	6723
True	False	False	False	False	-3103.06494140625	-1382.20202636719	94.2770690917969	0.569348335266113	0.959186434745789	0.311919540166855	116.552940368652	9907
True	False	False	False	False	-3115.2138671875	-1333.7841796875	128.660461425781	0.811424374580383	0.955571591854095	1	124.172416687012	14404
True	False	False	False	False	-3194.43798828125	-1052.90563964844	108.695907592773	0.674547255039215	0.955063819885254	0.453820466995239	96.9489822387695	9501
True	False	False	False	False	-3246.73657226563	-852.692932128906	192.990692138672	0.204126596450806	0.864829838275909	0.0751015096902847	97.3620681762695	16941
True	False	False	False	False	-3266.59790039063	-712.838989257813	39.9291114807129	0.51785808801651	0.898700654506683	0.262908548116684	99.1111145019531	3568
True	False	False	False	False	-3271.27587890625	-682.936096191406	22.1828384399414	0.462399274110794	0.871576011180878	0.218552485108376	101.300003051758	2026
True	False	False	False	False	-3275.41723632813	-642.650451660156	12.2005615234375	0.608575522899628	0.92137622833252	0.356404304504395	100.636360168457	1107
True	False	False	False	False	-3279.45581054688	-597.577758789063	14.4188451766968	0.422790467739105	0.905319035053253	0.190848231315613	99.6923065185547	1296
True	False	False	False	False	-3288.70825195313	-307.916412353516	190.772415161133	0.103332526981831	0.961015582084656	0.0352516137063503	93.5406951904297	16089
True	False	False	False	False	-3286.83154296875	-231.289505004883	146.40673828125	0.206819280982018	0.961055755615234	0.0762556567788124	91.0454559326172	12018
True	False	False	False	False	-3285.64819335938	-481.019409179688	1022.62884521484	0.0462985038757324	0.915707767009735	0.0151883410289884	94.1605224609375	86816
True	False	False	False	False	-3280.08813476563	-120.988487243652	694.322875976563	0.0513710230588913	0.893587350845337	0.0169095881283283	89.3242797851563	55917
True	False	False	False	False	-3277.02490234375	-618.274108886719	118.678184509277	0.233152240514755	0.891024231910706	0.0878224968910217	97.8598098754883	10471
True	False	False	False	False	-3275.64990234375	-391.955688476563	62.1119499206543	0.603693544864655	0.93026465177536	0.350445985794067	76.4464263916016	4281
True	False	False	False	False	-3276.10791015625	-342.800842285156	59.8936653137207	0.643028676509857	0.968210101127625	0.402761965990067	87.1666641235352	4707
True	False	False	False	False	-3274.04614257813	-260.752563476563	65.4393768310547	0.50962632894516	0.924635171890259	0.25584214925766	77	4543
True	False	False	False	False	-3272.8046875	-364.495391845703	92.0587844848633	0.824999392032623	0.959884345531464	1	82.4578323364258	6844
True	False	False	False	False	-3272.5556640625	-660.411010742188	117.569046020508	0.221215173602104	0.843076348304749	0.0825149938464165	97.3396224975586	10318
True	False	False	False	False	-3269.01220703125	-301.900024414063	105.36848449707	0.846382617950439	0.962020635604858	1	80.7684173583984	7673
True	False	False	False	False	-3272.28442382813	-282.281280517578	80.9673614501953	0.826583564281464	0.970893561840057	1	85.7671203613281	6261
True	False	False	False	False	-3271.6259765625	-23.9987373352051	19.9645557403564	0.369919419288635	0.826780796051025	0.157858625054359	89.9444427490234	1619
True	False	False	False	False	-3268.99755859375	-698.787231445313	29.9468326568604	0.20907524228096	0.799159288406372	0.0772265940904617	100	2700
True	False	False	False	False	-3261.24169921875	-637.760498046875	77.6399383544922	0.682544887065887	0.954998075962067	0.468558609485626	84.7857131958008	5935
True	False	False	False	False	-3266.35083007813	-597.073913574219	56.5662384033203	0.653598487377167	0.930841386318207	0.418792575597763	92.0980377197266	4697
True	False	False	False	False	-3259.0546875	-576.76171875	145.297592163086	0.814000189304352	0.962092399597168	1	82.3282470703125	10785
True	False	False	False	False	-3262.54663085938	40.7791748046875	87.6222152709961	0.300724297761917	0.900959432125092	0.12009621411562	97.3797454833984	7693
True	False	False	False	False	-3257.9501953125	-778.684814453125	498.004730224609	0.0868832617998123	0.837728440761566	0.029300183057785	96.6213836669922	43383
True	False	False	False	False	-3244.51586914063	-772.22607421875	17.7462711334229	0.520357489585876	0.939718544483185	0.265091508626938	63.625	1018
True	False	False	False	False	-3249.14331054688	-728.698974609375	27.7285480499268	0.766682505607605	0.959619760513306	0.732549428939819	64.5999984741211	1615
True	False	False	False	False	-3252.64819335938	-350.421020507813	104.259346008301	0.745750606060028	0.945690810680389	0.63308048248291	68.9468078613281	6481
True	False	False	False	False	-3252.80102539063	-2.93666124343872	125.333038330078	0.760423243045807	0.950518071651459	0.697327613830566	95.1415939331055	10751
True	False	False	False	False	-3252.58520507813	21.8700180053711	56.5662384033203	0.716889679431915	0.960369110107422	0.543992161750793	84.3921585083008	4304
True	False	False	False	False	-3252.43334960938	-689.616149902344	139.751892089844	0.530589997768402	0.834932386875153	0.274218797683716	136.730163574219	17228
True	False	False	False	False	-3248.93481445313	-620.825866699219	134.206176757813	0.771839797496796	0.948460459709167	0.76773864030838	73.7851257324219	8928
True	False	False	False	False	-3246.93212890625	-740.926452636719	13.3097038269043	0.589048624038696	0.948912382125854	0.333333343267441	63.8333320617676	766
True	False	False	False	False	-3245.35961914063	-439.102600097656	120.896469116211	0.608214735984802	0.934302687644958	0.355959385633469	64.6513748168945	7047
True	False	False	False	False	-3242.392578125	54.402530670166	185.226699829102	0.782138645648956	0.957054972648621	0.878954946994781	94.5389251708984	15788
True	False	False	False	False	-3238.57104492188	-900.937866210938	156.389007568359	0.282083362340927	0.885562539100647	0.110787115991116	98.8723373413086	13941
True	False	False	False	False	-3204.80444335938	-881.77294921875	33.2742576599121	0.803785860538483	0.948197305202484	1	85	2550
True	False	False	False	False	-3226.05102539063	-879.037170410156	160.825576782227	0.643485963344574	0.923527896404266	0.403435468673706	115.234481811523	16709
True	False	False	False	False	-3219.16357421875	-477.14208984375	215.173538208008	0.792714774608612	0.951180040836334	1	84.8711318969727	16465
True	False	False	False	False	-3210.1611328125	-118.061660766602	239.574661254883	0.50442910194397	0.898865520954132	0.251474827528	104.888885498047	22656
True	False	False	False	False	-3204.95654296875	-325.5693359375	135.315322875977	0.657594740390778	0.906941294670105	0.425119489431381	71.7213134765625	8750
True	False	False	False	False	-3202.1279296875	-868.839782714844	98.7136306762695	0.792926847934723	0.952234208583832	1	135.033706665039	12018
True	False	False	False	False	-3192.1181640625	-842.8798828125	64.3302307128906	0.647274434566498	0.877741396427155	0.409083664417267	125.75862121582	7294
True	False	False	False	False	-3191.29956054688	-1116.65283203125	2304.796875	0.0345014296472073	0.900087296962738	0.0112301940098405	102.170837402344	212311
True	False	False	False	False	-3129.81420898438	-1301.10864257813	62.1119499206543	0.656993448734283	0.952563881874084	0.424157619476318	115.357139587402	6460
True	False	False	False	False	-3146.58984375	-1235.86413574219	84.2947845458984	0.791891813278198	0.965879201889038	1	101.092102050781	7683
True	False	False	False	False	-3183.63403320313	-960.104125976563	73.203369140625	0.711495935916901	0.947457671165466	0.530515313148499	122.818183898926	8106
True	False	False	False	False	-3189.49389648438	-403.660461425781	189.663269042969	0.76875227689743	0.935798108577728	0.745836973190308	91.5321655273438	15652
True	False	False	False	False	-3187.47094726563	-285.427032470703	148.625015258789	0.763243556022644	0.939586937427521	0.712397933006287	69.8731307983398	9363
True	False	False	False	False	-3187.53540039063	27.0535945892334	129.769607543945	0.818419456481934	0.958291947841644	1	72.3589706420898	8466
True	False	False	False	False	-3186.72705078125	-358.296081542969	181.899276733398	0.76094263792038	0.948479056358337	0.700016915798187	73.1585388183594	11998
True	False	False	False	False	-3185.021484375	-817.039245605469	199.645553588867	0.714016556739807	0.949605524539948	0.536720454692841	76.4055557250977	13753
True	False	False	False	False	-3179.35766601563	-1095.05908203125	181.899276733398	0.656193912029266	0.939698815345764	0.42288413643837	92.0731735229492	15100
True	False	False	False	False	-3178.17529296875	-766.211608886719	173.026138305664	0.686031520366669	0.953869760036469	0.475260227918625	79.711540222168	12435
True	False	False	False	False	-3175.88208007813	-566.344970703125	149.734161376953	0.77224063873291	0.956575036048889	0.770801424980164	76.4370346069336	10319
True	False	False	False	False	-3171.26708984375	-461.477172851563	217.391815185547	0.83582991361618	0.959021091461182	1	83.6071395874023	16387
True	False	False	False	False	-3164.6611328125	-639.821533203125	146.40673828125	0.726016283035278	0.942525207996368	0.568666875362396	71.2954559326172	9411
True	False	False	False	False	-3138.5146484375	-374.828765869141	107.586769104004	0.575016379356384	0.938897907733917	0.317906677722931	61.1752586364746	5934
True	False	False	False	False	-3152.73657226563	-319.283782958984	145.297592163086	0.730973720550537	0.962748765945435	0.583230257034302	69.6717529296875	9127
True	False	False	False	False	-3133.77172851563	-292.388977050781	163.043869018555	0.621305763721466	0.947981357574463	0.372601240873337	69.9115676879883	10277
True	False	False	False	False	-3152.35791015625	6.33496046066284	168.589569091797	0.668440997600555	0.951510429382324	0.44311136007309	76.8223648071289	11677
True	False	False	False	False	-3133.49609375	-1275.7275390625	61.0028076171875	0.77311635017395	0.948076486587524	0.777697443962097	139.581817626953	7677
True	False	False	False	False	-3124.22729492188	-1213.34912109375	169.698715209961	0.723330855369568	0.956852853298187	0.561138093471527	90.6797409057617	13874
True	False	False	False	False	-3130.73095703125	-1119.94030761719	228.483245849609	0.615160584449768	0.954376578330994	0.364658981561661	83.2766952514648	17155
True	False	False	False	False	-3128.01586914063	-1055.55590820313	229.592376708984	0.73585307598114	0.947152078151703	0.598512947559357	79.7826080322266	16515
True	False	False	False	False	-3126.11694335938	-884.288635253906	262.866638183594	0.597051203250885	0.966717898845673	0.342547833919525	99.3966217041016	23557
True	False	False	False	False	-3125.0849609375	-1004.53057861328	78.7490768432617	0.845463693141937	0.96546483039856	1	90.6760559082031	6438
True	False	False	False	False	-3116.77294921875	-966.644836425781	166.371292114258	0.728411257266998	0.947210669517517	0.575589895248413	104.913330078125	15737
True	False	False	False	False	-3119.72387695313	-513.361694335938	157.498153686523	0.638379096984863	0.937689483165741	0.396009296178818	74.5	10579
True	False	False	False	False	-3119.53295898438	-700.536437988281	165.262145996094	0.78077507019043	0.957683384418488	0.857489347457886	78.1006698608398	11637
True	False	False	False	False	-3114.13208007813	-642.22119140625	138.64274597168	0.687515437602997	0.930306077003479	0.478166908025742	85.2639999389648	10658
True	False	False	False	False	-3111.27905273438	-1358.05078125	65.4393768310547	0.623439490795135	0.941616475582123	0.375415652990341	115.271186828613	6801
True	False	False	False	False	-3091.72192382813	-1267.91027832031	249.556930541992	0.689394176006317	0.938000559806824	0.481895625591278	82.120002746582	18477
True	False	False	False	False	-3108.89282226563	-74.8790512084961	232.919815063477	0.809028446674347	0.956750512123108	1	84.0761871337891	17656
True	False	False	False	False	-3103.84033203125	15.2639150619507	169.698715209961	0.801735460758209	0.964655339717865	1	81.1437911987305	12415
True	False	False	False	False	-3101.07446289063	-1151.119140625	170.807861328125	0.698725283145905	0.943187832832336	0.501278698444366	83.831169128418	12910
True	False	False	False	False	-3098.25219726563	-1092.36755371094	118.678184509277	0.748469054698944	0.95470005273819	0.643601417541504	67.8317794799805	7258
True	False	False	False	False	-3100.78149414063	-362.43994140625	116.459907531738	0.734479010105133	0.951979696750641	0.594105780124664	71.4285736083984	7500
True	False	False	False	False	-3097.55541992188	-427.174865722656	163.043869018555	0.76271790266037	0.948080778121948	0.709498703479767	74.4557800292969	10945
True	False	False	False	False	-3091.93872070313	-302.168914794922	167.480438232422	0.541189908981323	0.934892177581787	0.284013509750366	70.291389465332	10614
True	False	False	False	False	-3091.0322265625	-1401.55944824219	130.878753662109	0.781607866287231	0.954470753669739	0.870086967945099	139.423721313477	16452
True	False	False	False	False	-3086.21997070313	-1371.59448242188	105.36848449707	0.656984984874725	0.923330128192902	0.424144089221954	135.810531616211	12902
True	False	False	False	False	-3044.3193359375	-1256.15502929688	180.790130615234	0.633330106735229	0.934959769248962	0.388868004083633	82.9693222045898	13524
True	False	False	False	False	-3087.4482421875	-1193.79150390625	201.863830566406	0.766407787799835	0.958724141120911	0.730857133865356	89.8076934814453	16345
True	False	False	False	False	-3090.30444335938	-1118.31616210938	99.8227767944336	0.744696021080017	0.955585777759552	0.629131495952606	68.9444427490234	6205
True	False	False	False	False	-3086.1357421875	-1042.00634765625	119.787330627441	0.608844935894012	0.93533718585968	0.356736987829208	68.8888854980469	7440
True	False	False	False	False	-3089.19506835938	-328.562622070313	134.206176757813	0.792623698711395	0.944200217723846	1	82.1239700317383	9937
True	False	False	False	False	-3084.0439453125	47.5171203613281	231.810668945313	0.626057684421539	0.953857064247131	0.378910511732101	79.6650695800781	16650
True	False	False	False	False	-3082.77465820313	-1225.64318847656	144.188446044922	0.681213140487671	0.953286826610565	0.466044723987579	75.0769195556641	9760
True	False	False	False	False	-3057.86181640625	-1198.31896972656	34.3833999633789	0.619763374328613	0.92828106880188	0.370585262775421	82.5806427001953	2560
True	False	False	False	False	-3061.50708007813	-1105.37670898438	92.0587844848633	0.666585028171539	0.919588565826416	0.43994265794754	131.554214477539	10919
True	False	False	False	False	-3074.12377929688	-1073.38903808594	119.787330627441	0.746888160705566	0.9507737159729	0.637421369552612	72.2870407104492	7807
True	False	False	False	False	-3065.13891601563	-779.702514648438	230.701522827148	0.80817586183548	0.951285183429718	1	80.399040222168	16723
True	False	False	False	False	-3074.78588867188	-390.754089355469	94.2770690917969	0.781477868556976	0.941535890102386	0.868022978305817	63.0117645263672	5356
True	False	False	False	False	-3080.302734375	-27.161657333374	185.226699829102	0.82666140794754	0.972208976745605	1	83.556884765625	13954
True	False	False	False	False	-3074.18334960938	-453.014129638672	158.607299804688	0.767588436603546	0.949513971805573	0.738245189189911	75.2517471313477	10761
True	False	False	False	False	-3062.64331054688	-862.955810546875	207.409545898438	0.659363448619843	0.947775542736053	0.427969545125961	92.1016006469727	17223
True	False	False	False	False	-3049.74877929688	-1100.93908691406	41.0382537841797	0.597336292266846	0.938897550106049	0.342882096767426	78.7567596435547	2914
True	False	False	False	False	-3045.15063476563	-715.133605957031	173.026138305664	0.809414923191071	0.957892000675201	1	80.6089706420898	12575
True	False	False	False	False	-3045.62353515625	-631.248962402344	147.515884399414	0.757547676563263	0.953982889652252	0.683063745498657	78.4887237548828	10439
True	False	False	False	False	-3045.05493164063	-1168.12414550781	208.518692016602	0.650069355964661	0.951903223991394	0.413330078125	92.0744705200195	17310
True	False	False	False	False	-3041.25122070313	16.16579246521	197.427261352539	0.759070038795471	0.944921851158142	0.690488159656525	80.5955047607422	14346
True	False	False	False	False	-3038.16650390625	-1337.82409667969	98.7136306762695	0.685747921466827	0.907587289810181	0.474708467721939	81.9325866699219	7292
True	False	False	False	False	-3036.33178710938	-1464.23156738281	32.1651153564453	0.776993036270142	0.941167593002319	0.812498211860657	73.6206893920898	2135
True	False	False	False	False	-3035.60278320313	-1589.3212890625	3512.65258789063	0.0250055734068155	0.920674800872803	0.00808880850672722	103.243133544922	326971
True	False	False	False	False	-2882.20849609375	-1840.71569824219	75.4216537475586	0.748016774654388	0.955932796001434	0.64181524515152	150.838241577148	10257
True	False	False	False	False	-2934.34228515625	-1795.76733398438	52.1296730041504	0.61575722694397	0.942920386791229	0.365419745445251	93.5957412719727	4399
True	False	False	False	False	-2977.65502929688	-1688.54638671875	19.9645557403564	0.705993711948395	0.937323153018951	0.517492473125458	61.6111106872559	1109
True	False	False	False	False	-2961.55883789063	-1586.14318847656	23.2919807434082	0.594368875026703	0.943764388561249	0.339423686265945	67.9523773193359	1427
True	False	False	False	False	-3024.13427734375	-1519.26684570313	72.0942230224609	0.802704334259033	0.955285608768463	1	136.061538696289	8844
True	False	False	False	False	-3030.28076171875	-1108.54467773438	107.586769104004	0.697669982910156	0.940380096435547	0.499009877443314	70.2164916992188	6811
True	False	False	False	False	-3034.77978515625	-233.804351806641	135.315322875977	0.723216474056244	0.957730650901794	0.560822665691376	67.9836044311523	8294
True	False	False	False	False	-3034.52978515625	-334.774261474609	117.569046020508	0.753627300262451	0.950087785720825	0.665103435516357	69.2358474731445	7339
True	False	False	False	False	-3029.66821289063	-1455.333984375	44.3656768798828	0.749354422092438	0.948370218276978	0.647141218185425	90.625	3625
True	False	False	False	False	-3023.34106445313	-1262.75732421875	173.026138305664	0.613513231277466	0.924855470657349	0.362569719552994	79.8205108642578	12452
True	False	False	False	False	-3028.23852539063	-1036.37878417969	226.264953613281	0.760958254337311	0.961673855781555	0.700098216533661	78.2549057006836	15964
True	False	False	False	False	-3029.56640625	-912.42529296875	130.878753662109	0.812209963798523	0.946324169635773	1	137.601699829102	16237
True	False	False	False	False	-3027.56005859375	38.4306907653809	59.8936653137207	0.611445367336273	0.933100461959839	0.359970241785049	68.685188293457	3709
True	False	False	False	False	-3026.43701171875	56.8647384643555	216.282684326172	0.72738653421402	0.955341517925262	0.572602868080139	82.3179473876953	16052
True	False	False	False	False	-3018.7041015625	-1207.61535644531	180.790130615234	0.825955033302307	0.959653615951538	1	89.6871185302734	14619
True	False	False	False	False	-2985.984375	-1171.43640136719	151.952453613281	0.791858732700348	0.960174322128296	1	79.7737197875977	10929
True	False	False	False	False	-3018.34741210938	-947.427612304688	99.8227767944336	0.801836133003235	0.957966983318329	1	68.8777770996094	6199
True	False	False	False	False	-3015.109375	-866.430297851563	228.483245849609	0.644927144050598	0.925096869468689	0.405569791793823	81.480583190918	16785
True	False	False	False	False	-3011.43359375	-803.670166015625	186.335845947266	0.514747679233551	0.958540856838226	0.260216504335403	70.6130981445313	11863
True	False	False	False	False	-3003.42700195313	-1130.54345703125	144.188446044922	0.829249382019043	0.96301281452179	1	78.038459777832	10145
True	False	False	False	False	-2999.62231445313	-1099.06298828125	166.371292114258	0.607595264911652	0.962325930595398	0.355197101831436	81.1466674804688	12172
True	False	False	False	False	-2997.9609375	-960.578674316406	138.64274597168	0.598902344703674	0.930983364582062	0.344725489616394	69.2080001831055	8651
True	False	False	False	False	-2998.89208984375	-134.723129272461	122.005615234375	0.731991708278656	0.934099614620209	0.586336493492126	63.3181800842285	6965
True	False	False	False	False	-3000.810546875	-94.4738388061523	141.970169067383	0.555739939212799	0.943252861499786	0.298069596290588	65.2421875	8351
True	False	False	False	False	-2994.08740234375	-717.148559570313	138.64274597168	0.404914289712906	0.787938117980957	0.179229736328125	67.4240036010742	8428
True	False	False	False	False	-2993.2431640625	-1073.25207519531	102.041061401367	0.717458426952362	0.914644181728363	0.54545783996582	132.608688354492	12200
True	False	False	False	False	-2985.25805664063	-298.375427246094	165.262145996094	0.69783627986908	0.952313840389252	0.499366074800491	74.8657684326172	11155
True	False	False	False	False	-2983.18041992188	22.5216751098633	247.338653564453	0.818094551563263	0.947837054729462	1	85.9013442993164	19156
True	False	False	False	False	-2981.35888671875	-1575.955078125	85.4039306640625	0.71731162071228	0.914999723434448	0.545078694820404	130.93505859375	10082
True	False	False	False	False	-2978.22998046875	-1487.09887695313	135.315322875977	0.758076548576355	0.952451705932617	0.685611963272095	68.0737686157227	8305
True	False	False	False	False	-2971.01098632813	-1282.00500488281	240.683807373047	0.669949412345886	0.964144110679626	0.445715665817261	84.5760345458984	18353
True	False	False	False	False	-2973.78393554688	-1112.52551269531	102.041061401367	0.819654762744904	0.960341572761536	1	70.5869598388672	6494
True	False	False	False	False	-2968.48486328125	-907.273559570313	139.751892089844	0.754863798618317	0.948013842105865	0.67060112953186	71.3492050170898	8990
True	False	False	False	False	-2967.8681640625	-83.8900833129883	135.315322875977	0.799174308776855	0.952090442180634	1	64.6393432617188	7886
True	False	False	False	False	-2967.50219726563	-1429.69055175781	157.498153686523	0.644279181957245	0.95434182882309	0.404608070850372	71.1267623901367	10100
True	False	False	False	False	-2963.2294921875	-1094.20349121094	85.4039306640625	0.802311480045319	0.957111597061157	1	67.2727279663086	5180
True	False	False	False	False	-2961.0732421875	-681.276489257813	171.917007446289	0.703262507915497	0.919208467006683	0.511275053024292	69.9612884521484	10844
True	False	False	False	False	-2960.70483398438	-759.144226074219	129.769607543945	0.615616202354431	0.93755441904068	0.365239679813385	71.1538467407227	8325
True	False	False	False	False	-2959.716796875	-1599.13415527344	16.6371288299561	0.693598926067352	0.941181302070618	0.490445405244827	62.6666679382324	940
True	False	False	False	False	-2954.6669921875	-1521.13916015625	159.716445922852	0.65335351228714	0.93331116437912	0.418409734964371	70.5277786254883	10156
True	False	False	False	False	-2955.64721679688	-1151.90490722656	125.333038330078	0.712992250919342	0.964626967906952	0.534179747104645	73.7256622314453	8331
True	False	False	False	False	-2957.60961914063	-350.184509277344	178.571853637695	0.666089177131653	0.955256581306458	0.439102649688721	75.1055908203125	12092
True	False	False	False	False	-2956.70043945313	-540.906555175781	82.0765075683594	0.307738065719604	0.920357882976532	0.123686268925667	56.8378372192383	4206
True	False	False	False	False	-2952.13500976563	-1245.6982421875	200.754699707031	0.638207376003265	0.941181361675262	0.395763248205185	88.1436462402344	15954
True	False	False	False	False	-2951.27368164063	-1740.83117675781	11.0914192199707	0.763594925403595	0.936281979084015	0.714360892772675	61.5999984741211	616
True	False	False	False	False	-2906.123046875	-1604.81213378906	76.5307922363281	0.809509754180908	0.956417441368103	1	144.115936279297	9944
True	False	False	False	False	-2948.92895507813	-1587.05712890625	118.678184509277	0.647881865501404	0.959237992763519	0.410000711679459	72.766357421875	7786
True	False	False	False	False	-2912.20190429688	-1556.87451171875	174.135284423828	0.795551776885986	0.964501559734344	1	97.2547760009766	15269
True	False	False	False	False	-2930.08959960938	-1450.79284667969	150.843307495117	0.774635255336761	0.960465252399445	0.790409028530121	94.4264678955078	12842
True	False	False	False	False	-2941.95825195313	-1395.30041503906	36.6016845703125	0.779091417789459	0.951372683048248	0.835518538951874	59.6969680786133	1970
True	False	False	False	False	-2945.90844726563	-1078.72229003906	89.8404998779297	0.805119872093201	0.958110809326172	1	66.8888854980469	5418
True	False	False	False	False	-2948.15502929688	-788.409606933594	150.843307495117	0.493128210306168	0.895752549171448	0.242217272520065	71.9852905273438	9790
True	False	False	False	False	-2944.76928710938	-1043.61511230469	222.937530517578	0.814177632331848	0.957328259944916	1	82.7114410400391	16625
True	False	False	False	False	-2941.71264648438	-824.043090820313	139.751892089844	0.720757961273193	0.961725950241089	0.554141521453857	70.1349182128906	8837
True	False	False	False	False	-2938.31713867188	-643.419494628906	134.206176757813	0.593230783939362	0.96031379699707	0.338109105825424	64.2396697998047	7773
True	False	False	False	False	-2937.189453125	-1182.42602539063	126.442184448242	0.797434329986572	0.957675635814667	1	77.9035110473633	8881
True	False	False	False	False	-2934.69213867188	-1151.47521972656	107.586769104004	0.7348473072052	0.963429868221283	0.595278739929199	73.8247451782227	7161
True	False	False	False	False	-2936.2216796875	-729.055908203125	61.0028076171875	0.443966180086136	0.833725690841675	0.205300986766815	61.6545448303223	3391
True	False	False	False	False	-2929.22192382813	-1419.74291992188	222.937530517578	0.57489025592804	0.945605516433716	0.317772001028061	81.3333358764648	16348
True	False	False	False	False	-2928.08959960938	-78.4713592529297	127.551322937012	0.753320038318634	0.940657138824463	0.663759410381317	63.5304336547852	7306
True	False	False	False	False	-2926.35693359375	34.369945526123	210.736968994141	0.644400775432587	0.939233839511871	0.404788255691528	81.4473648071289	15475
True	False	False	False	False	-2921.7861328125	-1509.35559082031	202.97297668457	0.787415683269501	0.961170852184296	1	86.8743133544922	15898
True	False	False	False	False	-2906.34252929688	-1175.61877441406	98.7136306762695	0.484578788280487	0.91974151134491	0.235420361161232	62.2022476196289	5536
True	False	False	False	False	-2912.46801757813	-1070.51647949219	105.36848449707	0.810243308544159	0.96516364812851	1	67.2105255126953	6385
True	False	False	False	False	-2908.57739257813	-1111.16577148438	112.023338317871	0.706498801708221	0.960395991802216	0.518659710884094	65.4158401489258	6607
True	False	False	False	False	-2895.48022460938	-705.9482421875	128.660461425781	0.47399440407753	0.926127433776855	0.227237969636917	61.0086212158203	7077
True	False	False	False	False	-2894.47534179688	-1796.42138671875	190.772415161133	0.773247897624969	0.961503148078918	0.778759181499481	82.7848815917969	14239
True	False	False	False	False	-2881.55053710938	-1731.52600097656	72.0942230224609	0.537836015224457	0.925566971302032	0.280875474214554	59.2153854370117	3849
True	False	False	False	False	-2892.087890625	-1433.19165039063	159.716445922852	0.665571510791779	0.959047913551331	0.43822854757309	82.625	11898
True	False	False	False	False	-2892.48413085938	-1152.64025878906	96.4953460693359	0.65130627155304	0.947243809700012	0.415231645107269	64.4712677001953	5609
True	False	False	False	False	-2887.51147460938	-1710.8427734375	119.787330627441	0.785884737968445	0.958977937698364	1	87.2222213745117	9420
True	False	False	False	False	-2885.03784179688	-1638.41125488281	134.206176757813	0.699378907680511	0.913429737091064	0.502694189548492	145.900833129883	17654
True	False	False	False	False	-2878.31567382813	-1126.85974121094	154.17073059082	0.688059508800507	0.94065910577774	0.479241073131561	67.1366882324219	9332
True	False	False	False	False	-2886.64819335938	-1077.03393554688	97.6044921875	0.760120630264282	0.959297358989716	0.695777595043182	64.136360168457	5644
True	False	False	False	False	-2880.68237304688	-1044.8583984375	93.1679229736328	0.808093369007111	0.964746832847595	1	65.6428604125977	5514
True	False	False	False	False	-2877.60766601563	-1200.33337402344	127.551322937012	0.648307085037231	0.953666150569916	0.410644590854645	68.4434814453125	7871
True	False	False	False	False	-2877.29125976563	51.6322250366211	158.607299804688	0.835208594799042	0.953401744365692	1	88.657341003418	12678
True	False	False	False	False	-2853.02392578125	-1890.052734375	189.663269042969	0.711124420166016	0.963449358940125	0.52961391210556	80.7719268798828	13812
True	False	False	False	False	-2874.48876953125	-1241.34936523438	117.569046020508	0.793545544147491	0.9509596824646	1	70.2735824584961	7449
True	False	False	False	False	-2864.63500976563	-1068.18395996094	119.787330627441	0.735007107257843	0.950307130813599	0.595789611339569	74.9814834594727	8098
True	False	False	False	False	-2862.63647460938	-1831.07214355469	158.607299804688	0.724610865116119	0.964442431926727	0.564696907997131	76.0419616699219	10874
True	False	False	False	False	-2855.53100585938	-1607.29016113281	80.9673614501953	0.826583564281464	0.961753726005554	1	144.054794311523	10516
True	False	False	False	False	-2859.30639648438	-1457.99487304688	181.899276733398	0.616897761821747	0.945658206939697	0.366880148649216	82.3963394165039	13513
True	False	False	False	False	-2857.64404296875	-1370.02392578125	187.44499206543	0.720690071582794	0.94817578792572	0.553959727287292	85.7278137207031	14488
True	False	False	False	False	-2848.1796875	-1020.70654296875	86.513069152832	0.775300621986389	0.949547469615936	0.796320915222168	89.6153869628906	6990
True	False	False	False	False	-2829.70751953125	-1837.67028808594	173.026138305664	0.624184429645538	0.957123458385468	0.376405298709869	72.1282043457031	11252
True	False	False	False	False	-2842.28369140625	-1624.27734375	166.371292114258	0.665675103664398	0.937420070171356	0.438403218984604	97.6999969482422	14655
True	False	False	False	False	-2842.21264648438	-1187.35595703125	161.934722900391	0.589264214038849	0.923160433769226	0.333577424287796	66.184928894043	9663
True	False	False	False	False	-2840.50341796875	-1112.19982910156	90.9496383666992	0.435773998498917	0.867006063461304	0.199616402387619	63.7073173522949	5224
True	False	False	False	False	-2833.5556640625	-1699.35766601563	154.17073059082	0.624892175197601	0.92132169008255	0.377349019050598	92.7625885009766	12894
True	False	False	False	False	-2830.25927734375	-1657.72766113281	159.716445922852	0.674418985843658	0.936401069164276	0.453590780496597	102.159721374512	14711
True	False	False	False	False	-2811.85107421875	-1888.62805175781	151.952453613281	0.735381960868835	0.956545174121857	0.596992313861847	80.6569366455078	11050
True	False	False	False	False	-2797.42993164063	-1749.16491699219	13.3097038269043	0.743378639221191	0.942608833312988	0.624296009540558	62.8333320617676	754
True	False	False	False	False	-2816.78833007813	-1744.68518066406	186.335845947266	0.762245774269104	0.963020265102386	0.70693165063858	92.3273773193359	15511
True	False	False	False	False	-2828.96264648438	-1248.95239257813	167.480438232422	0.611645877361298	0.933507919311523	0.360221177339554	69.8476791381836	10547
True	False	False	False	False	-2808.18432617188	-1197.35241699219	110.914192199707	0.739838838577271	0.96386045217514	0.6118004322052	65.0599975585938	6506
True	False	False	False	False	-2803.25805664063	-1034.52551269531	139.751892089844	0.693015515804291	0.951595425605774	0.489241719245911	69.9682540893555	8816
True	False	False	False	False	-2796.6767578125	-1809.68286132813	211.846115112305	0.733247697353363	0.956253588199615	0.590227007865906	77.1099472045898	14728
True	False	False	False	False	-2796.1689453125	-1759.76135253906	17.7462711334229	0.820201992988586	0.947792708873749	1	60.75	972
True	False	False	False	False	-2794.43432617188	-1702.02404785156	122.005615234375	0.760719418525696	0.942695200443268	0.698856711387634	112.245452880859	12347
True	False	False	False	False	-2788.30932617188	-1528.95251464844	199.645553588867	0.720212817192078	0.952622473239899	0.552685022354126	81.2888870239258	14632
True	False	False	False	False	-2785.30346679688	-764.526733398438	17.7462711334229	0.689935445785522	0.925363481044769	0.482980132102966	56.8125	909
True	False	False	False	False	-2771.1015625	-1059.00451660156	99.8227767944336	0.801836133003235	0.953913331031799	1	63.1666679382324	5685
True	False	False	False	False	-2776.01586914063	-763.501037597656	79.8582229614258	0.765261650085449	0.947828412055969	0.723958730697632	63.2083320617676	4551
True	False	False	False	False	-2750.40063476563	-1862.60412597656	100.931915283203	0.752970397472382	0.946749210357666	0.662240564823151	170.120880126953	15481
True	False	False	False	False	-2766.8466796875	-1860.70300292969	129.769607543945	0.796257674694061	0.951166808605194	1	92.2222213745117	10790
True	False	False	False	False	-2767.08056640625	-1375.91650390625	291.704345703125	0.604496121406555	0.952904164791107	0.351416349411011	79.7756652832031	20981
True	False	False	False	False	-2764.03833007813	-1816.56713867188	171.917007446289	0.666936814785004	0.936706602573395	0.440540254116058	81.2064514160156	12587
True	False	False	False	False	-2756.68823242188	-1749.20349121094	276.176330566406	0.694703996181488	0.946827352046967	0.492741525173187	81.1887512207031	20216
True	False	False	False	False	-2758.365234375	-1022.46820068359	105.36848449707	0.762958765029907	0.948546051979065	0.710821866989136	63.3473701477051	6018
True	False	False	False	False	-2743.9619140625	-1889.51232910156	141.970169067383	0.786845147609711	0.956956207752228	1	74.171875	9494
True	False	False	False	False	-2715.04638671875	-1884.25952148438	160.825576782227	0.637657523155212	0.945759415626526	0.394976794719696	75.7379302978516	10982
True	False	False	False	False	-2721.634765625	-1818.05102539063	289.486053466797	0.759870648384094	0.951213836669922	0.694506108760834	90.268196105957	23560
True	False	False	False	False	-2736.15307617188	-1669.09265136719	207.409545898438	0.622192978858948	0.937869131565094	0.373767793178558	85.1871643066406	15930
True	False	False	False	False	-2742.14916992188	-1483.091796875	230.701522827148	0.673777401447296	0.941626012325287	0.452445417642593	89.4807662963867	18612
True	False	False	False	False	-2736.4951171875	-1588.02099609375	112.023338317871	0.726439833641052	0.923219680786133	0.569876611232758	131.495056152344	13281
True	False	False	False	False	-2730.08154296875	-1432.38415527344	281.722045898438	0.694379866123199	0.95952308177948	0.492065906524658	92.4251937866211	23476
True	False	False	False	False	-2729.19775390625	-1707.67370605469	53.2388153076172	0.823076725006104	0.958557844161987	1	65.6875	3153
True	False	False	False	False	-2720.81958007813	-1852.16357421875	177.462707519531	0.76659494638443	0.947645664215088	0.732008516788483	75.5062484741211	12081
True	False	False	False	False	-2717.77612304688	-1767.47375488281	175.244430541992	0.774631977081299	0.961559414863586	0.790380477905273	98.9936676025391	15641
True	False	False	False	False	-2698.7236328125	-1570.36840820313	175.244430541992	0.767259895801544	0.944217920303345	0.736158847808838	72.9936676025391	11533
True	False	False	False	False	-2698.63500976563	-1899.35632324219	169.698715209961	0.368996471166611	0.913850128650665	0.157317668199539	71.0326766967773	10868
True	False	False	False	False	-2687.36010742188	-1628.69067382813	149.734161376953	0.800280511379242	0.970957040786743	1	82.6962966918945	11164
True	False	False	False	False	-2664.71655273438	-1851.83068847656	297.250030517578	0.734829783439636	0.955896854400635	0.595222949981689	77.7126846313477	20827
True	False	False	False	False	-2679.58422851563	-1814.6279296875	163.043869018555	0.713843047618866	0.95152485370636	0.536288261413574	97.7414932250977	14368
True	False	False	False	False	-2667.17626953125	-1810.64831542969	70.9850845336914	0.724676012992859	0.93770694732666	0.564879477024078	161.484375	10335
True	False	False	False	False	-2674.74658203125	-1713.7568359375	240.683807373047	0.636462390422821	0.958074152469635	0.393275439739227	75.5529937744141	16395
True	False	False	False	False	-2678.8583984375	-1509.56762695313	147.515884399414	0.77680242061615	0.954761266708374	0.810584485530853	80.9849624633789	10771
True	False	False	False	False	-2675.09326171875	-1545.14196777344	173.026138305664	0.694924652576447	0.963358104228973	0.49320250749588	72.0128173828125	11234
True	False	False	False	False	-2666.35913085938	-1772.82678222656	275.067199707031	0.735072493553162	0.941823601722717	0.595998883247375	105.427421569824	26146
True	False	False	False	False	-2652.9306640625	-1406.96887207031	137.533599853516	0.843897044658661	0.958252608776093	1	68.1612930297852	8452
True	False	False	False	False	-2640.07983398438	-1882.43127441406	160.825576782227	0.720632016658783	0.95695686340332	0.553804218769073	82.1862106323242	11917
True	False	False	False	False	-2636.51000976563	-1696.26647949219	286.158630371094	0.651808202266693	0.961612462997437	0.416007280349731	81.1356582641602	20933
True	False	False	False	False	-2647.24291992188	-1492.24401855469	134.206176757813	0.724908888339996	0.960830867290497	0.56553328037262	69.7685928344727	8442
True	False	False	False	False	-2638.16772460938	-1640.28540039063	204.082122802734	0.727283895015717	0.95825868844986	0.572305679321289	89.6032638549805	16487
True	False	False	False	False	-2632.34814453125	-1575.78332519531	179.680999755859	0.812946498394012	0.95680695772171	1	77.2654342651367	12517
True	False	False	False	False	-2621.39477539063	-1779.95373535156	289.486053466797	0.553007960319519	0.936735510826111	0.295373499393463	85.762451171875	22384
True	False	False	False	False	-2600.8232421875	-1644.11755371094	224.046676635742	0.825404047966003	0.956670522689819	1	83.900993347168	16948
True	False	False	False	False	-2599.12841796875	-1860.32385253906	239.574661254883	0.46470433473587	0.936430692672729	0.220256805419922	102.097221374512	22053
True	False	False	False	False	-2597.31298828125	-1821.73986816406	164.153015136719	0.625532329082489	0.960359930992126	0.378205537796021	65.1418914794922	9641
True	False	False	False	False	-2596.53491210938	-1691.66979980469	245.120376586914	0.749539792537689	0.946708738803864	0.647889971733093	77.6968307495117	17171
True	False	False	False	False	-2592.73315429688	-1767.13232421875	17.7462711334229	0.689935445785522	0.925363481044769	0.482980132102966	50.25	804
True	False	False	False	False	-2578.2265625	-1876.89672851563	145.297592163086	0.738506317138672	0.946434617042542	0.607271134853363	78.114501953125	10233
True	False	False	False	False	-2553.52099609375	-1789.28833007813	186.335845947266	0.574355781078339	0.957677006721497	0.317201972007751	67.7202377319336	11377
True	False	False	False	False	-2548.30395507813	-1244.27697753906	29.9468326568604	0.828017055988312	0.959619760513306	1	54.6296310424805	1475
True	False	False	False	False	-2539.32470703125	-1883.60095214844	231.810668945313	0.64728856086731	0.935771107673645	0.409105002880096	81.4689025878906	17027
True	False	False	False	False	-2530.3193359375	-1898.17407226563	38.8199691772461	0.699732840061188	0.950221300125122	0.503464043140411	65.1142883300781	2279
True	False	False	False	False	-2525.50463867188	-1604.71704101563	138.64274597168	0.768403470516205	0.961718082427979	0.74352765083313	84.3679962158203	10546
True	False	False	False	False	-2517.083984375	-1822.8212890625	222.937530517578	0.708727538585663	0.936547458171844	0.52387672662735	76.6119384765625	15399
True	False	False	False	False	-2494.74267578125	-1860.40234375	200.754699707031	0.724214017391205	0.947189331054688	0.563587844371796	74.6740341186523	13516
True	False	False	False	False	-2498.19140625	-1773.62084960938	211.846115112305	0.757650911808014	0.955723822116852	0.683558523654938	77.3874359130859	14781
True	False	False	False	False	-2443.9443359375	-1871.59619140625	180.790130615234	0.756302773952484	0.953827917575836	0.677188336849213	69.4171752929688	11315
True	False	False	False	False	-2467.1591796875	-771.815368652344	76.5307922363281	0.797638714313507	0.956738173961639	1	55.652172088623	3840
True	False	False	False	False	-2453.39672851563	-771.459167480469	68.7667999267578	0.754140198230743	0.953661262989044	0.667366206645966	61.1935501098633	3794
True	False	False	False	False	-2438.12231445313	-355.976165771484	107.586769104004	0.802616775035858	0.960162580013275	1	75.1443328857422	7289
True	False	False	False	False	-2416.71362304688	37.1763114929199	200.754699707031	0.233628898859024	0.718141674995422	0.0880367085337639	64.0331497192383	11590
True	False	False	False	False	-2396.09130859375	-1075.40087890625	151.952453613281	0.597044050693512	0.904617726802826	0.342539459466934	129.321166992188	17717
True	False	False	False	False	-2385.43408203125	-161.332183837891	28.8376903533936	0.601119041442871	0.909814774990082	0.347356885671616	43.1153831481934	1121
True	False	False	False	False	-2389.1728515625	-124.012466430664	49.9113883972168	0.441246062517166	0.891530752182007	0.203400015830994	51.7111129760742	2327
True	False	False	False	False	-2387.85424804688	34.1005935668945	63.2210922241211	0.86791318655014	0.971546769142151	1	52.403507232666	2987
True	False	False	False	False	-2383.0400390625	-936.545471191406	105.36848449707	0.786068022251129	0.952349483966827	1	134.042098999023	12734
True	False	False	False	False	-2363.5947265625	-53.6758308410645	120.896469116211	0.816004395484924	0.954038023948669	1	63.733943939209	6947
True	False	False	False	False	-2358.42651367188	-162.380523681641	88.7313537597656	0.795180141925812	0.9501993060112	1	85.8249969482422	6866
True	False	False	False	False	-2347.64135742188	-19.558012008667	93.1679229736328	0.875248849391937	0.972078859806061	1	162.321426391602	13635
True	False	False	False	False	-2291.27294921875	-1809.04650878906	82.0765075683594	0.725604593753815	0.95165091753006	0.567497134208679	63.2702713012695	4682
True	False	False	False	False	-2277.88110351563	-1813.40295410156	82.0765075683594	0.547480702400208	0.943226635456085	0.290000468492508	54.5405387878418	4036
True	False	False	False	False	-2230.36474609375	-308.378112792969	77.6399383544922	0.781193256378174	0.95827180147171	0.863637804985046	127.114288330078	8898
True	False	False	False	False	-2202.39916992188	-812.190307617188	45.4748191833496	0.768088281154633	0.950805008411407	0.741466164588928	58.0487823486328	2380
True	False	False	False	False	-2164.71533203125	-1056.67944335938	112.023338317871	0.765150249004364	0.950595259666443	0.723301768302917	145.465347290039	14692
True	False	False	False	False	-2122.30590820313	-59.4461555480957	53.2388153076172	0.67471969127655	0.902886688709259	0.454129457473755	130.58332824707	6268
True	False	False	False	False	-2045.33483886719	29.8941135406494	100.931915283203	0.786033868789673	0.949584066867828	1	176.758239746094	16085
True	False	False	False	False	-1962.77453613281	-266.172119140625	138.64274597168	0.687515437602997	0.900596261024475	0.478166908025742	156.720001220703	19590
True	False	False	False	False	-1938.63342285156	-312.501068115234	86.513069152832	0.750372409820557	0.946037769317627	0.651284754276276	144.653839111328	11283
True	False	False	False	False	-1932.87756347656	-561.09765625	11.0914192199707	0.763594925403595	0.936281979084015	0.714360892772675	35.4000015258789	354
True	False	False	False	False	-1926.88623046875	-251.529159545898	92.0587844848633	0.763090133666992	0.943129003047943	0.711547255516052	146.554214477539	12164
True	False	False	False	False	-1899.37475585938	-1501.34851074219	124.223899841309	0.828619480133057	0.952677488327026	1	156.821426391602	17564
True	False	False	False	False	-3255.81176757813	91.4796600341797	102.041061401367	0.148190900683403	0.859751284122467	0.0522263944149017	100.40217590332	9237
True	False	False	False	False	-3249.74047851563	130.612014770508	43.256534576416	0.406365543603897	0.927057147026062	0.180154278874397	101.307693481445	3951
True	False	False	False	False	-3239.24487304688	89.1304016113281	161.934722900391	0.765054762363434	0.96518874168396	0.722740411758423	105.36986541748	15384
True	False	False	False	False	-3241.68920898438	179.344421386719	323.869445800781	0.113348320126534	0.876205444335938	0.0389448665082455	99.5137023925781	29058
True	False	False	False	False	-3241.09521484375	114.860000610352	49.9113883972168	0.632549703121185	0.937753796577454	0.387781292200089	97.1999969482422	4374
True	False	False	False	False	-3232.91821289063	230.131210327148	70.9850845336914	0.383422881364822	0.899111092090607	0.165902346372604	103.1875	6604
True	False	False	False	False	-3232.27490234375	140.347839355469	131.987884521484	0.602997839450836	0.954805672168732	0.349607676267624	81.9327697753906	9750
True	False	False	False	False	-3222.16625976563	208.48161315918	80.9673614501953	0.786957621574402	0.962681770324707	1	80.2876739501953	5861
True	False	False	False	False	-3220.97387695313	292.009063720703	383.763122558594	0.100104212760925	0.889106750488281	0.0340725369751453	105.846817016602	36623
True	False	False	False	False	-3218.53588867188	241.769012451172	68.7667999267578	0.596449851989746	0.944408118724823	0.341844260692596	103.064514160156	6390
True	False	False	False	False	-3210.51953125	266.012420654297	93.1679229736328	0.782521784305573	0.951156854629517	0.885872364044189	94.1428604125977	7908
True	False	False	False	False	-3206.31323242188	288.909027099609	114.241622924805	0.762033998966217	0.960166454315186	0.705790936946869	97.0388336181641	9995
True	False	False	False	False	-3205.95361328125	361.989318847656	268.412353515625	0.20162732899189	0.902865469455719	0.0740348622202873	106.549583435059	25785
True	False	False	False	False	-3201.80590820313	241.604446411133	79.8582229614258	0.548155725002289	0.941396355628967	0.290650874376297	79.4583358764648	5721
True	False	False	False	False	-3200.34130859375	332.008850097656	57.6753807067871	0.666414141654968	0.938684105873108	0.43965283036232	118.961540222168	6186
True	False	False	False	False	-3198.982421875	174.528305053711	128.660461425781	0.844098389148712	0.964158892631531	1	71.0948257446289	8247
True	False	False	False	False	-3192.63305664063	202.210189819336	99.8227767944336	0.735508561134338	0.940891027450562	0.597400009632111	66.1666641235352	5955
True	False	False	False	False	-3197.94555664063	396.713317871094	41.0382537841797	0.52009642124176	0.935783922672272	0.264862686395645	107.594596862793	3981
True	False	False	False	False	-3194.68896484375	406.719573974609	11.0914192199707	0.377602159976959	0.899477779865265	0.16240505874157	108.300003051758	1083
True	False	False	False	False	-3190.21508789063	373.587554931641	19.9645557403564	0.776177406311035	0.952117681503296	0.804480254650116	77.0555572509766	1387
True	False	False	False	False	-3184.64868164063	249.624664306641	80.9673614501953	0.760632932186127	0.958927392959595	0.698408961296082	129.534240722656	9456
True	False	False	False	False	-3182.958984375	332.667663574219	137.533599853516	0.770503997802734	0.947148740291595	0.757918477058411	88.0403213500977	10917
True	False	False	False	False	-3177.9755859375	135.87385559082	189.663269042969	0.76875227689743	0.960310459136963	0.745836973190308	83.0526351928711	14202
True	False	False	False	False	-3178.6884765625	392.786987304688	165.262145996094	0.713891565799713	0.966713130474091	0.536409020423889	97.2684555053711	14493
True	False	False	False	False	-3178.9091796875	415.200653076172	97.6044921875	0.773984313011169	0.960596144199371	0.784835934638977	111.931816101074	9850
True	False	False	False	False	-3175.6845703125	292.788909912109	140.861022949219	0.715956509113312	0.919643044471741	0.541606366634369	72.3149642944336	9184
True	False	False	False	False	-3169.1708984375	98.2128372192383	222.937530517578	0.758712291717529	0.948253154754639	0.688718557357788	83.3681564331055	16757
True	False	False	False	False	-3168.28540039063	449.484405517578	93.1679229736328	0.782521784305573	0.951867997646332	0.885872364044189	111.619049072266	9376
True	False	False	False	False	-3153.00390625	165.280578613281	126.442184448242	0.746769428253174	0.952686846256256	0.63696414232254	69.2631607055664	7896
True	False	False	False	False	-3163.13305664063	196.636795043945	122.005615234375	0.728617489337921	0.958814084529877	0.57619571685791	65.2181854248047	7174
True	False	False	False	False	-3161.0166015625	264.234069824219	159.716445922852	0.493941277265549	0.9312664270401	0.24287274479866	73.5277786254883	10588
True	False	False	False	False	-3160.748046875	465.243103027344	164.153015136719	0.732610106468201	0.955849528312683	0.588243901729584	108.939186096191	16123
True	False	False	False	False	-3153.15795898438	554.982299804688	1441.88452148438	0.0511487014591694	0.92140257358551	0.0168339014053345	109.916923522949	142892
True	False	False	False	False	-3141.62451171875	80.4246063232422	187.44499206543	0.63792222738266	0.959447622299194	0.395355135202408	78.4674530029297	13261
True	False	False	False	False	-3148.21020507813	362.422760009766	140.861022949219	0.768981277942657	0.953938603401184	0.747369706630707	72.5433044433594	9213
True	False	False	False	False	-3137.06030273438	551.089172363281	125.333038330078	0.845949530601501	0.967362284660339	1	94.0531005859375	10628
True	False	False	False	False	-3135.36059570313	321.312957763672	157.498153686523	0.665052056312561	0.922600626945496	0.437354356050491	70.5563354492188	10019
True	False	False	False	False	-3130.52563476563	574.432434082031	169.698715209961	0.775282919406891	0.962710738182068	0.796160697937012	104.013069152832	15914
True	False	False	False	False	-3128.96435546875	209.096130371094	242.902084350586	0.833653450012207	0.968777596950531	1	86.707763671875	18989
True	False	False	False	False	-3125.00366210938	252.520141601563	246.229507446289	0.782773673534393	0.95974987745285	0.890705108642578	85.7297286987305	19032
True	False	False	False	False	-3123.53149414063	159.282867431641	184.117568969727	0.707896769046783	0.960182726383209	0.521919071674347	82.2168655395508	13648
True	False	False	False	False	-3118.3017578125	475.277893066406	239.574661254883	0.681443929672241	0.931678295135498	0.466478526592255	90.7777786254883	19608
True	False	False	False	False	-3117.423828125	86.8878936767578	67.6576614379883	0.781755030155182	0.945559740066528	0.872471511363983	138.885238647461	8472
True	False	False	False	False	-3111.95190429688	275.585235595703	170.807861328125	0.650891780853271	0.961516439914703	0.414592891931534	76.0779190063477	11716
True	False	False	False	False	-3114.36572265625	636.021606445313	82.0765075683594	0.760389924049377	0.951252520084381	0.697156250476837	89.1756744384766	6599
True	False	False	False	False	-3104.71020507813	364.935699462891	295.031768798828	0.597918450832367	0.937025547027588	0.343565821647644	92.8759384155273	24705
True	False	False	False	False	-3106.9306640625	429.418029785156	309.450592041016	0.792171716690063	0.966169595718384	1	104.598564147949	29183
True	False	False	False	False	-3107.01220703125	514.858154296875	255.102645874023	0.817614555358887	0.961085557937622	1	104.599998474121	24058
True	False	False	False	False	-3105.23486328125	597.9560546875	165.262145996094	0.799794971942902	0.964767277240753	1	88.671142578125	13212
True	False	False	False	False	-3104.50903320313	384.688079833984	16.6371288299561	0.76893937587738	0.947792708873749	0.747088372707367	67.0666656494141	1006
True	False	False	False	False	-3100.23779296875	720.374877929688	230.701522827148	0.161047875881195	0.896370768547058	0.0573069527745247	116.567306518555	24246
True	False	False	False	False	-3097.87915039063	684.093139648438	185.226699829102	0.398958712816238	0.912158608436584	0.175469025969505	120.119758605957	20060
True	False	False	False	False	-3097.23291015625	123.870018005371	14.4188451766968	0.805326879024506	0.942608833312988	1	73.3076934814453	953
True	False	False	False	False	-3089.70776367188	710.664245605469	72.0942230224609	0.625310301780701	0.950250029563904	0.377908170223236	96.7846145629883	6291
True	False	False	False	False	-3086.31518554688	128.322479248047	183.008422851563	0.668354749679565	0.926418304443359	0.442963302135468	87.3575744628906	14414
True	False	False	False	False	-3087.728515625	209.730865478516	199.645553588867	0.720212817192078	0.964147925376892	0.552685022354126	82.4833297729492	14847
True	False	False	False	False	-3085.7197265625	697.899597167969	15.5279874801636	0.717676758766174	0.938069105148315	0.546022891998291	85.5714263916016	1198
True	False	False	False	False	-3084.93286132813	101.723190307617	199.645553588867	0.639872252941132	0.941409647464752	0.398158967494965	89.7055587768555	16147
True	False	False	False	False	-3076.29736328125	748.560668945313	166.371292114258	0.491295665502548	0.92792820930481	0.240745782852173	123.466667175293	18520
True	False	False	False	False	-3078.82885742188	776.535034179688	246.229507446289	0.236676335334778	0.936903297901154	0.0894103869795799	113.797294616699	25263
True	False	False	False	False	-3067.20043945313	298.094390869141	175.244430541992	0.774631977081299	0.956061124801636	0.790380477905273	82.5	13035
True	False	False	False	False	-3050.5439453125	259.359832763672	185.226699829102	0.712161183357239	0.954497039318085	0.532137751579285	83.0119781494141	13863
True	False	False	False	False	-3054.56958007813	404.806915283203	337.179138183594	0.703341662883759	0.949811160564423	0.511453092098236	92.6940765380859	28179
True	False	False	False	False	-3052.13330078125	648.85009765625	179.680999755859	0.820887804031372	0.956596493721008	1	87.7530899047852	14216
True	False	False	False	False	-3046.98120117188	796.358520507813	143.079315185547	0.716774523258209	0.963604271411896	0.543696463108063	89.7286834716797	11575
True	False	False	False	False	-3045.39038085938	198.351745605469	242.902084350586	0.858223617076874	0.969895720481873	1	91.7625579833984	20096
True	False	False	False	False	-3040.64013671875	609.961608886719	175.244430541992	0.808478236198425	0.963800668716431	1	92.0506362915039	14544
True	False	False	False	False	-3033.02856445313	319.154266357422	163.043869018555	0.72070187330246	0.954241514205933	0.553991317749023	71.4149627685547	10498
True	False	False	False	False	-3029.7451171875	744.698974609375	174.135284423828	0.780270516872406	0.938766956329346	0.850480198860168	82.0636978149414	12884
True	False	False	False	False	-3029.25390625	678.575866699219	153.061584472656	0.797638714313507	0.962879180908203	1	85.6376800537109	11818
True	False	False	False	False	-3020.25024414063	150.418884277344	286.158630371094	0.74561882019043	0.965869069099426	0.63258308172226	91.8875961303711	23707
True	False	False	False	False	-3025.98583984375	418.6533203125	110.914192199707	0.64786285161972	0.941145420074463	0.409971982240677	72.2799987792969	7228
True	False	False	False	False	-3022.0771484375	482.867309570313	222.937530517578	0.814177632331848	0.955258190631866	1	85.1343307495117	17112
True	False	False	False	False	-3023.88037109375	910.074829101563	1292.150390625	0.0639891475439072	0.922975778579712	0.0212429389357567	113.945922851563	132747
True	False	False	False	False	-3016.77270507813	519.936340332031	211.846115112305	0.814507722854614	0.947726368904114	1	81.5968551635742	15585
True	False	False	False	False	-3009.95874023438	341.842102050781	147.515884399414	0.584885835647583	0.943400025367737	0.328663170337677	76.3909759521484	10160
True	False	False	False	False	-3003.97729492188	387.57568359375	175.244430541992	0.819792032241821	0.96664172410965	1	91.2784805297852	14422
True	False	False	False	False	-3009.61572265625	702.441711425781	133.097030639648	0.745649039745331	0.950534105300903	0.63269704580307	69.4416656494141	8333
True	False	False	False	False	-3008.58227539063	794.958618164063	179.680999755859	0.587402701377869	0.95338386297226	0.331477046012878	83.6234588623047	13547
True	False	False	False	False	-3002.19067382813	456.253540039063	126.442184448242	0.599831163883209	0.95706182718277	0.345824897289276	75.8245620727539	8644
True	False	False	False	False	-3001.759765625	821.994689941406	155.279876708984	0.577101230621338	0.925155818462372	0.320143103599548	80.1428604125977	11220
True	False	False	False	False	-3000.69360351563	95.6343383789063	202.97297668457	0.780392229557037	0.960182726383209	0.852133333683014	76.1803283691406	13941
True	False	False	False	False	-2999.36596679688	925.094116210938	259.539215087891	0.315322071313858	0.934164822101593	0.127624288201332	124.918800354004	29231
True	False	False	False	False	-2997.32250976563	219.694320678711	143.079315185547	0.538429379463196	0.933760583400726	0.281427979469299	66.9844970703125	8641
True	False	False	False	False	-2986.15087890625	252.460784912109	140.861022949219	0.760854780673981	0.967479050159454	0.699559509754181	78.4330673217773	9961
True	False	False	False	False	-2990.13110351563	326.199951171875	139.751892089844	0.65375816822052	0.954798519611359	0.419042497873306	78.0317459106445	9832
True	False	False	False	False	-2987.56420898438	437.900787353516	209.627822875977	0.719454348087311	0.949586749076843	0.550673186779022	91.5978851318359	17312
True	False	False	False	False	-2985.068359375	297.376098632813	191.881561279297	0.731196582317352	0.943531394004822	0.583906829357147	101.79190826416	17610
True	False	False	False	False	-2982.19799804688	627.686889648438	137.533599853516	0.731873750686646	0.956456065177917	0.585974395275116	72.1451644897461	8946
True	False	False	False	False	-2981.64965820313	861.405517578125	341.61572265625	0.765360891819	0.947525262832642	0.724545955657959	100.461036682129	30942
True	False	False	False	False	-2974.70727539063	412.188659667969	93.1679229736328	0.808093369007111	0.956322252750397	1	73.5357131958008	6177
True	False	False	False	False	-2980.8916015625	704.131469726563	146.40673828125	0.64100193977356	0.961742758750916	0.399797111749649	71.4015121459961	9425
True	False	False	False	False	-2980.46069335938	547.302490234375	158.607299804688	0.78651762008667	0.958511888980865	1	77.1608428955078	11034
True	False	False	False	False	-2976.47192382813	984.238037109375	21.0736961364746	0.640076875686646	0.941912531852722	0.398454904556274	73.4736862182617	1396
True	False	False	False	False	-2968.39501953125	185.941452026367	137.533599853516	0.778886377811432	0.973507702350616	0.833087623119354	77.5806427001953	9620
True	False	False	False	False	-2967.85400390625	1010.80895996094	13.3097038269043	0.66390061378479	0.935661971569061	0.435427129268646	93	1116
True	False	False	False	False	-2957.60546875	418.367919921875	83.1856460571289	0.781472206115723	0.959679543972015	0.867934346199036	73.7733306884766	5533
True	False	False	False	False	-2955.44946289063	98.9589080810547	241.792938232422	0.739365100860596	0.938736319541931	0.610179662704468	86.444953918457	18845
True	False	False	False	False	-2955.56274414063	791.12841796875	136.424453735352	0.721519589424133	0.936764299869537	0.556191384792328	71.6585388183594	8814
True	False	False	False	False	-2952.37963867188	1010.26794433594	93.1679229736328	0.485519230365753	0.937752902507782	0.236159637570381	77.476188659668	6508
True	False	False	False	False	-2951.61791992188	591.796875	112.023338317871	0.811145603656769	0.956243515014648	1	73.089111328125	7382
True	False	False	False	False	-2951.53833007813	911.813232421875	74.3125076293945	0.644550621509552	0.952832698822021	0.405010551214218	113.761192321777	7622
True	False	False	False	False	-2948.70678710938	518.637756347656	166.371292114258	0.786015152931213	0.95843768119812	1	77.413330078125	11612
True	False	False	False	False	-2948.62475585938	183.221343994141	112.023338317871	0.669003367424011	0.95037579536438	0.444079250097275	145.732666015625	14719
True	False	False	False	False	-2948.04272460938	347.843353271484	202.97297668457	0.849100649356842	0.965529382228851	1	93.0327835083008	17025
True	False	False	False	False	-2946.54833984375	478.100128173828	164.153015136719	0.648409903049469	0.964149355888367	0.4108005464077	74.9729766845703	11096
True	False	False	False	False	-2945.68676757813	663.492004394531	201.863830566406	0.750231623649597	0.96475213766098	0.650706946849823	88.1098937988281	16036
True	False	False	False	False	-2942.27416992188	223.081527709961	136.424453735352	0.72914445400238	0.961037278175354	0.577750682830811	72.9268264770508	8970
True	False	False	False	False	-2944.75146484375	754.662292480469	154.17073059082	0.756814062595367	0.953634917736053	0.679580926895142	79.0575561523438	10989
True	False	False	False	False	-2944.56616210938	633.439392089844	137.533599853516	0.637083411216736	0.919715344905853	0.394158184528351	76.6854858398438	9509
True	False	False	False	False	-2938.77099609375	835.557556152344	96.4953460693359	0.554959177970886	0.902783989906311	0.297296345233917	69.9885025024414	6089
True	False	False	False	False	-2940.91381835938	1061.63452148438	72.0942230224609	0.625310301780701	0.943386077880859	0.377908170223236	91.4153823852539	5942
True	False	False	False	False	-2933.79956054688	169.045150756836	166.371292114258	0.76008129119873	0.954805672168732	0.695577025413513	84.4333343505859	12665
True	False	False	False	False	-2935.03125	812.23095703125	124.223899841309	0.783444225788116	0.956187844276428	0.904983460903168	74.8660736083984	8385
True	False	False	False	False	-2934.01147460938	292.010131835938	148.625015258789	0.729590535163879	0.956865131855011	0.579075038433075	77.3656692504883	10367
True	False	False	False	False	-2933.494140625	414.478424072266	183.008422851563	0.790551066398621	0.956563711166382	1	86.10302734375	14207
True	False	False	False	False	-2930.57495117188	1081.67016601563	79.8582229614258	0.392018795013428	0.898820817470551	0.171152874827385	88.8888854980469	6400
True	False	False	False	False	-2927.033203125	964.291320800781	146.40673828125	0.662400841712952	0.94329446554184	0.432938277721405	71.0227279663086	9375
True	False	False	False	False	-2925.24877929688	992.563110351563	161.934722900391	0.757529318332672	0.954798519611359	0.682975828647614	85.4041061401367	12469
True	False	False	False	False	-2921.447265625	490.301818847656	206.300399780273	0.702091932296753	0.940718054771423	0.508657395839691	84.1935501098633	15660
True	False	False	False	False	-2920.72485351563	561.462890625	210.736968994141	0.68892914056778	0.924168467521667	0.480967491865158	85.6736831665039	16278
True	False	False	False	False	-2920.0927734375	830.205810546875	12.2005615234375	0.681430399417877	0.931919693946838	0.46645313501358	65.363639831543	719
True	False	False	False	False	-2916.73950195313	124.238967895508	179.680999755859	0.783584833145142	0.960581004619598	0.908305883407593	71.2283935546875	11539
True	False	False	False	False	-2902.05419921875	366.835906982422	138.64274597168	0.776717782020569	0.960109293460846	0.809742450714111	79.8960037231445	9987
True	False	False	False	False	-2904.3896484375	891.637573242188	133.097030639648	0.693598926067352	0.929347157478333	0.490445405244827	70.9333343505859	8512
True	False	False	False	False	-2906.87255859375	924.683715820313	117.569046020508	0.651606142520905	0.934449315071106	0.415694743394852	71.6132049560547	7591
True	False	False	False	False	-2904.85913085938	1130.66149902344	85.4039306640625	0.802311480045319	0.958927392959595	1	98.2467498779297	7565
True	False	False	False	False	-2902.30297851563	713.797790527344	225.155807495117	0.805252015590668	0.944585919380188	1	91.9901504516602	18674
True	False	False	False	False	-2901.71166992188	801.672485351563	113.132476806641	0.675627171993256	0.941021800041199	0.455761611461639	70.470588684082	7188
True	False	False	False	False	-2897.09790039063	312.559417724609	145.297592163086	0.814000189304352	0.966879963874817	1	85.5419845581055	11206
True	False	False	False	False	-2896.14892578125	395.432159423828	202.97297668457	0.725916802883148	0.950069606304169	0.568383753299713	78	14274
True	False	False	False	False	-2893.587890625	1021.97900390625	151.952453613281	0.650221049785614	0.916861355304718	0.413562566041946	72.7737197875977	9970
True	False	False	False	False	-2892.73852539063	1149.77392578125	88.7313537597656	0.822043120861053	0.972272574901581	1	90	7200
True	False	False	False	False	-2889.05419921875	852.7197265625	106.477630615234	0.671523630619049	0.947516262531281	0.448461979627609	69.65625	6687
True	False	False	False	False	-2887.21118164063	232.54948425293	231.810668945313	0.577187597751617	0.933272659778595	0.320236146450043	90.3205718994141	18877
True	False	False	False	False	-2885.45434570313	537.974365234375	138.64274597168	0.806145071983337	0.962809503078461	1	81.3280029296875	10166
True	False	False	False	False	-2882.69677734375	449.527313232422	230.701522827148	0.603718876838684	0.964836955070496	0.350476562976837	81.149040222168	16879
True	False	False	False	False	-2878.57666015625	611.057495117188	302.795745849609	0.756185710430145	0.954348146915436	0.676644563674927	102.194137573242	27899
True	False	False	False	False	-2881.26220703125	956.368957519531	134.206176757813	0.792623698711395	0.943603873252869	1	77.363639831543	9361
True	False	False	False	False	-2879.70629882813	754.641540527344	38.8199691772461	0.555346190929413	0.913156092166901	0.297679364681244	59.4285697937012	2080
True	False	False	False	False	-2877.115234375	1174.35974121094	118.678184509277	0.46040153503418	0.871118307113647	0.217084139585495	89.4953308105469	9576
True	False	False	False	False	-2875.6611328125	984.419799804688	115.350761413574	0.498286724090576	0.899617671966553	0.246403396129608	67	6968
True	False	False	False	False	-2865.869140625	510.468017578125	148.625015258789	0.481895744800568	0.888070583343506	0.23332242667675	77.1716384887695	10341
True	False	False	False	False	-2872.09692382813	816.356811523438	245.120376586914	0.601639926433563	0.922545433044434	0.347979009151459	98.533935546875	21776
True	False	False	False	False	-2872.97729492188	1078.86682128906	129.769607543945	0.746324419975281	0.945030450820923	0.635259330272675	76.1111145019531	8905
True	False	False	False	False	-2868.74755859375	663.141357421875	214.064392089844	0.740925669670105	0.971762716770172	0.615563333034515	92.1709823608398	17789
True	False	False	False	False	-2865.20776367188	712.141723632813	45.4748191833496	0.624288439750671	0.909525036811829	0.376543790102005	61.5365867614746	2523
True	False	False	False	False	-2867.23852539063	1191.67932128906	89.8404998779297	0.805119872093201	0.95633727312088	1	87.2469100952148	7067
True	False	False	False	False	-2865.26025390625	1112.01147460938	85.4039306640625	0.77591460943222	0.945629358291626	0.801987648010254	66.9610366821289	5156
True	False	False	False	False	-2860.0048828125	1133.31774902344	79.8582229614258	0.670732975006104	0.945294797420502	0.447078943252563	66.0694427490234	4757
True	False	False	False	False	-2857.53173828125	349.896179199219	168.589569091797	0.738123416900635	0.938174605369568	0.60598623752594	78.934211730957	11998
True	False	False	False	False	-2854.7177734375	481.225311279297	153.061584472656	0.733375728130341	0.951062679290771	0.590627431869507	90.760871887207	12525
True	False	False	False	False	-2852.24536132813	688.879638671875	59.8936653137207	0.681443929672241	0.909945249557495	0.466478526592255	99.5185165405273	5374
True	False	False	False	False	-2851.61059570313	1056.38537597656	109.805053710938	0.720394313335419	0.941289067268372	0.553169012069702	68.6565628051758	6797
True	False	False	False	False	-2851.22729492188	853.429870605469	94.2770690917969	0.594578206539154	0.923664569854736	0.339666187763214	70.188232421875	5966
True	False	False	False	False	-2843.99438476563	926.421203613281	145.297592163086	0.651053726673126	0.91978394985199	0.414842307567596	74.0687026977539	9703
True	False	False	False	False	-2850.82397460938	1231.93310546875	36.6016845703125	0.762958765029907	0.964938998222351	0.710821986198425	85.9090881347656	2835
True	False	False	False	False	-2841.50317382813	291.117309570313	283.940338134766	0.685058236122131	0.947004497051239	0.473371684551239	81.66015625	20905
True	False	False	False	False	-2840.54760742188	1012.54284667969	107.586769104004	0.602732956409454	0.933514773845673	0.349289208650589	65.5773162841797	6361
True	False	False	False	False	-2836.51586914063	1093.24926757813	79.8582229614258	0.692651450634003	0.947897672653198	0.488493382930756	67.4444427490234	4856
True	False	False	False	False	-2831.98461914063	798.319885253906	137.533599853516	0.583009898662567	0.96235579252243	0.326584964990616	67.9112930297852	8421
True	False	False	False	False	-2831.58129882813	425.530303955078	330.524291992188	0.60883766412735	0.89176344871521	0.356727987527847	92.2617416381836	27494
True	False	False	False	False	-2813.84521484375	555.734558105469	119.787330627441	0.743378639221191	0.966617465019226	0.624296009540558	68.9629592895508	7448
True	False	False	False	False	-2828.72143554688	839.231750488281	133.097030639648	0.683501660823822	0.931673347949982	0.47038009762764	74.8916702270508	8987
True	False	False	False	False	-2828.453125	1077.42810058594	97.6044921875	0.65105813741684	0.95800256729126	0.414849132299423	70.1590881347656	6174
True	False	False	False	False	-2827.80102539063	626.661376953125	113.132476806641	0.620341122150421	0.911198437213898	0.37133863568306	65.1176452636719	6642
True	False	False	False	False	-2823.91357421875	746.635314941406	249.556930541992	0.62322998046875	0.919198095798492	0.37513792514801	88.0800018310547	19818
True	False	False	False	False	-2825.80444335938	1121.98315429688	75.4216537475586	0.733056426048279	0.945610642433167	0.589630365371704	69.779411315918	4745
True	False	False	False	False	-2824.69287109375	1137.97265625	69.8759460449219	0.485417068004608	0.935096442699432	0.23607924580574	67.5555572509766	4256
True	False	False	False	False	-2824.24658203125	950.420166015625	126.442184448242	0.682972013950348	0.965531826019287	0.469370156526566	71.3771896362305	8137
True	False	False	False	False	-2807.876953125	977.772094726563	157.498153686523	0.77314817905426	0.955008804798126	0.777953743934631	77.8521118164063	11055
True	False	False	False	False	-2814.49389648438	1174.00671386719	114.241622924805	0.712310016155243	0.9507737159729	0.532502174377441	69.6699066162109	7176
True	False	False	False	False	-2823.37329101563	1203.97717285156	109.805053710938	0.558107852935791	0.918343961238861	0.300428599119186	65.9595947265625	6530
True	False	False	False	False	-2809.34545898438	1042.8212890625	141.970169067383	0.696922302246094	0.955008804798126	0.497414886951447	73.96875	9468
True	False	False	False	False	-2824.06884765625	1290.64233398438	3483.81494140625	0.0247816145420074	0.941077589988708	0.00801519118249416	109.289398193359	343278
True	False	False	False	False	-2805.87231445313	1301.71838378906	37.7108268737793	0.712653756141663	0.957823514938354	0.533345997333527	67.0882339477539	2281
True	False	False	False	False	-2803.3662109375	1010.91864013672	80.9673614501953	0.611623764038086	0.926652908325195	0.360193461179733	65.5342483520508	4784
True	False	False	False	False	-2796.5771484375	637.920715332031	129.769607543945	0.48834291100502	0.938811421394348	0.238391652703285	65.3162384033203	7642
True	False	False	False	False	-2792.33422851563	712.376220703125	248.447799682617	0.676045775413513	0.933194577693939	0.456518143415451	85.5178604125977	19156
True	False	False	False	False	-2791.84204101563	880.077758789063	147.515884399414	0.66099351644516	0.934426784515381	0.43062424659729	80.6015014648438	10720
True	False	False	False	False	-2789.2236328125	803.600952148438	173.026138305664	0.58885133266449	0.940265357494354	0.333110123872757	71.9935913085938	11231
True	False	False	False	False	-2787.28051757813	898.760375976563	77.6399383544922	0.51788717508316	0.903658390045166	0.262933850288391	69.6142883300781	4873
True	False	False	False	False	-2780.61547851563	847.048889160156	151.952453613281	0.703874409198761	0.947060406208038	0.512654602527618	76.4890518188477	10479
True	False	False	False	False	-2782.33349609375	1341.56201171875	67.6576614379883	0.824820160865784	0.963199138641357	1	83.7377014160156	5108
True	False	False	False	False	-2781.009765625	1155.68188476563	334.960876464844	0.52387547492981	0.908560752868652	0.268194586038589	104.728477478027	31628
True	False	False	False	False	-2776.1953125	1274.19104003906	58.7845230102539	0.807007014751434	0.950349152088165	1	78.9433975219727	4184
True	False	False	False	False	-2771.91333007813	491.088989257813	240.683807373047	0.570891916751862	0.931535720825195	0.313536792993546	79.4516143798828	17241
True	False	False	False	False	-2774.03491210938	1089.45617675781	124.223899841309	0.74186509847641	0.963757157325745	0.618867516517639	70.4553604125977	7891
True	False	False	False	False	-2770.81909179688	766.699035644531	231.810668945313	0.664459347724915	0.933486878871918	0.436360597610474	81.8086090087891	17098
True	False	False	False	False	-2770.48291015625	1010.01104736328	161.934722900391	0.811233162879944	0.956424951553345	1	83.6712341308594	12216
True	False	False	False	False	-2767.74829101563	142.563461303711	108.695907592773	0.641959667205811	0.925313770771027	0.401193976402283	94.7142868041992	9282
True	False	False	False	False	-2764.93310546875	1058.40075683594	128.660461425781	0.768360316753387	0.953871011734009	0.743243813514709	73.3534469604492	8509
True	False	False	False	False	-2767.08544921875	1260.49389648438	240.683807373047	0.750346004962921	0.951518774032593	0.651176333427429	112.645164489746	24444
True	False	False	False	False	-2764.50732421875	1368.27770996094	74.3125076293945	0.786045730113983	0.954490661621094	1	79.8805999755859	5352
True	False	False	False	False	-2759.87744140625	924.895812988281	88.7313537597656	0.598902344703674	0.942554533481598	0.344725489616394	64.0999984741211	5128
True	False	False	False	False	-2761.71044921875	970.024719238281	455.857330322266	0.549919784069061	0.875264346599579	0.292358219623566	133.026763916016	54674
True	False	False	False	False	-2755.73706054688	337.095672607422	77.6399383544922	0.705376923084259	0.901187777519226	0.51607471704483	129.171432495117	9042
True	False	False	False	False	-2756.37182617188	867.551696777344	144.188446044922	0.820256590843201	0.955563426017761	1	73.3615417480469	9537
True	False	False	False	False	-2747.12939453125	691.309631347656	187.44499206543	0.733750343322754	0.961481273174286	0.591802597045898	82.44970703125	13934
True	False	False	False	False	-2739.86767578125	1227.57653808594	200.754699707031	0.599453508853912	0.938032269477844	0.34537735581398	80.5082855224609	14572
True	False	False	False	False	-2739.64208984375	909.446350097656	103.150199890137	0.74689644575119	0.959158360958099	0.637453377246857	67.5268783569336	6280
True	False	False	False	False	-2736.10278320313	843.26171875	137.533599853516	0.821350634098053	0.960861563682556	1	72.9516143798828	9046
True	False	False	False	False	-2732.36279296875	1070.85021972656	257.320922851563	0.778050243854523	0.961599290370941	0.823611557483673	97.8146514892578	22693
True	False	False	False	False	-2732.05615234375	1419.36486816406	137.533599853516	0.517560005187988	0.945985913276672	0.262649387121201	88.3387069702148	10954
True	False	False	False	False	-2729.89526367188	1189.00012207031	249.556930541992	0.666900455951691	0.947021961212158	0.440478414297104	88.8888854980469	20000
True	False	False	False	False	-2725.38623046875	800.814147949219	122.005615234375	0.769454181194305	0.964859426021576	0.750577867031097	70.518180847168	7757
True	False	False	False	False	-2728.75708007813	1341.5263671875	69.8759460449219	0.766303777694702	0.953661262989044	0.730220139026642	58.3174591064453	3674
True	False	False	False	False	-2714.53491210938	903.295532226563	95.3862075805664	0.468244671821594	0.956865131855011	0.222895786166191	64.0697708129883	5510
True	False	False	False	False	-2710.904296875	999.5986328125	202.97297668457	0.780392229557037	0.973724126815796	0.852133333683014	82.0655746459961	15018
True	False	False	False	False	-2710.7626953125	1056.61560058594	72.0942230224609	0.762581646442413	0.9591423869133	0.708754479885101	69.1230773925781	4493
True	False	False	False	False	-2706.88208007813	859.775146484375	112.023338317871	0.778208315372467	0.942605793476105	0.825352907180786	74.1485137939453	7489
True	False	False	False	False	-2706.57861328125	947.184204101563	124.223899841309	0.55440765619278	0.865518987178802	0.296751409769058	133.794647216797	14985
True	False	False	False	False	-2706.70556640625	1454.296875	99.8227767944336	0.827447116374969	0.957300961017609	1	84.0888900756836	7568
True	False	False	False	False	-2704.916015625	1135.14599609375	202.97297668457	0.632780253887177	0.915817260742188	0.388101845979691	91.0437164306641	16661
True	False	False	False	False	-2701.2841796875	1312.21826171875	166.371292114258	0.778283536434174	0.954738676548004	0.826189339160919	82.3066635131836	12346
True	False	False	False	False	-2701.02954101563	1403.69873046875	63.2210922241211	0.801229655742645	0.957386434078217	1	64.2982482910156	3665
True	False	False	False	False	-2699.33032226563	1422.39624023438	72.0942230224609	0.677275896072388	0.912757217884064	0.458754032850266	126.800003051758	8242
True	False	False	False	False	-2697.30297851563	1229.21899414063	110.914192199707	0.630966603755951	0.923288822174072	0.385590404272079	64.5599975585938	6456
True	False	False	False	False	-2696.3935546875	823.137512207031	262.866638183594	0.366185784339905	0.880730152130127	0.155677050352097	97.0464172363281	23000
True	False	False	False	False	-2692.87109375	938.548706054688	62.1119499206543	0.538728892803192	0.942663311958313	0.281707316637039	83.125	4655
True	False	False	False	False	-2691.78100585938	1048.97961425781	94.2770690917969	0.703324019908905	0.940629780292511	0.511413395404816	70.2705917358398	5973
True	False	False	False	False	-2687.91235351563	1112.55078125	114.241622924805	0.827207922935486	0.959158360958099	1	75.8446578979492	7812
True	False	False	False	False	-2679.36865234375	1002.33282470703	144.188446044922	0.732868850231171	0.952883720397949	0.589046716690063	77.1692276000977	10032
True	False	False	False	False	-2675.2353515625	1184.01806640625	211.846115112305	0.787330985069275	0.941302120685577	1	145.1884765625	27731
True	False	False	False	False	-2677.9716796875	1201.35522460938	66.5485153198242	0.577209532260895	0.936706244945526	0.320259779691696	82.7333297729492	4964
True	False	False	False	False	-2673.7294921875	779.227172851563	123.114753723145	0.798364579677582	0.969517827033997	1	68.1261291503906	7562
True	False	False	False	False	-2673.73217773438	1160.46716308594	57.6753807067871	0.692064881324768	0.944521903991699	0.487292498350143	74.8461532592773	3892
True	False	False	False	False	-2670.74145507813	1227.57055664063	95.3862075805664	0.742845177650452	0.959297358989716	0.62236750125885	67.8023223876953	5831
True	False	False	False	False	-2663.07690429688	811.191833496094	107.586769104004	0.581125319004059	0.945587158203125	0.324513405561447	67.4226837158203	6540
True	False	False	False	False	-2658.18627929688	866.687072753906	167.480438232422	0.643930196762085	0.950553357601166	0.404091536998749	71.0728454589844	10732
True	False	False	False	False	-2662.16430664063	1015.68676757813	92.0587844848633	0.621361136436462	0.932916343212128	0.372673898935318	67.9879531860352	5643
True	False	False	False	False	-2662.484375	1080.21240234375	137.533599853516	0.782398581504822	0.961800873279572	0.883594453334808	73.1693572998047	9073
True	False	False	False	False	-2659.97338867188	933.161071777344	187.44499206543	0.759761035442352	0.957924962043762	0.693951070308685	80.8698196411133	13667
True	False	False	False	False	-2656.34252929688	1040.19189453125	137.533599853516	0.706285059452057	0.951297760009766	0.518165111541748	77.2822570800781	9583
True	False	False	False	False	-2652.33984375	1415.30859375	228.483245849609	0.824243545532227	0.961897432804108	1	90.689323425293	18682
True	False	False	False	False	-2647.7041015625	1177.38488769531	94.2770690917969	0.662869215011597	0.953740179538727	0.433712929487228	65.717643737793	5586
True	False	False	False	False	-2641.67895507813	1362.798828125	174.135284423828	0.728463411331177	0.945473730564117	0.575742781162262	75.4076461791992	11839
True	False	False	False	False	-2646.06762695313	1564.16333007813	217.391815185547	0.361274003982544	0.967974543571472	0.152834191918373	102.147956848145	20021
True	False	False	False	False	-2643.94946289063	1536.95080566406	92.0587844848633	0.678302347660065	0.954252421855927	0.460634738206863	70.6506042480469	5864
True	False	False	False	False	-2631.8203125	1001.06024169922	100.931915283203	0.565450549125671	0.947729587554932	0.307878732681274	61.9560432434082	5638
True	False	False	False	False	-2637.93334960938	1085.59558105469	118.678184509277	0.778608024120331	0.966304898262024	0.829857766628265	83.6355133056641	8949
True	False	False	False	False	-2632.91821289063	1100.06164550781	78.7490768432617	0.754633009433746	0.928163170814514	0.669563829898834	96.1408462524414	6826
True	False	False	False	False	-2628.931640625	1138.74816894531	104.259346008301	0.599611103534698	0.936655879020691	0.345564007759094	65.9680862426758	6201
True	False	False	False	False	-2628.60620117188	1509.27209472656	176.353576660156	0.76180374622345	0.96199905872345	0.704558432102203	87.9496841430664	13984
True	False	False	False	False	-2624.09765625	944.546813964844	122.005615234375	0.659008085727692	0.946093261241913	0.427394479513168	68.3181838989258	7515
True	False	False	False	False	-2621.95043945313	1563.01806640625	186.335845947266	0.374190211296082	0.885745704174042	0.160376325249672	78.8630981445313	13249
True	False	False	False	False	-2614.00561523438	899.048461914063	124.223899841309	0.753693819046021	0.9549640417099	0.665395557880402	68.0803604125977	7625
True	False	False	False	False	-2616.501953125	1217.77990722656	138.64274597168	0.680588185787201	0.95632141828537	0.464873433113098	70.4800033569336	8810
True	False	False	False	False	-2614.79809570313	1184.65808105469	120.896469116211	0.436128884553909	0.824803352355957	0.199860155582428	84.1376113891602	9171
True	False	False	False	False	-2605.49926757813	1589.34497070313	141.970169067383	0.680232584476471	0.948408544063568	0.4642094373703	114.0859375	14603
True	False	False	False	False	-2602.61059570313	860.63623046875	140.861022949219	0.831927359104156	0.961078405380249	1	77.8110198974609	9882
True	False	False	False	False	-2600.35864257813	1059.66259765625	140.861022949219	0.801327586174011	0.941239356994629	1	79.6377944946289	10114
True	False	False	False	False	-2601.78735351563	1399.17590332031	107.586769104004	0.625568568706512	0.949511468410492	0.37825408577919	64.1030960083008	6218
True	False	False	False	False	-2600.99389648438	1099.62475585938	141.970169067383	0.795358955860138	0.963494658470154	1	80.796875	10342
True	False	False	False	False	-2600.638671875	1173.09680175781	115.350761413574	0.663399517536163	0.919373095035553	0.434592872858047	89.8653869628906	9346
True	False	False	False	False	-2598.1240234375	1126.80786132813	150.843307495117	0.698736667633057	0.951413810253143	0.501303195953369	81.0514678955078	11023
True	False	False	False	False	-2596.85766601563	997.7197265625	104.259346008301	0.676092565059662	0.890040040016174	0.45660275220871	138.797866821289	13047
True	False	False	False	False	-2595.56762695313	1333.89025878906	139.751892089844	0.795017898082733	0.963799238204956	1	72.3650817871094	9118
True	False	False	False	False	-2594.03173828125	1496.15002441406	212.955261230469	0.774922788143158	0.957405090332031	0.792935788631439	80.0208358764648	15364
True	False	False	False	False	-2592.0517578125	926.1865234375	128.660461425781	0.768360316753387	0.95037579536438	0.743243813514709	68.8017272949219	7981
True	False	False	False	False	-2590.50732421875	1611.48315429688	26.6194076538086	0.67927873134613	0.950989484786987	0.462436705827713	73.1666641235352	1756
True	False	False	False	False	-2583.55078125	996.51318359375	29.9468326568604	0.637438416481018	0.948639392852783	0.394664078950882	82.6296310424805	2231
True	False	False	False	False	-2581.4296875	1024.38659667969	134.206176757813	0.470140755176544	0.898193418979645	0.224319934844971	67	8107
True	False	False	False	False	-2583.27880859375	1644.32861328125	928.351806640625	0.0909474641084671	0.944583237171173	0.0307577047497034	100.185188293457	83855
True	False	False	False	False	-2579.13549804688	1180.55249023438	113.132476806641	0.713493883609772	0.956187844276428	0.535420715808868	72.1176452636719	7356
True	False	False	False	False	-2578.40942382813	1452.55895996094	211.846115112305	0.757650911808014	0.932234287261963	0.683558523654938	76.9633483886719	14700
True	False	False	False	False	-2562.59887695313	687.554504394531	88.7313537597656	0.735508561134338	0.941423356533051	0.597400009632111	117.487503051758	9399
True	False	False	False	False	-2578.173828125	1261.31103515625	119.787330627441	0.588028192520142	0.917834401130676	0.332180917263031	66.1481475830078	7144
True	False	False	False	False	-2576.55419921875	1566.29895019531	114.241622924805	0.740824818611145	0.942513644695282	0.615211486816406	66.7572784423828	6876
True	False	False	False	False	-2572.6025390625	1614.39514160156	227.374099731445	0.56208997964859	0.898128688335419	0.30444324016571	134.590240478516	27591
True	False	False	False	False	-2563.2783203125	1642.50866699219	113.132476806641	0.620341122150421	0.943789124488831	0.37133863568306	94.3431396484375	9623
True	False	False	False	False	-2558.67529296875	915.806457519531	120.896469116211	0.721993744373322	0.952423274517059	0.557476460933685	66.8899078369141	7291
True	False	False	False	False	-2554.25341796875	1575.2548828125	113.132476806641	0.721733629703522	0.968269646167755	0.556770741939545	65.1764678955078	6648
True	False	False	False	False	-2553.80932617188	1526.65063476563	225.155807495117	0.795522391796112	0.953112602233887	1	82.694580078125	16787
True	False	False	False	False	-2550.92700195313	978.058410644531	198.536407470703	0.731422424316406	0.958278656005859	0.584594190120697	77.1396636962891	13808
True	False	False	False	False	-2553.28344726563	1080.56298828125	154.17073059082	0.704342007637024	0.949132442474365	0.513713896274567	84.546760559082	11752
True	False	False	False	False	-2549.63012695313	1134.14221191406	78.7490768432617	0.485467404127121	0.947501122951508	0.236118853092194	59.0422554016113	4192
True	False	False	False	False	-2543.92211914063	1667.87121582031	76.5307922363281	0.71895444393158	0.964063346385956	0.54935622215271	73.5507278442383	5075
True	False	False	False	False	-2539.87426757813	1207.59411621094	265.084930419922	0.685653686523438	0.936377942562103	0.474525362253189	82.4142227172852	19697
True	False	False	False	False	-2542.2080078125	1649.41784667969	102.041061401367	0.761244773864746	0.94604766368866	0.701598525047302	72.6086959838867	6680
True	False	False	False	False	-2538.52221679688	1480.38916015625	146.40673828125	0.73655366897583	0.952574193477631	0.60079300403595	65.5606079101563	8654
True	False	False	False	False	-2533.31640625	1032.58715820313	164.153015136719	0.625532329082489	0.927181899547577	0.378205537796021	68.4189224243164	10126
True	False	False	False	False	-2530.79443359375	1359.70397949219	82.0765075683594	0.639192342758179	0.934380412101746	0.397177994251251	120.851348876953	8943
True	False	False	False	False	-2528.33935546875	1378.90649414063	171.917007446289	0.68163388967514	0.953791856765747	0.466836243867874	93.0258102416992	14419
True	False	False	False	False	-2527.47924804688	1687.82165527344	83.1856460571289	0.80851811170578	0.962681770324707	1	74.7466659545898	5606
True	False	False	False	False	-2524.0029296875	1718.37182617188	65.4393768310547	0.682038903236389	0.950208067893982	0.467600554227829	97.5084762573242	5753
True	False	False	False	False	-2523.4609375	1412.83666992188	494.677307128906	0.393149852752686	0.874199330806732	0.171851545572281	110.596412658691	49326
True	False	False	False	False	-2523.22387695313	1573.51354980469	185.226699829102	0.82996928691864	0.970379889011383	1	82.119758605957	13714
True	False	False	False	False	-2519.78076171875	1157.13049316406	225.155807495117	0.81224000453949	0.953747749328613	1	81.9261093139648	16631
True	False	False	False	False	-2514.8369140625	1619.20300292969	149.734161376953	0.808782637119293	0.966102182865143	1	76.5111083984375	10329
True	False	False	False	False	-2507.38623046875	1712.34545898438	106.477630615234	0.770989894866943	0.95690381526947	0.761425018310547	83.1354141235352	7981
True	False	False	False	False	-2505.20581054688	135.374786376953	15.5279874801636	0.800106346607208	0.94487601518631	1	42.0714302062988	589
True	False	False	False	False	-2504.60888671875	1336.67907714844	86.513069152832	0.561012983322144	0.896174252033234	0.303351491689682	82.7435913085938	6454
True	False	False	False	False	-2499.9931640625	1188.7197265625	26.6194076538086	0.780536234378815	0.950671494007111	0.854119598865509	54.625	1311
True	False	False	False	False	-2498.23364257813	1349.03479003906	95.3862075805664	0.662632822990417	0.895290434360504	0.433321684598923	122.313957214355	10519
True	False	False	False	False	-2494.8271484375	1217.81262207031	281.722045898438	0.610880076885223	0.925004661083221	0.359264045953751	81.9527587890625	20816
True	False	False	False	False	-2494.640625	1469.78137207031	155.279876708984	0.751485168933868	0.952181398868561	0.655908226966858	70.3785705566406	9853
True	False	False	False	False	-2495.9580078125	1520.61608886719	240.683807373047	0.771401524543762	0.94909131526947	0.76445335149765	80.9447021484375	17565
True	False	False	False	False	-2492.96484375	1752.54443359375	382.653961181641	0.205527946352959	0.944285869598389	0.0757015198469162	94.5536193847656	32621
True	False	False	False	False	-2488.63916015625	1276.65551757813	107.586769104004	0.738487541675568	0.957397043704987	0.607207953929901	62.0927848815918	6023
True	False	False	False	False	-2478.08837890625	1310.66345214844	80.9673614501953	0.531199872493744	0.853878676891327	0.274772703647614	62.0684928894043	4531
True	False	False	False	False	-2482.84106445313	1394.61169433594	27.7285480499268	0.621374189853668	0.930955410003662	0.372691035270691	59.0400009155273	1476
True	False	False	False	False	-2470.43701171875	1364.98120117188	117.569046020508	0.651606142520905	0.901225030422211	0.415694743394852	64.9622650146484	6886
True	False	False	False	False	-2468.34423828125	1402.93212890625	129.769607543945	0.607061147689819	0.933084189891815	0.354541718959808	67.3333358764648	7878
True	False	False	False	False	-2443.021484375	1270.01892089844	28.8376903533936	0.719225645065308	0.940220415592194	0.550069808959961	57.230770111084	1488
True	False	False	False	False	-2466.68701171875	1567.24108886719	37.7108268737793	0.712653756141663	0.93917053937912	0.533345997333527	72.029411315918	2449
True	False	False	False	False	-2464.095703125	1658.00671386719	146.40673828125	0.659748077392578	0.945731937885284	0.428593575954437	70.5606079101563	9314
True	False	False	False	False	-2466.587890625	1735.37036132813	77.6399383544922	0.695782601833344	0.915911555290222	0.495003014802933	126.928573608398	8885
True	False	False	False	False	-2462.11108398438	1764.1728515625	95.3862075805664	0.733483374118805	0.94368988275528	0.590964496135712	80.8953475952148	6957
True	False	False	False	False	-2461.84106445313	1604.17749023438	204.082122802734	0.791718482971191	0.956019997596741	1	79.3967361450195	14609
True	False	False	False	False	-2456.60107421875	1725.72302246094	83.1856460571289	0.745481371879578	0.933038294315338	0.63206559419632	149.346664428711	11201
True	False	False	False	False	-2458.85693359375	1796.91259765625	29.9468326568604	0.312119513750076	0.882928550243378	0.125954136252403	100.740737915039	2720
True	False	False	False	False	-2455.97216796875	1480.52954101563	107.586769104004	0.618747591972351	0.931216537952423	0.369265973567963	66.2474212646484	6426
True	False	False	False	False	-2448.48583984375	1512.5732421875	186.335845947266	0.674616158008575	0.9438316822052	0.453943878412247	72.5535736083984	12189
True	False	False	False	False	-2453.93115234375	1567.28576660156	119.787330627441	0.656831800937653	0.936148583889008	0.42389965057373	112.092590332031	12106
True	False	False	False	False	-2453.74658203125	1586.40747070313	32.1651153564453	0.820795118808746	0.95398223400116	1	69.1724166870117	2006
True	False	False	False	False	-2452.79907226563	1683.17736816406	114.241622924805	0.693129122257233	0.93931633234024	0.489475697278976	65.0970840454102	6705
True	False	False	False	False	-2440.26391601563	1781.39318847656	125.333038330078	0.799567699432373	0.961044549942017	1	80	9040
True	False	False	False	False	-2446.19702148438	1810.96118164063	48.80224609375	0.264764010906219	0.939819037914276	0.102425344288349	100.704544067383	4431
True	False	False	False	False	-2439.2177734375	1216.72961425781	65.4393768310547	0.744540572166443	0.952801048755646	0.628555476665497	59.4915237426758	3510
True	False	False	False	False	-2438.93676757813	1630.23815917969	159.716445922852	0.659420073032379	0.95051896572113	0.428061366081238	74.1111145019531	10672
True	False	False	False	False	-2437.90014648438	117.991508483887	130.878753662109	0.834946751594543	0.96615344285965	1	141.152542114258	16656
True	False	False	False	False	-2436.66186523438	1265.62646484375	51.0205307006836	0.436644792556763	0.793409049510956	0.200214922428131	59.3043479919434	2728
True	False	False	False	False	-2431.7158203125	1405.82971191406	114.241622924805	0.749501168727875	0.942706406116486	0.647733688354492	99.3300933837891	10231
True	False	False	False	False	-2431.2099609375	1580.21264648438	66.5485153198242	0.76893937587738	0.957297146320343	0.747088372707367	61.5	3690
True	False	False	False	False	-2425.79174804688	1337.94921875	128.660461425781	0.811424374580383	0.95916348695755	1	72.9827575683594	8466
True	False	False	False	False	-2424.54663085938	252.866561889648	16.6371288299561	0.646814525127411	0.930587589740753	0.408391445875168	37.1333351135254	557
True	False	False	False	False	-2417.76000976563	1437.64001464844	96.4953460693359	0.719872772693634	0.950061023235321	0.551781058311462	90.1494216918945	7843
True	False	False	False	False	-2421.10913085938	1558.57507324219	154.17073059082	0.64494526386261	0.930080533027649	0.405596792697906	71.6690673828125	9962
True	False	False	False	False	-2424.05029296875	1709.08251953125	157.498153686523	0.504788100719452	0.894219040870667	0.251774191856384	65.7112655639648	9331
True	False	False	False	False	-2424.16333007813	1747.52990722656	123.114753723145	0.682342290878296	0.945367872714996	0.468174546957016	66.9639663696289	7433
True	False	False	False	False	-2423.76708984375	1793.96044921875	69.8759460449219	0.766303777694702	0.948924779891968	0.730220139026642	82.6031723022461	5204
True	False	False	False	False	-2419.00927734375	1655.55883789063	141.970169067383	0.711218118667603	0.959626257419586	0.529840886592865	67.1640625	8597
True	False	False	False	False	-2415.7353515625	1481.68566894531	222.937530517578	0.389514684677124	0.862793982028961	0.169612556695938	116.044776916504	23325
True	False	False	False	False	-2407.18603515625	893.282409667969	297.250030517578	0.74233615398407	0.932697892189026	0.620542824268341	81.1455230712891	21747
True	False	False	False	False	-2403.93286132813	1431.45727539063	149.734161376953	0.640728771686554	0.904759168624878	0.399400055408478	139.674072265625	18856
True	False	False	False	False	-2408.78686523438	1845.17150878906	429.237945556641	0.174300104379654	0.933989882469177	0.0626511797308922	91.1912155151367	35291
True	False	False	False	False	-2407.94848632813	1600.64318847656	83.1856460571289	0.609793961048126	0.957302272319794	0.357912391424179	62.2799987792969	4671
True	False	False	False	False	-2404.33666992188	1800.52380371094	236.24723815918	0.72820109128952	0.923169136047363	0.574974179267883	164.54460144043	35048
True	False	False	False	False	-2401.19921875	1386.15209960938	192.990692138672	0.782239139080048	0.957924962043762	0.880723118782043	82.6091918945313	14374
True	False	False	False	False	-2397.4443359375	1830.53869628906	87.6222152709961	0.785240411758423	0.958110809326172	0.972049474716187	75.6962051391602	5980
True	False	False	False	False	-2394.92529296875	1326.93200683594	220.719253540039	0.713223814964294	0.946332275867462	0.534751832485199	120.502510070801	23980
True	False	False	False	False	-2392.43505859375	1589.24011230469	109.805053710938	0.720394313335419	0.955314457416534	0.553169012069702	70.0707092285156	6937
True	False	False	False	False	-2385.69995117188	1815.36987304688	89.8404998779297	0.843989968299866	0.963311195373535	1	81.3456802368164	6589
True	False	False	False	False	-2384.9990234375	1656.35571289063	135.315322875977	0.820987939834595	0.953504741191864	1	72.0901641845703	8795
True	False	False	False	False	-2379.02221679688	1360.17150878906	190.772415161133	0.726970016956329	0.960359930992126	0.571399509906769	81.3953475952148	14000
True	False	False	False	False	-2383.62744140625	1550.10424804688	160.825576782227	0.657890737056732	0.941199004650116	0.425594240427017	69.8689651489258	10131
True	False	False	False	False	-2383.68334960938	1742.47180175781	154.17073059082	0.811846137046814	0.956683874130249	1	74.0359725952148	10291
True	False	False	False	False	-2375.98168945313	1631.41259765625	107.586769104004	0.413650512695313	0.912680506706238	0.184844434261322	60.5979385375977	5878
True	False	False	False	False	-2375.77856445313	1844.55822753906	143.079315185547	0.74561882019043	0.952291786670685	0.63258308172226	76.5503845214844	9875
True	False	False	False	False	-2372.54809570313	1509.54565429688	170.807861328125	0.806975603103638	0.957683384418488	1	74.5129852294922	11475
True	False	False	False	False	-2370.951171875	1781.58239746094	214.064392089844	0.7498939037323	0.943640291690826	0.649327278137207	77.1347122192383	14887
True	False	False	False	False	-2370.19653320313	1306.2783203125	104.259346008301	0.676092565059662	0.912322163581848	0.45660275220871	83.7765960693359	7875
True	False	False	False	False	-2366.7109375	1591.82702636719	73.203369140625	0.555856227874756	0.947908699512482	0.298184961080551	58.2424240112305	3844
True	False	False	False	False	-2365.216796875	1823.80981445313	100.931915283203	0.752970397472382	0.961780726909637	0.662240564823151	69.2637329101563	6303
True	False	False	False	False	-2361.07153320313	719.694396972656	98.7136306762695	0.694063067436218	0.909858047962189	0.491407215595245	134.471908569336	11968
True	False	False	False	False	-2361.95654296875	1726.01489257813	144.188446044922	0.584431529045105	0.948792278766632	0.328158408403397	69.4076919555664	9023
True	False	False	False	False	-2361.01635742188	1334.23461914063	129.769607543945	0.650097846984863	0.93444150686264	0.413373708724976	79.6752166748047	9322
True	False	False	False	False	-2357.9951171875	1562.12475585938	108.695907592773	0.566439092159271	0.91019082069397	0.308897823095322	61.3061218261719	6008
True	False	False	False	False	-2356.0947265625	1679.15991210938	80.9673614501953	0.750114381313324	0.942545711994171	0.650226891040802	68.0821914672852	4970
True	False	False	False	False	-2350.69653320313	1878.00476074219	361.580261230469	0.325270861387253	0.847794115543365	0.13288140296936	85.7423324584961	27952
True	False	False	False	False	-2340.560546875	1611.28112792969	135.315322875977	0.778218626976013	0.961592078208923	0.825467169284821	71.336067199707	8703
True	False	False	False	False	-2342.75732421875	1701.50695800781	112.023338317871	0.726439833641052	0.948289394378662	0.569876611232758	67.2079238891602	6788
True	False	False	False	False	-2341.17749023438	1824.77600097656	135.315322875977	0.758076548576355	0.958126187324524	0.685611963272095	72.4918060302734	8844
True	False	False	False	False	-2338.71313476563	1430.31799316406	170.807861328125	0.603499710559845	0.944585919380188	0.350212186574936	73.4155807495117	11306
True	False	False	False	False	-2328.70190429688	1530.45202636719	199.645553588867	0.576704561710358	0.955590784549713	0.3197161257267	68.9388885498047	12409
True	False	False	False	False	-2335.54150390625	1674.60107421875	145.297592163086	0.738506317138672	0.956108272075653	0.607271134853363	81.6564865112305	10697
True	False	False	False	False	-2328.82543945313	1652.74475097656	108.695907592773	0.755093216896057	0.953371345996857	0.671637296676636	66.9285736083984	6559
True	False	False	False	False	-2328.52880859375	1360.2890625	169.698715209961	0.81309050321579	0.948752105236053	1	84.3071899414063	12899
True	False	False	False	False	-2327.32104492188	1461.23937988281	238.465515136719	0.624036312103271	0.967150688171387	0.376208245754242	76.4186019897461	16430
True	False	False	False	False	-2327.828125	1796.609375	113.132476806641	0.643585920333862	0.943331003189087	0.403582990169525	68.2450942993164	6961
True	False	False	False	False	-2327.54516601563	1594.0556640625	128.660461425781	0.7023766040802	0.953938603401184	0.509291410446167	72.6293106079102	8425
True	False	False	False	False	-2318.6630859375	1767.24877929688	135.315322875977	0.778218626976013	0.954732000827789	0.825467169284821	72.7377014160156	8874
True	False	False	False	False	-2311.86791992188	1811.75415039063	115.350761413574	0.778573036193848	0.9509596824646	0.82945716381073	72.8076934814453	7572
True	False	False	False	False	-2310.77587890625	1920.15649414063	127.551322937012	0.753320038318634	0.957602500915527	0.663759410381317	82.3478240966797	9470
True	False	False	False	False	-2308.34594726563	1637.84423828125	207.409545898438	0.720420598983765	0.960593163967133	0.553239107131958	88.3048095703125	16513
True	False	False	False	False	-2304.9501953125	1883.03015136719	183.008422851563	0.610367059707642	0.94392591714859	0.35862472653389	68.4000015258789	11286
True	False	False	False	False	-2296.72729492188	1275.70446777344	149.734161376953	0.78029876947403	0.966144263744354	0.850861847400665	70.3703689575195	9500
True	False	False	False	False	-2299.75024414063	1755.48510742188	144.188446044922	0.740460157394409	0.954539000988007	0.613943874835968	74.4692306518555	9681
True	False	False	False	False	-2298.02075195313	1731.9765625	127.551322937012	0.664698958396912	0.954996645450592	0.436761826276779	68.5130462646484	7879
True	False	False	False	False	-2296.76293945313	1957.48852539063	1051.46655273438	0.0829860121011734	0.955976009368896	0.0279103647917509	89.667724609375	85005
True	False	False	False	False	-2295.53857421875	1793.78295898438	97.6044921875	0.858056426048279	0.972990036010742	1	69.8977279663086	6151
True	False	False	False	False	-2291.826171875	1939.21618652344	126.442184448242	0.797434329986572	0.948387801647186	1	73.3684234619141	8364
True	False	False	False	False	-2291.21484375	1690.07336425781	253.993499755859	0.617168843746185	0.896729946136475	0.367228388786316	81.6899566650391	18707
True	False	False	False	False	-2278.96435546875	1507.62487792969	216.282684326172	0.721342861652374	0.953997313976288	0.555714190006256	83.9487152099609	16370
True	False	False	False	False	-2286.20141601563	1551.24523925781	113.132476806641	0.81917679309845	0.958498001098633	1	68.1176452636719	6948
True	False	False	False	False	-2275.0703125	1573.18115234375	120.896469116211	0.816004395484924	0.969538986682892	1	68.4770660400391	7464
True	False	False	False	False	-2280.52880859375	1827.40759277344	245.120376586914	0.794768333435059	0.959351003170013	1	82.072395324707	18138
True	False	False	False	False	-2270.84985351563	1461.32763671875	167.480438232422	0.740312814712524	0.939780175685883	0.61343377828598	71.6357650756836	10817
True	False	False	False	False	-2270.55078125	1964.62841796875	27.7285480499268	0.707581996917725	0.946757137775421	0.521181464195251	51.9599990844727	1299
True	False	False	False	False	-2266.07177734375	1771.29138183594	127.551322937012	0.761736512184143	0.96435683965683	0.704199910163879	69.034782409668	7939
True	False	False	False	False	-2257.77954101563	1650.39587402344	239.574661254883	0.66390061378479	0.938349723815918	0.435427129268646	93.1805572509766	20127
True	False	False	False	False	-2256.57299804688	1749.93322753906	119.787330627441	0.785884737968445	0.967822372913361	1	120.175926208496	12979
True	False	False	False	False	-2257.095703125	1878.02478027344	140.861022949219	0.810112833976746	0.961592078208923	1	67.3149642944336	8549
True	False	False	False	False	-2251.80419921875	1502.13317871094	164.153015136719	0.686704337596893	0.94075471162796	0.476574003696442	75.9594573974609	11242
True	False	False	False	False	-2238.6474609375	1593.96765136719	133.097030639648	0.660014808177948	0.951508343219757	0.429027110338211	69.7916641235352	8375
True	False	False	False	False	-2243.18505859375	1843.4765625	234.028945922852	0.765073895454407	0.964799284934998	0.722852826118469	84.8720397949219	17908
True	False	False	False	False	-2238.197265625	1568.88940429688	125.333038330078	0.82226824760437	0.954685926437378	1	70.5221252441406	7969
True	False	False	False	False	-2234.3193359375	1729.80053710938	158.607299804688	0.707859754562378	0.957101106643677	0.521832287311554	75.0769195556641	10736
True	False	False	False	False	-2233.12451171875	1986.72106933594	225.155807495117	0.750936388969421	0.968139469623566	0.653615593910217	165.172409057617	33530
True	False	False	False	False	-2228.09814453125	1537.92980957031	128.660461425781	0.780611455440521	0.943472027778625	0.855170607566833	68.5344848632813	7950
True	False	False	False	False	-2226.05029296875	1911.08483886719	205.191253662109	0.749367475509644	0.96666032075882	0.647193849086761	79.69189453125	14743
True	False	False	False	False	-2222.17797851563	1502.02648925781	135.315322875977	0.68776923418045	0.953436970710754	0.478667497634888	72.4836044311523	8843
True	False	False	False	False	-2219.96435546875	1666.43115234375	184.117568969727	0.650525689125061	0.949428081512451	0.414030015468597	78.0421676635742	12955
True	False	False	False	False	-2223.72021484375	1921.09777832031	37.7108268737793	0.583012700080872	0.961852133274078	0.326588064432144	56.3235282897949	1915
True	False	False	False	False	-2219.8076171875	1600.27355957031	129.769607543945	0.683352530002594	0.940746605396271	0.470095276832581	70.5555572509766	8255
True	False	False	False	False	-2219.5078125	1059.88049316406	93.1679229736328	0.834939122200012	0.968447744846344	1	85.3571395874023	7170
True	False	False	False	False	-2218.45581054688	1462.76672363281	174.135284423828	0.622781097888947	0.950725913047791	0.374543994665146	62.2993621826172	9781
True	False	False	False	False	-2217.64086914063	1892.84606933594	116.459907531738	0.687813937664032	0.93370532989502	0.478755712509155	68.8095245361328	7225
True	False	False	False	False	-2210.4736328125	1791.22900390625	306.123168945313	0.75136935710907	0.952726185321808	0.655422210693359	96.7210159301758	26695
True	False	False	False	False	-2209.04638671875	1946.31530761719	248.447799682617	0.57543021440506	0.949879288673401	0.318349093198776	70.5446395874023	15802
True	False	False	False	False	-2207.35034179688	1632.607421875	224.046676635742	0.577750384807587	0.940492272377014	0.320843309164047	76.1732635498047	15387
True	False	False	False	False	-2200.85424804688	1692.32788085938	161.934722900391	0.692936301231384	0.944933891296387	0.489078670740128	74.9452056884766	10942
True	False	False	False	False	-2204.37866210938	1754.36071777344	188.554138183594	0.764256656169891	0.973021268844604	0.718113005161285	95.5764694213867	16248
True	False	False	False	False	-2202.13330078125	1867.63684082031	128.660461425781	0.622659146785736	0.917643249034882	0.374382883310318	64.8620681762695	7524
True	False	False	False	False	-2195.37866210938	1571.23315429688	62.1119499206543	0.691560626029968	0.960877001285553	0.486264646053314	60.4285697937012	3384
True	False	False	False	False	-2193.326171875	1545.15197753906	171.917007446289	0.742638885974884	0.945101737976074	0.621626198291779	78.9612884521484	12239
True	False	False	False	False	-2193.36645507813	1735.93017578125	104.259346008301	0.801714420318604	0.966806530952454	1	69.0744705200195	6493
True	False	False	False	False	-2181.580078125	193.649597167969	47.6931037902832	0.82086455821991	0.95627349615097	1	115.116279602051	4950
True	False	False	False	False	-2183.453125	1833.84558105469	116.459907531738	0.695498526096344	0.954470753669739	0.494405388832092	61.4857139587402	6456
True	False	False	False	False	-2179.0263671875	1996.37243652344	95.3862075805664	0.625797092914581	0.875301837921143	0.378560572862625	158.104644775391	13597
True	False	False	False	False	-2176.3662109375	2015.69360351563	249.556930541992	0.77800852060318	0.955523490905762	0.823155879974365	139.195556640625	31319
True	False	False	False	False	-2173.45703125	1591.66076660156	103.150199890137	0.537539124488831	0.93508505821228	0.280599474906921	59.7634391784668	5558
True	False	False	False	False	-2175.53881835938	1872.69067382813	46.5839614868164	0.707453370094299	0.951043426990509	0.520880579948425	67.023811340332	2815
True	False	False	False	False	-2171.12255859375	2004.42407226563	24.401123046875	0.461128920316696	0.920347630977631	0.217617824673653	112.227272033691	2469
True	False	False	False	False	-2170.67724609375	1689.5341796875	118.678184509277	0.690060198307037	0.959952354431152	0.483230650424957	60.317756652832	6454
True	False	False	False	False	-2169.419921875	1493.52429199219	135.315322875977	0.830285787582397	0.961795568466187	1	69.6803283691406	8501
True	False	False	False	False	-2170.39306640625	1627.69714355469	148.625015258789	0.71211850643158	0.954253971576691	0.532033205032349	62.4850730895996	8373
True	False	False	False	False	-2169.29174804688	1907.1015625	178.571853637695	0.618077874183655	0.938583731651306	0.36839970946312	69.6024856567383	11206
True	False	False	False	False	-2167.66064453125	1920.73193359375	11.0914192199707	0.69836014509201	0.927715241909027	0.500491261482239	46.5999984741211	466
True	False	False	False	False	-2161.71606445313	738.889892578125	82.0765075683594	0.797737896442413	0.958222687244415	1	50.1081085205078	3708
True	False	False	False	False	-2161.33447265625	1531.01965332031	197.427261352539	0.677581369876862	0.960185587406158	0.459312260150909	72.8426971435547	12966
True	False	False	False	False	-2161.67456054688	1874.48596191406	80.9673614501953	0.735607385635376	0.939449191093445	0.59771865606308	139.904113769531	10213
True	False	False	False	False	-2154.23706054688	1583.30505371094	160.825576782227	0.797517895698547	0.962469756603241	1	81.0758590698242	11756
True	False	False	False	False	-2158.7841796875	1733.36840820313	123.114753723145	0.830976963043213	0.959930598735809	1	66.0450439453125	7331
True	False	False	False	False	-2149.89477539063	1967.1513671875	188.554138183594	0.841511607170105	0.965647399425507	1	74.2117614746094	12616
True	False	False	False	False	-2143.66479492188	1920.44677734375	230.701522827148	0.470594614744186	0.85463672876358	0.224661946296692	75.8846130371094	15784
True	False	False	False	False	-2136.09741210938	1539.48693847656	148.625015258789	0.642023265361786	0.95953643321991	0.401286989450455	63.9701499938965	8572
True	False	False	False	False	-2136.92895507813	1714.25268554688	96.4953460693359	0.678466141223907	0.95596182346344	0.46093612909317	58.747127532959	5111
True	False	False	False	False	-2135.921875	1772.7890625	340.506591796875	0.328763514757156	0.766442537307739	0.134752184152603	79.8729629516602	24521
True	False	False	False	False	-2133.2275390625	1677.29638671875	196.318130493164	0.548182189464569	0.902869522571564	0.290676414966583	71.9717483520508	12739
True	False	False	False	False	-2132.15747070313	2013.33374023438	231.810668945313	0.472857087850571	0.856686294078827	0.226373463869095	73.4736862182617	15356
True	False	False	False	False	-2125.66357421875	1649.46911621094	136.424453735352	0.756108999252319	0.950799524784088	0.676289081573486	67.552848815918	8309
True	False	False	False	False	-2119.755859375	1574.55114746094	165.262145996094	0.614200592041016	0.937974214553833	0.363439470529556	61.0872497558594	9102
True	False	False	False	False	-2117.93432617188	1824.68395996094	154.17073059082	0.721209406852722	0.954798519611359	0.555354535579681	73.553955078125	10224
True	False	False	False	False	-2110.96508789063	1850.06982421875	220.719253540039	0.475405901670456	0.909954607486725	0.228314802050591	73.4321594238281	14613
True	False	False	False	False	-2107.02709960938	1628.65881347656	176.353576660156	0.690333187580109	0.950647532939911	0.483779966831207	69.2704391479492	11014
True	False	False	False	False	-2097.81713867188	1773.673828125	236.24723815918	0.481906980276108	0.786097645759583	0.233331173658371	103.018775939941	21943
True	False	False	False	False	-2091.16845703125	1958.05212402344	188.554138183594	0.660528302192688	0.942990779876709	0.429863899946213	66.3882369995117	11286
True	False	False	False	False	-2085.36840820313	1733.84289550781	175.244430541992	0.749889969825745	0.957994103431702	0.649311125278473	68.5696182250977	10834
True	False	False	False	False	-2082.7490234375	1874.80102539063	228.483245849609	0.576460301876068	0.956386208534241	0.319453597068787	81.310676574707	16750
True	False	False	False	False	-2080.90869140625	1800.62890625	94.2770690917969	0.694646954536438	0.967507779598236	0.492622494697571	82.0117645263672	6971
True	False	False	False	False	-2079.99487304688	2013.25012207031	276.176330566406	0.712177455425262	0.929313600063324	0.532177567481995	101.566261291504	25290
True	False	False	False	False	-2078.4296875	1488.08642578125	228.483245849609	0.680030047893524	0.937929928302765	0.463831931352615	83.2864074707031	17157
True	False	False	False	False	-2077.75024414063	1625.53503417969	194.099838256836	0.614978909492493	0.954544842243195	0.364427745342255	67.0057144165039	11726
True	False	False	False	False	-2076.88745117188	1682.77307128906	168.589569091797	0.68965095281601	0.942565023899078	0.482409477233887	71.8421020507813	10920
True	False	False	False	False	-2076.34838867188	1812.20104980469	107.586769104004	0.705840885639191	0.908604323863983	0.517140507698059	147.144332885742	14273
True	False	False	False	False	-2061.505859375	1552.41967773438	187.44499206543	0.759761035442352	0.956238150596619	0.693951070308685	70.5029602050781	11915
True	False	False	False	False	-2054.41235351563	1707.06005859375	170.807861328125	0.603499710559845	0.933032751083374	0.350212186574936	62.9285697937012	9691
True	False	False	False	False	-2050.48657226563	1958.68200683594	241.792938232422	0.725337266921997	0.955345273017883	0.5667405128479	84.4587173461914	18412
True	False	False	False	False	-2044.28479003906	1637.30883789063	137.533599853516	0.812275528907776	0.959042251110077	1	80.8467712402344	10025
True	False	False	False	False	-2040.97033691406	1822.58056640625	143.079315185547	0.702367007732391	0.947297036647797	0.509270012378693	62.0155029296875	8000
True	False	False	False	False	-2040.74719238281	1920.41870117188	186.335845947266	0.812606513500214	0.961818158626556	1	74.6904754638672	12548
True	False	False	False	False	-2032.0947265625	1932.47204589844	12.2005615234375	0.681430399417877	0.931919693946838	0.46645313501358	59.1818199157715	651
True	False	False	False	False	-2023.08752441406	1871.328125	150.843307495117	0.755669236183167	0.962278246879578	0.674262344837189	62.6985282897949	8527
True	False	False	False	False	-2020.3330078125	1999.52795410156	85.4039306640625	0.694966316223145	0.952623665332794	0.493289619684219	120.84415435791	9305
True	False	False	False	False	-2019.09948730469	1711.35620117188	184.117568969727	0.753171443939209	0.950691163539886	0.663112580776215	72.5361480712891	12041
True	False	False	False	False	-2009.5625	1762.73608398438	164.153015136719	0.805816411972046	0.960802972316742	1	69.9189224243164	10348
True	False	False	False	False	-2012.24499511719	1793.50463867188	145.297592163086	0.784818708896637	0.940015375614166	0.947113275527954	73.0534362792969	9570
True	False	False	False	False	-2004.53381347656	1728.36608886719	34.3833999633789	0.731873750686646	0.942040622234344	0.585974395275116	54.7096786499023	1696
True	False	False	False	False	-1995.57849121094	1624.20190429688	100.931915283203	0.739883303642273	0.930709660053253	0.61195319890976	128.791213989258	11720
True	False	False	False	False	-1992.21264648438	1724.99169921875	79.8582229614258	0.765261650085449	0.947828412055969	0.723958730697632	56.4305572509766	4063
True	False	False	False	False	-1974.10986328125	262.160949707031	23.2919807434082	0.846452295780182	0.95370626449585	1	42.6190490722656	895
True	False	False	False	False	-1987.12585449219	1804.02880859375	136.424453735352	0.736890852451324	0.956129848957062	0.601898670196533	66.7560958862305	8211
True	False	False	False	False	-1980.48840332031	1873.76354980469	155.279876708984	0.80919873714447	0.950379192829132	1	66.9857177734375	9378
True	False	False	False	False	-1975.92956542969	1602.32092285156	174.135284423828	0.752221286296844	0.953591048717499	0.659022986888885	63.4649696350098	9964
True	False	False	False	False	-1965.7509765625	1965.14709472656	242.902084350586	0.53684937953949	0.894256830215454	0.279959291219711	85.8401794433594	18799
True	False	False	False	False	-1967.28393554688	1983.39892578125	86.513069152832	0.730620563030243	0.936718106269836	0.582162261009216	166.564102172852	12992
True	False	False	False	False	-1960.73486328125	1849.01013183594	242.902084350586	0.413328319787979	0.872830808162689	0.184635236859322	75.3333358764648	16498
True	False	False	False	False	-1946.82641601563	1772.056640625	194.099838256836	0.730427443981171	0.951134860515594	0.581580340862274	83.0114288330078	14527
True	False	False	False	False	-1944.89270019531	1878.12536621094	148.625015258789	0.747713565826416	0.962198376655579	0.640626013278961	61.3134346008301	8216
True	False	False	False	False	-1927.64184570313	659.876098632813	204.082122802734	0.580489277839661	0.91948539018631	0.323817849159241	91.3043441772461	16800
True	False	False	False	False	-1926.02941894531	1726.39465332031	169.698715209961	0.672838628292084	0.931363761425018	0.450778692960739	64.6013107299805	9884
True	False	False	False	False	-1925.0693359375	1831.17431640625	271.739776611328	0.655622184276581	0.938413262367249	0.421977281570435	96.0040817260742	23521
True	False	False	False	False	-1921.70971679688	1937.45056152344	267.30322265625	0.589124321937561	0.911583840847015	0.333419024944305	138.091293334961	33280
True	False	False	False	False	-1902.56555175781	1344.369140625	293.922607421875	0.493041694164276	0.938785374164581	0.242147624492645	65.4264144897461	17338
True	False	False	False	False	-1902.06909179688	1854.41918945313	118.678184509277	0.690060198307037	0.956503510475159	0.483230650424957	54.7756996154785	5861
True	False	False	False	False	-2199.53686523438	2029.85424804688	134.206176757813	0.467799484729767	0.971204996109009	0.22256250679493	71.0495834350586	8597
True	False	False	False	False	-2165.46118164063	2058.59985351563	120.896469116211	0.680335462093353	0.946964740753174	0.464401364326477	113.880737304688	12413
True	False	False	False	False	-2157.677734375	2047.78002929688	13.3097038269043	0.743378639221191	0.931919693946838	0.624296009540558	56.6666679382324	680
True	False	False	False	False	-2133.46435546875	2087.80419921875	9.98227787017822	0.557533979415894	0.916803061962128	0.29985499382019	52.1111106872559	469
True	False	False	False	False	-2118.72241210938	2114.3046875	4234.7041015625	0.0364725738763809	0.968213558197021	0.0118872337043285	121.143272399902	462525
True	False	False	False	False	-2107.5888671875	2049.40307617188	269.521484375	0.643806338310242	0.943659901618958	0.403908461332321	95.5761337280273	23225
True	False	False	False	False	-2092.03588867188	2063.12670898438	61.0028076171875	0.804323971271515	0.96172833442688	1	61.8727264404297	3403
True	False	False	False	False	-2078.47729492188	2134.1806640625	31.0559749603271	0.792491853237152	0.95398223400116	1	68.1428604125977	1908
True	False	False	False	False	-2020.46252441406	2044.66345214844	255.102645874023	0.742643594741821	0.955943465232849	0.621643245220184	92.3739166259766	21246
True	False	False	False	False	-2013.79870605469	2136.75439453125	227.374099731445	0.773811042308807	0.950438976287842	0.783385038375854	72.6634140014648	14896
True	False	False	False	False	-1988.41967773438	2133.84106445313	39.9291114807129	0.754574596881866	0.93917053937912	0.669301986694336	47.3055572509766	1703
True	False	False	False	False	-1963.6962890625	2103.009765625	269.521484375	0.793322443962097	0.957799732685089	1	86.8353881835938	21101
True	False	False	False	False	-1961.75573730469	2169.67822265625	200.754699707031	0.730526149272919	0.961263656616211	0.581877648830414	74.3314895629883	13454
True	False	False	False	False	-1921.22192382813	2141.912109375	240.683807373047	0.611663639545441	0.951667547225952	0.360243439674377	72.7419357299805	15785
True	False	False	False	False	-1918.16455078125	2208.67529296875	546.807006835938	0.539557039737701	0.913744747638702	0.282481133937836	136.452331542969	67271
True	False	False	False	False	-1900.42810058594	2092.93188476563	227.374099731445	0.682083189487457	0.934790849685669	0.467684239149094	74.9756088256836	15370
True	False	False	False	False	-174.188858032227	-3576.42065429688	122.005615234375	0.857830703258514	0.972052216529846	1	137.854537963867	15164
True	False	False	False	False	-74.5885391235352	-3578.83325195313	118.678184509277	0.708746135234833	0.942785561084747	0.523920714855194	114.738319396973	12277
True	False	False	False	False	-6.82687759399414	-3577.38354492188	66.5485153198242	0.798536419868469	0.963489770889282	1	107.633331298828	6458
True	False	False	False	False	34.6091995239258	-3577.10620117188	125.333038330078	0.769035220146179	0.944620370864868	0.747732698917389	118.389381408691	13378
True	False	False	False	False	-125.448402404785	-3574.85107421875	553.461853027344	0.256458580493927	0.777751088142395	0.0985086411237717	149.757522583008	74729
True	False	False	False	False	-330.095581054688	-3569.56909179688	39.9291114807129	0.792017757892609	0.959428310394287	1	88.75	3195
True	False	False	False	False	-267.499145507813	-3570.71459960938	287.267761230469	0.624641120433807	0.91607528924942	0.377013832330704	202.679534912109	52494
True	False	False	False	False	-236.534057617188	-3569.28540039063	258.430084228516	0.535542190074921	0.880220234394073	0.278750240802765	139.815444946289	32577
True	False	False	False	False	-352.249206542969	-3565.82739257813	116.459907531738	0.786059260368347	0.952498853206635	1	129.761901855469	13625
True	False	False	False	False	-443.811767578125	-3557.76513671875	12.2005615234375	0.681430399417877	0.921230614185333	0.46645313501358	88.4545440673828	973
True	False	False	False	False	-478.489288330078	-3548.845703125	124.223899841309	0.824592769145966	0.972844779491425	1	130.919647216797	14663
True	False	False	False	False	-543.820617675781	-3544.94921875	45.4748191833496	0.819687008857727	0.961324214935303	1	89.9024353027344	3686
True	False	False	False	False	-638.997131347656	-3524.8583984375	189.663269042969	0.72921895980835	0.918366193771362	0.577971339225769	178.538009643555	30530
True	False	False	False	False	-687.860107421875	-3513.09252929688	220.719253540039	0.644623517990112	0.934819400310516	0.405118763446808	191.507537841797	38110
True	False	False	False	False	-724.078796386719	-3508.2841796875	120.896469116211	0.793161451816559	0.958977937698364	1	149.614685058594	16308
True	False	False	False	False	-811.019653320313	-3500.79711914063	12.2005615234375	0.563888907432556	0.885157644748688	0.306276768445969	108.363639831543	1192
True	False	False	False	False	-822.537414550781	-3486.91357421875	92.0587844848633	0.763090133666992	0.933187544345856	0.711547255516052	141.313247680664	11729
True	False	False	False	False	-873.251831054688	-3457.54125976563	175.244430541992	0.827935993671417	0.963367640972137	1	199.075942993164	31454
True	False	False	False	False	-913.093505859375	-3453.107421875	260.648345947266	0.639752864837646	0.933357417583466	0.397986501455307	180.889358520508	42509
True	False	False	False	False	-959.050659179688	-3446.74267578125	480.258453369141	0.238022163510323	0.831516146659851	0.0900193676352501	154.870666503906	67059
True	False	False	False	False	-1000.58294677734	-3431.09423828125	127.551322937012	0.77388209104538	0.960550785064697	0.783978283405304	142.017395019531	16332
True	False	False	False	False	-1060.58972167969	-3409.98266601563	129.769607543945	0.818419456481934	0.963371574878693	1	167.461532592773	19593
True	False	False	False	False	-1120.513671875	-3408.97802734375	9.98227787017822	0.461363643407822	0.924317836761475	0.217790275812149	118.777778625488	1069
True	False	False	False	False	-1160.51086425781	-3374.60815429688	175.244430541992	0.710309088230133	0.940569043159485	0.527647256851196	156.291137695313	24694
True	False	False	False	False	-1224.05993652344	-3370.53076171875	18.8554134368896	0.685223281383514	0.936461865901947	0.473690927028656	118.941177368164	2022
True	False	False	False	False	-1262.93286132813	-3355.08813476563	87.6222152709961	0.292236328125	0.903376698493958	0.115816317498684	118.468353271484	9359
True	False	False	False	False	-1283.99035644531	-3346.65234375	41.0382537841797	0.456923991441727	0.936922132968903	0.214547231793404	117.540542602539	4349
True	False	False	False	False	-1322.66870117188	-3329.83203125	107.586769104004	0.222951024770737	0.915993750095367	0.0832800790667534	115.865982055664	11239
True	False	False	False	False	-1304.05432128906	-3312.44091796875	18.8554134368896	0.666771829128265	0.928817808628082	0.44025981426239	71.1764678955078	1210
True	False	False	False	False	-1378.73254394531	-3305.6103515625	21.0736961364746	0.306740254163742	0.912444472312927	0.123172529041767	118.263160705566	2247
True	False	False	False	False	-1437.66918945313	-3278.40600585938	16.6371288299561	0.364906549453735	0.810019910335541	0.154933705925941	116.533332824707	1748
True	False	False	False	False	-1446.18139648438	-3259.86694335938	67.6576614379883	0.781755030155182	0.969034552574158	0.872471511363983	119.40983581543	7284
True	False	False	False	False	-1522.90307617188	-3236.87817382813	15.5279874801636	0.514855980873108	0.919426381587982	0.260309815406799	116.5	1631
True	False	False	False	False	-1527.90063476563	-3220.3828125	98.7136306762695	0.714771866798401	0.954649329185486	0.538611173629761	114.449440002441	10186
True	False	False	False	False	-1557.40600585938	-3218.46337890625	108.695907592773	0.306809991598129	0.928148627281189	0.123208396136761	113.244895935059	11098
True	False	False	False	False	-1538.59680175781	-3197.84936523438	160.825576782227	0.530122637748718	0.890207171440125	0.273795038461685	129.979309082031	18847
True	False	False	False	False	-1573.18371582031	-3196.13671875	95.3862075805664	0.662632822990417	0.922769367694855	0.433321684598923	144.720932006836	12446
True	False	False	False	False	-1615.34545898438	-3172.23608398438	105.36848449707	0.786068022251129	0.960162580013275	1	131.568420410156	12499
True	False	False	False	False	-1681.16979980469	-3151.04296875	31.0559749603271	0.426343321800232	0.930970013141632	0.193219050765038	111.142860412598	3112
True	False	False	False	False	-1687.16528320313	-3133.10888671875	103.150199890137	0.737817108631134	0.951756834983826	0.604963421821594	131.784942626953	12256
True	False	False	False	False	-1739.94091796875	-3115.833984375	46.5839614868164	0.374190211296082	0.916985511779785	0.160376325249672	107.666664123535	4522
True	False	False	False	False	-1786.79772949219	-3087.00317382813	49.9113883972168	0.266760170459747	0.892216265201569	0.103375546634197	105.822219848633	4762
True	False	False	False	False	-1798.91674804688	-3063.0146484375	134.206176757813	0.801479279994965	0.945897281169891	1	139.644622802734	16897
True	False	False	False	False	-1833.85473632813	-3041.5869140625	19.9645557403564	0.725530564785004	0.927839636802673	0.56728732585907	86.2222213745117	1552
True	False	False	False	False	-1872.58410644531	-3015.27075195313	207.409545898438	0.427005738019943	0.906738460063934	0.19366343319416	120.695190429688	22570
True	False	False	False	False	-1855.9072265625	-2998.89599609375	209.627822875977	0.813232600688934	0.960003972053528	1	89.9894180297852	17008
True	False	False	False	False	-1885.80554199219	-2945.96166992188	234.028945922852	0.743987619876862	0.960624933242798	0.626518130302429	107.98104095459	22784
True	False	False	False	False	-1882.68676757813	-2793.48315429688	245.120376586914	0.749539792537689	0.957416653633118	0.647889971733093	88.601806640625	19581
True	False	False	False	False	-1888.6826171875	-2697.40698242188	12.2005615234375	0.768196105957031	0.939064502716064	0.742168962955475	72.8181838989258	801
True	False	False	False	False	-1878.75390625	-2854.37890625	102.041061401367	0.761244773864746	0.940522968769073	0.701598525047302	111.206520080566	10231
True	False	False	False	False	-1876.45886230469	-2696.2705078125	206.300399780273	0.668900072574615	0.928634226322174	0.443901211023331	111.908599853516	20815
True	False	False	False	False	-1872.74365234375	-2629.95874023438	48.80224609375	0.669968068599701	0.950349152088165	0.445748090744019	59.1590919494629	2603
True	False	False	False	False	-1869.70764160156	-2973.1142578125	32.1651153564453	0.371654033660889	0.9346564412117	0.158878326416016	52.965518951416	1536
True	False	False	False	False	-1856.87243652344	-2882.26928710938	287.267761230469	0.591414391994476	0.908349573612213	0.336024343967438	152.057922363281	39383
True	False	False	False	False	-1857.20678710938	-2505.5859375	207.409545898438	0.516431033611298	0.945958971977234	0.261670053005219	91.6898422241211	17146
True	False	False	False	False	-1854.85424804688	-2655.54248046875	229.592376708984	0.73585307598114	0.95997542142868	0.598512947559357	103.632850646973	21452
True	False	False	False	False	-1852.78344726563	-2611.90283203125	25.5102653503418	0.729883551597595	0.943622469902039	0.579949259757996	53.1739120483398	1223
True	False	False	False	False	-1851.07067871094	-2598.60864257813	13.3097038269043	0.743378639221191	0.931919693946838	0.624296009540558	53.5833320617676	643
True	False	False	False	False	-1849.18542480469	-3032.03002929688	26.6194076538086	0.780536234378815	0.942926585674286	0.854119598865509	83.2916641235352	1999
True	False	False	False	False	-1835.0107421875	-2970.43383789063	16.6371288299561	0.76893937587738	0.938069105148315	0.747088372707367	52.466667175293	787
True	False	False	False	False	-1836.29614257813	-2912.29321289063	259.539215087891	0.763940095901489	0.958220779895782	0.716308951377869	89.1752166748047	20867
True	False	False	False	False	-1841.93017578125	-2822.1767578125	313.887176513672	0.660895586013794	0.929941356182098	0.430463999509811	103.409896850586	29265
True	False	False	False	False	-1840.63549804688	-2765.1787109375	212.955261230469	0.63381439447403	0.95300567150116	0.389544636011124	100.020835876465	19204
True	False	False	False	False	-1838.14575195313	-2691.8466796875	230.701522827148	0.347167044878006	0.805659890174866	0.144835397601128	81.4519195556641	16942
True	False	False	False	False	-1840.23217773438	-2067.8662109375	216.282684326172	0.685262203216553	0.959636569023132	0.473766267299652	179.866668701172	35074
True	False	False	False	False	-1836.9853515625	-2746.28759765625	117.569046020508	0.72139585018158	0.934530973434448	0.555857241153717	137.75471496582	14602
True	False	False	False	False	-1835.04357910156	-2709.72216796875	65.4393768310547	0.772971868515015	0.946992635726929	0.776539385318756	66.2711868286133	3910
True	False	False	False	False	-1835.68530273438	-2609.17456054688	51.0205307006836	0.774829864501953	0.945469677448273	0.792114913463593	63.1739120483398	2906
True	False	False	False	False	-1830.46301269531	-2946.15063476563	15.5279874801636	0.800106346607208	0.94487601518631	1	49.6428565979004	695
True	False	False	False	False	-1830.30700683594	-3059.04663085938	11.0914192199707	0.619482219219208	0.921230614185333	0.37021940946579	105.5	1055
True	False	False	False	False	-1815.51208496094	-3046.86694335938	153.061584472656	0.818064510822296	0.967650473117828	1	131.550720214844	18154
True	False	False	False	False	-1827.12341308594	-3017.98706054688	249.556930541992	0.368471741676331	0.829612553119659	0.157010614871979	93.8000030517578	21105
True	False	False	False	False	-1810.51538085938	-3023.2392578125	78.7490768432617	0.754633009433746	0.937018275260925	0.669563829898834	171.028167724609	12143
True	False	False	False	False	-1796.11486816406	-3001.29248046875	171.917007446289	0.807521283626556	0.961657822132111	1	102.858062744141	15943
True	False	False	False	False	-1826.89282226563	-2732.384765625	134.206176757813	0.706714987754822	0.942132413387299	0.51916092634201	83.7603302001953	10135
True	False	False	False	False	-1822.23889160156	-2630.55712890625	169.698715209961	0.703330039978027	0.937957584857941	0.511426985263824	72.0849685668945	11029
True	False	False	False	False	-1818.67443847656	-2994.68920898438	61.0028076171875	0.85178804397583	0.965959846973419	1	144.509094238281	7948
True	False	False	False	False	-1807.02014160156	-2968.39770507813	160.825576782227	0.752340793609619	0.963548243045807	0.659532845020294	91.4551696777344	13261
True	False	False	False	False	-1800.02880859375	-2800.36938476563	267.30322265625	0.746394991874695	0.950567483901978	0.635528683662415	88.4149398803711	21308
True	False	False	False	False	-1805.24108886719	-2733.1787109375	110.914192199707	0.757574498653412	0.963429868221283	0.683192253112793	172.800003051758	17280
True	False	False	False	False	-1813.51281738281	-2657.25805664063	174.135284423828	0.536749184131622	0.892329692840576	0.279866427183151	69.5477676391602	10919
True	False	False	False	False	-1810.58923339844	-2704.93896484375	192.990692138672	0.676070153713226	0.945178151130676	0.456562250852585	115.252876281738	20054
True	False	False	False	False	-1804.87268066406	-2683.46044921875	137.533599853516	0.724236845970154	0.946041107177734	0.563651561737061	76.0161285400391	9426
True	False	False	False	False	-1802.88049316406	-2759.08935546875	256.211791992188	0.519244968891144	0.90608274936676	0.264117628335953	100.857139587402	23298
True	False	False	False	False	-1798.00610351563	-2931.53637695313	168.589569091797	0.714657306671143	0.953521430492401	0.53832334280014	83.0789489746094	12628
True	False	False	False	False	-1790.9794921875	-2895.03637695313	451.420776367188	0.448302149772644	0.893662750720978	0.208359479904175	158	64306
True	False	False	False	False	-1792.02575683594	-2619.63793945313	180.790130615234	0.817964732646942	0.959849238395691	1	69.3680953979492	11307
True	False	False	False	False	-1787.45397949219	-2864.59326171875	222.937530517578	0.76513397693634	0.946410000324249	0.723206043243408	92.1442794799805	18521
True	False	False	False	False	-1784.68334960938	-2778.69921875	15.5279874801636	0.800106346607208	0.94487601518631	1	57.6428565979004	807
True	False	False	False	False	-1782.44262695313	-2666.54956054688	150.843307495117	0.722747147083282	0.915156304836273	0.559532701969147	176.433822631836	23995
True	False	False	False	False	-1777.25439453125	-2771.65014648438	15.5279874801636	0.419231623411179	0.864354431629181	0.188494399189949	55.2142868041992	773
True	False	False	False	False	-1774.51818847656	-2757.56225585938	12.2005615234375	0.741141617298126	0.928999543190002	0.616318583488464	56.1818199157715	618
True	False	False	False	False	-1776.68896484375	-2717.69116210938	15.5279874801636	0.666844606399536	0.930929720401764	0.440383464097977	60.5714302062988	848
True	False	False	False	False	-1772.54919433594	-3006.57958984375	165.262145996094	0.747710049152374	0.945564150810242	0.640612363815308	171.348999023438	25531
True	False	False	False	False	-1772.34143066406	-2987.71899414063	18.8554134368896	0.75434798002243	0.942380666732788	0.66828989982605	76.5882339477539	1302
True	False	False	False	False	-1770.82568359375	-2685.98657226563	171.917007446289	0.796354293823242	0.948804140090942	1	90.1870956420898	13979
True	False	False	False	False	-1769.25463867188	-2926.4326171875	350.488861083984	0.699308633804321	0.954317271709442	0.502541661262512	98.0886077880859	30996
True	False	False	False	False	-1766.82019042969	-2731.78540039063	214.064392089844	0.740925669670105	0.956253588199615	0.615563333034515	82.4715042114258	15917
True	False	False	False	False	-1763.12182617188	-2611.22216796875	117.569046020508	0.840952813625336	0.964160740375519	1	75.7169799804688	8026
True	False	False	False	False	-1763.04174804688	-3078.71948242188	261.757507324219	0.616541147232056	0.949988603591919	0.36642262339592	148.546615600586	35057
True	False	False	False	False	-1757.67016601563	-3020.98095703125	154.17073059082	0.321593701839447	0.874024152755737	0.130926057696342	85.2230224609375	11846
True	False	False	False	False	-1751.87487792969	-2991.3427734375	122.005615234375	0.800438165664673	0.953726172447205	1	175.472732543945	19302
True	False	False	False	False	-1761.01025390625	-2794.98706054688	302.795745849609	0.711139678955078	0.945025444030762	0.529650866985321	97.2271041870117	26543
True	False	False	False	False	-1761.22790527344	-2652.00708007813	159.716445922852	0.784037590026855	0.959490358829498	0.920083165168762	83.6944427490234	12052
True	False	False	False	False	-1759.96728515625	-2982.89331054688	52.1296730041504	0.727891564369202	0.949926197528839	0.574070274829865	99.5957412719727	4681
True	False	False	False	False	-1745.11145019531	-2902.97705078125	215.173538208008	0.723656356334686	0.959500968456268	0.562038123607635	84.2474212646484	16344
True	False	False	False	False	-1757.24865722656	-2834.12182617188	298.359191894531	0.797316491603851	0.959790110588074	1	90.918212890625	24457
True	False	False	False	False	-1754.56188964844	-2744.46142578125	12.2005615234375	0.608575522899628	0.915458858013153	0.356404304504395	64.363639831543	708
True	False	False	False	False	-1747.20642089844	-2694.1875	189.663269042969	0.405794888734818	0.807150065898895	0.17979034781456	79.1462020874023	13534
True	False	False	False	False	-1741.34057617188	-2864.10546875	281.722045898438	0.637309908866882	0.960853040218353	0.39448082447052	86.6614151000977	22012
True	False	False	False	False	-1736.57373046875	-3007.060546875	278.394622802734	0.783322036266327	0.956752717494965	0.902199745178223	92.0438232421875	23103
True	False	False	False	False	-1736.29956054688	-2746.61645507813	171.917007446289	0.742638885974884	0.939156353473663	0.621626198291779	98.567741394043	15278
True	False	False	False	False	-1735.83728027344	-3094.31884765625	307.232330322266	0.518424808979034	0.906212210655212	0.263401955366135	123.234657287598	34136
True	False	False	False	False	-1725.16943359375	-3069.19458007813	94.2770690917969	0.670955955982208	0.964905679225922	0.447468221187592	94.0705871582031	7996
True	False	False	False	False	-1727.12707519531	-2943.45043945313	189.663269042969	0.596075177192688	0.941932260990143	0.341406792402267	75.2163772583008	12862
True	False	False	False	False	-1731.86828613281	-2726.48852539063	42.1473922729492	0.711886703968048	0.937622487545013	0.531466901302338	75.2894744873047	2861
True	False	False	False	False	-1723.50573730469	-2975.1591796875	144.188446044922	0.807786464691162	0.966879963874817	1	91.1307678222656	11847
True	False	False	False	False	-1714.74462890625	-2956.1474609375	54.3479537963867	0.791067004203796	0.948874831199646	1	76.5714263916016	3752
True	False	False	False	False	-1719.76696777344	-2772.80102539063	438.111053466797	0.301897048950195	0.706909596920013	0.120693080127239	153.15950012207	60498
True	False	False	False	False	-1717.82202148438	-2790.09155273438	85.4039306640625	0.71731162071228	0.947722911834717	0.545078694820404	101.532470703125	7818
True	False	False	False	False	-1710.59655761719	-3117.26708984375	136.424453735352	0.583775103092194	0.938878417015076	0.327430725097656	117.682929992676	14475
True	False	False	False	False	-1664.03747558594	-3100.08251953125	194.099838256836	0.446451783180237	0.799128949642181	0.207049995660782	140.091430664063	24516
True	False	False	False	False	-1699.88708496094	-3041.87524414063	166.371292114258	0.674344062805176	0.959556043148041	0.453456848859787	77.6600036621094	11649
True	False	False	False	False	-1698.54565429688	-2939.81665039063	222.937530517578	0.80423766374588	0.955998182296753	1	74.0198974609375	14878
True	False	False	False	False	-1703.15795898438	-2895.32250976563	11.0914192199707	0.69836014509201	0.927715241909027	0.500491261482239	60.5999984741211	606
True	False	False	False	False	-1697.71911621094	-2702.43432617188	144.188446044922	0.707811713218689	0.945984423160553	0.521719515323639	121.230766296387	15760
True	False	False	False	False	-1695.06787109375	-2909.07421875	175.244430541992	0.694826781749725	0.948662400245667	0.492997974157333	89.9493637084961	14212
True	False	False	False	False	-1693.75720214844	-2995.36547851563	169.698715209961	0.793849229812622	0.957892000675201	1	98.3660125732422	15050
True	False	False	False	False	-1693.30590820313	-3085.24780273438	165.262145996094	0.578933656215668	0.90808629989624	0.322124302387238	111.248321533203	16576
True	False	False	False	False	-1689.10437011719	-3026.96337890625	143.079315185547	0.764712512493134	0.956928372383118	0.720741987228394	169.558135986328	21873
True	False	False	False	False	-1689.69030761719	-2974.49536132813	208.518692016602	0.474961042404175	0.873897910118103	0.227974936366081	156.101058959961	29347
True	False	False	False	False	-1662.7216796875	-2901.45361328125	603.373229980469	0.472951203584671	0.830259561538696	0.226444900035858	182.86213684082	99477
True	False	False	False	False	-1687.62536621094	-2824.10302734375	252.884368896484	0.682972013950348	0.926732361316681	0.469370156526566	144.557022094727	32959
True	False	False	False	False	-1670.97570800781	-2749.125	367.1259765625	0.442879468202591	0.848521709442139	0.204539909958839	102.29305267334	33859
True	False	False	False	False	-1668.00524902344	-2877.76904296875	127.551322937012	0.714580357074738	0.966879963874817	0.538130283355713	108.078262329102	12429
True	False	False	False	False	-1661.61242675781	-3147.150390625	88.7313537597656	0.735508561134338	0.927990853786469	0.597400009632111	137.537506103516	11003
True	False	False	False	False	-1661.00122070313	-3071.68383789063	202.97297668457	0.717145800590515	0.934167861938477	0.544651031494141	83.9562835693359	15364
True	False	False	False	False	-1657.18493652344	-2859.21020507813	234.028945922852	0.517238438129425	0.883144080638885	0.262370079755783	101.426536560059	21401
True	False	False	False	False	-1653.04284667969	-3035.97314453125	244.01123046875	0.726245641708374	0.96394544839859	0.56932121515274	103.87727355957	22853
True	False	False	False	False	-1643.62292480469	-2989.53344726563	199.645553588867	0.637714385986328	0.961589813232422	0.395058065652847	94.0111083984375	16922
True	False	False	False	False	-1640.38427734375	-2845.78515625	108.695907592773	0.777484655380249	0.952684998512268	0.817557096481323	100.091835021973	9809
True	False	False	False	False	-1645.84997558594	-2773.29028320313	286.158630371094	0.616355359554291	0.9417524933815	0.366184622049332	97.3953475952148	25128
True	False	False	False	False	-1639.31262207031	-2908.82763671875	179.680999755859	0.71892911195755	0.940952301025391	0.549289762973785	123.067901611328	19937
True	False	False	False	False	-1636.90441894531	-3160.728515625	123.114753723145	0.746964454650879	0.935793340206146	0.637715458869934	156.108108520508	17328
True	False	False	False	False	-1626.20495605469	-3122.28491210938	161.934722900391	0.633890867233276	0.949398040771484	0.389651596546173	104.04109954834	15190
True	False	False	False	False	-1628.41040039063	-2967.20361328125	219.610107421875	0.717936635017395	0.952312707901001	0.54669725894928	84.3939361572266	16710
True	False	False	False	False	-1635.46655273438	-2741.56127929688	191.881561279297	0.792219936847687	0.957535147666931	1	91.9075164794922	15900
True	False	False	False	False	-1630.62548828125	-2702.02978515625	244.01123046875	0.746148228645325	0.952414453029633	0.634588003158569	73.9863662719727	16277
True	False	False	False	False	-1623.07458496094	-3066.6708984375	159.716445922852	0.639048099517822	0.935721218585968	0.396970301866531	90.5902786254883	13045
True	False	False	False	False	-1611.94995117188	-3034.99243164063	287.267761230469	0.720444321632385	0.947233557701111	0.553302586078644	100.042472839355	25911
True	False	False	False	False	-1621.37292480469	-2896.8779296875	145.297592163086	0.573930382728577	0.950423955917358	0.31674912571907	71.8167953491211	9408
True	False	False	False	False	-1617.10803222656	-2825.11254882813	210.736968994141	0.760224640369415	0.961431324481964	0.69630891084671	85.4368438720703	16233
True	False	False	False	False	-1610.5615234375	-2786.26635742188	176.353576660156	0.699224472045898	0.940809547901154	0.502358973026276	78.2704391479492	12445
True	False	False	False	False	-1609.41931152344	-3191.07275390625	33.2742576599121	0.438722163438797	0.914517283439636	0.201648235321045	113.033332824707	3391
True	False	False	False	False	-1591.55139160156	-3181.70190429688	114.241622924805	0.740824818611145	0.929095029830933	0.615211486816406	148.524276733398	15298
True	False	False	False	False	-1609.10571289063	-3152.05712890625	157.498153686523	0.630172431468964	0.946058213710785	0.384498208761215	117.253524780273	16650
True	False	False	False	False	-1572.44458007813	-3148.19555664063	17.7462711334229	0.762108087539673	0.940302610397339	0.706189274787903	54.5	872
True	False	False	False	False	-1608.2001953125	-3136.21704101563	176.353576660156	0.787060856819153	0.957561135292053	1	184.654083251953	29360
True	False	False	False	False	-1593.82006835938	-3109.5732421875	24.401123046875	0.760120630264282	0.941173493862152	0.695777595043182	64.636360168457	1422
True	False	False	False	False	-1574.73046875	-2978.94213867188	178.571853637695	0.58861893415451	0.920964300632477	0.332847446203232	85.2049713134766	13718
True	False	False	False	False	-1603.82104492188	-2773.46166992188	24.401123046875	0.779838144779205	0.956586837768555	0.844782948493958	62.5	1375
True	False	False	False	False	-1598.93627929688	-2976.5546875	195.208984375	0.613504230976105	0.936405718326569	0.362558364868164	84.1022720336914	14802
True	False	False	False	False	-1592.46301269531	-2912.140625	380.435699462891	0.572491824626923	0.89573472738266	0.315223395824432	113.090377807617	38790
True	False	False	False	False	-1592.91809082031	-2827.50219726563	229.592376708984	0.756795763969421	0.954266548156738	0.679494857788086	82.0917892456055	16993
True	False	False	False	False	-1593.24572753906	-2757.78002929688	154.17073059082	0.811846137046814	0.958043396472931	1	79.1870498657227	11007
True	False	False	False	False	-1591.17260742188	-2866.59423828125	247.338653564453	0.756322979927063	0.954057335853577	0.677282512187958	83.1345291137695	18539
True	False	False	False	False	-1575.53454589844	-2770.1982421875	13.3097038269043	0.743378639221191	0.931919693946838	0.624296009540558	59.75	717
True	False	False	False	False	-1572.80798339844	-3103.17700195313	181.899276733398	0.664304137229919	0.920341312885284	0.436100900173187	109.158538818359	17902
True	False	False	False	False	-1567.15075683594	-3043.0419921875	70.9850845336914	0.577634334564209	0.958393692970276	0.320717990398407	62.453125	3997
True	False	False	False	False	-1567.57104492188	-2845.06103515625	194.099838256836	0.769586682319641	0.946994125843048	0.751487255096436	104.411430358887	18272
True	False	False	False	False	-1571.08068847656	-2754.52197265625	15.5279874801636	0.800106346607208	0.94487601518631	1	61.7142868041992	864
True	False	False	False	False	-1565.69189453125	-2957.36889648438	241.792938232422	0.66291356086731	0.958697319030762	0.433786451816559	115.582565307617	25197
True	False	False	False	False	-1558.443359375	-2930.77172851563	139.751892089844	0.774550676345825	0.953589022159576	0.789673984050751	78.3333358764648	9870
True	False	False	False	False	-1564.8779296875	-2820.28881835938	112.023338317871	0.644262969493866	0.928375005722046	0.404584050178528	83.2079238891602	8404
True	False	False	False	False	-1558.52478027344	-2764.38696289063	185.226699829102	0.741118311882019	0.954150259494781	0.616236865520477	96.8023986816406	16166
True	False	False	False	False	-1557.74499511719	-3194.56762695313	131.987884521484	0.779522478580475	0.958131670951843	0.840783715248108	105.218490600586	12521
True	False	False	False	False	-1539.25378417969	-3163.60034179688	276.176330566406	0.527582287788391	0.847774267196655	0.271503537893295	103.361442565918	25737
True	False	False	False	False	-1526.63525390625	-3105.72534179688	234.028945922852	0.560660421848297	0.9342280626297	0.30299511551857	82.6398086547852	17437
True	False	False	False	False	-1545.09460449219	-3036.02709960938	251.77522277832	0.791281044483185	0.96802169084549	1	91.6607894897461	20807
True	False	False	False	False	-1545.31530761719	-2980.92456054688	11.0914192199707	0.763594925403595	0.936281979084015	0.714360892772675	72.5999984741211	726
True	False	False	False	False	-1552.84460449219	-2909.04296875	160.825576782227	0.694726705551147	0.936823666095734	0.492788851261139	80.1999969482422	11629
True	False	False	False	False	-1547.76379394531	-2870.00634765625	234.028945922852	0.691089272499084	0.930031538009644	0.485307514667511	101.203788757324	21354
True	False	False	False	False	-1551.52172851563	-2792.86499023438	143.079315185547	0.685546875	0.951882898807526	0.474318087100983	76	9804
True	False	False	False	False	-1543.34924316406	-2663.50610351563	129.769607543945	0.818419456481934	0.957675635814667	1	85.0683746337891	9953
True	False	False	False	False	-1542.95080566406	-2994.4013671875	255.102645874023	0.353465586900711	0.740854978561401	0.148376852273941	91.0826110839844	20949
True	False	False	False	False	-1536.59350585938	-2922.19458007813	18.8554134368896	0.733056426048279	0.934281527996063	0.589630365371704	54.4117660522461	925
True	False	False	False	False	-1537.96887207031	-2752.7265625	118.678184509277	0.81462025642395	0.972386062145233	1	79.6635513305664	8524
True	False	False	False	False	-1532.56604003906	-2535.42407226563	184.117568969727	0.357133895158768	0.892402470111847	0.150461494922638	84.3493957519531	14002
True	False	False	False	False	-1532.55981445313	-3076.20434570313	199.645553588867	0.622406840324402	0.936228394508362	0.374049782752991	83.8777770996094	15098
True	False	False	False	False	-1517.56640625	-2904.9140625	22.1828384399414	0.735508561134338	0.939309358596802	0.597400009632111	68.4499969482422	1369
True	False	False	False	False	-1521.716796875	-2801.71240234375	204.082122802734	0.617074310779572	0.944548606872559	0.367106914520264	93.3152160644531	17170
True	False	False	False	False	-1518.87805175781	-2766.09228515625	115.350761413574	0.765693306922913	0.969159781932831	0.7265265583992	78.8942337036133	8205
True	False	False	False	False	-1519.26538085938	-2669.86303710938	115.350761413574	0.623062193393707	0.94804048538208	0.374915778636932	82.6826934814453	8599
True	False	False	False	False	-1515.94201660156	-3155.30200195313	170.807861328125	0.654298424720764	0.963055670261383	0.419889748096466	84.7532501220703	13052
True	False	False	False	False	-1513.59887695313	-3024.15893554688	186.335845947266	0.658363342285156	0.957566976547241	0.426354169845581	85.1071395874023	14298
True	False	False	False	False	-1513.42517089844	-2707.50634765625	180.790130615234	0.780968606472015	0.941619038581848	0.860293686389923	89.0981597900391	14523
True	False	False	False	False	-1506.91674804688	-2888.6865234375	322.760314941406	0.789866030216217	0.963215589523315	1	120.841926574707	35165
True	False	False	False	False	-1504.54113769531	-3200.345703125	261.757507324219	0.785227477550507	0.961325883865356	0.970944821834564	91.6864395141602	21638
True	False	False	False	False	-1503.45471191406	-3070.15356445313	129.769607543945	0.659582018852234	0.925513088703156	0.428323924541473	92.8888854980469	10868
True	False	False	False	False	-1503.99743652344	-2914.30737304688	35.4925422668457	0.75548255443573	0.957971453666687	0.673407912254333	62.5	2000
True	False	False	False	False	-1500.75622558594	-2965.072265625	217.391815185547	0.807941734790802	0.954668939113617	1	90.0867309570313	17657
True	False	False	False	False	-1499.79309082031	-3233.2333984375	113.132476806641	0.668162107467651	0.937248408794403	0.442632764577866	128.401962280273	13097
True	False	False	False	False	-1488.49230957031	-3195.13427734375	51.0205307006836	0.774829864501953	0.95430850982666	0.792114913463593	78.9347839355469	3631
True	False	False	False	False	-1493.79187011719	-3136.39794921875	134.206176757813	0.649497926235199	0.958474338054657	0.412456274032593	85.2231369018555	10312
True	False	False	False	False	-1494.02087402344	-2851.66796875	14.4188451766968	0.742955923080444	0.934609174728394	0.622766435146332	58.1538467407227	756
True	False	False	False	False	-1493.18676757813	-2772.7900390625	187.44499206543	0.6703822016716	0.932160377502441	0.446467787027359	79.3491134643555	13410
True	False	False	False	False	-1492.40881347656	-3104.59912109375	137.533599853516	0.643381059169769	0.935307502746582	0.403280854225159	86.3225784301758	10704
True	False	False	False	False	-1478.64111328125	-3163.314453125	165.262145996094	0.614200592041016	0.927881956100464	0.363439470529556	82.7650985717773	12332
True	False	False	False	False	-1476.84716796875	-2846.93920898438	290.595184326172	0.631876349449158	0.93946498632431	0.386847168207169	104.687019348145	27428
True	False	False	False	False	-1475.34765625	-3243.68359375	341.61572265625	0.361327558755875	0.800859272480011	0.152865022420883	166.123382568359	51166
True	False	False	False	False	-1416.49035644531	-3236.05053710938	344.943145751953	0.412335485219955	0.888952493667603	0.183991655707359	97.717041015625	30390
True	False	False	False	False	-1470.81018066406	-3195.259765625	143.079315185547	0.572480618953705	0.935253262519836	0.315211534500122	80.0930252075195	10332
True	False	False	False	False	-1457.49975585938	-3119.67944335938	160.825576782227	0.478661894798279	0.896270871162415	0.230815455317497	82.1655197143555	11914
True	False	False	False	False	-1471.392578125	-3017.09130859375	222.937530517578	0.676305651664734	0.948475897312164	0.45698881149292	90.4029846191406	18171
True	False	False	False	False	-1467.53186035156	-2901.0576171875	227.374099731445	0.630090832710266	0.931168735027313	0.384386271238327	99.5902404785156	20416
True	False	False	False	False	-1467.16137695313	-3084.04858398438	305.014038085938	0.35671329498291	0.765797436237335	0.150221630930901	92.0363616943359	25310
True	False	False	False	False	-1457.07946777344	-3036.1005859375	148.625015258789	0.615988433361053	0.911148965358734	0.365715116262436	81.2611923217773	10889
True	False	False	False	False	-1455.11376953125	-2992.51318359375	241.792938232422	0.759908676147461	0.954728543758392	0.694698989391327	88.6697235107422	19330
True	False	False	False	False	-1454.55859375	-3157.7431640625	171.917007446289	0.767260611057281	0.961374282836914	0.736163318157196	79.7032241821289	12354
True	False	False	False	False	-1453.26733398438	-2964.76684570313	239.574661254883	0.694271981716156	0.953257620334625	0.491841435432434	93.0092620849609	20090
True	False	False	False	False	-1452.97509765625	-2922.09106445313	201.863830566406	0.737215578556061	0.951861619949341	0.602968335151672	95.0988998413086	17308
True	False	False	False	False	-1448.23876953125	-3219.22241210938	299.468322753906	0.496463984251022	0.884627044200897	0.244916766881943	107.696296691895	29078
True	False	False	False	False	-1422.68725585938	-3139.57250976563	198.536407470703	0.787177205085754	0.964772999286652	1	84.8212280273438	15183
True	False	False	False	False	-1443.71350097656	-3104.17407226563	131.987884521484	0.739435315132141	0.948550999164581	0.61041921377182	80.0420150756836	9525
True	False	False	False	False	-1433.23852539063	-3078.25219726563	114.241622924805	0.740824818611145	0.949798047542572	0.615211486816406	145.504852294922	14987
True	False	False	False	False	-1423.83569335938	-2944.5224609375	138.64274597168	0.579986751079559	0.918275654315948	0.323269635438919	97.9039993286133	12238
True	False	False	False	False	-1427.59545898438	-2838.27587890625	180.790130615234	0.716814994812012	0.94740492105484	0.543800354003906	106.656440734863	17385
True	False	False	False	False	-1424.78393554688	-2266.58740234375	12.2005615234375	0.768196105957031	0.939064502716064	0.742168962955475	44.2727279663086	487
True	False	False	False	False	-1422.31579589844	-3048.06176757813	173.026138305664	0.651123881340027	0.948306620121002	0.414950400590897	82.961540222168	12942
True	False	False	False	False	-1421.37219238281	-2879.12744140625	198.536407470703	0.770204424858093	0.952036023139954	0.755791664123535	100.759773254395	18036
True	False	False	False	False	-1411.72338867188	-3276.341796875	75.4216537475586	0.733056426048279	0.927688300609589	0.589630365371704	145.70588684082	9908
True	False	False	False	False	-1402.06713867188	-3264.65380859375	145.297592163086	0.70317542552948	0.943221032619476	0.511079430580139	144.23664855957	18895
True	False	False	False	False	-1400.51525878906	-3196.62182617188	73.203369140625	0.73655366897583	0.928268909454346	0.60079300403595	83.363639831543	5502
True	False	False	False	False	-1411.28845214844	-3012.61352539063	251.77522277832	0.682970762252808	0.955116629600525	0.469367802143097	87.2907485961914	19815
True	False	False	False	False	-1409.26220703125	-3181.365234375	164.153015136719	0.718699157238007	0.951011419296265	0.548686504364014	86.2094573974609	12759
True	False	False	False	False	-1400.70153808594	-3156.40209960938	207.409545898438	0.592620015144348	0.955003201961517	0.337406277656555	94.914436340332	17749
True	False	False	False	False	-1403.9697265625	-2912.20874023438	260.648345947266	0.755342245101929	0.95426619052887	0.67276793718338	93.4510650634766	21961
True	False	False	False	False	-1400.47998046875	-2973.40747070313	214.064392089844	0.572052359580994	0.901709973812103	0.314759075641632	119.994819641113	23159
True	False	False	False	False	-1397.45751953125	-3244.70288085938	16.6371288299561	0.76893937587738	0.938069105148315	0.747088372707367	70.5999984741211	1059
True	False	False	False	False	-1390.986328125	-3123.03173828125	261.757507324219	0.582463800907135	0.925768733024597	0.325983017683029	142.25	33571
True	False	False	False	False	-1393.16381835938	-3082.30200195313	194.099838256836	0.724009990692139	0.96630597114563	0.563019692897797	89.5657119750977	15674
True	False	False	False	False	-1388.86572265625	-3056.87817382813	170.807861328125	0.737847626209259	0.957795083522797	0.605065226554871	76.9025955200195	11843
True	False	False	False	False	-1390.56372070313	-2900.19262695313	31.0559749603271	0.792491853237152	0.95398223400116	1	63.3571434020996	1774
True	False	False	False	False	-1388.50329589844	-3284.70581054688	177.462707519531	0.688450872898102	0.933835029602051	0.480016618967056	152.818756103516	24451
True	False	False	False	False	-1356.44677734375	-3264.56665039063	151.952453613281	0.383374094963074	0.796580851078033	0.165872827172279	73.6496353149414	10090
True	False	False	False	False	-1380.24084472656	-3188.83471679688	145.297592163086	0.765121161937714	0.959402859210968	0.723130643367767	83.5267181396484	10942
True	False	False	False	False	-1387.01342773438	-2823.38110351563	310.559753417969	0.684459805488586	0.931689560413361	0.472217321395874	156.985717773438	43956
True	False	False	False	False	-1386.15881347656	-2856.61987304688	170.807861328125	0.707926988601685	0.958160042762756	0.521990060806274	98.5	15169
True	False	False	False	False	-1375.94677734375	-3236.63671875	227.374099731445	0.576103270053864	0.890357434749603	0.319070249795914	89.4097595214844	18329
True	False	False	False	False	-1353.62561035156	-3243.22680664063	44.3656768798828	0.703622102737427	0.952329814434052	0.512084782123566	60.75	2430
True	False	False	False	False	-1370.49279785156	-3160.75366210938	161.934722900391	0.803017973899841	0.950276136398315	1	90.0753402709961	13151
True	False	False	False	False	-1368.03552246094	-2979.14208984375	205.191253662109	0.634577333927155	0.934831857681274	0.390614151954651	89.5729751586914	16571
True	False	False	False	False	-1375.04418945313	-2944.78076171875	242.902084350586	0.580220520496368	0.885060846805573	0.323524504899979	86.3516006469727	18911
True	False	False	False	False	-1365.7353515625	-3073.34814453125	164.153015136719	0.794427216053009	0.958474338054657	1	94.1621627807617	13936
True	False	False	False	False	-1362.25341796875	-2882.60620117188	195.208984375	0.613504230976105	0.935790479183197	0.362558364868164	102.954544067383	18120
True	False	False	False	False	-1365.11584472656	-2862.08959960938	9.98227787017822	0.754574596881866	0.933233201503754	0.669301986694336	57.6666679382324	519
True	False	False	False	False	-1358.36950683594	-3176.35498046875	31.0559749603271	0.733668208122253	0.95572304725647	0.591544389724731	56.9285697937012	1594
True	False	False	False	False	-1344.87585449219	-3126.783203125	150.843307495117	0.705643773078918	0.954713940620422	0.516687095165253	104.257354736328	14179
True	False	False	False	False	-1358.1650390625	-2995.90356445313	13.3097038269043	0.743378639221191	0.931919693946838	0.624296009540558	58.75	705
True	False	False	False	False	-1356.77868652344	-2824.34057617188	191.881561279297	0.645322442054749	0.934019267559052	0.406158268451691	99.080924987793	17141
True	False	False	False	False	-1348.86328125	-3085.57446289063	23.2919807434082	0.772283971309662	0.947545111179352	0.771135985851288	64.3809509277344	1352
True	False	False	False	False	-1343.87817382813	-3022.568359375	295.031768798828	0.497837543487549	0.898212492465973	0.246036276221275	88.5789489746094	23562
True	False	False	False	False	-1343.71081542969	-3299.82397460938	285.049468994141	0.272769570350647	0.657955646514893	0.106257170438766	132.910507202148	34158
True	False	False	False	False	-1302.49975585938	-3274.01123046875	196.318130493164	0.778381943702698	0.952690064907074	0.827291071414948	90.0677947998047	15942
True	False	False	False	False	-1327.4462890625	-3161.3671875	183.008422851563	0.586549580097198	0.945722103118896	0.33051985502243	101.618179321289	16767
True	False	False	False	False	-1342.68786621094	-2949.42041015625	164.153015136719	0.693152844905853	0.948180913925171	0.489524483680725	97.8175659179688	14477
True	False	False	False	False	-1337.83215332031	-3098.78125	174.135284423828	0.762403786182404	0.942978322505951	0.707787096500397	97.4777069091797	15304
True	False	False	False	False	-1323.46459960938	-3059.50415039063	190.772415161133	0.54508364200592	0.960668087005615	0.287703365087509	76.1279067993164	13094
True	False	False	False	False	-1335.79321289063	-2895.689453125	163.043869018555	0.65835177898407	0.957926213741302	0.426335602998734	92.6462554931641	13619
True	False	False	False	False	-1337.04614257813	-2802.92260742188	155.279876708984	0.64958518743515	0.941805422306061	0.412589520215988	73.4071426391602	10277
True	False	False	False	False	-1331.90161132813	-2996.322265625	225.155807495117	0.779315590858459	0.955797076225281	0.838229954242706	86.6453170776367	17589
True	False	False	False	False	-1318.611328125	-3266.5361328125	24.401123046875	0.760120630264282	0.941173493862152	0.695777595043182	62.8181800842285	1382
True	False	False	False	False	-1301.728515625	-3246.37963867188	184.117568969727	0.770222425460815	0.949188888072968	0.755918800830841	92.4759063720703	15351
True	False	False	False	False	-1317.65881347656	-3217.72729492188	189.663269042969	0.607878625392914	0.936218500137329	0.355545520782471	77.5730972290039	13265
True	False	False	False	False	-1316.70544433594	-3193.07299804688	206.300399780273	0.708034455776215	0.9453125	0.522242486476898	80.4085998535156	14956
True	False	False	False	False	-1304.23645019531	-3088.73217773438	165.262145996094	0.762425720691681	0.953311920166016	0.707905888557434	97.0268478393555	14457
True	False	False	False	False	-1310.97631835938	-3039.076171875	168.589569091797	0.674550771713257	0.955335319042206	0.453826725482941	82.1447372436523	12486
True	False	False	False	False	-1294.61901855469	-3005.17993164063	169.698715209961	0.775282919406891	0.951006829738617	0.796160697937012	94.2679748535156	14423
True	False	False	False	False	-1310.28271484375	-2928.70092773438	309.450592041016	0.800407409667969	0.949226796627045	1	117.83512878418	32876
True	False	False	False	False	-1298.05358886719	-2828.85595703125	171.917007446289	0.735651552677155	0.950343608856201	0.597861230373383	91.3806457519531	14164
True	False	False	False	False	-1294.10791015625	-3157.92895507813	238.465515136719	0.749451220035553	0.938981890678406	0.647531867027283	88.36279296875	18998
True	False	False	False	False	-1292.42663574219	-2982.50146484375	163.043869018555	0.76271790266037	0.951704978942871	0.709498703479767	91.8299331665039	13499
True	False	False	False	False	-1290.33544921875	-3327.65795898438	126.442184448242	0.746769428253174	0.957602500915527	0.63696414232254	146.035095214844	16648
True	False	False	False	False	-1268.95495605469	-3210.96801757813	310.559753417969	0.604641437530518	0.913297832012177	0.351592451334	90.0678558349609	25219
True	False	False	False	False	-1290	-3115.54443359375	201.863830566406	0.673253357410431	0.932324349880219	0.451513648033142	88.6648330688477	16137
True	False	False	False	False	-1284.97058105469	-2797.54736328125	184.117568969727	0.720725178718567	0.950647532939911	0.554053783416748	98.6807250976563	16381
True	False	False	False	False	-1280.44348144531	-3030.01538085938	168.589569091797	0.762764632701874	0.948940277099609	0.709754824638367	88.4671020507813	13447
True	False	False	False	False	-1276.73498535156	-3166.75390625	9.98227787017822	0.785398185253143	0.931883156299591	1	58.5555572509766	527
True	False	False	False	False	-1274.66296386719	-2944.00903320313	276.176330566406	0.460549682378769	0.886965453624725	0.217192739248276	75.1526107788086	18713
True	False	False	False	False	-1268.07434082031	-3330.73803710938	250.666076660156	0.687240660190582	0.956903696060181	0.477626204490662	127.800888061523	28883
True	False	False	False	False	-1237.091796875	-3311.30053710938	189.663269042969	0.735781848430634	0.959320425987244	0.598282516002655	93.1871337890625	15935
True	False	False	False	False	-1257.70190429688	-3183.36254882813	232.919815063477	0.63379293680191	0.946991443634033	0.389514625072479	86.6809539794922	18203
True	False	False	False	False	-1257.515625	-3085.07348632813	188.554138183594	0.833464741706848	0.962075293064117	1	107.135292053223	18213
True	False	False	False	False	-1266.75659179688	-2918.80810546875	258.430084228516	0.474819719791412	0.903694272041321	0.22786708176136	78.1287536621094	18204
True	False	False	False	False	-1262.046875	-3044.83154296875	154.17073059082	0.791722774505615	0.959909200668335	1	99.9136657714844	13888
True	False	False	False	False	-1253.94445800781	-2980.74951171875	230.701522827148	0.590579628944397	0.936150848865509	0.335071742534637	90.4278869628906	18809
True	False	False	False	False	-1250.01940917969	-2863.55053710938	140.861022949219	0.698515653610229	0.940659463405609	0.500826358795166	101.055114746094	12834
True	False	False	False	False	-1244.48413085938	-3139.36083984375	200.754699707031	0.689001262187958	0.948416769504547	0.481111228466034	92.4917144775391	16741
True	False	False	False	False	-1242.2021484375	-3109.88159179688	171.917007446289	0.725937068462372	0.951176822185516	0.568441390991211	94.9290313720703	14714
True	False	False	False	False	-1239.00207519531	-3256.134765625	316.10546875	0.470409125089645	0.902734577655792	0.224522113800049	102.09122467041	29096
True	False	False	False	False	-1236.64807128906	-3351.87329101563	102.041061401367	0.708863019943237	0.94491708278656	0.524197518825531	141.728256225586	13039
True	False	False	False	False	-1220.93200683594	-3350.646484375	88.7313537597656	0.806145071983337	0.96034836769104	1	182.300003051758	14584
True	False	False	False	False	-1236.06372070313	-3283.02978515625	245.120376586914	0.68445348739624	0.951082050800323	0.47220516204834	94.5927581787109	20905
True	False	False	False	False	-1234.630859375	-3180.07055664063	175.244430541992	0.546334862709045	0.885166466236115	0.288899958133698	81.582275390625	12890
True	False	False	False	False	-1234.78552246094	-2887.15869140625	157.498153686523	0.762220680713654	0.95402455329895	0.706796109676361	94.7676086425781	13457
True	False	False	False	False	-1232.1845703125	-3037.75390625	377.108276367188	0.456258863210678	0.861770212650299	0.214064732193947	104.755882263184	35617
True	False	False	False	False	-1231.65246582031	-2960.77783203125	206.300399780273	0.399111688137054	0.89181923866272	0.17556494474411	82.4731216430664	15340
True	False	False	False	False	-1228.68591308594	-3218.21313476563	257.320922851563	0.757410705089569	0.957204341888428	0.682408928871155	95.4870681762695	22153
True	False	False	False	False	-1224.80285644531	-3151.46435546875	289.486053466797	0.524032175540924	0.893642902374268	0.26833364367485	185.007659912109	48287
True	False	False	False	False	-1227.83361816406	-2921.33227539063	151.952453613281	0.742813408374786	0.956955194473267	0.622253179550171	81.6569366455078	11187
True	False	False	False	False	-1222.419921875	-3085.77099609375	158.607299804688	0.701090931892395	0.95129257440567	0.506440579891205	94.2097930908203	13472
True	False	False	False	False	-1217.49877929688	-2981.5478515625	61.0028076171875	0.77311635017395	0.950185596942902	0.777697443962097	127.12727355957	6992
True	False	False	False	False	-1211.0068359375	-2960.2001953125	180.790130615234	0.349759161472321	0.906375527381897	0.146287098526955	72.2515335083008	11777
True	False	False	False	False	-1210.46374511719	-3314.4599609375	214.064392089844	0.570290446281433	0.954050183296204	0.312905460596085	81.9170989990234	15810
True	False	False	False	False	-1210.2841796875	-3174.87133789063	118.678184509277	0.748469054698944	0.929458677768707	0.643601417541504	109.093460083008	11673
True	False	False	False	False	-1208.61376953125	-3123.65014648438	156.389007568359	0.853750824928284	0.965348243713379	1	89.8014221191406	12662
True	False	False	False	False	-1206.48901367188	-3361.19360351563	104.259346008301	0.811947047710419	0.960950613021851	1	163.127655029297	15334
True	False	False	False	False	-1192.84130859375	-3157.50415039063	176.353576660156	0.699224472045898	0.960054337978363	0.502358973026276	89.5031433105469	14231
True	False	False	False	False	-1194.89599609375	-3073.49755859375	159.716445922852	0.803513050079346	0.957111060619354	1	90.375	13014
True	False	False	False	False	-1203.31286621094	-3013.55200195313	221.828384399414	0.716807842254639	0.944294154644012	0.543781936168671	74.3550033569336	14871
True	False	False	False	False	-1196.98522949219	-3041.62719726563	19.9645557403564	0.776177406311035	0.943199634552002	0.804480254650116	54.0555572509766	973
True	False	False	False	False	-1194.27966308594	-3138.126953125	149.734161376953	0.700455188751221	0.957361221313477	0.505042791366577	97.7111129760742	13191
True	False	False	False	False	-1188.52917480469	-2961.61401367188	113.132476806641	0.795443058013916	0.955311119556427	1	75.1470565795898	7665
True	False	False	False	False	-1187.6494140625	-3370.63012695313	122.005615234375	0.720566987991333	0.952090442180634	0.553630292415619	141.054550170898	15516
True	False	False	False	False	-1177.88793945313	-3343.27709960938	234.028945922852	0.723761200904846	0.964289426803589	0.562328636646271	93.7156372070313	19774
True	False	False	False	False	-1187.31115722656	-3231.478515625	176.353576660156	0.699224472045898	0.937114775180817	0.502358973026276	100.75471496582	16020
True	False	False	False	False	-1181.08666992188	-3306.34204101563	184.117568969727	0.795342266559601	0.952359735965729	1	99.2710876464844	16479
True	False	False	False	False	-1161.12976074219	-3268.30249023438	224.046676635742	0.620869994163513	0.952273011207581	0.372030109167099	84.7524719238281	17120
True	False	False	False	False	-1172.7978515625	-3189.33666992188	143.079315185547	0.644753813743591	0.951862990856171	0.405312210321426	83.3798446655273	10756
True	False	False	False	False	-1178.44958496094	-3102.97631835938	215.173538208008	0.816940188407898	0.960432887077332	1	85.206184387207	16530
True	False	False	False	False	-1180.06799316406	-3024.05297851563	192.990692138672	0.710991621017456	0.953730165958405	0.529292404651642	78.2988510131836	13624
True	False	False	False	False	-1171.11694335938	-3145.02319335938	165.262145996094	0.69783627986908	0.94227921962738	0.499366074800491	96.4697952270508	14374
True	False	False	False	False	-1170.72192382813	-3248.78564453125	166.371292114258	0.680576622486115	0.933807492256165	0.464851796627045	94.6733322143555	14201
True	False	False	False	False	-1164.13879394531	-3219.89526367188	133.097030639648	0.700874388217926	0.939413368701935	0.505963504314423	92.9833297729492	11158
True	False	False	False	False	-1166.7080078125	-2969.48095703125	217.391815185547	0.375288426876068	0.820370614528656	0.161027625203133	140.744903564453	27586
True	False	False	False	False	-1162.50244140625	-3078.5458984375	154.17073059082	0.731373071670532	0.953946650028229	0.584443867206573	84.7122268676758	11775
True	False	False	False	False	-1148.6015625	-3067.61157226563	137.533599853516	0.762256264686584	0.948249399662018	0.706988096237183	85.3306427001953	10581
True	False	False	False	False	-1154.10388183594	-2982.72827148438	105.36848449707	0.740853786468506	0.949947655200958	0.61531263589859	99.1368408203125	9418
True	False	False	False	False	-1151.40100097656	-2962.091796875	99.8227767944336	0.665854930877686	0.927453398704529	0.438706755638123	87.8777770996094	7909
True	False	False	False	False	-1150.29833984375	-2014.16540527344	85.4039306640625	0.791216492652893	0.957409143447876	1	121.142860412598	9328
True	False	False	False	False	-1148.51550292969	-3034.3720703125	123.114753723145	0.746964454650879	0.931279242038727	0.637715458869934	156.621627807617	17385
True	False	False	False	False	-1148.12475585938	-3398.94702148438	39.9291114807129	0.242258727550507	0.8595210313797	0.0919457599520683	117.833335876465	4242
True	False	False	False	False	-1126.9794921875	-3392.4248046875	65.4393768310547	0.785227477550507	0.954430818557739	0.970944821834564	132.847457885742	7838
True	False	False	False	False	-1131.84997558594	-3331.220703125	104.259346008301	0.811947047710419	0.948976397514343	1	90.1702117919922	8476
True	False	False	False	False	-1146.96630859375	-3163.03637695313	180.790130615234	0.613136231899261	0.919831454753876	0.362093865871429	86.4785308837891	14096
True	False	False	False	False	-1139.77233886719	-3316.3828125	110.914192199707	0.710969150066376	0.951587736606598	0.529238104820251	86.25	8625
True	False	False	False	False	-1129.35070800781	-3291.708984375	180.790130615234	0.591028690338135	0.935675263404846	0.335583746433258	100.975463867188	16459
True	False	False	False	False	-1133.61181640625	-3197.10961914063	196.318130493164	0.693632781505585	0.933023810386658	0.490515530109406	85.0451965332031	15053
True	False	False	False	False	-1134.78942871094	-3122.8564453125	156.389007568359	0.588515818119049	0.911390066146851	0.332731008529663	89.0354614257813	12554
True	False	False	False	False	-1130.25122070313	-3097.23974609375	179.680999755859	0.501726090908051	0.854479134082794	0.249231234192848	79.3888854980469	12861
True	False	False	False	False	-1129.48291015625	-3041.4091796875	102.041061401367	0.845834851264954	0.963831067085266	1	165.043472290039	15184
True	False	False	False	False	-1133.56274414063	-3024.85498046875	103.150199890137	0.60251247882843	0.942510426044464	0.34902435541153	98.4408569335938	9155
True	False	False	False	False	-1129.23120117188	-2934.04760742188	150.843307495117	0.794324278831482	0.954761266708374	1	103.308822631836	14050
True	False	False	False	False	-1125.05981445313	-3067.49975585938	150.843307495117	0.766693592071533	0.953666150569916	0.73261821269989	79.6029434204102	10826
True	False	False	False	False	-1124.70776367188	-3013.86840820313	147.515884399414	0.731516420841217	0.948956847190857	0.584881007671356	100.917289733887	13422
True	False	False	False	False	-1119.51037597656	-3254.34985351563	147.515884399414	0.584885835647583	0.917612552642822	0.328663170337677	84.0601501464844	11180
True	False	False	False	False	-1117.69128417969	-3229.75366210938	198.536407470703	0.747122943401337	0.959458589553833	0.638328015804291	89.81005859375	16076
True	False	False	False	False	-1115.419921875	-2980.20825195313	171.917007446289	0.785417377948761	0.955330193042755	1	86.4774169921875	13404
True	False	False	False	False	-1113.93701171875	-3154.37768554688	120.896469116211	0.614482343196869	0.935916244983673	0.363796830177307	137.119262695313	14946
True	False	False	False	False	-1112.41687011719	-3050.78540039063	143.079315185547	0.845028579235077	0.96743381023407	1	82.1162796020508	10593
True	False	False	False	False	-1112.20385742188	-3384.11889648438	217.391815185547	0.75244265794754	0.946660578250885	0.659968614578247	200.48469543457	39295
True	False	False	False	False	-1092.990234375	-3380.77001953125	59.8936653137207	0.666862070560455	0.946559429168701	0.440413177013397	79.0925903320313	4271
True	False	False	False	False	-1111.33239746094	-3354.224609375	256.211791992188	0.296706199645996	0.852077722549438	0.118061438202858	88.4588775634766	20434
True	False	False	False	False	-1088.986328125	-3304.63256835938	144.188446044922	0.582215845584869	0.921899020671844	0.325710207223892	81.6384582519531	10613
True	False	False	False	False	-1110.65258789063	-3289.73901367188	149.734161376953	0.522688090801239	0.912455856800079	0.267143219709396	82.5481491088867	11144
True	False	False	False	False	-1088.12353515625	-3271.47778320313	110.914192199707	0.699503779411316	0.929487466812134	0.502965569496155	102.720001220703	10272
True	False	False	False	False	-1103.05383300781	-3019.66235351563	141.970169067383	0.804011762142181	0.963296592235565	1	81.203125	10394
True	False	False	False	False	-1097.30407714844	-3220.18286132813	102.041061401367	0.729883551597595	0.947931587696075	0.579949259757996	67.2717361450195	6189
True	False	False	False	False	-1095.25988769531	-3195.43408203125	271.739776611328	0.793632030487061	0.954440534114838	1	119.738777160645	29336
True	False	False	False	False	-1095.99328613281	-3127.01293945313	235.138092041016	0.790799736976624	0.963846802711487	1	107.339622497559	22756
True	False	False	False	False	-1086.9736328125	-3094.2900390625	104.259346008301	0.695448517799377	0.934769988059998	0.494300276041031	144.425537109375	13576
True	False	False	False	False	-1094.38793945313	-3006.697265625	15.5279874801636	0.717676758766174	0.938069105148315	0.546022891998291	70.5	987
True	False	False	False	False	-1093.77746582031	-2988.54370117188	119.787330627441	0.75546407699585	0.951038718223572	0.673323512077332	66.2592620849609	7156
True	False	False	False	False	-1091.41638183594	-3069.31884765625	27.7285480499268	0.748627901077271	0.937802910804749	0.644232213497162	69.4800033569336	1737
True	False	False	False	False	-1083.27783203125	-3007.49853515625	72.0942230224609	0.790630877017975	0.958397746086121	1	79.523078918457	5169
True	False	False	False	False	-1083.39697265625	-2966.22216796875	148.625015258789	0.737016499042511	0.957965433597565	0.602312028408051	68.4104461669922	9167
True	False	False	False	False	-1082.94897460938	-3403.63793945313	295.031768798828	0.474397003650665	0.874651610851288	0.227544665336609	137.063903808594	36459
True	False	False	False	False	-1030.51342773438	-3397.90380859375	156.389007568359	0.749318718910217	0.951123237609863	0.646997332572937	104.219856262207	14695
True	False	False	False	False	-1068.26159667969	-3346.64599609375	112.023338317871	0.778208315372467	0.938835978507996	0.825352907180786	172.306930541992	17403
True	False	False	False	False	-1071.49987792969	-3242.95727539063	140.861022949219	0.760854780673981	0.946066617965698	0.699559509754181	93.7716522216797	11909
True	False	False	False	False	-1080.20483398438	-3057.00756835938	194.099838256836	0.786734759807587	0.949230670928955	1	95.2971420288086	16677
True	False	False	False	False	-1079.08764648438	-2935.02490234375	107.586769104004	0.686354577541351	0.936277687549591	0.475890129804611	70.3298950195313	6822
True	False	False	False	False	-1078.62255859375	-3146.47900390625	253.993499755859	0.514749348163605	0.926795184612274	0.260217934846878	109.218338012695	25011
True	False	False	False	False	-1075.93041992188	-3031.12280273438	49.9113883972168	0.771634459495544	0.958557844161987	0.766191244125366	74.9111099243164	3371
True	False	False	False	False	-1070.83032226563	-2994.02368164063	184.117568969727	0.714267790317535	0.945918440818787	0.537347733974457	87.1144561767578	14461
True	False	False	False	False	-1069.37414550781	-3310.42236328125	171.917007446289	0.672966301441193	0.956307172775269	0.45100474357605	92.4258041381836	14326
True	False	False	False	False	-1068.65075683594	-3215.27661132813	88.7313537597656	0.691018760204315	0.931248366832733	0.485164731740952	88.0875015258789	7047
True	False	False	False	False	-1065.5009765625	-3381.8544921875	138.64274597168	0.756871342658997	0.954511940479279	0.679850697517395	101.503997802734	12688
True	False	False	False	False	-1029.70861816406	-3359.1708984375	133.097030639648	0.683501660823822	0.948612689971924	0.47038009762764	69.6666641235352	8360
True	False	False	False	False	-1043.03491210938	-3305.7666015625	112.023338317871	0.714657843112946	0.95954817533493	0.53832471370697	79.4752502441406	8027
True	False	False	False	False	-1061.12133789063	-3080.23120117188	206.300399780273	0.699652373790741	0.956173062324524	0.503288865089417	83.5806427001953	15546
True	False	False	False	False	-1065.08569335938	-3045.6328125	117.569046020508	0.577138781547546	0.93328332901001	0.320183545351028	87.1792449951172	9241
True	False	False	False	False	-1060.91577148438	-3022.24682617188	230.701522827148	0.371846944093704	0.795645236968994	0.158991977572441	132.879806518555	27639
True	False	False	False	False	-1053.11169433594	-1944.15808105469	78.7490768432617	0.79235315322876	0.951767981052399	1	137.112670898438	9735
True	False	False	False	False	-1051.39343261719	-3290.181640625	128.660461425781	0.663554906845093	0.951130568981171	0.434851348400116	73.9137954711914	8574
True	False	False	False	False	-1047.99035644531	-3264.5224609375	210.736968994141	0.644400775432587	0.906514644622803	0.404788255691528	77.2894744873047	14685
True	False	False	False	False	-1048.75524902344	-3222.12060546875	151.952453613281	0.745924651622772	0.946814596652985	0.633738994598389	93	12741
True	False	False	False	False	-1045.55004882813	-3119.60766601563	252.884368896484	0.391036838293076	0.799374103546143	0.170547798275948	129.942977905273	29627
True	False	False	False	False	-1041.802734375	-3027.54028320313	159.716445922852	0.811793208122253	0.960668444633484	1	85.5555572509766	12320
True	False	False	False	False	-1041.55810546875	-3328.85131835938	128.660461425781	0.653944551944733	0.956108272075653	0.419334411621094	71.6551742553711	8312
True	False	False	False	False	-1023.0205078125	-3306.7119140625	169.698715209961	0.612180888652802	0.949905931949615	0.360891938209534	88.2745132446289	13506
True	False	False	False	False	-1029.89916992188	-3203.61181640625	157.498153686523	0.77314817905426	0.953152477741241	0.777953743934631	80.1478881835938	11381
True	False	False	False	False	-1040.4921875	-3151.84643554688	445.875061035156	0.344729840755463	0.786101639270782	0.143477708101273	101.084579467773	40636
True	False	False	False	False	-1036.7021484375	-3070.87744140625	196.318130493164	0.634374916553497	0.957731187343597	0.390329986810684	84.0903930664063	14884
True	False	False	False	False	-1037.48889160156	-2999.66796875	103.150199890137	0.658051252365112	0.94060879945755	0.42585214972496	71.7096786499023	6669
True	False	False	False	False	-1030.49536132813	-3019.51733398438	69.8759460449219	0.766303777694702	0.955623149871826	0.730220139026642	75.1111145019531	4732
True	False	False	False	False	-1029.51501464844	-3132.859375	79.8582229614258	0.750213325023651	0.942144274711609	0.650631964206696	87.0277786254883	6266
True	False	False	False	False	-1029.27661132813	-3176.5556640625	106.477630615234	0.855291903018951	0.970127999782562	1	80.5625	7734
True	False	False	False	False	-1028.5888671875	-2945.45288085938	145.297592163086	0.814000189304352	0.963494658470154	1	74.0076370239258	9695
True	False	False	False	False	-1028.38903808594	-2903.54663085938	139.751892089844	0.746928453445435	0.95442408323288	0.637576758861542	62.0634918212891	7820
True	False	False	False	False	-1018.52844238281	-3282.96118164063	107.586769104004	0.802616775035858	0.961780726909637	1	82.2989654541016	7983
True	False	False	False	False	-1017.64752197266	-3417.3623046875	168.589569091797	0.777776539325714	0.956851661205292	0.820648610591888	136.144729614258	20694
True	False	False	False	False	-955.969482421875	-3413.46020507813	22.1828384399414	0.755204319953918	0.946847438812256	0.672140836715698	59.0999984741211	1182
True	False	False	False	False	-990.983947753906	-3410.79565429688	186.335845947266	0.587583184242249	0.933392941951752	0.331679940223694	96.7857131958008	16260
True	False	False	False	False	-971.580749511719	-3385.88012695313	232.919815063477	0.590154528617859	0.91615504026413	0.334587931632996	87.9619064331055	18472
True	False	False	False	False	-1001.92687988281	-3366.38940429688	18.8554134368896	0.809739828109741	0.949675559997559	1	59.3529396057129	1009
True	False	False	False	False	-1008.60205078125	-3346.15307617188	103.150199890137	0.69622391462326	0.957753896713257	0.495934218168259	83.6559143066406	7780
True	False	False	False	False	-1009.95184326172	-3235.326171875	183.008422851563	0.725610256195068	0.961233973503113	0.567513167858124	81.3393936157227	13421
True	False	False	False	False	-1017.18914794922	-3092.28784179688	88.7313537597656	0.653785407543182	0.954252421855927	0.419085085391998	71.625	5730
True	False	False	False	False	-1016.63494873047	-3192.3935546875	116.459907531738	0.734479010105133	0.955571591854095	0.594105780124664	79.4095230102539	8338
True	False	False	False	False	-1008.49053955078	-3068.39233398438	241.792938232422	0.774956405162811	0.950221955776215	0.793233931064606	90.7844009399414	19791
True	False	False	False	False	-1013.94641113281	-3007.15380859375	147.515884399414	0.746599197387695	0.963969707489014	0.636310458183289	95.6090240478516	12716
True	False	False	False	False	-1007.66003417969	-3264.34252929688	219.610107421875	0.785418212413788	0.954603433609009	1	89.8181838989258	17784
True	False	False	False	False	-1000.08355712891	-3209.6103515625	160.825576782227	0.778323948383331	0.955806910991669	0.826640605926514	83.848274230957	12158
True	False	False	False	False	-1001.84729003906	-3103.44091796875	268.412353515625	0.540457427501678	0.860976099967957	0.283325046300888	102.330581665039	24764
True	False	False	False	False	-1004.31872558594	-3019.42431640625	140.861022949219	0.888369798660278	0.977122843265533	1	178.110229492188	22620
True	False	False	False	False	-1000.34997558594	-3157.3486328125	178.571853637695	0.684039294719696	0.941087186336517	0.471409350633621	98.1801223754883	15807
True	False	False	False	False	-994.710388183594	-3349.85791015625	168.589569091797	0.659941136837006	0.960309088230133	0.428907334804535	100.473686218262	15272
True	False	False	False	False	-970.156860351563	-3345.92456054688	155.279876708984	0.689116060733795	0.954667448997498	0.481340199708939	71.6785736083984	10035
True	False	False	False	False	-988.137817382813	-3274.45581054688	157.498153686523	0.829367995262146	0.959966003894806	1	97.3169021606445	13819
True	False	False	False	False	-981.780578613281	-3050.61352539063	171.917007446289	0.607418537139893	0.940710365772247	0.354980111122131	74.432258605957	11537
True	False	False	False	False	-987.044189453125	-3013.74951171875	105.36848449707	0.731978118419647	0.929662108421326	0.586294770240784	99.2631607055664	9430
True	False	False	False	False	-969.150634765625	-3200.42407226563	135.315322875977	0.648346662521362	0.955550789833069	0.410704642534256	88.2295074462891	10764
True	False	False	False	False	-966.901489257813	-3107.71533203125	221.828384399414	0.630966603755951	0.915745377540588	0.385590404272079	97.8649978637695	19573
True	False	False	False	False	-963.846435546875	-2947.44409179688	76.5307922363281	0.809509754180908	0.957215547561646	1	101.17391204834	6981
True	False	False	False	False	-960.9189453125	-3319.28295898438	148.625015258789	0.610310614109039	0.930229187011719	0.358554512262344	70.0447769165039	9386
True	False	False	False	False	-941.272583007813	-3301.73388671875	177.462707519531	0.688450872898102	0.943584680557251	0.480016618967056	82.4749984741211	13196
True	False	False	False	False	-954.019287109375	-3179.15649414063	144.188446044922	0.658737123012543	0.956596493721008	0.42695677280426	82.8846130371094	10775
True	False	False	False	False	-957.437805175781	-3046.3134765625	170.807861328125	0.558395206928253	0.940353631973267	0.300716280937195	75.5389633178711	11633
True	False	False	False	False	-955.439208984375	-3144.27978515625	190.772415161133	0.798061788082123	0.954329788684845	1	93.6337203979492	16105
True	False	False	False	False	-948.017822265625	-3277.35815429688	183.008422851563	0.755585491657257	0.95051896572113	0.67387855052948	81.2666702270508	13409
True	False	False	False	False	-946.760620117188	-3250.875	165.262145996094	0.747710049152374	0.946419954299927	0.640612363815308	84.1879196166992	12544
True	False	False	False	False	-946.664855957031	-3109.92700195313	57.6753807067871	0.748017251491547	0.947473704814911	0.641817271709442	62.461540222168	3248
True	False	False	False	False	-946.313720703125	-3215.26318359375	13.3097038269043	0.743378639221191	0.942608833312988	0.624296009540558	62.3333320617676	748
True	False	False	False	False	-939.847412109375	-3065.62646484375	164.153015136719	0.665352821350098	0.960310459136963	0.437860190868378	83.5067596435547	12359
True	False	False	False	False	-938.52880859375	-3360.20703125	202.97297668457	0.338476270437241	0.779051780700684	0.140025645494461	126.502731323242	23150
True	False	False	False	False	-937.271789550781	-2945.94287109375	279.503784179688	0.809984028339386	0.9567009806633	1	88.9920654296875	22426
True	False	False	False	False	-932.749450683594	-3407.81665039063	147.515884399414	0.731516420841217	0.954007625579834	0.584881007671356	72.9323272705078	9700
True	False	False	False	False	-929.363830566406	-3393.73291015625	11.0914192199707	0.763594925403595	0.936281979084015	0.714360892772675	59.4000015258789	594
True	False	False	False	False	-926.907775878906	-3332.59155273438	136.424453735352	0.700589239597321	0.944815397262573	0.505336821079254	80.1788635253906	9862
True	False	False	False	False	-930.720825195313	-3207.029296875	195.208984375	0.741141617298126	0.95860230922699	0.616318583488464	100.255683898926	17645
True	False	False	False	False	-931.821655273438	-3171.59741210938	150.843307495117	0.651605725288391	0.943360388278961	0.415694087743759	81.970588684082	11148
True	False	False	False	False	-926.322937011719	-3104.23999023438	171.917007446289	0.767260611057281	0.954597949981689	0.736163318157196	91.1225814819336	14124
True	False	False	False	False	-915.421630859375	-3240.92163085938	144.188446044922	0.697807669639587	0.952721297740936	0.49930477142334	92.7307662963867	12055
True	False	False	False	False	-914.594970703125	-3142.537109375	173.026138305664	0.686031520366669	0.933653652667999	0.475260227918625	86.1538467407227	13440
True	False	False	False	False	-911.010681152344	-3374.99853515625	190.772415161133	0.72429746389389	0.9424809217453	0.563820719718933	93.4011611938477	16065
True	False	False	False	False	-903.594665527344	-3312.24438476563	127.551322937012	0.664698958396912	0.944409251213074	0.436761826276779	86.1826095581055	9911
True	False	False	False	False	-908.01708984375	-3217.03857421875	128.660461425781	0.694953978061676	0.943974018096924	0.493263840675354	85.2413787841797	9888
True	False	False	False	False	-910.565734863281	-3173.72119140625	139.751892089844	0.669603943824768	0.941670417785645	0.445116937160492	102.730155944824	12944
True	False	False	False	False	-905.627258300781	-3293.35620117188	128.660461425781	0.653944551944733	0.940538823604584	0.419334411621094	89.75	10411
True	False	False	False	False	-903.445678710938	-3432.77197265625	102.041061401367	0.633248448371887	0.960102736949921	0.388754099607468	115.57608795166	10633
True	False	False	False	False	-889.385131835938	-3430.771484375	161.934722900391	0.794927000999451	0.945415377616882	1	196.369857788086	28670
True	False	False	False	False	-894.415405273438	-3265.39819335938	271.739776611328	0.758783280849457	0.950157463550568	0.689068496227264	96.8653030395508	23732
True	False	False	False	False	-901.30615234375	-3187.2021484375	176.353576660156	0.439104437828064	0.838464200496674	0.201912820339203	80.5534591674805	12808
True	False	False	False	False	-893.572448730469	-3132.20166015625	155.279876708984	0.623650372028351	0.92289137840271	0.375695377588272	75.6428604125977	10590
True	False	False	False	False	-886.271301269531	-3371.505859375	244.01123046875	0.740235030651093	0.954062700271606	0.613164842128754	94.268180847168	20739
True	False	False	False	False	-876.194396972656	-3325.78637695313	305.014038085938	0.608575522899628	0.941649973392487	0.356404304504395	90.1272735595703	24785
True	False	False	False	False	-877.369812011719	-3207.90795898438	197.427261352539	0.756267011165619	0.947220265865326	0.677022337913513	84.769660949707	15089
True	False	False	False	False	-873.264953613281	-3178.62451171875	167.480438232422	0.635865807533264	0.923821210861206	0.392430305480957	74.3708572387695	11230
True	False	False	False	False	-866.34765625	-3074.54736328125	165.262145996094	0.684942364692688	0.938197493553162	0.473147690296173	123.885902404785	18459
True	False	False	False	False	-871.606262207031	-2998.36059570313	145.297592163086	0.693306684494019	0.959302842617035	0.48984169960022	91.8244247436523	12029
True	False	False	False	False	-865.926147460938	-3131.20581054688	166.371292114258	0.702519774436951	0.961715698242188	0.509610950946808	68.8866653442383	10333
True	False	False	False	False	-865.603576660156	-2487.65405273438	87.6222152709961	0.726314723491669	0.934893250465393	0.569518506526947	133.341766357422	10534
True	False	False	False	False	-858.620056152344	-3452.44873046875	131.987884521484	0.552147388458252	0.944843888282776	0.29452982544899	105.117645263672	12509
True	False	False	False	False	-856.327514648438	-3414.19775390625	422.583068847656	0.408009439706802	0.854297518730164	0.181205436587334	129.501312255859	49340
True	False	False	False	False	-858.4208984375	-3234.46411132813	123.114753723145	0.727117598056793	0.954722940921783	0.57182514667511	73.4504470825195	8153
True	False	False	False	False	-856.151306152344	-3279.68017578125	420.364807128906	0.736294806003571	0.933062553405762	0.599947988986969	105.013191223145	39800
True	False	False	False	False	-846.305053710938	-3480.8486328125	102.041061401367	0.761244773864746	0.96959388256073	0.701598525047302	119.641304016113	11007
True	False	False	False	False	-830.757995605469	-3467.86596679688	155.279876708984	0.744004368782043	0.954253971576691	0.626579701900482	103.492858886719	14489
True	False	False	False	False	-813.938415527344	-3427.53344726563	200.754699707031	0.602229535579681	0.874901711940765	0.348684966564178	177.552490234375	32137
True	False	False	False	False	-843.512939453125	-3375.13842773438	214.064392089844	0.812729179859161	0.955337226390839	1	105.994819641113	20457
True	False	False	False	False	-818.656799316406	-3365.86962890625	160.825576782227	0.720632016658783	0.964324653148651	0.553804218769073	80.7724151611328	11712
True	False	False	False	False	-827.546936035156	-3298.62548828125	189.663269042969	0.827117323875427	0.968304336071014	1	103.011695861816	17615
True	False	False	False	False	-837.802673339844	-3235.7099609375	87.6222152709961	0.851639091968536	0.962681770324707	1	91.1392440795898	7200
True	False	False	False	False	-843.27392578125	-3172.37646484375	168.589569091797	0.738123416900635	0.962982356548309	0.60598623752594	80.4605255126953	12230
True	False	False	False	False	-843.409851074219	-3112.19067382813	126.442184448242	0.665830671787262	0.938823997974396	0.438665717840195	70.3421020507813	8019
True	False	False	False	False	-831.870300292969	-3150.00512695313	128.660461425781	0.759870648384094	0.957602500915527	0.694506108760834	80.8534469604492	9379
True	False	False	False	False	-830.699462890625	-3219.64868164063	135.315322875977	0.705158889293671	0.943759799003601	0.515575468540192	79.0737686157227	9647
True	False	False	False	False	-825.67333984375	-3124.53637695313	146.40673828125	0.604468405246735	0.949940919876099	0.351382821798325	67.136360168457	8862
True	False	False	False	False	-824.352905273438	-3261.02685546875	200.754699707031	0.597502112388611	0.954075455665588	0.343076646327972	72.7679595947266	13171
True	False	False	False	False	-821.597717285156	-3240.18774414063	134.206176757813	0.823480188846588	0.95879203081131	1	182.512390136719	22084
True	False	False	False	False	-818.010314941406	-3333.69409179688	170.807861328125	0.810298204421997	0.963826775550842	1	104.65584564209	16117
True	False	False	False	False	-817.311950683594	-3194.06958007813	129.769607543945	0.796257674694061	0.952634334564209	1	83.0854721069336	9721
True	False	False	False	False	-811.489196777344	-3081.75390625	293.922607421875	0.431583613157272	0.845226585865021	0.196754857897758	85.1207580566406	22557
True	False	False	False	False	-810.097473144531	-3100.85083007813	135.315322875977	0.749961793422699	0.956956207752228	0.649603843688965	90.4918060302734	11040
True	False	False	False	False	-808.60205078125	-3460.26147460938	28.8376903533936	0.778573036193848	0.945234656333923	0.82945716381073	56.769229888916	1476
True	False	False	False	False	-792.197509765625	-3449.9072265625	16.6371288299561	0.518264055252075	0.933190703392029	0.263261914253235	53.5999984741211	804
True	False	False	False	False	-801.646850585938	-3391.19580078125	149.734161376953	0.808782637119293	0.949481606483459	1	85.4814834594727	11540
True	False	False	False	False	-801.809997558594	-3229.42309570313	157.498153686523	0.39617657661438	0.886951506137848	0.173730298876762	76.2535247802734	10828
True	False	False	False	False	-806.641235351563	-3160.46704101563	166.371292114258	0.778283536434174	0.960985481739044	0.826189339160919	76.7066650390625	11506
True	False	False	False	False	-803.79931640625	-3002.45532226563	137.533599853516	0.691914021968842	0.945806086063385	0.486984550952911	100.233871459961	12429
True	False	False	False	False	-808.165649414063	-2911.740234375	34.3833999633789	0.619763374328613	0.899934113025665	0.370585262775421	94.1612930297852	2919
True	False	False	False	False	-801.564575195313	-3115.07104492188	154.17073059082	0.811846137046814	0.955324351787567	1	79.0359725952148	10986
True	False	False	False	False	-800.944580078125	-2741.92114257813	99.8227767944336	0.777396082878113	0.931887984275818	0.816632270812988	126.411109924316	11377
True	False	False	False	False	-800.150024414063	-3196.48168945313	116.459907531738	0.755209743976593	0.950423002243042	0.672165632247925	103.466667175293	10864
True	False	False	False	False	-795.230224609375	-3362.341796875	134.206176757813	0.823480188846588	0.966805994510651	1	183.289260864258	22178
True	False	False	False	False	-791.169250488281	-3283.92309570313	201.863830566406	0.569790005683899	0.885869204998016	0.312381267547607	146.434066772461	26651
True	False	False	False	False	-791.939270019531	-3044.77465820313	168.589569091797	0.549266219139099	0.945577263832092	0.291724413633347	71.2434234619141	10829
True	False	False	False	False	-790.681091308594	-3211.43872070313	53.2388153076172	0.774922788143158	0.959788382053375	0.792935788631439	99.6875	4785
True	False	False	False	False	-788.590148925781	-3416.07690429688	157.498153686523	0.644279181957245	0.931411027908325	0.404608070850372	87.6971817016602	12453
True	False	False	False	False	-781.911987304688	-3372.19458007813	218.500961303711	0.563449680805206	0.936355590820313	0.30582794547081	92.6751251220703	18257
True	False	False	False	False	-783.684448242188	-3320.96313476563	140.861022949219	0.712918043136597	0.971737861633301	0.533996760845184	75.3385848999023	9568
True	False	False	False	False	-782.378845214844	-3243.03442382813	208.518692016602	0.721730709075928	0.954238295555115	0.556762754917145	77.5957412719727	14588
True	False	False	False	False	-776.364074707031	-3169.44897460938	124.223899841309	0.814991533756256	0.957389652729034	1	171.258926391602	19181
True	False	False	False	False	-782.460327148438	-3081.16796875	144.188446044922	0.62880265712738	0.953882575035095	0.382624924182892	81.6153869628906	10610
True	False	False	False	False	-777.396240234375	-2963.69775390625	208.518692016602	0.6683109998703	0.938869535923004	0.442888200283051	97.4627685546875	18323
True	False	False	False	False	-776.003356933594	-3198.29541015625	104.259346008301	0.733055353164673	0.951518535614014	0.589626967906952	103.095741271973	9691
True	False	False	False	False	-775.880187988281	-3492.6357421875	116.459907531738	0.755209743976593	0.954948961734772	0.672165632247925	124.266670227051	13048
True	False	False	False	False	-754.764587402344	-3482.73120117188	59.8936653137207	0.718682765960693	0.905504822731018	0.54864364862442	102.333335876465	5526
True	False	False	False	False	-771.222229003906	-3460.83178710938	116.459907531738	0.534211039543152	0.912102580070496	0.277524650096893	107.809524536133	11320
True	False	False	False	False	-760.679870605469	-3340.14697265625	231.810668945313	0.795587122440338	0.954431593418121	1	84.3732070922852	17634
True	False	False	False	False	-770.71142578125	-3212.49682617188	185.226699829102	0.635708332061768	0.953334033489227	0.392207682132721	92.0179672241211	15367
True	False	False	False	False	-766.862121582031	-3124.53759765625	210.736968994141	0.750999689102173	0.960084438323975	0.653878629207611	83.0842132568359	15786
True	False	False	False	False	-767.058776855469	-2910.39916992188	178.571853637695	0.855605065822601	0.97120463848114	1	81.0310592651367	13046
True	False	False	False	False	-759.893676757813	-2953.529296875	168.589569091797	0.762764632701874	0.95680695772171	0.709754824638367	111.565788269043	16958
True	False	False	False	False	-759.877807617188	-3160.404296875	136.424453735352	0.756108999252319	0.953589022159576	0.676289081573486	93.8943099975586	11549
True	False	False	False	False	-759.014953613281	-3047.26538085938	253.993499755859	0.691136121749878	0.946605503559113	0.485402494668961	86.3449783325195	19773
True	False	False	False	False	-756.641235351563	-3230.89672851563	115.350761413574	0.552688956260681	0.908110082149506	0.295060455799103	70.1538467407227	7296
True	False	False	False	False	-756.261169433594	-3417.09448242188	222.937530517578	0.708727538585663	0.955705881118774	0.52387672662735	87.0646743774414	17500
True	False	False	False	False	-754.68994140625	-3470.533203125	144.188446044922	0.829249382019043	0.966442883014679	1	185.784622192383	24152
True	False	False	False	False	-744.516906738281	-3383.89086914063	131.987884521484	0.731520116329193	0.954744458198547	0.584892332553864	78.3613433837891	9325
True	False	False	False	False	-752.507568359375	-3280.97192382813	582.299499511719	0.324390530586243	0.7162064909935	0.132411941885948	143.384765625	75277
True	False	False	False	False	-750.146545410156	-3188.84033203125	218.500961303711	0.559347033500671	0.920087695121765	0.301671504974365	101.893402099609	20073
True	False	False	False	False	-745.9755859375	-3118.69116210938	114.241622924805	0.626422941684723	0.930300712585449	0.379401713609695	96.3203887939453	9921
True	False	False	False	False	-741.580505371094	-3503.94067382813	41.0382537841797	0.775534987449646	0.945388197898865	0.798458695411682	101.891891479492	3770
True	False	False	False	False	-715.158081054688	-3486.11499023438	45.4748191833496	0.804048359394073	0.961694955825806	1	98.365852355957	4033
True	False	False	False	False	-733.781188964844	-3458.3662109375	170.807861328125	0.485844284296036	0.868299603462219	0.23641562461853	75.4610366821289	11621
True	False	False	False	False	-741.300598144531	-3219.75	135.315322875977	0.705158889293671	0.956349074840546	0.515575468540192	74.2622985839844	9060
True	False	False	False	False	-737.657836914063	-3089.7197265625	287.267761230469	0.469559580087662	0.869976401329041	0.223882615566254	92.8069534301758	24037
True	False	False	False	False	-733.067443847656	-3416.06591796875	208.518692016602	0.791674017906189	0.957645952701569	1	86.3829803466797	16240
True	False	False	False	False	-730.332885742188	-3240.16870117188	147.515884399414	0.768738806247711	0.949026763439178	0.745747148990631	119.616539001465	15909
True	False	False	False	False	-731.558654785156	-3140.80297851563	306.123168945313	0.443562656641006	0.884851276874542	0.205018132925034	98.4057998657227	27160
True	False	False	False	False	-727.550170898438	-3485.50073242188	35.4925422668457	0.812806487083435	0.963250696659088	1	75.25	2408
True	False	False	False	False	-722.45751953125	-3438.83935546875	139.751892089844	0.579212963581085	0.931191146373749	0.3224276304245	73.3888854980469	9247
True	False	False	False	False	-723.984313964844	-3368.08837890625	198.536407470703	0.616890370845795	0.974290132522583	0.366870582103729	87.1564254760742	15601
True	False	False	False	False	-725.408874511719	-3347.08325195313	159.716445922852	0.65335351228714	0.939504444599152	0.418409734964371	78.5347213745117	11309
True	False	False	False	False	-718.147277832031	-3323.54565429688	250.666076660156	0.448243707418442	0.843865633010864	0.208318024873734	83.7920379638672	18937
True	False	False	False	False	-722.800659179688	-2968.10009765625	224.046676635742	0.791603565216064	0.954226195812225	1	81.9802017211914	16560
True	False	False	False	False	-722.425231933594	-2594.81201171875	22.1828384399414	0.755204319953918	0.946847438812256	0.672140836715698	41.75	835
True	False	False	False	False	-718.187744140625	-3192.84619140625	169.698715209961	0.742979526519775	0.938256442546844	0.622851550579071	96.0261459350586	14692
True	False	False	False	False	-715.88134765625	-1975.30151367188	96.4953460693359	0.775108277797699	0.947196960449219	0.794588387012482	74.8965530395508	6516
True	False	False	False	False	-712.138427734375	-3393.97412109375	149.734161376953	0.646814525127411	0.945823013782501	0.408391445875168	72.3037033081055	9761
True	False	False	False	False	-708.432556152344	-3167.4130859375	180.790130615234	0.486753284931183	0.875205159187317	0.237132832407951	118.95092010498	19389
True	False	False	False	False	-708.625305175781	-2769.61303710938	117.569046020508	0.694364547729492	0.956162750720978	0.492033988237381	80.4622650146484	8529
True	False	False	False	False	-707.983642578125	-3512.73657226563	45.4748191833496	0.768088281154633	0.950805008411407	0.741466164588928	125.536582946777	5147
True	False	False	False	False	-693.554504394531	-3495.220703125	13.3097038269043	0.66390061378479	0.935661971569061	0.435427129268646	87.9166641235352	1055
True	False	False	False	False	-706.116271972656	-3492.2626953125	102.041061401367	0.661707580089569	0.914426565170288	0.431795805692673	176.076080322266	16199
True	False	False	False	False	-701.562072753906	-3454.720703125	280.612915039063	0.705863893032074	0.962317228317261	0.517193496227264	87.3043441772461	22088
True	False	False	False	False	-705.188720703125	-3414.56176757813	62.1119499206543	0.717676758766174	0.957297146320343	0.546022891998291	54.8928565979004	3074
True	False	False	False	False	-702.955993652344	-3264.29467773438	387.090545654297	0.272722005844116	0.723946571350098	0.106234237551689	92.4412612915039	32262
True	False	False	False	False	-696.4794921875	-2986.99145507813	227.374099731445	0.813185513019562	0.955723822116852	1	91.0878067016602	18673
True	False	False	False	False	-695.206665039063	-2779.24487304688	93.1679229736328	0.834939122200012	0.962392508983612	1	68.7023773193359	5771
True	False	False	False	False	-693.608032226563	-2745.658203125	230.701522827148	0.832245945930481	0.96798974275589	1	90.8173065185547	18890
True	False	False	False	False	-688.438537597656	-3233.30615234375	118.678184509277	0.682536005973816	0.938908874988556	0.468541741371155	87.7009353637695	9384
True	False	False	False	False	-682.628540039063	-3197.48266601563	157.498153686523	0.570211291313171	0.913012206554413	0.312822461128235	72.2323913574219	10257
True	False	False	False	False	-677.746032714844	-3343.58618164063	244.01123046875	0.607565879821777	0.937435388565063	0.355161041021347	105.281814575195	23162
True	False	False	False	False	-676.649230957031	-3444.61669921875	27.7285480499268	0.748627901077271	0.942156314849854	0.644232213497162	56.4799995422363	1412
True	False	False	False	False	-673.96923828125	-3173.56372070313	202.97297668457	0.447343349456787	0.884857177734375	0.207680150866508	93.6775970458984	17143
True	False	False	False	False	-675.174072265625	-2795.41845703125	232.919815063477	0.792684435844421	0.959900319576263	1	72.3476181030273	15193
True	False	False	False	False	-674.276000976563	-2738.08764648438	35.4925422668457	0.795358955860138	0.950105845928192	1	50.34375	1611
True	False	False	False	False	-671.799255371094	-3473.57470703125	55.4570960998535	0.586601257324219	0.929976224899292	0.330577790737152	63.4199981689453	3171
True	False	False	False	False	-670.093322753906	-3421.43017578125	214.064392089844	0.78862863779068	0.954321265220642	1	111.974090576172	21611
True	False	False	False	False	-670.785217285156	-1936.36364746094	11.0914192199707	0.735508561134338	0.937464773654938	0.597400009632111	31.7999992370605	318
True	False	False	False	False	-670.442932128906	-3257.5712890625	176.353576660156	0.816905379295349	0.954492092132568	1	103.44654083252	16448
True	False	False	False	False	-667.597900390625	-3233.57055664063	78.7490768432617	0.739793658256531	0.942144274711609	0.611645519733429	85.0422515869141	6038
True	False	False	False	False	-669.432312011719	-2970.330078125	133.097030639648	0.786073088645935	0.94513863325119	1	87.6416702270508	10517
True	False	False	False	False	-664.962829589844	-3110.3095703125	126.442184448242	0.665830671787262	0.932052731513977	0.438665717840195	90	10260
True	False	False	False	False	-663.850402832031	-2822.60864257813	140.861022949219	0.768981277942657	0.959237992763519	0.747369706630707	88.2519683837891	11208
True	False	False	False	False	-662.41943359375	-3522.30810546875	87.6222152709961	0.75999253988266	0.9486203789711	0.695125102996826	127.278480529785	10055
True	False	False	False	False	-600.627807617188	-3509.78881835938	171.917007446289	0.742638885974884	0.944591701030731	0.621626198291779	90.6128997802734	14045
True	False	False	False	False	-660.606384277344	-3460.3134765625	155.279876708984	0.670770585536957	0.946866929531097	0.447144627571106	85.6214294433594	11987
True	False	False	False	False	-658.403625488281	-3274.18017578125	183.008422851563	0.6886887550354	0.954385459423065	0.480489075183868	79.7272720336914	13155
True	False	False	False	False	-657.623779296875	-2674.58422851563	231.810668945313	0.78616851568222	0.970505952835083	1	90.6794281005859	18952
True	False	False	False	False	-657.3525390625	-3298.6318359375	189.663269042969	0.786074757575989	0.957453548908234	1	76.9005813598633	13150
True	False	False	False	False	-656.867065429688	-3192.30834960938	94.2770690917969	0.757289707660675	0.958584129810333	0.681832194328308	64.6117630004883	5492
True	False	False	False	False	-655.452209472656	-3499.7705078125	282.831207275391	0.461193531751633	0.904535531997681	0.217665284872055	94.341178894043	24057
True	False	False	False	False	-619.384826660156	-3491.69458007813	164.153015136719	0.786518931388855	0.949289262294769	1	81.1418914794922	12009
True	False	False	False	False	-638.005737304688	-3451.56469726563	141.970169067383	0.838477969169617	0.970909714698792	1	78.3125	10024
True	False	False	False	False	-633.985656738281	-3408.486328125	173.026138305664	0.679845750331879	0.936192512512207	0.463489055633545	66.7756423950195	10417
True	False	False	False	False	-648.993041992188	-3381.09252929688	226.264953613281	0.725188553333282	0.954854309558868	0.566320717334747	80.2352905273438	16368
True	False	False	False	False	-652.415771484375	-3217.18701171875	177.462707519531	0.640189170837402	0.940525949001312	0.398617506027222	79.375	12700
True	False	False	False	False	-650.745483398438	-3103.08520507813	36.6016845703125	0.820213973522186	0.956876516342163	1	58.0909080505371	1917
True	False	False	False	False	-650.109008789063	-2791.59204101563	136.424453735352	0.700589239597321	0.955881536006927	0.505336821079254	75.552848815918	9293
True	False	False	False	False	-646.37060546875	-3356.8828125	130.878753662109	0.85865181684494	0.965676367282867	1	75.1355895996094	8866
True	False	False	False	False	-640.868713378906	-3330.544921875	195.208984375	0.704208076000214	0.940090596675873	0.513410031795502	78.636360168457	13840
True	False	False	False	False	-636.460693359375	-3265.3349609375	240.683807373047	0.735973477363586	0.952843606472015	0.598903238773346	112.502304077148	24413
True	False	False	False	False	-645.131469726563	-3171.00390625	194.099838256836	0.724009990692139	0.956821322441101	0.563019692897797	85.8457107543945	15023
True	False	False	False	False	-633.521545410156	-3137.2958984375	159.716445922852	0.659420073032379	0.943423330783844	0.428061366081238	67.2013854980469	9677
True	False	False	False	False	-646.094177246094	-2738.57080078125	199.645553588867	0.835180938243866	0.964819550514221	1	92.0777740478516	16574
True	False	False	False	False	-640.134826660156	-2620.7451171875	156.389007568359	0.714476406574249	0.950398683547974	0.537869870662689	56.0709228515625	7906
True	False	False	False	False	-638.543029785156	-2721.55908203125	155.279876708984	0.762258768081665	0.943559050559998	0.707001686096191	105.178573608398	14725
True	False	False	False	False	-627.877685546875	-3097.24194335938	197.427261352539	0.721013009548187	0.955727100372314	0.554826080799103	85.5337066650391	15225
True	False	False	False	False	-627.477478027344	-3160.29370117188	218.500961303711	0.822252631187439	0.964531660079956	1	80.4060897827148	15840
True	False	False	False	False	-626.232482910156	-2981.83374023438	195.208984375	0.71916389465332	0.947693586349487	0.549907207489014	70.073860168457	12333
True	False	False	False	False	-624.632263183594	-3229.029296875	73.203369140625	0.802794396877289	0.955623149871826	1	85.4393920898438	5639
True	False	False	False	False	-621.396179199219	-2806.25268554688	127.551322937012	0.804429352283478	0.966347217559814	1	102.52173614502	11790
True	False	False	False	False	-621.2607421875	-3324.0634765625	176.353576660156	0.623093903064728	0.949310541152954	0.374957710504532	75.6477966308594	12028
True	False	False	False	False	-619.165893554688	-2677.12280273438	242.902084350586	0.651124954223633	0.958356201648712	0.414952039718628	82.0273971557617	17964
True	False	False	False	False	-618.256408691406	-3395.47338867188	117.569046020508	0.588977515697479	0.925299406051636	0.333252876996994	138.141510009766	14643
True	False	False	False	False	-612.240661621094	-3362.73071289063	169.698715209961	0.666771829128265	0.956858456134796	0.44025981426239	83.7124176025391	12808
True	False	False	False	False	-615.88232421875	-3218.68090820313	44.3656768798828	0.703622102737427	0.939555823802948	0.512084782123566	67.4250030517578	2697
True	False	False	False	False	-615.231140136719	-2837.80615234375	192.990692138672	0.833672046661377	0.954822361469269	1	72.3850555419922	12595
True	False	False	False	False	-613.358154296875	-3254.14184570313	215.173538208008	0.456064194440842	0.883765697479248	0.213923677802086	90.0103073120117	17462
True	False	False	False	False	-611.351989746094	-3192.93920898438	198.536407470703	0.47092005610466	0.885471701622009	0.224907472729683	75.6815643310547	13547
True	False	False	False	False	-612.666198730469	-3124.16821289063	135.315322875977	0.723216474056244	0.943044245243073	0.560822665691376	66.3032760620117	8089
True	False	False	False	False	-610.794921875	-3079.93920898438	89.8404998779297	0.690838992595673	0.935680866241455	0.484800934791565	91.0370407104492	7374
True	False	False	False	False	-607.016235351563	-3439.71142578125	184.117568969727	0.56300276517868	0.928125143051147	0.305372029542923	72.6144561767578	12054
True	False	False	False	False	-599.74560546875	-3408.61328125	155.279876708984	0.751485168933868	0.948210656642914	0.655908226966858	108.550003051758	15197
True	False	False	False	False	-602.934631347656	-3231.44458007813	208.518692016602	0.409650653600693	0.851751804351807	0.182259038090706	91.3563842773438	17175
True	False	False	False	False	-601.065185546875	-3007.63354492188	28.8376903533936	0.735885262489319	0.95398223400116	0.598617315292358	75.3076934814453	1958
True	False	False	False	False	-597.654113769531	-3370.51123046875	174.135284423828	0.617446005344391	0.95632392168045	0.367585003376007	79.4267501831055	12470
True	False	False	False	False	-597.226867675781	-3318.412109375	31.0559749603271	0.774550676345825	0.954506158828735	0.789673984050751	55.6428565979004	1558
True	False	False	False	False	-597.444274902344	-3089.47778320313	117.569046020508	0.694364547729492	0.940724313259125	0.492033988237381	70.2452850341797	7446
True	False	False	False	False	-596.036926269531	-3059.15209960938	129.769607543945	0.70094496011734	0.941365599632263	0.506118953227997	78.0512847900391	9132
True	False	False	False	False	-589.602722167969	-3168.93774414063	173.026138305664	0.598882913589478	0.92307460308075	0.344702571630478	71.6474380493164	11177
True	False	False	False	False	-589.290283203125	-3115.50537109375	146.40673828125	0.744143784046173	0.956108272075653	0.627091646194458	71.363639831543	9420
True	False	False	False	False	-588.7412109375	-3012.669921875	229.592376708984	0.50743293762207	0.873599886894226	0.253990322351456	154.236709594727	31927
True	False	False	False	False	-586.075439453125	-2680.16967773438	191.881561279297	0.795268654823303	0.939903199672699	1	81.9075164794922	14170
True	False	False	False	False	-582.3935546875	-3482.00610351563	158.607299804688	0.835208594799042	0.96653026342392	1	74.7272720336914	10686
True	False	False	False	False	-581.066955566406	-3456.7294921875	190.772415161133	0.715283095836639	0.96115505695343	0.539899110794067	95.3255844116211	16396
True	False	False	False	False	-581.742431640625	-3324.64965820313	216.282684326172	0.679734826087952	0.946002185344696	0.463282823562622	79.1128234863281	15427
True	False	False	False	False	-579.424255371094	-3258.46728515625	186.335845947266	0.580913007259369	0.917247772216797	0.32428103685379	92.2976226806641	15506
True	False	False	False	False	-578.943786621094	-3136.49633789063	171.917007446289	0.812215685844421	0.963901042938232	1	73.7419357299805	11430
True	False	False	False	False	-575.958435058594	-2767.90649414063	205.191253662109	0.831691026687622	0.959117710590363	1	80.6216201782227	14915
True	False	False	False	False	-572.284790039063	-3201.708984375	209.627822875977	0.514524638652802	0.867322266101837	0.260024517774582	90.7619018554688	17154
True	False	False	False	False	-571.713195800781	-3531.62622070313	252.884368896484	0.401964873075485	0.862995088100433	0.177360638976097	109.811401367188	25037
True	False	False	False	False	-506.482238769531	-3511.96826171875	157.498153686523	0.605550229549408	0.948964715003967	0.35269632935524	73.6478881835938	10458
True	False	False	False	False	-552.736267089844	-3428.63500976563	167.480438232422	0.716666996479034	0.954978227615356	0.543420672416687	89.9867553710938	13588
True	False	False	False	False	-571.072143554688	-3357.21875	134.206176757813	0.743814587593079	0.960323333740234	0.625884413719177	185.330581665039	22425
True	False	False	False	False	-570.883605957031	-3240.22729492188	130.878753662109	0.736509919166565	0.929390788078308	0.600650131702423	81.2033920288086	9582
True	False	False	False	False	-570.550415039063	-3407.5224609375	173.026138305664	0.492153942584991	0.855532705783844	0.241433933377266	75.6346130371094	11799
True	False	False	False	False	-568.611877441406	-3382.08447265625	150.843307495117	0.814773619174957	0.955559492111206	1	93.4411773681641	12708
True	False	False	False	False	-563.68115234375	-3107.79174804688	216.282684326172	0.561835169792175	0.920246958732605	0.304184526205063	88.1230773925781	17184
True	False	False	False	False	-560.698181152344	-2973.79052734375	104.259346008301	0.811947047710419	0.963288724422455	1	60.9361686706543	5728
True	False	False	False	False	-558.093505859375	-3345.66088867188	149.734161376953	0.735035240650177	0.949896931648254	0.595879673957825	90.1259231567383	12167
True	False	False	False	False	-553.022216796875	-3293.626953125	309.450592041016	0.428769141435623	0.81628942489624	0.194850012660027	116.612899780273	32535
True	False	False	False	False	-555.012817382813	-3017.48120117188	175.244430541992	0.792873740196228	0.958067119121552	1	61.7468338012695	9756
True	False	False	False	False	-553.742980957031	-3196.10375976563	79.8582229614258	0.692651450634003	0.907664954662323	0.488493382930756	107.819442749023	7763
True	False	False	False	False	-552.732604980469	-3170.68212890625	120.896469116211	0.714016377925873	0.948614537715912	0.536720037460327	93.7155990600586	10215
True	False	False	False	False	-552.450744628906	-3499.50366210938	190.772415161133	0.588030934333801	0.908513307571411	0.332184046506882	87.4593048095703	15043
True	False	False	False	False	-533.75732421875	-3492.76538085938	187.44499206543	0.373997330665588	0.835100591182709	0.160262107849121	87.8816604614258	14852
True	False	False	False	False	-531.26904296875	-3369.44604492188	150.843307495117	0.565572679042816	0.950476467609406	0.308004438877106	68.0073547363281	9249
True	False	False	False	False	-550.9384765625	-3365.001953125	102.041061401367	0.794671595096588	0.96260392665863	1	70.6847839355469	6503
True	False	False	False	False	-536.649353027344	-3320.4404296875	214.064392089844	0.547989785671234	0.875102818012238	0.290490806102753	98.8186492919922	19072
True	False	False	False	False	-549.953002929688	-3265.29443359375	130.878753662109	0.772971868515015	0.947703957557678	0.776539385318756	105.745765686035	12478
True	False	False	False	False	-532.944091796875	-3246.89672851563	134.206176757813	0.619151055812836	0.951294004917145	0.369789212942123	88.636360168457	10725
True	False	False	False	False	-549.313537597656	-3085.65307617188	134.206176757813	0.792623698711395	0.955566346645355	1	86.5123977661133	10468
True	False	False	False	False	-548.630432128906	-3226.33935546875	148.625015258789	0.642023265361786	0.936636209487915	0.401286989450455	73.3582077026367	9830
True	False	False	False	False	-523.298950195313	-3201.01318359375	104.259346008301	0.703710198402405	0.935122787952423	0.512283682823181	77	7238
True	False	False	False	False	-545.47216796875	-3138.2587890625	296.140899658203	0.569302499294281	0.88131582736969	0.3118716776371	106.468162536621	28427
True	False	False	False	False	-541.949035644531	-3059.90014648438	107.586769104004	0.68964010477066	0.890053391456604	0.482387721538544	97.3195877075195	9440
True	False	False	False	False	-541.617004394531	-2523.09497070313	161.934722900391	0.469276458024979	0.811453342437744	0.223669812083244	57.4931488037109	8394
True	False	False	False	False	-540.373962402344	-3184.8564453125	114.241622924805	0.60158383846283	0.910310447216034	0.347911924123764	69.4466018676758	7153
True	False	False	False	False	-525.513061523438	-3112.11865234375	133.097030639648	0.490339040756226	0.868905365467072	0.239980816841125	67.875	8145
True	False	False	False	False	-530.500244140625	-3014.02612304688	151.952453613281	0.772331058979034	0.944483399391174	0.771500051021576	84.1021881103516	11522
True	False	False	False	False	-528.052551269531	-3039.8759765625	100.931915283203	0.810745477676392	0.954608798027039	1	87.2307662963867	7938
True	False	False	False	False	-521.699401855469	-2962.31079101563	136.424453735352	0.603036284446716	0.927635550498962	0.34965392947197	58.3008117675781	7171
True	False	False	False	False	-524.577880859375	-2815.7451171875	119.787330627441	0.832143545150757	0.96468061208725	1	71.0277786254883	7671
True	False	False	False	False	-520.399597167969	-3485.1171875	153.061584472656	0.573889911174774	0.954468846321106	0.31670606136322	81.0217361450195	11181
True	False	False	False	False	-513.052551269531	-3400.71728515625	238.465515136719	0.494169801473618	0.87306147813797	0.243057265877724	87.8000030517578	18877
True	False	False	False	False	-520.202758789063	-3233.83447265625	77.6399383544922	0.821241796016693	0.963794112205505	1	96.2285690307617	6736
True	False	False	False	False	-517.135864257813	-2699.31030273438	208.518692016602	0.597695529460907	0.94077080488205	0.343303799629211	61.9202117919922	11641
True	False	False	False	False	-516.435974121094	-3352.01293945313	186.335845947266	0.755265355110168	0.948014914989471	0.672418296337128	100.714286804199	16920
True	False	False	False	False	-509.148345947266	-3303.93774414063	189.663269042969	0.656467795372009	0.950018644332886	0.423319727182388	83.8304061889648	14335
True	False	False	False	False	-516.179809570313	-3088.34301757813	116.459907531738	0.795453250408173	0.961240172386169	1	62.4190483093262	6554
True	False	False	False	False	-514.271362304688	-3272.25732421875	113.132476806641	0.742224454879761	0.947987496852875	0.620144486427307	91.7254867553711	9356
True	False	False	False	False	-511.782989501953	-3143.94848632813	141.970169067383	0.61912876367569	0.946077585220337	0.369760245084763	71.3359375	9131
True	False	False	False	False	-512.45751953125	-3116.40209960938	84.2947845458984	0.731132090091705	0.933400869369507	0.583710730075836	63.434211730957	4821
True	False	False	False	False	-509.378021240234	-3047.29223632813	165.262145996094	0.791833221912384	0.957384765148163	1	88.5973129272461	13201
True	False	False	False	False	-511.628875732422	-2791.49462890625	124.223899841309	0.828619480133057	0.952677488327026	1	162.803573608398	18234
True	False	False	False	False	-505.300170898438	-3546.4912109375	258.430084228516	0.552925169467926	0.915468156337738	0.295292228460312	150.579406738281	35085
True	False	False	False	False	-454.226257324219	-3538.43481445313	141.970169067383	0.729068458080292	0.953894257545471	0.577525734901428	101.6796875	13015
True	False	False	False	False	-466.66259765625	-3527.98046875	113.132476806641	0.785913348197937	0.957787871360779	1	155.754898071289	15887
True	False	False	False	False	-485.074981689453	-3501.52661132813	18.8554134368896	0.809739828109741	0.949675559997559	1	67.4117660522461	1146
True	False	False	False	False	-502.1826171875	-3240.98583984375	221.828384399414	0.57799905538559	0.872009873390198	0.321112036705017	117.455001831055	23491
True	False	False	False	False	-501.927673339844	-3207.70458984375	415.92822265625	0.26195240020752	0.818614959716797	0.101092830300331	95.8266677856445	35935
True	False	False	False	False	-501.491058349609	-2829.48901367188	183.008422851563	0.76558256149292	0.948479056358337	0.725864291191101	79.9878768920898	13198
True	False	False	False	False	-499.188262939453	-2680.54711914063	115.350761413574	0.835239052772522	0.970044136047363	1	52.125	5421
True	False	False	False	False	-498.627838134766	-2801.71752929688	99.8227767944336	0.801836133003235	0.950555145740509	1	84.1111145019531	7570
True	False	False	False	False	-498.263214111328	-3471.74731445313	169.698715209961	0.582415461540222	0.916248381137848	0.325929790735245	68.4052276611328	10466
True	False	False	False	False	-493.616729736328	-3437.9375	189.663269042969	0.783061325550079	0.964551389217377	0.896549701690674	85.4385986328125	14610
True	False	False	False	False	-493.659149169922	-3323.45141601563	178.571853637695	0.565780580043793	0.925185859203339	0.308218568563461	92.9565200805664	14966
True	False	False	False	False	-498.063934326172	-3170.34106445313	133.097030639648	0.650639474391937	0.951853930950165	0.414204835891724	71.5999984741211	8592
True	False	False	False	False	-493.849578857422	-3098.75073242188	135.315322875977	0.612218976020813	0.925065159797668	0.360939741134644	73.1967239379883	8930
True	False	False	False	False	-489.627868652344	-2951.81787109375	206.300399780273	0.75341808795929	0.945210039615631	0.664187371730804	89.1021499633789	16573
True	False	False	False	False	-488.622589111328	-2817.91186523438	62.1119499206543	0.805557072162628	0.962042510509491	1	99.0535736083984	5547
True	False	False	False	False	-486.710876464844	-2791.30810546875	109.805053710938	0.819165587425232	0.957874178886414	1	161.50505065918	15989
True	False	False	False	False	-484.681701660156	-3392.33984375	245.120376586914	0.481557428836823	0.857438087463379	0.233059033751488	95.4117660522461	21086
True	False	False	False	False	-482.341583251953	-3084.7763671875	131.987884521484	0.58905816078186	0.956367969512939	0.333344101905823	72.0168075561523	8570
True	False	False	False	False	-481.207611083984	-2806.8818359375	48.80224609375	0.728147208690643	0.918175220489502	0.574816465377808	89.4090881347656	3934
True	False	False	False	False	-480.108856201172	-3515.03735351563	109.805053710938	0.732440412044525	0.951248407363892	0.587718963623047	84.0505065917969	8321
True	False	False	False	False	-472.264862060547	-3495.47998046875	156.389007568359	0.669205605983734	0.946667015552521	0.444428205490112	85.3333358764648	12032
True	False	False	False	False	-442.190124511719	-3495.38232421875	224.046676635742	0.747237205505371	0.953946828842163	0.638770759105682	81.8415832519531	16532
True	False	False	False	False	-455.679046630859	-3461.45776367188	123.114753723145	0.735241293907166	0.945432722568512	0.596540331840515	103.747749328613	11516
True	False	False	False	False	-462.584381103516	-3416.48217773438	195.208984375	0.565703094005585	0.912872433662415	0.308138757944107	103.681816101074	18248
True	False	False	False	False	-477.873840332031	-3291.45361328125	158.607299804688	0.741963624954224	0.957361221313477	0.619216978549957	79.5734252929688	11379
True	False	False	False	False	-479.632537841797	-2999.10424804688	102.041061401367	0.761244773864746	0.943512916564941	0.701598525047302	92.4456558227539	8505
True	False	False	False	False	-477.509704589844	-2571.05151367188	194.099838256836	0.600275874137878	0.966373145580292	0.346352905035019	57.834285736084	10121
True	False	False	False	False	-476.294219970703	-3360.91333007813	156.389007568359	0.669205605983734	0.934751451015472	0.444428205490112	67.8723373413086	9570
True	False	False	False	False	-467.377960205078	-3331.271484375	151.952453613281	0.717893838882446	0.958216726779938	0.546586036682129	67.1605834960938	9201
True	False	False	False	False	-472.073822021484	-3168.81884765625	180.790130615234	0.686398208141327	0.948501348495483	0.475975394248962	76.5521469116211	12478
True	False	False	False	False	-474.137084960938	-2916.39624023438	183.008422851563	0.559611201286316	0.917643368244171	0.301937133073807	71.4060592651367	11782
True	False	False	False	False	-473.512237548828	-2039.61706542969	87.6222152709961	0.851639091968536	0.971599817276001	1	150.506332397461	11890
True	False	False	False	False	-472.321197509766	-3128.16137695313	102.041061401367	0.565544962882996	0.940698027610779	0.307975918054581	60.5760879516602	5573
True	False	False	False	False	-471.220367431641	-2830.99194335938	119.787330627441	0.746888160705566	0.940574526786804	0.637421369552612	120.814811706543	13048
True	False	False	False	False	-470.016174316406	-3269.65209960938	253.993499755859	0.473709404468536	0.834594786167145	0.227021068334579	95.576416015625	21887
True	False	False	False	False	-458.661376953125	-3242.97705078125	137.533599853516	0.580749690532684	0.923128426074982	0.324102401733398	72.1451644897461	8946
True	False	False	False	False	-460.315002441406	-3108.67016601563	96.4953460693359	0.799865543842316	0.951477408409119	1	88.0229873657227	7658
True	False	False	False	False	-469.789398193359	-2882.86572265625	147.515884399414	0.817581295967102	0.971819639205933	1	92.5263137817383	12306
True	False	False	False	False	-461.180938720703	-2215.38916015625	84.2947845458984	0.819298386573792	0.95637571811676	1	154.052627563477	11708
True	False	False	False	False	-459.840179443359	-3198.85766601563	133.097030639648	0.745649039745331	0.949953258037567	0.63269704580307	82.0083312988281	9841
True	False	False	False	False	-456.953460693359	-3127.66625976563	97.6044921875	0.728147208690643	0.950061023235321	0.574816465377808	63.6022720336914	5597
True	False	False	False	False	-458.951904296875	-2278.16967773438	249.556930541992	0.704410672187805	0.957679450511932	0.513869881629944	70.7555541992188	15920
True	False	False	False	False	-457.871917724609	-2503.2783203125	247.338653564453	0.512557506561279	0.925525665283203	0.258337050676346	75.1524658203125	16759
True	False	False	False	False	-456.677917480469	-3440.86791992188	145.297592163086	0.784818708896637	0.953311800956726	0.947113275527954	194.312973022461	25455
True	False	False	False	False	-445.675262451172	-3312.69018554688	171.917007446289	0.785417377948761	0.957121014595032	1	71.0387115478516	11011
True	False	False	False	False	-456.203216552734	-3071.94287109375	198.536407470703	0.558624088764191	0.899162828922272	0.300945669412613	88.1731872558594	15783
True	False	False	False	False	-456.555908203125	-2965.77709960938	95.3862075805664	0.801153242588043	0.944583594799042	1	77.4883728027344	6664
True	False	False	False	False	-453.767883300781	-3217.859375	151.952453613281	0.710832297801971	0.954738676548004	0.528907418251038	76.3722610473633	10463
True	False	False	False	False	-450.189636230469	-3150.1328125	126.442184448242	0.746769428253174	0.959638595581055	0.63696414232254	77.307014465332	8813
True	False	False	False	False	-445.962432861328	-2949.85327148438	107.586769104004	0.802616775035858	0.961780726909637	1	82.4742279052734	8000
True	False	False	False	False	-445.769073486328	-3095.56030273438	191.881561279297	0.728508532047272	0.959756672382355	0.575875341892242	86.2427749633789	14920
True	False	False	False	False	-440.545196533203	-2562.19799804688	196.318130493164	0.736076176166534	0.970610678195953	0.599236607551575	62.480224609375	11059
True	False	False	False	False	-445.414886474609	-2537.97802734375	250.666076660156	0.630534589290619	0.930663049221039	0.384995698928833	87.5309753417969	19782
True	False	False	False	False	-444.637542724609	-2018.7783203125	109.805053710938	0.795083343982697	0.943689107894897	1	166.363632202148	16470
True	False	False	False	False	-438.223480224609	-3466.82299804688	179.680999755859	0.751662850379944	0.95019268989563	0.656655788421631	101.759262084961	16485
True	False	False	False	False	-434.472991943359	-3350.91650390625	263.975769042969	0.597164392471313	0.913927912712097	0.342680543661118	103.630249023438	24664
True	False	False	False	False	-437.622833251953	-3064.26196289063	93.1679229736328	0.782521784305573	0.948728680610657	0.885872364044189	87.0833358764648	7315
True	False	False	False	False	-436.848693847656	-2687.765625	147.515884399414	0.742133617401123	0.91445255279541	0.619820952415466	93.5789489746094	12446
True	False	False	False	False	-430.191284179688	-3530.80102539063	167.480438232422	0.529900848865509	0.971075713634491	0.273594230413437	99.8874206542969	15083
True	False	False	False	False	-429.504577636719	-3409.0751953125	257.320922851563	0.460143983364105	0.84004932641983	0.216895431280136	95.2715530395508	22103
True	False	False	False	False	-429.705383300781	-3188.228515625	144.188446044922	0.751398801803589	0.953084051609039	0.655545711517334	82.3384628295898	10704
True	False	False	False	False	-429.678009033203	-3166.98022460938	115.350761413574	0.811039984226227	0.959103643894196	1	69.0192337036133	7178
True	False	False	False	False	-427.284301757813	-3230.10498046875	197.427261352539	0.603701770305634	0.913851857185364	0.350455909967422	74.1123580932617	13192
True	False	False	False	False	-425.915832519531	-3551.15844726563	104.259346008301	0.864222526550293	0.969654679298401	1	111.797874450684	10509
True	False	False	False	False	-417.925231933594	-3538.33813476563	100.931915283203	0.730834186077118	0.919483363628387	0.582807719707489	183.615386962891	16709
True	False	False	False	False	-422.575592041016	-3311.69970703125	144.188446044922	0.643508911132813	0.942394912242889	0.403469324111938	63.207691192627	8217
True	False	False	False	False	-422.555572509766	-2949.2529296875	95.3862075805664	0.827333629131317	0.95210999250412	1	83.1511611938477	7151
True	False	False	False	False	-422.261901855469	-3281.66967773438	130.878753662109	0.781607866287231	0.960261881351471	0.870086967945099	63.6016960144043	7505
True	False	False	False	False	-421.887634277344	-3495.4765625	86.513069152832	0.801492035388947	0.954858958721161	1	67.0897445678711	5233
True	False	False	False	False	-402.233123779297	-3474.21508789063	227.374099731445	0.780360579490662	0.960828542709351	0.851700961589813	92.1853637695313	18898
True	False	False	False	False	-406.639221191406	-3213.12426757813	109.805053710938	0.700506210327148	0.950826644897461	0.505154669284821	93.6565628051758	9272
True	False	False	False	False	-419.348663330078	-3110.31518554688	227.374099731445	0.505953729152679	0.899966061115265	0.252748608589172	68.4243927001953	14027
True	False	False	False	False	-409.724700927734	-2835.04150390625	123.114753723145	0.746964454650879	0.95994633436203	0.637715458869934	81.9009017944336	9091
True	False	False	False	False	-415.345245361328	-2669.37109375	244.01123046875	0.720566987991333	0.920440018177032	0.553630292415619	101.309089660645	22288
True	False	False	False	False	-405.208892822266	-3267.92114257813	160.825576782227	0.637657523155212	0.949353456497192	0.394976794719696	76.3586196899414	11072
True	False	False	False	False	-401.565734863281	-3243.08032226563	189.663269042969	0.698733150959015	0.950407743453979	0.501295566558838	78.2163772583008	13375
True	False	False	False	False	-405.005218505859	-3170.17553710938	149.734161376953	0.604608774185181	0.945262491703033	0.351552903652191	74.3925933837891	10043
True	False	False	False	False	-404.7421875	-3143.58520507813	262.866638183594	0.573840439319611	0.916282176971436	0.316653460264206	69.8101272583008	16545
True	False	False	False	False	-400.783538818359	-3561.4111328125	136.424453735352	0.776088893413544	0.943237721920013	0.803636133670807	128.723571777344	15833
True	False	False	False	False	-377.380981445313	-3559.81079101563	154.17073059082	0.731373071670532	0.960177063941956	0.584443867206573	130.812942504883	18183
True	False	False	False	False	-385.931976318359	-3528.30834960938	273.958068847656	0.543108284473419	0.900669872760773	0.285825103521347	84.6801605224609	20916
True	False	False	False	False	-368.459045410156	-3490.28930664063	117.569046020508	0.771331310272217	0.940560340881348	0.763932764530182	190.716979980469	20216
True	False	False	False	False	-391.464599609375	-3422.36499023438	180.790130615234	0.686398208141327	0.932889699935913	0.475975394248962	107.625770568848	17543
True	False	False	False	False	-399.588714599609	-3346.79223632813	241.792938232422	0.573522746562958	0.894810020923615	0.316315919160843	86.2293548583984	18798
True	False	False	False	False	-396.128295898438	-2568.056640625	230.701522827148	0.711107194423676	0.950574576854706	0.529572129249573	61.1826934814453	12726
True	False	False	False	False	-394.534820556641	-3187.46923828125	238.465515136719	0.391123175621033	0.848837852478027	0.170600935816765	88.9302291870117	19120
True	False	False	False	False	-394.000885009766	-3381.75952148438	270.630645751953	0.44756743311882	0.824952483177185	0.207838743925095	85.3319702148438	20821
True	False	False	False	False	-393.355072021484	-3304.130859375	150.843307495117	0.493128210306168	0.822642743587494	0.242217272520065	63.595588684082	8649
True	False	False	False	False	-387.150817871094	-3234.66967773438	45.4748191833496	0.804048359394073	0.955680787563324	1	55.7317085266113	2285
True	False	False	False	False	-388.157775878906	-2807.75	205.191253662109	0.796021342277527	0.950385808944702	1	72.5189208984375	13416
True	False	False	False	False	-385.9130859375	-3213.1044921875	125.333038330078	0.790439307689667	0.950491905212402	1	85.6725692749023	9681
True	False	False	False	False	-385.230010986328	-2851.23608398438	149.734161376953	0.661869049072266	0.936092734336853	0.432061463594437	75	10125
True	False	False	False	False	-382.250305175781	-2478.64111328125	205.191253662109	0.839377820491791	0.961325705051422	1	68.2324295043945	12623
True	False	False	False	False	-379.541442871094	-2381.1904296875	260.648345947266	0.662400722503662	0.957172155380249	0.432938039302826	72.4340438842773	17022
True	False	False	False	False	-372.538452148438	-3295.30297851563	100.931915283203	0.701157987117767	0.942708849906921	0.506588459014893	81.3516464233398	7403
True	False	False	False	False	-372.188873291016	-3426.63110351563	178.571853637695	0.781828105449677	0.957510352134705	0.87367570400238	94.5590057373047	15224
True	False	False	False	False	-369.992370605469	-3374.88745117188	166.371292114258	0.626080632209778	0.933653295040131	0.378941357135773	92.1600036621094	13824
True	False	False	False	False	-370.527740478516	-3157.76635742188	108.695907592773	0.704862415790558	0.921086072921753	0.514898300170898	77.9591827392578	7640
True	False	False	False	False	-368.417572021484	-3338.24340820313	137.533599853516	0.742881834506989	0.95888364315033	0.622499585151672	65.1612930297852	8080
True	False	False	False	False	-367.580047607422	-3315.005859375	115.350761413574	0.801323413848877	0.963119089603424	1	66.038459777832	6868
True	False	False	False	False	-368.377136230469	-2462.79931640625	117.569046020508	0.694364547729492	0.948614537715912	0.492033988237381	60.8773574829102	6453
True	False	False	False	False	-368.264678955078	-3282.55688476563	63.2210922241211	0.678752541542053	0.9133620262146	0.461463987827301	83.4561386108398	4757
True	False	False	False	False	-364.511260986328	-3262.4453125	15.5279874801636	0.740449011325836	0.946970880031586	0.613905251026154	57	798
True	False	False	False	False	-360.836578369141	-2817.79370117188	105.36848449707	0.740853786468506	0.965117812156677	0.61531263589859	73.1684188842773	6951
True	False	False	False	False	-355.616027832031	-3224.4423828125	195.208984375	0.773984313011169	0.956717729568481	0.784835934638977	80.4090881347656	14152
True	False	False	False	False	-353.372619628906	-3065.11352539063	131.987884521484	0.602997839450836	0.93226957321167	0.349607676267624	66.0756301879883	7863
True	False	False	False	False	-353.251922607422	-3496.69799804688	151.952453613281	0.780331075191498	0.955881536006927	0.851300001144409	89.8248138427734	12306
True	False	False	False	False	-349.155975341797	-3260.34716796875	230.701522827148	0.725050449371338	0.940426647663116	0.565931618213654	90.211540222168	18764
True	False	False	False	False	-347.081909179688	-2814.48315429688	288.376892089844	0.407907456159592	0.885662496089935	0.181140094995499	100.534614562988	26139
True	False	False	False	False	-344.622955322266	-2993.3427734375	205.191253662109	0.597343802452087	0.962320446968079	0.342890858650208	69.1999969482422	12802
True	False	False	False	False	-343.8798828125	-3538.375	212.955261230469	0.643903613090515	0.945578753948212	0.404052287340164	82.859375	15909
True	False	False	False	False	-322.536224365234	-3496.23779296875	287.267761230469	0.759648680686951	0.948116421699524	0.693383872509003	82.386100769043	21338
True	False	False	False	False	-340.122283935547	-3347.68530273438	135.315322875977	0.451301693916321	0.900693237781525	0.210495963692665	70.4918060302734	8600
True	False	False	False	False	-342.792572021484	-2963.23071289063	159.716445922852	0.784037590026855	0.968997180461884	0.920083165168762	62.1388893127441	8948
True	False	False	False	False	-342.723236083984	-2596.88305664063	164.153015136719	0.767906427383423	0.94989287853241	0.740287721157074	102.02702331543	15100
True	False	False	False	False	-341.980865478516	-3300.69677734375	156.389007568359	0.803114473819733	0.960465252399445	1	97.1702117919922	13701
True	False	False	False	False	-338.570587158203	-3242.76342773438	32.1651153564453	0.759870648384094	0.941819429397583	0.694506108760834	54.965518951416	1594
True	False	False	False	False	-340.53076171875	-3153.8525390625	123.114753723145	0.755423963069916	0.950307130813599	0.673140406608582	76.5135116577148	8493
True	False	False	False	False	-341.450286865234	-3090.9853515625	317.214599609375	0.408125907182693	0.926533997058868	0.181280061602592	74.2622375488281	21239
True	False	False	False	False	-340.678100585938	-3027.26513671875	95.3862075805664	0.766198992729187	0.943143308162689	0.729580998420715	78.8720932006836	6783
True	False	False	False	False	-339.809478759766	-3208.6318359375	149.734161376953	0.5634725689888	0.952230513095856	0.305851370096207	70.5185165405273	9520
True	False	False	False	False	-336.246978759766	-3440.75244140625	220.719253540039	0.555205225944519	0.937709748744965	0.29753977060318	76.9497451782227	15313
True	False	False	False	False	-328.030639648438	-3405.57421875	181.899276733398	0.594654619693756	0.94513201713562	0.339754730463028	83.4268264770508	13682
True	False	False	False	False	-327.524719238281	-3359.97119140625	198.536407470703	0.877589344978333	0.980847477912903	1	115.636871337891	20699
True	False	False	False	False	-326.258544921875	-3285.25268554688	154.17073059082	0.64494526386261	0.935509324073792	0.405596792697906	70.6259002685547	9817
True	False	False	False	False	-335.215209960938	-2637.70458984375	224.046676635742	0.723975896835327	0.954719007015228	0.562924921512604	78.5544586181641	15868
True	False	False	False	False	-333.810211181641	-3190.94458007813	134.206176757813	0.706714987754822	0.958606481552124	0.51916092634201	68.2561950683594	8259
True	False	False	False	False	-333.688079833984	-3133.09130859375	147.515884399414	0.673938751220703	0.929439902305603	0.452733039855957	67.6541366577148	8998
True	False	False	False	False	-325.870697021484	-3321.34619140625	124.223899841309	0.435171604156494	0.873742401599884	0.19920314848423	67.2767868041992	7535
True	False	False	False	False	-323.684204101563	-3227.48608398438	157.498153686523	0.638379096984863	0.931725800037384	0.396009296178818	69.2253494262695	9830
True	False	False	False	False	-319.434509277344	-3166.42822265625	122.005615234375	0.769454181194305	0.95470005273819	0.750577867031097	69.1727294921875	7609
True	False	False	False	False	-321.423706054688	-3061.05126953125	85.4039306640625	0.765360891819	0.949547469615936	0.724545955657959	83.4025955200195	6422
True	False	False	False	False	-320.090240478516	-2540.61889648438	217.391815185547	0.843352317810059	0.964471280574799	1	79.3469390869141	15552
True	False	False	False	False	-316.979766845703	-3103.62377929688	110.914192199707	0.837840735912323	0.974962711334229	1	90.1900024414063	9019
True	False	False	False	False	-314.825286865234	-2651.296875	226.264953613281	0.627017259597778	0.954291462898254	0.380203008651733	77.1715698242188	15743
True	False	False	False	False	-310.986633300781	-3192.43994140625	153.061584472656	0.646318197250366	0.948180913925171	0.407646477222443	66.1086959838867	9123
True	False	False	False	False	-309.4736328125	-3075.22045898438	120.896469116211	0.702958464622498	0.964829802513123	0.510592579841614	64.055046081543	6982
True	False	False	False	False	-308.918823242188	-3391.927734375	190.772415161133	0.780394494533539	0.956532716751099	0.852164566516876	82.6918640136719	14223
True	False	False	False	False	-302.682586669922	-3359.0400390625	144.188446044922	0.799139618873596	0.952194273471832	1	81.1230773925781	10546
True	False	False	False	False	-306.640075683594	-2600.39501953125	268.412353515625	0.769374012947083	0.953928232192993	0.750029921531677	75.7933883666992	18342
True	False	False	False	False	-304.655487060547	-3318.06518554688	204.082122802734	0.417420327663422	0.855479419231415	0.187304332852364	85.8369598388672	15794
True	False	False	False	False	-298.749267578125	-3286.79345703125	165.262145996094	0.56242847442627	0.8841832280159	0.304787337779999	77.651008605957	11570
True	False	False	False	False	-302.316558837891	-2975.69750976563	159.716445922852	0.619605779647827	0.945864021778107	0.370380163192749	66.4583358764648	9570
True	False	False	False	False	-299.841339111328	-2818.19506835938	103.150199890137	0.793185532093048	0.939615309238434	1	92.5483856201172	8607
True	False	False	False	False	-298.085327148438	-3561.68676757813	293.922607421875	0.404180496931076	0.792087376117706	0.178763493895531	174.607543945313	46271
True	False	False	False	False	-261.085632324219	-3560.54125976563	26.6194076538086	0.67927873134613	0.95398223400116	0.462436705827713	118.041664123535	2833
True	False	False	False	False	-212.972229003906	-3559.62548828125	125.333038330078	0.790439307689667	0.945412218570709	1	101.513275146484	11471
True	False	False	False	False	-255.796676635742	-3512.47607421875	167.480438232422	0.810530424118042	0.960317492485046	1	109.483444213867	16532
True	False	False	False	False	-280.071014404297	-3507.5927734375	344.943145751953	0.353440195322037	0.823944449424744	0.148362472653389	81.9453353881836	25485
True	False	False	False	False	-269.486663818359	-3464.46435546875	174.135284423828	0.759400129318237	0.9497891664505	0.692134916782379	71.6878967285156	11255
True	False	False	False	False	-297.390686035156	-3460.5078125	216.282684326172	0.643717765808105	0.950162529945374	0.403777599334717	78.7846145629883	15363
True	False	False	False	False	-250.793869018555	-3441.02319335938	195.208984375	0.570119321346283	0.919339597225189	0.312726080417633	76.1818161010742	13408
True	False	False	False	False	-292.458404541016	-3347.15795898438	34.3833999633789	0.770503997802734	0.950105845928192	0.757918477058411	91.6774215698242	2842
True	False	False	False	False	-293.580657958984	-3275.38452148438	16.6371288299561	0.714476346969604	0.940302610397339	0.53786963224411	63.0666656494141	946
True	False	False	False	False	-292.990692138672	-3258.77099609375	118.678184509277	0.728201508522034	0.955317556858063	0.574975252151489	63.8504676818848	6832
True	False	False	False	False	-291.498474121094	-3218.74658203125	164.153015136719	0.709100365638733	0.934442281723022	0.5247603058815	87.1013488769531	12891
True	False	False	False	False	-291.029754638672	-3302.4150390625	102.041061401367	0.488917171955109	0.916220247745514	0.238847866654396	70.2826080322266	6466
True	False	False	False	False	-289.915679931641	-3421.32470703125	228.483245849609	0.619788467884064	0.913367390632629	0.37061795592308	83.708740234375	17244
True	False	False	False	False	-269.681213378906	-3393.07348632813	198.536407470703	0.787177205085754	0.959565699100494	1	71.8379898071289	12859
True	False	False	False	False	-287.726409912109	-3096.9248046875	128.660461425781	0.834326982498169	0.973160028457642	1	66.3793106079102	7700
True	False	False	False	False	-286.714080810547	-2182.396484375	135.315322875977	0.808103084564209	0.951823532581329	1	77.9508209228516	9510
True	False	False	False	False	-277.612640380859	-2153.16552734375	61.0028076171875	0.85178804397583	0.965959846973419	1	103.400001525879	5687
True	False	False	False	False	-277.585510253906	-3356.83569335938	119.787330627441	0.67108416557312	0.940285503864288	0.447692304849625	79.7129592895508	8609
True	False	False	False	False	-274.551147460938	-3338.41357421875	327.196868896484	0.257079184055328	0.822530269622803	0.0987992808222771	82.4644088745117	24327
True	False	False	False	False	-262.206329345703	-3285.333984375	147.515884399414	0.637232065200806	0.939075112342834	0.394369870424271	65.5112762451172	8713
True	False	False	False	False	-274.614562988281	-3246.62036132813	159.716445922852	0.639048099517822	0.942550003528595	0.396970301866531	69.2777786254883	9976
True	False	False	False	False	-258.805267333984	-3224.46362304688	200.754699707031	0.560570478439331	0.910507023334503	0.30290424823761	81.022102355957	14665
True	False	False	False	False	-273.468963623047	-3180.2841796875	117.569046020508	0.741474032402039	0.943924427032471	0.61748605966568	76.3396224975586	8092
True	False	False	False	False	-272.032867431641	-3194.375	127.551322937012	0.641694486141205	0.941559195518494	0.400806427001953	69.6086959838867	8005
True	False	False	False	False	-258.384765625	-3157.4716796875	117.569046020508	0.713317394256592	0.953436613082886	0.534983396530151	68.7075500488281	7283
True	False	False	False	False	-257.502258300781	-3311.75659179688	180.790130615234	0.625755906105042	0.922368705272675	0.378505259752274	76.9447860717773	12542
True	False	False	False	False	-249.512313842773	-3260.99609375	200.754699707031	0.504985630512238	0.864737391471863	0.251939088106155	75.7955780029297	13719
True	False	False	False	False	-246.173919677734	-3472.32641601563	170.807861328125	0.598360955715179	0.93027675151825	0.344086796045303	90.7077941894531	13969
True	False	False	False	False	-241.697250366211	-3349.35034179688	95.3862075805664	0.682282447814941	0.934766829013824	0.46806126832962	76.2790679931641	6560
True	False	False	False	False	-238.498687744141	-3549.71655273438	29.9468326568604	0.764188587665558	0.939532041549683	0.717723667621613	64.7037048339844	1747
True	False	False	False	False	-210.841537475586	-3533.3251953125	176.353576660156	0.684148073196411	0.950385808944702	0.471618115901947	80.5597457885742	12809
True	False	False	False	False	-230.850875854492	-3390.0068359375	110.914192199707	0.655060887336731	0.909875392913818	0.421090096235275	181.240005493164	18124
True	False	False	False	False	-235.5830078125	-3196.97485351563	310.559753417969	0.414055913686752	0.893767058849335	0.185107871890068	75.0749969482422	21021
True	False	False	False	False	-234.293991088867	-3335.1865234375	135.315322875977	0.76977926492691	0.950153708457947	0.752817690372467	80.3688507080078	9805
True	False	False	False	False	-230.542831420898	-3512.015625	159.716445922852	0.619605779647827	0.932722568511963	0.370380163192749	83.5138854980469	12026
True	False	False	False	False	-205.045639038086	-3503.81909179688	205.191253662109	0.599273145198822	0.91850084066391	0.345163881778717	174.108108520508	32210
True	False	False	False	False	-227.641052246094	-3422.1171875	139.751892089844	0.803734004497528	0.949881255626678	1	97.7460327148438	12316
True	False	False	False	False	-230.323257446289	-3305.01440429688	170.807861328125	0.674696803092957	0.966992020606995	0.454088389873505	73.1103897094727	11259
True	False	False	False	False	-227.119445800781	-3403.79345703125	21.0736961364746	0.698733150959015	0.935897946357727	0.501295566558838	67.6315765380859	1285
True	False	False	False	False	-226.893005371094	-3366.48120117188	194.099838256836	0.727758944034576	0.962777376174927	0.573683977127075	100	17500
True	False	False	False	False	-223.542755126953	-3260.32250976563	96.4953460693359	0.799865543842316	0.943241596221924	1	83.1149444580078	7231
True	False	False	False	False	-226.662094116211	-3234.7724609375	196.318130493164	0.654757380485535	0.941947638988495	0.420611560344696	82.1186447143555	14535
True	False	False	False	False	-217.509567260742	-3149.375	41.0382537841797	0.725604593753815	0.947175443172455	0.567497134208679	64.7297286987305	2395
True	False	False	False	False	-225.940826416016	-2774.859375	367.1259765625	0.59173721075058	0.952394366264343	0.336393713951111	78.7190322875977	26056
True	False	False	False	False	-221.993148803711	-2168.57763671875	108.695907592773	0.78705221414566	0.939149260520935	1	174.26530456543	17078
True	False	False	False	False	-220.255905151367	-3104.70849609375	123.114753723145	0.807714879512787	0.965676367282867	1	76.7297286987305	8517
True	False	False	False	False	-216.301147460938	-3289.88134765625	85.4039306640625	0.765360891819	0.953829169273376	0.724545955657959	78.6493530273438	6056
True	False	False	False	False	-213.493698120117	-3163.49340820313	118.678184509277	0.824438512325287	0.963119089603424	1	184.579437255859	19750
True	False	False	False	False	-213.204147338867	-3442.85009765625	207.409545898438	0.514261543750763	0.857032120227814	0.25979819893837	154.51872253418	28895
True	False	False	False	False	-202.959655761719	-3388.03564453125	218.500961303711	0.583908379077911	0.915318787097931	0.32757830619812	89.3401031494141	17600
True	False	False	False	False	-204.768478393555	-3335.00390625	137.533599853516	0.437224954366684	0.883730947971344	0.200614437460899	72.5645141601563	8998
True	False	False	False	False	-213.094360351563	-2640.14868164063	166.371292114258	0.718682765960693	0.941642820835114	0.54864364862442	65.4266662597656	9814
True	False	False	False	False	-209.40559387207	-2550.06494140625	159.716445922852	0.792017757892609	0.965654790401459	1	63.3263893127441	9119
True	False	False	False	False	-208.190856933594	-3308.39770507813	131.987884521484	0.759082078933716	0.958162069320679	0.690548181533813	78.4957962036133	9341
True	False	False	False	False	-196.276611328125	-3271.25366210938	53.2388153076172	0.774922788143158	0.952071368694305	0.792935788631439	75.0625	3603
True	False	False	False	False	-207.168106079102	-3116.99438476563	97.6044921875	0.760120630264282	0.945669829845428	0.695777595043182	78.7045440673828	6926
True	False	False	False	False	-207.898254394531	-2525.63500976563	231.810668945313	0.78616851568222	0.967871963977814	1	70.7846908569336	14794
True	False	False	False	False	-205.951934814453	-2609.86840820313	153.061584472656	0.826755583286285	0.959453940391541	1	59.5434799194336	8217
True	False	False	False	False	-203.357818603516	-3221.50659179688	114.241622924805	0.60158383846283	0.951479077339172	0.347911924123764	65.4466018676758	6741
True	False	False	False	False	-197.558700561523	-3132.08862304688	100.931915283203	0.776127755641937	0.957231283187866	0.804006338119507	63.1758232116699	5749
True	False	False	False	False	-200.552581787109	-2799.62426757813	185.226699829102	0.757708609104156	0.944905579090118	0.683835804462433	58.8083839416504	9821
True	False	False	False	False	-200.325912475586	-2680.26953125	143.079315185547	0.845028579235077	0.970909714698792	1	67.8682174682617	8755
True	False	False	False	False	-197.656387329102	-2826.45288085938	105.36848449707	0.786068022251129	0.944536328315735	1	68.9368438720703	6549
True	False	False	False	False	-196.228805541992	-3356.47387695313	245.120376586914	0.38962385058403	0.801022291183472	0.169679522514343	79.6696853637695	17607
True	False	False	False	False	-192.765121459961	-3287.11645507813	275.067199707031	0.477712035179138	0.86509108543396	0.230083525180817	202.391128540039	50193
True	False	False	False	False	-192.212158203125	-2556.43774414063	88.7313537597656	0.83357036113739	0.96769505739212	1	147.9375	11835
True	False	False	False	False	-191.907348632813	-3570.40063476563	236.24723815918	0.494148731231689	0.946084022521973	0.243040233850479	114.370895385742	24361
True	False	False	False	False	10.3959445953369	-3570.93896484375	120.896469116211	0.839848577976227	0.960910856723785	1	102.93578338623	11220
True	False	False	False	False	-49.9677658081055	-3570.05419921875	139.751892089844	0.686032891273499	0.928171396255493	0.475262850522995	108.531745910645	13675
True	False	False	False	False	-127.791938781738	-3538.90576171875	160.825576782227	0.663999378681183	0.962143778800964	0.43559193611145	89	12905
True	False	False	False	False	-179.152725219727	-3501.578125	128.660461425781	0.820795118808746	0.953819394111633	1	92.0775833129883	10681
True	False	False	False	False	-190.751068115234	-3428.91186523438	191.881561279297	0.672184705734253	0.932807385921478	0.44962403178215	183.572250366211	31758
True	False	False	False	False	-187.688949584961	-3155.07177734375	125.333038330078	0.669864416122437	0.926988244056702	0.445568263530731	66.2920379638672	7491
True	False	False	False	False	-188.065948486328	-2660.09423828125	158.607299804688	0.734701037406921	0.960648775100708	0.594812333583832	60.7482528686523	8687
True	False	False	False	False	-189.133697509766	-2574.85131835938	112.023338317871	0.787644565105438	0.955311119556427	1	55.326732635498	5588
True	False	False	False	False	-187.638824462891	-2775.3349609375	192.990692138672	0.833672046661377	0.955332398414612	1	84.4080429077148	14687
True	False	False	False	False	-187.609619140625	-1932.86938476563	87.6222152709961	0.811767578125	0.94858330488205	1	132.189880371094	10443
True	False	False	False	False	-186.783081054688	-3408.88818359375	108.695907592773	0.685513734817505	0.949620366096497	0.474253714084625	106.183670043945	10406
True	False	False	False	False	-183.522399902344	-3249.52001953125	124.223899841309	0.770911157131195	0.954452514648438	0.760851919651031	83.6428604125977	9368
True	False	False	False	False	-183.322128295898	-3222.69580078125	84.2947845458984	0.819298386573792	0.95637571811676	1	71.1052627563477	5404
True	False	False	False	False	-182.277496337891	-3195.78637695313	239.574661254883	0.564291894435883	0.918004810810089	0.306689292192459	76.375	16497
True	False	False	False	False	-181.509323120117	-3469.03369140625	168.589569091797	0.836018741130829	0.967520534992218	1	90.3355255126953	13731
True	False	False	False	False	-172.498641967773	-3442.73950195313	171.917007446289	0.823719143867493	0.953716814517975	1	81.7548370361328	12672
True	False	False	False	False	-181.238296508789	-3303.45727539063	120.896469116211	0.839848577976227	0.96468061208725	1	74.0733947753906	8074
True	False	False	False	False	-179.687622070313	-3134.13500976563	104.259346008301	0.837473332881927	0.960341572761536	1	67.8510665893555	6378
True	False	False	False	False	-179.197494506836	-3395.64575195313	157.498153686523	0.859805822372437	0.968690097332001	1	199.563385009766	28338
True	False	False	False	False	-169.109588623047	-3341.67211914063	119.787330627441	0.79902595281601	0.957106292247772	1	70.6296310424805	7628
True	False	False	False	False	-177.660949707031	-3174.83178710938	137.533599853516	0.742881834506989	0.931393265724182	0.622499585151672	78.3871002197266	9720
True	False	False	False	False	-175.276397705078	-2733.82080078125	135.315322875977	0.705158889293671	0.958261728286743	0.515575468540192	54.336067199707	6629
True	False	False	False	False	-175.334091186523	-2592.11572265625	157.498153686523	0.79235315322876	0.960869550704956	1	85.3380279541016	12118
True	False	False	False	False	-170.80729675293	-2843.25390625	196.318130493164	0.803080379962921	0.954838156700134	1	82.7966079711914	14655
True	False	False	False	False	-168.38151550293	-2647.34033203125	141.970169067383	0.786845147609711	0.952194273471832	1	54.15625	6932
True	False	False	False	False	-166.966735839844	-3257.48852539063	110.914192199707	0.699503779411316	0.940332531929016	0.502965569496155	84.3399963378906	8434
True	False	False	False	False	-162.757217407227	-3533.27612304688	239.574661254883	0.578017890453339	0.930828154087067	0.321132361888885	78.3796310424805	16930
True	False	False	False	False	-106.698394775391	-3532.8349609375	148.625015258789	0.747713565826416	0.92589396238327	0.640626013278961	203.365676879883	27251
[truncated: 5,200 more rows]
