# Supplementary material for: Gene Delivery Mediated by Backbone-Degradable RAFT Copolymers
Source: Biomacromolecules. 2026 Feb 12;27(3):1846–56. doi: 10.1021/acs.biomac.5c01662 (PMC12977016; doi:10.1021/acs.biomac.5c01662)
Supplement: Supplementary file 2 [file bm5c01662_si_002.zip › Celigo Raw Data/Object (Cell)-Level Data/Blue/7-15-2024-9-20-17-PM_object_G10.csv]

Plate ID	PM_2024_07_15_PPP41-45_NP_5_10_20_PEIpro_200ngwell_U2OS_6k_Plate2
Plate Name
Plate Description
Scan ID	7/15/2024 9:20:17 PM
Scan Description
Scan Result ID	7/15/2024 9:20:17 PM
Scan Result Description
Software Version	5.1.0.0
Experiment Name
Application Name	Target 1
Plate Type	96-Well BD Falcon™ 353072 Plate
Acquisition Start/End Times	7/15/2024 9:20:17 PM - 7/15/2024 9:22:06 PM
Analysis Start Time	7/15/2024 9:20:17 PM
User ID	Local Administrator
Scan Area Object-Level Data CSV Report
Row	G
Column	10
Total	Class 1	Class 2	Class 3	Class 4	X Position (µm)	Y Position (µm)	Target 1: Area (µm²)	Target 1: Form Factor	Target 1: Smoothness	Target 1: Aspect Ratio	Target 1: Mean Intensity	Target 1: Integrated Intensity
True	False	False	False	False	-2057.724609375	-2860.9873046875	76.5307922363281	0.654967188835144	0.956613540649414	0.42094224691391	98.5507278442383	6800
True	False	False	False	False	-2041.9111328125	-2855.96313476563	113.132476806641	0.795443058013916	0.953740179538727	1	81.8529434204102	8349
True	False	False	False	False	-2089.87939453125	-2851.14306640625	244.01123046875	0.270724177360535	0.946155250072479	0.10527278482914	126.963638305664	27932
True	False	False	False	False	-2087.4375	-2827.5400390625	85.4039306640625	0.765360891819	0.947773933410645	0.724545955657959	173.831161499023	13385
True	False	False	False	False	-2180.47705078125	-2779.435546875	737.579406738281	0.109324932098389	0.948654234409332	0.0374548211693764	125.75789642334	83629
True	False	False	False	False	-2183.21948242188	-2743.18041992188	301.686614990234	0.403104245662689	0.776931822299957	0.178081139922142	129.029418945313	35096
True	False	False	False	False	-2245.8193359375	-2724.12866210938	16.6371288299561	0.551631391048431	0.924091577529907	0.294025242328644	128.733337402344	1931
True	False	False	False	False	-2271.06909179688	-2701.83374023438	156.389007568359	0.344274491071701	0.957080364227295	0.143224805593491	124.865249633789	17606
True	False	False	False	False	-2287.81762695313	-2673.35620117188	77.6399383544922	0.792614340782166	0.961753726005554	1	119.18571472168	8343
True	False	False	False	False	-2316.08666992188	-2661.48046875	74.3125076293945	0.607981741428375	0.953488349914551	0.35567244887352	124.686569213867	8354
True	False	False	False	False	-2460.67309570313	-2518.32690429688	125.333038330078	0.319477140903473	0.947331130504608	0.129807129502296	123.398231506348	13944
True	False	False	False	False	-2504.52563476563	-2471.12377929688	73.203369140625	0.324869006872177	0.92493724822998	0.132667005062103	125.818183898926	8304
True	False	False	False	False	-2586.67114257813	-2356.2314453125	92.0587844848633	0.739471137523651	0.946501493453979	0.610541462898254	135.192764282227	11221
True	False	False	False	False	-2598.75219726563	-2344.67749023438	100.931915283203	0.800370097160339	0.940347790718079	1	109.538459777832	9968
True	False	False	False	False	-2636.87817382813	-2297.9404296875	131.987884521484	0.695033729076385	0.936131238937378	0.493430703878403	123.210083007813	14662
True	False	False	False	False	-2703.6845703125	-2189.04443359375	15.5279874801636	0.740449011325836	0.946970880031586	0.613905251026154	45.7857131958008	641
True	False	False	False	False	-2741.7890625	-2177.626953125	710.9599609375	0.126550227403641	0.921409726142883	0.0438962876796722	121.698905944824	78009
True	False	False	False	False	-2769.40649414063	-2110.77880859375	399.291107177734	0.521322250366211	0.888331890106201	0.265938937664032	167.297225952148	60227
True	False	False	False	False	-2809.98413085938	-2060.576171875	184.117568969727	0.60689902305603	0.946871638298035	0.354343056678772	121.00602722168	20087
True	False	False	False	False	-2836.84423828125	-2026.599609375	82.0765075683594	0.702428579330444	0.93037873506546	0.5094074010849	114.47297668457	8471
True	False	False	False	False	-2877.34155273438	-1955.71948242188	90.9496383666992	0.631812691688538	0.955579578876495	0.386759072542191	99.3780517578125	8149
True	False	False	False	False	-2862.36108398438	-1995.99621582031	305.014038085938	0.280204772949219	0.935110151767731	0.109867081046104	125.86181640625	34612
True	False	False	False	False	-2853.89306640625	-1998.47888183594	24.401123046875	0.779838144779205	0.956586837768555	0.844782948493958	84.1818161010742	1852
True	False	False	False	False	-2833.6640625	-2042.30163574219	119.787330627441	0.573946237564087	0.955013632774353	0.316765993833542	126.388885498047	13650
True	False	False	False	False	-2801.22338867188	-2090.90576171875	116.459907531738	0.552476048469543	0.946365594863892	0.294851720333099	123.34285736084	12951
True	False	False	False	False	-2718.2421875	-2039.68005371094	151.952453613281	0.753516912460327	0.957418978214264	0.664619505405426	69.0364990234375	9458
True	False	False	False	False	-2751.0078125	-1905.48815917969	116.459907531738	0.613265097141266	0.93192583322525	0.362256407737732	84.4952392578125	8872
True	False	False	False	False	-2727.47998046875	-2014.48828125	164.153015136719	0.794427216053009	0.94642835855484	1	77.5608139038086	11479
True	False	False	False	False	-2709.67041015625	-2159.62939453125	12.2005615234375	0.741141617298126	0.94014710187912	0.616318583488464	39.7272720336914	437
True	False	False	False	False	-2687.828125	-2122.5439453125	153.061584472656	0.740749657154083	0.935059785842896	0.614949762821198	86.7028961181641	11965
True	False	False	False	False	-2679.86767578125	-2260.4814453125	547.916137695313	0.155939385294914	0.911291837692261	0.0552762113511562	120.129554748535	59344
True	False	False	False	False	-2640.1875	-2235.21240234375	188.554138183594	0.694646954536438	0.9493767619133	0.492622494697571	66.2235260009766	11258
True	False	False	False	False	-2678.416015625	-2208.62939453125	26.6194076538086	0.829222500324249	0.957139134407043	1	41.375	993
True	False	False	False	False	-2642.25268554688	-2164.33447265625	138.64274597168	0.722498834133148	0.91066175699234	0.558853149414063	112.847999572754	14106
True	False	False	False	False	-2665.66918945313	-1969.16052246094	184.117568969727	0.787859082221985	0.952584385871887	1	85.343376159668	14167
True	False	False	False	False	-2662.9462890625	-2026.31066894531	183.008422851563	0.762634038925171	0.972644686698914	0.709040224552155	57.9393920898438	9560
True	False	False	False	False	-2625.2861328125	-2330.8798828125	266.194061279297	0.30230438709259	0.955699563026428	0.120900720357895	121.191665649414	29086
True	False	False	False	False	-2576.08325195313	-2330.68310546875	141.970169067383	0.562897682189941	0.901391863822937	0.305264919996262	54.90625	7028
True	False	False	False	False	-2614.42333984375	-2244.0302734375	191.881561279297	0.666485369205475	0.959031701087952	0.439773589372635	58.6878623962402	10153
True	False	False	False	False	-2617.4482421875	-1907.86962890625	256.211791992188	0.821169376373291	0.962146162986755	1	118.84415435791	27453
True	False	False	False	False	-2613.78930664063	-2131.20751953125	23.2919807434082	0.772283971309662	0.947545111179352	0.771135985851288	44.238094329834	929
True	False	False	False	False	-2596.62182617188	-2300.74438476563	18.8554134368896	0.481155753135681	0.943764388561249	0.232746690511703	32.8235282897949	558
True	False	False	False	False	-2568.50170898438	-2292.03759765625	198.536407470703	0.812154769897461	0.957730948925018	1	57.083797454834	10218
True	False	False	False	False	-2588.44775390625	-2187.57763671875	72.0942230224609	0.721067905426025	0.955746710300446	0.554973661899567	94.3538436889648	6133
True	False	False	False	False	-2594.86669921875	-2120.87768554688	329.415161132813	0.601519286632538	0.93707400560379	0.347834765911102	81.8047103881836	24296
True	False	False	False	False	-2586.21215820313	-2008.49584960938	290.595184326172	0.376626938581467	0.734781622886658	0.161823630332947	141	36942
True	False	False	False	False	-2581.39916992188	-2112.134765625	97.6044921875	0.809059381484985	0.953183054924011	1	83.386360168457	7338
True	False	False	False	False	-2580.35693359375	-2167.9912109375	358.252838134766	0.816023468971252	0.958035945892334	1	83.0061950683594	26811
True	False	False	False	False	-2576.79858398438	-2234.21435546875	115.350761413574	0.601119041442871	0.951731622219086	0.347356885671616	47.75	4966
True	False	False	False	False	-2574.36083984375	-2035.18200683594	178.571853637695	0.855605065822601	0.969370663166046	1	79.8509292602539	12856
True	False	False	False	False	-2571.7255859375	-1902.03430175781	12.2005615234375	0.768196105957031	0.939064502716064	0.742168962955475	48.0909080505371	529
True	False	False	False	False	-2570.25756835938	-1999.46203613281	29.9468326568604	0.72340726852417	0.945285499095917	0.561349153518677	62	1674
True	False	False	False	False	-2562.828125	-2350.0048828125	34.3833999633789	0.812275528907776	0.95572304725647	1	43.3870964050293	1345
True	False	False	False	False	-2561.32348632813	-2038.95190429688	21.0736961364746	0.656467795372009	0.921901285648346	0.423319727182388	49.5263175964355	941
True	False	False	False	False	-2557.33056640625	-2410.83544921875	631.101745605469	0.115082703530788	0.940366685390472	0.0395898893475533	122.126541137695	69490
True	False	False	False	False	-2495.70874023438	-2353.716796875	164.153015136719	0.797737896442413	0.958387911319733	1	66.6621627807617	9866
True	False	False	False	False	-2553.89916992188	-2260.03588867188	178.571853637695	0.740105509757996	0.959865748882294	0.612717866897583	57.3664588928223	9236
True	False	False	False	False	-2554.921875	-2030.34350585938	12.2005615234375	0.768196105957031	0.939064502716064	0.742168962955475	40	440
True	False	False	False	False	-2550.68920898438	-1906.6640625	157.498153686523	0.754633009433746	0.963646292686462	0.669563829898834	96.3028182983398	13675
True	False	False	False	False	-2537.25024414063	-1997.3271484375	146.40673828125	0.811434090137482	0.953589022159576	1	81.0227279663086	10695
True	False	False	False	False	-2536.45288085938	-2112.70043945313	192.990692138672	0.844957113265991	0.957510352134705	1	73.8908081054688	12857
True	False	False	False	False	-2529.78247070313	-2314.99755859375	18.8554134368896	0.786078751087189	0.950416266918182	1	33.705883026123	573
True	False	False	False	False	-2526.79125976563	-2284.80078125	160.825576782227	0.519685685634613	0.915147662162781	0.264503002166748	61	8845
True	False	False	False	False	-2513.63842773438	-2199.3779296875	164.153015136719	0.599493980407715	0.942229628562927	0.34542527794838	56.6621627807617	8386
True	False	False	False	False	-2514.49291992188	-2080.27099609375	227.374099731445	0.764688432216644	0.959500968456268	0.72060227394104	73.5707321166992	15082
True	False	False	False	False	-2512.05078125	-2189.11083984375	15.5279874801636	0.717676758766174	0.938069105148315	0.546022891998291	47.9285697937012	671
True	False	False	False	False	-2505.53393554688	-2043.09460449219	163.043869018555	0.828705549240112	0.965228617191315	1	72.0068054199219	10585
True	False	False	False	False	-2504.55737304688	-2246.59301757813	451.420776367188	0.54730498790741	0.864758372306824	0.28983137011528	103.798522949219	42246
True	False	False	False	False	-2489.00146484375	-2113.69677734375	171.917007446289	0.774704217910767	0.959929704666138	0.791011273860931	56.5806465148926	8770
True	False	False	False	False	-2502.65942382813	-1921.51794433594	141.970169067383	0.696922302246094	0.949153363704681	0.497414886951447	100.7421875	12895
True	False	False	False	False	-2478.20751953125	-2485.66357421875	161.934722900391	0.423228472471237	0.957525670528412	0.191139385104179	116.424659729004	16998
True	False	False	False	False	-2424.60229492188	-2404.74877929688	287.267761230469	0.838982403278351	0.964284539222717	1	82.0077209472656	21240
True	False	False	False	False	-2393.09497070313	-2309.6513671875	49.9113883972168	0.589554786682129	0.949872195720673	0.333906829357147	34.0888900756836	1534
True	False	False	False	False	-2456.58740234375	-2201.33911132813	388.199676513672	0.366834104061127	0.881399214267731	0.156054571270943	73.2485733032227	25637
True	False	False	False	False	-2476.642578125	-2054.30834960938	107.586769104004	0.717643678188324	0.942330360412598	0.545937120914459	95.4742279052734	9261
True	False	False	False	False	-2465.66186523438	-2049.42749023438	92.0587844848633	0.707896769046783	0.938004195690155	0.521919071674347	92.4337387084961	7672
True	False	False	False	False	-2464.44116210938	-2164.57568359375	179.680999755859	0.820887804031372	0.954805672168732	1	74.5740737915039	12081
True	False	False	False	False	-2463.7626953125	-1967.36767578125	183.008422851563	0.748634278774261	0.952441692352295	0.644257545471191	96.9696960449219	16000
True	False	False	False	False	-2455.65942382813	-2283.82006835938	231.810668945313	0.795587122440338	0.955795407295227	1	73.8708114624023	15439
True	False	False	False	False	-2416.78637695313	-2264.7021484375	69.8759460449219	0.551167488098145	0.950892984867096	0.293572336435318	82.8730163574219	5221
True	False	False	False	False	-2447.45068359375	-2137.1015625	160.825576782227	0.741957902908325	0.936282515525818	0.619196534156799	167.24137878418	24250
True	False	False	False	False	-2399.34765625	-2263.06811523438	378.217407226563	0.404608339071274	0.800633311271667	0.179035246372223	147.378295898438	50256
True	False	False	False	False	-2386.48706054688	-2358.9931640625	234.028945922852	0.826873004436493	0.953764915466309	1	78.4691925048828	16557
True	False	False	False	False	-2383.79711914063	-2595.68701171875	967.171752929688	0.0741198658943176	0.891784489154816	0.0247766878455877	121.095184326172	105595
True	False	False	False	False	-2315.40161132813	-2614.31689453125	301.686614990234	0.766693592071533	0.948380649089813	0.73261821269989	81.8272094726563	22257
True	False	False	False	False	-2373.3623046875	-2565.01342773438	29.9468326568604	0.828017055988312	0.959619760513306	1	54.7777786254883	1479
True	False	False	False	False	-2381.13598632813	-2396.23486328125	215.173538208008	0.652752697467804	0.933949112892151	0.417472988367081	53.8144340515137	10440
True	False	False	False	False	-2371.60498046875	-2589.95239257813	11.0914192199707	0.69836014509201	0.927715241909027	0.500491261482239	74.0999984741211	741
True	False	False	False	False	-2365.60327148438	-2538.77294921875	334.960876464844	0.34321203827858	0.71782398223877	0.142635688185692	102.50993347168	30958
True	False	False	False	False	-2351.42236328125	-2492.72192382813	167.480438232422	0.532427132129669	0.870579957962036	0.275890916585922	99.1920547485352	14978
True	False	False	False	False	-2371.56323242188	-2449.89111328125	241.792938232422	0.774956405162811	0.949712634086609	0.793233931064606	71.9908294677734	15694
True	False	False	False	False	-2328.11889648438	-2362.37182617188	242.902084350586	0.796799778938293	0.951715886592865	1	100.347030639648	21976
True	False	False	False	False	-2364.87109375	-2162.88354492188	188.554138183594	0.788782000541687	0.957255184650421	1	73.4411773681641	12485
True	False	False	False	False	-2364.35693359375	-2333.30834960938	153.061584472656	0.631944239139557	0.948111414909363	0.386941224336624	55.7028999328613	7687
True	False	False	False	False	-2340.81884765625	-2317.14233398438	59.8936653137207	0.48110169172287	0.960341572761536	0.232704669237137	77.4444427490234	4182
True	False	False	False	False	-2361.90380859375	-2287.18237304688	134.206176757813	0.792623698711395	0.952686846256256	1	58.7190093994141	7105
True	False	False	False	False	-2357.67797851563	-2141.21826171875	31.0559749603271	0.733668208122253	0.938939929008484	0.591544389724731	41	1148
True	False	False	False	False	-2355.93603515625	-2125.10205078125	158.607299804688	0.604399502277374	0.964308440685272	0.351299375295639	56.2237777709961	8040
True	False	False	False	False	-2354.81323242188	-2077.59912109375	186.335845947266	0.831611454486847	0.957101106643677	1	75.476188659668	12680
True	False	False	False	False	-2349.53247070313	-2245.21020507813	149.734161376953	0.735035240650177	0.935821890830994	0.595879673957825	68.1185150146484	9196
True	False	False	False	False	-2329.17065429688	-2308.4951171875	170.807861328125	0.668624579906464	0.914566874504089	0.443426966667175	102.467529296875	15780
True	False	False	False	False	-2324.72607421875	-2527.44873046875	239.574661254883	0.38080883026123	0.80507230758667	0.164326012134552	117.37963104248	25354
True	False	False	False	False	-2323.00415039063	-2417.037109375	155.279876708984	0.719287753105164	0.935191094875336	0.550233483314514	95.8142852783203	13414
True	False	False	False	False	-2316.38745117188	-2323.80249023438	29.9468326568604	0.80851811170578	0.952666342258453	1	44.9259262084961	1213
True	False	False	False	False	-2324.61181640625	-2318.93994140625	22.1828384399414	0.650446891784668	0.928765535354614	0.413908988237381	65.8499984741211	1317
True	False	False	False	False	-2312.2216796875	-2402.0576171875	59.8936653137207	0.789699912071228	0.954383611679077	1	119.777778625488	6468
True	False	False	False	False	-2309.9921875	-2193.205078125	195.208984375	0.843254446983337	0.967944443225861	1	111.289772033691	19587
True	False	False	False	False	-2305.2099609375	-2671.62109375	51.0205307006836	0.616235852241516	0.931350648403168	0.366031587123871	125.82608795166	5788
True	False	False	False	False	-2276.53881835938	-2603.52172851563	133.097030639648	0.660014808177948	0.941978752613068	0.429027110338211	50.7583351135254	6091
True	False	False	False	False	-2302.4189453125	-2496.12084960938	275.067199707031	0.545307099819183	0.907759845256805	0.28791669011116	64.9758071899414	16114
True	False	False	False	False	-2304.53173828125	-2453.87353515625	148.625015258789	0.823728501796722	0.968452453613281	1	82.7985076904297	11095
True	False	False	False	False	-2300.22705078125	-2562.46240234375	170.807861328125	0.730905413627625	0.953809857368469	0.583023309707642	49.1363639831543	7567
True	False	False	False	False	-2274.65014648438	-2386.17578125	24.401123046875	0.760120630264282	0.94915634393692	0.695777595043182	33.9545440673828	747
True	False	False	False	False	-2293.99780273438	-2319.16674804688	231.810668945313	0.749064207077026	0.959237277507782	0.645974457263947	66.3923416137695	13876
True	False	False	False	False	-2287.07690429688	-2131.36596679688	120.896469116211	0.733505606651306	0.92935174703598	0.591034114360809	59.8899078369141	6528
True	False	False	False	False	-2273.44116210938	-2685.8896484375	9.98227787017822	0.754574596881866	0.933233201503754	0.669301986694336	88.2222213745117	794
True	False	False	False	False	-2255.43090820313	-2567.80053710938	319.432891845703	0.562897682189941	0.88654100894928	0.305264919996262	74.78125	21537
True	False	False	False	False	-2267.32104492188	-2361.939453125	177.462707519531	0.742383062839508	0.945497155189514	0.620710372924805	74.28125	11885
True	False	False	False	False	-2268.39892578125	-2193.52783203125	119.787330627441	0.867363631725311	0.967789649963379	1	78.0370407104492	8428
True	False	False	False	False	-2259.67651367188	-2510.64624023438	56.5662384033203	0.823355436325073	0.97070187330246	1	37.7843132019043	1927
True	False	False	False	False	-2255.107421875	-2467.46362304688	159.716445922852	0.765261650085449	0.937157273292542	0.723958730697632	104.868057250977	15101
True	False	False	False	False	-2253.16357421875	-2718.64721679688	15.5279874801636	0.666844606399536	0.927047312259674	0.440383464097977	130.285720825195	1824
True	False	False	False	False	-2246.34228515625	-2710.3154296875	46.5839614868164	0.801774680614471	0.96220725774765	1	99.1904754638672	4166
True	False	False	False	False	-2250.73388671875	-2314.1318359375	140.861022949219	0.78069794178009	0.942000687122345	0.856390178203583	70.8503952026367	8998
True	False	False	False	False	-2238.73510742188	-2659.53784179688	205.191253662109	0.652311384677887	0.88500589132309	0.416787147521973	163.243240356445	30200
True	False	False	False	False	-2233.90600585938	-2636.63403320313	163.043869018555	0.593300223350525	0.917063474655151	0.338189125061035	111.401359558105	16376
True	False	False	False	False	-2224.09692382813	-2219.06591796875	169.698715209961	0.70990377664566	0.965529382228851	0.526675462722778	69.6143798828125	10651
True	False	False	False	False	-2220.77978515625	-2719.533203125	442.547637939453	0.699412524700165	0.921546638011932	0.502767264842987	185.716796875	74101
True	False	False	False	False	-2159.59912109375	-2680.33178710938	135.315322875977	0.712555587291718	0.963248133659363	0.533104717731476	67.1475372314453	8192
True	False	False	False	False	-2210.0576171875	-2519.05200195313	34.3833999633789	0.830578744411469	0.955226957798004	1	36.8387107849121	1142
True	False	False	False	False	-2209.193359375	-2652.3603515625	282.831207275391	0.711443901062012	0.940712749958038	0.530388712882996	71.4431381225586	18218
True	False	False	False	False	-2167.11938476563	-2616.30126953125	273.958068847656	0.645278215408325	0.924597382545471	0.406092405319214	79.9757080078125	19754
True	False	False	False	False	-2205.67041015625	-2470.021484375	21.0736961364746	0.765837788581848	0.945084035396576	0.727394282817841	35.7368431091309	679
True	False	False	False	False	-2207.3564453125	-2044.69580078125	125.333038330078	0.501475274562836	0.923731207847595	0.249023988842964	43.5486717224121	4921
True	False	False	False	False	-2197.5634765625	-2361.8125	200.754699707031	0.689001262187958	0.928698897361755	0.481111228466034	103.988952636719	18822
True	False	False	False	False	-2190.591796875	-2564.103515625	425.910522460938	0.374600797891617	0.791561603546143	0.160619646310806	84.0598983764648	32279
True	False	False	False	False	-2152.72631835938	-2516.72729492188	261.757507324219	0.806833148002625	0.964348614215851	1	88.6313552856445	20917
True	False	False	False	False	-2188.86987304688	-2506.67309570313	170.807861328125	0.806975603103638	0.943840146064758	1	168.928573608398	26015
True	False	False	False	False	-2181.84350585938	-2463.49951171875	316.10546875	0.781442165374756	0.954579532146454	0.867463171482086	77.2491226196289	22016
True	False	False	False	False	-2183.30517578125	-2303.34912109375	128.660461425781	0.789452075958252	0.956177234649658	1	67.8965530395508	7876
True	False	False	False	False	-2150.12841796875	-2775.25708007813	92.0587844848633	0.3976711332798	0.850334584712982	0.174662917852402	86.843376159668	7208
True	False	False	False	False	-2120.39501953125	-2726.5087890625	11.0914192199707	0.673765122890472	0.928999543190002	0.452423572540283	44.7000007629395	447
True	False	False	False	False	-2136.13037109375	-2722.25512695313	216.282684326172	0.770762801170349	0.954029202461243	0.759777128696442	78.8512802124023	15376
True	False	False	False	False	-2130.52612304688	-2573.25341796875	324.978576660156	0.733080923557281	0.953884065151215	0.589706599712372	98.0068283081055	28716
True	False	False	False	False	-2145.552734375	-2288.76513671875	167.480438232422	0.775803208351135	0.943897902965546	0.800943434238434	58.3443717956543	8810
True	False	False	False	False	-2133.57299804688	-2511.85571289063	47.6931037902832	0.805555999279022	0.950805008411407	1	51.139533996582	2199
True	False	False	False	False	-2132.5234375	-2342.240234375	153.061584472656	0.733375728130341	0.955550789833069	0.590627431869507	88.4202880859375	12202
True	False	False	False	False	-2120.30078125	-2631.53491210938	248.447799682617	0.753693819046021	0.957585692405701	0.665395557880402	81.4375	18242
True	False	False	False	False	-2116.83935546875	-2376.67919921875	256.211791992188	0.67252916097641	0.939646005630493	0.450231641530991	79.2077941894531	18297
True	False	False	False	False	-2110.75268554688	-2821.9462890625	123.114753723145	0.634953439235687	0.969567656517029	0.391142964363098	115.54955291748	12826
True	False	False	False	False	-2035.09716796875	-2815.0947265625	174.135284423828	0.814603447914124	0.951174259185791	1	60.2929954528809	9466
True	False	False	False	False	-2092.50390625	-2779.39990234375	73.203369140625	0.711495935916901	0.962681770324707	0.530515313148499	88.9090881347656	5868
True	False	False	False	False	-2093.91845703125	-2591.88623046875	219.610107421875	0.703859448432922	0.950172483921051	0.512620806694031	100.772727966309	19953
True	False	False	False	False	-2109.74365234375	-2545.54541015625	219.610107421875	0.648510277271271	0.922456443309784	0.410952866077423	61.6212120056152	12201
True	False	False	False	False	-2098.1943359375	-2508.98706054688	267.30322265625	0.644918143749237	0.934854686260223	0.405556410551071	69.0995864868164	16653
True	False	False	False	False	-2100.3525390625	-2436.583984375	276.176330566406	0.435441106557846	0.817057728767395	0.199387952685356	106.008033752441	26396
True	False	False	False	False	-2088.146484375	-2695.56640625	301.686614990234	0.649801015853882	0.93674224615097	0.41291943192482	66.2095565795898	18009
True	False	False	False	False	-2086.51513671875	-2461.6806640625	218.500961303711	0.638144910335541	0.954926788806915	0.395673811435699	67.4974594116211	13297
True	False	False	False	False	-2087.36352539063	-2419.74169921875	44.3656768798828	0.716573357582092	0.949512124061584	0.543180823326111	50.2750015258789	2011
True	False	False	False	False	-2078.42553710938	-2798.41357421875	361.580261230469	0.226563185453415	0.599405944347382	0.0848794206976891	148.365036010742	48367
True	False	False	False	False	-2058.88500976563	-2779.69873046875	288.376892089844	0.658737123012543	0.94064062833786	0.42695677280426	126.711540222168	32945
True	False	False	False	False	-2072.83056640625	-2711.99609375	11.0914192199707	0.55325049161911	0.925560414791107	0.295611768960953	33.7000007629395	337
True	False	False	False	False	-2045.01062011719	-2686.61108398438	228.483245849609	0.662129759788513	0.940445780754089	0.432490944862366	75	15450
True	False	False	False	False	-2051.349609375	-2504.83740234375	263.975769042969	0.652572751045227	0.930491387844086	0.417193084955215	63.0840339660645	15014
True	False	False	False	False	-2037.52355957031	-2677.05981445313	43.256534576416	0.744505047798157	0.953815698623657	0.628424048423767	60.6923065185547	2367
True	False	False	False	False	-2036.38842773438	-2412.86352539063	171.917007446289	0.609580457210541	0.92366623878479	0.35764753818512	44.7419357299805	6935
True	False	False	False	False	-2032.52270507813	-2845.44897460938	64.3302307128906	0.771918535232544	0.944521903991699	0.768335938453674	54.2758636474609	3148
True	False	False	False	False	-2012.28051757813	-2770.36865234375	224.046676635742	0.712253510951996	0.947255373001099	0.532363772392273	78.0396041870117	15764
True	False	False	False	False	-2016.90979003906	-2473.10864257813	257.320922851563	0.765859067440033	0.947028875350952	0.727522253990173	61.965518951416	14376
True	False	False	False	False	-2013.84350585938	-2755.1279296875	22.1828384399414	0.755204319953918	0.946847438812256	0.672140836715698	47.6500015258789	953
True	False	False	False	False	-2002.787109375	-2915.1015625	784.163330078125	0.11042658239603	0.956756293773651	0.0378619469702244	127.185287475586	89920
True	False	False	False	False	-1931.72302246094	-2952.57690429688	168.589569091797	0.564221739768982	0.948562622070313	0.30661740899086	114.960525512695	17474
True	False	False	False	False	-1955.30456542969	-2904.5595703125	15.5279874801636	0.800106346607208	0.94487601518631	1	53.8571434020996	754
True	False	False	False	False	-1919.755859375	-2923.46020507813	260.648345947266	0.265840709209442	0.875371038913727	0.102937437593937	78.6510620117188	18483
True	False	False	False	False	-1913.28735351563	-2975.19750976563	14.4188451766968	0.719225645065308	0.945763468742371	0.550069808959961	95.9230804443359	1247
True	False	False	False	False	-1995.43200683594	-2854.71166992188	385.981384277344	0.479518473148346	0.823834419250488	0.231477186083794	177.169540405273	61655
True	False	False	False	False	-1996.85070800781	-2629.22729492188	137.533599853516	0.735072493553162	0.925051271915436	0.595998883247375	61.5080642700195	7627
True	False	False	False	False	-1999.17358398438	-2524.267578125	334.960876464844	0.355955749750137	0.803041994571686	0.149790182709694	86.9668884277344	26264
True	False	False	False	False	-1997.64611816406	-2604.1064453125	253.993499755859	0.648245334625244	0.942547619342804	0.410550981760025	90.1659393310547	20648
True	False	False	False	False	-1980.99536132813	-2854.18725585938	9.98227787017822	0.687235474586487	0.9244145154953	0.47761595249176	90.5555572509766	815
True	False	False	False	False	-1904.47106933594	-2810.6943359375	357.143707275391	0.559890747070313	0.838280379772186	0.302218616008759	116.099380493164	37384
True	False	False	False	False	-1936.75573730469	-2794.3193359375	378.217407226563	0.711645007133484	0.947736203670502	0.530877888202667	140.815246582031	48018
True	False	False	False	False	-1936.3525390625	-2780.64306640625	12.2005615234375	0.681430399417877	0.931919693946838	0.46645313501358	71.5454559326172	787
True	False	False	False	False	-1960.25317382813	-2706.0576171875	266.194061279297	0.48186868429184	0.916073799133301	0.233301356434822	83.1125030517578	19947
True	False	False	False	False	-1977.58483886719	-2487.54174804688	168.589569091797	0.770215749740601	0.952797591686249	0.755871534347534	69.934211730957	10630
True	False	False	False	False	-1965.96459960938	-2533.09155273438	164.153015136719	0.814018249511719	0.957965433597565	1	83.655403137207	12381
True	False	False	False	False	-1941.13403320313	-2666.49829101563	11.0914192199707	0.763594925403595	0.936281979084015	0.714360892772675	37.2000007629395	372
True	False	False	False	False	-1923.064453125	-2735.31713867188	173.026138305664	0.747430086135864	0.96076774597168	0.639520108699799	116.570510864258	18185
True	False	False	False	False	-1919.35729980469	-2721.1474609375	9.98227787017822	0.687235474586487	0.9244145154953	0.47761595249176	69.2222213745117	623
True	False	False	False	False	-1904.03942871094	-2706.748046875	23.2919807434082	0.666415452957153	0.94045352935791	0.439655065536499	57.6190490722656	1210
True	False	False	False	False	-1919.90710449219	-2659.26513671875	222.937530517578	0.537877798080444	0.948844969272614	0.280914336442947	81.18408203125	16318
True	False	False	False	False	-1919.49462890625	-2566.35375976563	249.556930541992	0.494734287261963	0.864972531795502	0.243513584136963	89.9511108398438	20239
True	False	False	False	False	-1917.70532226563	-2699.01879882813	183.008422851563	0.790551066398621	0.950618326663971	1	80.8060607910156	13333
True	False	False	False	False	-1911.94775390625	-2635.38891601563	126.442184448242	0.806643486022949	0.96615344285965	1	81.4912261962891	9290
True	False	False	False	False	-2881.83081054688	-1852.24914550781	206.300399780273	0.425875455141068	0.829017162322998	0.192905649542809	148.645156860352	27648
True	False	False	False	False	-2941.29345703125	-1827.83740234375	87.6222152709961	0.785240411758423	0.947039306163788	0.972049474716187	92.6582260131836	7320
True	False	False	False	False	-2982.60546875	-1759.14453125	175.244430541992	0.68599146604538	0.908852577209473	0.475182205438614	164.702529907227	26023
True	False	False	False	False	-3009.9375	-1727.76867675781	22.1828384399414	0.598902344703674	0.937802910804749	0.344725489616394	102.550003051758	2051
True	False	False	False	False	-3036.35864257813	-1675.03137207031	32.1651153564453	0.417163491249084	0.904776513576508	0.187136009335518	103.62068939209	3005
True	False	False	False	False	-3071.93432617188	-1574.07800292969	167.480438232422	0.775803208351135	0.966805398464203	0.800943434238434	134.152313232422	20257
True	False	False	False	False	-3117.8076171875	-1472.67248535156	24.401123046875	0.576453566551208	0.931988120079041	0.319446384906769	105.681816101074	2325
True	False	False	False	False	-3137.04663085938	-1441.47509765625	15.5279874801636	0.564301550388336	0.924268186092377	0.306699156761169	109	1526
True	False	False	False	False	-3191.4013671875	-1260.48425292969	117.569046020508	0.606351912021637	0.914435148239136	0.353673875331879	138.490570068359	14680
True	False	False	False	False	-3214.46313476563	-1138.31323242188	173.026138305664	0.543787837028503	0.920458614826202	0.286469787359238	123.782051086426	19310
True	False	False	False	False	-3246.13110351563	-1095.33837890625	46.5839614868164	0.393411070108414	0.865421712398529	0.172013163566589	103.904762268066	4364
True	False	False	False	False	-3258.87670898438	-1014.32421875	74.3125076293945	0.644550621509552	0.958789765834808	0.405010551214218	101.865669250488	6825
True	False	False	False	False	-3312.24560546875	-650.650024414063	209.627822875977	0.540568470954895	0.921427488327026	0.283429265022278	131.968246459961	24942
True	False	False	False	False	-3322.78955078125	-598.30224609375	129.769607543945	0.683352530002594	0.96653026342392	0.470095276832581	108.162391662598	12655
True	False	False	False	False	-3333.4404296875	-486.6728515625	109.805053710938	0.569760203361511	0.943880796432495	0.312350124120712	108.848487854004	10776
True	False	False	False	False	-3335.61694335938	-353.083923339844	39.9291114807129	0.71972519159317	0.949179470539093	0.551389634609222	76.6944427490234	2761
True	False	False	False	False	-3335.92724609375	-287.423980712891	313.887176513672	0.207961544394493	0.934186935424805	0.0767468139529228	94.0989379882813	26630
True	False	False	False	False	-3335.44775390625	-399.628570556641	88.7313537597656	0.735508561134338	0.962125420570374	0.597400009632111	125.762496948242	10061
True	False	False	False	False	-3328.24365234375	-124.898017883301	28.8376903533936	0.778573036193848	0.952666342258453	0.82945716381073	82.961540222168	2157
True	False	False	False	False	-3329.96313476563	-106.67699432373	135.315322875977	0.661483466625214	0.966442167758942	0.431427508592606	115.959014892578	14147
True	False	False	False	False	-3327.35498046875	-552.575805664063	34.3833999633789	0.531570374965668	0.952934086322784	0.275109827518463	92.8387069702148	2878
True	False	False	False	False	-3325.67553710938	-529.002319335938	263.975769042969	0.577872931957245	0.917808830738068	0.320975691080093	142.890762329102	34008
True	False	False	False	False	-3324.61010742188	-166.941162109375	244.01123046875	0.624651551246643	0.927926778793335	0.377027779817581	109.331817626953	24053
True	False	False	False	False	-3324.41430664063	-51.9738807678223	163.043869018555	0.713843047618866	0.932165145874023	0.536288261413574	155.006805419922	22786
True	False	False	False	False	-3322.06665039063	-362.642059326172	92.0587844848633	0.658481895923615	0.92935711145401	0.426545202732086	113.156623840332	9392
True	False	False	False	False	-3319.98828125	-624.1044921875	127.551322937012	0.733566761016846	0.96301281452179	0.591225862503052	118.617393493652	13641
True	False	False	False	False	-3317.02807617188	-188.961212158203	133.097030639648	0.83940452337265	0.963371574878693	1	108.758331298828	13051
True	False	False	False	False	-3319.79174804688	20.3745956420898	79.8582229614258	0.476913273334503	0.930440425872803	0.229469582438469	91.875	6615
True	False	False	False	False	-3311.87719726563	-110.452774047852	183.008422851563	0.758493185043335	0.941608846187592	0.687642633914948	116.303031921387	19190
True	False	False	False	False	-3311.67553710938	-787.865661621094	23.2919807434082	0.45277014374733	0.850586295127869	0.211548179388046	99.7142868041992	2094
True	False	False	False	False	-3266.96118164063	-647.996154785156	116.459907531738	0.776830792427063	0.958636403083801	0.810867488384247	124.295234680176	13051
True	False	False	False	False	-3302.9970703125	-520.286926269531	141.970169067383	0.664135277271271	0.95607990026474	0.435818791389465	85.2109375	10907
True	False	False	False	False	-3283.86889648438	-427.640319824219	171.917007446289	0.804226338863373	0.958642601966858	1	98.8322601318359	15319
True	False	False	False	False	-3285.03515625	-221.225433349609	136.424453735352	0.764290273189545	0.944344222545624	0.718305766582489	89.1219482421875	10962
True	False	False	False	False	-3298.55908203125	-121.563316345215	86.513069152832	0.665252387523651	0.952302753925323	0.437691152095795	90.6282043457031	7069
True	False	False	False	False	-3306.68408203125	45.9964866638184	241.792938232422	0.482434451580048	0.858784377574921	0.233742326498032	126.389907836914	27553
True	False	False	False	False	-3282.58081054688	-175.089660644531	19.9645557403564	0.776177406311035	0.943199634552002	0.804480254650116	51.5555572509766	928
True	False	False	False	False	-3279.55224609375	-353.370422363281	143.079315185547	0.61806720495224	0.910277128219604	0.368385910987854	126.015502929688	16256
True	False	False	False	False	-3277.54638671875	-255.357559204102	126.442184448242	0.727187871932983	0.941011905670166	0.572028160095215	81.9385986328125	9341
True	False	False	False	False	-3276.0625	-214.410308837891	16.6371288299561	0.76893937587738	0.938069105148315	0.747088372707367	68.4000015258789	1026
True	False	False	False	False	-3274.412109375	-482.608367919922	165.262145996094	0.747710049152374	0.946419954299927	0.640612363815308	96.8791961669922	14435
True	False	False	False	False	-3259.6494140625	-261.152557373047	160.825576782227	0.568230271339417	0.916606903076172	0.310754209756851	131.724136352539	19100
True	False	False	False	False	-3272.80883789063	-144.751602172852	151.952453613281	0.703874409198761	0.938269436359406	0.512654602527618	119.569343566895	16381
True	False	False	False	False	-3265.13818359375	-42.0228843688965	517.969299316406	0.703167617321014	0.948418021202087	0.511061906814575	143.578155517578	67051
True	False	False	False	False	-3257.40771484375	-540.617919921875	200.754699707031	0.689001262187958	0.937817990779877	0.481111228466034	117.414367675781	21252
True	False	False	False	False	-3253.90112304688	31.3198566436768	180.790130615234	0.638769209384918	0.94184547662735	0.39656925201416	81.4785308837891	13281
True	False	False	False	False	-3250.54833984375	-1074.8115234375	11.0914192199707	0.462399274110794	0.864808320999146	0.218552485108376	103.900001525879	1039
True	False	False	False	False	-3242.98291015625	-1020.80938720703	12.2005615234375	0.741141617298126	0.94014710187912	0.616318583488464	69.7272720336914	767
True	False	False	False	False	-3242.18603515625	-386.640960693359	145.297592163086	0.757178783416748	0.944409251213074	0.681305050849915	84.8778610229492	11119
True	False	False	False	False	-3246.75732421875	-341.199462890625	115.350761413574	0.707784593105316	0.955317556858063	0.521656036376953	99.413459777832	10339
True	False	False	False	False	-3242.1796875	-475.051696777344	100.931915283203	0.776127755641937	0.94368988275528	0.804006338119507	97.4945068359375	8872
True	False	False	False	False	-3241.07177734375	-1116.65270996094	108.695907592773	0.303513318300247	0.919385612010956	0.121517911553383	105.479591369629	10337
True	False	False	False	False	-3237.12109375	-1034.47875976563	44.3656768798828	0.838416218757629	0.966616570949554	1	75.8000030517578	3032
True	False	False	False	False	-3236.40356445313	-402.070648193359	26.6194076538086	0.780536234378815	0.942926585674286	0.854119598865509	60.9583320617676	1463
True	False	False	False	False	-3235.47192382813	-152.745071411133	195.208984375	0.620577335357666	0.896819412708282	0.371647238731384	135.505676269531	23849
True	False	False	False	False	-3234.1357421875	-1001.94439697266	195.208984375	0.669968068599701	0.965030372142792	0.445748090744019	80.6477279663086	14194
True	False	False	False	False	-3207.4091796875	-952.283325195313	210.736968994141	0.649569094181061	0.945121586322784	0.412564903497696	84.8210525512695	16116
True	False	False	False	False	-3225.2802734375	-749.013305664063	141.970169067383	0.766845762729645	0.942742526531219	0.733563005924225	93.484375	11966
True	False	False	False	False	-3226.71655273438	-92.6459426879883	238.465515136719	0.786043882369995	0.95793890953064	1	103.320930480957	22214
True	False	False	False	False	-3222.42749023438	-903.23779296875	176.353576660156	0.77211594581604	0.944241881370544	0.769842684268951	92.6792449951172	14736
True	False	False	False	False	-3211.38110351563	-739.456298828125	15.5279874801636	0.774550676345825	0.945763468742371	0.789673984050751	66.4285736083984	930
True	False	False	False	False	-3212.14892578125	-508.510589599609	145.297592163086	0.784818708896637	0.960830867290497	0.947113275527954	82.5648880004883	10816
True	False	False	False	False	-3219.61376953125	-232.596343994141	148.625015258789	0.726547420024872	0.967752039432526	0.570184767246246	87.4253768920898	11715
True	False	False	False	False	-3211.40161132813	-1.10799074172974	221.828384399414	0.640782833099365	0.923144817352295	0.399478584527969	129.725006103516	25945
True	False	False	False	False	-3206.830078125	-677.448486328125	181.899276733398	0.775335013866425	0.949217259883881	0.796632647514343	98.9024353027344	16220
True	False	False	False	False	-3204.79467773438	-391.424713134766	218.500961303711	0.804973244667053	0.9493767619133	1	87.8020324707031	17297
True	False	False	False	False	-3204.67431640625	-1241.25036621094	54.3479537963867	0.471387773752213	0.940918564796448	0.225260719656944	108.693878173828	5326
True	False	False	False	False	-3185.646484375	-1122.96630859375	202.97297668457	0.74776703119278	0.952713072299957	0.640835285186768	95.1967239379883	17421
True	False	False	False	False	-3203.00708007813	-720.181030273438	117.569046020508	0.676157176494598	0.961003601551056	0.456719785928726	105.264152526855	11158
True	False	False	False	False	-3200.45922851563	-1084.07104492188	145.297592163086	0.814000189304352	0.970265328884125	1	85.0381698608398	11140
True	False	False	False	False	-3197.83349609375	-981.214721679688	197.427261352539	0.650771260261536	0.947367370128632	0.414407432079315	96.730339050293	17218
True	False	False	False	False	-3192.30883789063	-835.316040039063	9.98227787017822	0.754574596881866	0.933233201503754	0.669301986694336	55.3333320617676	498
True	False	False	False	False	-3200.13208007813	-61.9518165588379	77.6399383544922	0.695782601833344	0.925161063671112	0.495003014802933	103.614288330078	7253
True	False	False	False	False	-3195.35668945313	-810.46630859375	200.754699707031	0.762196779251099	0.940848410129547	0.706667065620422	104.088394165039	18840
True	False	False	False	False	-3164.26708984375	-763.651916503906	26.6194076538086	0.718682765960693	0.930371165275574	0.54864364862442	64.375	1545
True	False	False	False	False	-3191.02392578125	-571.884399414063	102.041061401367	0.669457376003265	0.914514005184174	0.444863259792328	102.293479919434	9411
True	False	False	False	False	-3189.62573242188	-82.5924835205078	206.300399780273	0.623781621456146	0.944121837615967	0.37586972117424	81.6075286865234	15179
True	False	False	False	False	-3189.99682617188	-41.3472061157227	218.500961303711	0.675739109516144	0.932947039604187	0.455963730812073	79.8832473754883	15737
True	False	False	False	False	-3188.63671875	-266.670928955078	143.079315185547	0.822870492935181	0.959582805633545	1	118.341087341309	15266
True	False	False	False	False	-3187.07836914063	20.1709861755371	137.533599853516	0.834446728229523	0.953408420085907	1	106.959678649902	13263
True	False	False	False	False	-3186.6142578125	-732.329467773438	154.17073059082	0.704342007637024	0.936903953552246	0.513713896274567	115.532371520996	16059
True	False	False	False	False	-3180.47241210938	-680.40869140625	169.698715209961	0.726159274578094	0.950343608856201	0.56907457113266	79.2941207885742	12132
True	False	False	False	False	-3169.30615234375	-590.534118652344	96.4953460693359	0.836953818798065	0.964746832847595	1	109.827583312988	9555
True	False	False	False	False	-3185.30297851563	-212.161178588867	133.097030639648	0.660014808177948	0.941953241825104	0.429027110338211	78.9333343505859	9472
True	False	False	False	False	-3181.6328125	-168.300979614258	137.533599853516	0.834446728229523	0.956423282623291	1	79.6612930297852	9878
True	False	False	False	False	-3175.76879882813	-499.812530517578	85.4039306640625	0.791216492652893	0.959212362766266	1	99.4805221557617	7660
True	False	False	False	False	-3168.96704101563	-249.494430541992	150.843307495117	0.814773619174957	0.956129848957062	1	77.3308792114258	10517
True	False	False	False	False	-3166.00146484375	-642.671936035156	177.462707519531	0.700983703136444	0.960129261016846	0.50620424747467	77.0187530517578	12323
True	False	False	False	False	-3162.12060546875	-867.685241699219	263.975769042969	0.78566575050354	0.955944240093231	1	94.0420150756836	22382
True	False	False	False	False	-3160.63452148438	-1380.09289550781	26.6194076538086	0.350977748632431	0.903055667877197	0.146972328424454	108.5	2604
True	False	False	False	False	-3151.14282226563	-1151.7841796875	90.9496383666992	0.753896296024323	0.942242443561554	0.666286945343018	113.926826477051	9342
True	False	False	False	False	-3133.9990234375	-1039.62536621094	218.500961303711	0.795103073120117	0.94801527261734	1	104.035530090332	20495
True	False	False	False	False	-3156.07495117188	-937.907409667969	215.173538208008	0.676249027252197	0.947507798671722	0.456886142492294	119.216491699219	23128
True	False	False	False	False	-3156.16455078125	-353.676483154297	265.084930419922	0.84960812330246	0.962535977363586	1	140.648529052734	33615
True	False	False	False	False	-3159.96655273438	-102.369728088379	178.571853637695	0.618077874183655	0.9423468708992	0.36839970946312	80.3602447509766	12938
True	False	False	False	False	-3155.23168945313	-765.828247070313	16.6371288299561	0.714476346969604	0.930929720401764	0.53786963224411	88	1320
True	False	False	False	False	-3153.7900390625	-381.669342041016	137.533599853516	0.812275528907776	0.950650691986084	1	89.6532287597656	11117
True	False	False	False	False	-3151.99291992188	-44.4285888671875	234.028945922852	0.765073895454407	0.950727105140686	0.722852826118469	85.1279602050781	17962
True	False	False	False	False	-3151.74633789063	-196.977554321289	134.206176757813	0.699378907680511	0.954996645450592	0.502694189548492	75.6942138671875	9159
True	False	False	False	False	-3149.6025390625	-1026.92749023438	14.4188451766968	0.805326879024506	0.942608833312988	1	57.538459777832	748
True	False	False	False	False	-3125.63916015625	-996.484191894531	165.262145996094	0.848681271076202	0.966391563415527	1	78.5503387451172	11704
True	False	False	False	False	-3129.46704101563	-832.162231445313	236.24723815918	0.765998482704163	0.953525424003601	0.728363752365112	85.8638534545898	18289
True	False	False	False	False	-3148.60375976563	-474.273345947266	145.297592163086	0.738506317138672	0.959332823753357	0.607271134853363	80.7099227905273	10573
True	False	False	False	False	-3147.82348632813	-423.6376953125	198.536407470703	0.763334453105927	0.952930867671967	0.712903916835785	79.7709503173828	14279
True	False	False	False	False	-3147.365234375	-221.952682495117	135.315322875977	0.778218626976013	0.951301991939545	0.825467169284821	79.5327835083008	9703
True	False	False	False	False	-3147.34643554688	-776.091491699219	166.371292114258	0.816705822944641	0.951296150684357	1	108.26000213623	16239
True	False	False	False	False	-3145.4970703125	-746.341674804688	250.666076660156	0.819463074207306	0.949162244796753	1	132.486724853516	29942
True	False	False	False	False	-3142.22021484375	-137.021545410156	184.117568969727	0.644986510276794	0.94906747341156	0.405658066272736	77.3493957519531	12840
True	False	False	False	False	-3134.11474609375	-693.3115234375	235.138092041016	0.644668221473694	0.949224352836609	0.405185103416443	118.339622497559	25088
True	False	False	False	False	-3127.83740234375	-606.528991699219	168.589569091797	0.807776212692261	0.957384765148163	1	105.309211730957	16007
True	False	False	False	False	-3133.08618164063	-514.280944824219	179.680999755859	0.737838208675385	0.950076341629028	0.605033755302429	80.6666641235352	13068
True	False	False	False	False	-3128.26025390625	-451.474548339844	156.389007568359	0.803114473819733	0.960465252399445	1	76.4468078613281	10779
True	False	False	False	False	-3130.27783203125	-281.543609619141	222.937530517578	0.692709267139435	0.960639894008636	0.488612085580826	86.7412948608398	17435
True	False	False	False	False	-3128.3955078125	-21.3640327453613	173.026138305664	0.775300621986389	0.931835830211639	0.796320915222168	171.826919555664	26805
True	False	False	False	False	-3120.57446289063	-368.991912841797	117.569046020508	0.72139585018158	0.932495713233948	0.555857241153717	78.2169799804688	8291
True	False	False	False	False	-3111.3837890625	-345.038116455078	107.586769104004	0.566540122032166	0.913592576980591	0.309002161026001	70.8762893676758	6875
True	False	False	False	False	-3114.4794921875	-187.972671508789	137.533599853516	0.628333866596222	0.951006829738617	0.381986886262894	78.5725784301758	9743
True	False	False	False	False	-3110.201171875	-141.842895507813	147.515884399414	0.532157242298126	0.892803192138672	0.275644600391388	105.887214660645	14083
True	False	False	False	False	-3110.05810546875	-861.88525390625	288.376892089844	0.826600193977356	0.954343676567078	1	84.976921081543	22094
True	False	False	False	False	-3108.76904296875	-261.015289306641	92.0587844848633	0.739471137523651	0.948876082897186	0.610541462898254	87.6987915039063	7279
True	False	False	False	False	-3106.86865234375	-1104.99096679688	136.424453735352	0.683436155319214	0.928013324737549	0.470254987478256	71.9918670654297	8855
True	False	False	False	False	-3102.4794921875	-1023.77691650391	150.843307495117	0.748016774654388	0.956646144390106	0.64181524515152	70.8897094726563	9641
True	False	False	False	False	-3105.55297851563	-234.411178588867	129.769607543945	0.628026902675629	0.923492789268494	0.381569892168045	75.9572677612305	8887
True	False	False	False	False	-3105.95581054688	-65.5453796386719	240.683807373047	0.64800900220871	0.912149906158447	0.410193055868149	132.967742919922	28854
True	False	False	False	False	-3103.03344726563	-712.090576171875	130.878753662109	0.764478147029877	0.928561210632324	0.719386100769043	105.567794799805	12457
True	False	False	False	False	-3100.037109375	-648.327209472656	173.026138305664	0.707799673080444	0.951243460178375	0.52169132232666	91.0833358764648	14209
True	False	False	False	False	-3102.63037109375	-54.3592567443848	28.8376903533936	0.572012841701508	0.935041010379791	0.314717352390289	89.0769195556641	2316
True	False	False	False	False	-3097.59106445313	7.37857818603516	220.719253540039	0.693678081035614	0.954293489456177	0.490609258413315	88.0803985595703	17528
True	False	False	False	False	-3092.23657226563	-1465.74438476563	9.98227787017822	0.754574596881866	0.933233201503754	0.669301986694336	68.6666641235352	618
True	False	False	False	False	-3056.02563476563	-1373.60400390625	318.32373046875	0.526441991329193	0.867755353450775	0.270481288433075	114.75609588623	32935
True	False	False	False	False	-3077.7998046875	-1234.15185546875	297.250030517578	0.788465142250061	0.9566450715065	1	92.4179077148438	24768
True	False	False	False	False	-3083.35498046875	-609.490966796875	174.135284423828	0.822695910930634	0.950932323932648	1	81.6242065429688	12815
True	False	False	False	False	-3092.07348632813	-194.997787475586	128.660461425781	0.653944551944733	0.933448314666748	0.419334411621094	95.2413787841797	11048
True	False	False	False	False	-3091.87573242188	-417.295684814453	167.480438232422	0.740312814712524	0.948801398277283	0.61343377828598	88.0993347167969	13303
True	False	False	False	False	-3079.49584960938	-374.805450439453	160.825576782227	0.701356768608093	0.953370094299316	0.507027387619019	79.4344863891602	11518
True	False	False	False	False	-3088.94799804688	-334.24609375	198.536407470703	0.770204424858093	0.951981544494629	0.755791664123535	137.441345214844	24602
True	False	False	False	False	-3080.87426757813	-156.61311340332	260.648345947266	0.819167613983154	0.960414946079254	1	74.7829818725586	17574
True	False	False	False	False	-3078.21728515625	61.3039131164551	227.374099731445	0.813185513019562	0.961133539676666	1	95.0048751831055	19476
True	False	False	False	False	-3074.29833984375	-1051.01818847656	201.863830566406	0.828929364681244	0.965847849845886	1	87.1373596191406	15859
True	False	False	False	False	-3073.384765625	-796.773864746094	356.034576416016	0.779400050640106	0.952108323574066	0.839266538619995	95.2367630004883	30571
True	False	False	False	False	-3072.04174804688	-306.977813720703	25.5102653503418	0.794671595096588	0.957139134407043	1	53.7391319274902	1236
True	False	False	False	False	-3069.072265625	-1295.88757324219	321.651153564453	0.704130887985229	0.926447987556458	0.513235092163086	127.403450012207	36947
True	False	False	False	False	-3059.71850585938	-965.457885742188	273.958068847656	0.732108473777771	0.946518540382385	0.586695373058319	92.6153869628906	22876
True	False	False	False	False	-3064.8740234375	-837.561218261719	90.9496383666992	0.854409575462341	0.96769505739212	1	68.3536605834961	5605
True	False	False	False	False	-3054.67944335938	-713.271484375	159.716445922852	0.841049253940582	0.962684988975525	1	94.5763854980469	13619
True	False	False	False	False	-3063.64208984375	-223.909973144531	185.226699829102	0.818756580352783	0.958552300930023	1	86.5209579467773	14449
True	False	False	False	False	-3062.40185546875	-84.3023071289063	259.539215087891	0.757999539375305	0.943650960922241	0.685239017009735	72.4957275390625	16964
True	False	False	False	False	-3057.63061523438	-473.801055908203	192.990692138672	0.710991621017456	0.943780124187469	0.529292404651642	101.425285339355	17648
True	False	False	False	False	-3052.71215820313	-395.472595214844	147.515884399414	0.826427698135376	0.968282222747803	1	76.6616516113281	10196
True	False	False	False	False	-3056.3046875	14.9365062713623	235.138092041016	0.800233840942383	0.960993230342865	1	88.8915100097656	18845
True	False	False	False	False	-3051.521484375	-1489.33154296875	173.026138305664	0.757547736167908	0.962982356548309	0.683063924312592	87.4038467407227	13635
True	False	False	False	False	-3049.45874023438	-578.13427734375	143.079315185547	0.660086691379547	0.967399775981903	0.429144084453583	80.9147262573242	10438
True	False	False	False	False	-3044.6083984375	-1630.91040039063	211.846115112305	0.764225840568542	0.953088581562042	0.717936635017395	162.963348388672	31126
True	False	False	False	False	-3023.03881835938	-1242.8056640625	197.427261352539	0.782779574394226	0.961925029754639	0.890820920467377	101.101119995117	17996
True	False	False	False	False	-3038.62133789063	-525.159423828125	248.447799682617	0.706682562828064	0.950108706951141	0.519085705280304	84.0625	18830
True	False	False	False	False	-3038.51489257813	-358.894836425781	116.459907531738	0.722729206085205	0.960102736949921	0.559483647346497	71.2857131958008	7485
True	False	False	False	False	-3044.32348632813	-134.112060546875	211.846115112305	0.652987837791443	0.943581938743591	0.417839199304581	83.7382202148438	15994
True	False	False	False	False	-3041.11669921875	-300.424468994141	195.208984375	0.74776965379715	0.967494785785675	0.640845537185669	104.073860168457	18317
True	False	False	False	False	-3039.53125	-250.034454345703	279.503784179688	0.540731966495514	0.827482461929321	0.283582866191864	85.6150817871094	21575
True	False	False	False	False	-3038.34008789063	-445.764007568359	196.318130493164	0.723250091075897	0.946631491184235	0.560915350914001	79.3107376098633	14038
True	False	False	False	False	-3028.12133789063	-379.277404785156	128.660461425781	0.844098389148712	0.962641417980194	1	68.3620681762695	7930
True	False	False	False	False	-3026.814453125	-679.031311035156	149.734161376953	0.614865183830261	0.948899030685425	0.364283084869385	75.7333297729492	10224
True	False	False	False	False	-3018.22192382813	-1696.24597167969	118.678184509277	0.650750041007996	0.943697571754456	0.414374798536301	107.140190124512	11464
True	False	False	False	False	-3012.59375	-1468.4130859375	208.518692016602	0.808929800987244	0.962821066379547	1	131.893615722656	24796
True	False	False	False	False	-3002.99682617188	-1256.82104492188	230.701522827148	0.707784593105316	0.943713903427124	0.521656036376953	84.8221130371094	17643
True	False	False	False	False	-3016.62817382813	-1036.9912109375	269.521484375	0.68995600938797	0.96048229932785	0.483021408319473	105.497940063477	25636
True	False	False	False	False	-3017.83203125	-577.538391113281	161.934722900391	0.677424550056458	0.941805422306061	0.459025532007217	73.3356170654297	10707
True	False	False	False	False	-3015.466796875	-37.061393737793	244.01123046875	0.694063246250153	0.941319108009338	0.491407632827759	82.4136352539063	18131
True	False	False	False	False	-3014.31689453125	13.0196208953857	212.955261230469	0.791453123092651	0.953053772449493	1	80.3854141235352	15434
True	False	False	False	False	-3013.47387695313	-621.918701171875	168.589569091797	0.659941136837006	0.955134987831116	0.428907334804535	75.6513137817383	11499
True	False	False	False	False	-3007.83178710938	-492.770355224609	181.899276733398	0.730561852455139	0.966224491596222	0.581985175609589	79.9268264770508	13108
True	False	False	False	False	-3007.24145507813	-351.667053222656	117.569046020508	0.713317394256592	0.958487033843994	0.534983396530151	69.3962249755859	7356
True	False	False	False	False	-3006.00146484375	-1146.39538574219	123.114753723145	0.776449203491211	0.951108157634735	0.80710357427597	94.9819793701172	10543
True	False	False	False	False	-2997.0927734375	-1084.04638671875	188.554138183594	0.666200995445251	0.957566976547241	0.439291834831238	81.5	13855
True	False	False	False	False	-3003.27783203125	-903.134216308594	262.866638183594	0.73963075876236	0.955347299575806	0.611087143421173	105.270042419434	24949
True	False	False	False	False	-3002.30004882813	-274.336883544922	256.211791992188	0.77724677324295	0.944634437561035	0.815086603164673	99.6666641235352	23023
True	False	False	False	False	-3003.34790039063	-92.038932800293	278.394622802734	0.851287305355072	0.960524559020996	1	74.5856552124023	18721
True	False	False	False	False	-3003.13842773438	-141.689956665039	185.226699829102	0.792605221271515	0.946159422397614	1	95.005989074707	15866
True	False	False	False	False	-2999.63427734375	-736.207702636719	269.521484375	0.77855110168457	0.969342052936554	0.829207301139832	102.345680236816	24870
True	False	False	False	False	-2996.74194335938	-967.159912109375	204.082122802734	0.816561460494995	0.952474355697632	1	93.8369598388672	17266
True	False	False	False	False	-2994.3134765625	-1383.57653808594	211.846115112305	0.456294119358063	0.87571132183075	0.214090272784233	137.869110107422	26333
True	False	False	False	False	-2993.33349609375	-1747.39318847656	48.80224609375	0.632937669754028	0.923712074756622	0.38832101225853	116.659088134766	5133
True	False	False	False	False	-2987.48413085938	-1678.85131835938	131.987884521484	0.809868931770325	0.953242182731628	1	105.873947143555	12599
True	False	False	False	False	-2991.556640625	-833.989074707031	433.674499511719	0.654121696949005	0.931900680065155	0.419612288475037	143.242965698242	56008
True	False	False	False	False	-2991.97436523438	-387.275512695313	192.990692138672	0.807341575622559	0.956753253936768	1	77.7586212158203	13530
True	False	False	False	False	-2989.1923828125	-317.904876708984	200.754699707031	0.839820861816406	0.967243015766144	1	82.4364624023438	14921
True	False	False	False	False	-2983.97021484375	0.714540481567383	135.315322875977	0.723216474056244	0.947810888290405	0.560822665691376	74.1803283691406	9050
True	False	False	False	False	-2979.80639648438	-1567.97143554688	179.680999755859	0.776177406311035	0.96199905872345	0.804480254650116	80.9691390991211	13117
True	False	False	False	False	-2976.58129882813	-845.611633300781	94.2770690917969	0.636333703994751	0.953136384487152	0.393092930316925	130.964706420898	11132
True	False	False	False	False	-2978.52392578125	-162.168502807617	130.878753662109	0.794070303440094	0.959023416042328	1	101.110168457031	11931
True	False	False	False	False	-2978.40234375	-235.085006713867	138.64274597168	0.722498834133148	0.958261728286743	0.558853149414063	72.5599975585938	9070
True	False	False	False	False	-2975.32055664063	-1795.92504882813	25.5102653503418	0.29024463891983	0.867259979248047	0.114822089672089	99.260871887207	2283
True	False	False	False	False	-2952.84423828125	-1485.05859375	308.341461181641	0.809364140033722	0.954907059669495	1	131.582733154297	36580
True	False	False	False	False	-2955.55688476563	-1345.193359375	234.028945922852	0.678200900554657	0.959971308708191	0.460448265075684	78.1800918579102	16496
True	False	False	False	False	-2953.10498046875	-1013.74206542969	158.607299804688	0.81450617313385	0.960465252399445	1	99.8811187744141	14283
True	False	False	False	False	-2972.54516601563	-799.761596679688	354.925415039063	0.672015428543091	0.938245117664337	0.449326008558273	92.9593734741211	29747
True	False	False	False	False	-2974.32983398438	-645.5927734375	222.937530517578	0.797318458557129	0.960013151168823	1	81.1741256713867	16316
True	False	False	False	False	-2970.09594726563	-546.31005859375	109.805053710938	0.608575522899628	0.923797011375427	0.356404304504395	96.8686904907227	9590
True	False	False	False	False	-2971.501953125	-518.861633300781	190.772415161133	0.66829925775528	0.950176358222961	0.442867994308472	88.3255844116211	15192
True	False	False	False	False	-2967.58813476563	-918.202270507813	122.005615234375	0.769454181194305	0.940234303474426	0.750577867031097	133.745452880859	14712
True	False	False	False	False	-2964.1748046875	-847.79541015625	113.132476806641	0.805147111415863	0.975697875022888	1	95.9313735961914	9785
True	False	False	False	False	-2953.7734375	-69.8309555053711	139.751892089844	0.603693544864655	0.934408664703369	0.350445985794067	73.1507949829102	9217
True	False	False	False	False	-2960.32861328125	-32.9114189147949	116.459907531738	0.734479010105133	0.942436635494232	0.594105780124664	68.7523803710938	7219
True	False	False	False	False	-2953.75561523438	-206.788604736328	145.297592163086	0.673047840595245	0.954492092132568	0.451149165630341	71.0305328369141	9305
True	False	False	False	False	-2951.94897460938	-1250.419921875	137.533599853516	0.506683647632599	0.915639340877533	0.253360629081726	115.782257080078	14357
True	False	False	False	False	-2943.69848632813	-1079.07653808594	157.498153686523	0.77314817905426	0.956234812736511	0.777953743934631	118.352111816406	16806
True	False	False	False	False	-2949.69677734375	-887.946044921875	127.551322937012	0.827134490013123	0.958591163158417	1	88.0782623291016	10129
True	False	False	False	False	-2943.05029296875	-612.574035644531	207.409545898438	0.697545051574707	0.934214413166046	0.498742699623108	88.4759368896484	16545
True	False	False	False	False	-2945.484375	-287.209808349609	181.899276733398	0.771077573299408	0.96235579252243	0.762065589427948	76.2987823486328	12513
True	False	False	False	False	-2942.27368164063	-1398.18420410156	145.297592163086	0.72051614522934	0.907800674438477	0.553494393825531	146.503814697266	19192
True	False	False	False	False	-2930.49975585938	-1305.28308105469	336.070007324219	0.681087553501129	0.944128036499023	0.465808838605881	99.6996688842773	30209
True	False	False	False	False	-2936.39965820313	-1265.24890136719	72.0942230224609	0.654992878437042	0.912453234195709	0.420982748270035	109.507690429688	7118
True	False	False	False	False	-2934.72680664063	-1222.53515625	97.6044921875	0.741141617298126	0.92018049955368	0.616318583488464	120.159088134766	10574
True	False	False	False	False	-2935.39965820313	-496.883270263672	290.595184326172	0.864892542362213	0.96352207660675	1	81.2404556274414	21285
True	False	False	False	False	-2930.35693359375	-253.033752441406	188.554138183594	0.666200995445251	0.94555252790451	0.439291834831238	80.4764709472656	13681
True	False	False	False	False	-2933.82934570313	-219.465255737305	147.515884399414	0.706804156303406	0.935885488986969	0.51936799287796	84.8947372436523	11291
True	False	False	False	False	-2928.8916015625	-1841.71862792969	25.5102653503418	0.794671595096588	0.94915634393692	1	78.7826080322266	1812
True	False	False	False	False	-2919.53173828125	-1836.44702148438	9.98227787017822	0.754574596881866	0.933233201503754	0.669301986694336	67.3333358764648	606
True	False	False	False	False	-2917.42895507813	-1730.09631347656	190.772415161133	0.780394494533539	0.950747132301331	0.852164566516876	91.7558135986328	15782
True	False	False	False	False	-2927.7919921875	-773.849975585938	113.132476806641	0.763600468635559	0.948782980442047	0.714391827583313	75.7156829833984	7723
True	False	False	False	False	-2926.12670898438	-1717.14514160156	13.3097038269043	0.66390061378479	0.935661971569061	0.435427129268646	66.75	801
True	False	False	False	False	-2893.93872070313	-1663.40539550781	147.515884399414	0.817581295967102	0.960901081562042	1	94.5263137817383	12572
True	False	False	False	False	-2918.65405273438	-1521.72607421875	113.132476806641	0.633801698684692	0.945681035518646	0.389526873826981	96.0882339477539	9801
True	False	False	False	False	-2926.10620117188	-858.997863769531	153.061584472656	0.62613046169281	0.929141044616699	0.379008322954178	79.6086959838867	10986
True	False	False	False	False	-2921.27758789063	-338.083557128906	58.7845230102539	0.644668221473694	0.896174132823944	0.405185103416443	97.4528274536133	5165
True	False	False	False	False	-2906.2900390625	-1641.54052734375	342.724853515625	0.832773685455322	0.963346302509308	1	103.925567626953	32113
True	False	False	False	False	-2900.11840820313	-1545.63098144531	226.264953613281	0.745827674865723	0.955787718296051	0.633371949195862	90.7598037719727	18515
True	False	False	False	False	-2905.90869140625	-1177.33581542969	97.6044921875	0.737299859523773	0.950422644615173	0.603246867656708	121.477272033691	10690
True	False	False	False	False	-2899.13623046875	-1436.72631835938	141.970169067383	0.657634496688843	0.957570433616638	0.425183236598969	80.421875	10294
True	False	False	False	False	-2892.630859375	-1335.71533203125	173.026138305664	0.829033434391022	0.963109135627747	1	73.0705108642578	11399
True	False	False	False	False	-2889.9638671875	-1826.70593261719	41.0382537841797	0.760389924049377	0.952080726623535	0.697156250476837	93.0810775756836	3444
True	False	False	False	False	-2881.93701171875	-1629.77893066406	205.191253662109	0.753206729888916	0.966575026512146	0.663266062736511	83.0486450195313	15364
True	False	False	False	False	-2889.90185546875	-1301.33349609375	32.1651153564453	0.776993036270142	0.948197305202484	0.812498211860657	55.7931022644043	1618
True	False	False	False	False	-2889.28686523438	-1466.00268554688	201.863830566406	0.766407787799835	0.959278523921967	0.730857133865356	101.346153259277	18445
True	False	False	False	False	-2888.69702148438	-1095.67687988281	167.480438232422	0.655599415302277	0.950647532939911	0.42194128036499	112.377487182617	16969
True	False	False	False	False	-2881.22314453125	-1868.77465820313	192.990692138672	0.667984783649445	0.942251801490784	0.442328900098801	157.149429321289	27344
True	False	False	False	False	-2878.31274414063	-1827.52563476563	95.3862075805664	0.625797092914581	0.919107854366302	0.378560572862625	136.732559204102	11759
True	False	False	False	False	-2868.40869140625	-1686.64904785156	146.40673828125	0.67818558216095	0.915890097618103	0.46042013168335	90.9772720336914	12009
True	False	False	False	False	-2869.98364257813	-1155.73071289063	328.306030273438	0.707136392593384	0.956733882427216	0.520140945911407	116.641891479492	34526
True	False	False	False	False	-2874.46923828125	-828.130859375	138.64274597168	0.756871342658997	0.954511940479279	0.679850697517395	71.9759979248047	8997
True	False	False	False	False	-2865.59155273438	-1257.86572265625	167.480438232422	0.700623989105225	0.941861987113953	0.505413234233856	68.6821212768555	10371
True	False	False	False	False	-2865.25927734375	-1767.01599121094	207.409545898438	0.705866634845734	0.950891733169556	0.517199754714966	78.0213928222656	14590
True	False	False	False	False	-2862.53442382813	-1389.08825683594	186.335845947266	0.762245774269104	0.955334484577179	0.70693165063858	100.744049072266	16925
True	False	False	False	False	-2840.16479492188	-1517.42333984375	150.843307495117	0.740479946136475	0.933791100978851	0.614012479782104	77.2573547363281	10507
True	False	False	False	False	-2856.9267578125	-1325.04553222656	145.297592163086	0.689279675483704	0.95706182718277	0.481666713953018	72.2595443725586	9466
True	False	False	False	False	-2849.53344726563	-1299.68188476563	133.097030639648	0.726596474647522	0.956469535827637	0.570325434207916	69.5583343505859	8347
True	False	False	False	False	-2834.13818359375	-1729.39331054688	211.846115112305	0.417291432619095	0.863020598888397	0.187219858169556	127.450263977051	24343
True	False	False	False	False	-2828.75122070313	-1866.73034667969	24.401123046875	0.830724716186523	0.955192744731903	1	51.4545440673828	1132
True	False	False	False	False	-2833.11450195313	-1439.47265625	165.262145996094	0.621906816959381	0.949985563755035	0.373390942811966	71.34228515625	10630
True	False	False	False	False	-2822.296875	-1745.6650390625	343.834014892578	0.275500535964966	0.688749432563782	0.107577316462994	106.809677124023	33111
True	False	False	False	False	-2818.63989257813	-1548.76623535156	207.409545898438	0.703413963317871	0.959330916404724	0.511615812778473	82.7272720336914	15470
True	False	False	False	False	-2821.63232421875	-1493.77697753906	153.061584472656	0.759016990661621	0.959284722805023	0.690224945545197	66.9057998657227	9233
True	False	False	False	False	-2752.62915039063	-1861.24682617188	180.790130615234	0.845734775066376	0.959173381328583	1	86.9141082763672	14167
True	False	False	False	False	-2793.45654296875	-1708.2919921875	148.625015258789	0.627584338188171	0.936424612998962	0.380969852209091	76.2835845947266	10222
True	False	False	False	False	-2795.56176757813	-1593.24072265625	165.262145996094	0.747710049152374	0.951244354248047	0.640612363815308	103.322151184082	15395
True	False	False	False	False	-2792.33666992188	-1689.45385742188	139.751892089844	0.825376749038696	0.955566346645355	1	82.7619018554688	10428
True	False	False	False	False	-2782.75732421875	-1433.96252441406	197.427261352539	0.772825837135315	0.951819658279419	0.775377213954926	91.1123580932617	16218
True	False	False	False	False	-2782.57763671875	-1802.837890625	448.093353271484	0.708177089691162	0.938284277915955	0.522577941417694	124.745048522949	50397
True	False	False	False	False	-2756.4033203125	-1596.5185546875	333.851715087891	0.825312554836273	0.950406312942505	1	122.943519592285	37006
True	False	False	False	False	-2750.400390625	-1528.5185546875	230.701522827148	0.825085759162903	0.972417056560516	1	82.3028869628906	17119
True	False	False	False	False	-2749.98510742188	-1477.78479003906	235.138092041016	0.601936936378479	0.924501895904541	0.34833437204361	102.344337463379	21697
True	False	False	False	False	-2748.13427734375	-918.917114257813	115.350761413574	0.707784593105316	0.957392990589142	0.521656036376953	92	9568
True	False	False	False	False	-2737.84399414063	-1893.73229980469	200.754699707031	0.771863341331482	0.965310573577881	0.767917037010193	101.867401123047	18438
True	False	False	False	False	-2723.00805664063	-1838.87268066406	187.44499206543	0.784142136573792	0.952616155147552	0.923094153404236	88.0354995727539	14878
True	False	False	False	False	-2713.80200195313	-1750.65698242188	195.208984375	0.773984313011169	0.942911446094513	0.784835934638977	107.397727966309	18902
True	False	False	False	False	-2685.2958984375	-1799.29968261719	241.792938232422	0.847030460834503	0.962452471256256	1	104.513763427734	22784
True	False	False	False	False	-2688.9267578125	-1620.41638183594	289.486053466797	0.60785174369812	0.911861181259155	0.35551244020462	91.3601531982422	23845
True	False	False	False	False	-2680.70190429688	-1851.26879882813	236.24723815918	0.671979427337646	0.937501907348633	0.449262589216232	116.539909362793	24823
True	False	False	False	False	-2650.57983398438	-1789.97595214844	209.627822875977	0.725569725036621	0.920091569423676	0.567398190498352	108.476188659668	20502
True	False	False	False	False	-2646.95434570313	-1660.19543457031	154.17073059082	0.832746565341949	0.960830867290497	1	76.0215835571289	10567
True	False	False	False	False	-2608.9345703125	-1765.35302734375	186.335845947266	0.752402067184448	0.943500339984894	0.659794867038727	89.226188659668	14990
True	False	False	False	False	-2609.501953125	-1679.84106445313	217.391815185547	0.793924450874329	0.959592580795288	1	71.1581649780273	13947
True	False	False	False	False	-2581.64453125	-1859.08386230469	207.409545898438	0.729156136512756	0.956510603427887	0.577785193920135	98.721923828125	18461
True	False	False	False	False	-2557.7861328125	-709.792602539063	66.5485153198242	0.616532325744629	0.925013065338135	0.366411358118057	72.8333358764648	4370
True	False	False	False	False	-2553.16333007813	-1884.02197265625	124.223899841309	0.783444225788116	0.947516262531281	0.904983460903168	91.0892868041992	10202
True	False	False	False	False	-2544.54565429688	-712.233337402344	89.8404998779297	0.682187139987946	0.91694700717926	0.46788090467453	83.4444427490234	6759
True	False	False	False	False	-2491.36059570313	-1873.37353515625	175.244430541992	0.819792032241821	0.959173381328583	1	78.5	12403
True	False	False	False	False	-2469.6767578125	-921.613342285156	55.4570960998535	0.761327385902405	0.942854642868042	0.702032923698425	93.4000015258789	4670
True	False	False	False	False	-2365.65380859375	-383.474060058594	170.807861328125	0.616182088851929	0.943273305892944	0.365962773561478	49.9350662231445	7690
True	False	False	False	False	-2305.90502929688	-1301.40319824219	15.5279874801636	0.800106346607208	0.94487601518631	1	38.3571434020996	537
True	False	False	False	False	-2273.97436523438	-742.228332519531	126.442184448242	0.738563656806946	0.950329482555389	0.607464194297791	62.3070182800293	7103
True	False	False	False	False	-2253.54565429688	-247.073181152344	221.828384399414	0.842206358909607	0.958800315856934	1	66.9100036621094	13382
True	False	False	False	False	-2208.88330078125	-1227.10400390625	133.097030639648	0.737667322158813	0.958928644657135	0.604465067386627	72.1416702270508	8657
True	False	False	False	False	-2201.9658203125	-816.99609375	126.442184448242	0.746769428253174	0.944295227527618	0.63696414232254	71.8684234619141	8193
True	False	False	False	False	-2166.66064453125	-784.126647949219	126.442184448242	0.67285168170929	0.961122155189514	0.450801759958267	53.9298248291016	6148
True	False	False	False	False	-2163.99096679688	-745.877868652344	68.7667999267578	0.825154304504395	0.953580796718597	1	47.5161285400391	2946
True	False	False	False	False	-2162.68237304688	-720.918823242188	292.8134765625	0.796768248081207	0.949987769126892	1	64.4621200561523	17018
True	False	False	False	False	-2158.09985351563	-588.2255859375	190.772415161133	0.851411759853363	0.966165840625763	1	54.2790679931641	9336
True	False	False	False	False	-2149.95166015625	-1171.32971191406	553.461853027344	0.245615676045418	0.710668802261353	0.0934823900461197	114.480964660645	57126
True	False	False	False	False	-2144.03881835938	-762.593811035156	140.861022949219	0.810112833976746	0.9561527967453	1	54.7007865905762	6947
True	False	False	False	False	-2139.76245117188	-1819.18469238281	23.2919807434082	0.725569725036621	0.913700222969055	0.567398190498352	47.238094329834	992
True	False	False	False	False	-2133.11010742188	-839.440673828125	168.589569091797	0.815898180007935	0.952181398868561	1	57.315788269043	8712
True	False	False	False	False	-2118.90649414063	-638.095825195313	125.333038330078	0.812749564647675	0.954948961734772	1	52.7787628173828	5964
True	False	False	False	False	-2079.8427734375	-851.518310546875	205.191253662109	0.657646477222443	0.956843078136444	0.425202399492264	67.2054061889648	12433
True	False	False	False	False	-2057.06811523438	-606.328186035156	209.627822875977	0.756223440170288	0.958714783191681	0.676819801330566	56.9206352233887	10758
True	False	False	False	False	-2061.06811523438	-488.252838134766	42.1473922729492	0.796495378017426	0.947963654994965	1	37.1315803527832	1411
True	False	False	False	False	-2040.77600097656	-1486.58190917969	222.937530517578	0.787684738636017	0.959141850471497	1	65.3084564208984	13127
True	False	False	False	False	-2037.37780761719	-858.301025390625	131.987884521484	0.779522478580475	0.963957905769348	0.840783715248108	48.6470603942871	5789
True	False	False	False	False	-2024.55908203125	-830.399475097656	134.206176757813	0.780348420143127	0.967686951160431	0.851535737514496	54.4214859008789	6585
True	False	False	False	False	-2019.68786621094	-1555.39184570313	141.970169067383	0.786845147609711	0.948827087879181	1	81.75	10464
True	False	False	False	False	-2001.82580566406	-927.785888671875	159.716445922852	0.784037590026855	0.953152477741241	0.920083165168762	54.6388893127441	7868
True	False	False	False	False	-1992.43920898438	-956.156005859375	168.589569091797	0.788660645484924	0.959173381328583	1	57.8026313781738	8786
True	False	False	False	False	-1987.35498046875	-858.433532714844	139.751892089844	0.782931506633759	0.960109293460846	0.893864810466766	62.738094329834	7905
True	False	False	False	False	-1977.40100097656	-1475.73974609375	163.043869018555	0.828705549240112	0.973013401031494	1	64.972785949707	9551
True	False	False	False	False	-1950.08850097656	-1561.52893066406	160.825576782227	0.817430675029755	0.96578186750412	1	56.903450012207	8251
True	False	False	False	False	-1964.90222167969	-897.583435058594	305.014038085938	0.772821426391602	0.960294425487518	0.775342464447021	60.6036376953125	16666
True	False	False	False	False	-1941.71691894531	-1480.294921875	154.17073059082	0.832746565341949	0.962207734584808	1	62.280574798584	8657
True	False	False	False	False	-1927.97229003906	-1711.28149414063	295.031768798828	0.788424491882324	0.95308655500412	1	63.8571434020996	16986
True	False	False	False	False	-1934.96081542969	-974.033508300781	407.055084228516	0.732358336448669	0.960419833660126	0.587465405464172	67.4087219238281	24739
True	False	False	False	False	-1930.40563964844	-840.07666015625	78.7490768432617	0.739793658256531	0.918204724788666	0.611645519733429	95.3098602294922	6767
True	False	False	False	False	-1926.55395507813	-1654.00524902344	259.539215087891	0.691440224647522	0.96355414390564	0.486019819974899	80.3589706420898	18804
True	False	False	False	False	-1918.94470214844	-852.990966796875	64.3302307128906	0.625254034996033	0.928417682647705	0.377832800149918	82.7586212158203	4800
True	False	False	False	False	-1911.88195800781	-814.535705566406	242.902084350586	0.81012350320816	0.958139479160309	1	59.8767127990723	13113
True	False	False	False	False	-1909.68762207031	-731.280456542969	285.049468994141	0.802046835422516	0.958158075809479	1	64.8521423339844	16667
True	False	False	False	False	-3320.60717773438	76.9102554321289	13.3097038269043	0.615151524543762	0.938069105148315	0.364647418260574	97.9166641235352	1175
True	False	False	False	False	-3319.08642578125	87.6352157592773	18.8554134368896	0.509066939353943	0.928567945957184	0.255368679761887	97.2941207885742	1654
True	False	False	False	False	-3312.70361328125	129.77278137207	95.3862075805664	0.47301059961319	0.928986787796021	0.226489990949631	99	8514
True	False	False	False	False	-3308.79760742188	106.028854370117	149.734161376953	0.618206322193146	0.952847123146057	0.368565618991852	137.148147583008	18515
True	False	False	False	False	-3291.4345703125	67.7676239013672	39.9291114807129	0.792017757892609	0.946688234806061	1	59.9166679382324	2157
True	False	False	False	False	-3306.26586914063	172.002380371094	323.869445800781	0.208474770188332	0.926032543182373	0.0769677981734276	96.6472625732422	28221
True	False	False	False	False	-3284.5615234375	162.530181884766	148.625015258789	0.77451878786087	0.953644216060638	0.789397180080414	94.1567153930664	12617
True	False	False	False	False	-3295.39013671875	236.201049804688	340.506591796875	0.200918048620224	0.923215687274933	0.0737329572439194	99.9804534912109	30694
True	False	False	False	False	-3286.19775390625	284.94580078125	155.279876708984	0.276973217725754	0.921942532062531	0.108291976153851	103.264282226563	14457
True	False	False	False	False	-3274.65576171875	342.411651611328	28.8376903533936	0.613829612731934	0.919383406639099	0.362969666719437	109.076919555664	2836
True	False	False	False	False	-3268.93383789063	315.828094482422	103.150199890137	0.828564047813416	0.964395225048065	1	100.892471313477	9383
True	False	False	False	False	-3271.48095703125	357.638885498047	64.3302307128906	0.584455192089081	0.94994044303894	0.328184604644775	106.482757568359	6176
True	False	False	False	False	-3268.72534179688	78.0287399291992	9.98227787017822	0.661957681179047	0.925817608833313	0.432207375764847	47.2222213745117	425
True	False	False	False	False	-3266.98510742188	240.874588012695	25.5102653503418	0.815285325050354	0.956586837768555	1	53.9565200805664	1241
True	False	False	False	False	-3265.68310546875	381.657073974609	85.4039306640625	0.427842170000076	0.955648183822632	0.19422559440136	108.181816101074	8330
True	False	False	False	False	-3262.16040039063	398.823425292969	37.7108268737793	0.802700221538544	0.951372683048248	1	108.029411315918	3673
True	False	False	False	False	-3247.4658203125	420.223602294922	109.805053710938	0.795083343982697	0.963940918445587	1	106.818183898926	10575
True	False	False	False	False	-3246.08447265625	465.931365966797	43.256534576416	0.507647335529327	0.929151654243469	0.254170745611191	113.666664123535	4433
True	False	False	False	False	-3241.1904296875	177.692596435547	11.0914192199707	0.763594925403595	0.936281979084015	0.714360892772675	47.5999984741211	476
True	False	False	False	False	-3241.87841796875	444.696319580078	99.8227767944336	0.612505912780762	0.951774656772614	0.361300259828568	102.577774047852	9232
True	False	False	False	False	-3241.1044921875	483.167297363281	77.6399383544922	0.453503996133804	0.911870539188385	0.21207557618618	111.957145690918	7837
True	False	False	False	False	-3236.998046875	81.3376312255859	128.660461425781	0.798443734645844	0.965141594409943	1	122.24137878418	14180
True	False	False	False	False	-3231.77978515625	180.092041015625	52.1296730041504	0.758778512477875	0.957528114318848	0.689045190811157	58.2553176879883	2738
True	False	False	False	False	-3231.64379882813	304.368438720703	31.0559749603271	0.838463246822357	0.960098087787628	1	58.0714302062988	1626
True	False	False	False	False	-3224.71118164063	542.659545898438	371.562561035156	0.140176519751549	0.926298439502716	0.0491096898913383	110.886566162109	37147
True	False	False	False	False	-3212.509765625	287.989440917969	374.889984130859	0.426100492477417	0.793203115463257	0.193056330084801	135.180480957031	45691
True	False	False	False	False	-3212.10620117188	173.236312866211	145.297592163086	0.689279675483704	0.960177063941956	0.481666713953018	91.1832046508789	11945
True	False	False	False	False	-3210.3251953125	403.701141357422	244.01123046875	0.837460100650787	0.961283147335052	1	90.5272750854492	19916
True	False	False	False	False	-3199.81665039063	628.000549316406	545.697814941406	0.16665430366993	0.932437658309937	0.0595542937517166	111.042686462402	54633
True	False	False	False	False	-3190.56420898438	572.813537597656	164.153015136719	0.677737295627594	0.943390429019928	0.459597736597061	136.844589233398	20253
True	False	False	False	False	-3185.84985351563	421.054656982422	204.082122802734	0.751853168010712	0.941065907478333	0.657459616661072	102.02717590332	18773
True	False	False	False	False	-3177.1484375	367.838195800781	263.975769042969	0.756657063961029	0.956349730491638	0.678843438625336	90.2352905273438	21476
True	False	False	False	False	-3174.1767578125	572.055725097656	79.8582229614258	0.629905641078949	0.963053703308105	0.384132355451584	81.5833358764648	5874
True	False	False	False	False	-3175.263671875	682.2001953125	88.7313537597656	0.735508561134338	0.955595314502716	0.597400009632111	126.974998474121	10158
True	False	False	False	False	-3172.63916015625	663.8173828125	41.0382537841797	0.398868948221207	0.900495290756226	0.175412744283676	80.6216201782227	2983
True	False	False	False	False	-3168.21337890625	318.703002929688	191.881561279297	0.735023558139801	0.92847728729248	0.595842361450195	118.242774963379	20456
True	False	False	False	False	-3166.87329101563	485.148132324219	245.120376586914	0.801333367824554	0.960698366165161	1	107.185523986816	23688
True	False	False	False	False	-3167.99560546875	725.312072753906	425.910522460938	0.226744189858437	0.932456493377686	0.0849598273634911	112.369789123535	43150
True	False	False	False	False	-3166.6962890625	539.067749023438	191.881561279297	0.666485369205475	0.947670876979828	0.439773589372635	84.9248580932617	14692
True	False	False	False	False	-3156.09521484375	685.516906738281	146.40673828125	0.779091417789459	0.955089449882507	0.835518538951874	101.621215820313	13414
True	False	False	False	False	-3155.22241210938	188.399490356445	159.716445922852	0.65335351228714	0.936204016208649	0.418409734964371	95.5416641235352	13758
True	False	False	False	False	-3148.62060546875	603.685485839844	218.500961303711	0.376268953084946	0.779600441455841	0.161610499024391	99.7258911132813	19646
True	False	False	False	False	-3144.7353515625	80.6125411987305	210.736968994141	0.817535400390625	0.952036023139954	1	89.9052658081055	17082
True	False	False	False	False	-3137.36669921875	256.620941162109	155.279876708984	0.64958518743515	0.929555177688599	0.412589520215988	104.542854309082	14636
True	False	False	False	False	-3144.40234375	763.120788574219	106.477630615234	0.81877213716507	0.95887416601181	1	123.322914123535	11839
True	False	False	False	False	-3142.24096679688	289.576995849609	155.279876708984	0.72639799118042	0.954798519611359	0.569756746292114	110.785713195801	15510
True	False	False	False	False	-3136.00927734375	396.993927001953	273.958068847656	0.77924370765686	0.950693964958191	0.83735454082489	89.267204284668	22049
True	False	False	False	False	-3141.44897460938	649.351928710938	154.17073059082	0.585333406925201	0.921512484550476	0.329161405563354	75.4604339599609	10489
True	False	False	False	False	-3139.05981445313	806.996459960938	346.052276611328	0.193165510892868	0.919033408164978	0.0704558789730072	115.612182617188	36071
True	False	False	False	False	-3133.29614257813	787.166870117188	100.931915283203	0.721950054168701	0.934110522270203	0.557357847690582	112.747253417969	10260
True	False	False	False	False	-3131.06396484375	522.944091796875	169.698715209961	0.726159274578094	0.95748645067215	0.56907457113266	89.9934616088867	13769
True	False	False	False	False	-3122.23046875	249.701614379883	119.787330627441	0.699691891670227	0.957242965698242	0.503374934196472	84.8796310424805	9167
True	False	False	False	False	-3127.39453125	579.142028808594	204.082122802734	0.729883551597595	0.944248080253601	0.579949259757996	81.114128112793	14925
True	False	False	False	False	-3119.806640625	124.695953369141	293.922607421875	0.765848755836487	0.96029531955719	0.727460384368896	78.1924514770508	20721
True	False	False	False	False	-3118.91088867188	859.634460449219	176.353576660156	0.31265577673912	0.925765633583069	0.126233071088791	116.081764221191	18457
True	False	False	False	False	-3118.46752929688	354.899810791016	328.306030273438	0.760389924049377	0.943349182605743	0.697156250476837	108.219596862793	32033
True	False	False	False	False	-3117.29565429688	666.330749511719	99.8227767944336	0.777396082878113	0.94487589597702	0.816632270812988	123.300003051758	11097
True	False	False	False	False	-3116.66650390625	837.679382324219	62.1119499206543	0.787172973155975	0.962478160858154	1	94.4285736083984	5288
True	False	False	False	False	-3111.90502929688	753.294616699219	184.117568969727	0.795342266559601	0.962509095668793	1	97.3072280883789	16153
True	False	False	False	False	-3104.58129882813	544.635986328125	143.079315185547	0.753439962863922	0.95204222202301	0.664282858371735	96.9534912109375	12507
True	False	False	False	False	-3100.91674804688	474.699127197266	250.666076660156	0.751955151557922	0.945260286331177	0.657891392707825	98.0840682983398	22167
True	False	False	False	False	-3097.37475585938	270.384490966797	98.7136306762695	0.782779574394226	0.950872540473938	0.890820920467377	104.685394287109	9317
True	False	False	False	False	-3095.85522460938	703.508605957031	112.023338317871	0.801285207271576	0.951100528240204	1	100.20792388916	10121
True	False	False	False	False	-3094.12890625	880.5546875	425.910522460938	0.538424849510193	0.913914024829865	0.28142374753952	133.98698425293	51451
True	False	False	False	False	-3084.72485351563	125.985977172852	11.0914192199707	0.55325049161911	0.880693912506104	0.295611768960953	50.7000007629395	507
True	False	False	False	False	-3085.50048828125	324.512542724609	174.135284423828	0.777160704135895	0.952827990055084	0.814203679561615	91.1592330932617	14312
True	False	False	False	False	-3086.96997070313	458.134185791016	36.6016845703125	0.820213973522186	0.956876516342163	1	66.2424240112305	2186
True	False	False	False	False	-3087.07641601563	633.840087890625	191.881561279297	0.813392817974091	0.945111811161041	1	112.306358337402	19429
True	False	False	False	False	-3086.93774414063	786.355346679688	292.8134765625	0.602831661701202	0.908276259899139	0.34940779209137	123.227272033691	32532
True	False	False	False	False	-3082.31079101563	407.187042236328	374.889984130859	0.789338171482086	0.95045268535614	1	108.523666381836	36681
True	False	False	False	False	-3080.5791015625	232.995574951172	314.996307373047	0.812282741069794	0.96279764175415	1	80.1267623901367	22756
True	False	False	False	False	-3074.4833984375	664.991943359375	123.114753723145	0.76763504743576	0.931241929531097	0.738543272018433	108.72972869873	12069
True	False	False	False	False	-3072.22778320313	559.273498535156	187.44499206543	0.340179651975632	0.738102614879608	0.140961468219757	117.248519897461	19815
True	False	False	False	False	-3073.13720703125	970.083862304688	1061.44885253906	0.107458591461182	0.927741289138794	0.0367665812373161	112.92894744873	108073
True	False	False	False	False	-3059.59057617188	605.673583984375	173.026138305664	0.829033434391022	0.964943110942841	1	145.307693481445	22668
True	False	False	False	False	-3058.01831054688	691.115844726563	159.716445922852	0.811793208122253	0.950994849205017	1	103.472221374512	14900
True	False	False	False	False	-3052.97998046875	450.834442138672	326.087738037109	0.640623927116394	0.920227646827698	0.399247795343399	92.3707504272461	27157
True	False	False	False	False	-3052.7861328125	927.124633789063	232.919815063477	0.783339381217957	0.961673855781555	0.90258914232254	102.180953979492	21458
True	False	False	False	False	-3050.22192382813	164.970397949219	192.990692138672	0.574394285678864	0.948023021221161	0.317242980003357	71.4712677001953	12436
True	False	False	False	False	-3049.7177734375	366.223693847656	215.173538208008	0.785823166370392	0.950676620006561	1	79.1288681030273	15351
True	False	False	False	False	-3050.21044921875	748.223449707031	131.987884521484	0.750850260257721	0.926087558269501	0.653257846832275	133.899154663086	15934
True	False	False	False	False	-3048.37670898438	487.463470458984	122.005615234375	0.748618364334106	0.944688856601715	0.64419424533844	112.84545135498	12413
True	False	False	False	False	-3046.80932617188	501.797607421875	52.1296730041504	0.758778512477875	0.952071368694305	0.689045190811157	69.8085098266602	3281
True	False	False	False	False	-3043.857421875	942.490966796875	146.40673828125	0.523612141609192	0.920189917087555	0.267961025238037	93.1969680786133	12302
True	False	False	False	False	-3043.291015625	222.323532104492	192.990692138672	0.74201226234436	0.960182726383209	0.619389593601227	86.8218383789063	15107
True	False	False	False	False	-3041.26049804688	782.749084472656	171.917007446289	0.832001447677612	0.967913746833801	1	117.135482788086	18156
True	False	False	False	False	-3037.73168945313	311.288787841797	163.043869018555	0.781204581260681	0.953716814517975	0.86380922794342	86.9591827392578	12783
True	False	False	False	False	-3037.6259765625	408.939422607422	224.046676635742	0.778208315372467	0.938548505306244	0.825352907180786	102.094062805176	20623
True	False	False	False	False	-3035.18481445313	824.791809082031	25.5102653503418	0.705347895622253	0.933942139148712	0.516008198261261	87.0434799194336	2002
True	False	False	False	False	-3027.458984375	1049.96362304688	122.005615234375	0.757144927978516	0.958626866340637	0.681144237518311	122.790908813477	13507
True	False	False	False	False	-3026.43896484375	430.871551513672	14.4188451766968	0.805326879024506	0.942608833312988	1	55.3076934814453	719
True	False	False	False	False	-3026.1708984375	723.239135742188	167.480438232422	0.783472120761871	0.954798519611359	0.905631244182587	79.0927124023438	11943
True	False	False	False	False	-3026.43383789063	993.474304199219	291.704345703125	0.739098310470581	0.953358173370361	0.609272181987762	98.0874557495117	25797
True	False	False	False	False	-3024.60205078125	660.425048828125	191.881561279297	0.77479499578476	0.958004772663116	0.791807651519775	73.7919082641602	12766
True	False	False	False	False	-3015.99755859375	318.590393066406	157.498153686523	0.665052056312561	0.937376320362091	0.437354356050491	79.9436645507813	11352
True	False	False	False	False	-3014.16528320313	867.138000488281	349.379699707031	0.692627966403961	0.931240558624268	0.488445252180099	130.453964233398	41093
True	False	False	False	False	-3012.59448242188	565.163940429688	167.480438232422	0.707203209400177	0.940315425395966	0.520296692848206	111.337745666504	16812
True	False	False	False	False	-3012.015625	1079.45629882813	302.795745849609	0.486881107091904	0.905251324176788	0.237233847379684	144.582412719727	39471
True	False	False	False	False	-3007.57568359375	915.167785644531	385.981384277344	0.332339078187943	0.704610466957092	0.136681243777275	126.37931060791	43980
True	False	False	False	False	-3005.92333984375	760.066772460938	69.8759460449219	0.766303777694702	0.946962833404541	0.730220139026642	118.460319519043	7463
True	False	False	False	False	-3004.94213867188	458.007202148438	322.760314941406	0.823752820491791	0.972129046916962	1	93.4982833862305	27208
True	False	False	False	False	-3003.38818359375	1010.13757324219	18.8554134368896	0.733056426048279	0.943199634552002	0.589630365371704	59.294116973877	1008
True	False	False	False	False	-3003.74975585938	1121.46325683594	126.442184448242	0.35965096950531	0.903419673442841	0.151901483535767	114.350875854492	13036
True	False	False	False	False	-3003.03564453125	163.146194458008	249.556930541992	0.799840331077576	0.956403732299805	1	82.8488922119141	18641
True	False	False	False	False	-3001.02392578125	1101.30981445313	43.256534576416	0.779702305793762	0.949179470539093	0.843046307563782	98.7692337036133	3852
True	False	False	False	False	-2998.376953125	705.604675292969	191.881561279297	0.75111722946167	0.963138937950134	0.654368281364441	123.248558044434	21322
True	False	False	False	False	-2998.7177734375	1065.50024414063	146.40673828125	0.708543181419373	0.933130621910095	0.523440957069397	123.030303955078	16240
True	False	False	False	False	-2998.35302734375	770.177856445313	32.1651153564453	0.759870648384094	0.941819429397583	0.694506108760834	97.2758636474609	2821
True	False	False	False	False	-2996.99365234375	868.925476074219	16.6371288299561	0.693598926067352	0.941181302070618	0.490445405244827	69.8666687011719	1048
True	False	False	False	False	-2996.97534179688	1017.90570068359	56.5662384033203	0.789839804172516	0.963746070861816	1	80.9215698242188	4127
True	False	False	False	False	-2993.396484375	83.132209777832	158.607299804688	0.767588436603546	0.950338244438171	0.738245189189911	87.2237777709961	12473
True	False	False	False	False	-2993.1259765625	200.106674194336	250.666076660156	0.574912846088409	0.904610097408295	0.317796111106873	86.123893737793	19464
True	False	False	False	False	-2989.0693359375	253.153503417969	249.556930541992	0.815837144851685	0.964799284934998	1	76.6266632080078	17241
True	False	False	False	False	-2991.12451171875	612.356994628906	240.683807373047	0.850385963916779	0.967207252979279	1	105.557601928711	22906
True	False	False	False	False	-2984.84326171875	818.831787109375	79.8582229614258	0.670732975006104	0.941700577735901	0.447078943252563	109.597221374512	7891
True	False	False	False	False	-2980.59594726563	333.197540283203	37.7108268737793	0.748016774654388	0.937679588794708	0.64181524515152	59.3235282897949	2017
True	False	False	False	False	-2983.43701171875	398.467468261719	220.719253540039	0.742307305335999	0.954891443252563	0.620439887046814	83.9849243164063	16713
True	False	False	False	False	-2983.45654296875	949.84130859375	273.958068847656	0.656318128108978	0.951533436775208	0.423081636428833	82.9271240234375	20483
True	False	False	False	False	-2980.73486328125	1146.05004882813	212.955261230469	0.541195452213287	0.93808388710022	0.284018754959106	136.15625	26142
True	False	False	False	False	-2980.56689453125	368.466064453125	155.279876708984	0.781193256378174	0.960869550704956	0.863637804985046	70.7785720825195	9909
True	False	False	False	False	-2976.00341796875	1022.61791992188	278.394622802734	0.828580260276794	0.958587110042572	1	91.0597610473633	22856
True	False	False	False	False	-2971.80688476563	554.565063476563	164.153015136719	0.742691874504089	0.956068754196167	0.621816456317902	79.2162170410156	11724
True	False	False	False	False	-2972.57836914063	722.161865234375	300.577453613281	0.590507090091705	0.908416867256165	0.334989070892334	118.922508239746	32228
True	False	False	False	False	-2971.78833007813	1183.35375976563	252.884368896484	0.251137316226959	0.933279454708099	0.0960298255085945	115.12718963623	26249
True	False	False	False	False	-2967.94799804688	132.889984130859	174.135284423828	0.795551776885986	0.959653615951538	1	89.7006378173828	14083
True	False	False	False	False	-2969.5517578125	314.545440673828	231.810668945313	0.720279812812805	0.959595561027527	0.552863478660583	109.540672302246	22894
True	False	False	False	False	-2961.349609375	70.490119934082	167.480438232422	0.700623989105225	0.951906323432922	0.505413234233856	73.6291427612305	11118
True	False	False	False	False	-2964.9677734375	632.027893066406	173.026138305664	0.714371740818024	0.962143778800964	0.537607729434967	76.1794891357422	11884
True	False	False	False	False	-2964.92456054688	514.140502929688	299.468322753906	0.729813098907471	0.937702357769012	0.579738736152649	99.9296264648438	26981
True	False	False	False	False	-2963.95068359375	887.512939453125	320.542022705078	0.74974650144577	0.972037255764008	0.648727655410767	112.044982910156	32381
True	False	False	False	False	-2959.10986328125	199.298614501953	155.279876708984	0.693009555339813	0.946784853935242	0.489229440689087	84.6142883300781	11846
True	False	False	False	False	-2956.57275390625	444.716918945313	201.863830566406	0.78311288356781	0.954315304756165	0.897637963294983	78.6813201904297	14320
True	False	False	False	False	-2956.29467773438	969.394836425781	230.701522827148	0.754196107387543	0.940826654434204	0.667614281177521	93.9567337036133	19543
True	False	False	False	False	-2953.54028320313	1217.56884765625	124.223899841309	0.444276958703995	0.936081230640411	0.205519050359726	114.133926391602	12783
True	False	False	False	False	-2950.08764648438	390.531311035156	138.64274597168	0.841176152229309	0.965533077716827	1	71.5839996337891	8948
True	False	False	False	False	-2946.61962890625	250.526184082031	175.244430541992	0.425819545984268	0.861109375953674	0.192868202924728	71.7784805297852	11341
True	False	False	False	False	-2944.36157226563	784.919616699219	183.008422851563	0.790551066398621	0.946924388408661	1	97.3878784179688	16069
True	False	False	False	False	-2945.14306640625	852.838195800781	232.919815063477	0.544798493385315	0.874497890472412	0.287431418895721	75.5999984741211	15876
True	False	False	False	False	-2937.62109375	693.067077636719	202.97297668457	0.830303430557251	0.957730948925018	1	97.2404403686523	17795
True	False	False	False	False	-2940.44140625	1074.50671386719	205.191253662109	0.647041022777557	0.901930093765259	0.408732116222382	97.0216217041016	17949
True	False	False	False	False	-2939.32177734375	955.86865234375	15.5279874801636	0.647358953952789	0.922711372375488	0.409211099147797	52.2142868041992	731
True	False	False	False	False	-2938.71044921875	1245.72778320313	161.934722900391	0.414541482925415	0.947862327098846	0.185423746705055	113.061645507813	16507
True	False	False	False	False	-2935.47143554688	605.615417480469	174.135284423828	0.769729197025299	0.955545246601105	0.752471208572388	86.8280258178711	13632
True	False	False	False	False	-2930.36938476563	358.879974365234	214.064392089844	0.728514790534973	0.955716133117676	0.575893700122833	90.0569915771484	17381
True	False	False	False	False	-2929.40307617188	452.523040771484	246.229507446289	0.845073401927948	0.96457576751709	1	93.5180206298828	20761
True	False	False	False	False	-2927.357421875	322.441741943359	155.279876708984	0.72639799118042	0.961736083030701	0.569756746292114	74.9714279174805	10496
True	False	False	False	False	-2926.96923828125	634.143615722656	158.607299804688	0.806155741214752	0.960668444633484	1	77.0349655151367	11016
True	False	False	False	False	-2908.47485351563	482.461883544922	244.01123046875	0.820641219615936	0.962760329246521	1	99.0727310180664	21796
True	False	False	False	False	-2917.84716796875	557.939514160156	148.625015258789	0.702173590660095	0.951405584812164	0.508839070796967	79.0895538330078	10598
True	False	False	False	False	-2925.0869140625	782.598449707031	85.4039306640625	0.740752220153809	0.933400869369507	0.614958584308624	84.4415588378906	6502
True	False	False	False	False	-2924.45678710938	713.185791015625	76.5307922363281	0.71895444393158	0.914488315582275	0.54935622215271	133.246383666992	9194
True	False	False	False	False	-2913.27416992188	1196.64697265625	200.754699707031	0.517687261104584	0.922735273838043	0.262759983539581	107.04972076416	19376
True	False	False	False	False	-2911.89111328125	512.81494140625	228.483245849609	0.790832579135895	0.962677657604218	1	75.1941757202148	15490
True	False	False	False	False	-2906.6494140625	605.485595703125	280.612915039063	0.515576779842377	0.84868711233139	0.260931462049484	106.74308013916	27006
True	False	False	False	False	-2907.67504882813	1084.66479492188	34.3833999633789	0.812275528907776	0.95572304725647	1	56.1935501098633	1742
True	False	False	False	False	-2906.95727539063	975.021179199219	242.902084350586	0.701657176017761	0.968335151672363	0.507692158222198	100.04109954834	21909
True	False	False	False	False	-2906.32373046875	319.088470458984	117.569046020508	0.793545544147491	0.9509596824646	1	89.7358474731445	9512
True	False	False	False	False	-2901.29663085938	771.412292480469	206.300399780273	0.851750910282135	0.964551389217377	1	105.075271606445	19544
True	False	False	False	False	-2903.33032226563	1066.57666015625	212.955261230469	0.676993489265442	0.945942759513855	0.458238929510117	92.8541641235352	17828
True	False	False	False	False	-2900.10815429688	399.030792236328	159.716445922852	0.811793208122253	0.955555021762848	1	87.3888854980469	12584
True	False	False	False	False	-2897.24194335938	663.0810546875	199.645553588867	0.741987287998199	0.957426309585571	0.619300961494446	80.1277770996094	14423
True	False	False	False	False	-2898.76928710938	728.782531738281	208.518692016602	0.794595122337341	0.95920342206955	1	74.6170196533203	14028
True	False	False	False	False	-2894.09985351563	999.331909179688	275.067199707031	0.696944415569305	0.935597717761993	0.497461944818497	83.2338714599609	20642
True	False	False	False	False	-2896.85498046875	1283.40698242188	1180.12707519531	0.379417300224304	0.880744338035583	0.16349071264267	152.101501464844	161836
True	False	False	False	False	-2895.61303710938	1142.94372558594	222.937530517578	0.714524030685425	0.959585607051849	0.53798907995224	121.009948730469	24323
True	False	False	False	False	-2890.89379882813	447.746154785156	194.099838256836	0.743520975112915	0.929080009460449	0.624813377857208	79.0971450805664	13842
True	False	False	False	False	-2890.0302734375	853.281188964844	358.252838134766	0.439659953117371	0.882767558097839	0.202297791838646	117.953559875488	38099
True	False	False	False	False	-2888.14672851563	1124.52478027344	36.6016845703125	0.691693365573883	0.947963654994965	0.486534744501114	57.7878799438477	1907
True	False	False	False	False	-2886.46362304688	1161.97399902344	75.4216537475586	0.758873462677002	0.951855719089508	0.689513981342316	80.2058792114258	5454
True	False	False	False	False	-2883.763671875	1240.02014160156	44.3656768798828	0.749354422092438	0.944926857948303	0.647141218185425	75.4000015258789	3016
True	False	False	False	False	-2878.50048828125	691.629760742188	173.026138305664	0.757547736167908	0.959263443946838	0.683063924312592	76.9487152099609	12004
True	False	False	False	False	-2877.82299804688	895.558410644531	277.285491943359	0.794807851314545	0.964201867580414	1	91.9240036010742	22981
True	False	False	False	False	-2875.92138671875	1015.59484863281	231.810668945313	0.61947637796402	0.946162581443787	0.370211869478226	85.02392578125	17770
True	False	False	False	False	-2869.22387695313	407.410278320313	128.660461425781	0.811424374580383	0.956187844276428	1	78.3620681762695	9090
True	False	False	False	False	-2872.4453125	1238.38928222656	67.6576614379883	0.483944535255432	0.927042365074158	0.234922960400581	86.2459030151367	5261
True	False	False	False	False	-2872.24633789063	639.021911621094	141.970169067383	0.747599303722382	0.937400996685028	0.640179634094238	124.9453125	15993
True	False	False	False	False	-2867.79907226563	1064.36462402344	179.680999755859	0.71892911195755	0.957627177238464	0.549289762973785	114.722221374512	18585
True	False	False	False	False	-2871.78173828125	1183.62353515625	29.9468326568604	0.764188587665558	0.943764388561249	0.717723667621613	55.1481475830078	1489
True	False	False	False	False	-2870.9482421875	1328.70422363281	292.8134765625	0.378687381744385	0.798446774482727	0.163053616881371	132.174240112305	34894
True	False	False	False	False	-2865.28173828125	753.336853027344	246.229507446289	0.804959297180176	0.954455077648163	1	80.8108139038086	17940
True	False	False	False	False	-2863.84155273438	1226.26232910156	222.937530517578	0.47382190823555	0.873939394950867	0.227106675505638	135.024871826172	27140
True	False	False	False	False	-2862.22119140625	1158.97216796875	302.795745849609	0.684982717037201	0.948625087738037	0.473225653171539	90.8644714355469	24806
True	False	False	False	False	-2860.03198242188	1382.71337890625	411.491668701172	0.187748953700066	0.933727860450745	0.0681907162070274	110.592994689941	41030
True	False	False	False	False	-2851.20947265625	565.068420410156	165.262145996094	0.839980483055115	0.960115194320679	1	82.5906066894531	12306
True	False	False	False	False	-2853.111328125	943.203125	303.904907226563	0.789450407028198	0.964011311531067	1	115.394157409668	31618
True	False	False	False	False	-2850.1171875	838.184692382813	234.028945922852	0.812880992889404	0.963258802890778	1	82.4834136962891	17404
True	False	False	False	False	-2849.052734375	526.495544433594	201.863830566406	0.73456221818924	0.938625395298004	0.594370305538177	74.538459777832	13566
True	False	False	False	False	-2835.58447265625	598.837036132813	144.188446044922	0.799139618873596	0.95416671037674	1	99.8615417480469	12982
True	False	False	False	False	-2847.43627929688	697.119812011719	184.117568969727	0.578646063804626	0.902569890022278	0.321812391281128	109.391563415527	18159
True	False	False	False	False	-2843.47338867188	780.536682128906	55.4570960998535	0.774352729320526	0.958401501178741	0.787966012954712	120.199996948242	6010
True	False	False	False	False	-2838.46948242188	1327.85070800781	217.391815185547	0.761550307273865	0.931771755218506	0.703210771083832	142.887756347656	28006
True	False	False	False	False	-2835.47045898438	1423.47729492188	39.9291114807129	0.548155725002289	0.929958283901215	0.290650874376297	114.583335876465	4125
True	False	False	False	False	-2830.9482421875	1003.89923095703	272.848907470703	0.731400609016418	0.959727942943573	0.584527909755707	80.2682952880859	19746
True	False	False	False	False	-2833.42797851563	1346.18347167969	195.208984375	0.689713954925537	0.936203956604004	0.482535779476166	138.420455932617	24362
True	False	False	False	False	-2829.70629882813	1167.64587402344	119.787330627441	0.735007107257843	0.932427227497101	0.595789611339569	130.268524169922	14069
True	False	False	False	False	-2829.14404296875	1260.07360839844	136.424453735352	0.669698774814606	0.946814596652985	0.445281118154526	96.7804870605469	11904
True	False	False	False	False	-2823.0791015625	964.705505371094	78.7490768432617	0.673951745033264	0.895613729953766	0.45275616645813	118.661972045898	8425
True	False	False	False	False	-2811.7490234375	324.6640625	163.043869018555	0.445616036653519	0.940140724182129	0.206460639834404	80.5714263916016	11844
True	False	False	False	False	-2820.76928710938	769.866943359375	41.0382537841797	0.650850415229797	0.890340149402618	0.414529263973236	118.27027130127	4376
True	False	False	False	False	-2803.18432617188	787.652160644531	128.660461425781	0.48847970366478	0.878118813037872	0.238500252366066	81.6379318237305	9470
True	False	False	False	False	-2815.37963867188	1387.03369140625	14.4188451766968	0.742955923080444	0.934609174728394	0.622766435146332	55.6153831481934	723
True	False	False	False	False	-2811.95458984375	1458.228515625	33.2742576599121	0.693598926067352	0.942643821239471	0.490445405244827	112.900001525879	3387
True	False	False	False	False	-2810.76928710938	1436.46789550781	27.7285480499268	0.748627901077271	0.952666342258453	0.644232213497162	80.879997253418	2022
True	False	False	False	False	-2810.5478515625	1237.93920898438	211.846115112305	0.735830664634705	0.959489047527313	0.59844034910202	93.4502639770508	17849
True	False	False	False	False	-2805.48608398438	1408.66918945313	43.256534576416	0.858019232749939	0.965798377990723	1	63.1025657653809	2461
True	False	False	False	False	-2799.7578125	741.310241699219	231.810668945313	0.78616851568222	0.944546103477478	1	88.363639831543	18468
True	False	False	False	False	-2800.66577148438	899.303344726563	75.4216537475586	0.75434798002243	0.931857645511627	0.66828989982605	128.382354736328	8730
True	False	False	False	False	-2793.87231445313	1471.94982910156	118.678184509277	0.650750041007996	0.934159815311432	0.414374798536301	128.028030395508	13699
True	False	False	False	False	-2793.7451171875	596.224670410156	186.335845947266	0.804924726486206	0.956563711166382	1	77.7797622680664	13067
True	False	False	False	False	-2793.16381835938	1115.89086914063	177.462707519531	0.538352727890015	0.9233717918396	0.281356573104858	88.4187469482422	14147
True	False	False	False	False	-2791.12866210938	1166.51135253906	183.008422851563	0.748634278774261	0.939096808433533	0.644257545471191	94.8060607910156	15643
True	False	False	False	False	-2791.3876953125	1304.46276855469	186.335845947266	0.738803207874298	0.951455354690552	0.6082723736763	86.6547622680664	14558
True	False	False	False	False	-2790.91381835938	849.254089355469	452.529907226563	0.742224454879761	0.949535667896271	0.620144486427307	93.4289245605469	38119
True	False	False	False	False	-2787.86694335938	1075.03674316406	258.430084228516	0.783976197242737	0.963172435760498	0.918372631072998	115.806869506836	26983
True	False	False	False	False	-2789.33715820313	1494.86975097656	39.9291114807129	0.464339554309845	0.935535192489624	0.219986364245415	110.75	3987
True	False	False	False	False	-2787.24780273438	1457.32336425781	29.9468326568604	0.80851811170578	0.952666342258453	1	70.3333358764648	1899
True	False	False	False	False	-2760.95288085938	711.564331054688	122.005615234375	0.748618364334106	0.956785082817078	0.64419424533844	90.4090881347656	9945
True	False	False	False	False	-2780.36206054688	807.542236328125	189.663269042969	0.735781848430634	0.956503331661224	0.598282516002655	81.0116958618164	13853
True	False	False	False	False	-2781.59008789063	1027.341796875	230.701522827148	0.692064881324768	0.944342494010925	0.487292498350143	98.225959777832	20431
True	False	False	False	False	-2779.85034179688	925.175537109375	156.389007568359	0.666599035263062	0.952676773071289	0.439966380596161	90.5319137573242	12765
True	False	False	False	False	-2774.83618164063	1402.61096191406	291.704345703125	0.600548207759857	0.903723955154419	0.346676737070084	127.77946472168	33606
True	False	False	False	False	-2773.87060546875	762.071838378906	114.241622924805	0.762033998966217	0.956472516059875	0.705790936946869	77.0388336181641	7935
True	False	False	False	False	-2769.67138671875	894.644592285156	63.2210922241211	0.801229655742645	0.962478160858154	1	130.526321411133	7440
True	False	False	False	False	-2766.00415039063	1029.69689941406	29.9468326568604	0.764188587665558	0.961207389831543	0.717723667621613	61.5555572509766	1662
True	False	False	False	False	-2770.25537109375	1491.12670898438	14.4188451766968	0.805326879024506	0.942608833312988	1	73.9230804443359	961
True	False	False	False	False	-2771.07763671875	1519.4052734375	106.477630615234	0.209738105535507	0.92620837688446	0.0775125771760941	110.989585876465	10655
True	False	False	False	False	-2764.38793945313	1275.69799804688	211.846115112305	0.742123007774353	0.958207309246063	0.619783222675323	82.8848190307617	15831
True	False	False	False	False	-2764.244140625	960.818664550781	175.244430541992	0.679845213890076	0.950385808944702	0.463488072156906	81.4050598144531	12862
True	False	False	False	False	-2751.89477539063	1133.33630371094	97.6044921875	0.773984313011169	0.952540874481201	0.784835934638977	92.4090881347656	8132
True	False	False	False	False	-2761.2021484375	1199.41967773438	211.846115112305	0.531292915344238	0.958170175552368	0.274857342243195	89.7068099975586	17134
True	False	False	False	False	-2753.61840820313	1510.54162597656	263.975769042969	0.66884183883667	0.942037105560303	0.443800866603851	115.441177368164	27475
True	False	False	False	False	-2744.19482421875	735.466247558594	109.805053710938	0.666211485862732	0.92719167470932	0.439309626817703	87.2121200561523	8634
True	False	False	False	False	-2746.64819335938	984.755615234375	176.353576660156	0.669554054737091	0.885554730892181	0.445030599832535	142.899368286133	22721
True	False	False	False	False	-2747.87866210938	1085.2578125	187.44499206543	0.749993979930878	0.917181551456451	0.649735033512115	136.514785766602	23071
True	False	False	False	False	-2745.85498046875	775.882019042969	127.551322937012	0.725611567497253	0.952979803085327	0.5675168633461	73.1826095581055	8416
True	False	False	False	False	-2738.78979492188	801.820068359375	145.297592163086	0.696175515651703	0.941670417785645	0.495831906795502	77.6488571166992	10172
True	False	False	False	False	-2742.8876953125	1142.72534179688	33.2742576599121	0.849098384380341	0.961207389831543	1	65	1950
True	False	False	False	False	-2745.07592773438	1531.07312011719	140.861022949219	0.78069794178009	0.953589022159576	0.856390178203583	149.149612426758	18942
True	False	False	False	False	-2742.74389648438	913.809509277344	130.878753662109	0.772971868515015	0.964554309844971	0.776539385318756	68.398307800293	8071
True	False	False	False	False	-2739.40234375	1112.04357910156	77.6399383544922	0.821241796016693	0.9591423869133	1	114.800003051758	8036
True	False	False	False	False	-2742.44555664063	1363.38720703125	314.996307373047	0.644279181957245	0.932124674320221	0.404608070850372	101.852111816406	28926
True	False	False	False	False	-2740.75634765625	1202.00415039063	65.4393768310547	0.785227477550507	0.948626279830933	0.970944821834564	85.5932235717773	5050
True	False	False	False	False	-2729.81689453125	920.221984863281	14.4188451766968	0.742955923080444	0.94487601518631	0.622766435146332	54.230770111084	705
True	False	False	False	False	-2732.18212890625	1506.44543457031	11.0914192199707	0.763594925403595	0.936281979084015	0.714360892772675	52.0999984741211	521
True	False	False	False	False	-2732.12084960938	1573.98071289063	78.7490768432617	0.477788060903549	0.946390569210052	0.230142027139664	108.732391357422	7720
True	False	False	False	False	-2731.96459960938	1011.91333007813	311.668884277344	0.818098247051239	0.961461305618286	1	97.5907440185547	27423
True	False	False	False	False	-2730.39526367188	1087.43212890625	96.4953460693359	0.592089056968689	0.941049098968506	0.336796790361404	84.7586212158203	7374
True	False	False	False	False	-2731.84057617188	1188.53002929688	163.043869018555	0.752191781997681	0.953311920166016	0.658897221088409	89.1700668334961	13108
True	False	False	False	False	-2730.28466796875	1122.06457519531	83.1856460571289	0.792507886886597	0.941651880741119	1	113.546669006348	8516
True	False	False	False	False	-2715.02270507813	817.01220703125	269.521484375	0.673088371753693	0.949439823627472	0.45122104883194	86.8600845336914	21107
True	False	False	False	False	-2725.46655273438	1215.37377929688	202.97297668457	0.754353761672974	0.954615652561188	0.668315708637238	126.322402954102	23117
True	False	False	False	False	-2726.44482421875	1429.93798828125	321.651153564453	0.609013974666595	0.911645472049713	0.356946021318436	99.5241394042969	28862
True	False	False	False	False	-2724.98046875	882.114379882813	124.223899841309	0.796285450458527	0.966072559356689	1	71.8482131958008	8047
True	False	False	False	False	-2714.56201171875	1290.9453125	88.7313537597656	0.582136809825897	0.89457893371582	0.325623273849487	96.8249969482422	7746
True	False	False	False	False	-2723.15844726563	1309.16882324219	215.173538208008	0.68964010477066	0.947591423988342	0.482387721538544	76.9175262451172	14922
True	False	False	False	False	-2716.72265625	1583.62219238281	61.0028076171875	0.760719418525696	0.96068811416626	0.698856711387634	100.090911865234	5505
True	False	False	False	False	-2710.02514648438	1127.0166015625	262.866638183594	0.60882568359375	0.931853353977203	0.356713235378265	114.35865020752	27103
True	False	False	False	False	-2713.54321289063	1560.71899414063	59.8936653137207	0.718682765960693	0.942469656467438	0.54864364862442	119.074073791504	6430
True	False	False	False	False	-2711.7685546875	1542.78942871094	666.594299316406	0.325311541557312	0.793541967868805	0.132903099060059	153.875213623047	92479
True	False	False	False	False	-2699.34765625	958.008666992188	145.297592163086	0.793201148509979	0.950596749782562	1	78.3969497680664	10270
True	False	False	False	False	-2703.80493164063	1167.0927734375	200.754699707031	0.73316490650177	0.955727100372314	0.589968621730804	77.1988983154297	13973
True	False	False	False	False	-2704.93115234375	1611.2900390625	80.9673614501953	0.332482635974884	0.908684253692627	0.136758998036385	107.945205688477	7880
True	False	False	False	False	-2696.98510742188	1032.49926757813	158.607299804688	0.85671055316925	0.969426274299622	1	104.461540222168	14938
True	False	False	False	False	-2689.9033203125	1081.5078125	251.77522277832	0.823089003562927	0.957041084766388	1	94.8017654418945	21520
True	False	False	False	False	-2689.568359375	1545.24157714844	15.5279874801636	0.717676758766174	0.938069105148315	0.546022891998291	93.4285736083984	1308
True	False	False	False	False	-2682.7998046875	862.990051269531	130.878753662109	0.794070303440094	0.963469326496124	1	62.7457618713379	7404
True	False	False	False	False	-2682.45556640625	1376.50439453125	181.899276733398	0.771077573299408	0.950576663017273	0.762065589427948	94.6951217651367	15530
True	False	False	False	False	-2681.02001953125	1627.97399902344	108.695907592773	0.742422997951508	0.941570937633514	0.620853245258331	141.122451782227	13830
True	False	False	False	False	-2679.26171875	493.496673583984	226.264953613281	0.385018169879913	0.924918472766876	0.166868939995766	78.3431396484375	15982
True	False	False	False	False	-2679.53564453125	899.725219726563	127.551322937012	0.623529493808746	0.951853930950165	0.375535011291504	64.965217590332	7471
True	False	False	False	False	-2679.51220703125	987.995300292969	148.625015258789	0.71211850643158	0.932253062725067	0.532033205032349	93.1343307495117	12480
True	False	False	False	False	-2676.81811523438	1271.85461425781	127.551322937012	0.782646477222443	0.944688856601715	0.888233423233032	84.0695648193359	9668
True	False	False	False	False	-2677.51635742188	1617.703125	44.3656768798828	0.685897290706635	0.948275208473206	0.474998891353607	83.875	3355
True	False	False	False	False	-2675.48999023438	1152.38500976563	15.5279874801636	0.800106346607208	0.94487601518631	1	61.8571434020996	866
True	False	False	False	False	-2666.73852539063	1200.63366699219	86.513069152832	0.726627349853516	0.955301940441132	0.570414066314697	133.025634765625	10376
True	False	False	False	False	-2671.96337890625	1322.96496582031	16.6371288299561	0.646814525127411	0.921669483184814	0.408391445875168	49.7333335876465	746
True	False	False	False	False	-2668.22143554688	1245.42504882813	114.241622924805	0.740824818611145	0.950423002243042	0.615211486816406	86.1553421020508	8874
True	False	False	False	False	-2663.111328125	1640.60620117188	127.551322937012	0.641694486141205	0.949854552745819	0.400806427001953	85.739128112793	9860
True	False	False	False	False	-2659.60595703125	1093.92846679688	126.442184448242	0.829544961452484	0.965676367282867	1	83.4210510253906	9510
True	False	False	False	False	-2662.4404296875	1668.46948242188	107.586769104004	0.335408121347427	0.917652428150177	0.138348385691643	106	10282
True	False	False	False	False	-2659.34130859375	1154.86181640625	208.518692016602	0.745750606060028	0.936523616313934	0.63308048248291	106.202125549316	19966
True	False	False	False	False	-2652.45678710938	1192.96496582031	155.279876708984	0.716373145580292	0.956911087036133	0.542668640613556	106.442855834961	14902
True	False	False	False	False	-2658.36840820313	1362.29956054688	174.135284423828	0.787855565547943	0.959849238395691	1	94.605094909668	14853
True	False	False	False	False	-2657.69580078125	1307.9658203125	212.955261230469	0.85206413269043	0.967964231967926	1	88.859375	17061
True	False	False	False	False	-2633.45581054688	995.087036132813	177.462707519531	0.609061896800995	0.953334033489227	0.357005268335342	76.8812484741211	12301
True	False	False	False	False	-2643.73413085938	1080.02062988281	14.4188451766968	0.666414141654968	0.928345501422882	0.43965283036232	52.6923065185547	685
True	False	False	False	False	-2638.830078125	1280.15234375	146.40673828125	0.638476550579071	0.953288435935974	0.396149098873138	78.9696960449219	10424
True	False	False	False	False	-2643.1572265625	1662.05212402344	139.751892089844	0.795017898082733	0.946649074554443	1	113.793647766113	14338
True	False	False	False	False	-2642.37280273438	1685.07702636719	90.9496383666992	0.778366804122925	0.950696170330048	0.827120900154114	105.41463470459	8644
True	False	False	False	False	-2638.2470703125	1112.58605957031	127.551322937012	0.782646477222443	0.952382564544678	0.888233423233032	92.9391326904297	10688
True	False	False	False	False	-2636.26123046875	1068.44982910156	168.589569091797	0.68965095281601	0.932735741138458	0.482409477233887	68.4078979492188	10398
True	False	False	False	False	-2633.1474609375	1236.03881835938	124.223899841309	0.770911157131195	0.94491720199585	0.760851919651031	119.544639587402	13389
True	False	False	False	False	-2622.96411132813	1701.31787109375	128.660461425781	0.789452075958252	0.961795568466187	1	120.181037902832	13941
True	False	False	False	False	-2621.93872070313	1720.130859375	19.9645557403564	0.725530564785004	0.945084035396576	0.56728732585907	107.111114501953	1928
True	False	False	False	False	-2621.89282226563	1138.05554199219	262.866638183594	0.697262108325958	0.963233709335327	0.498138546943665	99.9282684326172	23683
True	False	False	False	False	-2621.14965820313	1193.86767578125	154.17073059082	0.540079057216644	0.823569655418396	0.282970070838928	130.561157226563	18148
True	False	False	False	False	-2621.77001953125	1601.05322265625	303.904907226563	0.397997796535492	0.899562299251556	0.174867197871208	119.722625732422	32804
True	False	False	False	False	-2611.2763671875	1016.91351318359	412.600799560547	0.335827082395554	0.743550658226013	0.138576790690422	92.0672073364258	34249
True	False	False	False	False	-2611.11254882813	1458.94982910156	126.442184448242	0.797434329986572	0.961267530918121	1	129.938598632813	14813
True	False	False	False	False	-2600.53100585938	1054.90417480469	136.424453735352	0.776088893413544	0.959802567958832	0.803636133670807	109.333335876465	13448
True	False	False	False	False	-2604.93481445313	1289.32592773438	154.17073059082	0.721209406852722	0.949808299541473	0.555354535579681	92.1366882324219	12807
True	False	False	False	False	-2604.625	1343.15893554688	169.698715209961	0.786078751087189	0.956295371055603	1	95.1568603515625	14559
True	False	False	False	False	-2604.35131835938	1712.40893554688	139.751892089844	0.774550676345825	0.952194273471832	0.789673984050751	95.7063522338867	12059
True	False	False	False	False	-2602.19995117188	1731.46301269531	123.114753723145	0.619374692440033	0.950694978237152	0.370079636573792	113.513511657715	12600
True	False	False	False	False	-2598.06518554688	1750.47583007813	11.0914192199707	0.619482219219208	0.931919693946838	0.37021940946579	102.300003051758	1023
True	False	False	False	False	-2587.9130859375	1226.87414550781	248.447799682617	0.701279997825623	0.945983946323395	0.506857693195343	76.5044631958008	17137
True	False	False	False	False	-2589.8876953125	1760.05419921875	58.7845230102539	0.544603586196899	0.895083010196686	0.287245690822601	102.509437561035	5433
True	False	False	False	False	-2587.25830078125	1640.04187011719	51.0205307006836	0.809165418148041	0.958025753498077	1	58.2826080322266	2681
True	False	False	False	False	-2575.16333007813	1273.40576171875	181.899276733398	0.484599143266678	0.933815121650696	0.235436350107193	77.9756088256836	12788
True	False	False	False	False	-2574.92163085938	1535.56042480469	218.500961303711	0.599054932594299	0.927566528320313	0.34490579366684	115.685279846191	22790
True	False	False	False	False	-2568.111328125	1308.080078125	155.279876708984	0.572062194347382	0.902824997901917	0.314769476652145	82.7142868041992	11580
True	False	False	False	False	-2568.96166992188	1503.25134277344	164.153015136719	0.686704337596893	0.919567346572876	0.476574003696442	83.5540542602539	12366
True	False	False	False	False	-2569.26782226563	1625.28515625	403.727661132813	0.444018214941025	0.780014395713806	0.205337479710579	141.604400634766	51544
True	False	False	False	False	-2564.18310546875	1665.94201660156	22.1828384399414	0.755204319953918	0.946847438812256	0.672140836715698	45.7000007629395	914
True	False	False	False	False	-2564.1103515625	1775.24169921875	104.259346008301	0.599611103534698	0.884669005870819	0.345564007759094	136.425537109375	12824
True	False	False	False	False	-2562.93627929688	1352.61279296875	236.24723815918	0.556454539299011	0.897279798984528	0.298779308795929	103.671363830566	22082
True	False	False	False	False	-2560.79907226563	1459.1337890625	138.64274597168	0.648569643497467	0.921567559242249	0.411042928695679	119.575996398926	14947
True	False	False	False	False	-2560.96166992188	1699.47985839844	16.6371288299561	0.76893937587738	0.947792708873749	0.747088372707367	45.4000015258789	681
True	False	False	False	False	-2556.267578125	798.75146484375	176.353576660156	0.462909698486328	0.906470537185669	0.218928948044777	59.1509437561035	9405
True	False	False	False	False	-2555.88159179688	1586.42724609375	19.9645557403564	0.776177406311035	0.943199634552002	0.804480254650116	51.1111106872559	920
True	False	False	False	False	-2553.869140625	1242.09191894531	176.353576660156	0.714804708957672	0.949286341667175	0.538693726062775	93.5157241821289	14869
True	False	False	False	False	-2545.88598632813	1198.95300292969	146.40673828125	0.842007040977478	0.964433610439301	1	105.537879943848	13931
True	False	False	False	False	-2547.41479492188	1567.56787109375	236.24723815918	0.72820109128952	0.956746697425842	0.574974179267883	85.0938949584961	18125
True	False	False	False	False	-2548.00439453125	1803.61291503906	173.026138305664	0.330533504486084	0.875592231750488	0.135705336928368	98.5576934814453	15375
True	False	False	False	False	-2546.21020507813	1378.80444335938	245.120376586914	0.697218060493469	0.95327764749527	0.498044669628143	106.321266174316	23497
True	False	False	False	False	-2541.7333984375	1776.68041992188	235.138092041016	0.553842067718506	0.88013631105423	0.29619374871254	122.429244995117	25955
True	False	False	False	False	-2538.73999023438	762.883544921875	18.8554134368896	0.809739828109741	0.949675559997559	1	40.0588226318359	681
True	False	False	False	False	-2536.5791015625	1351.0029296875	18.8554134368896	0.75434798002243	0.942380666732788	0.66828989982605	48.0588226318359	817
True	False	False	False	False	-2525.3330078125	1322.98962402344	181.899276733398	0.477466613054276	0.879639744758606	0.229894727468491	78.0243911743164	12796
True	False	False	False	False	-2528.11547851563	1420.05151367188	173.026138305664	0.686031520366669	0.956717729568481	0.475260227918625	84.8846130371094	13242
True	False	False	False	False	-2528.54858398438	1830.33947753906	137.533599853516	0.368673503398895	0.941707134246826	0.157128632068634	97.8387069702148	12132
True	False	False	False	False	-2527.5009765625	1501.71179199219	226.264953613281	0.776553928852081	0.959730982780457	0.808126747608185	101.622550964355	20731
True	False	False	False	False	-2527.01293945313	1402.63317871094	99.8227767944336	0.629553437232971	0.903276383876801	0.383650004863739	131.122222900391	11801
True	False	False	False	False	-2525.69360351563	1602.52368164063	208.518692016602	0.528328835964203	0.895532965660095	0.272174924612045	72.2819137573242	13589
True	False	False	False	False	-2526.72998046875	1727.65991210938	65.4393768310547	0.785227477550507	0.953580796718597	0.970944821834564	64.2881393432617	3793
True	False	False	False	False	-2525.330078125	1254.1826171875	167.480438232422	0.740312814712524	0.968819141387939	0.61343377828598	80.8543014526367	12209
True	False	False	False	False	-2519.90209960938	1299.36730957031	149.734161376953	0.599107623100281	0.947937488555908	0.34496808052063	76.7185211181641	10357
True	False	False	False	False	-2524.89624023438	1689.77355957031	240.683807373047	0.765143632888794	0.949937462806702	0.723262846469879	96.4562225341797	20931
True	False	False	False	False	-2513.30493164063	1443.78735351563	168.589569091797	0.68965095281601	0.926248252391815	0.482409477233887	127.914474487305	19443
True	False	False	False	False	-2506.43725585938	1706.20092773438	65.4393768310547	0.717649579048157	0.942226350307465	0.545952379703522	55.1016960144043	3251
True	False	False	False	False	-2500.1884765625	1764.28796386719	95.3862075805664	0.662632822990417	0.917438149452209	0.433321684598923	138.383728027344	11901
True	False	False	False	False	-2500.68041992188	1839.96728515625	240.683807373047	0.66194087266922	0.9463010430336	0.432179689407349	136.267288208008	29570
True	False	False	False	False	-2498.42602539063	1317.29833984375	166.371292114258	0.680576622486115	0.951449036598206	0.464851796627045	68.2333297729492	10235
True	False	False	False	False	-2486.869140625	1377.86242675781	197.427261352539	0.765901625156403	0.949702262878418	0.727778673171997	102.382019042969	18224
True	False	False	False	False	-2494.27465820313	1869.24462890625	41.0382537841797	0.421492695808411	0.948584616184235	0.18998746573925	99.7027053833008	3689
True	False	False	False	False	-2491.62280273438	1478.02014160156	168.589569091797	0.731132090091705	0.964902877807617	0.583710730075836	79.9539489746094	12153
True	False	False	False	False	-2480.17919921875	1592.34240722656	157.498153686523	0.69618821144104	0.954241514205933	0.495858699083328	88.9929580688477	12637
True	False	False	False	False	-2483.1806640625	1702.65600585938	236.24723815918	0.787928342819214	0.963997304439545	1	89.1643218994141	18992
True	False	False	False	False	-2479.94653320313	1769.37634277344	409.273376464844	0.493723630905151	0.856302201747894	0.24269711971283	143.073165893555	52794
True	False	False	False	False	-2483.14453125	1847.05712890625	82.0765075683594	0.771052539348602	0.957111597061157	0.761882483959198	79.6081085205078	5891
True	False	False	False	False	-2481.45556640625	1882.453125	70.9850845336914	0.573258697986603	0.957854211330414	0.316035687923431	95.140625	6089
True	False	False	False	False	-2471.83276367188	1365.03698730469	202.97297668457	0.627717018127441	0.95570182800293	0.381149649620056	76.2677612304688	13957
True	False	False	False	False	-2470.83618164063	1439.6328125	251.77522277832	0.672828435897827	0.937548518180847	0.450760662555695	111.819381713867	25383
True	False	False	False	False	-2469.77124023438	1816.11938476563	295.031768798828	0.808876216411591	0.957245290279388	1	118.398498535156	31494
True	False	False	False	False	-2468.71997070313	1311.37109375	163.043869018555	0.737673699855804	0.959111034870148	0.604486227035522	73.6802749633789	10831
True	False	False	False	False	-2468.5078125	1895.34020996094	26.6194076538086	0.596519231796265	0.907653748989105	0.341925352811813	97.75	2346
True	False	False	False	False	-2463.70947265625	1540.98181152344	159.716445922852	0.619605779647827	0.937841534614563	0.370380163192749	84.7638854980469	12206
True	False	False	False	False	-2459.25170898438	1564.86706542969	166.371292114258	0.778283536434174	0.931718289852142	0.826189339160919	149.353332519531	22403
True	False	False	False	False	-2451.27197265625	1482.29626464844	55.4570960998535	0.650829911231995	0.94800478219986	0.414497703313828	68.379997253418	3419
True	False	False	False	False	-2450.0087890625	1916.84558105469	184.117568969727	0.272475153207779	0.900056540966034	0.106115251779556	94.1084365844727	15622
True	False	False	False	False	-2448.16455078125	1344.80639648438	154.17073059082	0.718272686004639	0.969796895980835	0.547571837902069	67.2733840942383	9351
True	False	False	False	False	-2418.15356445313	1373.10021972656	104.259346008301	0.801714420318604	0.95887416601181	1	84.8723373413086	7978
True	False	False	False	False	-2440.39477539063	1469.06604003906	214.064392089844	0.625187635421753	0.937576174736023	0.377744019031525	96.9740905761719	18716
True	False	False	False	False	-2444.00659179688	1660.71032714844	238.465515136719	0.758091628551483	0.92624819278717	0.685685276985168	96.9627914428711	20847
True	False	False	False	False	-2430.7109375	1528.90148925781	86.513069152832	0.686031520366669	0.917486131191254	0.475260227918625	109.012817382813	8503
True	False	False	False	False	-2430.50805664063	1626.26208496094	270.630645751953	0.736407041549683	0.938466846942902	0.60031396150589	101.991806030273	24886
True	False	False	False	False	-2427.48803710938	1740.14489746094	141.970169067383	0.758784472942352	0.938368022441864	0.689074516296387	95.46875	12220
True	False	False	False	False	-2425.32836914063	1901.40417480469	358.252838134766	0.672337412834167	0.903647005558014	0.449893236160278	166.170272827148	53673
True	False	False	False	False	-2423.017578125	1952.37670898438	64.3302307128906	0.47399440407753	0.896075487136841	0.227237969636917	105.965515136719	6146
True	False	False	False	False	-2419.2900390625	1701.33117675781	253.993499755859	0.807455718517303	0.950973331928253	1	112.545852661133	25773
True	False	False	False	False	-2412.85888671875	1409.72961425781	220.719253540039	0.757520735263824	0.951138913631439	0.682934701442719	83.7085418701172	16658
True	False	False	False	False	-2401.41088867188	1525.08203125	280.612915039063	0.442436158657074	0.816763937473297	0.204230055212975	96.6007919311523	24440
True	False	False	False	False	-2409.48461914063	1850.87939453125	500.223022460938	0.511566758155823	0.891280889511108	0.257491141557693	128.966735839844	58164
True	False	False	False	False	-2411.94921875	1967.69641113281	35.4925422668457	0.704015791416168	0.950419723987579	0.512974381446838	105.375	3372
True	False	False	False	False	-2405.51391601563	1739.56359863281	154.17073059082	0.616858959197998	0.929921090602875	0.366830259561539	127.158271789551	17675
True	False	False	False	False	-2388.73315429688	238.950424194336	194.099838256836	0.776620984077454	0.957011222839355	0.808785676956177	64.6114273071289	11307
True	False	False	False	False	-2398.28564453125	1589.60485839844	131.987884521484	0.687818884849548	0.899017095565796	0.478765517473221	124.747901916504	14845
True	False	False	False	False	-2389.3037109375	1495.94921875	119.787330627441	0.718682765960693	0.919072687625885	0.54864364862442	137.157409667969	14813
True	False	False	False	False	-2387.86694335938	1919.35827636719	336.070007324219	0.730757713317871	0.954419136047363	0.582576513290405	80.0165023803711	24245
True	False	False	False	False	-2380.27172851563	1686.02172851563	174.135284423828	0.690429151058197	0.945814430713654	0.483973413705826	75.4012756347656	11838
True	False	False	False	False	-2379.48461914063	1754.19897460938	216.282684326172	0.428769707679749	0.815261244773865	0.194850385189056	102.917945861816	20069
True	False	False	False	False	-2371.10327148438	1609.46997070313	170.807861328125	0.818404853343964	0.964405953884125	1	86.7142868041992	13354
True	False	False	False	False	-2367.5810546875	1783.41149902344	214.064392089844	0.680519461631775	0.929264783859253	0.46474501490593	125.575126647949	24236
True	False	False	False	False	-2365.43774414063	376.883453369141	24.401123046875	0.760120630264282	0.941173493862152	0.695777595043182	32.4090919494629	713
True	False	False	False	False	-2357.060546875	1539.30737304688	128.660461425781	0.660718262195587	0.957780182361603	0.430174142122269	75.1379318237305	8716
True	False	False	False	False	-2362.68359375	2002.41186523438	200.754699707031	0.70930814743042	0.934607565402985	0.525254130363464	166.187850952148	30080
True	False	False	False	False	-2361.60717773438	1579.67761230469	229.592376708984	0.581723749637604	0.941956639289856	0.325169503688812	82.0966186523438	16994
True	False	False	False	False	-2357.2607421875	1833.50207519531	185.226699829102	0.727783620357513	0.950013935565948	0.57375580072403	87.0598831176758	14539
True	False	False	False	False	-2354.33178710938	1467.54077148438	136.424453735352	0.784597456455231	0.948460459709167	0.938117504119873	84.5284576416016	10397
True	False	False	False	False	-2352.0869140625	1972.16772460938	323.869445800781	0.546498358249664	0.874974310398102	0.289056688547134	158.092468261719	46163
True	False	False	False	False	-2334.22192382813	1564.61376953125	215.173538208008	0.517626225948334	0.89798241853714	0.262706935405731	89.8195877075195	17425
True	False	False	False	False	-2345.61328125	1895.32885742188	197.427261352539	0.789934456348419	0.952474355697632	1	80.1348342895508	14264
True	False	False	False	False	-2344.66625976563	1946.88708496094	22.1828384399414	0.755204319953918	0.938502132892609	0.672140836715698	43.5999984741211	872
True	False	False	False	False	-2333.87158203125	1788.9580078125	177.462707519531	0.703622102737427	0.942888617515564	0.512084782123566	89.3874969482422	14302
True	False	False	False	False	-2331.67651367188	1822.88647460938	185.226699829102	0.697036445140839	0.949509561061859	0.497657805681229	97.1437149047852	16223
True	False	False	False	False	-2328.62890625	1707.10607910156	177.462707519531	0.564161241054535	0.916027128696442	0.306555449962616	138.568756103516	22171
True	False	False	False	False	-2327.4912109375	1876.39587402344	191.881561279297	0.810239434242249	0.954115867614746	1	90.7456665039063	15699
True	False	False	False	False	-2324.25268554688	1631.73889160156	16.6371288299561	0.665601134300232	0.942380666732788	0.438278526067734	52.9333343505859	794
True	False	False	False	False	-2321.5234375	1687.83947753906	587.84521484375	0.228810459375381	0.794003367424011	0.0858794450759888	118.839622497559	62985
True	False	False	False	False	-2323.279296875	1896.52807617188	23.2919807434082	0.744390904903412	0.940415441989899	0.628002285957336	48.6190490722656	1021
True	False	False	False	False	-2321.9794921875	1730.91064453125	124.223899841309	0.783444225788116	0.945313990116119	0.904983460903168	145.8125	16331
True	False	False	False	False	-2319.49780273438	1956.77880859375	75.4216537475586	0.769968271255493	0.955290913581848	0.754133403301239	144.220581054688	9807
True	False	False	False	False	-2319.05249023438	1649.80822753906	222.937530517578	0.689459681510925	0.952754974365234	0.482026636600494	85.9253768920898	17271
True	False	False	False	False	-2315.33569335938	1808.76330566406	164.153015136719	0.409946829080582	0.768860161304474	0.182449609041214	118.094596862793	17478
True	False	False	False	False	-2308.66772460938	1617.70617675781	16.6371288299561	0.646814525127411	0.934281527996063	0.408391445875168	54.7999992370605	822
True	False	False	False	False	-2306.48364257813	1626.95275878906	45.4748191833496	0.690609216690063	0.947778403759003	0.484336644411087	72.5121917724609	2973
True	False	False	False	False	-2301.85546875	1946.6025390625	240.683807373047	0.716342329978943	0.953053414821625	0.542589843273163	103.907836914063	22548
True	False	False	False	False	-2292.72241210938	1569.99682617188	110.914192199707	0.761327385902405	0.972386062145233	0.702032923698425	92.7399978637695	9274
True	False	False	False	False	-2293.77172851563	1634.7880859375	183.008422851563	0.76558256149292	0.943073689937592	0.725864291191101	121.303031921387	20015
True	False	False	False	False	-2284.89697265625	1725.384765625	65.4393768310547	0.785227477550507	0.953580796718597	0.970944821834564	136.525421142578	8055
True	False	False	False	False	-2282.1103515625	1863.53601074219	245.120376586914	0.743599712848663	0.911255359649658	0.625100195407867	143.352935791016	31681
True	False	False	False	False	-2277.77490234375	1991.67517089844	257.320922851563	0.658723413944244	0.944581806659698	0.426934689283371	98.6422424316406	22885
True	False	False	False	False	-2274.08740234375	1593.798828125	124.223899841309	0.774550676345825	0.962967336177826	0.789673984050751	66.1160736083984	7405
True	False	False	False	False	-2273.55249023438	1731.37670898438	140.861022949219	0.674918293952942	0.942942142486572	0.454485684633255	122.212600708008	15521
True	False	False	False	False	-2270.12866210938	1909.0146484375	226.264953613281	0.783154606819153	0.955099940299988	0.898529052734375	101.372550964355	20680
True	False	False	False	False	-2271.31640625	1922.70532226563	39.9291114807129	0.53529155254364	0.927675426006317	0.278519064188004	58.3055572509766	2099
True	False	False	False	False	-2248.73168945313	1704.36938476563	168.589569091797	0.836018741130829	0.957965433597565	1	78.1973648071289	11886
True	False	False	False	False	-2252.15014648438	1760.0341796875	15.5279874801636	0.800106346607208	0.94487601518631	1	55.1428565979004	772
True	False	False	False	False	-2248.78076171875	1826.2861328125	134.206176757813	0.783914089202881	0.940984070301056	0.916682362556458	149.471069335938	18086
True	False	False	False	False	-2247.4638671875	1642.37121582031	242.902084350586	0.81012350320816	0.955527424812317	1	81.7397232055664	17901
True	False	False	False	False	-2245.751953125	1775.66955566406	197.427261352539	0.749563694000244	0.95485907793045	0.647986531257629	115.112358093262	20490
True	False	False	False	False	-2244.466796875	1854.60473632813	218.500961303711	0.686706483364105	0.940930962562561	0.476578176021576	100.705581665039	19839
True	False	False	False	False	-2238.720703125	333.866302490234	140.861022949219	0.810112833976746	0.9478719830513	1	65.6063003540039	8332
True	False	False	False	False	-2231.58251953125	1709.06945800781	16.6371288299561	0.76893937587738	0.938069105148315	0.747088372707367	46.533332824707	698
True	False	False	False	False	-2236.99389648438	1870.89782714844	63.2210922241211	0.689006805419922	0.967970907688141	0.48112228512764	70.5789489746094	4023
True	False	False	False	False	-2235.275390625	1945.244140625	290.595184326172	0.61761862039566	0.945992529392242	0.367807269096375	91.4885482788086	23970
True	False	False	False	False	-2233.13134765625	1813.99487304688	51.0205307006836	0.661707580089569	0.928862929344177	0.431795805692673	71.2173919677734	3276
True	False	False	False	False	-2228.20874023438	1878.77038574219	9.98227787017822	0.514354109764099	0.934609174728394	0.259877800941467	61	549
True	False	False	False	False	-2225.80151367188	1480.14038085938	11.0914192199707	0.763594925403595	0.936281979084015	0.714360892772675	37.5	375
True	False	False	False	False	-2222.33251953125	1902.67639160156	268.412353515625	0.805190920829773	0.962351977825165	1	89.136360168457	21571
True	False	False	False	False	-2218.35791015625	1864.47106933594	103.150199890137	0.445583313703537	0.914504945278168	0.206437587738037	93.365592956543	8683
True	False	False	False	False	-2220.2314453125	2000.26135253906	214.064392089844	0.672763168811798	0.944586157798767	0.450645208358765	76.803108215332	14823
True	False	False	False	False	-2219.12255859375	1877.23449707031	17.7462711334229	0.552815020084381	0.937866926193237	0.295184105634689	59.375	950
True	False	False	False	False	-2212.21020507813	602.004638671875	95.3862075805664	0.816335916519165	0.960797727108002	1	64.4418640136719	5542
True	False	False	False	False	-2198.41772460938	508.930328369141	298.359191894531	0.745106041431427	0.943372845649719	0.630658507347107	72.2899627685547	19446
True	False	False	False	False	-2207.52319335938	1843.76672363281	187.44499206543	0.766782999038696	0.958929181098938	0.733172476291656	93.3313598632813	15773
True	False	False	False	False	-2207.1767578125	1773.79443359375	12.2005615234375	0.741141617298126	0.94014710187912	0.616318583488464	54	594
True	False	False	False	False	-2202.1845703125	1903.25708007813	13.3097038269043	0.38080883026123	0.929486215114594	0.164326012134552	46	552
True	False	False	False	False	-2200.52099609375	1966.02062988281	262.866638183594	0.726161897182465	0.965199649333954	0.569082021713257	107.86075592041	25563
True	False	False	False	False	-2198.275390625	427.842437744141	137.533599853516	0.773959577083588	0.933273136615753	0.784628331661224	142.935485839844	17724
True	False	False	False	False	-2195.94067382813	1665.9599609375	22.1828384399414	0.755204319953918	0.946847438812256	0.672140836715698	42.8499984741211	857
True	False	False	False	False	-2197.02319335938	1784.76391601563	151.952453613281	0.820764601230621	0.967479050159454	1	111.686134338379	15301
True	False	False	False	False	-2195.09936523438	1813.93127441406	112.023338317871	0.726439833641052	0.915864825248718	0.569876611232758	132.257431030273	13358
True	False	False	False	False	-2195.861328125	2017.53955078125	163.043869018555	0.675748467445374	0.947455763816833	0.455980658531189	74.7074813842773	10982
True	False	False	False	False	-2186.962890625	1819.11535644531	34.3833999633789	0.682015299797058	0.935041010379791	0.467555910348892	80.4193572998047	2493
True	False	False	False	False	-2167.0048828125	529.935729980469	180.790130615234	0.74642688035965	0.95873898267746	0.635650753974915	61.0613479614258	9953
True	False	False	False	False	-2181.1943359375	1605.85864257813	76.5307922363281	0.70901221036911	0.915165781974792	0.524551153182983	137.463775634766	9485
True	False	False	False	False	-2181.63818359375	1688.5322265625	196.318130493164	0.778381943702698	0.959077060222626	0.827291071414948	81.101692199707	14355
True	False	False	False	False	-2173.97314453125	1872.67565917969	293.922607421875	0.654037714004517	0.949063897132874	0.419480502605438	82.5433959960938	21874
True	False	False	False	False	-2170.52734375	644.374633789063	154.17073059082	0.704342007637024	0.95524662733078	0.513713896274567	49.3381309509277	6858
True	False	False	False	False	-2170.11962890625	1725.07214355469	314.996307373047	0.778700232505798	0.949536263942719	0.830919146537781	83.8943634033203	23826
True	False	False	False	False	-2165.17407226563	1798.87646484375	212.955261230469	0.477108091115952	0.822065711021423	0.229619175195694	114.848960876465	22051
True	False	False	False	False	-2158.9072265625	1852.26440429688	108.695907592773	0.821083903312683	0.967775046825409	1	153.76530456543	15069
True	False	False	False	False	-2160.90014648438	1926.52258300781	240.683807373047	0.64800900220871	0.940607309341431	0.410193055868149	81.4470062255859	17674
True	False	False	False	False	-2160.89965820313	2007.41723632813	110.914192199707	0.827440023422241	0.971212029457092	1	117.290000915527	11729
True	False	False	False	False	-2153.02685546875	1836.59106445313	84.2947845458984	0.636758983135223	0.917837023735046	0.39369660615921	143.973678588867	10942
True	False	False	False	False	-2154.74975585938	1950.99609375	170.807861328125	0.629268407821655	0.906578242778778	0.383260428905487	94.331169128418	14527
True	False	False	False	False	-2152.25732421875	1988.05187988281	151.952453613281	0.842170178890228	0.961718082427979	1	98.1897811889648	13452
True	False	False	False	False	-2143.92700195313	1781.61999511719	184.117568969727	0.672405421733856	0.950676620006561	0.450013130903244	82.0542144775391	13621
True	False	False	False	False	-2125.82299804688	639.249328613281	310.559753417969	0.786872744560242	0.953464448451996	1	67.7857131958008	18980
True	False	False	False	False	-2131.33959960938	1798.07165527344	18.8554134368896	0.733056426048279	0.934281527996063	0.589630365371704	45.294116973877	770
True	False	False	False	False	-2132.974609375	1831.44860839844	327.196868896484	0.619514226913452	0.91083025932312	0.370261073112488	105.766098022461	31201
True	False	False	False	False	-2121.47485351563	1752.2060546875	124.223899841309	0.814991533756256	0.965676367282867	1	113.982139587402	12766
True	False	False	False	False	-2113.86962890625	528.511535644531	165.262145996094	0.791833221912384	0.947992444038391	1	75.2818756103516	11217
True	False	False	False	False	-2116.939453125	1925.26867675781	183.008422851563	0.790551066398621	0.958247601985931	1	134.060607910156	22120
True	False	False	False	False	-2115.89624023438	1883.97668457031	291.704345703125	0.715978741645813	0.955126225948334	0.541662991046906	111.969581604004	29448
True	False	False	False	False	-2105.232421875	398.479278564453	92.0587844848633	0.773206055164337	0.955301940441132	0.778420686721802	45.578311920166	3783
True	False	False	False	False	-2104.97192382813	589.371459960938	312.778015136719	0.673690795898438	0.928288459777832	0.452291190624237	62.5177307128906	17630
True	False	False	False	False	-2102.029296875	1712.01782226563	150.843307495117	0.666771829128265	0.932404160499573	0.44025981426239	86.7058792114258	11792
True	False	False	False	False	-2104.0673828125	1978.82482910156	354.925415039063	0.559603035449982	0.933222711086273	0.30192893743515	109.890625	35165
True	False	False	False	False	-2103.30200195313	2021.27648925781	239.574661254883	0.75546407699585	0.970072150230408	0.673323512077332	96.9537048339844	20942
True	False	False	False	False	-2102.97119140625	1783.69104003906	89.8404998779297	0.789801955223083	0.950675308704376	1	115.061729431152	9320
True	False	False	False	False	-2100.52587890625	1923.27551269531	51.0205307006836	0.788781881332397	0.958557844161987	1	67.4130401611328	3101
True	False	False	False	False	-2098.87060546875	82.4449691772461	37.7108268737793	0.84506893157959	0.963647246360779	1	38.294116973877	1302
True	False	False	False	False	-2097.41821289063	1836.65966796875	116.459907531738	0.786059260368347	0.954675555229187	1	101.638092041016	10672
True	False	False	False	False	-2093.47314453125	1932.34362792969	31.0559749603271	0.792491853237152	0.946757137775421	1	57.6785697937012	1615
True	False	False	False	False	-2095.65087890625	1994.25634765625	21.0736961364746	0.819298386573792	0.952117681503296	1	61.4210510253906	1167
True	False	False	False	False	-2092.79711914063	1848.1357421875	29.9468326568604	0.72340726852417	0.962256669998169	0.561349153518677	61.7777786254883	1668
True	False	False	False	False	-2091.40356445313	1764.0224609375	161.934722900391	0.803017973899841	0.960604012012482	1	85.1095886230469	12426
True	False	False	False	False	-2087.82543945313	1809.43225097656	195.208984375	0.798543214797974	0.957730948925018	1	75.073860168457	13213
True	False	False	False	False	-2080.07055664063	1747.20300292969	38.8199691772461	0.770017266273499	0.946688234806061	0.754476308822632	50.3142852783203	1761
True	False	False	False	False	-2075.8544921875	1871.07507324219	229.592376708984	0.804290354251862	0.959316194057465	1	114.342994689941	23669
True	False	False	False	False	-2063.11474609375	2007.48156738281	9.98227787017822	0.606388568878174	0.879486918449402	0.353718668222427	44.5555572509766	401
True	False	False	False	False	-2047.94763183594	588.954956054688	228.483245849609	0.817152261734009	0.948463439941406	1	110.737861633301	22812
True	False	False	False	False	-2059.10107421875	1974.84814453125	215.173538208008	0.665448665618896	0.939882516860962	0.438021540641785	102.025772094727	19793
True	False	False	False	False	-2055.50732421875	636.592590332031	226.264953613281	0.809218764305115	0.963182091712952	1	89.0931396484375	18175
True	False	False	False	False	-2052.17211914063	1765.06872558594	137.533599853516	0.770503997802734	0.95870703458786	0.757918477058411	90.5322570800781	11226
True	False	False	False	False	-2045.00720214844	1987.17687988281	22.1828384399414	0.735508561134338	0.939309358596802	0.597400009632111	56.0999984741211	1122
True	False	False	False	False	-2035.20678710938	1783.76318359375	150.843307495117	0.786078751087189	0.952291786670685	1	83.845588684082	11403
True	False	False	False	False	-2034.34326171875	1850.12243652344	126.442184448242	0.853435814380646	0.967362284660339	1	93.0964889526367	10613
True	False	False	False	False	-2031.32873535156	281.647033691406	181.899276733398	0.771077573299408	0.96235579252243	0.762065589427948	66.8963394165039	10971
True	False	False	False	False	-2019.69384765625	1826.07836914063	136.424453735352	0.776088893413544	0.939826309680939	0.803636133670807	128.959350585938	15862
True	False	False	False	False	-2025.8388671875	1915.72583007813	205.191253662109	0.436104744672775	0.771177291870117	0.199843570590019	110.875679016113	20512
True	False	False	False	False	-2005.29406738281	804.452331542969	76.5307922363281	0.695300102233887	0.905498862266541	0.493988811969757	115.739128112793	7986
True	False	False	False	False	-2003.09973144531	908.1474609375	201.863830566406	0.863797307014465	0.974012970924377	1	67.7802200317383	12336
True	False	False	False	False	-1987.55053710938	216.121673583984	308.341461181641	0.686122596263885	0.919460535049438	0.475437611341476	68.8093490600586	19129
True	False	False	False	False	-1995.45007324219	2004.02307128906	198.536407470703	0.731422424316406	0.92493724822998	0.584594190120697	167.452514648438	29974
True	False	False	False	False	-1986.25512695313	1881.97180175781	259.539215087891	0.855508267879486	0.967880427837372	1	110.666664123535	25896
True	False	False	False	False	-1973.6513671875	197.991729736328	32.1651153564453	0.802213251590729	0.954506158828735	1	45.6896553039551	1325
True	False	False	False	False	-1969.462890625	1031.69250488281	159.716445922852	0.832318663597107	0.953644216060638	1	71.6736145019531	10321
True	False	False	False	False	-1958.83032226563	2006.33569335938	80.9673614501953	0.692936301231384	0.956613540649414	0.489078670740128	55.287670135498	4036
True	False	False	False	False	-1955.82946777344	1870.53295898438	144.188446044922	0.751398801803589	0.941704392433167	0.655545711517334	82.038459777832	10665
True	False	False	False	False	-1955.37634277344	1941.91442871094	133.097030639648	0.729813098907471	0.924085378646851	0.579738736152649	162.258331298828	19471
True	False	False	False	False	-1937.77490234375	770.931823730469	123.114753723145	0.76763504743576	0.972202301025391	0.738543272018433	100.990989685059	11210
True	False	False	False	False	-1931.85168457031	964.689880371094	181.899276733398	0.616897761821747	0.925870180130005	0.366880148649216	126.304878234863	20714
True	False	False	False	False	-1931.52429199219	1908.89331054688	159.716445922852	0.803513050079346	0.960869550704956	1	69.2430572509766	9971
True	False	False	False	False	-1923.45068359375	1995.97143554688	326.087738037109	0.794685363769531	0.939534187316895	1	117.006805419922	34400
True	False	False	False	False	-1909.10510253906	834.545349121094	11.0914192199707	0.763594925403595	0.936281979084015	0.714360892772675	42.7000007629395	427
True	False	False	False	False	-1898.33935546875	1998.45385742188	12.2005615234375	0.768196105957031	0.939064502716064	0.742168962955475	46.9090919494629	516
True	False	False	False	False	-2340.69384765625	2023.966796875	62.1119499206543	0.681158900260925	0.942226350307465	0.465942800045013	112.446426391602	6297
True	False	False	False	False	-2316.93212890625	2039.50402832031	173.026138305664	0.740397691726685	0.927020072937012	0.613727450370789	153.730773925781	23982
True	False	False	False	False	-2314.16967773438	2064.74609375	31.0559749603271	0.514855980873108	0.937202274799347	0.260309815406799	113.464286804199	3177
True	False	False	False	False	-2295.42431640625	2046.30163574219	150.843307495117	0.814773619174957	0.958012819290161	1	168.573532104492	22926
True	False	False	False	False	-2293.8505859375	2034.30249023438	26.6194076538086	0.718682765960693	0.937802910804749	0.54864364862442	83.0833358764648	1994
True	False	False	False	False	-2291.1044921875	2078.3603515625	197.427261352539	0.329228281974792	0.918676674365997	0.135002121329308	118.66854095459	21123
True	False	False	False	False	-2259.56909179688	2088.11328125	175.244430541992	0.723530352115631	0.945149004459381	0.56168931722641	169.924057006836	26848
True	False	False	False	False	-2244.53442382813	2051.05517578125	234.028945922852	0.691089272499084	0.919421911239624	0.485307514667511	98.0616149902344	20691
True	False	False	False	False	-2240.99145507813	2121.4755859375	149.734161376953	0.356198400259018	0.929359138011932	0.1499283015728	127.666664123535	17235
True	False	False	False	False	-2238.70849609375	2098.55419921875	95.3862075805664	0.790671706199646	0.951364815235138	1	174.302322387695	14990
True	False	False	False	False	-2219.82006835938	2085.46069335938	433.674499511719	0.572159647941589	0.898688137531281	0.314872354269028	130.833755493164	51156
True	False	False	False	False	-2206.95361328125	2151.31176757813	288.376892089844	0.22206848859787	0.89654678106308	0.0828908085823059	124.192306518555	32290
True	False	False	False	False	-2175.61206054688	2176.82983398438	207.409545898438	0.514261543750763	0.942027688026428	0.25979819893837	122.83422088623	22970
True	False	False	False	False	-2173.04516601563	2063.11352539063	283.940338134766	0.778467297554016	0.945423007011414	0.828254580497742	82.2265625	21050
True	False	False	False	False	-2166.955078125	2117.15893554688	31.0559749603271	0.792491853237152	0.946757137775421	1	45.1428565979004	1264
True	False	False	False	False	-2152.60498046875	2066.822265625	78.7490768432617	0.640813112258911	0.954313635826111	0.399522572755814	56.3661956787109	4002
True	False	False	False	False	-2143.92993164063	2169.2861328125	134.206176757813	0.682131826877594	0.940476477146149	0.467776149511337	163.231399536133	19751
True	False	False	False	False	-2140.00122070313	2206.34375	388.199676513672	0.297745943069458	0.923073291778564	0.118586450815201	122.408569335938	42843
True	False	False	False	False	-2133.16015625	2133.90991210938	311.668884277344	0.662407755851746	0.899776518344879	0.432949632406235	123.174377441406	34612
True	False	False	False	False	-2128.5390625	2190.41552734375	35.4925422668457	0.704015791416168	0.925909280776978	0.512974381446838	72	2304
True	False	False	False	False	-2110.41918945313	2085.06323242188	57.6753807067871	0.681263327598572	0.944861471652985	0.466138988733292	100.461540222168	5224
True	False	False	False	False	-2103.13647460938	2224.5078125	112.023338317871	0.706498801708221	0.938130259513855	0.518659710884094	173.207916259766	17494
True	False	False	False	False	-2102.93627929688	2072.48388671875	239.574661254883	0.746888160705566	0.943212032318115	0.637421369552612	169.902770996094	36699
True	False	False	False	False	-2095.90185546875	2084.89306640625	9.98227787017822	0.687235474586487	0.936281979084015	0.47761595249176	90.4444427490234	814
True	False	False	False	False	-2093.91162109375	2175.615234375	15.5279874801636	0.666844606399536	0.930929720401764	0.440383464097977	50.4285697937012	706
True	False	False	False	False	-2084.53930664063	2231.5537109375	247.338653564453	0.563384652137756	0.935031831264496	0.30576154589653	148.556060791016	33128
True	False	False	False	False	-2078.1455078125	2196.52880859375	200.754699707031	0.717983305454254	0.932182013988495	0.546818435192108	130.79557800293	23674
True	False	False	False	False	-2075.970703125	2032.82214355469	143.079315185547	0.772836744785309	0.941962540149689	0.775464057922363	140.364334106445	18107
True	False	False	False	False	-2072.51391601563	2178.04809570313	158.607299804688	0.724610865116119	0.964501559734344	0.564696907997131	120.573425292969	17242
True	False	False	False	False	-2055.66821289063	2272.75463867188	476.931030273438	0.28405299782753	0.942956507205963	0.111755236983299	125.604652404785	54010
True	False	False	False	False	-2051.13916015625	2035.60681152344	217.391815185547	0.670081794261932	0.947564005851746	0.445945471525192	133.071426391602	26082
True	False	False	False	False	-2053.09204101563	2178.73095703125	198.536407470703	0.255983471870422	0.783239543437958	0.0982863530516624	78.6257019042969	14074
True	False	False	False	False	-2041.85888671875	2082.65405273438	360.471130371094	0.463779419660568	0.819101691246033	0.219571635127068	192.720001220703	62634
True	False	False	False	False	-2032.18005371094	2230.78515625	645.520629882813	0.71820741891861	0.905373573303223	0.54740184545517	88.9106521606445	51746
True	False	False	False	False	-2020.90710449219	2283.0224609375	32.1651153564453	0.759870648384094	0.945891737937927	0.694506108760834	110.206893920898	3196
True	False	False	False	False	-2019.93273925781	2299.34228515625	66.5485153198242	0.588328063488007	0.910385131835938	0.332519084215164	133.233337402344	7994
True	False	False	False	False	-2007.00354003906	2124.24731445313	490.240753173828	0.332976967096329	0.738920271396637	0.137026891112328	100.945701599121	44618
True	False	False	False	False	-2011.43005371094	2285.89868164063	12.2005615234375	0.681430399417877	0.931919693946838	0.46645313501358	86.7272720336914	954
True	False	False	False	False	-1995.69897460938	2298.60864257813	16.6371288299561	0.53170782327652	0.873390555381775	0.275234937667847	62.533332824707	938
True	False	False	False	False	-1997.56164550781	2316.25830078125	198.536407470703	0.397186160087585	0.915755450725555	0.174359917640686	135.581008911133	24269
True	False	False	False	False	-1988.880859375	2057.4326171875	403.727661132813	0.539448320865631	0.907829225063324	0.282379448413849	135.744506835938	49411
True	False	False	False	False	-1978.27551269531	2088.509765625	14.4188451766968	0.805326879024506	0.942608833312988	1	51.6923065185547	672
True	False	False	False	False	-1974.92456054688	2310.80102539063	171.917007446289	0.496606677770615	0.926570355892181	0.245032846927643	107.07096862793	16596
True	False	False	False	False	-1961.63793945313	2108.78466796875	26.6194076538086	0.718682765960693	0.942156314849854	0.54864364862442	71.8333358764648	1724
True	False	False	False	False	-1964.7607421875	2324.69799804688	96.4953460693359	0.69021600484848	0.918704926967621	0.483544021844864	152.402297973633	13259
True	False	False	False	False	-1959.73510742188	2092.85400390625	277.285491943359	0.673765122890472	0.938219666481018	0.452423572540283	108.164001464844	27041
True	False	False	False	False	-1953.36938476563	2031.69677734375	359.361999511719	0.653841078281403	0.948063611984253	0.419172316789627	104.098762512207	33728
True	False	False	False	False	-1947.02978515625	2105.13745117188	107.586769104004	0.55486923456192	0.950573265552521	0.297207355499268	86.4536056518555	8386
True	False	False	False	False	-1950.82592773438	2139.62866210938	329.415161132813	0.755527079105377	0.940850377082825	0.673611164093018	104.797981262207	31125
True	False	False	False	False	-1946.15979003906	2351.32275390625	106.477630615234	0.441305130720139	0.930371999740601	0.20344115793705	93.8958358764648	9014
True	False	False	False	False	-1940.52221679688	2318.57788085938	15.5279874801636	0.717676758766174	0.938069105148315	0.546022891998291	51	714
True	False	False	False	False	-1928.53039550781	2055.77465820313	75.4216537475586	0.530295372009277	0.940140902996063	0.273951560258865	47.3970603942871	3223
True	False	False	False	False	-1923.57775878906	2220.3349609375	176.353576660156	0.590205609798431	0.9571692943573	0.334645986557007	61.5345916748047	9784
True	False	False	False	False	-1922.53259277344	2172.72900390625	245.120376586914	0.82437139749527	0.965833365917206	1	104.361991882324	23064
True	False	False	False	False	-1917.9169921875	2362.23608398438	86.513069152832	0.801492035388947	0.959212362766266	1	92.8717956542969	7244
True	False	False	False	False	-1912.92248535156	2120.23876953125	432.565368652344	0.84980720281601	0.960339844226837	1	103.441024780273	40342
True	False	False	False	False	-1915.59106445313	2312.80078125	190.772415161133	0.674038648605347	0.94451242685318	0.452911257743835	89.3313980102539	15365
True	False	False	False	False	-1910.79333496094	2204.22021484375	15.5279874801636	0.800106346607208	0.94487601518631	1	46.2142868041992	647
True	False	False	False	False	-1911.4501953125	2378.18872070313	14.4188451766968	0.560572564601898	0.885753393173218	0.302906334400177	138	1794
True	False	False	False	False	-1907.552734375	2030.54760742188	278.394622802734	0.769057512283325	0.947528481483459	0.747883081436157	89.5776901245117	22484
True	False	False	False	False	-1907.50598144531	2075.28686523438	16.6371288299561	0.76893937587738	0.938069105148315	0.747088372707367	49.0666656494141	736
True	False	False	False	False	-1900.83093261719	2082.25122070313	24.401123046875	0.622672140598297	0.946757137775421	0.374400079250336	49.8636360168457	1097
True	False	False	False	False	-208.877151489258	-3507.64794921875	167.480438232422	0.83051860332489	0.961150467395782	1	86.8344345092773	13112
True	False	False	False	False	-517.348876953125	-3485.95629882813	53.2388153076172	0.67471969127655	0.948076486587524	0.454129457473755	102.9375	4941
True	False	False	False	False	-530.995727539063	-3484.458984375	165.262145996094	0.75501412153244	0.944809019565582	0.67127937078476	158.040267944336	23548
True	False	False	False	False	-599.693969726563	-3476.49951171875	257.320922851563	0.574879467487335	0.956610918045044	0.317760497331619	132.689651489258	30784
True	False	False	False	False	-677.893615722656	-3465.95532226563	31.0559749603271	0.661047279834747	0.957971453666687	0.430712252855301	96.7142868041992	2708
True	False	False	False	False	-703.837280273438	-3460.35595703125	180.790130615234	0.638769209384918	0.941171646118164	0.39656925201416	148.343551635742	24180
True	False	False	False	False	-775.044982910156	-3441.3603515625	130.878753662109	0.803063333034515	0.959720134735107	1	129.686447143555	15303
True	False	False	False	False	-927.935607910156	-3416.2666015625	14.4188451766968	0.340631663799286	0.884328186511993	0.141210362315178	112.076919555664	1457
True	False	False	False	False	-946.349060058594	-3395.55322265625	200.754699707031	0.70326840877533	0.927985906600952	0.511288344860077	199.535919189453	36116
True	False	False	False	False	-1056.20397949219	-3369.79858398438	149.734161376953	0.66825920343399	0.957619547843933	0.44279932975769	124.488891601563	16806
True	False	False	False	False	-1164.75500488281	-3333.28540039063	263.975769042969	0.630559265613556	0.956490039825439	0.385029703378677	146.394958496094	34842
True	False	False	False	False	-1235.50341796875	-3301.4150390625	352.707153320313	0.31535729765892	0.813902020454407	0.127642720937729	171.446548461914	54520
True	False	False	False	False	-1380.84814453125	-3253.79956054688	51.0205307006836	0.700421154499054	0.953453481197357	0.504968225955963	99.0217361450195	4555
True	False	False	False	False	-1492.50231933594	-3191.27270507813	300.577453613281	0.2947016954422	0.744708895683289	0.117052242159843	123.413284301758	33445
True	False	False	False	False	-1546.2216796875	-3186.74243164063	22.1828384399414	0.497099369764328	0.917283177375793	0.245434045791626	111.75	2235
True	False	False	False	False	-1604.43310546875	-3138.65478515625	352.707153320313	0.673779845237732	0.92901337146759	0.452449768781662	183.204406738281	58259
True	False	False	False	False	-1728.2412109375	-3033.47216796875	33.2742576599121	0.803785860538483	0.962256669998169	1	61.2000007629395	1836
True	False	False	False	False	-1879.03735351563	-2976.083984375	221.828384399414	0.544470548629761	0.835118472576141	0.287118971347809	123.709999084473	24742
True	False	False	False	False	-1895.32800292969	-2900.41235351563	260.648345947266	0.561408996582031	0.926525771617889	0.303752392530441	158.519149780273	37252
True	False	False	False	False	-1867.11022949219	-2875.05932617188	64.3302307128906	0.84819620847702	0.96172833442688	1	64.3103485107422	3730
True	False	False	False	False	-1844.39758300781	-3011.8095703125	94.2770690917969	0.618520379066467	0.949504971504211	0.368971735239029	99.6470565795898	8470
True	False	False	False	False	-1777.91931152344	-2992.6298828125	235.138092041016	0.544603586196899	0.890843033790588	0.287245690822601	104.962265014648	22252
True	False	False	False	False	-1742.43835449219	-2951.0771484375	266.194061279297	0.642242133617401	0.900600850582123	0.4016073346138	108.470832824707	26033
True	False	False	False	False	-1826.78845214844	-2880.02099609375	248.447799682617	0.774550676345825	0.955956816673279	0.789673984050751	88.3660736083984	19794
True	False	False	False	False	-1814.02490234375	-2935.31640625	70.9850845336914	0.820201992988586	0.964172780513763	1	59.53125	3810
True	False	False	False	False	-1739.58972167969	-2907.86303710938	148.625015258789	0.729590535163879	0.944128096103668	0.579075038433075	113.634330749512	15227
True	False	False	False	False	-1771.78540039063	-2872.57006835938	286.158630371094	0.813946902751923	0.96575254201889	1	87.1589126586914	22487
True	False	False	False	False	-1713.36779785156	-2857.34008789063	285.049468994141	0.740469932556152	0.951818227767944	0.6139777302742	92.1361846923828	23679
True	False	False	False	False	-1710.43273925781	-2990.623046875	204.082122802734	0.386408895254135	0.806335389614105	0.167714476585388	111.130432128906	20448
True	False	False	False	False	-1681.38073730469	-2923.16918945313	189.663269042969	0.460855334997177	0.804969191551208	0.217416971921921	97.7076034545898	16708
True	False	False	False	False	-1650.53576660156	-3132.6201171875	220.719253540039	0.138715252280235	0.920015275478363	0.0485454872250557	106.371856689453	21168
True	False	False	False	False	-1606.396484375	-3093.1103515625	17.7462711334229	0.762108087539673	0.949675559997559	0.706189274787903	62.125	994
True	False	False	False	False	-1591.37512207031	-3088.751953125	189.663269042969	0.811589777469635	0.96044510602951	1	78.6666641235352	13452
True	False	False	False	False	-1606.306640625	-3042.27099609375	84.2947845458984	0.819298386573792	0.960834741592407	1	86	6536
True	False	False	False	False	-1636.556640625	-3007.810546875	33.2742576599121	0.660014808177948	0.940318167209625	0.429027110338211	68.5	2055
True	False	False	False	False	-1649.16369628906	-2964.20190429688	156.389007568359	0.786773204803467	0.958990335464478	1	86.1843948364258	12152
True	False	False	False	False	-1635.14538574219	-2945.15991210938	22.1828384399414	0.806145071983337	0.95370626449585	1	55.3499984741211	1107
True	False	False	False	False	-1623.72338867188	-3000.45190429688	184.117568969727	0.658481895923615	0.948537409305573	0.426545202732086	90.2168655395508	14976
True	False	False	False	False	-1621.02209472656	-2874.09912109375	87.6222152709961	0.811767578125	0.944229900836945	1	99.544303894043	7864
True	False	False	False	False	-1620.81909179688	-3029.2998046875	214.064392089844	0.42437207698822	0.898254752159119	0.191901028156281	107.295333862305	20708
True	False	False	False	False	-1610.61376953125	-2904.556640625	212.955261230469	0.80851811170578	0.959278523921967	1	85.3020858764648	16378
True	False	False	False	False	-1616.66235351563	-2887.82104492188	31.0559749603271	0.733668208122253	0.95572304725647	0.591544389724731	71.8214263916016	2011
True	False	False	False	False	-1600.67297363281	-2867.28930664063	210.736968994141	0.73823755979538	0.939854443073273	0.606368362903595	104.915786743164	19934
True	False	False	False	False	-1590.24951171875	-3046.578125	57.6753807067871	0.791780471801758	0.953453481197357	1	62.5	3250
True	False	False	False	False	-1559.21154785156	-3032.88061523438	318.32373046875	0.411679089069366	0.828688859939575	0.183567017316818	99.9233474731445	28678
True	False	False	False	False	-1586.74499511719	-2961.10375976563	112.023338317871	0.825404047966003	0.969781994819641	1	96.7425765991211	9771
True	False	False	False	False	-1574.54895019531	-2956.41577148438	33.2742576599121	0.803785860538483	0.962256669998169	1	68.7666702270508	2063
True	False	False	False	False	-1585.01293945313	-2862.25122070313	23.2919807434082	0.725569725036621	0.941173493862152	0.567398190498352	65.2857131958008	1371
True	False	False	False	False	-1565.7890625	-2908.04711914063	374.889984130859	0.365226089954376	0.717865645885468	0.155119195580482	107.352073669434	36285
True	False	False	False	False	-1558.361328125	-3180.939453125	22.1828384399414	0.304530948400497	0.902132987976074	0.122038580477238	111.5	2230
True	False	False	False	False	-1544.83435058594	-3161.45727539063	119.787330627441	0.450778067111969	0.824964225292206	0.210121780633926	96.6018524169922	10433
True	False	False	False	False	-1555.04089355469	-2961.28442382813	33.2742576599121	0.786073088645935	0.95572304725647	1	54.2666664123535	1628
True	False	False	False	False	-1551.03393554688	-3144.61010742188	241.792938232422	0.529312193393707	0.873350203037262	0.273061871528625	161.944961547852	35304
True	False	False	False	False	-1531.8017578125	-3108.77368164063	24.401123046875	0.779838144779205	0.956586837768555	0.844782948493958	63.8636360168457	1405
True	False	False	False	False	-1532.30676269531	-2955.10083007813	210.736968994141	0.708735585212708	0.955341517925262	0.523895859718323	72.7473678588867	13822
True	False	False	False	False	-1528.99951171875	-3010.11499023438	420.364807128906	0.783999383449554	0.947157263755798	0.919014751911163	127.519790649414	48330
True	False	False	False	False	-1525.53869628906	-3188.68432617188	68.7667999267578	0.765656411647797	0.956104457378387	0.726305961608887	103.774192810059	6434
True	False	False	False	False	-1480.31860351563	-3127.9384765625	86.513069152832	0.726627349853516	0.937555491924286	0.570414066314697	120.846153259277	9426
True	False	False	False	False	-1509.28405761719	-3117.68896484375	381.544830322266	0.80335009098053	0.957165777683258	1	132.953491210938	45736
True	False	False	False	False	-1457.03503417969	-3064.12768554688	220.719253540039	0.77320671081543	0.935150027275085	0.778425931930542	100.326629638672	19965
True	False	False	False	False	-1504.16870117188	-3044.060546875	272.848907470703	0.734609246253967	0.937288343906403	0.594520032405853	100.052848815918	24613
True	False	False	False	False	-1446.21557617188	-3024.51904296875	210.736968994141	0.615469694137573	0.933213829994202	0.365052849054337	87.589469909668	16642
True	False	False	False	False	-1467.36669921875	-2966.06103515625	68.7667999267578	0.754140198230743	0.946962833404541	0.667366206645966	139.370971679688	8641
True	False	False	False	False	-1501.11755371094	-2921.224609375	12.2005615234375	0.741141617298126	0.928999543190002	0.616318583488464	57.2727279663086	630
True	False	False	False	False	-1495.87683105469	-2855.3994140625	299.468322753906	0.297399461269379	0.675503969192505	0.118411384522915	108.107406616211	29189
True	False	False	False	False	-1482.94812011719	-2903.52758789063	208.518692016602	0.826755940914154	0.959077060222626	1	73.2127685546875	13764
True	False	False	False	False	-1480.88659667969	-2944.658203125	442.547637939453	0.283651053905487	0.749072372913361	0.111557379364967	101.779449462891	40610
True	False	False	False	False	-1461.39477539063	-2892.94091796875	33.2742576599121	0.803785860538483	0.955226957798004	1	54.533332824707	1636
True	False	False	False	False	-1452.837890625	-2974.365234375	195.208984375	0.851302027702332	0.966042220592499	1	112.5625	19811
True	False	False	False	False	-1444.93774414063	-3234.36010742188	260.648345947266	0.0982855558395386	0.903076589107513	0.0334107130765915	113.199996948242	26602
True	False	False	False	False	-1379.15563964844	-3229.23266601563	22.1828384399414	0.755204319953918	0.938502132892609	0.672140836715698	61.7000007629395	1234
True	False	False	False	False	-1391.32287597656	-3205.97436523438	287.267761230469	0.649855375289917	0.944608569145203	0.413002580404282	94.8185348510742	24558
True	False	False	False	False	-1431.96948242188	-3086.95385742188	150.843307495117	0.774635255336761	0.933041870594025	0.790409028530121	139.514709472656	18974
True	False	False	False	False	-1423.22058105469	-2902.16821289063	33.2742576599121	0.786073088645935	0.95572304725647	1	53.8333320617676	1615
True	False	False	False	False	-1416.96520996094	-3101.68603515625	183.008422851563	0.783112943172455	0.956260919570923	0.897639095783234	123.096969604492	20311
True	False	False	False	False	-1384.8974609375	-3067.76708984375	184.117568969727	0.74627411365509	0.950479090213776	0.635067462921143	86.1144561767578	14295
True	False	False	False	False	-1415.22497558594	-2921.76708984375	22.1828384399414	0.673765122890472	0.946530044078827	0.452423572540283	53.7000007629395	1074
True	False	False	False	False	-1406.72058105469	-2875.42895507813	9.98227787017822	0.687235474586487	0.9244145154953	0.47761595249176	55.5555572509766	500
True	False	False	False	False	-1401.04077148438	-3026.65551757813	261.757507324219	0.764478147029877	0.949551999568939	0.719386100769043	94.588981628418	22323
True	False	False	False	False	-1380.48461914063	-2988.32055664063	248.447799682617	0.4340860247612	0.764644742012024	0.198460012674332	110.660713195801	24788
True	False	False	False	False	-1386.40942382813	-2915.87036132813	313.887176513672	0.660895586013794	0.937755942344666	0.430463999509811	103.247352600098	29219
True	False	False	False	False	-1385.77026367188	-2885.3642578125	297.250030517578	0.670531332492828	0.952994287014008	0.446727484464645	94.4104461669922	25302
True	False	False	False	False	-1374.04650878906	-3223.37670898438	9.98227787017822	0.754574596881866	0.933233201503754	0.669301986694336	60.4444427490234	544
True	False	False	False	False	-1355.33264160156	-3209.08984375	72.0942230224609	0.762581646442413	0.961867272853851	0.708754479885101	83.7230758666992	5442
True	False	False	False	False	-1365.63488769531	-3142.39599609375	39.9291114807129	0.849917888641357	0.964570224285126	1	58	2088
True	False	False	False	False	-1363.31970214844	-3014.20825195313	127.551322937012	0.503832042217255	0.8728386759758	0.250977605581284	127.82608795166	14700
True	False	False	False	False	-1361.3388671875	-2971.69213867188	33.2742576599121	0.708264887332916	0.951372683048248	0.52278470993042	83.7666702270508	2513
True	False	False	False	False	-1357.36547851563	-3188.171875	185.226699829102	0.648871958255768	0.960832595825195	0.41150239109993	82.0718536376953	13706
True	False	False	False	False	-1350.91552734375	-2986.05493164063	234.028945922852	0.542034685611725	0.857792556285858	0.284809768199921	130.417068481445	27518
True	False	False	False	False	-1350.13098144531	-2932.67333984375	137.533599853516	0.782398581504822	0.951566755771637	0.883594453334808	106.419357299805	13196
True	False	False	False	False	-1335.25170898438	-2901.5595703125	153.061584472656	0.663790941238403	0.964902877807617	0.435244381427765	90.9130401611328	12546
True	False	False	False	False	-1318.10388183594	-3288.32543945313	459.184753417969	0.0837217047810555	0.916194677352905	0.0281721409410238	113.884056091309	47148
True	False	False	False	False	-1259.68933105469	-3289.94702148438	106.477630615234	0.635884404182434	0.900934994220734	0.392456561326981	155.26042175293	14905
True	False	False	False	False	-1290.86096191406	-3255.93432617188	427.019653320313	0.515131711959839	0.816992223262787	0.260547429323196	177.179214477539	68214
True	False	False	False	False	-1287.3740234375	-3216.51586914063	186.335845947266	0.587583184242249	0.93682461977005	0.331679940223694	119.226188659668	20030
True	False	False	False	False	-1259.41394042969	-3167.31909179688	305.014038085938	0.81510055065155	0.971079528331757	1	118.752723693848	32657
True	False	False	False	False	-1301.13146972656	-3148.24487304688	59.8936653137207	0.75905966758728	0.955277323722839	0.690436720848083	84.1111145019531	4542
True	False	False	False	False	-1287.53588867188	-3139.9755859375	285.049468994141	0.528335511684418	0.850839853286743	0.272180944681168	98.6381301879883	25350
True	False	False	False	False	-1274.89489746094	-3057.900390625	217.391815185547	0.78705221414566	0.950401842594147	1	97.9285736083984	19194
True	False	False	False	False	-1261.619140625	-2924.77856445313	255.102645874023	0.801738500595093	0.956394016742706	1	92.0217361450195	21165
True	False	False	False	False	-1256.63732910156	-3211.60815429688	18.8554134368896	0.809739828109741	0.949675559997559	1	53.470588684082	909
True	False	False	False	False	-1256.63244628906	-2967.33666992188	140.861022949219	0.726478219032288	0.941360116004944	0.569986522197723	135.496063232422	17208
True	False	False	False	False	-1248.31335449219	-3235.85668945313	9.98227787017822	0.687235474586487	0.9244145154953	0.47761595249176	53.5555572509766	482
True	False	False	False	False	-1224.22436523438	-3215.6982421875	353.816284179688	0.717052519321442	0.947278201580048	0.544410943984985	100.435737609863	32039
True	False	False	False	False	-1237.03601074219	-3000.17236328125	194.099838256836	0.509491801261902	0.900595605373383	0.255728214979172	142.325714111328	24907
True	False	False	False	False	-1227.58435058594	-3090.71484375	201.863830566406	0.507775604724884	0.881236433982849	0.254278779029846	134.329666137695	24448
True	False	False	False	False	-1223.85388183594	-3008.4716796875	216.282684326172	0.751240730285645	0.934248507022858	0.654883861541748	141.164108276367	27527
True	False	False	False	False	-1220.2001953125	-2935.03881835938	259.539215087891	0.669275224208832	0.933037042617798	0.444548457860947	90.3162384033203	21134
True	False	False	False	False	-1207.60559082031	-3275.30908203125	125.333038330078	0.769035220146179	0.944620370864868	0.747732698917389	134.371688842773	15184
True	False	False	False	False	-1206.86840820313	-3329.13037109375	177.462707519531	0.17057754099369	0.906216382980347	0.0611387118697166	113.8125	18210
True	False	False	False	False	-1191.96655273438	-3290.87866210938	290.595184326172	0.418761819601059	0.790031909942627	0.188185200095177	128.335876464844	33624
True	False	False	False	False	-1198.77526855469	-3154.23486328125	76.5307922363281	0.695300102233887	0.899318695068359	0.493988811969757	135.826080322266	9372
True	False	False	False	False	-1195.173828125	-3255.86865234375	96.4953460693359	0.60856831073761	0.955571591854095	0.356395363807678	76.4252853393555	6649
True	False	False	False	False	-1179.34802246094	-3241.02758789063	344.943145751953	0.562475264072418	0.864225387573242	0.304834872484207	124.977493286133	38868
True	False	False	False	False	-1167.88220214844	-3133.9873046875	453.639068603516	0.329933315515518	0.744324207305908	0.135381743311882	105.022003173828	42954
True	False	False	False	False	-1184.49816894531	-3097.4697265625	78.7490768432617	0.632559657096863	0.944822371006012	0.387795060873032	73.0845108032227	5189
True	False	False	False	False	-1165.23889160156	-3088.80444335938	372.671691894531	0.705616235733032	0.931118428707123	0.516623795032501	99.2619018554688	33352
True	False	False	False	False	-1182.45642089844	-3030.46826171875	117.569046020508	0.733056902885437	0.966538786888123	0.589631855487823	70.6226425170898	7486
True	False	False	False	False	-1163.68835449219	-2913.67138671875	118.678184509277	0.778608024120331	0.948616027832031	0.829857766628265	84.5607452392578	9048
True	False	False	False	False	-1148.13891601563	-2967.37158203125	49.9113883972168	0.771634459495544	0.958557844161987	0.766191244125366	58.533332824707	2634
True	False	False	False	False	-1142.88012695313	-3030.9375	272.848907470703	0.492145419120789	0.85785984992981	0.241427108645439	85.1178894042969	20939
True	False	False	False	False	-1135.12963867188	-2950.79614257813	151.952453613281	0.800164878368378	0.971171915531158	1	84.5255508422852	11580
True	False	False	False	False	-1123.30627441406	-3164.1591796875	21.0736961364746	0.717444062232971	0.943390667438507	0.54542076587677	53	1007
True	False	False	False	False	-1120.57958984375	-3070.015625	272.848907470703	0.576066195964813	0.879965782165527	0.319030493497849	100.386177062988	24695
True	False	False	False	False	-1114.22509765625	-3361.46533203125	323.869445800781	0.136220917105675	0.926092684268951	0.0475852899253368	114.315071105957	33380
True	False	False	False	False	-1019.82690429688	-3327.5615234375	166.371292114258	0.645422697067261	0.928629696369171	0.406307727098465	120.526664733887	18079
True	False	False	False	False	-1056.6416015625	-3287.912109375	195.208984375	0.580996513366699	0.924127280712128	0.324372410774231	142.096588134766	25009
True	False	False	False	False	-1078.25646972656	-3252.60180664063	9.98227787017822	0.785398185253143	0.931883156299591	1	50.4444427490234	454
True	False	False	False	False	-1076.38293457031	-3167.36352539063	41.0382537841797	0.814018249511719	0.959428310394287	1	64.9189224243164	2402
True	False	False	False	False	-1111.8017578125	-3136.74194335938	295.031768798828	0.61305695772171	0.953733921051025	0.361993938684464	85.3947372436523	22715
True	False	False	False	False	-1093.06457519531	-3033.08984375	35.4925422668457	0.795358955860138	0.950105845928192	1	76.8125	2458
True	False	False	False	False	-1100.08508300781	-2984.79345703125	342.724853515625	0.775310099124908	0.934743523597717	0.796406686306	108.669906616211	33579
True	False	False	False	False	-1084.82165527344	-3046.0859375	314.996307373047	0.618833959102631	0.930964648723602	0.369377881288528	92.8697204589844	26375
True	False	False	False	False	-1067.03369140625	-3147.3837890625	317.214599609375	0.705867111682892	0.928919792175293	0.517200827598572	93.1538467407227	26642
True	False	False	False	False	-1059.96557617188	-3063.060546875	196.318130493164	0.397863000631332	0.892966866493225	0.174782887101173	147.158187866211	26047
True	False	False	False	False	-1059.17529296875	-3237.53125	108.695907592773	0.666950881481171	0.958860516548157	0.44056424498558	113.581634521484	11131
True	False	False	False	False	-1053.54321289063	-3174.7734375	317.214599609375	0.724610865116119	0.939119815826416	0.564696907997131	130.034957885742	37190
True	False	False	False	False	-1049.16064453125	-3083.38256835938	28.8376903533936	0.778573036193848	0.945234656333923	0.82945716381073	67.6153869628906	1758
True	False	False	False	False	-1047.64721679688	-3066.69799804688	173.026138305664	0.606131851673126	0.894628167152405	0.353405207395554	116.044868469238	18103
True	False	False	False	False	-1024.62561035156	-3111.13427734375	306.123168945313	0.435366958379745	0.825850784778595	0.19933708012104	169.141311645508	46683
True	False	False	False	False	-1017.52593994141	-3267.28955078125	112.023338317871	0.575280547142029	0.943384230136871	0.318189054727554	73.7029724121094	7444
True	False	False	False	False	-998.07861328125	-3246.455078125	256.211791992188	0.65112578868866	0.949690461158752	0.414953380823135	95.2164535522461	21995
True	False	False	False	False	-1017.01080322266	-3095.95239257813	51.0205307006836	0.774829864501953	0.951043426990509	0.792114913463593	110	5060
True	False	False	False	False	-1013.23010253906	-3022.92431640625	155.279876708984	0.695782601833344	0.931894361972809	0.495003014802933	109.328575134277	15306
True	False	False	False	False	-1010.75482177734	-3080.2275390625	141.970169067383	0.680232584476471	0.92590594291687	0.4642094373703	120.328125	15402
True	False	False	False	False	-1005.26666259766	-3228.31909179688	22.1828384399414	0.806145071983337	0.95370626449585	1	69	1380
True	False	False	False	False	-999.920654296875	-3092.35693359375	112.023338317871	0.778208315372467	0.946375548839569	0.825352907180786	89.8316802978516	9073
True	False	False	False	False	-996.752258300781	-3325.49487304688	34.3833999633789	0.770503997802734	0.950105845928192	0.757918477058411	62.0322570800781	1923
True	False	False	False	False	-993.117492675781	-3052.21142578125	224.046676635742	0.659469664096832	0.950792133808136	0.42814177274704	88.9504928588867	17968
True	False	False	False	False	-989.2958984375	-3378.56079101563	483.585876464844	0.280008435249329	0.748935103416443	0.109771117568016	136.743118286133	59620
True	False	False	False	False	-944.86669921875	-3367.65185546875	469.167053222656	0.462946474552155	0.806285321712494	0.218956097960472	195.052001953125	82507
True	False	False	False	False	-984.625244140625	-3357.1083984375	95.3862075805664	0.601573288440704	0.883759737014771	0.347899287939072	154.639541625977	13299
True	False	False	False	False	-976.452941894531	-3220.96484375	262.866638183594	0.695122539997101	0.942102253437042	0.493616551160812	90.9915618896484	21565
True	False	False	False	False	-977.470153808594	-3194.74194335938	12.2005615234375	0.768196105957031	0.939064502716064	0.742168962955475	59.2727279663086	652
True	False	False	False	False	-983.872497558594	-3174.72509765625	228.483245849609	0.674712717533112	0.926421225070953	0.45411691069603	97.019416809082	19986
True	False	False	False	False	-943.227111816406	-3153.7236328125	22.1828384399414	0.755204319953918	0.938502132892609	0.672140836715698	51.6500015258789	1033
True	False	False	False	False	-978.781188964844	-3124.2021484375	197.427261352539	0.683340787887573	0.944404780864716	0.470072865486145	108.494384765625	19312
True	False	False	False	False	-979.332397460938	-3065.36865234375	58.7845230102539	0.480940788984299	0.885743498802185	0.232579663395882	69.8301849365234	3701
True	False	False	False	False	-970.178161621094	-3088.52587890625	255.102645874023	0.460135966539383	0.856787800788879	0.216889545321465	87.239128112793	20065
True	False	False	False	False	-969.292053222656	-3027.060546875	189.663269042969	0.529599726200104	0.886932373046875	0.273321777582169	71.625732421875	12248
True	False	False	False	False	-943.453125	-3126.0263671875	297.250030517578	0.534801185131073	0.913151800632477	0.278067320585251	80.9664154052734	21699
True	False	False	False	False	-939.738586425781	-3213.55810546875	249.556930541992	0.77800852060318	0.95804888010025	0.823155879974365	96.053337097168	21612
True	False	False	False	False	-934.396179199219	-3293.50317382813	279.503784179688	0.669603943824768	0.912686049938202	0.445116937160492	131.226196289063	33069
True	False	False	False	False	-930.212524414063	-3083.18310546875	11.0914192199707	0.763594925403595	0.936281979084015	0.714360892772675	60	600
True	False	False	False	False	-929.5478515625	-3366.94091796875	27.7285480499268	0.766682505607605	0.944578170776367	0.732549428939819	117.480003356934	2937
True	False	False	False	False	-900.046447753906	-3243.42358398438	179.680999755859	0.744702398777008	0.944520652294159	0.629155278205872	165.592590332031	26826
True	False	False	False	False	-926.789855957031	-3138.25512695313	11.0914192199707	0.763594925403595	0.936281979084015	0.714360892772675	58.0999984741211	581
True	False	False	False	False	-925.992065429688	-3115.78759765625	11.0914192199707	0.673765122890472	0.928999543190002	0.452423572540283	57.9000015258789	579
True	False	False	False	False	-924.218322753906	-3066.37548828125	298.359191894531	0.557891249656677	0.888673186302185	0.300211995840073	116.148696899414	31244
True	False	False	False	False	-895.522338867188	-3396.02172851563	756.434814453125	0.225396677851677	0.681716203689575	0.0843618512153625	173.417892456055	118271
True	False	False	False	False	-871.763305664063	-3375.11645507813	17.7462711334229	0.762108087539673	0.940302610397339	0.706189274787903	75.8125	1213
True	False	False	False	False	-879.639343261719	-3370.60302734375	37.7108268737793	0.666771829128265	0.949666619300842	0.44025981426239	86.2647094726563	2933
True	False	False	False	False	-878.272338867188	-3276.98193359375	171.917007446289	0.804226338863373	0.949022650718689	1	124.658065795898	19322
True	False	False	False	False	-878.881042480469	-3139.39624023438	422.583068847656	0.497674107551575	0.848547756671906	0.245902821421623	89.5301818847656	34111
True	False	False	False	False	-863.338500976563	-3079.93823242188	98.7136306762695	0.54710328578949	0.844007134437561	0.289637446403503	108.617980957031	9667
True	False	False	False	False	-853.529418945313	-3017.60327148438	181.899276733398	0.76094263792038	0.961392283439636	0.700016915798187	85.9268264770508	14092
True	False	False	False	False	-853.096252441406	-3421.96484375	53.2388153076172	0.575134336948395	0.903653502464294	0.318032741546631	102.979164123535	4943
True	False	False	False	False	-852.065612792969	-3397.55078125	451.420776367188	0.369570344686508	0.737251698970795	0.157653898000717	171.378372192383	69751
True	False	False	False	False	-838.843811035156	-3383.189453125	36.6016845703125	0.779091417789459	0.94477391242981	0.835518538951874	100.333335876465	3311
True	False	False	False	False	-820.33837890625	-3298.17724609375	237.356369018555	0.5281662940979	0.866286635398865	0.272028595209122	100.967292785645	21607
True	False	False	False	False	-849.825439453125	-3131.91650390625	75.4216537475586	0.769968271255493	0.941456198692322	0.754133403301239	120.764709472656	8212
True	False	False	False	False	-846.232727050781	-3234.15283203125	256.211791992188	0.326257050037384	0.685007929801941	0.133408293128014	126.675323486328	29262
True	False	False	False	False	-814.756774902344	-3223.24853515625	160.825576782227	0.717759907245636	0.948496460914612	0.546238422393799	112.868965148926	16366
True	False	False	False	False	-836.456420898438	-3184.46484375	188.554138183594	0.666200995445251	0.930996596813202	0.439291834831238	79.4117660522461	13500
True	False	False	False	False	-814.837646484375	-3162.94653320313	222.937530517578	0.651102185249329	0.937081873416901	0.414916932582855	107.572135925293	21622
True	False	False	False	False	-820.559509277344	-3092.7861328125	175.244430541992	0.68599146604538	0.937360107898712	0.475182205438614	130.632904052734	20640
True	False	False	False	False	-824.508483886719	-3047.75561523438	29.9468326568604	0.746888160705566	0.954506158828735	0.637421369552612	53.3333320617676	1440
True	False	False	False	False	-817.333190917969	-3136.85888671875	230.701522827148	0.769432365894318	0.966609358787537	0.750428736209869	123.288459777832	25644
True	False	False	False	False	-811.718688964844	-3331.97241210938	146.40673828125	0.820213973522186	0.95046865940094	1	176.060607910156	23240
True	False	False	False	False	-804.966064453125	-3123.48608398438	58.7845230102539	0.733056902885437	0.958595991134644	0.589631855487823	77.4150924682617	4103
True	False	False	False	False	-807.747863769531	-3089.150390625	83.1856460571289	0.355960428714752	0.924165964126587	0.149792835116386	85.7600021362305	6432
True	False	False	False	False	-802.811462402344	-3058.212890625	196.318130493164	0.573358654975891	0.932612657546997	0.316141694784164	93.5706176757813	16562
True	False	False	False	False	-802.237609863281	-3380.8212890625	310.559753417969	0.836140632629395	0.958667635917664	1	103.610717773438	29011
True	False	False	False	False	-782.459289550781	-3376.0771484375	24.401123046875	0.715491533279419	0.939718544483185	0.54042637348175	58.8636360168457	1295
True	False	False	False	False	-797.391174316406	-3133.09130859375	11.0914192199707	0.55325049161911	0.935661971569061	0.295611768960953	66.5	665
True	False	False	False	False	-795.083374023438	-3365.2568359375	37.7108268737793	0.712653756141663	0.947963654994965	0.533345997333527	73.3235321044922	2493
True	False	False	False	False	-772.28564453125	-3294.73168945313	298.359191894531	0.737571716308594	0.936869978904724	0.604147434234619	179.973983764648	48413
True	False	False	False	False	-794.003540039063	-3231.23168945313	263.975769042969	0.49232679605484	0.824876070022583	0.241572752594948	123.903358459473	29489
True	False	False	False	False	-789.7080078125	-3198.203125	242.902084350586	0.500076234340668	0.842797100543976	0.24787101149559	87.8949737548828	19249
True	False	False	False	False	-755.545043945313	-3183.68188476563	14.4188451766968	0.805326879024506	0.942608833312988	1	49.461540222168	643
True	False	False	False	False	-789.193603515625	-3156.63452148438	31.0559749603271	0.750200152397156	0.948197305202484	0.650578022003174	65.1071395874023	1823
True	False	False	False	False	-772.951599121094	-3152.17797851563	248.447799682617	0.647358953952789	0.954721510410309	0.409211099147797	88.0089263916016	19714
True	False	False	False	False	-755.007751464844	-3095.13256835938	155.279876708984	0.72639799118042	0.930412113666534	0.569756746292114	81.292854309082	11381
True	False	False	False	False	-750.00048828125	-3233.92431640625	271.739776611328	0.515851438045502	0.836282730102539	0.26116868853569	132.57958984375	32482
True	False	False	False	False	-747.100463867188	-3444.36450195313	217.391815185547	0.564716339111328	0.920624017715454	0.307124406099319	185.775512695313	36412
True	False	False	False	False	-731.133544921875	-3431.78125	145.297592163086	0.757178783416748	0.960174322128296	0.681305050849915	97.5801544189453	12783
True	False	False	False	False	-732.347839355469	-3264.67333984375	310.559753417969	0.510603904724121	0.917903065681458	0.256671637296677	98.0500030517578	27454
True	False	False	False	False	-744.197814941406	-3250.42504882813	15.5279874801636	0.621227741241455	0.938633382320404	0.372498869895935	82.8571395874023	1160
True	False	False	False	False	-712.446899414063	-3135.79272460938	225.155807495117	0.55660617351532	0.924447655677795	0.298930168151855	97.7931060791016	19852
True	False	False	False	False	-710.1044921875	-3410.19262695313	112.023338317871	0.734947741031647	0.942706406116486	0.595599770545959	163.41584777832	16505
True	False	False	False	False	-697.070129394531	-3364.63305664063	94.2770690917969	0.817713499069214	0.958789765834808	1	76.0823516845703	6467
True	False	False	False	False	-699.434265136719	-3285.29516601563	86.513069152832	0.694924652576447	0.930871486663818	0.49320250749588	95.2435913085938	7429
True	False	False	False	False	-708.356628417969	-3171.24951171875	251.77522277832	0.749353468418121	0.939982295036316	0.647137463092804	118.383262634277	26873
True	False	False	False	False	-704.122192382813	-3234.02661132813	144.188446044922	0.667910039424896	0.895219624042511	0.442200928926468	157.29231262207	20448
True	False	False	False	False	-702.445739746094	-3057.56274414063	158.607299804688	0.484996348619461	0.821974575519562	0.235748365521431	98.1398620605469	14034
True	False	False	False	False	-692.61767578125	-3301.3662109375	483.585876464844	0.290229827165604	0.71481317281723	0.114814713597298	102.961006164551	44891
True	False	False	False	False	-660.239807128906	-3461.08715820313	136.424453735352	0.71093887090683	0.958261728286743	0.529164910316467	106.772354125977	13133
True	False	False	False	False	-656.171447753906	-3228.03247070313	198.536407470703	0.787177205085754	0.946427643299103	1	145.519546508789	26048
True	False	False	False	False	-655.186279296875	-3163.5166015625	273.958068847656	0.435461938381195	0.768646657466888	0.199402242898941	99.0445327758789	24464
True	False	False	False	False	-651.553649902344	-3202.20092773438	212.955261230469	0.682530403137207	0.904262006282806	0.46853107213974	120.234375	23085
True	False	False	False	False	-643.360229492188	-3467.48852539063	215.173538208008	0.68964010477066	0.929987192153931	0.482387721538544	136.221649169922	26427
True	False	False	False	False	-587.346923828125	-3454.70849609375	54.3479537963867	0.366827666759491	0.877192676067352	0.156050831079483	94.2448959350586	4618
True	False	False	False	False	-641.706115722656	-3417.72973632813	341.61572265625	0.296643763780594	0.697263240814209	0.118029952049255	134.522720336914	41433
True	False	False	False	False	-630.448364257813	-3357.81884765625	18.8554134368896	0.552879810333252	0.939718544483185	0.295247703790665	91.1764678955078	1550
True	False	False	False	False	-637.634582519531	-3279.86547851563	174.135284423828	0.806629836559296	0.969883739948273	1	99.7706985473633	15664
True	False	False	False	False	-629.556030273438	-3185.79907226563	113.132476806641	0.776553928852081	0.939201295375824	0.808126747608185	100.617645263672	10263
True	False	False	False	False	-630.886596679688	-3111.34936523438	47.6931037902832	0.756393730640411	0.952329814434052	0.677612125873566	54.4651145935059	2342
True	False	False	False	False	-624.197692871094	-3397.21411132813	130.878753662109	0.834946751594543	0.96615344285965	1	168.152542114258	19842
True	False	False	False	False	-579.166748046875	-3391.49926757813	189.663269042969	0.800872504711151	0.955837547779083	1	76.4736862182617	13077
True	False	False	False	False	-619.586181640625	-3355.60278320313	159.716445922852	0.772956192493439	0.949488759040833	0.776414334774017	166.0625	23913
True	False	False	False	False	-586.547607421875	-3351.87182617188	188.554138183594	0.536321580410004	0.869298756122589	0.279470503330231	103.805885314941	17647
True	False	False	False	False	-618.921020507813	-3278.40478515625	29.9468326568604	0.80851811170578	0.952666342258453	1	58.6666679382324	1584
True	False	False	False	False	-614.798522949219	-3307.17700195313	191.881561279297	0.692204535007477	0.940556704998016	0.487577885389328	109.630058288574	18966
True	False	False	False	False	-592.820495605469	-3174.44506835938	559.007568359375	0.465295761823654	0.836003720760345	0.220695838332176	114.672622680664	57795
True	False	False	False	False	-614.23193359375	-3098.9912109375	184.117568969727	0.599856555461884	0.950811088085175	0.34585502743721	71.3493957519531	11844
True	False	False	False	False	-578.755310058594	-3449.31909179688	157.498153686523	0.762220680713654	0.945827662944794	0.706796109676361	155.380279541016	22064
True	False	False	False	False	-570.801025390625	-3288.72509765625	192.990692138672	0.807341575622559	0.957255184650421	1	103.304595947266	17975
True	False	False	False	False	-576.424499511719	-3086.95288085938	173.026138305664	0.58885133266449	0.940688133239746	0.333110123872757	72.5641021728516	11320
True	False	False	False	False	-570.192993164063	-3129.39868164063	222.937530517578	0.695020914077759	0.926380693912506	0.493403911590576	82.9900512695313	16681
True	False	False	False	False	-565.7919921875	-3482.35571289063	166.371292114258	0.76008129119873	0.963977038860321	0.695577025413513	139.073333740234	20861
True	False	False	False	False	-483.283752441406	-3463.75366210938	197.427261352539	0.815116465091705	0.957535147666931	1	88.6235961914063	15775
True	False	False	False	False	-417.393157958984	-3420.59326171875	37.7108268737793	0.636951267719269	0.948370218276978	0.393970042467117	71.970588684082	2447
True	False	False	False	False	-430.737670898438	-3420.17651367188	183.008422851563	0.709964990615845	0.937796473503113	0.526821851730347	105.187881469727	17356
True	False	False	False	False	-522.295593261719	-3335.2509765625	320.542022705078	0.747585773468018	0.961000978946686	0.640126824378967	106.89965057373	30894
True	False	False	False	False	-545.238403320313	-3279.82104492188	12.2005615234375	0.546809315681458	0.939014196395874	0.28935506939888	75.1818161010742	827
True	False	False	False	False	-555.767517089844	-3145.05981445313	47.6931037902832	0.665943384170532	0.958401501178741	0.43885612487793	66.1627883911133	2845
True	False	False	False	False	-542.65966796875	-3154.75390625	175.244430541992	0.757012546062469	0.942152857780457	0.680517315864563	74.8797454833984	11831
True	False	False	False	False	-533.524780273438	-3286.64624023438	291.704345703125	0.713865160942078	0.942108333110809	0.536343276500702	95.9429626464844	25233
True	False	False	False	False	-520.290832519531	-3198.15161132813	166.371292114258	0.702519774436951	0.929833352565765	0.509610950946808	86.9599990844727	13044
True	False	False	False	False	-520.064270019531	-3406.42749023438	248.447799682617	0.739450097084045	0.927597045898438	0.610469818115234	121.696426391602	27260
True	False	False	False	False	-471.127685546875	-3377.94262695313	195.208984375	0.434379756450653	0.879270076751709	0.198660895228386	93.4204559326172	16442
True	False	False	False	False	-486.811706542969	-3246.72802734375	27.7285480499268	0.691563129425049	0.940220415592194	0.486269682645798	51.560001373291	1289
True	False	False	False	False	-503.116485595703	-3226.84716796875	252.884368896484	0.708366572856903	0.9501833319664	0.523024260997772	78.6973648071289	17943
True	False	False	False	False	-500.324005126953	-3192.93481445313	201.863830566406	0.790192663669586	0.956993758678436	1	98.3406600952148	17898
True	False	False	False	False	-499.374450683594	-3143.09887695313	245.120376586914	0.801333367824554	0.963284373283386	1	81.4208145141602	17994
True	False	False	False	False	-496.049255371094	-3096.13671875	192.990692138672	0.74869030714035	0.952719569206238	0.64448070526123	70.1724166870117	12210
True	False	False	False	False	-476.271881103516	-3169.38037109375	282.831207275391	0.750218749046326	0.941003322601318	0.650654137134552	85.5999984741211	21828
True	False	False	False	False	-472.84521484375	-3365.1787109375	41.0382537841797	0.693152844905853	0.916383981704712	0.489524483680725	117.459457397461	4346
True	False	False	False	False	-451.709106445313	-3285.5888671875	499.113861083984	0.670428931713104	0.928093254566193	0.4465491771698	100.60221862793	45271
True	False	False	False	False	-471.607635498047	-3147.32006835938	25.5102653503418	0.688737690448761	0.952666342258453	0.480586379766464	58.2608680725098	1340
True	False	False	False	False	-468.001770019531	-3187.71362304688	31.0559749603271	0.616013824939728	0.937679588794708	0.365747570991516	59.25	1659
True	False	False	False	False	-463.288543701172	-3177.61767578125	28.8376903533936	0.735885262489319	0.939532041549683	0.598617315292358	71.8846130371094	1869
True	False	False	False	False	-454.693969726563	-3153.35205078125	100.931915283203	0.701157987117767	0.951809823513031	0.506588459014893	60.1868133544922	5477
True	False	False	False	False	-414.576843261719	-3451.626953125	105.36848449707	0.577768683433533	0.919885635375977	0.32086306810379	88.315788269043	8390
True	False	False	False	False	-397.659057617188	-3196.06713867188	34.3833999633789	0.770503997802734	0.94730132818222	0.757918477058411	51.1935501098633	1587
True	False	False	False	False	-389.034881591797	-3501.90795898438	56.5662384033203	0.733632326126099	0.942322790622711	0.591431677341461	106.901962280273	5452
True	False	False	False	False	-370.370269775391	-3500.64794921875	94.2770690917969	0.747598469257355	0.950872540473938	0.640176296234131	154.858825683594	13163
True	False	False	False	False	-360.854339599609	-3459.06787109375	176.353576660156	0.565220475196838	0.915423929691315	0.307642161846161	123.182388305664	19586
True	False	False	False	False	-335.6328125	-3450.63696289063	37.7108268737793	0.748016774654388	0.959428310394287	0.64181524515152	66.2941207885742	2254
True	False	False	False	False	-349.033172607422	-3340.4287109375	136.424453735352	0.686334073543549	0.929189682006836	0.475850194692612	98.5040664672852	12116
True	False	False	False	False	-385.645446777344	-3255.40063476563	28.8376903533936	0.753130555152893	0.960755467414856	0.662934899330139	55.1153831481934	1433
True	False	False	False	False	-371.437774658203	-3252.25146484375	164.153015136719	0.677737295627594	0.96044135093689	0.459597736597061	78.5878372192383	11631
True	False	False	False	False	-373.068145751953	-3175.55053710938	21.0736961364746	0.765837788581848	0.95370626449585	0.727394282817841	55.4736824035645	1054
True	False	False	False	False	-368.151794433594	-3202.6181640625	674.358276367188	0.784786581993103	0.94049483537674	0.945705235004425	100.827301025391	61303
True	False	False	False	False	-344.759826660156	-3137.22631835938	105.36848449707	0.740853786468506	0.921651840209961	0.61531263589859	92.6736831665039	8804
True	False	False	False	False	-329.488861083984	-3275.107421875	205.191253662109	0.839377820491791	0.970004081726074	1	77.4324340820313	14325
True	False	False	False	False	-314.065460205078	-3441.85107421875	328.306030273438	0.675902128219604	0.950653851032257	0.456258296966553	204.810806274414	60624
True	False	False	False	False	-313.168701171875	-3389.53198242188	257.320922851563	0.533243715763092	0.89706152677536	0.276637494564056	110.831893920898	25713
True	False	False	False	False	-312.310089111328	-3286.25659179688	23.2919807434082	0.792964518070221	0.946847438812256	1	50.1904754638672	1054
True	False	False	False	False	-302.259216308594	-3451.322265625	56.5662384033203	0.789839804172516	0.960615336894989	1	111.156860351563	5669
True	False	False	False	False	-291.253326416016	-3430.99682617188	34.3833999633789	0.754140198230743	0.95063853263855	0.667366206645966	67.8387069702148	2103
True	False	False	False	False	-297.882507324219	-3170.13305664063	291.704345703125	0.715978741645813	0.935623526573181	0.541662991046906	86.7528533935547	22816
True	False	False	False	False	-295.902008056641	-3423.90307617188	11.0914192199707	0.673765122890472	0.928999543190002	0.452423572540283	63.5	635
True	False	False	False	False	-279.203430175781	-3368.05078125	227.374099731445	0.689764440059662	0.93547648191452	0.482636958360672	96.2878036499023	19739
True	False	False	False	False	-262.906921386719	-3322.01806640625	168.589569091797	0.578608810901642	0.876118421554565	0.321772009134293	97.0855255126953	14757
True	False	False	False	False	-279.937805175781	-3114.77221679688	150.843307495117	0.814773619174957	0.959453940391541	1	103.948532104492	14137
True	False	False	False	False	-277.965972900391	-3294.46704101563	151.952453613281	0.511035680770874	0.877419412136078	0.257038831710815	104.861312866211	14366
True	False	False	False	False	-257.38037109375	-3292.83813476563	38.8199691772461	0.770017266273499	0.944049656391144	0.754476308822632	96.0857162475586	3363
True	False	False	False	False	-249.464752197266	-3140.03173828125	109.805053710938	0.795083343982697	0.95690381526947	1	96.6767654418945	9571
True	False	False	False	False	-274.443939208984	-3126.00048828125	26.6194076538086	0.780536234378815	0.950671494007111	0.854119598865509	69.6666641235352	1672
True	False	False	False	False	-247.838729858398	-3288.86328125	13.3097038269043	0.80851811170578	0.94014710187912	1	62.3333320617676	748
True	False	False	False	False	-232.45442199707	-3332.125	155.279876708984	0.744004368782043	0.94539886713028	0.626579701900482	84.4285736083984	11820
True	False	False	False	False	-229.980224609375	-3191.16186523438	122.005615234375	0.769454181194305	0.943308115005493	0.750577867031097	80.1636352539063	8818
True	False	False	False	False	-213.488037109375	-3161.92626953125	195.208984375	0.805957853794098	0.955832779407501	1	85.4715881347656	15043
True	False	False	False	False	-195.925109863281	-3057.59399414063	32.1651153564453	0.759870648384094	0.941819429397583	0.694506108760834	46.8620681762695	1359
True	False	False	False	False	-185.600631713867	-3479.23803710938	75.4216537475586	0.675903141498566	0.94591760635376	0.456260055303574	57	3876
True	False	False	False	False	-182.021026611328	-3513.94360351563	117.569046020508	0.635044157505035	0.903774440288544	0.391270726919174	167.490570068359	17754
True	False	False	False	False	-108.962539672852	-3513.853515625	151.952453613281	0.761225640773773	0.965479552745819	0.701497912406921	116.934303283691	16020
True	False	False	False	False	-1.700758934021	-3514.0673828125	112.023338317871	0.658585548400879	0.96463543176651	0.426712214946747	85.6633682250977	8652
True	False	False	False	False	30.0261974334717	-3513.85791015625	88.7313537597656	0.735508561134338	0.933927059173584	0.597400009632111	109.237503051758	8739
True	False	False	False	False	-42.343677520752	-3513.11206054688	18.8554134368896	0.75434798002243	0.942380666732788	0.66828989982605	64.1764678955078	1091
True	False	False	False	False	-145.373519897461	-3512.31811523438	187.44499206543	0.766782999038696	0.956532716751099	0.733172476291656	101.360946655273	17130
True	False	False	False	False	-146.90739440918	-3432.6416015625	11.0914192199707	0.763594925403595	0.936281979084015	0.714360892772675	51.7999992370605	518
True	False	False	False	False	-166.188781738281	-3353.69653320313	187.44499206543	0.718028843402863	0.952262103557587	0.546936810016632	100.183433532715	16931
True	False	False	False	False	-140.177307128906	-3273.87036132813	320.542022705078	0.293937474489212	0.685550391674042	0.116668492555618	127.487892150879	36844
True	False	False	False	False	-99.0012283325195	-3150.56176757813	11.0914192199707	0.619482219219208	0.927492141723633	0.37021940946579	60.2000007629395	602
True	False	False	False	False	-87.338623046875	-3396.0537109375	28.8376903533936	0.778573036193848	0.960098087787628	0.82945716381073	55.6923065185547	1448
True	False	False	False	False	-84.3946304321289	-3457.68408203125	27.7285480499268	0.766682505607605	0.944578170776367	0.732549428939819	48.2000007629395	1205
True	False	False	False	False	-12.0727424621582	-3486.056640625	15.5279874801636	0.666844606399536	0.921556770801544	0.440383464097977	49.2142868041992	689
True	False	False	False	False	0.428974628448486	-3459.38891601563	191.881561279297	0.795268654823303	0.951629936695099	1	90.4508666992188	15648
True	False	False	False	False	34.0276947021484	-3454.4248046875	242.902084350586	0.787575900554657	0.959351003170013	1	94.2374420166016	20638
True	False	False	False	False	57.0530281066895	-3455.19995117188	93.1679229736328	0.772283971309662	0.948065996170044	0.771135985851288	62.75	5271
True	False	False	False	False	-77.7582550048828	-3413.5888671875	22.1828384399414	0.806145071983337	0.945084035396576	1	50.0499992370605	1001
True	False	False	False	False	-84.0184097290039	-3277.20776367188	27.7285480499268	0.81305855512619	0.950671494007111	1	50.2799987792969	1257
True	False	False	False	False	-83.8470458984375	-3153.03442382813	299.468322753906	0.660014808177948	0.944315373897552	0.429027110338211	94.2592620849609	25450
True	False	False	False	False	-78.6229934692383	-3266.06909179688	46.5839614868164	0.839679360389709	0.961324214935303	1	54.3333320617676	2282
True	False	False	False	False	-77.608642578125	-3383.25463867188	167.480438232422	0.439618647098541	0.842264413833618	0.20226913690567	77.3178787231445	11675
True	False	False	False	False	32.3801040649414	-3368.34204101563	197.427261352539	0.759070038795471	0.960182726383209	0.690488159656525	90.5337066650391	16115
True	False	False	False	False	-61.7519035339355	-3353.89599609375	337.179138183594	0.794188618659973	0.954222738742828	1	84.3026351928711	25628
True	False	False	False	False	-66.611946105957	-3249.89868164063	15.5279874801636	0.800106346607208	0.94487601518631	1	50.3571434020996	705
True	False	False	False	False	-64.1252975463867	-3163.1435546875	218.500961303711	0.791067779064178	0.954250574111938	1	117.578681945801	23163
True	False	False	False	False	-57.3673248291016	-3241.35815429688	63.2210922241211	0.801229655742645	0.950185596942902	1	55.7192993164063	3176
True	False	False	False	False	-37.8104438781738	-2942.60595703125	22.1828384399414	0.755204319953918	0.938502132892609	0.672140836715698	40	800
True	False	False	False	False	-37.6386642456055	-3349.6865234375	114.241622924805	0.852263212203979	0.963398873806	1	106.203880310059	10939
True	False	False	False	False	21.6946601867676	-3346.623046875	21.0736961364746	0.717444062232971	0.946847438812256	0.54542076587677	51.2631568908691	974
True	False	False	False	False	-6.88892602920532	-3297.57397460938	184.117568969727	0.795342266559601	0.944673001766205	1	84.4819259643555	14024
True	False	False	False	False	-24.4250888824463	-3245.3017578125	239.574661254883	0.822233557701111	0.96457576751709	1	79.2777786254883	17124
True	False	False	False	False	-24.8427982330322	-3116.814453125	207.409545898438	0.697545051574707	0.948958396911621	0.498742699623108	86.5828857421875	16191
True	False	False	False	False	-15.2587299346924	-3266.216796875	26.6194076538086	0.780536234378815	0.950671494007111	0.854119598865509	45	1080
True	False	False	False	False	-2.82466411590576	-3241.28344726563	106.477630615234	0.81877213716507	0.957231283187866	1	98.5625	9462
True	False	False	False	False	-7.21520185470581	-3138.16528320313	36.6016845703125	0.726016283035278	0.944049656391144	0.568666875362396	42.6969680786133	1409
True	False	False	False	False	1.49887800216675	-3345.81030273438	241.792938232422	0.80642431974411	0.958139479160309	1	96.7339477539063	21088
True	False	False	False	False	30.3133735656738	-3245.765625	151.952453613281	0.800164878368378	0.959966003894806	1	73.1021881103516	10015
True	False	False	False	False	35.0663070678711	-3159.63696289063	161.934722900391	0.783691704273224	0.959014177322388	0.910926580429077	65.8013687133789	9607
True	False	False	False	False	41.4751777648926	-3129.3056640625	139.751892089844	0.693015515804291	0.932857573032379	0.489241719245911	60.4682540893555	7619
True	False	False	False	False	49.5908279418945	-3206.46264648438	161.934722900391	0.472939878702164	0.843268573284149	0.22643631696701	85.9452056884766	12548
True	False	False	False	False	55.2244186401367	-3262.61376953125	202.97297668457	0.705010533332825	0.936715841293335	0.51523631811142	98.0491790771484	17943
True	False	False	False	False	-1782.9873046875	-2832.0673828125	255.102645874023	0.788933992385864	0.961774170398712	1	78.1173934936523	17967
True	False	False	False	False	-1779.24060058594	-2795.3076171875	41.0382537841797	0.662830352783203	0.947131156921387	0.433648645877838	64.3513488769531	2381
True	False	False	False	False	-1833.56225585938	-2792.7099609375	292.8134765625	0.760638356208801	0.956536293029785	0.698436915874481	88.7803039550781	23438
True	False	False	False	False	-1866.81005859375	-2785.81665039063	17.7462711334229	0.64491605758667	0.920696794986725	0.405553311109543	50.5	808
True	False	False	False	False	-1738.13317871094	-2784.42822265625	266.194061279297	0.798536419868469	0.969358682632446	1	85.3499984741211	20484
True	False	False	False	False	-1661.32482910156	-2829.0234375	231.810668945313	0.730981469154358	0.911674022674561	0.583253741264343	114.430618286133	23916
True	False	False	False	False	-1443.52893066406	-2818.66748046875	224.046676635742	0.706498801708221	0.951677024364471	0.518659710884094	77.188117980957	15592
True	False	False	False	False	-1604.44641113281	-2791.93994140625	175.244430541992	0.694826781749725	0.972137272357941	0.492997974157333	112.278480529785	17740
True	False	False	False	False	-1623.16650390625	-2783.76098632813	27.7285480499268	0.748627901077271	0.937802910804749	0.644232213497162	56	1400
True	False	False	False	False	-1552.52709960938	-2801.95849609375	144.188446044922	0.522024393081665	0.856444418430328	0.266557365655899	124.023078918457	16123
True	False	False	False	False	-1492.60302734375	-2784.67724609375	27.7285480499268	0.655060887336731	0.938939929008484	0.421090096235275	62.9599990844727	1574
True	False	False	False	False	-1315.82971191406	-2847.06640625	216.282684326172	0.592973172664642	0.933348715305328	0.337812393903732	87.3692321777344	17037
True	False	False	False	False	-1783.69812011719	-2779.21337890625	277.285491943359	0.782678544521332	0.963068425655365	0.88885086774826	87.8479995727539	21962
True	False	False	False	False	-1857.35864257813	-2753.41967773438	369.344268798828	0.782831847667694	0.947888970375061	0.891856491565704	113.261260986328	37716
True	False	False	False	False	-1855.22021484375	-2694.5458984375	251.77522277832	0.778643548488617	0.949129104614258	0.830265700817108	80.2687225341797	18221
True	False	False	False	False	-1881.35620117188	-2639.03295898438	134.206176757813	0.763469576835632	0.949568450450897	0.713658273220062	73.9338836669922	8946
True	False	False	False	False	-1875.60034179688	-2623.09692382813	43.256534576416	0.817455768585205	0.966616570949554	1	56.2564086914063	2194
True	False	False	False	False	-1874.87744140625	-2566.86938476563	192.990692138672	0.726253569126129	0.9483602643013	0.56934380531311	103.839080810547	18068
True	False	False	False	False	-1833.56640625	-2642.310546875	333.851715087891	0.60065358877182	0.914771854877472	0.346802145242691	92.3322296142578	27792
True	False	False	False	False	-1828.11401367188	-2580.72045898438	79.8582229614258	0.739838838577271	0.944348931312561	0.6118004322052	91.875	6615
True	False	False	False	False	-1816.72790527344	-2713.01879882813	340.506591796875	0.701020121574402	0.939028382301331	0.506284475326538	87.9771957397461	27009
True	False	False	False	False	-1782.67456054688	-2651.89306640625	204.082122802734	0.729883551597595	0.948073327541351	0.579949259757996	82.2717361450195	15138
True	False	False	False	False	-1779.30041503906	-2734.11108398438	247.338653564453	0.75032913684845	0.95071667432785	0.6511070728302	74.5067291259766	16615
True	False	False	False	False	-1745.85034179688	-2706.26000976563	178.571853637695	0.754037857055664	0.951096475124359	0.666912794113159	105.086959838867	16919
True	False	False	False	False	-1749.59387207031	-2647.22827148438	167.480438232422	0.740312814712524	0.932861924171448	0.61343377828598	84.0397338867188	12690
True	False	False	False	False	-1734.17626953125	-2748.68139648438	11.0914192199707	0.763594925403595	0.936281979084015	0.714360892772675	46.5	465
True	False	False	False	False	-1696.73815917969	-2741.58642578125	240.683807373047	0.79996383190155	0.96342658996582	1	87.6912460327148	19029
True	False	False	False	False	-1725.92163085938	-2728.2021484375	207.409545898438	0.787462949752808	0.955337226390839	1	98.44384765625	18409
True	False	False	False	False	-1700.50219726563	-2653.79052734375	177.462707519531	0.688450872898102	0.93904036283493	0.480016618967056	76.7937469482422	12287
True	False	False	False	False	-1686.55651855469	-2775.576171875	143.079315185547	0.734764277935028	0.94204169511795	0.595013916492462	99.1782913208008	12794
True	False	False	False	False	-1487.41149902344	-2774.08764648438	122.005615234375	0.748618364334106	0.948163270950317	0.64419424533844	102.336364746094	11257
True	False	False	False	False	-1673.96130371094	-2771.03930664063	58.7845230102539	0.705373823642731	0.954430818557739	0.516067683696747	108.188682556152	5734
True	False	False	False	False	-1646.90539550781	-2700.98583984375	299.468322753906	0.77224063873291	0.95590728521347	0.770801424980164	89.0296325683594	24038
True	False	False	False	False	-882.780029296875	-2586.64624023438	130.878753662109	0.612249732017517	0.936177730560303	0.360978364944458	61.1016960144043	7210
True	False	False	False	False	-733.75	-2419.888671875	138.64274597168	0.715037643909454	0.969567656517029	0.539279878139496	62.568000793457	7821
True	False	False	False	False	-1424.18811035156	-2265.26782226563	13.3097038269043	0.80851811170578	0.94014710187912	1	42.8333320617676	514
True	False	False	False	False	-1657.50476074219	-2044.64001464844	262.866638183594	0.797434985637665	0.963599860668182	1	74.2109680175781	17588
True	False	False	False	False	-1541.38110351563	-2156.111328125	129.769607543945	0.809128880500793	0.954345107078552	1	76.0769195556641	8901
True	False	False	False	False	-1384.94372558594	-2147.62182617188	163.043869018555	0.682064414024353	0.957255184650421	0.467648804187775	61.5170059204102	9043
True	False	False	False	False	-1497.51208496094	-2027.52966308594	159.716445922852	0.792017757892609	0.961150467395782	1	64.25	9252
True	False	False	False	False	-1470.78796386719	-2075.88256835938	311.668884277344	0.818098247051239	0.957269132137299	1	75.8042678833008	21301
True	False	False	False	False	-1369.91479492188	-2032.76843261719	127.551322937012	0.733566761016846	0.948460459709167	0.591225862503052	61.2347831726074	7042
True	False	False	False	False	-1437.58801269531	-1953.35302734375	229.592376708984	0.787973821163177	0.953737437725067	1	62.2608680725098	12888
True	False	False	False	False	-1432.37731933594	-2020.23010253906	176.353576660156	0.787060856819153	0.954079568386078	1	63.301887512207	10065
True	False	False	False	False	-1408.48937988281	-1919.82958984375	194.099838256836	0.776620984077454	0.952474355697632	0.808785676956177	58.8800010681152	10304
True	False	False	False	False	-1375.93688964844	-1903.22814941406	261.757507324219	0.785227477550507	0.958423614501953	0.970944821834564	59.3940696716309	14017
True	False	False	False	False	-1364.92663574219	-2409.96752929688	180.790130615234	0.695103466510773	0.952250421047211	0.493576645851135	70.4110412597656	11477
True	False	False	False	False	-798.62646484375	-2391.8486328125	150.843307495117	0.748016774654388	0.939314663410187	0.64181524515152	62.455883026123	8494
True	False	False	False	False	-986.660034179688	-2388.45068359375	112.023338317871	0.756114184856415	0.958391427993774	0.676312983036041	72.188117980957	7291
True	False	False	False	False	-1266.12658691406	-2364.65502929688	170.807861328125	0.76231050491333	0.95835268497467	0.707281649112701	90.2142868041992	13893
True	False	False	False	False	-1309.92517089844	-2193.14819335938	97.6044921875	0.71916389465332	0.930851995944977	0.549907207489014	78.0909118652344	6872
True	False	False	False	False	-1327.81201171875	-2032.06945800781	212.955261230469	0.768226981163025	0.963681817054749	0.74237060546875	64.8020858764648	12442
True	False	False	False	False	-1350.35241699219	-1992.57641601563	224.046676635742	0.801285207271576	0.943539500236511	1	59.0940589904785	11937
True	False	False	False	False	-1305.89965820313	-2127.20849609375	124.223899841309	0.688489496707916	0.906537711620331	0.48009330034256	101.330360412598	11349
True	False	False	False	False	-1290.77575683594	-1985.36083984375	173.026138305664	0.701317846775055	0.951671838760376	0.506941378116608	56.8205146789551	8864
True	False	False	False	False	-1303.19873046875	-1946.9638671875	183.008422851563	0.709964990615845	0.94914186000824	0.526821851730347	55.2787895202637	9121
True	False	False	False	False	-1285.30224609375	-2317.01977539063	198.536407470703	0.595575094223022	0.943741381168365	0.340824037790298	65.6983261108398	11760
True	False	False	False	False	-1150.56762695313	-2279.7978515625	173.026138305664	0.606131851673126	0.917737185955048	0.353405207395554	89.3846130371094	13944
True	False	False	False	False	-1201.94250488281	-2190.24487304688	144.188446044922	0.751398801803589	0.954204440116882	0.655545711517334	128.476928710938	16702
True	False	False	False	False	-1280.24035644531	-2088.34594726563	144.188446044922	0.732868850231171	0.963892996311188	0.589046716690063	59.6846160888672	7759
True	False	False	False	False	-1283.16345214844	-1915.74572753906	184.117568969727	0.692862570285797	0.950461626052856	0.488927125930786	53.1325302124023	8820
True	False	False	False	False	-1248.90893554688	-2086.68383789063	146.40673828125	0.718701124191284	0.95632141828537	0.548691689968109	57.0909080505371	7536
True	False	False	False	False	-1194.84375	-2076.13403320313	174.135284423828	0.806629836559296	0.950607359409332	1	96.961784362793	15223
True	False	False	False	False	-1248.701171875	-1946.86083984375	156.389007568359	0.654225051403046	0.951404452323914	0.419774502515793	60.4893608093262	8529
True	False	False	False	False	-1243.26135253906	-2022.12622070313	159.716445922852	0.811793208122253	0.962004125118256	1	59.2847213745117	8537
True	False	False	False	False	-1232.40319824219	-1977.86804199219	12.2005615234375	0.681430399417877	0.921230614185333	0.46645313501358	34.6363639831543	381
True	False	False	False	False	-1234.86108398438	-1928.44885253906	70.9850845336914	0.807637214660645	0.957625508308411	1	78.921875	5051
True	False	False	False	False	-1207.998046875	-1910.77905273438	163.043869018555	0.711030662059784	0.953370094299316	0.529386937618256	54.7551002502441	8049
True	False	False	False	False	-1203.58251953125	-1970.7353515625	143.079315185547	0.716774523258209	0.956424951553345	0.543696463108063	73.0542602539063	9424
True	False	False	False	False	-1169.49609375	-1928.93359375	131.987884521484	0.739435315132141	0.955902516841888	0.61041921377182	60.4369735717773	7192
True	False	False	False	False	-1157.04968261719	-2205.02807617188	197.427261352539	0.772825837135315	0.958651423454285	0.775377213954926	69.4157333374023	12356
True	False	False	False	False	-881.711181640625	-2194.34326171875	112.023338317871	0.811145603656769	0.958498001098633	1	64.5049514770508	6515
True	False	False	False	False	-1120.36926269531	-2184.43530273438	133.097030639648	0.745649039745331	0.95870703458786	0.63269704580307	54.783332824707	6574
True	False	False	False	False	-1125.75134277344	-2159.46850585938	198.536407470703	0.819695770740509	0.974473774433136	1	63.882682800293	11435
True	False	False	False	False	-1148.90551757813	-1899.55358886719	187.44499206543	0.752835035324097	0.96049177646637	0.661655604839325	79.1124267578125	13370
True	False	False	False	False	-1141.72473144531	-2110.74291992188	198.536407470703	0.780079424381256	0.966592967510223	0.847929775714874	59.5363121032715	10657
True	False	False	False	False	-1089.98547363281	-1981.62243652344	261.757507324219	0.663221299648285	0.951125502586365	0.434296876192093	62.9915237426758	14866
True	False	False	False	False	-1110.32543945313	-1958.56262207031	134.206176757813	0.751862764358521	0.95870703458786	0.657500267028809	85.3057861328125	10322
True	False	False	False	False	-1090.18713378906	-1947.6611328125	119.787330627441	0.832143545150757	0.970658659934998	1	69.9629592895508	7556
True	False	False	False	False	-1081.65539550781	-2180.880859375	139.751892089844	0.774550676345825	0.961718082427979	0.789673984050751	51.1507949829102	6445
True	False	False	False	False	-1050.435546875	-2147.73950195313	242.902084350586	0.816911041736603	0.966919779777527	1	72.1872177124023	15809
True	False	False	False	False	-1060.63293457031	-2031.96813964844	229.592376708984	0.765733182430267	0.961385309696198	0.726765692234039	62.9130439758301	13023
True	False	False	False	False	-1009.92456054688	-2027.90307617188	175.244430541992	0.792873740196228	0.95858907699585	1	82.7911376953125	13081
True	False	False	False	False	-1046.19482421875	-1917.89416503906	147.515884399414	0.808876216411591	0.949008703231812	1	90.4436111450195	12029
True	False	False	False	False	-1040.45080566406	-1933.62280273438	9.98227787017822	0.754574596881866	0.933233201503754	0.669301986694336	40	360
True	False	False	False	False	-999.833312988281	-2186.4462890625	148.625015258789	0.854764699935913	0.97129362821579	1	62.7014923095703	8402
True	False	False	False	False	-840.942993164063	-2018.89819335938	319.432891845703	0.752389192581177	0.936225473880768	0.659739911556244	67.4409713745117	19423
True	False	False	False	False	-958.652099609375	-1965.89184570313	119.787330627441	0.785884737968445	0.962641417980194	1	66.5555572509766	7188
True	False	False	False	False	-974.618347167969	-1932.73522949219	135.315322875977	0.738706409931183	0.949785888195038	0.607945501804352	74.0983581542969	9040
True	False	False	False	False	-930.316711425781	-1923.75659179688	149.734161376953	0.56848931312561	0.9205561876297	0.311023741960526	58.2518501281738	7864
True	False	False	False	False	-929.597106933594	-2013.00549316406	156.389007568359	0.581223368644714	0.918597519397736	0.324620813131332	68.1773071289063	9613
True	False	False	False	False	-910.471740722656	-1971.99865722656	197.427261352539	0.66955977678299	0.966780960559845	0.445040494203568	56.853931427002	10120
True	False	False	False	False	-831.209533691406	-2371.22827148438	236.24723815918	0.634097754955292	0.961074769496918	0.389941334724426	63.107982635498	13442
True	False	False	False	False	-752.943603515625	-2100.82690429688	124.223899841309	0.783444225788116	0.966347217559814	0.904983460903168	76.1696395874023	8531
True	False	False	False	False	-805.779907226563	-1920.63781738281	307.232330322266	0.721559345722198	0.959520816802979	0.556298851966858	67.7400741577148	18764
True	False	False	False	False	-753.069458007813	-1947.26611328125	288.376892089844	0.75695925951004	0.952634572982788	0.680265545845032	58.9730758666992	15333
True	False	False	False	False	-751.829772949219	-2390.521484375	145.297592163086	0.696175515651703	0.961275160312653	0.495831906795502	62.351146697998	8168
True	False	False	False	False	-736.022094726563	-2313.90405273438	107.586769104004	0.660145282745361	0.919499695301056	0.429239451885223	117.525772094727	11400
True	False	False	False	False	-737.635620117188	-2201.61059570313	178.571853637695	0.815820634365082	0.955330193042755	1	63.3105583190918	10193
True	False	False	False	False	-743.828796386719	-2056.0712890625	19.9645557403564	0.798721373081207	0.951427280902863	1	33.5	603
True	False	False	False	False	-743.037841796875	-2086.57739257813	32.1651153564453	0.759870648384094	0.941819429397583	0.694506108760834	41.0689659118652	1191
True	False	False	False	False	-741.515991210938	-2022.69409179688	149.734161376953	0.788483679294586	0.955324351787567	1	69.8888854980469	9435
True	False	False	False	False	-710.727294921875	-1905.11804199219	181.899276733398	0.690609216690063	0.95485907793045	0.484336644411087	57.9756088256836	9508
True	False	False	False	False	-705.572021484375	-2249.76953125	131.987884521484	0.759082078933716	0.953244924545288	0.690548181533813	51.2016792297363	6093
True	False	False	False	False	-701.486572265625	-2501.44702148438	129.769607543945	0.818419456481934	0.951038718223572	1	62.2564086914063	7284
True	False	False	False	False	-640.577697753906	-2484.54809570313	181.899276733398	0.796396315097809	0.944813251495361	1	65.9329299926758	10813
True	False	False	False	False	-693.828002929688	-2275.20336914063	114.241622924805	0.461294114589691	0.898209095001221	0.217739194631577	49.019416809082	5049
True	False	False	False	False	-643.030212402344	-2251.51293945313	139.751892089844	0.73591810464859	0.955324351787567	0.598723590373993	53.5873031616211	6752
True	False	False	False	False	-696.195007324219	-2187.33618164063	166.371292114258	0.786015152931213	0.960792183876038	1	60.8066673278809	9121
True	False	False	False	False	-668.566650390625	-2174.81030273438	130.878753662109	0.764478147029877	0.96415650844574	0.719386100769043	59.7457618713379	7050
True	False	False	False	False	-658.764465332031	-2168.2041015625	24.401123046875	0.715491533279419	0.950671494007111	0.54042637348175	46.3181800842285	1019
True	False	False	False	False	-685.548095703125	-2124.66870117188	340.506591796875	0.775601267814636	0.96361768245697	0.799068808555603	88.5146560668945	27174
True	False	False	False	False	-654.146301269531	-1966.25109863281	135.315322875977	0.590107083320618	0.961093425750732	0.334533989429474	58.803279876709	7174
True	False	False	False	False	-603.933715820313	-2170.04516601563	201.863830566406	0.793153405189514	0.962583482265472	1	56.8901100158691	10354
True	False	False	False	False	-588.330627441406	-2098.8388671875	94.2770690917969	0.662869215011597	0.920762002468109	0.433712929487228	87.9882354736328	7479
True	False	False	False	False	-598.154907226563	-2058.72534179688	163.043869018555	0.682064414024353	0.937199532985687	0.467648804187775	46.1904754638672	6790
True	False	False	False	False	-588.076721191406	-2255.43701171875	216.282684326172	0.748603641986847	0.957355797290802	0.64413583278656	58.7384605407715	11454
True	False	False	False	False	-556.557800292969	-2242.37817382813	261.757507324219	0.68708610534668	0.951213836669922	0.477322518825531	61.5677947998047	14530
True	False	False	False	False	-574.335205078125	-2151.03002929688	207.409545898438	0.764111638069153	0.963769197463989	0.717284619808197	66.0053482055664	12343
True	False	False	False	False	-578.574523925781	-2003.24816894531	135.315322875977	0.790392696857452	0.959267914295197	1	52.8770484924316	6451
True	False	False	False	False	-567.95703125	-1950.18908691406	25.5102653503418	0.748013913631439	0.942926585674286	0.641803920269012	36.5652160644531	841
True	False	False	False	False	-560.387023925781	-2027.92211914063	136.424453735352	0.71093887090683	0.962879180908203	0.529164910316467	56.8943099975586	6998
True	False	False	False	False	-558.944763183594	-1969.79638671875	160.825576782227	0.789482295513153	0.958177745342255	1	53.6689643859863	7782
True	False	False	False	False	-548.440124511719	-2206.39184570313	227.374099731445	0.695274472236633	0.946307957172394	0.493935108184814	60.3463401794434	12371
True	False	False	False	False	-529.708374023438	-2039.66284179688	147.515884399414	0.617105901241302	0.936697602272034	0.367147535085678	50.5413551330566	6722
True	False	False	False	False	-546.038513183594	-2003.81945800781	157.498153686523	0.800518333911896	0.955555021762848	1	48.8450698852539	6936
True	False	False	False	False	-533.407470703125	-1960.48022460938	88.7313537597656	0.653785407543182	0.969781994819641	0.419085085391998	45.4124984741211	3633
True	False	False	False	False	-529.462341308594	-2433.89233398438	144.188446044922	0.697807669639587	0.95402455329895	0.49930477142334	54.5230751037598	7088
True	False	False	False	False	-519.290222167969	-2390.67114257813	109.805053710938	0.74999874830246	0.954405546188354	0.649754703044891	50.6868705749512	5018
True	False	False	False	False	-521.492736816406	-1950.29370117188	100.931915283203	0.713226974010468	0.959001004695892	0.53475958108902	54.6593399047852	4974
True	False	False	False	False	-519.970397949219	-2084.02221679688	154.17073059082	0.5561643242836	0.840710997581482	0.298490881919861	45.7913665771484	6365
True	False	False	False	False	-519.639587402344	-1918.26940917969	164.153015136719	0.757308721542358	0.969944775104523	0.681922793388367	80.8175659179688	11961
True	False	False	False	False	-516.68896484375	-2677.83129882813	147.515884399414	0.796800673007965	0.950051963329315	1	79.2105255126953	10535
True	False	False	False	False	-65.8275451660156	-2672.5595703125	149.734161376953	0.735035240650177	0.968997180461884	0.595879673957825	70.7777786254883	9555
True	False	False	False	False	-487.177459716797	-2500.85034179688	147.515884399414	0.683323383331299	0.935191094875336	0.470039635896683	89.796989440918	11943
True	False	False	False	False	-506.572601318359	-2241.81811523438	164.153015136719	0.610078454017639	0.927408874034882	0.358265787363052	60.6486473083496	8976
True	False	False	False	False	-507.348541259766	-1996.13256835938	49.9113883972168	0.714016556739807	0.941665172576904	0.536720454692841	116.422225952148	5239
True	False	False	False	False	-500.231994628906	-2207.19921875	188.554138183594	0.771320164203644	0.961120069026947	0.763850271701813	65.4470596313477	11126
True	False	False	False	False	-498.221801757813	-2418.92944335938	158.607299804688	0.75994735956192	0.956087946891785	0.694895327091217	56.559440612793	8088
True	False	False	False	False	-484.458129882813	-2365.35693359375	191.881561279297	0.821082055568695	0.96044510602951	1	62.7283248901367	10852
True	False	False	False	False	-488.185577392578	-2304.05590820313	207.409545898438	0.848452150821686	0.96711128950119	1	66.3208541870117	12402
True	False	False	False	False	-488.889526367188	-1980.09448242188	191.881561279297	0.398717492818832	0.911242723464966	0.175317823886871	77.687858581543	13440
True	False	False	False	False	-484.871337890625	-2290.771484375	14.4188451766968	0.805326879024506	0.942608833312988	1	50.1538467407227	652
True	False	False	False	False	-446.729248046875	-2246.173828125	138.64274597168	0.827974438667297	0.960861563682556	1	53.8880004882813	6736
True	False	False	False	False	-479.033264160156	-2043.60461425781	165.262145996094	0.621906816959381	0.923682034015656	0.373390942811966	84.2281875610352	12550
True	False	False	False	False	-471.662628173828	-1966.78967285156	149.734161376953	0.551631391048431	0.932359099388123	0.294025242328644	60.9185180664063	8224
True	False	False	False	False	-455.152099609375	-1986.76257324219	26.6194076538086	0.780536234378815	0.942926585674286	0.854119598865509	34.125	819
True	False	False	False	False	-451.027160644531	-2148.18139648438	147.515884399414	0.742133617401123	0.946158111095428	0.619820952415466	74.3007507324219	9882
True	False	False	False	False	-447.768615722656	-1942.24194335938	103.150199890137	0.769519209861755	0.938341379165649	0.751023590564728	69.3763427734375	6452
True	False	False	False	False	-445.009521484375	-2354.88037109375	157.498153686523	0.800518333911896	0.947707951068878	1	87.2253494262695	12386
True	False	False	False	False	-443.147186279297	-2293.76416015625	241.792938232422	0.774956405162811	0.957903683185577	0.793233931064606	59.9036712646484	13059
True	False	False	False	False	-434.233489990234	-2061.7783203125	135.315322875977	0.749961793422699	0.93584406375885	0.649603843688965	52.6721305847168	6426
True	False	False	False	False	-440.835540771484	-1916.41064453125	108.695907592773	0.78705221414566	0.970044136047363	1	71.5714263916016	7014
True	False	False	False	False	-431.039215087891	-2034.75280761719	141.970169067383	0.680232584476471	0.949826419353485	0.4642094373703	60.96875	7804
True	False	False	False	False	-427.220031738281	-2209.13354492188	161.934722900391	0.73981249332428	0.956071972846985	0.611710011959076	75	10950
True	False	False	False	False	-422.146545410156	-2658.02954101563	99.8227767944336	0.754056692123413	0.945709645748138	0.666995942592621	104.033332824707	9363
True	False	False	False	False	-151.153381347656	-2598.59521484375	277.285491943359	0.680588185787201	0.930678308010101	0.464873433113098	69.4720001220703	17368
True	False	False	False	False	-203.350006103516	-2436.11767578125	125.333038330078	0.82226824760437	0.960495412349701	1	84.4955749511719	9548
True	False	False	False	False	-416.384887695313	-2271.62890625	131.987884521484	0.750850260257721	0.944743990898132	0.653257846832275	70.3277282714844	8369
True	False	False	False	False	-418.363677978516	-2118.66186523438	151.952453613281	0.820764601230621	0.966102182865143	1	66.2919692993164	9082
True	False	False	False	False	-405.514770507813	-2152.38818359375	112.023338317871	0.778208315372467	0.944270312786102	0.825352907180786	54.4257431030273	5497
True	False	False	False	False	-403.875640869141	-1946.8583984375	156.389007568359	0.574065685272217	0.952208638191223	0.316893041133881	70.1063842773438	9885
True	False	False	False	False	-391.221099853516	-2410.3779296875	149.734161376953	0.78029876947403	0.956846177577972	0.850861847400665	72.6370391845703	9806
True	False	False	False	False	-188.278198242188	-2402.21215820313	211.846115112305	0.735830664634705	0.951897978782654	0.59844034910202	81.0680618286133	15484
True	False	False	False	False	-298.947143554688	-2350.521484375	137.533599853516	0.658975303173065	0.931397438049316	0.427341461181641	60.8387107849121	7544
True	False	False	False	False	-387.125610351563	-2313.59106445313	191.881561279297	0.715735614299774	0.959163129329681	0.541045010089874	59.8497123718262	10354
True	False	False	False	False	-348.838043212891	-2311.85888671875	15.5279874801636	0.800106346607208	0.94487601518631	1	34.3571434020996	481
True	False	False	False	False	-384.890197753906	-2257.62109375	120.896469116211	0.534398019313812	0.873481392860413	0.277696460485458	46.7798156738281	5099
True	False	False	False	False	-383.585754394531	-1989.73388671875	129.769607543945	0.711567759513855	0.959147870540619	0.53068995475769	54.0341873168945	6322
True	False	False	False	False	-382.071441650391	-2065.9765625	148.625015258789	0.755418717861176	0.960115194320679	0.673116326332092	77.2537307739258	10352
True	False	False	False	False	-368.568115234375	-1937.03405761719	190.772415161133	0.824089586734772	0.95830512046814	1	62.0755805969238	10677
True	False	False	False	False	-366.992126464844	-2299.99829101563	95.3862075805664	0.61855274438858	0.880622088909149	0.369013637304306	46.3837203979492	3989
True	False	False	False	False	-318.310668945313	-2290.73388671875	159.716445922852	0.627549946308136	0.916378855705261	0.380923300981522	94.2430572509766	13571
True	False	False	False	False	-353.132476806641	-2190.54345703125	186.335845947266	0.772283971309662	0.965689361095428	0.771135985851288	65.7559509277344	11047
True	False	False	False	False	-366.829864501953	-1956.58447265625	42.1473922729492	0.796495378017426	0.954181313514709	1	110.447364807129	4197
True	False	False	False	False	-365.043762207031	-2163.849609375	84.2947845458984	0.791891813278198	0.949011325836182	1	86.1973648071289	6551
True	False	False	False	False	-341.569885253906	-2102.60375976563	156.389007568359	0.724425494670868	0.959373652935028	0.564178287982941	47.9432640075684	6760
True	False	False	False	False	-362.503875732422	-1984.29797363281	122.005615234375	0.717271387577057	0.963198959827423	0.544974863529205	50.6181831359863	5568
True	False	False	False	False	-333.787750244141	-2244.72973632813	190.772415161133	0.676437675952911	0.925561010837555	0.45722833275795	60.6046524047852	10424
True	False	False	False	False	-312.868896484375	-2183.21411132813	107.586769104004	0.812705516815186	0.953679203987122	1	66.0515441894531	6407
True	False	False	False	False	-326.039855957031	-2010.64916992188	175.244430541992	0.774631977081299	0.964566469192505	0.790380477905273	69.9113922119141	11046
True	False	False	False	False	-326.297149658203	-1999.06372070313	29.9468326568604	0.685805439949036	0.956406116485596	0.474820286035538	46.2962951660156	1250
True	False	False	False	False	-324.495910644531	-2148.595703125	170.807861328125	0.616182088851929	0.949246764183044	0.365962773561478	55.3701286315918	8527
True	False	False	False	False	-304.528228759766	-2015.8896484375	165.262145996094	0.799794971942902	0.961620807647705	1	58.671142578125	8742
True	False	False	False	False	-300.681518554688	-1930.10754394531	22.1828384399414	0.806145071983337	0.95370626449585	1	36.25	725
True	False	False	False	False	-297.360595703125	-1952.17541503906	160.825576782227	0.741957902908325	0.955111503601074	0.619196534156799	52.937931060791	7676
True	False	False	False	False	-291.180541992188	-2387.39819335938	183.008422851563	0.772771716117859	0.965367913246155	0.774948835372925	55.472728729248	9153
True	False	False	False	False	-188.535629272461	-2387.43310546875	22.1828384399414	0.55325049161911	0.876769602298737	0.295611768960953	53.0499992370605	1061
True	False	False	False	False	-260.030029296875	-2347.494140625	151.952453613281	0.753516912460327	0.957418978214264	0.664619505405426	59.8832130432129	8204
True	False	False	False	False	-281.872039794922	-2264.87768554688	115.350761413574	0.696614444255829	0.958583354949951	0.496761053800583	51.1153831481934	5316
True	False	False	False	False	-284.145355224609	-1994.33422851563	145.297592163086	0.72051614522934	0.947004020214081	0.553494393825531	58.4580154418945	7658
True	False	False	False	False	-280.49951171875	-2298.32470703125	149.734161376953	0.72464644908905	0.944585204124451	0.564796566963196	57.4518508911133	7756
True	False	False	False	False	-244.613830566406	-2200.69970703125	154.17073059082	0.811846137046814	0.953401744365692	1	54.9136695861816	7633
True	False	False	False	False	-269.341400146484	-2083.09936523438	159.716445922852	0.72967803478241	0.944809019565582	0.579335868358612	53.9236106872559	7765
True	False	False	False	False	-276.762786865234	-2057.89819335938	64.3302307128906	0.716259241104126	0.930172741413116	0.542377769947052	105.534484863281	6121
True	False	False	False	False	-271.9833984375	-2035.12145996094	153.061584472656	0.75136935710907	0.956865131855011	0.655422210693359	61.5362319946289	8492
True	False	False	False	False	-270.946319580078	-1983.03698730469	13.3097038269043	0.80851811170578	0.94014710187912	1	39	468
True	False	False	False	False	-262.233184814453	-2101.44140625	46.5839614868164	0.839679360389709	0.961324214935303	1	42.1904754638672	1772
True	False	False	False	False	-233.130340576172	-2357.466796875	171.917007446289	0.752691686153412	0.959263443946838	0.661037564277649	52.2645149230957	8101
True	False	False	False	False	-207.997619628906	-2352.61206054688	130.878753662109	0.682038903236389	0.930467545986176	0.467600554227829	54.4152526855469	6421
True	False	False	False	False	-231.828811645508	-2061.79296875	170.807861328125	0.799037754535675	0.944707572460175	1	59.331169128418	9137
True	False	False	False	False	-231.638549804688	-1914.60986328125	209.627822875977	0.728125631809235	0.949930667877197	0.574753403663635	71.4074096679688	13496
True	False	False	False	False	-210.894165039063	-2298.48828125	85.4039306640625	0.440463185310364	0.898652136325836	0.202855408191681	38.9740257263184	3001
True	False	False	False	False	-210.322799682617	-2178.61840820313	165.262145996094	0.716701805591583	0.957712054252625	0.543509960174561	46.8456382751465	6980
True	False	False	False	False	-194.275085449219	-1923.06115722656	114.241622924805	0.657020628452301	0.947039723396301	0.42420107126236	80.5048522949219	8292
True	False	False	False	False	-167.48469543457	-2563.439453125	184.117568969727	0.664196252822876	0.946723282337189	0.435920625925064	61.524097442627	10213
True	False	False	False	False	-122.661827087402	-2486.3857421875	165.262145996094	0.730507373809814	0.938452363014221	0.581821024417877	65.7650985717773	9799
True	False	False	False	False	-122.210380554199	-2428.35815429688	211.846115112305	0.770886719226837	0.962861895561218	0.760674178600311	61.9476432800293	11832
True	False	False	False	False	-164.833602905273	-1938.88391113281	163.043869018555	0.770294904708862	0.962019801139832	0.756431043148041	57.6530609130859	8475
True	False	False	False	False	-153.317031860352	-1912.48168945313	66.5485153198242	0.745649039745331	0.927109241485596	0.63269704580307	81.4833297729492	4889
True	False	False	False	False	-145.419723510742	-2200.33154296875	353.816284179688	0.646076261997223	0.905304253101349	0.407284140586853	71.9874572753906	22964
True	False	False	False	False	-128.163818359375	-2134.56298828125	77.6399383544922	0.765458166599274	0.95157253742218	0.725123286247253	43.8571434020996	3070
True	False	False	False	False	-139.734268188477	-1909.08447265625	54.3479537963867	0.777484655380249	0.950243830680847	0.817557096481323	81.5102005004883	3994
True	False	False	False	False	-134.829467773438	-2114.16137695313	107.586769104004	0.670816242694855	0.949225306510925	0.447224259376526	50.4639167785645	4895
True	False	False	False	False	-117.54500579834	-1999.42517089844	164.153015136719	0.814018249511719	0.957965433597565	1	49.027027130127	7256
True	False	False	False	False	-131.17008972168	-1952.00268554688	176.353576660156	0.824980556964874	0.974110126495361	1	65.8930816650391	10477
True	False	False	False	False	-106.021881103516	-2438.98266601563	21.0736961364746	0.787328064441681	0.95306122303009	1	39.3684196472168	748
True	False	False	False	False	-79.094352722168	-2407.37744140625	12.2005615234375	0.681430399417877	0.931919693946838	0.46645313501358	36.2727279663086	399
True	False	False	False	False	-91.2089385986328	-1907.16772460938	170.807861328125	0.683426439762115	0.936415433883667	0.470236390829086	69.4545440673828	10696
True	False	False	False	False	-89.5696258544922	-2397.68872070313	13.3097038269043	0.743378639221191	0.931919693946838	0.624296009540558	43.3333320617676	520
True	False	False	False	False	-77.443000793457	-2389.13061523438	178.571853637695	0.72105199098587	0.953940212726593	0.554930806159973	57.8944091796875	9321
True	False	False	False	False	-64.8056869506836	-2283.0205078125	108.695907592773	0.625126421451569	0.919989049434662	0.377662122249603	59.1632652282715	5798
True	False	False	False	False	-84.1471557617188	-1954.77294921875	179.680999755859	0.616675138473511	0.936792850494385	0.366594463586807	74.2839508056641	12034
True	False	False	False	False	-76.4048080444336	-2062.6103515625	119.787330627441	0.715369939804077	0.952423274517059	0.540118634700775	63.6851844787598	6878
True	False	False	False	False	-61.3987426757813	-1933.15673828125	241.792938232422	0.634681224822998	0.92139732837677	0.390760123729706	58.7247695922852	12802
True	False	False	False	False	-54.3547286987305	-2364.14111328125	198.536407470703	0.770204424858093	0.954369783401489	0.755791664123535	62.9553070068359	11269
True	False	False	False	False	30.0876502990723	-2337.26025390625	180.790130615234	0.67191070318222	0.951911628246307	0.449141800403595	47.6503067016602	7767
True	False	False	False	False	-2.9982328414917	-2304.10620117188	183.008422851563	0.783112943172455	0.953302264213562	0.897639095783234	59.8606071472168	9877
True	False	False	False	False	60.2652435302734	-2279.89868164063	27.7285480499268	0.81305855512619	0.95841646194458	1	36.7599983215332	919
True	False	False	False	False	-32.318473815918	-2270.88159179688	103.150199890137	0.828564047813416	0.953913331031799	1	57.3010749816895	5329
True	False	False	False	False	-32.7433929443359	-2116.490234375	220.719253540039	0.605136692523956	0.955754458904266	0.35219344496727	66.4120635986328	13216
True	False	False	False	False	-0.284492969512939	-2178.34765625	126.442184448242	0.708366572856903	0.948485553264618	0.523024260997772	71.692985534668	8173
True	False	False	False	False	-14.5298843383789	-2142.6181640625	176.353576660156	0.675541877746582	0.935389578342438	0.455607861280441	57.7987403869629	9190
True	False	False	False	False	14.5276184082031	-2242.37817382813	184.117568969727	0.650525689125061	0.962943911552429	0.414030015468597	58.2590370178223	9671
True	False	False	False	False	33.3384284973145	-2086.87548828125	12.2005615234375	0.768196105957031	0.939064502716064	0.742168962955475	36	396
True	False	False	False	False	18.9793701171875	-2056.70556640625	100.931915283203	0.836640954017639	0.961418867111206	1	62.4175834655762	5680
True	False	False	False	False	-23.0641956329346	-1990.10986328125	144.188446044922	0.77064049243927	0.945007681846619	0.758896112442017	58.5999984741211	7618
True	False	False	False	False	-13.4984855651855	-2020.94836425781	379.326538085938	0.692658543586731	0.937226831912994	0.488508015871048	69.7807006835938	23865
True	False	False	False	False	31.104923248291	-1963.79919433594	196.318130493164	0.647115230560303	0.949447572231293	0.408843815326691	61.338981628418	10857
True	False	False	False	False	-4.53847646713257	-1925.00183105469	160.825576782227	0.637657523155212	0.959565699100494	0.394976794719696	70.3448257446289	10200
True	False	False	False	False	38.0674018859863	-2071.09301757813	128.660461425781	0.759870648384094	0.955566346645355	0.694506108760834	56.5948257446289	6565
True	False	False	False	False	42.5598602294922	-1916.11022949219	69.8759460449219	0.795017898082733	0.952801048755646	1	44.8412704467773	2825
True	False	False	False	False	61.2919311523438	-1900.72888183594	173.026138305664	0.679845750331879	0.958087623119354	0.463489055633545	66.1602554321289	10321
True	False	False	False	False	-1891.87048339844	-1707.40405273438	198.536407470703	0.794372320175171	0.95652037858963	1	72.3016738891602	12942
True	False	False	False	False	-1894.48596191406	-1598.77233886719	177.462707519531	0.591871082782745	0.950303316116333	0.336546957492828	55.9812507629395	8957
True	False	False	False	False	-1890.43884277344	-286.910064697266	163.043869018555	0.770294904708862	0.948356866836548	0.756431043148041	78.2789077758789	11507
True	False	False	False	False	-1860.13623046875	-1515.75891113281	253.993499755859	0.736056923866272	0.95955353975296	0.599173963069916	65.2358093261719	14939
True	False	False	False	False	-1870.72729492188	-1366.791015625	268.412353515625	0.687116682529449	0.946600735187531	0.477382600307465	55.7561988830566	13493
True	False	False	False	False	-1865.52600097656	-291.344329833984	176.353576660156	0.805686175823212	0.960919916629791	1	53.6540870666504	8531
True	False	False	False	False	-1859.39172363281	-1417.98657226563	141.970169067383	0.729068458080292	0.953196406364441	0.577525734901428	53.8203125	6889
True	False	False	False	False	-1854.49841308594	-1302.73803710938	209.627822875977	0.579091131687164	0.950016617774963	0.322295248508453	65.8994674682617	12455
True	False	False	False	False	-1855.66259765625	-1017.05194091797	163.043869018555	0.74487966299057	0.951748609542847	0.629814207553864	58.6462593078613	8621
True	False	False	False	False	-1842.99133300781	-982.477233886719	145.297592163086	0.83562821149826	0.961003601551056	1	65	8515
True	False	False	False	False	-1847.1826171875	-145.073120117188	380.435699462891	0.430309653282166	0.837195158004761	0.195890948176384	106.28279876709	36455
True	False	False	False	False	-1836.95910644531	-917.2890625	150.843307495117	0.651605725288391	0.951339662075043	0.415694087743759	56.8088226318359	7726
True	False	False	False	False	-1829.17956542969	-1390.98950195313	125.333038330078	0.740218818187714	0.960482001304626	0.61310887336731	51.7787628173828	5851
True	False	False	False	False	-1828.63000488281	-221.897247314453	136.424453735352	0.837091445922852	0.965338468551636	1	79.8536605834961	9822
True	False	False	False	False	-1825.12622070313	-1707.65979003906	131.987884521484	0.809868931770325	0.959720134735107	1	74.4033584594727	8854
True	False	False	False	False	-1821.33984375	-1083.8525390625	265.084930419922	0.713705778121948	0.948710739612579	0.535946726799011	67.2845153808594	16081
True	False	False	False	False	-1816.26892089844	-1626.82153320313	144.188446044922	0.740460157394409	0.965049028396606	0.613943874835968	57.6076927185059	7489
True	False	False	False	False	-1797.75805664063	-1604.25695800781	153.061584472656	0.777968525886536	0.949659168720245	0.822720050811768	76.5217361450195	10560
True	False	False	False	False	-1814.80126953125	-349.201202392578	239.574661254883	0.686713993549347	0.948082149028778	0.476592928171158	69.2916641235352	14967
True	False	False	False	False	-1813.49609375	-942.770690917969	146.40673828125	0.751851856708527	0.958566606044769	0.657453954219818	54.7803039550781	7231
True	False	False	False	False	-1808.1455078125	-915.64208984375	105.36848449707	0.744577586650848	0.92913281917572	0.628692507743835	91.7473678588867	8716
True	False	False	False	False	-1802.3193359375	-99.9420318603516	164.153015136719	0.767906427383423	0.950423657894135	0.740287721157074	62.5945930480957	9264
True	False	False	False	False	-1792.70263671875	-787.045471191406	188.554138183594	0.814507126808167	0.95953643321991	1	61.8117637634277	10508
True	False	False	False	False	-1779.92846679688	-748.076416015625	155.279876708984	0.627001702785492	0.96662700176239	0.380182027816772	59.5	8330
True	False	False	False	False	-1783.99926757813	-354.496246337891	151.952453613281	0.607983291149139	0.939151287078857	0.355674296617508	61.7445259094238	8459
True	False	False	False	False	-1788.40588378906	-218.374374389648	221.828384399414	0.810126960277557	0.963458061218262	1	89.3150024414063	17863
True	False	False	False	False	-1783.59033203125	-711.092712402344	160.825576782227	0.778323948383331	0.957934498786926	0.826640605926514	56.2896537780762	8162
True	False	False	False	False	-1757.57238769531	-1540.20532226563	88.7313537597656	0.722042918205261	0.94269472360611	0.557610213756561	90.6999969482422	7256
True	False	False	False	False	-1776.69018554688	-1303.63549804688	140.861022949219	0.715956509113312	0.953666150569916	0.541606366634369	71.2519683837891	9049
True	False	False	False	False	-1764.51965332031	-1157.68176269531	106.477630615234	0.605727910995483	0.899928510189056	0.352912664413452	88.8020858764648	8525
True	False	False	False	False	-1771.056640625	-1027.91174316406	157.498153686523	0.665052056312561	0.947020351886749	0.437354356050491	59.021125793457	8381
True	False	False	False	False	-1766.75305175781	-313.070129394531	161.934722900391	0.803017973899841	0.966974079608917	1	66.9041061401367	9768
True	False	False	False	False	-1762.97180175781	-929.699096679688	103.150199890137	0.813628137111664	0.970398426055908	1	123.559143066406	11491
True	False	False	False	False	-1760.0625	-826.193908691406	209.627822875977	0.772283971309662	0.954396307468414	0.771135985851288	68.7354507446289	12991
True	False	False	False	False	-1756.7041015625	-501.253601074219	160.825576782227	0.704130887985229	0.951980471611023	0.513235092163086	60.2206878662109	8732
True	False	False	False	False	-1756.68273925781	-642.914794921875	147.515884399414	0.826427698135376	0.956723928451538	1	52.9548873901367	7043
True	False	False	False	False	-1752.04870605469	-1094.28930664063	143.079315185547	0.699437439441681	0.950544059276581	0.502821326255798	57.0542640686035	7360
True	False	False	False	False	-1751.24157714844	-877.764587402344	180.790130615234	0.701359331607819	0.941142022609711	0.507033050060272	66.9141082763672	10907
True	False	False	False	False	-1751.28173828125	-386.636840820313	217.391815185547	0.739838838577271	0.939193546772003	0.6118004322052	57.9846954345703	11365
True	False	False	False	False	-1740.54125976563	-1425.59631347656	108.695907592773	0.541285991668701	0.898491561412811	0.28410392999649	55.2857131958008	5418
True	False	False	False	False	-1744.14282226563	-968.860778808594	153.061584472656	0.814504623413086	0.964421510696411	1	73.0797119140625	10085
True	False	False	False	False	-1734.80529785156	-789.098266601563	143.079315185547	0.632452666759491	0.950776636600494	0.387646466493607	50.821704864502	6556
True	False	False	False	False	-1741.70483398438	-720.759399414063	226.264953613281	0.686399757862091	0.963172435760498	0.475978404283524	59.955883026123	12231
True	False	False	False	False	-1739.51220703125	-232.16325378418	253.993499755859	0.791839778423309	0.952998101711273	1	57.991268157959	13280
True	False	False	False	False	-1729.46081542969	-1656.736328125	224.046676635742	0.732440412044525	0.963678121566772	0.587718963623047	74.4851455688477	15046
True	False	False	False	False	-1730.47778320313	-1415.49829101563	45.4748191833496	0.819687008857727	0.96739661693573	1	52.9512176513672	2171
True	False	False	False	False	-1714.40576171875	-1158.20849609375	110.914192199707	0.779846131801605	0.949947655200958	0.844886004924774	65.8099975585938	6581
True	False	False	False	False	-1719.97338867188	-1079.4208984375	151.952453613281	0.602476418018341	0.955049395561218	0.348981082439423	60.6496353149414	8309
True	False	False	False	False	-1713.197265625	-1027.41638183594	177.462707519531	0.742383062839508	0.949690818786621	0.620710372924805	78.46875	12555
True	False	False	False	False	-1717.17553710938	-698.533081054688	151.952453613281	0.800164878368378	0.955324351787567	1	57.7883224487305	7917
True	False	False	False	False	-1714.73291015625	-669.803283691406	137.533599853516	0.80334997177124	0.94949072599411	1	69.0806427001953	8566
True	False	False	False	False	-1712.24169921875	-802.082275390625	146.40673828125	0.53937292098999	0.9320268034935	0.28230893611908	52.0984840393066	6877
True	False	False	False	False	-1709.90344238281	-1836.37023925781	187.44499206543	0.817443430423737	0.973765552043915	1	62.2544364929199	10521
True	False	False	False	False	-1698.21411132813	-1754.88647460938	134.206176757813	0.706714987754822	0.958043396472931	0.51916092634201	66.1074371337891	7999
True	False	False	False	False	-1706.08081054688	-829.025146484375	83.1856460571289	0.721511900424957	0.95036518573761	0.556170701980591	104.25333404541	7819
True	False	False	False	False	-1703.5068359375	-406.414337158203	229.592376708984	0.828244745731354	0.958714783191681	1	56.0869560241699	11610
True	False	False	False	False	-1700.92529296875	-1625.748046875	197.427261352539	0.807617545127869	0.954838156700134	1	74.5168533325195	13264
True	False	False	False	False	-1696.01220703125	-1505.57275390625	200.754699707031	0.592830121517181	0.951750040054321	0.337647825479507	51.9889488220215	9410
True	False	False	False	False	-1700.22802734375	-490.741424560547	169.698715209961	0.694188117980957	0.940791368484497	0.491667062044144	56.1830062866211	8596
True	False	False	False	False	-1699.24670410156	-965.063720703125	66.5485153198242	0.729813098907471	0.934585809707642	0.579738736152649	59.9833335876465	3599
True	False	False	False	False	-1678.560546875	-981.777282714844	196.318130493164	0.785496652126312	0.948350131511688	1	73.4519805908203	13001
True	False	False	False	False	-1680.32971191406	-877.797973632813	113.132476806641	0.809218764305115	0.95716655254364	1	93.7156829833984	9559
True	False	False	False	False	-1680.41967773438	-703.288391113281	137.533599853516	0.735072493553162	0.94888162612915	0.595998883247375	79.2903213500977	9832
True	False	False	False	False	-1675.70739746094	-457.478881835938	195.208984375	0.805957853794098	0.961645185947418	1	55.9659080505371	9850
True	False	False	False	False	-1674.98840332031	-901.064575195313	99.8227767944336	0.685194611549377	0.917258322238922	0.47363543510437	88	7920
True	False	False	False	False	-1614.74609375	-1445.15209960938	221.828384399414	0.770503282546997	0.957927525043488	0.75791335105896	64.6549987792969	12931
True	False	False	False	False	-1672.89477539063	-1116.50122070313	176.353576660156	0.661220967769623	0.950552225112915	0.430996865034103	52.5283012390137	8352
True	False	False	False	False	-1672.79028320313	-347.836730957031	217.391815185547	0.800887107849121	0.961023926734924	1	56.2806129455566	11031
True	False	False	False	False	-1652.34533691406	-97.4687347412109	190.772415161133	0.636261403560638	0.94719260931015	0.392990410327911	68.7790679931641	11830
True	False	False	False	False	-1646.05187988281	-1264.56066894531	241.792938232422	0.774956405162811	0.954833805561066	0.793233931064606	61.8990821838379	13494
True	False	False	False	False	-1615.5380859375	-1001.25445556641	136.424453735352	0.736890852451324	0.931302428245544	0.601898670196533	101.58536529541	12495
True	False	False	False	False	-1645.1015625	-486.447509765625	125.333038330078	0.845949530601501	0.957753896713257	1	60.0973434448242	6791
True	False	False	False	False	-1639.19604492188	-880.781860351563	120.896469116211	0.783979654312134	0.953440308570862	0.918468296527863	62.8807334899902	6854
True	False	False	False	False	-1617.94958496094	-877.353637695313	98.7136306762695	0.8182532787323	0.963831067085266	1	91.1910095214844	8116
True	False	False	False	False	-1610.21667480469	-589.504333496094	135.315322875977	0.758076548576355	0.93690013885498	0.685611963272095	67.3606567382813	8218
True	False	False	False	False	-1633.94787597656	-386.625396728516	224.046676635742	0.818228244781494	0.960061550140381	1	62.7079200744629	12667
True	False	False	False	False	-1617.49548339844	-185.983596801758	138.64274597168	0.768403470516205	0.958928644657135	0.74352765083313	71.1839981079102	8898
True	False	False	False	False	-1614.06567382813	-490.167846679688	163.043869018555	0.781204581260681	0.951123237609863	0.86380922794342	58.2176856994629	8558
True	False	False	False	False	-1604.82495117188	-829.873901367188	133.097030639648	0.777435421943665	0.973094880580902	0.817042171955109	61.9166679382324	7430
True	False	False	False	False	-1603.94714355469	-1636.74169921875	160.825576782227	0.688190162181854	0.936403691768646	0.479499697685242	49.4965515136719	7177
True	False	False	False	False	-1568.53625488281	-1637.07360839844	154.17073059082	0.738690078258514	0.954253971576691	0.60789030790329	47.5827331542969	6614
True	False	False	False	False	-1590.56042480469	-1201.14685058594	146.40673828125	0.744143784046173	0.950212419033051	0.627091646194458	70.3560638427734	9287
True	False	False	False	False	-1602.32189941406	-1042.84558105469	195.208984375	0.540956020355225	0.95289671421051	0.2837935090065	64.0795440673828	11278
True	False	False	False	False	-1601.50317382813	-920.959655761719	125.333038330078	0.702152848243713	0.943182528018951	0.50879293680191	78.0973434448242	8825
True	False	False	False	False	-1598.81274414063	-636.08251953125	178.571853637695	0.815820634365082	0.959129095077515	1	53.8571434020996	8671
True	False	False	False	False	-1590.31384277344	-1380.44482421875	205.191253662109	0.820999324321747	0.95652037858963	1	71.1026992797852	13154
True	False	False	False	False	-1561.37365722656	-1185.45178222656	117.569046020508	0.762402236461639	0.962233364582062	0.707778513431549	81.0471725463867	8591
True	False	False	False	False	-1569.1298828125	-1075.10168457031	129.769607543945	0.727007806301117	0.928053796291351	0.571508407592773	111.752136230469	13075
True	False	False	False	False	-1586.20837402344	-877.442077636719	157.498153686523	0.812282741069794	0.970124959945679	1	64.9154891967773	9218
True	False	False	False	False	-1574.06640625	-765.025634765625	245.120376586914	0.729546785354614	0.95347672700882	0.578944802284241	82.5203628540039	18237
True	False	False	False	False	-1583.8251953125	-706.066711425781	15.5279874801636	0.740449011325836	0.946970880031586	0.613905251026154	36.9285697937012	517
True	False	False	False	False	-1581.39868164063	-553.76416015625	252.884368896484	0.850482761859894	0.963846802711487	1	59.9561386108398	13670
True	False	False	False	False	-1568.42822265625	-1150.11694335938	118.678184509277	0.720046758651733	0.944394946098328	0.552243173122406	65.3271026611328	6990
True	False	False	False	False	-1566.75769042969	-967.875122070313	136.424453735352	0.748058438301086	0.934224605560303	0.641979157924652	52.9105682373047	6508
True	False	False	False	False	-1566.49035644531	-926.418273925781	146.40673828125	0.762958765029907	0.937789916992188	0.710821986198425	57.3787879943848	7574
True	False	False	False	False	-1567.90112304688	-699.824584960938	119.787330627441	0.75546407699585	0.936671197414398	0.673323512077332	80.4814834594727	8692
True	False	False	False	False	-1559.81665039063	-299.874237060547	192.990692138672	0.656795680522919	0.942451179027557	0.423842072486877	57.3160934448242	9973
True	False	False	False	False	-1554.01635742188	-937.138000488281	11.0914192199707	0.735508561134338	0.937464773654938	0.597400009632111	38.7999992370605	388
True	False	False	False	False	-1544.17590332031	-883.393005371094	109.805053710938	0.552415251731873	0.879850745201111	0.294792115688324	42.4545440673828	4203
True	False	False	False	False	-1547.58288574219	-602.967041015625	225.155807495117	0.779315590858459	0.958458006381989	0.838229954242706	71.596061706543	14534
True	False	False	False	False	-1541.5654296875	-785.853454589844	202.97297668457	0.830303430557251	0.964218497276306	1	55.3005447387695	10120
True	False	False	False	False	-1492.18798828125	-1610.62133789063	176.353576660156	0.690333187580109	0.937030375003815	0.483779966831207	89.6855316162109	14260
True	False	False	False	False	-1535.26611328125	-643.432373046875	108.695907592773	0.846498012542725	0.96260392665863	1	67.4183654785156	6607
True	False	False	False	False	-1535.15502929688	-338.141571044922	190.772415161133	0.787640631198883	0.95873898267746	1	59.9011611938477	10303
True	False	False	False	False	-1525.62756347656	-1393.81726074219	327.196868896484	0.787112057209015	0.9666668176651	1	66.5457611083984	19631
True	False	False	False	False	-1502.01965332031	-1103.60864257813	246.229507446289	0.798364579677582	0.959792852401733	1	63.0900917053223	14006
True	False	False	False	False	-1512.69079589844	-857.838073730469	128.660461425781	0.811424374580383	0.961267530918121	1	53.6120681762695	6219
True	False	False	False	False	-1524.150390625	-686.041625976563	124.223899841309	0.733668208122253	0.945043623447418	0.591544389724731	58.3303565979004	6533
True	False	False	False	False	-1522.10693359375	-557.204895019531	126.442184448242	0.758609592914581	0.963673293590546	0.688213586807251	57.7719306945801	6586
True	False	False	False	False	-1512.05480957031	-443.773803710938	334.960876464844	0.842572748661041	0.954572319984436	1	75.9867553710938	22948
True	False	False	False	False	-1502.59313964844	-912.010559082031	147.515884399414	0.724145829677582	0.959490358829498	0.563397824764252	56.0526313781738	7455
True	False	False	False	False	-1494.68420410156	-571.4208984375	178.571853637695	0.835357666015625	0.960454761981964	1	75.9751586914063	12232
True	False	False	False	False	-1495.92175292969	-504.083618164063	260.648345947266	0.516722440719604	0.946715176105499	0.261922538280487	54.3787231445313	12779
True	False	False	False	False	-1490.72937011719	-1627.87316894531	23.2919807434082	0.725569725036621	0.941173493862152	0.567398190498352	38.4285697937012	807
True	False	False	False	False	-1479.09814453125	-1374.96240234375	297.250030517578	0.845495223999023	0.95951509475708	1	59.4365653991699	15929
True	False	False	False	False	-1486.33435058594	-1046.0234375	221.828384399414	0.817231714725494	0.950438857078552	1	58.9550018310547	11791
True	False	False	False	False	-1487.76428222656	-665.581604003906	177.462707519531	0.742383062839508	0.944261968135834	0.620710372924805	84.5187530517578	13523
True	False	False	False	False	-1489.28979492188	-614.517456054688	174.135284423828	0.777160704135895	0.957101106643677	0.814203679561615	56.0891723632813	8806
True	False	False	False	False	-1487.65307617188	-977.060485839844	215.173538208008	0.760252892971039	0.964518785476685	0.696453630924225	65.8247451782227	12770
True	False	False	False	False	-1485.91564941406	-1275.32971191406	175.244430541992	0.782110810279846	0.958871126174927	0.878470003604889	56.4303779602051	8916
True	False	False	False	False	-1470.90368652344	-1162.03759765625	90.9496383666992	0.621211111545563	0.930326998233795	0.372477054595947	98.2682952880859	8058
True	False	False	False	False	-1480.80456542969	-852.800476074219	192.990692138672	0.732719540596008	0.96321976184845	0.588583052158356	54.8850593566895	9550
True	False	False	False	False	-1476.46691894531	-553.08642578125	163.043869018555	0.737673699855804	0.944637835025787	0.604486227035522	74.4625854492188	10946
True	False	False	False	False	-1471.10607910156	-114.868339538574	168.589569091797	0.807776212692261	0.958681583404541	1	60.7171058654785	9229
True	False	False	False	False	-1452.10620117188	-1530.23132324219	176.353576660156	0.705615639686584	0.954150259494781	0.516622424125671	57.1635208129883	9089
True	False	False	False	False	-1469.89636230469	-332.319152832031	180.790130615234	0.74642688035965	0.96044135093689	0.635650753974915	53.2822074890137	8685
True	False	False	False	False	-1462.35754394531	-1022.56060791016	229.592376708984	0.713387131690979	0.962116777896881	0.535156190395355	70.5748825073242	14609
True	False	False	False	False	-1445.87878417969	-897.604919433594	128.660461425781	0.798443734645844	0.966617465019226	1	50.3103446960449	5836
True	False	False	False	False	-1455.05554199219	-526.19482421875	141.970169067383	0.747599303722382	0.920130550861359	0.640179634094238	89.96875	11516
True	False	False	False	False	-1454.47351074219	-605.660278320313	159.716445922852	0.699274837970734	0.947234630584717	0.502468287944794	67.9513854980469	9785
True	False	False	False	False	-1435.85046386719	-193.757659912109	202.97297668457	0.684994518756866	0.967899978160858	0.473248481750488	58.3934440612793	10686
True	False	False	False	False	-1434.37036132813	-1630.12231445313	170.807861328125	0.645137369632721	0.968397617340088	0.405882596969604	64.3766250610352	9914
True	False	False	False	False	-1434.3154296875	-278.014068603516	178.571853637695	0.789340138435364	0.954815566539764	1	48.8074531555176	7858
True	False	False	False	False	-1389.59106445313	-1821.75903320313	146.40673828125	0.726016283035278	0.960604012012482	0.568666875362396	58.9621200561523	7783
True	False	False	False	False	-1425.94506835938	-1612.67944335938	110.914192199707	0.727671027183533	0.964158892631531	0.573428332805634	58.4799995422363	5848
True	False	False	False	False	-1421.11853027344	-888.887573242188	117.569046020508	0.793545544147491	0.94506710767746	1	52.3962249755859	5554
True	False	False	False	False	-1424.52551269531	-232.545669555664	195.208984375	0.781058788299561	0.965103268623352	0.86162406206131	54.8920440673828	9661
True	False	False	False	False	-1419.81579589844	-615.860961914063	37.7108268737793	0.802700221538544	0.951372683048248	1	45.764705657959	1556
True	False	False	False	False	-1414.64672851563	-456.822509765625	234.028945922852	0.634831845760345	0.937457084655762	0.390971928834915	56.8388633728027	11993
True	False	False	False	False	-1419.56127929688	-418.295135498047	245.120376586914	0.577354192733765	0.933472871780396	0.320415765047073	56.0542984008789	12388
True	False	False	False	False	-1413.15319824219	-1186.97570800781	164.153015136719	0.749946892261505	0.959653615951538	0.649543106555939	53.8648643493652	7972
True	False	False	False	False	-1405.59887695313	-749.764343261719	139.751892089844	0.782931506633759	0.95333856344223	0.893864810466766	70.4523773193359	8877
True	False	False	False	False	-1411.20959472656	-555.411010742188	180.790130615234	0.806861162185669	0.961374282836914	1	72.1533737182617	11761
True	False	False	False	False	-1405.35009765625	-1786.74621582031	168.589569091797	0.796495378017426	0.960258781909943	1	62.8421058654785	9552
True	False	False	False	False	-1397.25134277344	-1650.65270996094	114.241622924805	0.793618381023407	0.96468061208725	1	58.3009719848633	6005
True	False	False	False	False	-1402.22314453125	-618.610717773438	248.447799682617	0.652149498462677	0.959143996238708	0.416535973548889	66.0625	14798
True	False	False	False	False	-1400.49487304688	-1338.32189941406	262.866638183594	0.720690429210663	0.938104212284088	0.553960680961609	58.649787902832	13900
True	False	False	False	False	-1379.46984863281	-1283.83703613281	258.430084228516	0.851852238178253	0.965283632278442	1	76.2618026733398	17769
True	False	False	False	False	-1393.58776855469	-777.810546875	75.4216537475586	0.733056426048279	0.947457671165466	0.589630365371704	79.6470565795898	5416
True	False	False	False	False	-1391.09301757813	-241.118133544922	94.2770690917969	0.757289707660675	0.93908965587616	0.681832194328308	65.3529434204102	5555
True	False	False	False	False	-1390.95458984375	-122.491958618164	138.64274597168	0.768403470516205	0.963690519332886	0.74352765083313	67.120002746582	8390
True	False	False	False	False	-1389.76867675781	-982.417297363281	209.627822875977	0.740658760070801	0.946548581123352	0.61463338136673	76.2804260253906	14417
True	False	False	False	False	-1379.734375	-752.102355957031	108.695907592773	0.704862415790558	0.959216058254242	0.514898300170898	57.7040824890137	5655
True	False	False	False	False	-1388.33508300781	-664.344421386719	160.825576782227	0.71089643239975	0.957306742668152	0.529062271118164	59.7999992370605	8671
True	False	False	False	False	-1384.38891601563	-501.861083984375	174.135284423828	0.752221286296844	0.955842435359955	0.659022986888885	59.3121032714844	9312
True	False	False	False	False	-1385.5361328125	-291.080718994141	133.097030639648	0.729813098907471	0.968620836734772	0.579738736152649	55.8666648864746	6704
True	False	False	False	False	-1366.13366699219	-1423.50537109375	127.551322937012	0.836821675300598	0.958349406719208	1	59.4695663452148	6839
True	False	False	False	False	-1373.62072753906	-885.464416503906	145.297592163086	0.826566219329834	0.964626967906952	1	57.1984748840332	7493
True	False	False	False	False	-1373.01330566406	-817.945983886719	166.371292114258	0.695984125137329	0.931850731372833	0.495427757501602	51.2200012207031	7683
True	False	False	False	False	-1351.1845703125	-1750.88098144531	100.931915283203	0.776127755641937	0.953265130519867	0.804006338119507	93.010986328125	8464
True	False	False	False	False	-1358.22570800781	-1247.45007324219	189.663269042969	0.751996099948883	0.963593363761902	0.65806519985199	58.941520690918	10079
True	False	False	False	False	-1362.55334472656	-543.79296875	178.571853637695	0.807928323745728	0.952445685863495	1	88.8198776245117	14300
True	False	False	False	False	-1360.79052734375	-908.754516601563	160.825576782227	0.679102420806885	0.944505155086517	0.46211040019989	57.5586204528809	8346
True	False	False	False	False	-1358.97497558594	-578.766418457031	297.250030517578	0.830015957355499	0.968457520008087	1	65.9253768920898	17668
True	False	False	False	False	-1359.00988769531	-270.663848876953	92.0587844848633	0.763090133666992	0.933187544345856	0.711547255516052	71.2891540527344	5917
True	False	False	False	False	-1354.32836914063	-1589.1396484375	149.734161376953	0.717432796955109	0.946695685386658	0.545391619205475	65.1777801513672	8799
True	False	False	False	False	-1354.06555175781	-467.105041503906	155.279876708984	0.597021341323853	0.908110499382019	0.342512905597687	48.9071426391602	6847
True	False	False	False	False	-1333.30920410156	-1888.77990722656	215.173538208008	0.697669982910156	0.960859656333923	0.499009877443314	56.8247413635254	11024
True	False	False	False	False	-1349.68212890625	-1836.9013671875	153.061584472656	0.797638714313507	0.962086975574493	1	54.7028999328613	7549
True	False	False	False	False	-1349.52685546875	-1652.46203613281	148.625015258789	0.755418717861176	0.952821373939514	0.673116326332092	79.6865692138672	10678
True	False	False	False	False	-1345.173828125	-1188.9443359375	187.44499206543	0.766782999038696	0.967607617378235	0.733172476291656	57.9585800170898	9795
True	False	False	False	False	-1338.66235351563	-1019.24835205078	383.763122558594	0.470967024564743	0.861234724521637	0.224942922592163	76.2919082641602	26397
True	False	False	False	False	-1344.90991210938	-640.141235351563	176.353576660156	0.58330512046814	0.874950587749481	0.32691091299057	54.0251579284668	8590
True	False	False	False	False	-1344.51843261719	-828.241882324219	180.790130615234	0.584198415279388	0.95251876115799	0.327899724245071	58.6196327209473	9555
True	False	False	False	False	-1335.89221191406	-1077.42565917969	157.498153686523	0.638379096984863	0.946406841278076	0.396009296178818	54.1760559082031	7693
True	False	False	False	False	-1335.85656738281	-1540.32641601563	167.480438232422	0.694136202335358	0.969807207584381	0.491559147834778	55.0066223144531	8306
True	False	False	False	False	-1326.55822753906	-1431.16015625	158.607299804688	0.806155741214752	0.960115194320679	1	54.7062950134277	7823
True	False	False	False	False	-1328.52954101563	-765.284606933594	161.934722900391	0.757529318332672	0.942895472049713	0.682975828647614	57.0273971557617	8326
True	False	False	False	False	-1331.97888183594	-206.959777832031	84.2947845458984	0.755421161651611	0.93909353017807	0.673127472400665	63.1184196472168	4797
True	False	False	False	False	-1325.56872558594	-913.971862792969	176.353576660156	0.805686175823212	0.951006829738617	1	55.9622650146484	8898
True	False	False	False	False	-1317.10705566406	-1729.24206542969	134.206176757813	0.574282824993134	0.93690150976181	0.317124217748642	71.6528930664063	8670
True	False	False	False	False	-1316.44934082031	-1314.90124511719	176.353576660156	0.76180374622345	0.96076774597168	0.704558432102203	54.5408821105957	8672
True	False	False	False	False	-1314.94555664063	-1132.01513671875	123.114753723145	0.776449203491211	0.956187844276428	0.80710357427597	59.8378372192383	6642
True	False	False	False	False	-1312.05578613281	-1866.8212890625	134.206176757813	0.823480188846588	0.954709708690643	1	51.5454559326172	6237
True	False	False	False	False	-1308.35607910156	-1155.72119140625	120.896469116211	0.37995433807373	0.813516080379486	0.163812771439552	83.0458679199219	9052
True	False	False	False	False	-1311.01025390625	-1062.32104492188	155.279876708984	0.702546358108521	0.950722396373749	0.509670376777649	56.3428573608398	7888
True	False	False	False	False	-1307.33715820313	-606.6318359375	163.043869018555	0.492988735437393	0.937019407749176	0.242104977369308	47.4897956848145	6981
True	False	False	False	False	-1306.14233398438	-546.776428222656	151.952453613281	0.780331075191498	0.963706493377686	0.851300001144409	71.6204376220703	9812
True	False	False	False	False	-1298.97241210938	-1518.44567871094	108.695907592773	0.810891211032867	0.949954271316528	1	91.2755126953125	8945
True	False	False	False	False	-1298.88989257813	-995.72412109375	184.117568969727	0.813853800296783	0.965812027454376	1	65.602409362793	10890
True	False	False	False	False	-1295.22875976563	-687.766906738281	198.536407470703	0.508239209651947	0.901466727256775	0.254669547080994	86.3631286621094	15459
True	False	False	False	False	-1292.47827148438	13.5536193847656	104.259346008301	0.745750606060028	0.930867612361908	0.63308048248291	134.734039306641	12665
True	False	False	False	False	-1289.75769042969	-58.7323913574219	180.790130615234	0.756302773952484	0.953061521053314	0.677188336849213	71.6871185302734	11685
True	False	False	False	False	-1287.46411132813	-942.696960449219	144.188446044922	0.77064049243927	0.945873916149139	0.758896112442017	56.8461532592773	7390
True	False	False	False	False	-1286.77893066406	-866.93798828125	189.663269042969	0.735781848430634	0.950385808944702	0.598282516002655	61.7602348327637	10561
True	False	False	False	False	-1285.603515625	-1462.41760253906	179.680999755859	0.697056531906128	0.945157885551453	0.497700452804565	79.5555572509766	12888
True	False	False	False	False	-1284.71374511719	-206.150955200195	177.462707519531	0.634681344032288	0.953430771827698	0.390760332345963	51.7937507629395	8287
True	False	False	False	False	-1270.48559570313	-1898.37097167969	122.005615234375	0.813822686672211	0.952778518199921	1	55.1818199157715	6070
True	False	False	False	False	-1281.11291503906	-1854.53698730469	127.551322937012	0.674591481685638	0.953300535678864	0.453899621963501	57.8521728515625	6653
True	False	False	False	False	-1277.51818847656	-1731.85986328125	145.297592163086	0.765121161937714	0.957247018814087	0.723130643367767	58.0687026977539	7607
True	False	False	False	False	-1282.05310058594	-1132.67492675781	102.041061401367	0.830349385738373	0.972323775291443	1	47.7282600402832	4391
True	False	False	False	False	-1276.65930175781	-653.999267578125	191.881561279297	0.569237112998962	0.958902060985565	0.31180340051651	58.8786125183105	10186
True	False	False	False	False	-1276.28259277344	-1566.25817871094	123.114753723145	0.746964454650879	0.939920783042908	0.637715458869934	60.2252235412598	6685
True	False	False	False	False	-1273.93493652344	-1101.94897460938	134.206176757813	0.801479279994965	0.960861563682556	1	68.4214859008789	8279
True	False	False	False	False	-1272.55676269531	-1819.20812988281	236.24723815918	0.480609834194183	0.900599002838135	0.232322722673416	54.4929580688477	11607
True	False	False	False	False	-1262.32592773438	-1604.78662109375	128.660461425781	0.759870648384094	0.951247036457062	0.694506108760834	85.7931060791016	9952
True	False	False	False	False	-1265.03015136719	-904.289855957031	190.772415161133	0.702819287776947	0.956670522689819	0.510280728340149	54.0116271972656	9290
True	False	False	False	False	-1271.30651855469	-781.750244140625	198.536407470703	0.71004980802536	0.928820848464966	0.527025043964386	52.9106140136719	9471
True	False	False	False	False	-1269.87841796875	-369.933135986328	229.592376708984	0.741896092891693	0.951453804969788	0.618977427482605	56.6425132751465	11725
True	False	False	False	False	-1264.53723144531	-1357.39562988281	134.206176757813	0.71416711807251	0.954523324966431	0.537096202373505	50.264461517334	6082
True	False	False	False	False	-1261.22375488281	-1876.59899902344	130.878753662109	0.803063333034515	0.957392990589142	1	55.4661026000977	6545
True	False	False	False	False	-1259.55151367188	-1162.666015625	135.315322875977	0.712555587291718	0.953964829444885	0.533104717731476	48.8114738464355	5955
True	False	False	False	False	-1256.42211914063	-1020.31066894531	171.917007446289	0.343015313148499	0.718747794628143	0.142526745796204	50.8580627441406	7883
True	False	False	False	False	-1259.76489257813	-272.426788330078	122.005615234375	0.79117214679718	0.949798047542572	1	60.018180847168	6602
True	False	False	False	False	-1252.50512695313	-1077.21008300781	186.335845947266	0.762245774269104	0.961822032928467	0.70693165063858	65.7321395874023	11043
True	False	False	False	False	-1251.11486816406	-128.82470703125	314.996307373047	0.826832413673401	0.953594446182251	1	72.2922515869141	20531
True	False	False	False	False	-1246.47814941406	-1504.61889648438	135.315322875977	0.778218626976013	0.967863619327545	0.825467169284821	75.2950820922852	9186
True	False	False	False	False	-1232.037109375	-1879.3232421875	146.40673828125	0.659748077392578	0.963486850261688	0.428593575954437	57.9772720336914	7653
True	False	False	False	False	-1230.8515625	-1840.25708007813	125.333038330078	0.799567699432373	0.964657068252563	1	69.2035369873047	7820
True	False	False	False	False	-1231.37377929688	-1396.34729003906	147.515884399414	0.572274804115295	0.913774251937866	0.314994007349014	50.1353378295898	6668
True	False	False	False	False	-1240.23022460938	-1117.08435058594	141.970169067383	0.838477969169617	0.963957905769348	1	61.671875	7894
True	False	False	False	False	-1237.33386230469	-537.784790039063	248.447799682617	0.731293082237244	0.951280236244202	0.584200322628021	61.6696434020996	13814
True	False	False	False	False	-1241.71997070313	-63.6428604125977	238.465515136719	0.751966595649719	0.958860754966736	0.657939970493317	74.3348846435547	15982
True	False	False	False	False	-1241.42211914063	48.5195503234863	235.138092041016	0.768699884414673	0.955969929695129	0.745488107204437	59.3160362243652	12575
True	False	False	False	False	-1235.13549804688	-416.052215576172	292.8134765625	0.73655366897583	0.949485003948212	0.60079300403595	53.2765159606934	14065
True	False	False	False	False	-1234.96081542969	-601.866027832031	226.264953613281	0.620341122150421	0.898435592651367	0.37133863568306	53.8088226318359	10977
True	False	False	False	False	-1231.04724121094	-1356.76403808594	137.533599853516	0.691914021968842	0.931821644306183	0.486984550952911	52.3064498901367	6486
True	False	False	False	False	-1213.61535644531	-1290.08178710938	197.427261352539	0.782779574394226	0.956717729568481	0.890820920467377	61	10858
True	False	False	False	False	-1226.86352539063	-937.079223632813	218.500961303711	0.668141841888428	0.933665752410889	0.442597985267639	60.5126914978027	11921
True	False	False	False	False	-1230.02233886719	-342.236206054688	216.282684326172	0.707058846950531	0.954405069351196	0.519960224628448	70.8358993530273	13813
True	False	False	False	False	-1228.94030761719	-740.435607910156	157.498153686523	0.850719571113586	0.972180068492889	1	77.8380279541016	11053
True	False	False	False	False	-1225.80993652344	-679.795776367188	187.44499206543	0.759761035442352	0.952110230922699	0.693951070308685	67.3727798461914	11386
True	False	False	False	False	-1225.32104492188	-1124.3759765625	28.8376903533936	0.735885262489319	0.946757137775421	0.598617315292358	40.9230766296387	1064
True	False	False	False	False	-1215.93859863281	-1031.19030761719	166.371292114258	0.680576622486115	0.955334484577179	0.464851796627045	57.7933349609375	8669
True	False	False	False	False	-1215.15307617188	-731.254699707031	11.0914192199707	0.763594925403595	0.936281979084015	0.714360892772675	39.2000007629395	392
True	False	False	False	False	-1213.33618164063	9.36710834503174	176.353576660156	0.747569143772125	0.940442025661469	0.640061855316162	52.9433975219727	8418
True	False	False	False	False	-1213.10791015625	-905.069885253906	205.191253662109	0.678688287734985	0.957420408725739	0.461345583200455	51.9405403137207	9609
True	False	False	False	False	-1212.35144042969	-1609.36901855469	160.825576782227	0.616060256958008	0.935892283916473	0.36580690741539	52.2758636474609	7580
True	False	False	False	False	-1208.46960449219	-1858.95434570313	133.097030639648	0.693598926067352	0.942407369613647	0.490445405244827	56.4166679382324	6770
True	False	False	False	False	-1206.60925292969	-447.68994140625	280.612915039063	0.775185465812683	0.954194247722626	0.795281231403351	60.3913040161133	15279
True	False	False	False	False	-1192.54675292969	-1408.20812988281	151.952453613281	0.772331058979034	0.947770297527313	0.771500051021576	54.554744720459	7474
True	False	False	False	False	-1202.68701171875	-866.53564453125	237.356369018555	0.685637593269348	0.944966614246368	0.474494189023972	62.1214942932129	13294
True	False	False	False	False	-1202.974609375	-184.366348266602	137.533599853516	0.586228907108307	0.950230538845062	0.33016100525856	43.8467750549316	5437
True	False	False	False	False	-1201.46203613281	-55.9507026672363	287.267761230469	0.710152685642242	0.953946948051453	0.527271747589111	65.2432403564453	16898
True	False	False	False	False	-1195.45764160156	-1226.92175292969	208.518692016602	0.721730709075928	0.965338587760925	0.556762754917145	64.4361724853516	12114
True	False	False	False	False	-1194.03466796875	-1006.82904052734	156.389007568359	0.803114473819733	0.970188856124878	1	54.7517738342285	7720
True	False	False	False	False	-1190.07275390625	-801.160217285156	143.079315185547	0.813946902751923	0.952979803085327	1	70.5503845214844	9101
True	False	False	False	False	-1187.25903320313	-585.198303222656	165.262145996094	0.649339854717255	0.943912088871002	0.412215113639832	60.6107368469238	9031
True	False	False	False	False	-1186.6171875	-353.976654052734	164.153015136719	0.778728127479553	0.960177063941956	0.831242144107819	49.2162170410156	7284
True	False	False	False	False	-1186.34655761719	-878.02099609375	13.3097038269043	0.743378639221191	0.931919693946838	0.624296009540558	41.0833320617676	493
True	False	False	False	False	-1185.43395996094	-1573.8291015625	147.515884399414	0.713910937309265	0.956631183624268	0.536457240581512	46.7744369506836	6221
True	False	False	False	False	-1162.34802246094	-1536.09130859375	206.300399780273	0.716568052768707	0.948753654956818	0.543167233467102	54.9838714599609	10227
True	False	False	False	False	-1167.33337402344	-864.839294433594	177.462707519531	0.725948393344879	0.957730948925018	0.56847357749939	64.6875	10350
True	False	False	False	False	-1181.75317382813	-555.781860351563	131.987884521484	0.779522478580475	0.962518155574799	0.840783715248108	47.7310905456543	5680
True	False	False	False	False	-1174.525390625	44.6298141479492	285.049468994141	0.795948147773743	0.958317518234253	1	68.3735427856445	17572
True	False	False	False	False	-1173.29382324219	-663.180236816406	232.919815063477	0.535742163658142	0.934240758419037	0.278934866189957	55.1714286804199	11586
True	False	False	False	False	-1170.16345214844	-316.994354248047	139.751892089844	0.795017898082733	0.959802567958832	1	50.0714302062988	6309
True	False	False	False	False	-1165.88012695313	-1189.38171386719	147.515884399414	0.796800673007965	0.951428830623627	1	67.481201171875	8975
True	False	False	False	False	-1162.5078125	-969.849609375	135.315322875977	0.808103084564209	0.953871011734009	1	51.803279876709	6320
True	False	False	False	False	-1165.58203125	-751.760192871094	181.899276733398	0.78575986623764	0.949387013912201	1	64.9573135375977	10653
True	False	False	False	False	-1163.12243652344	-647.211853027344	17.7462711334229	0.762108087539673	0.940302610397339	0.706189274787903	39.4375	631
True	False	False	False	False	-1147.41198730469	-501.877319335938	285.049468994141	0.761748492717743	0.957451999187469	0.704263806343079	55.4513626098633	14251
True	False	False	False	False	-1152.603515625	-450.239196777344	128.660461425781	0.60785174369812	0.945163071155548	0.35551244020462	47.3879318237305	5497
True	False	False	False	False	-1151.95971679688	-53.0214309692383	153.061584472656	0.706139206886292	0.962528169155121	0.517828226089478	62.2536239624023	8591
True	False	False	False	False	-1147.04833984375	-469.024291992188	93.1679229736328	0.578183352947235	0.942801475524902	0.321311354637146	42.1904754638672	3544
True	False	False	False	False	-1146.97717285156	-587.012329101563	183.008422851563	0.671778976917267	0.959884464740753	0.44891020655632	50.5878791809082	8347
True	False	False	False	False	-1142.71337890625	-191.773895263672	146.40673828125	0.770961821079254	0.96653026342392	0.761220216751099	53.75	7095
True	False	False	False	False	-1132.66748046875	-1823.31469726563	154.17073059082	0.832746565341949	0.964154958724976	1	90.6546783447266	12601
True	False	False	False	False	-1131.88427734375	-809.037353515625	204.082122802734	0.729883551597595	0.950725913047791	0.579949259757996	55.3586959838867	10186
True	False	False	False	False	-1136.11669921875	-622.242309570313	197.427261352539	0.598917424678802	0.916918516159058	0.344743341207504	49.4550552368164	8803
True	False	False	False	False	-1141.13757324219	-541.661376953125	271.739776611328	0.266427725553513	0.646312117576599	0.103217057883739	57.808162689209	14163
True	False	False	False	False	-1132.986328125	-430.470703125	192.990692138672	0.473689377307892	0.811660051345825	0.227005839347839	58.8390808105469	10238
True	False	False	False	False	-1134.17114257813	-415.734832763672	25.5102653503418	0.794671595096588	0.94915634393692	1	47.8260879516602	1100
True	False	False	False	False	-1131.57446289063	-345.739837646484	250.666076660156	0.524308025836945	0.91909384727478	0.268578588962555	62.2743377685547	14074
True	False	False	False	False	-1132.21081542969	9.06485366821289	129.769607543945	0.818419456481934	0.957675635814667	1	68.8461532592773	8055
True	False	False	False	False	-1130.90661621094	-2.49987840652466	18.8554134368896	0.786078751087189	0.950416266918182	1	48	816
True	False	False	False	False	-1129.77453613281	-733.706665039063	225.155807495117	0.6575807929039	0.931255757808685	0.425097167491913	55.674877166748	11302
True	False	False	False	False	-1122.87622070313	-329.8134765625	55.4570960998535	0.665446996688843	0.942469656467438	0.438018769025803	43.3400001525879	2167
True	False	False	False	False	-1116.78466796875	-203.92578125	159.716445922852	0.841049253940582	0.964607656002045	1	54.3888893127441	7832
True	False	False	False	False	-1113.52697753906	-1785.60424804688	36.6016845703125	0.591173052787781	0.947131156921387	0.335748583078384	38.6969680786133	1277
True	False	False	False	False	-1110.98620605469	-1307.58837890625	224.046676635742	0.825404047966003	0.962632060050964	1	60.5792083740234	12237
True	False	False	False	False	-1110.57751464844	-1139.37438964844	186.335845947266	0.680506646633148	0.952941000461578	0.464721083641052	52.5833320617676	8834
True	False	False	False	False	-1100.16577148438	-1806.30432128906	144.188446044922	0.414624691009521	0.780453145503998	0.185477912425995	49.6692314147949	6457
True	False	False	False	False	-1100.5810546875	-1438.66723632813	140.861022949219	0.628658652305603	0.952309548854828	0.382428795099258	52.5669288635254	6676
True	False	False	False	False	-1109.75329589844	-1206.14892578125	207.409545898438	0.804626941680908	0.954315304756165	1	71.2299499511719	13320
True	False	False	False	False	-1096.66333007813	-760.706420898438	145.297592163086	0.765121161937714	0.958606481552124	0.723130643367767	52.3358764648438	6856
True	False	False	False	False	-1104.45678710938	-668.267028808594	160.825576782227	0.817430675029755	0.95744389295578	1	62.4482765197754	9055
True	False	False	False	False	-1096.47912597656	-471.871520996094	204.082122802734	0.767992258071899	0.946061730384827	0.740843117237091	60.0434799194336	11048
True	False	False	False	False	-1095.80334472656	-1690.95068359375	217.391815185547	0.694400131702423	0.960022509098053	0.492108076810837	66.0204086303711	12940
True	False	False	False	False	-1088.50036621094	-998.674377441406	215.173538208008	0.68964010477066	0.939189374446869	0.482387721538544	66.1030960083008	12824
True	False	False	False	False	-1087.94128417969	-551.7373046875	140.861022949219	0.741758704185486	0.946041107177734	0.618490815162659	59.4645652770996	7552
True	False	False	False	False	-1090.60192871094	-304.559661865234	176.353576660156	0.675541877746582	0.963535964488983	0.455607861280441	80.3647766113281	12778
True	False	False	False	False	-1092.90502929688	21.5181121826172	234.028945922852	0.683495342731476	0.960408449172974	0.470367968082428	59.459716796875	12546
True	False	False	False	False	-1091.05163574219	58.9517936706543	211.846115112305	0.804307103157043	0.95716780424118	1	72.3874359130859	13826
True	False	False	False	False	-1089.9140625	-426.625793457031	149.734161376953	0.717432796955109	0.964405953884125	0.545391619205475	55.6962966918945	7519
True	False	False	False	False	-1087.7822265625	-720.43896484375	134.206176757813	0.699378907680511	0.95690929889679	0.502694189548492	51.5537185668945	6238
True	False	False	False	False	-1084.33728027344	-160.978668212891	181.899276733398	0.73448771238327	0.948192119598389	0.594133496284485	50.115852355957	8219
True	False	False	False	False	-1083.83190917969	-1844.21643066406	110.914192199707	0.719247400760651	0.948289394378662	0.55012708902359	55.060001373291	5506
True	False	False	False	False	-1078.43408203125	-1816.70837402344	92.0587844848633	0.707896769046783	0.928397238254547	0.521919071674347	86.0240936279297	7140
True	False	False	False	False	-1081.11328125	-223.611587524414	237.356369018555	0.725798726081848	0.951807618141174	0.568048059940338	58.476634979248	12514
True	False	False	False	False	-1080.97387695313	-1181.22424316406	228.483245849609	0.712310016155243	0.947445034980774	0.532502174377441	63.1990280151367	13019
True	False	False	False	False	-1069.95227050781	-946.574340820313	224.046676635742	0.687367737293243	0.952943623065948	0.47787618637085	56.4306945800781	11399
True	False	False	False	False	-1078.63549804688	-503.662353515625	184.117568969727	0.730007886886597	0.940063416957855	0.580321133136749	54.7710838317871	9092
True	False	False	False	False	-1078.27014160156	-833.82568359375	130.878753662109	0.764478147029877	0.960699737071991	0.719386100769043	76.3305053710938	9007
True	False	False	False	False	-1069.56958007813	-387.700866699219	196.318130493164	0.660243153572083	0.932062447071075	0.42939892411232	78.96044921875	13976
True	False	False	False	False	-1069.65686035156	-197.644226074219	36.6016845703125	0.647160887718201	0.894831001758575	0.408912599086761	57.8181800842285	1908
True	False	False	False	False	-1056.40905761719	-1381.00476074219	116.459907531738	0.734479010105133	0.953212261199951	0.594105780124664	79.8000030517578	8379
True	False	False	False	False	-1058.06237792969	-337.211608886719	155.279876708984	0.733614146709442	0.96829754114151	0.591374695301056	60.978572845459	8537
True	False	False	False	False	-1054.64270019531	-688.9345703125	214.064392089844	0.647257328033447	0.958082020282745	0.409057855606079	54.3575134277344	10491
True	False	False	False	False	-1054.251953125	-1839.63403320313	134.206176757813	0.675174176692963	0.957111060619354	0.454945594072342	47.0578498840332	5694
True	False	False	False	False	-1044.84680175781	-1148.78015136719	211.846115112305	0.660442769527435	0.944988667964935	0.429724335670471	54.5392684936523	10417
True	False	False	False	False	-1047.87731933594	-737.4814453125	159.716445922852	0.689935445785522	0.941642820835114	0.482980132102966	97.1319427490234	13987
True	False	False	False	False	-1049.79431152344	-293.390228271484	165.262145996094	0.713891565799713	0.940921545028687	0.536409020423889	82.0268478393555	12222
True	False	False	False	False	-1052.24682617188	-64.4433517456055	332.742584228516	0.740420043468475	0.924418568611145	0.613804936408997	88.0433349609375	26413
True	False	False	False	False	-1052.07482910156	-96.3876266479492	174.135284423828	0.718951046466827	0.966253817081451	0.549347400665283	55.9171981811523	8779
True	False	False	False	False	-1048.31677246094	-460.7900390625	112.023338317871	0.778208315372467	0.953371345996857	0.825352907180786	61.277229309082	6189
True	False	False	False	False	-1044.15197753906	-1109.11706542969	215.173538208008	0.802616775035858	0.961925446987152	1	59.1855659484863	11482
True	False	False	False	False	-1041.84228515625	-749.511596679688	76.5307922363281	0.733375728130341	0.954849600791931	0.590627431869507	57.3333320617676	3956
True	False	False	False	False	-1043.64965820313	-619.619323730469	200.754699707031	0.730526149272919	0.958535254001617	0.581877648830414	51.3314933776855	9291
True	False	False	False	False	-1014.30023193359	-1890.55126953125	239.574661254883	0.72677618265152	0.94153881072998	0.570841550827026	60.4444427490234	13056
True	False	False	False	False	-1033.064453125	-1714.81079101563	224.046676635742	0.726439833641052	0.951996147632599	0.569876611232758	65.7821807861328	13288
True	False	False	False	False	-1025.18237304688	-672.518615722656	201.863830566406	0.641733407974243	0.940223634243011	0.400863260030746	50.8131866455078	9248
True	False	False	False	False	-1039.7587890625	-230.672592163086	181.899276733398	0.619048833847046	0.949798762798309	0.369656503200531	50.25	8241
[truncated: 7,874 more rows]
