# Supplementary material for: Gene Delivery Mediated by Backbone-Degradable RAFT Copolymers
Source: Biomacromolecules. 2026 Feb 12;27(3):1846–56. doi: 10.1021/acs.biomac.5c01662 (PMC12977016; doi:10.1021/acs.biomac.5c01662)
Supplement: Supplementary file 2 [file bm5c01662_si_002.zip › Celigo Raw Data/Object (Cell)-Level Data/Blue/7-15-2024-8-58-13-PM_object_C3.csv]

Plate ID	PM_2024_07_15_PPP41-45_NP_5_10_20_PEIpro_200ngwell_U2OS_6k_Plate2
Plate Name
Plate Description
Scan ID	7/15/2024 8:58:13 PM
Scan Description
Scan Result ID	7/15/2024 8:58:13 PM
Scan Result Description
Software Version	5.1.0.0
Experiment Name
Application Name	Target 1
Plate Type	96-Well BD Falcon™ 353072 Plate
Acquisition Start/End Times	7/15/2024 8:58:13 PM - 7/15/2024 9:00:04 PM
Analysis Start Time	7/15/2024 8:58:13 PM
User ID	Local Administrator
Scan Area Object-Level Data CSV Report
Row	C
Column	3
Total	Class 1	Class 2	Class 3	Class 4	X Position (µm)	Y Position (µm)	Target 1: Area (µm²)	Target 1: Form Factor	Target 1: Smoothness	Target 1: Aspect Ratio	Target 1: Mean Intensity	Target 1: Integrated Intensity
True	False	False	False	False	-3687.099609375	-3043.69555664063	12.2005615234375	0.563888907432556	0.914594233036041	0.306276768445969	95.9090881347656	1055
True	False	False	False	False	-3575.2421875	-3179.64013671875	22.1828384399414	0.535857260227203	0.931226134300232	0.279041171073914	103.400001525879	2068
True	False	False	False	False	-1929.21752929688	-3091.00268554688	25.5102653503418	0.482089310884476	0.900115609169006	0.233473226428032	135.391311645508	3114
True	False	False	False	False	-1954.93151855469	-3074.73510742188	42.1473922729492	0.469273298978806	0.897453486919403	0.223667457699776	134.421051025391	5108
True	False	False	False	False	-2014.85534667969	-3035.00903320313	12.2005615234375	0.431440591812134	0.858314573764801	0.196657732129097	134.636367797852	1481
True	False	False	False	False	-2061.66040039063	-3003.16015625	94.2770690917969	0.264084041118622	0.896564483642578	0.102102465927601	133.176467895508	11320
True	False	False	False	False	-2106.86596679688	-2971.72607421875	18.8554134368896	0.509066939353943	0.906129121780396	0.255368679761887	136.176467895508	2315
True	False	False	False	False	-2134.87817382813	-2950.45947265625	23.2919807434082	0.594368875026703	0.929314136505127	0.339423686265945	133	2793
True	False	False	False	False	-2158.12109375	-2933.67260742188	32.1651153564453	0.394726037979126	0.874238073825836	0.172828257083893	131.75862121582	3821
True	False	False	False	False	-2197.4560546875	-2904.4931640625	12.2005615234375	0.681430399417877	0.921230614185333	0.46645313501358	144.363632202148	1588
True	False	False	False	False	-2193.63891601563	-2880.21118164063	375.999114990234	0.406853824853897	0.852102041244507	0.180466055870056	173.126846313477	58690
True	False	False	False	False	-2238.4228515625	-2848.1201171875	115.350761413574	0.534328043460846	0.952688872814178	0.277632147073746	115.634613037109	12026
True	False	False	False	False	-2235.78295898438	-2829.85473632813	29.9468326568604	0.764188587665558	0.946757137775421	0.717723667621613	82.185188293457	2219
True	False	False	False	False	-2262.92529296875	-2825.72436523438	316.10546875	0.476789504289627	0.847767412662506	0.229374557733536	131.908767700195	37594
True	False	False	False	False	-2304.59838867188	-2793.71484375	69.8759460449219	0.766303777694702	0.955623149871826	0.730220139026642	97.8412704467773	6164
True	False	False	False	False	-2336.24829101563	-2760.482421875	89.8404998779297	0.754574596881866	0.961875200271606	0.669301986694336	98.185188293457	7953
True	False	False	False	False	-2362.2783203125	-2733.47705078125	49.9113883972168	0.696917474269867	0.947712421417236	0.497404634952545	86.1333312988281	3876
True	False	False	False	False	-2374.39697265625	-2707.43188476563	51.0205307006836	0.824059367179871	0.957641243934631	1	77.6521759033203	3572
True	False	False	False	False	-2397.05810546875	-2706.36791992188	173.026138305664	0.64305567741394	0.9474858045578	0.402801632881165	105.903846740723	16521
True	False	False	False	False	-2417.80053710938	-2675.8408203125	77.6399383544922	0.765458166599274	0.962414622306824	0.725123286247253	66.5857162475586	4661
True	False	False	False	False	-2458.67309570313	-2642.84936523438	66.5485153198242	0.798536419868469	0.958535254001617	1	71.2666702270508	4276
True	False	False	False	False	-2508.04418945313	-2598.15454101563	78.7490768432617	0.803937435150146	0.959860801696777	1	87.3380279541016	6201
True	False	False	False	False	-2521.52514648438	-2586.60424804688	79.8582229614258	0.844705820083618	0.965720891952515	1	94.3333358764648	6792
True	False	False	False	False	-2514.42553710938	-2572.30126953125	49.9113883972168	0.791574835777283	0.946633875370026	1	63.3333320617676	2850
True	False	False	False	False	-2552.078125	-2540.04125976563	86.513069152832	0.785991430282593	0.94994044303894	1	76.2820510864258	5950
True	False	False	False	False	-2582.08959960938	-2521.86962890625	19.9645557403564	0.661957681179047	0.944133758544922	0.432207375764847	86.6111145019531	1559
True	False	False	False	False	-2604.52783203125	-2483.86938476563	215.173538208008	0.392911583185196	0.897610664367676	0.171704202890396	78.3195877075195	15194
True	False	False	False	False	-2642.39868164063	-2444.50390625	12.2005615234375	0.681430399417877	0.931919693946838	0.46645313501358	64.4545440673828	709
True	False	False	False	False	-2681.60473632813	-2411.91577148438	16.6371288299561	0.793338239192963	0.946970880031586	1	80.7333297729492	1211
True	False	False	False	False	-2704.22021484375	-2378.32275390625	134.206176757813	0.378816425800323	0.904128134250641	0.163130834698677	90.5785140991211	10960
True	False	False	False	False	-2724.1181640625	-2353.54052734375	105.36848449707	0.461327135562897	0.939951658248901	0.217763468623161	87.5789489746094	8320
True	False	False	False	False	-2738.43139648438	-2333.97778320313	129.769607543945	0.595263719558716	0.956508755683899	0.340461879968643	98.2393188476563	11494
True	False	False	False	False	-2784.83154296875	-2309.2744140625	18.8554134368896	0.393039375543594	0.925758361816406	0.171783223748207	129.29411315918	2198
True	False	False	False	False	-2755.98657226563	-2308.86889648438	201.863830566406	0.646981954574585	0.954903781414032	0.408643215894699	99.972526550293	18195
True	False	False	False	False	-2790.82543945313	-2250.75634765625	97.6044921875	0.773984313011169	0.944485545158386	0.784835934638977	75	6600
True	False	False	False	False	-2834.64794921875	-2206.89672851563	66.5485153198242	0.811298549175262	0.953211307525635	1	83	4980
True	False	False	False	False	-2860.47827148438	-2172.14916992188	32.1651153564453	0.557969212532043	0.903347134590149	0.300289928913116	82.3793106079102	2389
True	False	False	False	False	-2895.87915039063	-2115.20434570313	170.807861328125	0.662633955478668	0.933119595050812	0.433323562145233	101.084419250488	15567
True	False	False	False	False	-2938.1865234375	-2086.7919921875	9.98227787017822	0.461363643407822	0.843715906143188	0.217790275812149	132.111114501953	1189
True	False	False	False	False	-2948.91430664063	-2070.47265625	18.8554134368896	0.445441395044327	0.79569137096405	0.20633764564991	133.352935791016	2267
True	False	False	False	False	-2981.3671875	-2018.66748046875	9.98227787017822	0.416159331798553	0.931946337223053	0.186478972434998	138.66667175293	1248
True	False	False	False	False	-2997.53881835938	-1989.00561523438	61.0028076171875	0.380359709262848	0.875799179077148	0.16405613720417	134.181823730469	7380
True	False	False	False	False	-3012.36157226563	-1965.24426269531	36.6016845703125	0.482594400644302	0.878811419010162	0.233867138624191	138.636367797852	4575
True	False	False	False	False	-3031.44067382813	-1930.76635742188	35.4925422668457	0.313774973154068	0.794363439083099	0.126816138625145	137.375	4396
True	False	False	False	False	-3039.00463867188	-1917.40441894531	12.2005615234375	0.563888907432556	0.914594233036041	0.306276768445969	140.727279663086	1548
True	False	False	False	False	-3025.5576171875	-1902.21508789063	61.0028076171875	0.804323971271515	0.956534862518311	1	81.4909057617188	4482
True	False	False	False	False	-3018.1337890625	-1956.24682617188	11.0914192199707	0.512626230716705	0.871406376361847	0.258395850658417	139.600006103516	1396
True	False	False	False	False	-3007.2041015625	-1934.24035644531	61.0028076171875	0.760719418525696	0.948494493961334	0.698856711387634	81.3454513549805	4474
True	False	False	False	False	-3005.68286132813	-1917.03015136719	9.98227787017822	0.606388568878174	0.91785192489624	0.353718668222427	76.4444427490234	688
True	False	False	False	False	-3003.75512695313	-1978.86328125	12.2005615234375	0.563888907432556	0.914594233036041	0.306276768445969	135.818176269531	1494
True	False	False	False	False	-2992.51391601563	-1909.92651367188	47.6931037902832	0.805555999279022	0.954248368740082	1	55.3953475952148	2382
True	False	False	False	False	-2991.96215820313	-1999.51477050781	14.4188451766968	0.560572564601898	0.894671499729156	0.302906334400177	137	1781
True	False	False	False	False	-2969.66772460938	-1996.8271484375	74.3125076293945	0.786045730113983	0.97037261724472	1	83.0746231079102	5566
True	False	False	False	False	-2988.3115234375	-1964.87927246094	55.4570960998535	0.691563129425049	0.903668403625488	0.486269682645798	75.4000015258789	3770
True	False	False	False	False	-2973.85864257813	-1981.70593261719	19.9645557403564	0.725530564785004	0.927839636802673	0.56728732585907	73.3888854980469	1321
True	False	False	False	False	-2964.62280273438	-2044.41882324219	9.98227787017822	0.461363643407822	0.928345501422882	0.217790275812149	133.888885498047	1205
True	False	False	False	False	-2948.357421875	-2023.63610839844	77.6399383544922	0.695782601833344	0.949547469615936	0.495003014802933	78	5460
True	False	False	False	False	-2962.90747070313	-1952.21179199219	68.7667999267578	0.742881834506989	0.93507593870163	0.622499585151672	66.0806427001953	4097
True	False	False	False	False	-2959.009765625	-2016.09558105469	47.6931037902832	0.770316362380981	0.951893091201782	0.756583452224731	82.2325592041016	3536
True	False	False	False	False	-2947.33862304688	-1931.58056640625	65.4393768310547	0.586445331573486	0.907231152057648	0.330403178930283	63.0847473144531	3722
True	False	False	False	False	-2942.5361328125	-2080.1748046875	17.7462711334229	0.5884068608284	0.891082465648651	0.332607984542847	132.6875	2123
True	False	False	False	False	-2940.78637695313	-2051.55712890625	36.6016845703125	0.779091417789459	0.951372683048248	0.835518538951874	80.636360168457	2661
True	False	False	False	False	-2928.49340820313	-2102.87768554688	17.7462711334229	0.442600399255753	0.891250610351563	0.20434482395649	132.4375	2119
True	False	False	False	False	-2888.41284179688	-2093.31201171875	190.772415161133	0.613505899906158	0.948536038398743	0.362560421228409	77.4941864013672	13329
True	False	False	False	False	-2919.03930664063	-2058.455078125	201.863830566406	0.467537045478821	0.884235978126526	0.222366228699684	72.3571395874023	13169
True	False	False	False	False	-2919.42358398438	-1976.75939941406	35.4925422668457	0.689935445785522	0.919215440750122	0.482980132102966	63.28125	2025
True	False	False	False	False	-2914.09521484375	-2001.78430175781	185.226699829102	0.662448704242706	0.939176201820374	0.433017253875732	58.4730529785156	9765
True	False	False	False	False	-2909.60180664063	-1959.1962890625	122.005615234375	0.544507503509521	0.908836126327515	0.287154197692871	69.1818161010742	7610
True	False	False	False	False	-2912.79638671875	-1913.08666992188	89.8404998779297	0.678650975227356	0.959913015365601	0.461276769638062	65.4814834594727	5304
True	False	False	False	False	-2908.11010742188	-2091.64477539063	76.5307922363281	0.634376108646393	0.947359502315521	0.39033168554306	73.8260879516602	5094
True	False	False	False	False	-2880.29223632813	-2039.603515625	141.970169067383	0.732198536396027	0.948733329772949	0.586972653865814	56.75	7264
True	False	False	False	False	-2893.41943359375	-1915.33239746094	84.2947845458984	0.780941009521484	0.963565766811371	0.859888970851898	65.3947372436523	4970
True	False	False	False	False	-2890.19116210938	-1980.59655761719	47.6931037902832	0.843270242214203	0.961694955825806	1	60.2558135986328	2591
True	False	False	False	False	-2871.63647460938	-1968.95202636719	78.7490768432617	0.765397131443024	0.953763663768768	0.724761068820953	65.2816925048828	4635
True	False	False	False	False	-2867.93725585938	-1901.00073242188	86.513069152832	0.686031520366669	0.924928247928619	0.475260227918625	64.6538467407227	5043
True	False	False	False	False	-2867.21435546875	-2151.66162109375	279.503784179688	0.795017898082733	0.942977547645569	1	176.265869140625	44419
True	False	False	False	False	-2845.27807617188	-2138.22216796875	130.878753662109	0.47797492146492	0.914309144020081	0.230285882949829	70.2966079711914	8295
True	False	False	False	False	-2861.66381835938	-2010.91906738281	173.026138305664	0.740397691726685	0.947304010391235	0.613727450370789	57.2435913085938	8930
True	False	False	False	False	-2861.53881835938	-2128.3515625	55.4570960998535	0.557995200157166	0.942003548145294	0.300315916538239	57.7000007629395	2885
True	False	False	False	False	-2858.57470703125	-2092.09912109375	282.831207275391	0.386857390403748	0.80769556760788	0.167987734079361	66.0392150878906	16840
True	False	False	False	False	-2852.37939453125	-1983.8994140625	78.7490768432617	0.729563295841217	0.918737411499023	0.57899397611618	65.0563354492188	4619
True	False	False	False	False	-2848.84130859375	-1927.79162597656	72.0942230224609	0.472986161708832	0.893090844154358	0.226471453905106	50.230770111084	3265
True	False	False	False	False	-2843.349609375	-2194.60791015625	56.5662384033203	0.776553928852081	0.960947930812836	0.808126747608185	76.8431396484375	3919
True	False	False	False	False	-2841.40673828125	-2169.6357421875	116.459907531738	0.843270182609558	0.956243515014648	1	62.9809532165527	6613
True	False	False	False	False	-2842.88208007813	-2123.09887695313	62.1119499206543	0.774550676345825	0.947627902030945	0.789673984050751	56.6428565979004	3172
True	False	False	False	False	-2823.36791992188	-2075.10327148438	190.772415161133	0.773247897624969	0.936496794223785	0.778759181499481	68.9127883911133	11853
True	False	False	False	False	-2842.75830078125	-2050.49194335938	201.863830566406	0.684606075286865	0.960421979427338	0.472499012947083	61.9395599365234	11273
True	False	False	False	False	-2833.37475585938	-1950.24255371094	84.2947845458984	0.668440997600555	0.912767469882965	0.44311136007309	71.1973648071289	5411
True	False	False	False	False	-2833.4453125	-1924.02355957031	61.0028076171875	0.804323971271515	0.959577143192291	1	51.509090423584	2833
True	False	False	False	False	-2822.00634765625	-2226.34594726563	99.8227767944336	0.767598927021027	0.949298918247223	0.738312005996704	90.5888900756836	8153
True	False	False	False	False	-2778.802734375	-2217.31982421875	165.262145996094	0.682316601276398	0.963347613811493	0.468125909566879	68.5973129272461	10221
True	False	False	False	False	-2818.25756835938	-2110.87280273438	134.206176757813	0.792623698711395	0.957602500915527	1	53.859504699707	6517
True	False	False	False	False	-2801.45141601563	-2049.28662109375	122.005615234375	0.701672554016113	0.955320537090302	0.507726192474365	52.2454528808594	5747
True	False	False	False	False	-2816.11474609375	-1962.43188476563	9.98227787017822	0.754574596881866	0.933233201503754	0.669301986694336	65.1111145019531	586
True	False	False	False	False	-2807.48413085938	-1934.53369140625	84.2947845458984	0.755421161651611	0.949547469615936	0.673127472400665	72.815788269043	5534
True	False	False	False	False	-2805.984375	-2005.74951171875	199.645553588867	0.705389320850372	0.954152703285217	0.516103088855743	64.1944427490234	11555
True	False	False	False	False	-2799.77612304688	-2070.61962890625	117.569046020508	0.741474032402039	0.935154676437378	0.61748605966568	52.5660362243652	5572
True	False	False	False	False	-2795.92431640625	-2199.23168945313	238.465515136719	0.637260437011719	0.933439612388611	0.394410252571106	83.0325546264648	17852
True	False	False	False	False	-2776.64697265625	-2163.48706054688	109.805053710938	0.819165587425232	0.95396763086319	1	57.3636360168457	5679
True	False	False	False	False	-2790.78271484375	-2142.7939453125	134.206176757813	0.65880936384201	0.943645656108856	0.427073359489441	68.0413208007813	8233
True	False	False	False	False	-2783.09008789063	-2116.2568359375	210.736968994141	0.708735585212708	0.954255044460297	0.523895859718323	76.2789459228516	14493
True	False	False	False	False	-2787.30908203125	-1926.76416015625	154.17073059082	0.775613307952881	0.95500385761261	0.799180150032043	83.4028778076172	11593
True	False	False	False	False	-2780.02783203125	-2030.18310546875	227.374099731445	0.639765024185181	0.947156071662903	0.398003995418549	63.8634147644043	13092
True	False	False	False	False	-2778.203125	-1983.04064941406	175.244430541992	0.800619006156921	0.954805672168732	1	80.2531661987305	12680
True	False	False	False	False	-2774.39819335938	-2286.77563476563	133.097030639648	0.807529091835022	0.94998174905777	1	95.0416641235352	11405
True	False	False	False	False	-2744.36987304688	-2287.81298828125	117.569046020508	0.826636910438538	0.959103643894196	1	66.1886825561523	7016
True	False	False	False	False	-2770.07397460938	-1949.42028808594	62.1119499206543	0.624954640865326	0.87329226732254	0.377432435750961	61.3035697937012	3433
True	False	False	False	False	-2769.71044921875	-2262.2705078125	239.574661254883	0.674093842506409	0.967754781246185	0.453009754419327	86.7453689575195	18737
True	False	False	False	False	-2737.27954101563	-2242.74462890625	198.536407470703	0.71004980802536	0.949657797813416	0.527025043964386	64.6927337646484	11580
True	False	False	False	False	-2755.8798828125	-2146.0556640625	148.625015258789	0.648150444030762	0.958106637001038	0.410407185554504	52.522388458252	7038
True	False	False	False	False	-2764.95971679688	-2077.60522460938	175.244430541992	0.608697593212128	0.946566700935364	0.356555014848709	62.4303779602051	9864
True	False	False	False	False	-2745.19921875	-2028.5009765625	201.863830566406	0.807685792446136	0.95409494638443	1	70.0549468994141	12750
True	False	False	False	False	-2749.89135742188	-1969.6328125	45.4748191833496	0.65054839849472	0.893653392791748	0.414064913988113	58.8536567687988	2413
True	False	False	False	False	-2741.38671875	-2201.48486328125	194.099838256836	0.61001843214035	0.922419548034668	0.358191192150116	58.9771423339844	10321
True	False	False	False	False	-2740.68481445313	-2086.0859375	347.161437988281	0.444354385137558	0.864010810852051	0.2055733948946	73.5463256835938	23020
True	False	False	False	False	-2731.0166015625	-1954.91015625	78.7490768432617	0.729563295841217	0.93116968870163	0.57899397611618	67.2112655639648	4772
True	False	False	False	False	-2736.04370117188	-1916.48852539063	44.3656768798828	0.575397908687592	0.911276757717133	0.318314552307129	71.5500030517578	2862
True	False	False	False	False	-2734.48095703125	-1938.11279296875	21.0736961364746	0.717444062232971	0.943390667438507	0.54542076587677	69.5263137817383	1321
True	False	False	False	False	-2730.54077148438	-1997.07653808594	173.026138305664	0.671239614486694	0.952036023139954	0.447964310646057	55.1730766296387	8607
True	False	False	False	False	-2725.74145507813	-2323.59204101563	24.401123046875	0.576453566551208	0.908063113689423	0.319446384906769	66.4090881347656	1461
True	False	False	False	False	-2718.87353515625	-2306.02685546875	143.079315185547	0.572480618953705	0.923004627227783	0.315211534500122	63.1937980651855	8152
True	False	False	False	False	-2723.68408203125	-2154.24975585938	204.082122802734	0.791718482971191	0.951498210430145	1	77.885871887207	14331
True	False	False	False	False	-2721.72631835938	-1904.27905273438	14.4188451766968	0.509884297847748	0.86681991815567	0.256060808897018	64.0769195556641	833
True	False	False	False	False	-2712.8251953125	-2339.1787109375	46.5839614868164	0.786822140216827	0.956683158874512	1	60.6428565979004	2547
True	False	False	False	False	-2702.09228515625	-2326.16674804688	94.2770690917969	0.828804552555084	0.962751984596252	1	56.4941177368164	4802
True	False	False	False	False	-2710.33325195313	-2272.177734375	163.043869018555	0.797033369541168	0.963279843330383	1	57.9795913696289	8523
True	False	False	False	False	-2711.27124023438	-2224.99853515625	151.952453613281	0.678159356117249	0.935134410858154	0.460371941328049	59.2554740905762	8118
True	False	False	False	False	-2706.9501953125	-2147.97583007813	166.371292114258	0.786015152931213	0.958971083164215	1	79.8399963378906	11976
True	False	False	False	False	-2712.31005859375	-2057.69213867188	138.64274597168	0.85070264339447	0.966805994510651	1	60.8800010681152	7610
True	False	False	False	False	-2708.58764648438	-1950.67468261719	33.2742576599121	0.660014808177948	0.924765348434448	0.429027110338211	59.8333320617676	1795
True	False	False	False	False	-2708.56640625	-2125.69750976563	82.0765075683594	0.771052539348602	0.943960130214691	0.761882483959198	53.5945930480957	3966
True	False	False	False	False	-2708.3583984375	-2084.04443359375	98.7136306762695	0.694063067436218	0.940718293190002	0.491407215595245	53.6404495239258	4774
True	False	False	False	False	-2705.54663085938	-2171.3427734375	69.8759460449219	0.807386338710785	0.962158918380737	1	55.5873031616211	3502
True	False	False	False	False	-2702.9580078125	-2036.376953125	140.861022949219	0.705661714076996	0.956424951553345	0.516728401184082	57.1259841918945	7255
True	False	False	False	False	-2704.53784179688	-1980.95251464844	143.079315185547	0.669323861598969	0.960985481739044	0.444632470607758	69.7751922607422	9001
True	False	False	False	False	-2702.92163085938	-1913.80187988281	48.80224609375	0.809059381484985	0.960496604442596	1	61.1590919494629	2691
True	False	False	False	False	-2700.81787109375	-2244.62719726563	199.645553588867	0.711473345756531	0.953565955162048	0.53046041727066	65.8666687011719	11856
True	False	False	False	False	-2697.74877929688	-2108.64697265625	90.9496383666992	0.678500771522522	0.932709872722626	0.460999995470047	50.6585350036621	4154
True	False	False	False	False	-2691.2392578125	-1931.78149414063	51.0205307006836	0.809165418148041	0.958025753498077	1	51.2608680725098	2358
True	False	False	False	False	-2690.30151367188	-2287.2490234375	153.061584472656	0.759016990661621	0.949729681015015	0.690224945545197	60.9637680053711	8413
True	False	False	False	False	-2689.48095703125	-2201.88598632813	210.736968994141	0.817535400390625	0.957186877727509	1	62.6736831665039	11908
True	False	False	False	False	-2688.40869140625	-2089.07153320313	86.513069152832	0.608280003070831	0.946805775165558	0.356039762496948	49.5769233703613	3867
True	False	False	False	False	-2690.06762695313	-1944.9287109375	37.7108268737793	0.786078751087189	0.951878786087036	1	63.5882339477539	2162
True	False	False	False	False	-2687.134765625	-2125.97973632813	74.3125076293945	0.786045730113983	0.961069166660309	1	46.2985076904297	3102
True	False	False	False	False	-2686.1865234375	-2372.36694335938	137.533599853516	0.602153301239014	0.933486640453339	0.348593592643738	73.1048355102539	9065
True	False	False	False	False	-2680.015625	-2177.85522460938	113.132476806641	0.438887447118759	0.885503649711609	0.201762586832047	52	5304
True	False	False	False	False	-2679.87573242188	-2043.11779785156	72.0942230224609	0.725393772125244	0.955614149570465	0.566900193691254	55.5692291259766	3612
True	False	False	False	False	-2681.30200195313	-2005.09216308594	118.678184509277	0.791627526283264	0.95800256729126	1	55.5046730041504	5939
True	False	False	False	False	-2683.13403320313	-1906.64416503906	44.3656768798828	0.703622102737427	0.944274544715881	0.512084782123566	59.2750015258789	2371
True	False	False	False	False	-2678.81811523438	-2024.48083496094	58.7845230102539	0.762402236461639	0.962042510509491	0.707778513431549	53.2641525268555	2823
True	False	False	False	False	-2677.17578125	-1974.13598632813	117.569046020508	0.771331310272217	0.953796982765198	0.763932764530182	71.8773574829102	7619
True	False	False	False	False	-2675.52221679688	-2057.326171875	38.8199691772461	0.545892298221588	0.886830747127533	0.288476079702377	46.0857124328613	1613
True	False	False	False	False	-2675.08447265625	-2393.75756835938	128.660461425781	0.595981299877167	0.943922579288483	0.341297298669815	65.6034469604492	7610
True	False	False	False	False	-2670.5888671875	-2306.99169921875	144.188446044922	0.715016007423401	0.964335501194	0.539225459098816	61.3615379333496	7977
True	False	False	False	False	-2669.32958984375	-2236.44702148438	161.934722900391	0.768204808235168	0.952656269073486	0.742225527763367	57.4520530700684	8388
True	False	False	False	False	-2668.21801757813	-1951.13806152344	15.5279874801636	0.666844606399536	0.940302610397339	0.440383464097977	57	798
True	False	False	False	False	-2661.83618164063	-2432.2490234375	59.8936653137207	0.746888160705566	0.945535778999329	0.637421369552612	87.4629592895508	4723
True	False	False	False	False	-2635.328125	-2421.77368164063	180.790130615234	0.825955033302307	0.967034101486206	1	96.3128814697266	15699
True	False	False	False	False	-2661.08764648438	-2322.90356445313	113.132476806641	0.750968396663666	0.962422013282776	0.653748691082001	61.5490188598633	6278
True	False	False	False	False	-2659.0625	-2118.59936523438	170.807861328125	0.677236258983612	0.946170151233673	0.458681643009186	53.8116874694824	8287
True	False	False	False	False	-2659.0234375	-2009.80517578125	89.8404998779297	0.805119872093201	0.950282096862793	1	55.0493812561035	4459
True	False	False	False	False	-2659.68774414063	-1964.57055664063	78.7490768432617	0.79235315322876	0.951077282428741	1	74.2957763671875	5275
True	False	False	False	False	-2658.39916992188	-2032.91650390625	92.0587844848633	0.639517724514008	0.94107449054718	0.397646993398666	53.7108421325684	4458
True	False	False	False	False	-2657.91064453125	-1942.40283203125	90.9496383666992	0.72121262550354	0.92318207025528	0.555363178253174	70.3536605834961	5769
True	False	False	False	False	-2657.65673828125	-2264.67797851563	207.409545898438	0.664756178855896	0.943941175937653	0.436857759952545	59.7540092468262	11174
True	False	False	False	False	-2657.2724609375	-2412.69482421875	190.772415161133	0.583352267742157	0.955344676971436	0.326963037252426	89.5174407958984	15397
True	False	False	False	False	-2644.9404296875	-2383.41235351563	163.043869018555	0.704309105873108	0.92054146528244	0.513639271259308	66.1836700439453	9729
True	False	False	False	False	-2657.23120117188	-2342.19995117188	123.114753723145	0.807714879512787	0.951650977134705	1	69.1171188354492	7672
True	False	False	False	False	-2656.40258789063	-2214.19116210938	187.44499206543	0.711664378643036	0.952496469020844	0.530925095081329	59.0887565612793	9986
True	False	False	False	False	-2653.134765625	-2358.59057617188	145.297592163086	0.710281431674957	0.959574937820435	0.527580738067627	71.7633590698242	9401
True	False	False	False	False	-2633.68920898438	-2337.6923828125	160.825576782227	0.71089643239975	0.941425383090973	0.529062271118164	60.7103462219238	8803
True	False	False	False	False	-2651.36206054688	-2173.92895507813	117.569046020508	0.733056902885437	0.94929438829422	0.589631855487823	56.4245300292969	5981
True	False	False	False	False	-2651.99975585938	-1991.02429199219	68.7667999267578	0.655139803886414	0.956809818744659	0.421214699745178	52.1451606750488	3233
True	False	False	False	False	-2651.37036132813	-2071.03784179688	167.480438232422	0.664043366909027	0.938883781433105	0.435665279626846	61.4437103271484	9278
True	False	False	False	False	-2645.36108398438	-2289.84887695313	143.079315185547	0.709515929222107	0.956099689006805	0.52574896812439	54.6589164733887	7051
True	False	False	False	False	-2629.81079101563	-2195.564453125	107.586769104004	0.827301025390625	0.957231283187866	1	59.5257720947266	5774
True	False	False	False	False	-2632.54345703125	-2158.4638671875	136.424453735352	0.756108999252319	0.948827087879181	0.676289081573486	63.5447158813477	7816
True	False	False	False	False	-2636.34130859375	-2052.48657226563	98.7136306762695	0.768758356571198	0.949661195278168	0.745877683162689	56.4494400024414	5024
True	False	False	False	False	-2640.8212890625	-2026.642578125	17.7462711334229	0.709974586963654	0.942380666732788	0.52684485912323	46.125	738
True	False	False	False	False	-2636.1318359375	-2141.2490234375	59.8936653137207	0.633529365062714	0.933829843997955	0.389146208763123	50.2037048339844	2711
True	False	False	False	False	-2632.26245117188	-2093.78588867188	163.043869018555	0.691148817539215	0.951796412467957	0.485428273677826	61.9251708984375	9103
True	False	False	False	False	-2634.87109375	-1983.04577636719	33.2742576599121	0.616532325744629	0.91242241859436	0.366411358118057	63.0666656494141	1892
True	False	False	False	False	-2630.15625	-1952.93359375	130.878753662109	0.696460485458374	0.961688220500946	0.496434777975082	67.4491500854492	7959
True	False	False	False	False	-2629.35693359375	-2006.58935546875	107.586769104004	0.596281111240387	0.936513781547546	0.341647148132324	52.6597938537598	5108
True	False	False	False	False	-2627.79760742188	-2180.14990234375	96.4953460693359	0.633073806762695	0.946470022201538	0.388510584831238	56.4942512512207	4915
True	False	False	False	False	-2626.62036132813	-2461.23608398438	23.2919807434082	0.666415452957153	0.94045352935791	0.439655065536499	70.7142868041992	1485
True	False	False	False	False	-2615.31689453125	-2441.93896484375	119.787330627441	0.776787161827087	0.957082509994507	0.810432493686676	63.3333320617676	6840
True	False	False	False	False	-2608.47802734375	-2357.57275390625	183.008422851563	0.798095643520355	0.956299245357513	1	61.3272743225098	10119
True	False	False	False	False	-2626.45874023438	-2248.32250976563	171.917007446289	0.664462983608246	0.957748770713806	0.436366647481918	56.5935478210449	8772
True	False	False	False	False	-2623.619140625	-2067.8251953125	87.6222152709961	0.785240411758423	0.95633727312088	0.972049474716187	51.481014251709	4067
True	False	False	False	False	-2625.0283203125	-1976.43872070313	9.98227787017822	0.754574596881866	0.933233201503754	0.669301986694336	43.5555572509766	392
True	False	False	False	False	-2624.3046875	-2035.11669921875	26.6194076538086	0.701955497264862	0.920598447322845	0.508354067802429	48.7083320617676	1169
True	False	False	False	False	-2622.35302734375	-2112.40649414063	75.4216537475586	0.827121496200562	0.965096175670624	1	62.279411315918	4235
True	False	False	False	False	-2619.51293945313	-2316.28076171875	183.008422851563	0.668354749679565	0.94405597448349	0.442963302135468	62.3757591247559	10292
True	False	False	False	False	-2613.79907226563	-2272.24389648438	68.7667999267578	0.794570684432983	0.964172780513763	1	47.1935501098633	2926
True	False	False	False	False	-2618.44775390625	-2126.84350585938	136.424453735352	0.683436155319214	0.961501479148865	0.470254987478256	59.6016273498535	7331
True	False	False	False	False	-2613.15991210938	-2208.2783203125	130.878753662109	0.682038903236389	0.959614157676697	0.467600554227829	60.7796592712402	7172
True	False	False	False	False	-2608.23974609375	-2089.17553710938	122.005615234375	0.373074114322662	0.850286722183228	0.159716069698334	52.7909088134766	5807
True	False	False	False	False	-2607.94384765625	-2046.39294433594	106.477630615234	0.718682765960693	0.938201129436493	0.54864364862442	58.8333320617676	5648
True	False	False	False	False	-2606.765625	-2403.2822265625	209.627822875977	0.772283971309662	0.950513899326324	0.771135985851288	71.0105819702148	13421
True	False	False	False	False	-2599.95629882813	-2299.462890625	168.589569091797	0.815898180007935	0.961620807647705	1	61.2236824035645	9306
True	False	False	False	False	-2606.4736328125	-2226.294921875	179.680999755859	0.741847574710846	0.937610924243927	0.618805468082428	82.6666641235352	13392
True	False	False	False	False	-2602.21752929688	-2021.58520507813	146.40673828125	0.421003520488739	0.849598169326782	0.189663738012314	53.6818199157715	7086
True	False	False	False	False	-2598.18139648438	-1982.65893554688	68.7667999267578	0.658975303173065	0.915554523468018	0.427341461181641	54.8709678649902	3402
True	False	False	False	False	-2597.47827148438	-2254.32836914063	9.98227787017822	0.661957681179047	0.925817608833313	0.432207375764847	39.7777786254883	358
True	False	False	False	False	-2589.73608398438	-2166.2021484375	246.229507446289	0.821221113204956	0.965079247951508	1	79.5855865478516	17668
True	False	False	False	False	-2596.4794921875	-2109.18920898438	39.9291114807129	0.792017757892609	0.959428310394287	1	46.3055572509766	1667
True	False	False	False	False	-2595.11474609375	-2064.2939453125	52.1296730041504	0.625520169734955	0.951528549194336	0.378189235925674	46.4468078613281	2183
True	False	False	False	False	-2593.13916015625	-2040.6396484375	16.6371288299561	0.714476346969604	0.930929720401764	0.53786963224411	50.2666664123535	754
True	False	False	False	False	-2587.96484375	-2506.57763671875	108.695907592773	0.810891211032867	0.956256031990051	1	87.0408172607422	8530
True	False	False	False	False	-2572.03149414063	-2482.1630859375	134.206176757813	0.801479279994965	0.967252373695374	1	64.7355346679688	7833
True	False	False	False	False	-2587.76879882813	-2375.87841796875	181.899276733398	0.556219577789307	0.892767190933228	0.298545777797699	56.4878044128418	9264
True	False	False	False	False	-2584.31909179688	-2448.921875	227.374099731445	0.586330831050873	0.931367933750153	0.330275058746338	68.0731735229492	13955
True	False	False	False	False	-2566.68090820313	-2398.26635742188	239.574661254883	0.738457441329956	0.968330681324005	0.607106745243073	72.314811706543	15620
True	False	False	False	False	-2584.20947265625	-2339.15673828125	169.698715209961	0.604752361774445	0.957192480564117	0.351726949214935	65.5359497070313	10027
True	False	False	False	False	-2570.05102539063	-2329.037109375	89.8404998779297	0.650522708892822	0.946951866149902	0.414025485515594	56.6666679382324	4590
True	False	False	False	False	-2582.81665039063	-2101.56762695313	68.7667999267578	0.794570684432983	0.959310948848724	1	47.5483856201172	2948
True	False	False	False	False	-2582.76977539063	-2233.95336914063	9.98227787017822	0.388088703155518	0.799216747283936	0.168739393353462	39.6666679382324	357
True	False	False	False	False	-2569.3330078125	-2206.12915039063	148.625015258789	0.832641422748566	0.955321669578552	1	81.6492538452148	10941
True	False	False	False	False	-2577.74072265625	-2124.96899414063	88.7313537597656	0.759382247924805	0.950696170330048	0.692045390605927	49.9500007629395	3996
True	False	False	False	False	-2579.16552734375	-2062.67529296875	46.5839614868164	0.786822140216827	0.954248368740082	1	44.6428565979004	1875
True	False	False	False	False	-2578.25610351563	-2031.60192871094	133.097030639648	0.745649039745331	0.95870703458786	0.63269704580307	53.7583351135254	6451
True	False	False	False	False	-2570.716796875	-1988.65393066406	74.3125076293945	0.845495223999023	0.964448213577271	1	56.8059692382813	3806
True	False	False	False	False	-2566.2919921875	-2164.09008789063	49.9113883972168	0.791574835777283	0.958025753498077	1	44.4222221374512	1999
True	False	False	False	False	-2565.51416015625	-2526.76806640625	76.5307922363281	0.74383670091629	0.94115161895752	0.625965297222137	75.5942001342773	5216
True	False	False	False	False	-2563.57666015625	-2503.52099609375	122.005615234375	0.823490679264069	0.961469709873199	1	75.4272689819336	8297
True	False	False	False	False	-2545.95947265625	-2444.81640625	157.498153686523	0.762220680713654	0.959014177322388	0.706796109676361	66.6549301147461	9465
True	False	False	False	False	-2558.48681640625	-2350.8271484375	145.297592163086	0.784818708896637	0.960830867290497	0.947113275527954	62.0687026977539	8131
True	False	False	False	False	-2562.30444335938	-2290.65283203125	240.683807373047	0.80272513628006	0.957057535648346	1	78.7188949584961	17082
True	False	False	False	False	-2560.26684570313	-2138.0087890625	171.917007446289	0.635656535625458	0.957010567188263	0.392134487628937	56.567741394043	8768
True	False	False	False	False	-2560.61401367188	-2055.95361328125	159.716445922852	0.72967803478241	0.963235259056091	0.579335868358612	54.1666679382324	7800
True	False	False	False	False	-2557.08325195313	-2088.25732421875	155.279876708984	0.693009555339813	0.929057061672211	0.489229440689087	50.2214279174805	7031
True	False	False	False	False	-2547.94482421875	-2422.564453125	164.153015136719	0.760389924049377	0.965002179145813	0.697156250476837	68.9594573974609	10206
True	False	False	False	False	-2547.45385742188	-2370.52709960938	169.698715209961	0.767782807350159	0.940252184867859	0.739490985870361	68.1176452636719	10422
True	False	False	False	False	-2546.771484375	-2229.79296875	157.498153686523	0.644279181957245	0.941366791725159	0.404608070850372	75.7112655639648	10751
True	False	False	False	False	-2544.734375	-2475.12133789063	165.262145996094	0.444946259260178	0.914443612098694	0.205989256501198	67.4093933105469	10044
True	False	False	False	False	-2542.05224609375	-2177.67700195313	261.757507324219	0.791464865207672	0.954089999198914	1	84.4957656860352	19941
True	False	False	False	False	-2541.86010742188	-2561.79296875	169.698715209961	0.561293601989746	0.953110575675964	0.303635507822037	88.1830062866211	13492
True	False	False	False	False	-2524.65625	-2543.72875976563	98.7136306762695	0.8182532787323	0.963831067085266	1	58.764045715332	5230
True	False	False	False	False	-2541.76391601563	-2394.380859375	108.695907592773	0.821083903312683	0.959913015365601	1	54.4285697937012	5334
True	False	False	False	False	-2541.67456054688	-2254.04467773438	85.4039306640625	0.740752220153809	0.947897672653198	0.614958584308624	57.6233749389648	4437
True	False	False	False	False	-2535.263671875	-2241.37963867188	27.7285480499268	0.724164009094238	0.95344614982605	0.563448429107666	57.3600006103516	1434
True	False	False	False	False	-2539.05126953125	-2217.82446289063	25.5102653503418	0.387414932250977	0.910458981990814	0.168327838182449	59.7391319274902	1374
True	False	False	False	False	-2535.06958007813	-2155.07446289063	27.7285480499268	0.731203615665436	0.950178146362305	0.583928167819977	43.7999992370605	1095
True	False	False	False	False	-2532.26318359375	-2110.86059570313	135.315322875977	0.571382761001587	0.912014663219452	0.31405308842659	50.5737686157227	6170
True	False	False	False	False	-2531.76416015625	-2081.46484375	124.223899841309	0.67099004983902	0.94535094499588	0.447527855634689	50.6964302062988	5678
True	False	False	False	False	-2530.5166015625	-2509.65380859375	240.683807373047	0.58482813835144	0.935546696186066	0.328598946332932	74.963134765625	16267
True	False	False	False	False	-2494.44848632813	-2511.10595703125	44.3656768798828	0.784437417984009	0.947175443172455	0.932413876056671	54.5250015258789	2181
True	False	False	False	False	-2526.08959960938	-2453.76806640625	155.279876708984	0.72639799118042	0.936177730560303	0.569756746292114	61.7000007629395	8638
True	False	False	False	False	-2530.22436523438	-2349.21362304688	119.787330627441	0.746888160705566	0.959395885467529	0.637421369552612	49	5292
True	False	False	False	False	-2529.99780273438	-2300.29809570313	154.17073059082	0.783605933189392	0.960668444633484	0.908817052841187	63.9352531433105	8887
True	False	False	False	False	-2528.48974609375	-2276.81811523438	126.442184448242	0.546198904514313	0.937891364097595	0.288769662380219	45.8333320617676	5225
True	False	False	False	False	-2526.30615234375	-2133.84326171875	107.586769104004	0.596281111240387	0.944065153598785	0.341647148132324	49.9690704345703	4847
True	False	False	False	False	-2526.16918945313	-2059.23071289063	147.515884399414	0.826427698135376	0.954740822315216	1	60.4360885620117	8038
True	False	False	False	False	-2524.71069335938	-2380.45166015625	115.350761413574	0.572012841701508	0.936676144599915	0.314717352390289	50.2596168518066	5227
True	False	False	False	False	-2522.52856445313	-2321.28759765625	136.424453735352	0.736890852451324	0.95888364315033	0.601898670196533	61.3821144104004	7550
True	False	False	False	False	-2521.3046875	-2479.89208984375	164.153015136719	0.786518931388855	0.954253971576691	1	71.4121627807617	10569
True	False	False	False	False	-2494.91088867188	-2449.6904296875	481.367614746094	0.373667478561401	0.806292831897736	0.16006688773632	93.3847961425781	40529
True	False	False	False	False	-2518.64721679688	-2419.6943359375	177.462707519531	0.667819380760193	0.948836326599121	0.442045748233795	60.2874984741211	9646
True	False	False	False	False	-2510.59350585938	-2399.97412109375	62.1119499206543	0.818948090076447	0.96172833442688	1	46.6428565979004	2612
True	False	False	False	False	-2508.07666015625	-2255.91235351563	31.0559749603271	0.750200152397156	0.952315151691437	0.650578022003174	39.5	1106
True	False	False	False	False	-2517.203125	-2164.43432617188	49.9113883972168	0.669114470481873	0.951833724975586	0.444270879030228	46.3555564880371	2086
True	False	False	False	False	-2511.70849609375	-2225.33032226563	136.424453735352	0.736890852451324	0.951428830623627	0.601898670196533	65.1300811767578	8011
True	False	False	False	False	-2509.052734375	-2190.66259765625	45.4748191833496	0.65054839849472	0.952484607696533	0.414064913988113	43.9512176513672	1802
True	False	False	False	False	-2510.3583984375	-2122.29516601563	49.9113883972168	0.685194611549377	0.951258361339569	0.47363543510437	49.0222206115723	2206
True	False	False	False	False	-2506.49780273438	-2366.57885742188	154.17073059082	0.811846137046814	0.956683874130249	1	65.3021545410156	9077
True	False	False	False	False	-2493.939453125	-2339.21948242188	118.678184509277	0.778608024120331	0.947987496852875	0.829857766628265	56.7289733886719	6070
True	False	False	False	False	-2503.20947265625	-2277.57299804688	27.7285480499268	0.590220749378204	0.923376441001892	0.334663242101669	39.4799995422363	987
True	False	False	False	False	-2494.64208984375	-2248.42260742188	23.2919807434082	0.792964518070221	0.955192744731903	1	37.4285697937012	786
True	False	False	False	False	-2496.31787109375	-2187.22802734375	79.8582229614258	0.776177406311035	0.945524454116821	0.804480254650116	49.0972213745117	3535
True	False	False	False	False	-2500.91723632813	-2153.0341796875	74.3125076293945	0.786045730113983	0.951765775680542	1	50.1791038513184	3362
True	False	False	False	False	-2498.46948242188	-2133.12524414063	109.805053710938	0.615160465240479	0.930710256099701	0.364658802747726	53.4848480224609	5295
True	False	False	False	False	-2498.86938476563	-2111.22265625	63.2210922241211	0.833572149276733	0.96172833442688	1	45.6315803527832	2601
True	False	False	False	False	-2495.75756835938	-2215.99194335938	163.043869018555	0.781204581260681	0.958681583404541	0.86380922794342	67.3129272460938	9895
True	False	False	False	False	-2493.73315429688	-2576.91918945313	94.2770690917969	0.781477868556976	0.961418867111206	0.868022978305817	69.0823516845703	5872
True	False	False	False	False	-2491.06396484375	-2493.19360351563	72.0942230224609	0.700715720653534	0.958222687244415	0.505614638328552	61.5999984741211	4004
True	False	False	False	False	-2492.4189453125	-2482.31689453125	110.914192199707	0.5367751121521	0.931827306747437	0.279890477657318	66.3300018310547	6633
True	False	False	False	False	-2488.17797851563	-2591.869140625	128.660461425781	0.616460800170898	0.939811408519745	0.366319626569748	77.3620681762695	8974
True	False	False	False	False	-2478.91943359375	-2547.90600585938	166.371292114258	0.797147572040558	0.955550789833069	1	62.8666648864746	9430
True	False	False	False	False	-2487.71142578125	-2374.79150390625	58.7845230102539	0.74500298500061	0.967569947242737	0.630273818969727	50.5094337463379	2677
True	False	False	False	False	-2487.83081054688	-2298.25268554688	157.498153686523	0.744094371795654	0.95275342464447	0.626910030841827	55.7183113098145	7912
True	False	False	False	False	-2480.00732421875	-2517.55932617188	135.315322875977	0.68776923418045	0.949659168720245	0.478667497634888	60.0409851074219	7325
True	False	False	False	False	-2475.00732421875	-2118.8955078125	153.061584472656	0.692510008811951	0.946361124515533	0.488203257322311	49.9927520751953	6899
True	False	False	False	False	-2474.20703125	-2621.64624023438	250.666076660156	0.412130296230316	0.871050119400024	0.183858826756477	90.3274307250977	20414
True	False	False	False	False	-2444.10571289063	-2613.49731445313	171.917007446289	0.476410150527954	0.859665095806122	0.229083582758904	61.3806457519531	9514
True	False	False	False	False	-2452.1484375	-2515.58227539063	169.698715209961	0.833039939403534	0.956865131855011	1	55.535945892334	8497
True	False	False	False	False	-2467.75463867188	-2419.98071289063	210.736968994141	0.776370167732239	0.965377330780029	0.80633556842804	75.7473678588867	14392
True	False	False	False	False	-2473.732421875	-2209.53271484375	97.6044921875	0.846573948860168	0.968959093093872	1	57.7159080505371	5079
True	False	False	False	False	-2473.03002929688	-2386.11352539063	171.917007446289	0.785417377948761	0.967034101486206	1	64.0967712402344	9935
True	False	False	False	False	-2472.71752929688	-2349.39111328125	134.206176757813	0.823480188846588	0.963263034820557	1	72.4297485351563	8764
True	False	False	False	False	-2471.97973632813	-2249.56494140625	170.807861328125	0.806975603103638	0.969585299491882	1	68.5259704589844	10553
True	False	False	False	False	-2471.5537109375	-2171.62036132813	127.551322937012	0.569257855415344	0.929551303386688	0.311825037002563	51.6173896789551	5936
True	False	False	False	False	-2471.4228515625	-2322.55981445313	227.374099731445	0.796519458293915	0.953312635421753	1	103.956100463867	21311
True	False	False	False	False	-2468.91748046875	-2281.4111328125	153.061584472656	0.857496380805969	0.968282222747803	1	69.2463760375977	9556
True	False	False	False	False	-2470.64111328125	-2229.31469726563	93.1679229736328	0.797351360321045	0.948963046073914	1	56.238094329834	4724
True	False	False	False	False	-2464.98388671875	-2453.11376953125	191.881561279297	0.713132262229919	0.9474858045578	0.534525454044342	67.803466796875	11730
True	False	False	False	False	-2455.91479492188	-2362.8603515625	190.772415161133	0.816335916519165	0.958501696586609	1	76.1511611938477	13098
True	False	False	False	False	-2459.7939453125	-2194.52661132813	199.645553588867	0.634681344032288	0.927353799343109	0.390760332345963	63.1222229003906	11362
True	False	False	False	False	-2461.04516601563	-2142.0556640625	106.477630615234	0.770989894866943	0.949206411838531	0.761425018310547	50.8541679382324	4882
True	False	False	False	False	-2451.94482421875	-2159.400390625	106.477630615234	0.804327130317688	0.967100620269775	1	52.53125	5043
True	False	False	False	False	-2451.5224609375	-2300.08837890625	153.061584472656	0.777968525886536	0.956108272075653	0.822720050811768	80.7898559570313	11149
True	False	False	False	False	-2448.2587890625	-2561.68823242188	53.2388153076172	0.794342398643494	0.970337092876434	1	48.9791679382324	2351
True	False	False	False	False	-2445.97778320313	-2547.34204101563	62.1119499206543	0.706682562828064	0.945978283882141	0.519085705280304	51.8214302062988	2902
True	False	False	False	False	-2447.0146484375	-2469.06103515625	332.742584228516	0.365949064493179	0.890574097633362	0.155539333820343	83.6366653442383	25091
True	False	False	False	False	-2446.71801757813	-2324.67358398438	181.899276733398	0.804048359394073	0.95600301027298	1	83.8109741210938	13745
True	False	False	False	False	-2445.23754882813	-2282.37768554688	21.0736961364746	0.765837788581848	0.945084035396576	0.727394282817841	46.7368431091309	888
True	False	False	False	False	-2441.36694335938	-2660.76318359375	129.769607543945	0.796257674694061	0.961795568466187	1	81.2820510864258	9510
True	False	False	False	False	-2421.02954101563	-2634.89575195313	157.498153686523	0.762220680713654	0.955327868461609	0.706796109676361	60.943660736084	8654
True	False	False	False	False	-2429.2958984375	-2594.4541015625	18.8554134368896	0.641923666000366	0.93504536151886	0.401141285896301	51.529411315918	876
True	False	False	False	False	-2436.4365234375	-2489.861328125	136.424453735352	0.700589239597321	0.963706493377686	0.505336821079254	60.7967491149902	7478
True	False	False	False	False	-2438.1767578125	-2418.91796875	470.276184082031	0.298335760831833	0.843817532062531	0.11888474971056	81.698112487793	34640
True	False	False	False	False	-2434.26953125	-2375.4111328125	206.300399780273	0.817960679531097	0.960745334625244	1	93.1021499633789	17317
True	False	False	False	False	-2435.0546875	-2248.17797851563	169.698715209961	0.514799833297729	0.933657884597778	0.260261416435242	54.764705657959	8379
True	False	False	False	False	-2432.29833984375	-2342.99047851563	106.477630615234	0.770989894866943	0.94535768032074	0.761425018310547	59.59375	5721
True	False	False	False	False	-2426.2470703125	-2312.87133789063	116.459907531738	0.755209743976593	0.937987685203552	0.672165632247925	63.8666648864746	6706
True	False	False	False	False	-2428.3359375	-2268.74072265625	48.80224609375	0.741141617298126	0.951043426990509	0.616318583488464	51.9318199157715	2285
True	False	False	False	False	-2428.94067382813	-2152.00390625	123.114753723145	0.807714879512787	0.956831932067871	1	46.5495491027832	5167
True	False	False	False	False	-2428.18774414063	-2286.53198242188	22.1828384399414	0.735508561134338	0.947545111179352	0.597400009632111	49.7999992370605	996
True	False	False	False	False	-2425.39892578125	-2209.8232421875	214.064392089844	0.417871057987213	0.86669647693634	0.18759997189045	59.1813468933105	11422
True	False	False	False	False	-2423.06909179688	-2552.931640625	161.934722900391	0.586273550987244	0.955866575241089	0.330210983753204	63.3561630249023	9250
True	False	False	False	False	-2420.82177734375	-2528.79272460938	168.589569091797	0.562277495861053	0.931233763694763	0.304633796215057	59.4671058654785	9039
True	False	False	False	False	-2419.66040039063	-2467.4755859375	104.259346008301	0.801714420318604	0.966806530952454	1	55.361701965332	5204
True	False	False	False	False	-2415.71118164063	-2603.60424804688	157.498153686523	0.624464571475983	0.931953072547913	0.376778483390808	64.9718322753906	9226
True	False	False	False	False	-2414.3203125	-2568.37719726563	125.333038330078	0.694636762142181	0.950799524784088	0.492601156234741	59.9380531311035	6773
True	False	False	False	False	-2414.07275390625	-2256.947265625	19.9645557403564	0.661957681179047	0.939309358596802	0.432207375764847	53	954
True	False	False	False	False	-2413.7978515625	-2695.1591796875	28.8376903533936	0.719225645065308	0.954506158828735	0.550069808959961	86.2307662963867	2242
True	False	False	False	False	-2389.34985351563	-2683.27612304688	86.513069152832	0.812731087207794	0.957111597061157	1	58.3589744567871	4552
True	False	False	False	False	-2404.5185546875	-2653.86254882813	181.899276733398	0.76094263792038	0.943760097026825	0.700016915798187	66.0365829467773	10830
True	False	False	False	False	-2389.802734375	-2550.63037109375	171.917007446289	0.625588715076447	0.969916880130768	0.378281056880951	59.9225807189941	9288
True	False	False	False	False	-2397.84399414063	-2525.02661132813	24.401123046875	0.760120630264282	0.957139134407043	0.695777595043182	45.5	1001
True	False	False	False	False	-2412.31787109375	-2500.82739257813	102.041061401367	0.636238098144531	0.929860234260559	0.392957359552383	54.8913040161133	5050
True	False	False	False	False	-2410.82397460938	-2368.12109375	199.645553588867	0.711473345756531	0.951792418956757	0.53046041727066	77.216667175293	13899
True	False	False	False	False	-2408.02172851563	-2294.10083007813	27.7285480499268	0.513776957988739	0.901165425777435	0.259381890296936	57.4799995422363	1437
True	False	False	False	False	-2407.09204101563	-2266.36083984375	32.1651153564453	0.720794081687927	0.937726140022278	0.554238379001617	58.1724128723145	1687
True	False	False	False	False	-2405.50659179688	-2445.859375	119.787330627441	0.501108586788177	0.914848387241364	0.248721316456795	52.3888893127441	5658
True	False	False	False	False	-2401.21801757813	-2415.5244140625	310.559753417969	0.55058878660202	0.880268096923828	0.29300856590271	73.8499984741211	20678
True	False	False	False	False	-2404.90649414063	-2327.68383789063	118.678184509277	0.748469054698944	0.946028470993042	0.643601417541504	62.0373840332031	6638
True	False	False	False	False	-2403.29516601563	-2283.03125	125.333038330078	0.360404521226883	0.83283668756485	0.152334123849869	70.8053131103516	8001
True	False	False	False	False	-2404.38842773438	-2177.93334960938	134.206176757813	0.8463996052742	0.97204315662384	1	57.123966217041	6912
True	False	False	False	False	-2399.28466796875	-2242.9306640625	183.008422851563	0.808951079845428	0.954299628734589	1	79.430305480957	13106
True	False	False	False	False	-2393.18798828125	-2155.69506835938	109.805053710938	0.795083343982697	0.947612226009369	1	43.656566619873	4322
True	False	False	False	False	-2390.79565429688	-2506.9541015625	69.8759460449219	0.679155230522156	0.925805628299713	0.462208092212677	53.2857131958008	3357
True	False	False	False	False	-2388.6943359375	-2372.7705078125	312.778015136719	0.781114876270294	0.953350126743317	0.862459778785706	168.985809326172	47654
True	False	False	False	False	-2390.29418945313	-2320.63012695313	89.8404998779297	0.805119872093201	0.940867066383362	1	58.6049385070801	4747
True	False	False	False	False	-2386.07641601563	-2527.11596679688	47.6931037902832	0.694201648235321	0.941157817840576	0.491695135831833	47.6046524047852	2047
True	False	False	False	False	-2385.03833007813	-2609.8486328125	168.589569091797	0.770215749740601	0.94384354352951	0.755871534347534	66.3815765380859	10090
True	False	False	False	False	-2380.76782226563	-2511.63671875	31.0559749603271	0.750200152397156	0.948197305202484	0.650578022003174	49.1785697937012	1377
True	False	False	False	False	-2383.51953125	-2343.03515625	158.607299804688	0.488886177539825	0.894849121570587	0.238823235034943	61.0489501953125	8730
True	False	False	False	False	-2384.27978515625	-2297.35375976563	116.459907531738	0.799393713474274	0.954220294952393	1	68.0952377319336	7150
True	False	False	False	False	-2377.54248046875	-2276.79272460938	155.279876708984	0.709409236907959	0.934287786483765	0.525494813919067	69.0214309692383	9663
True	False	False	False	False	-2381.7861328125	-2206.38647460938	217.391815185547	0.424366474151611	0.858742535114288	0.191897302865982	54.9030609130859	10761
True	False	False	False	False	-2377.1513671875	-2475.49975585938	190.772415161133	0.740084707736969	0.952036023139954	0.612646222114563	72.0872116088867	12399
True	False	False	False	False	-2376.25219726563	-2446.51220703125	119.787330627441	0.624239027500153	0.918607413768768	0.376477956771851	63.1481475830078	6820
True	False	False	False	False	-2374.46704101563	-2664.9990234375	200.754699707031	0.785851001739502	0.959823608398438	1	72.149169921875	13059
True	False	False	False	False	-2374.32763671875	-2724.74487304688	179.680999755859	0.526466608047485	0.895120024681091	0.270503282546997	109.783950805664	17785
True	False	False	False	False	-2351.9501953125	-2695.775390625	83.1856460571289	0.620580017566681	0.936647713184357	0.371650695800781	56.560001373291	4242
True	False	False	False	False	-2373.4208984375	-2569.52978515625	178.571853637695	0.652152240276337	0.956859290599823	0.416540175676346	60.2422370910645	9699
True	False	False	False	False	-2371.60791015625	-2427.39892578125	116.459907531738	0.659540891647339	0.955079317092896	0.42825722694397	65.3523788452148	6862
True	False	False	False	False	-2367.52905273438	-2396.73852539063	184.117568969727	0.658481895923615	0.944607555866241	0.426545202732086	55.3734931945801	9192
True	False	False	False	False	-2368.96240234375	-2162.36108398438	165.262145996094	0.78398984670639	0.964582681655884	0.918749511241913	56.1946296691895	8373
True	False	False	False	False	-2366.43676757813	-2303.9658203125	69.8759460449219	0.739117622375488	0.947912156581879	0.609337687492371	50.761905670166	3198
True	False	False	False	False	-2365.17041015625	-2239.798828125	154.17073059082	0.731373071670532	0.962001919746399	0.584443867206573	50.2230224609375	6981
True	False	False	False	False	-2365.03857421875	-2626.05541992188	237.356369018555	0.734051644802094	0.960732340812683	0.59275209903717	75.1074752807617	16073
True	False	False	False	False	-2363.34057617188	-2530.7958984375	170.807861328125	0.772800981998444	0.956284999847412	0.775180578231812	63.4935073852539	9778
True	False	False	False	False	-2364.97583007813	-2498.70458984375	148.625015258789	0.665963351726532	0.921557486057281	0.438889920711517	55.1716423034668	7393
True	False	False	False	False	-2355.41845703125	-2441.85473632813	130.878753662109	0.620877861976624	0.948190450668335	0.372040390968323	68.3220367431641	8062
True	False	False	False	False	-2360.380859375	-2355.33740234375	188.554138183594	0.738092064857483	0.951819658279419	0.605881333351135	93.4764709472656	15891
True	False	False	False	False	-2357.62280273438	-2325.77734375	136.424453735352	0.718396246433258	0.944118440151215	0.547894239425659	62.1788635253906	7648
True	False	False	False	False	-2351.60302734375	-2750.30126953125	43.256534576416	0.764826476573944	0.947175443172455	0.721405208110809	87.6666641235352	3419
True	False	False	False	False	-2336.10571289063	-2745.42065429688	12.2005615234375	0.768196105957031	0.939064502716064	0.742168962955475	69.7272720336914	767
True	False	False	False	False	-2331.31713867188	-2696.00317382813	102.041061401367	0.8570476770401	0.969454169273376	1	68.1956558227539	6274
True	False	False	False	False	-2348.09594726563	-2591.14282226563	170.807861328125	0.799037754535675	0.959173381328583	1	69.1493530273438	10649
True	False	False	False	False	-2351.28515625	-2260.84936523438	52.1296730041504	0.650069355964661	0.932475626468658	0.413330078125	39.5744667053223	1860
True	False	False	False	False	-2350.78833007813	-2220.3740234375	137.533599853516	0.770503997802734	0.951936304569244	0.757918477058411	55.9838714599609	6942
True	False	False	False	False	-2349.40454101563	-2181.69677734375	96.4953460693359	0.799865543842316	0.965536773204803	1	43.8850593566895	3818
True	False	False	False	False	-2348.00830078125	-2419.39624023438	156.389007568359	0.82352739572525	0.953401744365692	1	81.3191452026367	11466
True	False	False	False	False	-2346.994140625	-2663.34155273438	207.409545898438	0.797449946403503	0.947803020477295	1	86.4598922729492	16168
True	False	False	False	False	-2346.58618164063	-2563.04052734375	178.571853637695	0.771386206150055	0.949387013912201	0.76433938741684	72.4782638549805	11669
True	False	False	False	False	-2342.86596679688	-2464.025390625	212.955261230469	0.69047749042511	0.943665564060211	0.484070807695389	81.9583358764648	15736
True	False	False	False	False	-2344.91845703125	-2300.25854492188	106.477630615234	0.470662444829941	0.893357634544373	0.224713116884232	47.21875	4533
True	False	False	False	False	-2336.80981445313	-2378.76147460938	112.023338317871	0.756114184856415	0.954038023948669	0.676312983036041	59.7623748779297	6036
True	False	False	False	False	-2336.71337890625	-2541.8662109375	158.607299804688	0.701090931892395	0.958552300930023	0.506440579891205	60.0699310302734	8590
True	False	False	False	False	-2331.56640625	-2514.82299804688	114.241622924805	0.771086752414703	0.948782980442047	0.762132465839386	54.3203887939453	5595
True	False	False	False	False	-2336.21704101563	-2354.28002929688	148.625015258789	0.811366081237793	0.965348243713379	1	68.4029846191406	9166
True	False	False	False	False	-2335.26171875	-2260.06127929688	96.4953460693359	0.765188992023468	0.947535932064056	0.723530054092407	48.7586212158203	4242
True	False	False	False	False	-2330.89428710938	-2730.4130859375	97.6044921875	0.728147208690643	0.938904821872711	0.574816465377808	60.6590919494629	5338
True	False	False	False	False	-2324.85278320313	-2681.931640625	134.206176757813	0.724908888339996	0.950051963329315	0.56553328037262	68.3719024658203	8273
True	False	False	False	False	-2330.5224609375	-2494.26416015625	117.569046020508	0.628368377685547	0.949747860431671	0.382033824920654	57.6320762634277	6109
True	False	False	False	False	-2323.77587890625	-2635.81372070313	229.592376708984	0.828244745731354	0.961431324481964	1	78.125602722168	16172
True	False	False	False	False	-2322.14135742188	-2773.02099609375	157.498153686523	0.747158110141754	0.953946650028229	0.638464152812958	107.401405334473	15251
True	False	False	False	False	-2289.1533203125	-2772.6826171875	160.825576782227	0.825897872447968	0.965049028396606	1	91.7655181884766	13306
True	False	False	False	False	-2308.19946289063	-2659.814453125	177.462707519531	0.76659494638443	0.957795083522797	0.732008516788483	61.4874992370605	9838
True	False	False	False	False	-2320.70556640625	-2474.09130859375	117.569046020508	0.753627300262451	0.939125239849091	0.665103435516357	81.0283050537109	8589
True	False	False	False	False	-2321.21899414063	-2377.34741210938	57.6753807067871	0.825085759162903	0.965544819831848	1	49.4423065185547	2571
True	False	False	False	False	-2320.64111328125	-1985.4462890625	110.914192199707	0.770503282546997	0.931296467781067	0.75791335105896	55.8800010681152	5588
True	False	False	False	False	-2320.18432617188	-2448.11669921875	156.389007568359	0.844728589057922	0.964154958724976	1	66.2978744506836	9348
True	False	False	False	False	-2315.43017578125	-2428.12939453125	113.132476806641	0.763600468635559	0.943527936935425	0.714391827583313	52.235294342041	5328
True	False	False	False	False	-2318.00561523438	-2338.0888671875	164.153015136719	0.749946892261505	0.957121014595032	0.649543106555939	64.0608139038086	9481
True	False	False	False	False	-2317.8837890625	-2014.4541015625	118.678184509277	0.791627526283264	0.95430862903595	1	47.0467300415039	5034
True	False	False	False	False	-2315.05029296875	-2606.70166015625	129.769607543945	0.796257674694061	0.953173696994781	1	57.700855255127	6751
True	False	False	False	False	-2309.56591796875	-2584.26416015625	174.135284423828	0.738165736198425	0.952749967575073	0.606127858161926	65.6369400024414	10305
True	False	False	False	False	-2313.67065429688	-2512.59497070313	33.2742576599121	0.803785860538483	0.955226957798004	1	47.5666656494141	1427
True	False	False	False	False	-2307.79443359375	-2403.5185546875	180.790130615234	0.732787251472473	0.957430899143219	0.588793098926544	58.0306739807129	9459
True	False	False	False	False	-2313.0341796875	-2291.91479492188	177.462707519531	0.682310163974762	0.952930867671967	0.468113631010056	52.0062484741211	8321
True	False	False	False	False	-2304.96069335938	-2321.77392578125	117.569046020508	0.641826868057251	0.943010926246643	0.400999844074249	50.7075462341309	5375
True	False	False	False	False	-2303.57373046875	-2756.15600585938	144.188446044922	0.8383908867836	0.962809503078461	1	75.515380859375	9817
True	False	False	False	False	-2301.06567382813	-2727.83569335938	126.442184448242	0.819941997528076	0.955573856830597	1	58.2192993164063	6637
True	False	False	False	False	-2289.74780273438	-2623.21557617188	117.569046020508	0.784229159355164	0.965390563011169	0.925705969333649	62.0660362243652	6579
True	False	False	False	False	-2302.92700195313	-2537.78344726563	329.415161132813	0.757692456245422	0.929860472679138	0.683758199214935	79.2895660400391	23549
True	False	False	False	False	-2298.748046875	-2465.51196289063	122.005615234375	0.778340220451355	0.957431972026825	0.826822757720947	53.4090919494629	5875
True	False	False	False	False	-2298.0703125	-2498.580078125	265.084930419922	0.567163586616516	0.89341676235199	0.309647142887115	71.3556518554688	17054
True	False	False	False	False	-2293.9169921875	-2569.56030273438	124.223899841309	0.631394743919373	0.947770297527313	0.386181116104126	55.5714302062988	6224
True	False	False	False	False	-2290.0029296875	-2436.6220703125	210.736968994141	0.714698672294617	0.947180092334747	0.538427233695984	59.2263145446777	11253
True	False	False	False	False	-2292.88745117188	-2369.294921875	139.751892089844	0.782931506633759	0.958126187324524	0.893864810466766	60.1587295532227	7580
True	False	False	False	False	-2287.693359375	-2707.30224609375	127.551322937012	0.804429352283478	0.954083800315857	1	57.7999992370605	6647
True	False	False	False	False	-2279.73559570313	-2682.19287109375	234.028945922852	0.810027539730072	0.964882075786591	1	69.6066360473633	14687
True	False	False	False	False	-2284.50244140625	-2605.69946289063	61.0028076171875	0.704861104488373	0.959310948848724	0.51489520072937	51.2909088134766	2821
True	False	False	False	False	-2278.58349609375	-2387.38427734375	211.846115112305	0.839948892593384	0.963593363761902	1	83.7225112915039	15991
True	False	False	False	False	-2283.26025390625	-2334.95751953125	149.734161376953	0.76893937587738	0.955881536006927	0.747088372707367	59.4148139953613	8021
True	False	False	False	False	-2278.47045898438	-2797.76635742188	329.415161132813	0.419473350048065	0.920278906822205	0.188653618097305	100.966331481934	29987
True	False	False	False	False	-2247.8447265625	-2799.2119140625	107.586769104004	0.837860226631165	0.966595351696014	1	71.7422714233398	6959
True	False	False	False	False	-2236.77880859375	-2769.1669921875	164.153015136719	0.507661879062653	0.897348344326019	0.254182994365692	65.2837829589844	9662
True	False	False	False	False	-2274.36352539063	-2732.591796875	153.061584472656	0.716020882129669	0.935367286205292	0.541770160198212	57.5289840698242	7939
True	False	False	False	False	-2278.11865234375	-2636.50927734375	112.023338317871	0.687367737293243	0.93900203704834	0.47787618637085	58.9405937194824	5953
True	False	False	False	False	-2272.36767578125	-2515.32348632813	184.117568969727	0.730007886886597	0.961925029754639	0.580321133136749	71.5180740356445	11872
True	False	False	False	False	-2277.60083007813	-1966.97973632813	137.533599853516	0.754140198230743	0.938961088657379	0.667366206645966	56.8870964050293	7054
True	False	False	False	False	-2274.884765625	-2304.4892578125	296.140899658203	0.469603270292282	0.90136182308197	0.223915472626686	85.6629180908203	22872
True	False	False	False	False	-2272.28833007813	-2564.42065429688	179.680999755859	0.751662850379944	0.940834701061249	0.656655788421631	67.4629592895508	10929
True	False	False	False	False	-2270.96899414063	-2655.94653320313	156.389007568359	0.749318718910217	0.966239869594574	0.646997332572937	56.2765960693359	7935
True	False	False	False	False	-2266.29150390625	-2598.04296875	202.97297668457	0.723331272602081	0.96594774723053	0.561139225959778	67.4535522460938	12344
True	False	False	False	False	-2270.59130859375	-2484.97827148438	250.666076660156	0.625999867916107	0.947867751121521	0.378832817077637	67.8805313110352	15341
True	False	False	False	False	-2263.82934570313	-2243.27954101563	149.734161376953	0.78029876947403	0.960174322128296	0.850861847400665	54.8074073791504	7399
True	False	False	False	False	-2258.14501953125	-2353.25146484375	155.279876708984	0.670770585536957	0.945101737976074	0.447144627571106	49.9500007629395	6993
True	False	False	False	False	-2257.98999023438	-2540.89111328125	204.082122802734	0.495891124010086	0.908479511737823	0.244451224803925	63.2173919677734	11632
True	False	False	False	False	-2249.33178710938	-2743.24829101563	241.792938232422	0.783979654312134	0.958726108074188	0.918468296527863	80.8715591430664	17630
True	False	False	False	False	-2243.44018554688	-2705.82641601563	197.427261352539	0.488058596849442	0.900941133499146	0.238166078925133	66.9719085693359	11921
True	False	False	False	False	-2243.86791992188	-2628.38818359375	159.716445922852	0.784037590026855	0.965828239917755	0.920083165168762	60.0416679382324	8646
True	False	False	False	False	-2248.17456054688	-2588.41821289063	74.3125076293945	0.538086712360382	0.949866712093353	0.281108766794205	44.3880615234375	2974
True	False	False	False	False	-2242.49731445313	-2562.990234375	180.790130615234	0.466204524040222	0.865782141685486	0.22137188911438	61.963191986084	10100
True	False	False	False	False	-2244.83471679688	-2398.9208984375	306.123168945313	0.276081591844559	0.797225832939148	0.107859045267105	52.4855079650879	14486
True	False	False	False	False	-2238.376953125	-2486.49194335938	253.993499755859	0.688988149166107	0.954609453678131	0.4810850918293	69.2270736694336	15853
True	False	False	False	False	-2236.8837890625	-2686.21655273438	97.6044921875	0.698149502277374	0.947275280952454	0.500038266181946	56.8522720336914	5003
True	False	False	False	False	-2229.54370117188	-2652.74609375	212.955261230469	0.768226981163025	0.948314607143402	0.74237060546875	71.1979141235352	13670
True	False	False	False	False	-2232.72485351563	-2437.85815429688	179.680999755859	0.530599296092987	0.931770145893097	0.274227231740952	55.0061721801758	8911
True	False	False	False	False	-2229.72192382813	-2533.04541015625	224.046676635742	0.747237205505371	0.941313862800598	0.638770759105682	83.7574234008789	16919
True	False	False	False	False	-2228.13989257813	-2796.72412109375	117.569046020508	0.793545544147491	0.952498853206635	1	66.6792449951172	7068
True	False	False	False	False	-2224.48095703125	-2754.69799804688	19.9645557403564	0.621916890144348	0.941173493862152	0.373404234647751	46.9444427490234	845
True	False	False	False	False	-2227.07153320313	-2582.1494140625	44.3656768798828	0.784437417984009	0.949666619300842	0.932413876056671	52.9500007629395	2118
True	False	False	False	False	-2225.95751953125	-2613.767578125	177.462707519531	0.838416218757629	0.966476440429688	1	66.28125	10605
True	False	False	False	False	-2225.1416015625	-2507.40893554688	93.1679229736328	0.834939122200012	0.964166045188904	1	51.3333320617676	4312
True	False	False	False	False	-2224.61376953125	-2053.09741210938	104.259346008301	0.801714420318604	0.957231283187866	1	39.9468078613281	3755
True	False	False	False	False	-2223.74243164063	-2334.81030273438	196.318130493164	0.778381943702698	0.937192678451538	0.827291071414948	67.1355895996094	11883
True	False	False	False	False	-2222.74853515625	-2846.04077148438	12.2005615234375	0.608575522899628	0.945763468742371	0.356404304504395	102.454544067383	1127
True	False	False	False	False	-2219.31225585938	-2716.462890625	85.4039306640625	0.830078601837158	0.95637571811676	1	54.4805183410645	4195
True	False	False	False	False	-2217.15356445313	-2862.23681640625	105.36848449707	0.810243308544159	0.953265130519867	1	122.684211730957	11655
True	False	False	False	False	-2205.65795898438	-2849.11181640625	74.3125076293945	0.858648955821991	0.969034552574158	1	100.805969238281	6754
True	False	False	False	False	-2186.7919921875	-2847.29711914063	186.335845947266	0.804924726486206	0.95953643321991	1	85.5892868041992	14379
True	False	False	False	False	-2208.26806640625	-2726.82763671875	83.1856460571289	0.781472206115723	0.957111597061157	0.867934346199036	58.2666664123535	4370
True	False	False	False	False	-2216.54223632813	-2691.7802734375	97.6044921875	0.737299859523773	0.944112837314606	0.603246867656708	57.7613639831543	5083
True	False	False	False	False	-2210.98901367188	-2583.27856445313	164.153015136719	0.760389924049377	0.956823527812958	0.697156250476837	64.4324340820313	9536
True	False	False	False	False	-2214.72143554688	-2411.1513671875	62.1119499206543	0.745300650596619	0.942469656467438	0.631386935710907	46.3035697937012	2593
True	False	False	False	False	-2212.78759765625	-2552.373046875	102.041061401367	0.669457376003265	0.953796982765198	0.444863259792328	57	5244
True	False	False	False	False	-2208.2353515625	-2821.83203125	342.724853515625	0.291594624519348	0.746750771999359	0.115495584905148	107.766990661621	33300
True	False	False	False	False	-2186.4375	-2808.05712890625	161.934722900391	0.794927000999451	0.947358310222626	1	99.1301345825195	14473
True	False	False	False	False	-2199.48095703125	-2745.66625976563	167.480438232422	0.83051860332489	0.959831178188324	1	75.0927124023438	11339
True	False	False	False	False	-2201.51147460938	-2671.97534179688	204.082122802734	0.596033811569214	0.928744673728943	0.341358572244644	66.2445678710938	12189
True	False	False	False	False	-2205.47875976563	-2644.73486328125	122.005615234375	0.769454181194305	0.961267530918121	0.750577867031097	58.1818199157715	6400
True	False	False	False	False	-2201.24926757813	-2702.64672851563	55.4570960998535	0.586601257324219	0.923434972763062	0.330577790737152	51.4199981689453	2571
True	False	False	False	False	-2199.88549804688	-2521.81811523438	135.315322875977	0.820987939834595	0.957027733325958	1	59.196720123291	7222
True	False	False	False	False	-2198.69970703125	-2443.88525390625	96.4953460693359	0.719872772693634	0.956256031990051	0.551781058311462	52.034481048584	4527
True	False	False	False	False	-2200.83081054688	-2056.16674804688	104.259346008301	0.745750606060028	0.934766829013824	0.63308048248291	43.2978706359863	4070
True	False	False	False	False	-2199.8369140625	-2232.25512695313	144.188446044922	0.799139618873596	0.950799524784088	1	48.8538475036621	6351
True	False	False	False	False	-2198.39916992188	-2494.30126953125	108.695907592773	0.755093216896057	0.954018115997314	0.671637296676636	49.7857131958008	4879
True	False	False	False	False	-2197.6220703125	-2778.8818359375	208.518692016602	0.774964511394501	0.954195857048035	0.793306231498718	70.7819137573242	13307
True	False	False	False	False	-2185.38671875	-2733.7802734375	88.7313537597656	0.806145071983337	0.950986504554749	1	60.9625015258789	4877
True	False	False	False	False	-2181.90551757813	-2658.03979492188	77.6399383544922	0.821241796016693	0.9591423869133	1	59.771427154541	4184
True	False	False	False	False	-2188.583984375	-2546.73413085938	119.787330627441	0.588028192520142	0.924233555793762	0.332180917263031	57.7037048339844	6232
True	False	False	False	False	-2196.6171875	-2402.53881835938	177.462707519531	0.703622102737427	0.95720636844635	0.512084782123566	69.40625	11105
True	False	False	False	False	-2195.0234375	-2459.91479492188	75.4216537475586	0.786078751087189	0.959443032741547	1	55.9117660522461	3802
True	False	False	False	False	-2194.9697265625	-2001.0380859375	206.300399780273	0.547218382358551	0.908671259880066	0.289748072624207	47.3602142333984	8809
True	False	False	False	False	-2186.13598632813	-1966.54577636719	148.625015258789	0.722276210784912	0.949469864368439	0.558245301246643	57.0671653747559	7647
True	False	False	False	False	-2185.55786132813	-2625.81591796875	137.533599853516	0.821350634098053	0.951823532581329	1	68.4758071899414	8491
True	False	False	False	False	-2183.4453125	-2532.44458007813	93.1679229736328	0.686474680900574	0.958134829998016	0.476124733686447	59.1428565979004	4968
True	False	False	False	False	-2185.29614257813	-2346.97412109375	211.846115112305	0.640549957752228	0.958082020282745	0.399140506982803	56.0261764526367	10701
True	False	False	False	False	-2184.88037109375	-2286.51245117188	146.40673828125	0.811434090137482	0.961718082427979	1	48.0909080505371	6348
True	False	False	False	False	-2180.939453125	-2705.59106445313	128.660461425781	0.628951489925385	0.955645322799683	0.382827818393707	54.9741363525391	6377
True	False	False	False	False	-2180.47265625	-2581.1748046875	219.610107421875	0.769321203231812	0.947499334812164	0.749670028686523	80.1161651611328	15863
True	False	False	False	False	-2180.17309570313	-2504.37451171875	141.970169067383	0.599483549594879	0.927789151668549	0.345412909984589	55.0390625	7045
True	False	False	False	False	-2177.6953125	-2470.69287109375	98.7136306762695	0.745678246021271	0.959913015365601	0.63280725479126	52.4382019042969	4667
True	False	False	False	False	-2171.54907226563	-2897.82299804688	49.9113883972168	0.714016556739807	0.94390594959259	0.536720454692841	99.5555572509766	4480
True	False	False	False	False	-2168.83862304688	-2829.53686523438	189.663269042969	0.684202194213867	0.963022649288177	0.471722036600113	67.1695938110352	11486
True	False	False	False	False	-2170.7666015625	-1994.44543457031	72.0942230224609	0.833017647266388	0.959310948848724	1	37.2000007629395	2418
True	False	False	False	False	-2169.73657226563	-2791.72534179688	151.952453613281	0.842170178890228	0.956956207752228	1	71.467155456543	9791
True	False	False	False	False	-2162.58642578125	-2753.3671875	257.320922851563	0.518124461174011	0.896620273590088	0.263140380382538	73.0086212158203	16938
True	False	False	False	False	-2168.44995117188	-2647.71337890625	166.371292114258	0.647830069065094	0.957052528858185	0.409922420978546	66.6733322143555	10001
True	False	False	False	False	-2168.880859375	-2114.22387695313	102.041061401367	0.751853168010712	0.935400485992432	0.657459616661072	38.902172088623	3579
True	False	False	False	False	-2168.78344726563	-2427.05517578125	225.155807495117	0.612666487693787	0.893637359142303	0.361502230167389	65.3251266479492	13261
True	False	False	False	False	-2167.63354492188	-2262.77075195313	130.878753662109	0.744540572166443	0.954978168010712	0.628555476665497	47.4576263427734	5600
True	False	False	False	False	-2166.43774414063	-2731.72338867188	94.2770690917969	0.791837513446808	0.947011709213257	1	57.6705894470215	4902
True	False	False	False	False	-2156.24438476563	-2704.4873046875	306.123168945313	0.777968525886536	0.944211661815643	0.822720050811768	80.4963760375977	22217
True	False	False	False	False	-2165.65649414063	-2566.33837890625	56.5662384033203	0.668162107467651	0.951908349990845	0.442632764577866	56.5490188598633	2884
True	False	False	False	False	-2164.9560546875	-2514.45581054688	59.8936653137207	0.75905966758728	0.952294647693634	0.690436720848083	45.7037048339844	2468
True	False	False	False	False	-2164.95263671875	-2667.3125	79.8582229614258	0.715662121772766	0.950282096862793	0.540858566761017	56.4861106872559	4067
True	False	False	False	False	-2164.27001953125	-2615.2783203125	241.792938232422	0.346536219120026	0.776111960411072	0.144483312964439	71.2064208984375	15523
True	False	False	False	False	-2161.44970703125	-2536.93017578125	136.424453735352	0.696368336677551	0.947570502758026	0.49623966217041	53.8617897033691	6625
True	False	False	False	False	-2163.25415039063	-2455.43530273438	130.878753662109	0.825414478778839	0.961267530918121	1	58.0847473144531	6854
True	False	False	False	False	-2158.40625	-2591.56909179688	73.203369140625	0.73655366897583	0.95827180147171	0.60079300403595	56.6515159606934	3739
True	False	False	False	False	-2155.43041992188	-2392.26489257813	140.861022949219	0.78069794178009	0.94545990228653	0.856390178203583	54.6692924499512	6943
True	False	False	False	False	-2154.54858398438	-2912.10815429688	86.513069152832	0.775300621986389	0.959884345531464	0.796320915222168	102.576919555664	8001
True	False	False	False	False	-2149.79321289063	-2894.38745117188	157.498153686523	0.765397131443024	0.973612010478973	0.724761068820953	96.0140838623047	13634
True	False	False	False	False	-2153.46069335938	-2486.40307617188	148.625015258789	0.782643020153046	0.951479077339172	0.888168036937714	55.5	7437
True	False	False	False	False	-2152.2470703125	-2856.92114257813	144.188446044922	0.732868850231171	0.963339745998383	0.589046716690063	75.3153839111328	9791
True	False	False	False	False	-2148.08520507813	-2627.39868164063	96.4953460693359	0.719872772693634	0.95396763086319	0.551781058311462	59.8505744934082	5207
True	False	False	False	False	-2149.83764648438	-2247.39453125	107.586769104004	0.779021024703979	0.960752546787262	0.834679305553436	48.4639167785645	4701
True	False	False	False	False	-2148.04223632813	-2940.8095703125	12.2005615234375	0.508639216423035	0.905647397041321	0.255007147789001	133.818176269531	1472
True	False	False	False	False	-2124.04907226563	-2913.67114257813	481.367614746094	0.412000238895416	0.845967590808868	0.183774694800377	175.161285400391	76020
True	False	False	False	False	-2146.25537109375	-2870.6494140625	87.6222152709961	0.774631977081299	0.946366429328918	0.790380477905273	79.5189895629883	6282
True	False	False	False	False	-2147.2041015625	-2800.98779296875	139.751892089844	0.754863798618317	0.94535094499588	0.67060112953186	64.7380981445313	8157
True	False	False	False	False	-2145.71899414063	-2565.31909179688	116.459907531738	0.558003306388855	0.89690887928009	0.300323992967606	59.5714302062988	6255
True	False	False	False	False	-2142.93920898438	-2037.45935058594	154.17073059082	0.841640889644623	0.970647692680359	1	47.8273391723633	6648
True	False	False	False	False	-2142.22998046875	-1963.37585449219	102.041061401367	0.661707580089569	0.905592262744904	0.431795805692673	52.2391319274902	4806
True	False	False	False	False	-2140.82446289063	-2778.84887695313	160.825576782227	0.825897872447968	0.958566606044769	1	59.2068977355957	8585
True	False	False	False	False	-2140.2900390625	-2518.47778320313	98.7136306762695	0.803272783756256	0.957693636417389	1	48.7303352355957	4337
True	False	False	False	False	-2140.76489257813	-1994.60595703125	131.987884521484	0.70543247461319	0.952487111091614	0.516202032566071	43.3697471618652	5161
True	False	False	False	False	-2134.69213867188	-2836.52416992188	153.061584472656	0.536193609237671	0.932902038097382	0.279352068901062	52.0942039489746	7189
True	False	False	False	False	-2122.91918945313	-2801.53979492188	109.805053710938	0.732440412044525	0.944494247436523	0.587718963623047	66.2222213745117	6556
True	False	False	False	False	-2133.95361328125	-2748.46606445313	194.099838256836	0.752993166446686	0.95883709192276	0.662339091300964	64.5485687255859	11296
True	False	False	False	False	-2127.8525390625	-2713.58447265625	107.586769104004	0.853141784667969	0.970319747924805	1	54.7731971740723	5313
True	False	False	False	False	-2132.92407226563	-2586.96704101563	158.607299804688	0.508342921733856	0.928976118564606	0.254757046699524	72.3566436767578	10347
True	False	False	False	False	-2132.646484375	-2648.78857421875	232.919815063477	0.650385677814484	0.935172021389008	0.413815051317215	64.8000030517578	13608
True	False	False	False	False	-2131.33325195313	-2604.3447265625	119.787330627441	0.66390061378479	0.952194273471832	0.435427129268646	57.9907417297363	6263
True	False	False	False	False	-2131.388671875	-2495.23413085938	76.5307922363281	0.654967188835144	0.948963046073914	0.42094224691391	43.3768119812012	2993
True	False	False	False	False	-2129.88940429688	-2416.73510742188	135.315322875977	0.648346662521362	0.925146281719208	0.410704642534256	47.4426231384277	5788
True	False	False	False	False	-2123.64965820313	-2215.32641601563	140.861022949219	0.741758704185486	0.940746605396271	0.618490815162659	47.2913398742676	6006
True	False	False	False	False	-2125.15014648438	-1943.16870117188	65.4393768310547	0.658434331417084	0.930962860584259	0.426468521356583	50.5593223571777	2983
True	False	False	False	False	-2122.48046875	-2389.75537109375	164.153015136719	0.735541641712189	0.961297035217285	0.597506582736969	52.4459457397461	7762
True	False	False	False	False	-2121.259765625	-2874.47631835938	157.498153686523	0.611000180244446	0.961654186248779	0.359413892030716	79.5352096557617	11294
True	False	False	False	False	-2118.59594726563	-2818.05810546875	100.931915283203	0.730834186077118	0.938215374946594	0.582807719707489	55.0549468994141	5010
True	False	False	False	False	-2120.5537109375	-2682.97045898438	197.427261352539	0.765901625156403	0.933889448642731	0.727778673171997	109.320220947266	19459
True	False	False	False	False	-2119.51049804688	-2337.28002929688	154.17073059082	0.823992550373077	0.975633263587952	1	67.0791397094727	9324
True	False	False	False	False	-2119.89575195313	-1983.29992675781	28.8376903533936	0.63250470161438	0.89409351348877	0.387718707323074	51	1326
True	False	False	False	False	-2118.03759765625	-2962.39379882813	32.1651153564453	0.394726037979126	0.869227647781372	0.172828257083893	131.172409057617	3804
True	False	False	False	False	-2098.97534179688	-2952.64184570313	126.442184448242	0.71930193901062	0.954392850399017	0.550270855426788	93.5087738037109	10660
True	False	False	False	False	-2114.56567382813	-2935.62646484375	64.3302307128906	0.771918535232544	0.951528549194336	0.768335938453674	91.3965530395508	5301
True	False	False	False	False	-2092.55541992188	-2910.1845703125	135.315322875977	0.766323685646057	0.963296592235565	0.730341970920563	81.0983581542969	9894
True	False	False	False	False	-2114.033203125	-2887.04931640625	11.0914192199707	0.55325049161911	0.870592355728149	0.295611768960953	78	780
True	False	False	False	False	-2099.67309570313	-2789.71508789063	389.308837890625	0.442488968372345	0.873037040233612	0.204266950488091	87.6894607543945	30779
True	False	False	False	False	-2113.47290039063	-2562.26879882813	93.1679229736328	0.621464610099792	0.94692063331604	0.372809708118439	53.5476188659668	4498
True	False	False	False	False	-2114.30029296875	-2509.87036132813	106.477630615234	0.770989894866943	0.956243515014648	0.761425018310547	52.5625	5046
True	False	False	False	False	-2112.35278320313	-2313.84838867188	55.4570960998535	0.774352729320526	0.944581687450409	0.787966012954712	43.439998626709	2172
True	False	False	False	False	-2113.81616210938	-2275.2890625	53.2388153076172	0.435569018125534	0.889755487442017	0.199475720524788	38.6875	1857
True	False	False	False	False	-2111.00317382813	-2725.45434570313	102.041061401367	0.770813465118408	0.958284735679626	0.760143399238586	61.6630439758301	5673
True	False	False	False	False	-2109.52661132813	-2620.798828125	145.297592163086	0.83562821149826	0.969872891902924	1	64.0534362792969	8391
True	False	False	False	False	-2107.3984375	-2535.8916015625	228.483245849609	0.484274327754974	0.919671416282654	0.235181495547295	59.8252410888672	12324
True	False	False	False	False	-2110.80151367188	-2253.33764648438	128.660461425781	0.739945590496063	0.949881255626678	0.612167298793793	49.3534469604492	5725
True	False	False	False	False	-2110.95361328125	-1980.50463867188	39.9291114807129	0.497925460338593	0.881235182285309	0.246108084917068	48.4166679382324	1743
True	False	False	False	False	-2108.19750976563	-2365.5830078125	73.203369140625	0.614838540554047	0.909217774868011	0.364249229431152	41.7727279663086	2757
True	False	False	False	False	-2106.89770507813	-1942.20141601563	97.6044921875	0.846573948860168	0.960534572601318	1	54.8636360168457	4828
True	False	False	False	False	-2105.85571289063	-2583.4013671875	68.7667999267578	0.794570684432983	0.950327515602112	1	46.8064498901367	2902
True	False	False	False	False	-2102.32568359375	-2479.86596679688	133.097030639648	0.816674590110779	0.952634334564209	1	54.466667175293	6536
True	False	False	False	False	-2099.52221679688	-2876.50634765625	74.3125076293945	0.858648955821991	0.973896324634552	1	55.3880615234375	3711
True	False	False	False	False	-2092.9677734375	-2846.5732421875	177.462707519531	0.776972055435181	0.952764511108398	0.81228631734848	66.0187530517578	10563
True	False	False	False	False	-2099.494140625	-2711.00268554688	169.698715209961	0.53512042760849	0.907169938087463	0.278361320495605	65.0653610229492	9955
True	False	False	False	False	-2098.95288085938	-2750.00317382813	160.825576782227	0.72763729095459	0.955546796321869	0.573330342769623	57.6137924194336	8354
True	False	False	False	False	-2091.29418945313	-2664.20581054688	226.264953613281	0.451452404260635	0.924572587013245	0.210603773593903	63.9411773681641	13044
True	False	False	False	False	-2098.55029296875	-2636.65014648438	130.878753662109	0.772971868515015	0.960482001304626	0.776539385318756	65.661018371582	7748
True	False	False	False	False	-2088.1181640625	-2566.44604492188	75.4216537475586	0.666771829128265	0.929157316684723	0.44025981426239	49.5735282897949	3371
True	False	False	False	False	-2097.96752929688	-2498.75268554688	78.7490768432617	0.765397131443024	0.933958649635315	0.724761068820953	47.2112693786621	3352
True	False	False	False	False	-2095.30151367188	-2380.70166015625	70.9850845336914	0.790355026721954	0.960877001285553	1	46.203125	2957
True	False	False	False	False	-2096.203125	-2343.06225585938	103.150199890137	0.779191911220551	0.950422644615173	0.836726665496826	44.4731178283691	4136
True	False	False	False	False	-2092.41259765625	-2309.92651367188	239.574661254883	0.424739927053452	0.884881019592285	0.192146494984627	63.2361106872559	13659
True	False	False	False	False	-2095.52758789063	-2273.44653320313	69.8759460449219	0.739117622375488	0.947114050388336	0.609337687492371	43.2063484191895	2722
True	False	False	False	False	-2093.45361328125	-2041.6640625	166.371292114258	0.76008129119873	0.951006829738617	0.695577025413513	48.8933334350586	7334
True	False	False	False	False	-2094.46411132813	-2017.0693359375	130.878753662109	0.744540572166443	0.952979803085327	0.628555476665497	44.8898315429688	5297
True	False	False	False	False	-2093.35375976563	-2241.21508789063	120.896469116211	0.875394761562347	0.973892867565155	1	49.8440361022949	5433
True	False	False	False	False	-2092.25537109375	-2220.53833007813	85.4039306640625	0.830078601837158	0.95637571811676	1	44.4025955200195	3419
True	False	False	False	False	-2089.5810546875	-2183.24853515625	186.335845947266	0.692521512508392	0.950769484043121	0.48822683095932	50.0297622680664	8405
True	False	False	False	False	-2089.3369140625	-2288.4296875	15.5279874801636	0.564301550388336	0.885972261428833	0.306699156761169	45.5714302062988	638
True	False	False	False	False	-2085.1123046875	-1896.6591796875	41.0382537841797	0.553984642028809	0.896694421768188	0.296334236860275	41.9189186096191	1551
True	False	False	False	False	-2083.67944335938	-2897.279296875	104.259346008301	0.524515509605408	0.940718770027161	0.268762975931168	70.0212783813477	6582
True	False	False	False	False	-2083.64916992188	-2987.61376953125	13.3097038269043	0.517451584339142	0.882059454917908	0.262555181980133	133.5	1602
True	False	False	False	False	-2053.265625	-2980.89965820313	137.533599853516	0.790976285934448	0.966442883014679	1	106.185485839844	13167
True	False	False	False	False	-2079.17065429688	-2935.53979492188	136.424453735352	0.776088893413544	0.971449732780457	0.803636133670807	64.365852355957	7917
True	False	False	False	False	-2083.24047851563	-2613.71850585938	99.8227767944336	0.801836133003235	0.956287920475006	1	54.466667175293	4902
True	False	False	False	False	-2083.11181640625	-2368.13427734375	117.569046020508	0.851301372051239	0.966195464134216	1	56.0660362243652	5943
True	False	False	False	False	-2081.74072265625	-2522.55786132813	52.1296730041504	0.687331438064575	0.927155911922455	0.477804660797119	49.2340431213379	2314
True	False	False	False	False	-2080.57470703125	-2805.4541015625	211.846115112305	0.647792339324951	0.947343945503235	0.409865349531174	100.790573120117	19251
True	False	False	False	False	-2079.44287109375	-2713.51000976563	143.079315185547	0.822870492935181	0.951301991939545	1	67.5271301269531	8711
True	False	False	False	False	-2079.53393554688	-2586.59057617188	108.695907592773	0.810891211032867	0.961780726909637	1	48.2857131958008	4732
True	False	False	False	False	-2078.52978515625	-2970.05834960938	76.5307922363281	0.74383670091629	0.965293765068054	0.625965297222137	95.739128112793	6606
True	False	False	False	False	-2064.89379882813	-2966.392578125	23.2919807434082	0.707453370094299	0.914784371852875	0.520880579948425	78	1638
True	False	False	False	False	-2036.15405273438	-2963.51293945313	267.30322265625	0.786792993545532	0.966598749160767	1	106.759338378906	25729
True	False	False	False	False	-2057.68603515625	-2886.45141601563	265.084930419922	0.683575987815857	0.943740427494049	0.470522105693817	85.9665298461914	20546
True	False	False	False	False	-2074.04272460938	-2758.09545898438	200.754699707031	0.746109485626221	0.960183620452881	0.634440541267395	62.4917144775391	11311
True	False	False	False	False	-2073.61328125	-2549.51220703125	55.4570960998535	0.640782833099365	0.936576306819916	0.399478584527969	47.7400016784668	2387
True	False	False	False	False	-2078.0439453125	-2508.31982421875	57.6753807067871	0.791780471801758	0.953453481197357	1	50.5961532592773	2631
True	False	False	False	False	-2077.08325195313	-2074.54931640625	167.480438232422	0.747460305690765	0.969187378883362	0.639637768268585	49.8211936950684	7523
True	False	False	False	False	-2077.51904296875	-1992.94409179688	184.117568969727	0.798473179340363	0.962435364723206	1	53.7951812744141	8930
True	False	False	False	False	-2073.12377929688	-2686.52978515625	192.990692138672	0.69021600484848	0.935403227806091	0.483544021844864	89.5	15573
True	False	False	False	False	-2072.06176757813	-2627.61157226563	109.805053710938	0.829462349414825	0.963169574737549	1	63.202018737793	6257
True	False	False	False	False	-2071.63134765625	-2868.33251953125	130.878753662109	0.803063333034515	0.954709708690643	1	67.5762710571289	7974
True	False	False	False	False	-2056.91479492188	-2854.9716796875	107.586769104004	0.756450712680817	0.955311119556427	0.677877962589264	62.1134033203125	6025
True	False	False	False	False	-2067.3828125	-2822.03369140625	52.1296730041504	0.745750606060028	0.949315667152405	0.63308048248291	65.5744705200195	3082
True	False	False	False	False	-2070.27807617188	-2657.03686523438	103.150199890137	0.74689644575119	0.953055143356323	0.637453377246857	66.4193572998047	6177
True	False	False	False	False	-2070.00048828125	-2352.45043945313	96.4953460693359	0.799865543842316	0.955595314502716	1	56.5747108459473	4922
True	False	False	False	False	-2069.21264648438	-2272.98315429688	95.3862075805664	0.766198992729187	0.952929735183716	0.729580998420715	40.1511611938477	3453
True	False	False	False	False	-2069.6181640625	-1943.11083984375	15.5279874801636	0.603693544864655	0.894671499729156	0.350445985794067	25.9285717010498	363
True	False	False	False	False	-2066.47875976563	-2225.259765625	135.315322875977	0.808103084564209	0.965804636478424	1	54.9098358154297	6699
True	False	False	False	False	-2066.47314453125	-2785.41455078125	130.878753662109	0.772971868515015	0.949210941791534	0.776539385318756	74.3474578857422	8773
True	False	False	False	False	-2066.46997070313	-2567.61083984375	57.6753807067871	0.791780471801758	0.950349152088165	1	43.730770111084	2274
True	False	False	False	False	-2065.98193359375	-2317.96435546875	104.259346008301	0.733055353164673	0.946081757545471	0.589626967906952	47.2978706359863	4446
True	False	False	False	False	-2065.125	-2296.587890625	90.9496383666992	0.621211111545563	0.939992666244507	0.372477054595947	43.4390258789063	3562
True	False	False	False	False	-2064.64916992188	-2835.8916015625	66.5485153198242	0.811298549175262	0.953211307525635	1	54.6166648864746	3277
True	False	False	False	False	-2064.57666015625	-2605.98974609375	66.5485153198242	0.76893937587738	0.945559740066528	0.747088372707367	49.7000007629395	2982
True	False	False	False	False	-2061.8447265625	-2495.04931640625	84.2947845458984	0.791891813278198	0.950159788131714	1	53.0921058654785	4035
True	False	False	False	False	-2059.66528320313	-1969.0634765625	68.7667999267578	0.716718852519989	0.925874054431915	0.543553650379181	38.4193534851074	2382
True	False	False	False	False	-2059.08911132813	-2337.4853515625	12.2005615234375	0.546809315681458	0.886910259723663	0.28935506939888	45.5454559326172	501
True	False	False	False	False	-2057.86450195313	-2044.39111328125	153.061584472656	0.857496380805969	0.975052952766418	1	50.550724029541	6976
True	False	False	False	False	-2057.82934570313	-2517.4794921875	146.40673828125	0.820213973522186	0.955321669578552	1	85.0909118652344	11232
True	False	False	False	False	-2055.34790039063	-1951.44360351563	31.0559749603271	0.628715097904205	0.922483742237091	0.382505655288696	35.1785697937012	985
True	False	False	False	False	-2055.33618164063	-2945.111328125	86.513069152832	0.740397691726685	0.932111859321594	0.613727450370789	67.4871826171875	5264
True	False	False	False	False	-2038.23779296875	-2934.92895507813	191.881561279297	0.76079136133194	0.946916282176971	0.699229896068573	97.2138748168945	16818
True	False	False	False	False	-2033.97009277344	-2860.13159179688	164.153015136719	0.749946892261505	0.962186217308044	0.649543106555939	68	10064
True	False	False	False	False	-2053.1259765625	-2805.45263671875	156.389007568359	0.614475965499878	0.958087623119354	0.363788723945618	70.5886535644531	9953
True	False	False	False	False	-2033.32946777344	-2752.845703125	225.155807495117	0.539403200149536	0.939927399158478	0.282337218523026	63.4778327941895	12886
True	False	False	False	False	-2044.6357421875	-2700.21264648438	239.574661254883	0.470662444829941	0.870782494544983	0.224713116884232	77.8425903320313	16814
True	False	False	False	False	-2054.9599609375	-2547.15869140625	70.9850845336914	0.820201992988586	0.959310948848724	1	48.828125	3125
True	False	False	False	False	-2054.361328125	-2164.779296875	123.114753723145	0.830976963043213	0.961469709873199	1	54.9639625549316	6101
True	False	False	False	False	-2054.28588867188	-2641.20678710938	228.483245849609	0.746944189071655	0.939705431461334	0.637637436389923	129.009704589844	26576
True	False	False	False	False	-2052.73559570313	-2590.80615234375	127.551322937012	0.827134490013123	0.960724711418152	1	71.1652145385742	8184
True	False	False	False	False	-2054.08911132813	-2365.947265625	127.551322937012	0.804429352283478	0.961267530918121	1	47.3739128112793	5448
True	False	False	False	False	-2050.00219726563	-2343.1796875	70.9850845336914	0.778467297554016	0.951699316501617	0.828254580497742	46.4375	2972
True	False	False	False	False	-2049.14233398438	-2219.36083984375	125.333038330078	0.559357702732086	0.939925968647003	0.301682204008102	42.9822998046875	4857
True	False	False	False	False	-2045.21423339844	-2497.97436523438	119.787330627441	0.80851811170578	0.954675555229187	1	68.2129592895508	7367
True	False	False	False	False	-2043.69018554688	-2188.11279296875	134.206176757813	0.743814587593079	0.950221836566925	0.625884413719177	46.9586791992188	5682
True	False	False	False	False	-2042.96203613281	-2730.54418945313	170.807861328125	0.737847626209259	0.957073748111725	0.605065226554871	66.9025955200195	10303
True	False	False	False	False	-2037.4326171875	-2677.81469726563	156.389007568359	0.844728589057922	0.960830867290497	1	70.71630859375	9971
True	False	False	False	False	-2042.54125976563	-2115.9697265625	160.825576782227	0.755423128604889	0.961657822132111	0.673136591911316	58.848274230957	8533
True	False	False	False	False	-2042.20837402344	-2607.35009765625	123.114753723145	0.776449203491211	0.966347217559814	0.80710357427597	56.4954948425293	6271
True	False	False	False	False	-2041.99865722656	-2570.00341796875	93.1679229736328	0.808093369007111	0.954577445983887	1	48.738094329834	4094
True	False	False	False	False	-2040.85949707031	-2311.64599609375	138.64274597168	0.768403470516205	0.953589022159576	0.74352765083313	50.7439994812012	6343
True	False	False	False	False	-2041.06860351563	-2154.0927734375	74.3125076293945	0.747713565826416	0.951077282428741	0.640626013278961	47.3582077026367	3173
True	False	False	False	False	-2039.27856445313	-2138.33447265625	131.987884521484	0.70543247461319	0.938394486904144	0.516202032566071	55.0588226318359	6552
True	False	False	False	False	-2034.25671386719	-2544.2607421875	139.751892089844	0.617744445800781	0.943516850471497	0.367969512939453	50.9365081787109	6418
True	False	False	False	False	-2032.25231933594	-2778.35009765625	114.241622924805	0.771086752414703	0.9509596824646	0.762132465839386	62.6407775878906	6452
True	False	False	False	False	-2032.07592773438	-2289.83959960938	120.896469116211	0.539557456970215	0.946702241897583	0.282481521368027	41.788990020752	4555
True	False	False	False	False	-2032.13171386719	-2096.01708984375	181.899276733398	0.72121262550354	0.951021790504456	0.555363178253174	59.5914649963379	9773
True	False	False	False	False	-2027.37231445313	-2813.1943359375	174.135284423828	0.769729197025299	0.939697921276093	0.752471208572388	70.9426727294922	11138
True	False	False	False	False	-2027.11108398438	-2586.3935546875	55.4570960998535	0.731203615665436	0.951341331005096	0.583928167819977	50.4199981689453	2521
True	False	False	False	False	-2025.20678710938	-2026.93395996094	169.698715209961	0.793849229812622	0.952986359596252	1	84.6339874267578	12949
True	False	False	False	False	-2024.29272460938	-2916.06103515625	128.660461425781	0.759870648384094	0.954126596450806	0.694506108760834	59.5603446960449	6909
True	False	False	False	False	-2022.08801269531	-3029.43237304688	22.1828384399414	0.384806364774704	0.85992419719696	0.166740402579308	132.550003051758	2651
True	False	False	False	False	-1992.26184082031	-3026.84155273438	94.2770690917969	0.694646954536438	0.92983490228653	0.492622494697571	112.070587158203	9526
True	False	False	False	False	-1974.48303222656	-3014.42626953125	296.140899658203	0.574426174163818	0.912244379520416	0.317276984453201	121.239700317383	32371
True	False	False	False	False	-2021.72180175781	-3006.111328125	136.424453735352	0.644532442092896	0.951999127864838	0.404983580112457	125.308944702148	15413
True	False	False	False	False	-2021.88537597656	-2988.20581054688	170.807861328125	0.82663369178772	0.957171022891998	1	116.077919006348	17876
True	False	False	False	False	-2020.89978027344	-2890.86010742188	130.878753662109	0.794070303440094	0.948426127433777	1	56.4830513000488	6665
True	False	False	False	False	-2016.853515625	-2795.4658203125	131.987884521484	0.809868931770325	0.960328042507172	1	75.7310943603516	9012
True	False	False	False	False	-2020.791015625	-2351.12963867188	73.203369140625	0.832875907421112	0.964448213577271	1	35.5303039550781	2345
True	False	False	False	False	-2020.50109863281	-2001.18737792969	98.7136306762695	0.666278839111328	0.916340291500092	0.439423590898514	37.3707847595215	3326
True	False	False	False	False	-2019.78869628906	-2181.87036132813	57.6753807067871	0.552688956260681	0.962945103645325	0.295060455799103	37.6538467407227	1958
True	False	False	False	False	-2018.3916015625	-2569.04760742188	87.6222152709961	0.749889969825745	0.959064602851868	0.649311125278473	53.1645584106445	4200
True	False	False	False	False	-2017.14868164063	-2261.76611328125	108.695907592773	0.685513734817505	0.952595949172974	0.474253714084625	38.8775520324707	3810
True	False	False	False	False	-2015.98364257813	-2863.46435546875	95.3862075805664	0.801153242588043	0.951156854629517	1	57.4883728027344	4944
True	False	False	False	False	-2012.83215332031	-2670.8623046875	82.0765075683594	0.8379065990448	0.961753726005554	1	72.4729766845703	5363
True	False	False	False	False	-2015.69299316406	-2195.7333984375	82.0765075683594	0.725604593753815	0.932762503623962	0.567497134208679	46.4054069519043	3434
True	False	False	False	False	-2015.01770019531	-2065.6689453125	257.320922851563	0.38506817817688	0.875078439712524	0.166899293661118	49.1724128723145	11408
True	False	False	False	False	-2015.00842285156	-2609.39379882813	153.061584472656	0.797638714313507	0.941847205162048	1	88.0652160644531	12153
True	False	False	False	False	-2013.68566894531	-2529.75805664063	122.005615234375	0.823490679264069	0.965185582637787	1	56.1909103393555	6181
True	False	False	False	False	-2014.40686035156	-2004.99267578125	9.98227787017822	0.785398185253143	0.931883156299591	1	44.8888893127441	404
True	False	False	False	False	-2013.89904785156	-2237.2509765625	145.297592163086	0.727887332439423	0.962827503681183	0.574057817459106	44.3282432556152	5807
True	False	False	False	False	-2012.70385742188	-2119.08569335938	194.099838256836	0.496881902217865	0.898256361484528	0.245256885886192	51.439998626709	9002
True	False	False	False	False	-2012.19897460938	-2963.88500976563	118.678184509277	0.791627526283264	0.95800256729126	1	75.5420532226563	8083
True	False	False	False	False	-2005.85888671875	-2835.23559570313	97.6044921875	0.728147208690643	0.952349483966827	0.574816465377808	70.511360168457	6205
True	False	False	False	False	-2005.05090332031	-2905.89404296875	51.0205307006836	0.729883551597595	0.947074890136719	0.579949259757996	64.5652160644531	2970
True	False	False	False	False	-2010.85998535156	-2780.36743164063	88.7313537597656	0.725948393344879	0.964066922664642	0.56847357749939	66.3000030517578	5304
True	False	False	False	False	-2012.12878417969	-2588.73413085938	83.1856460571289	0.711920857429504	0.942213416099548	0.531550288200378	54.2133331298828	4066
True	False	False	False	False	-2011.99145507813	-2655.55297851563	123.114753723145	0.776449203491211	0.95916348695755	0.80710357427597	61.9639625549316	6878
True	False	False	False	False	-2011.10363769531	-2629.97583007813	86.513069152832	0.717120826244354	0.947359502315521	0.544586777687073	54.8461532592773	4278
True	False	False	False	False	-2007.34204101563	-2025.55725097656	58.7845230102539	0.807007014751434	0.9556485414505	1	42.4339637756348	2249
True	False	False	False	False	-2004.6806640625	-3000.27465820313	9.98227787017822	0.754574596881866	0.933233201503754	0.669301986694336	84.5555572509766	761
True	False	False	False	False	-1978.09155273438	-2981.310546875	43.256534576416	0.686031520366669	0.947611153125763	0.475260227918625	63.1794853210449	2464
True	False	False	False	False	-1999.44897460938	-2969.822265625	74.3125076293945	0.722276210784912	0.945610642433167	0.558245301246643	68.0746231079102	4561
True	False	False	False	False	-1987.95336914063	-2896.3857421875	99.8227767944336	0.731752693653107	0.960510313510895	0.585603535175323	72.4333343505859	6519
True	False	False	False	False	-2000.37524414063	-2759.06884765625	150.843307495117	0.786078751087189	0.95690929889679	1	80.3676452636719	10930
True	False	False	False	False	-2003.59301757813	-2687.16821289063	180.790130615234	0.825955033302307	0.968300402164459	1	93.5276107788086	15245
True	False	False	False	False	-2001.34350585938	-2568.03662109375	82.0765075683594	0.825832903385162	0.955614149570465	1	58.6216201782227	4338
True	False	False	False	False	-2003.17260742188	-2448.02783203125	156.389007568359	0.775517404079437	0.952141880989075	0.798297166824341	63.9929084777832	9023
True	False	False	False	False	-2001.92810058594	-2208.58740234375	114.241622924805	0.749501168727875	0.956831932067871	0.647733688354492	57.3883476257324	5911
True	False	False	False	False	-2001.81079101563	-1932.94689941406	89.8404998779297	0.768874526023865	0.938029229640961	0.74665355682373	44.0740737915039	3570
True	False	False	False	False	-2001.66564941406	-2093.98950195313	61.0028076171875	0.720566987991333	0.937161326408386	0.553630292415619	57.1272735595703	3142
True	False	False	False	False	-1998.49536132813	-2885.21411132813	57.6753807067871	0.839499652385712	0.965245127677917	1	68.7692337036133	3576
True	False	False	False	False	-1993.44299316406	-2862.099609375	108.695907592773	0.821083903312683	0.963169574737549	1	78.2653045654297	7670
True	False	False	False	False	-1996.42822265625	-2712.533203125	229.592376708984	0.702057659626007	0.948877394199371	0.508581161499023	84.2801895141602	17446
True	False	False	False	False	-1996.62658691406	-2106.55737304688	58.7845230102539	0.807007014751434	0.953453481197357	1	59.5471687316895	3156
True	False	False	False	False	-1997.23986816406	-2038.69250488281	85.4039306640625	0.765360891819	0.945265769958496	0.724545955657959	56.4805183410645	4349
True	False	False	False	False	-1996.6201171875	-2612.533203125	53.2388153076172	0.730874300003052	0.958752870559692	0.582929074764252	66.3958358764648	3187
True	False	False	False	False	-1995.12524414063	-2524.7490234375	138.64274597168	0.818826138973236	0.959042251110077	1	78.6080017089844	9826
True	False	False	False	False	-1996.46667480469	-2362.07543945313	144.188446044922	0.787146151065826	0.955322802066803	1	73.7307662963867	9585
True	False	False	False	False	-1993.53955078125	-2823.48950195313	87.6222152709961	0.785240411758423	0.945148706436157	0.972049474716187	72.3544311523438	5716
True	False	False	False	False	-1985.01940917969	-2804.20263671875	156.389007568359	0.794880867004395	0.955555021762848	1	88.3900680541992	12463
True	False	False	False	False	-1991.4931640625	-2140.1787109375	104.259346008301	0.837473332881927	0.964395225048065	1	58.7659568786621	5524
True	False	False	False	False	-1990.99060058594	-2779.78002929688	67.6576614379883	0.811845362186432	0.956483066082001	1	66.2786865234375	4043
True	False	False	False	False	-1989.10498046875	-2737.09497070313	83.1856460571289	0.745481371879578	0.95633727312088	0.63206559419632	79.3333358764648	5950
True	False	False	False	False	-1989.85571289063	-2666.77661132813	97.6044921875	0.773984313011169	0.95420914888382	0.784835934638977	68.4659118652344	6025
True	False	False	False	False	-1989.33361816406	-2634.35424804688	155.279876708984	0.770017266273499	0.954233944416046	0.754476308822632	76.7357177734375	10743
True	False	False	False	False	-1986.86242675781	-2051.94409179688	83.1856460571289	0.770665466785431	0.946899116039276	0.759075462818146	54.9866676330566	4124
True	False	False	False	False	-1984.01953125	-2072.35766601563	67.6576614379883	0.811845362186432	0.966392040252686	1	56.803279876709	3465
True	False	False	False	False	-1980.93920898438	-2968.08471679688	43.256534576416	0.593835353851318	0.948154032230377	0.338806599378586	64.8205108642578	2528
True	False	False	False	False	-1980.240234375	-2927.03002929688	338.288299560547	0.775877952575684	0.943938195705414	0.801643192768097	92.5377044677734	28224
True	False	False	False	False	-1980.07727050781	-2259.77734375	117.569046020508	0.713317394256592	0.952045440673828	0.534983396530151	56.9150924682617	6033
True	False	False	False	False	-1980.69763183594	-2229.48364257813	122.005615234375	0.613794684410095	0.945255637168884	0.36292552947998	52.8090896606445	5809
True	False	False	False	False	-1979.380859375	-1944.94372558594	45.4748191833496	0.72121262550354	0.927030920982361	0.555363178253174	47.2439041137695	1937
True	False	False	False	False	-1978.375	-2852.33862304688	128.660461425781	0.820795118808746	0.964657068252563	1	80.6120681762695	9351
True	False	False	False	False	-1971.73901367188	-2735.13500976563	242.902084350586	0.533229112625122	0.926328122615814	0.276624113321304	86.9360733032227	19039
True	False	False	False	False	-1978.22619628906	-2159.59838867188	106.477630615234	0.855291903018951	0.962020635604858	1	56.6354179382324	5437
True	False	False	False	False	-1976.88012695313	-2610.81030273438	113.132476806641	0.795443058013916	0.966688752174377	1	64.3333358764648	6562
True	False	False	False	False	-1974.7216796875	-2390.10107421875	92.0587844848633	0.739471137523651	0.943143308162689	0.610541462898254	55.783130645752	4630
True	False	False	False	False	-1976.77734375	-2124.82275390625	164.153015136719	0.805816411972046	0.970309793949127	1	66.4256744384766	9831
True	False	False	False	False	-1976.08874511719	-2354.88891601563	115.350761413574	0.825085759162903	0.956510245800018	1	69.663459777832	7245
True	False	False	False	False	-1973.68115234375	-2331.04614257813	115.350761413574	0.756777882575989	0.964158892631531	0.679410755634308	66.3653869628906	6902
True	False	False	False	False	-1970.97302246094	-2102.20751953125	89.8404998779297	0.832318663597107	0.967919170856476	1	57.1234550476074	4627
True	False	False	False	False	-1970.72863769531	-3064.55126953125	24.401123046875	0.508639216423035	0.888513743877411	0.255007147789001	135.136367797852	2973
True	False	False	False	False	-1953.65808105469	-3055.32421875	57.6753807067871	0.719225645065308	0.950586557388306	0.550069808959961	96.4423065185547	5015
True	False	False	False	False	-1969.40563964844	-2871.69287109375	26.6194076538086	0.780536234378815	0.942926585674286	0.854119598865509	73.7083358764648	1769
True	False	False	False	False	-1968.16369628906	-2674.06982421875	70.9850845336914	0.714233875274658	0.962030291557312	0.537262856960297	64.515625	4129
True	False	False	False	False	-1968.71301269531	-2279.302734375	65.4393768310547	0.706935942173004	0.909495174884796	0.519674301147461	53.4915237426758	3156
True	False	False	False	False	-1970.02917480469	-2036.39501953125	99.8227767944336	0.827447116374969	0.961418867111206	1	58.0888900756836	5228
True	False	False	False	False	-1968.86303710938	-2080.27514648438	163.043869018555	0.640623927116394	0.96209704875946	0.399247795343399	71.8299331665039	10559
True	False	False	False	False	-1968.50915527344	-2648.22998046875	129.769607543945	0.716038703918457	0.973850190639496	0.541815638542175	66.5641021728516	7788
True	False	False	False	False	-1967.26440429688	-2786.71801757813	112.023338317871	0.811145603656769	0.952394783496857	1	72.1188125610352	7284
True	False	False	False	False	-1967.25561523438	-2759.18627929688	148.625015258789	0.729590535163879	0.961346685886383	0.579075038433075	84.7388076782227	11355
True	False	False	False	False	-1966.70275878906	-2313.82250976563	27.7285480499268	0.707581996917725	0.946757137775421	0.521181464195251	54.5200004577637	1363
True	False	False	False	False	-1966.38208007813	-3044.11450195313	55.4570960998535	0.807211220264435	0.952071368694305	1	105.559997558594	5278
True	False	False	False	False	-1951.52722167969	-3028.24829101563	188.554138183594	0.861425518989563	0.971357524394989	1	117.335296630859	19947
True	False	False	False	False	-1965.60473632813	-2898.77270507813	76.5307922363281	0.809509754180908	0.952563881874084	1	70.7536239624023	4882
True	False	False	False	False	-1961.70141601563	-2880.48510742188	38.8199691772461	0.68638277053833	0.949666619300842	0.475945204496384	90.4857177734375	3167
True	False	False	False	False	-1945.41687011719	-2876.17797851563	286.158630371094	0.452251702547073	0.864927113056183	0.211176231503487	116.724807739258	30115
True	False	False	False	False	-1965.44580078125	-2694.53149414063	140.861022949219	0.691477596759796	0.948670923709869	0.486095726490021	67.1023635864258	8522
True	False	False	False	False	-1961.12487792969	-2825.7900390625	185.226699829102	0.757708609104156	0.951243460178375	0.683835804462433	100.083831787109	16714
True	False	False	False	False	-1951.09057617188	-2803.75830078125	147.515884399414	0.826427698135376	0.95333856344223	1	83.3684234619141	11088
True	False	False	False	False	-1949.67846679688	-2561.69702148438	147.515884399414	0.696933448314667	0.948356866836548	0.49743863940239	61.3909759521484	8165
True	False	False	False	False	-1955.88488769531	-2380.35327148438	66.5485153198242	0.66959422826767	0.935587465763092	0.445100098848343	68.25	4095
True	False	False	False	False	-1960.33386230469	-2341.72338867188	14.4188451766968	0.619212806224823	0.917674422264099	0.369869381189346	55.6923065185547	724
True	False	False	False	False	-1959.43957519531	-2144.36108398438	130.878753662109	0.803063333034515	0.963263034820557	1	60.7881355285645	7173
True	False	False	False	False	-1958.13012695313	-1958.30895996094	229.592376708984	0.715767860412598	0.954428613185883	0.541126847267151	68.9855041503906	14280
True	False	False	False	False	-1957.45043945313	-2364.56494140625	139.751892089844	0.766303777694702	0.954411387443542	0.730220139026642	80.4365081787109	10135
True	False	False	False	False	-1954.71789550781	-2317.90234375	51.0205307006836	0.742634296417236	0.944354295730591	0.62160986661911	57.0217399597168	2623
True	False	False	False	False	-1954.52807617188	-1994.99438476563	150.843307495117	0.782700896263123	0.961609482765198	0.889283180236816	57.2132339477539	7781
True	False	False	False	False	-1954.45300292969	-2402.4052734375	88.7313537597656	0.735508561134338	0.945653796195984	0.597400009632111	53.5875015258789	4287
True	False	False	False	False	-1954.26867675781	-2265.45825195313	130.878753662109	0.642475247383118	0.951296150684357	0.401948988437653	63.3813552856445	7479
True	False	False	False	False	-1954.01513671875	-2247.162109375	89.8404998779297	0.634850382804871	0.922107517719269	0.39099794626236	60.5802459716797	4907
True	False	False	False	False	-1952.7900390625	-2228.28637695313	104.259346008301	0.754927635192871	0.959158360958099	0.670888781547546	59.9148941040039	5632
True	False	False	False	False	-1950.55224609375	-2109.43603515625	98.7136306762695	0.856194138526917	0.964746832847595	1	55.764045715332	4963
True	False	False	False	False	-1948.97241210938	-2042.50122070313	163.043869018555	0.713843047618866	0.938174605369568	0.536288261413574	64.9591827392578	9549
True	False	False	False	False	-1948.21520996094	-2664.57373046875	103.150199890137	0.756144464015961	0.965986788272858	0.676453411579132	68.5591430664063	6376
True	False	False	False	False	-1946.06787109375	-2293.10791015625	199.645553588867	0.465624362230301	0.89608633518219	0.220940098166466	62.2555541992188	11206
True	False	False	False	False	-1945.24694824219	-3080.58813476563	29.9468326568604	0.594013333320618	0.925909280776978	0.339012265205383	134.777770996094	3639
True	False	False	False	False	-1928.85314941406	-3051.01489257813	70.9850845336914	0.807637214660645	0.955627143383026	1	95.453125	6109
True	False	False	False	False	-1936.28601074219	-2998.763671875	119.787330627441	0.818180501461029	0.961240172386169	1	85.935188293457	9281
True	False	False	False	False	-1944.99499511719	-2746.69921875	84.2947845458984	0.721413135528564	0.932111859321594	0.555903851985931	68.5394744873047	5209
True	False	False	False	False	-1944.50280761719	-2962.09936523438	190.772415161133	0.72429746389389	0.970426082611084	0.563820719718933	89.0406951904297	15315
True	False	False	False	False	-1941.2353515625	-2920.72973632813	343.834014892578	0.472814917564392	0.886165499687195	0.226341471076012	98.1387100219727	30423
True	False	False	False	False	-1937.23474121094	-2727.36328125	134.206176757813	0.783914089202881	0.957836091518402	0.916682362556458	71.9834747314453	8710
True	False	False	False	False	-1943.65026855469	-2194.84423828125	250.666076660156	0.356496125459671	0.876004159450531	0.150097876787186	59.8274345397949	13521
True	False	False	False	False	-1942.43664550781	-2164.81591796875	195.208984375	0.398195445537567	0.858857870101929	0.174990877509117	61.4090919494629	10808
True	False	False	False	False	-1941.92028808594	-2377.61450195313	24.401123046875	0.715491533279419	0.936510443687439	0.54042637348175	56.5	1243
True	False	False	False	False	-1940.48156738281	-2342.80224609375	90.9496383666992	0.778366804122925	0.959064602851868	0.827120900154114	57.5365867614746	4718
True	False	False	False	False	-1939.82434082031	-2015.337890625	155.279876708984	0.733614146709442	0.954574525356293	0.591374695301056	63.8428573608398	8938
True	False	False	False	False	-1937.66589355469	-2079.5458984375	250.666076660156	0.396158486604691	0.867798805236816	0.173719018697739	64.4247817993164	14560
True	False	False	False	False	-1936.49487304688	-2837.57348632813	97.6044921875	0.760120630264282	0.947245955467224	0.695777595043182	83.988639831543	7391
True	False	False	False	False	-1936.38830566406	-2785.15942382813	200.754699707031	0.795972466468811	0.956717729568481	1	88.1933670043945	15963
True	False	False	False	False	-1936.22082519531	-2616.87353515625	364.90771484375	0.290014117956161	0.902910113334656	0.114707268774509	66.6079025268555	21914
True	False	False	False	False	-1933.56811523438	-2426.53930664063	150.843307495117	0.705643773078918	0.962266862392426	0.516687095165253	58.6911773681641	7982
True	False	False	False	False	-1932.91931152344	-3036.091796875	52.1296730041504	0.791674017906189	0.953352153301239	1	86.1489334106445	4049
True	False	False	False	False	-1926.78527832031	-2973.64892578125	72.0942230224609	0.690861225128174	0.939732909202576	0.484845846891403	76.4307708740234	4968
True	False	False	False	False	-1932.79272460938	-2679.04858398438	65.4393768310547	0.785227477550507	0.953580796718597	0.970944821834564	66.1525421142578	3903
True	False	False	False	False	-1930.24926757813	-2320.46533203125	145.297592163086	0.686453282833099	0.942552447319031	0.47608295083046	61.2442741394043	8023
True	False	False	False	False	-1932.30078125	-2128.54296875	208.518692016602	0.593108594417572	0.919957160949707	0.337968349456787	65.2234039306641	12262
True	False	False	False	False	-1928.83581542969	-1957.94079589844	129.769607543945	0.628026902675629	0.936902940273285	0.381569892168045	51.8205146789551	6063
True	False	False	False	False	-1926.46008300781	-2366.65771484375	124.223899841309	0.733668208122253	0.94707977771759	0.591544389724731	63.0892868041992	7066
True	False	False	False	False	-1926.14868164063	-2229.97143554688	358.252838134766	0.359712600708008	0.883149445056915	0.151936858892441	69.5077362060547	22451
True	False	False	False	False	-1925.73400878906	-2035.84643554688	49.9113883972168	0.843023717403412	0.962561309337616	1	54.7555541992188	2464
True	False	False	False	False	-1924.86437988281	-2954.3681640625	114.241622924805	0.784167170524597	0.961144268512726	0.923836290836334	86.0388336181641	8862
True	False	False	False	False	-1922.41455078125	-2844.76391601563	167.480438232422	0.783472120761871	0.951704978942871	0.905631244182587	93.7880783081055	14162
True	False	False	False	False	-1923.71252441406	-2052.86083984375	64.3302307128906	0.84819620847702	0.96172833442688	1	56.4137916564941	3272
True	False	False	False	False	-1923.40307617188	-2810.53051757813	137.533599853516	0.691914021968842	0.951245367527008	0.486984550952911	77.0645141601563	9556
True	False	False	False	False	-1920.3984375	-2298.94165039063	151.952453613281	0.753516912460327	0.956646144390106	0.664619505405426	69.3065719604492	9495
True	False	False	False	False	-1921.53662109375	-1977.91064453125	44.3656768798828	0.716573357582092	0.941383063793182	0.543180823326111	47.5	1900
True	False	False	False	False	-1920.33349609375	-3066.89624023438	265.084930419922	0.467126876115799	0.923951148986816	0.222059771418571	112.175735473633	26810
True	False	False	False	False	-1919.32397460938	-2767.84838867188	99.8227767944336	0.827447116374969	0.959713160991669	1	75.8777770996094	6829
True	False	False	False	False	-1917.90844726563	-2719.66040039063	13.3097038269043	0.517451584339142	0.917975544929504	0.262555181980133	57.6666679382324	692
True	False	False	False	False	-1918.662109375	-2696.337890625	148.625015258789	0.77451878786087	0.940494775772095	0.789397180080414	78.2686538696289	10488
True	False	False	False	False	-1917.54296875	-1909.67602539063	124.223899841309	0.562037110328674	0.919419348239899	0.304389536380768	55.1339302062988	6175
True	False	False	False	False	-1917.44165039063	-2745.90673828125	149.734161376953	0.583047091960907	0.957107126712799	0.326626002788544	67.8296279907227	9157
True	False	False	False	False	-1915.93151855469	-2275.48486328125	137.533599853516	0.790976285934448	0.954732000827789	1	65.5725784301758	8131
True	False	False	False	False	-1916.82849121094	-2076.2333984375	22.1828384399414	0.708943724632263	0.945151925086975	0.524388790130615	51.5	1030
True	False	False	False	False	-1915.78198242188	-2883.013671875	236.24723815918	0.689973950386047	0.924813151359558	0.483057409524918	95.8262939453125	20411
True	False	False	False	False	-1915.46887207031	-2345.58251953125	104.259346008301	0.599611103534698	0.919439435005188	0.345564007759094	56.3829803466797	5300
True	False	False	False	False	-3054.46069335938	-1844.63977050781	68.7667999267578	0.782398581504822	0.938195943832397	0.883594453334808	79.2580642700195	4914
True	False	False	False	False	-3089.47338867188	-1784.76489257813	23.2919807434082	0.772283971309662	0.947545111179352	0.771135985851288	79.476188659668	1669
True	False	False	False	False	-3090.86303710938	-1745.94213867188	68.7667999267578	0.857538282871246	0.967830955982208	1	72.0322570800781	4466
True	False	False	False	False	-3141.04370117188	-1656.19177246094	75.4216537475586	0.470262914896011	0.887935638427734	0.224411964416504	80.0588226318359	5444
True	False	False	False	False	-3156.23510742188	-1629.50476074219	35.4925422668457	0.795358955860138	0.950105845928192	1	78.40625	2509
True	False	False	False	False	-3158.29833984375	-1574.20202636719	117.569046020508	0.644668221473694	0.949674904346466	0.405185103416443	76.1226425170898	8069
True	False	False	False	False	-3210.89404296875	-1518.87365722656	27.7285480499268	0.81305855512619	0.950671494007111	1	89.4400024414063	2236
True	False	False	False	False	-3233.53979492188	-1461.97375488281	23.2919807434082	0.682969212532043	0.939718544483185	0.469364792108536	82.7142868041992	1737
True	False	False	False	False	-3244.6630859375	-1429.88012695313	38.8199691772461	0.770017266273499	0.944049656391144	0.754476308822632	80.7142868041992	2825
True	False	False	False	False	-3231.44555664063	-1383.84741210938	24.401123046875	0.715491533279419	0.942926585674286	0.54042637348175	66.636360168457	1466
True	False	False	False	False	-3280.48364257813	-1333.79284667969	52.1296730041504	0.758778512477875	0.946614563465118	0.689045190811157	90.5744705200195	4257
True	False	False	False	False	-3284.24780273438	-1281.87780761719	13.3097038269043	0.554879128932953	0.887103497982025	0.297217160463333	75.3333358764648	904
True	False	False	False	False	-3306.32006835938	-1204.64208984375	62.1119499206543	0.757211983203888	0.94907420873642	0.681462585926056	75.1964263916016	4211
True	False	False	False	False	-3329.5068359375	-1141.83520507813	82.0765075683594	0.825832903385162	0.955614149570465	1	87.2432403564453	6456
True	False	False	False	False	-3358.52978515625	-1011.28460693359	82.0765075683594	0.760389924049377	0.953055739402771	0.697156250476837	83.7027053833008	6194
True	False	False	False	False	-3375.15698242188	-918.671142578125	159.716445922852	0.606388568878174	0.944037258625031	0.353718668222427	87.5486145019531	12607
True	False	False	False	False	-3401.84545898438	-751.928100585938	35.4925422668457	0.657634496688843	0.927285850048065	0.425183236598969	67.46875	2159
True	False	False	False	False	-3409.5830078125	-657.351501464844	68.7667999267578	0.42194852232933	0.911749243736267	0.190289482474327	71.0161285400391	4403
True	False	False	False	False	-3416.85302734375	-577.194274902344	83.1856460571289	0.80851811170578	0.953763663768768	1	79.6533355712891	5974
True	False	False	False	False	-3422.67333984375	-530.9736328125	25.5102653503418	0.688737690448761	0.930371165275574	0.480586379766464	69.3043441772461	1594
True	False	False	False	False	-3425.51098632813	-387.707580566406	59.8936653137207	0.75905966758728	0.953168272972107	0.690436720848083	67.4629592895508	3643
True	False	False	False	False	-3428.13208007813	-299.262390136719	17.7462711334229	0.689935445785522	0.934281527996063	0.482980132102966	68.0625	1089
True	False	False	False	False	-3425.96801757813	-214.610214233398	57.6753807067871	0.791780471801758	0.960947930812836	1	71.6346130371094	3725
True	False	False	False	False	-3425.41625976563	-317.853515625	85.4039306640625	0.791216492652893	0.966115951538086	1	77.8181838989258	5992
True	False	False	False	False	-3424.1484375	-276.2119140625	84.2947845458984	0.791891813278198	0.957111597061157	1	72.9078979492188	5541
True	False	False	False	False	-3423.48608398438	-189.099670410156	42.1473922729492	0.780941009521484	0.95463091135025	0.859888970851898	67.4736862182617	2564
True	False	False	False	False	-3422.5068359375	-494.036712646484	29.9468326568604	0.764188587665558	0.939532041549683	0.717723667621613	66.0740737915039	1784
True	False	False	False	False	-3422.3837890625	-151.680709838867	62.1119499206543	0.762229561805725	0.953056573867798	0.70684415102005	74.25	4158
True	False	False	False	False	-3421.01293945313	-562.286254882813	23.2919807434082	0.725569725036621	0.933190703392029	0.567398190498352	80.7142868041992	1695
True	False	False	False	False	-3416.66162109375	-549.903686523438	48.80224609375	0.710345864295959	0.941157817840576	0.527735590934753	74.386360168457	3273
True	False	False	False	False	-3420.25756835938	-461.750335693359	65.4393768310547	0.785227477550507	0.956483066082001	0.970944821834564	69.5084762573242	4101
True	False	False	False	False	-3419.43872070313	-114.714202880859	37.7108268737793	0.748016774654388	0.959428310394287	0.64181524515152	72.5	2465
True	False	False	False	False	-3417.666015625	-93.7455902099609	73.203369140625	0.832875907421112	0.95962381362915	1	78.9393920898438	5210
True	False	False	False	False	-3416.35375976563	-63.2191886901855	52.1296730041504	0.77779358625412	0.953762948513031	0.82083135843277	80.1914901733398	3769
True	False	False	False	False	-3410.7099609375	-635.640502929688	13.3097038269043	0.743378639221191	0.931919693946838	0.624296009540558	65.25	783
True	False	False	False	False	-3406.81372070313	-419.604949951172	22.1828384399414	0.691018760204315	0.929884076118469	0.485164731740952	61.9500007629395	1239
True	False	False	False	False	-3406.19970703125	-702.101379394531	24.401123046875	0.658792555332184	0.897362768650055	0.427046239376068	64.9545440673828	1429
True	False	False	False	False	-3385.61865234375	-615.23388671875	74.3125076293945	0.722276210784912	0.958222687244415	0.558245301246643	60.0895538330078	4026
True	False	False	False	False	-3403.40966796875	-517.070373535156	98.7136306762695	0.658456563949585	0.941696584224701	0.42650431394577	68.2921371459961	6078
True	False	False	False	False	-3406.13500976563	-360.907684326172	95.3862075805664	0.756393730640411	0.953231871128082	0.677612125873566	70.5232543945313	6065
True	False	False	False	False	-3400.505859375	-120.118438720703	90.9496383666992	0.730561852455139	0.951250672340393	0.581985175609589	69.365852355957	5688
True	False	False	False	False	-3402.36987304688	36.2464179992676	65.4393768310547	0.785227477550507	0.951528549194336	0.970944821834564	78.7966079711914	4649
True	False	False	False	False	-3402.1943359375	-63.5851631164551	43.256534576416	0.764826476573944	0.955680787563324	0.721405208110809	71.4102554321289	2785
True	False	False	False	False	-3399.36865234375	-45.0298194885254	106.477630615234	0.67927873134613	0.949330270290375	0.462436705827713	76.6354141235352	7357
True	False	False	False	False	-3400.7958984375	-14.3376588821411	43.256534576416	0.686031520366669	0.921334981918335	0.475260227918625	72.6923065185547	2835
True	False	False	False	False	-3398.31958007813	-223.488204956055	27.7285480499268	0.655060887336731	0.925036311149597	0.421090096235275	65.4400024414063	1636
True	False	False	False	False	-3397.45581054688	-473.253204345703	22.1828384399414	0.650446891784668	0.94746345281601	0.413908988237381	58.9500007629395	1179
True	False	False	False	False	-3394.9375	-158.952590942383	118.678184509277	0.647881865501404	0.951743483543396	0.410000711679459	71.084114074707	7606
True	False	False	False	False	-3395.08764648438	0.166773796081543	106.477630615234	0.569088339805603	0.938961803913116	0.31164813041687	79.3333358764648	7616
True	False	False	False	False	-3390.5302734375	-569.208251953125	19.9645557403564	0.621916890144348	0.926577508449554	0.373404234647751	58.3333320617676	1050
True	False	False	False	False	-3386.43334960938	-394.130828857422	95.3862075805664	0.790671706199646	0.949771702289581	1	63.5813941955566	5468
True	False	False	False	False	-3389.73364257813	22.0337505340576	15.5279874801636	0.483713120222092	0.867018580436707	0.234741687774658	65.9285736083984	923
True	False	False	False	False	-3389.1298828125	-95.3260040283203	88.7313537597656	0.780051290988922	0.960267782211304	0.847558856010437	65.9749984741211	5278
True	False	False	False	False	-3384.51025390625	-890.552185058594	51.0205307006836	0.589520215988159	0.943545877933502	0.333867579698563	84	3864
True	False	False	False	False	-3377.43530273438	-828.777526855469	34.3833999633789	0.716718852519989	0.936113715171814	0.543553650379181	68.0645141601563	2110
True	False	False	False	False	-3383.31030273438	-703.330383300781	44.3656768798828	0.749354422092438	0.944926857948303	0.647141218185425	63.6500015258789	2546
True	False	False	False	False	-3374.4052734375	-546.7265625	85.4039306640625	0.686015367507935	0.933278501033783	0.475228786468506	62.753246307373	4832
True	False	False	False	False	-3383.00952148438	-346.606567382813	18.8554134368896	0.733056426048279	0.943199634552002	0.589630365371704	58.6470603942871	997
True	False	False	False	False	-3376.45483398438	-181.966064453125	38.8199691772461	0.733614146709442	0.945388197898865	0.591374695301056	60.7428588867188	2126
True	False	False	False	False	-3375.54467773438	-485.624176025391	137.533599853516	0.699044167995453	0.955555021762848	0.501968204975128	68.6532287597656	8513
True	False	False	False	False	-3374.39477539063	-233.370834350586	66.5485153198242	0.798536419868469	0.954430818557739	1	66.1333312988281	3968
True	False	False	False	False	-3374.2607421875	-685.1953125	21.0736961364746	0.656467795372009	0.921901285648346	0.423319727182388	60.7368431091309	1154
True	False	False	False	False	-3372.65625	47.4705085754395	73.203369140625	0.570090472698212	0.944016516208649	0.312695890665054	62.5303039550781	4127
True	False	False	False	False	-3367.96850585938	-758.952697753906	35.4925422668457	0.53901207447052	0.88250070810318	0.28197169303894	60.90625	1949
True	False	False	False	False	-3360.74584960938	-722.524291992188	18.8554134368896	0.552879810333252	0.887862205505371	0.295247703790665	62.470588684082	1062
True	False	False	False	False	-3364.51293945313	-132.637969970703	138.64274597168	0.462399274110794	0.921690583229065	0.218552485108376	65.120002746582	8140
True	False	False	False	False	-3362.60034179688	-576.747192382813	143.079315185547	0.753439962863922	0.959966003894806	0.664282858371735	70.7441864013672	9126
True	False	False	False	False	-3360.75219726563	-502.360473632813	37.7108268737793	0.712653756141663	0.954181313514709	0.533345997333527	58.4411773681641	1987
True	False	False	False	False	-3361.31030273438	-419.746765136719	48.80224609375	0.669968068599701	0.89797455072403	0.445748090744019	65.0454559326172	2862
True	False	False	False	False	-3357.67797851563	-349.151611328125	94.2770690917969	0.587828636169434	0.919758677482605	0.331956177949905	62.1882362365723	5286
True	False	False	False	False	-3360.2509765625	-9.95850563049316	159.716445922852	0.792017757892609	0.950276136398315	1	78.3333358764648	11280
True	False	False	False	False	-3359.95043945313	-265.49755859375	36.6016845703125	0.726016283035278	0.937679588794708	0.568666875362396	63.6060600280762	2099
True	False	False	False	False	-3356.6474609375	-83.6043395996094	178.571853637695	0.764128386974335	0.959219574928284	0.717379927635193	79.2422332763672	12758
True	False	False	False	False	-3355.30981445313	-987.79443359375	33.2742576599121	0.484326720237732	0.915641009807587	0.235222578048706	69.1999969482422	2076
True	False	False	False	False	-3348.7275390625	-931.724182128906	34.3833999633789	0.716718852519989	0.949173927307129	0.543553650379181	66.2258071899414	2053
True	False	False	False	False	-3354.91040039063	-279.348022460938	27.7285480499268	0.707581996917725	0.933546543121338	0.521181464195251	60.4799995422363	1512
True	False	False	False	False	-3351.94409179688	-727.39697265625	19.9645557403564	0.571213245391846	0.895654082298279	0.313874661922455	62.7222213745117	1129
True	False	False	False	False	-3351.03125	-235.838241577148	42.1473922729492	0.479534596204758	0.90885192155838	0.231489673256874	60.3947372436523	2295
True	False	False	False	False	-3347.86669921875	-1051.07800292969	125.333038330078	0.496933102607727	0.903760612010956	0.245298579335213	84.9468994140625	9599
True	False	False	False	False	-3331.95629882813	-1003.48272705078	74.3125076293945	0.698115170001984	0.950911939144135	0.499964475631714	66.1791076660156	4434
True	False	False	False	False	-3346.63037109375	-871.987609863281	41.0382537841797	0.739717543125153	0.949179470539093	0.611384451389313	62.4864883422852	2312
True	False	False	False	False	-3335.92333984375	-809.343566894531	59.8936653137207	0.681443929672241	0.931373178958893	0.466478526592255	62.4074058532715	3370
True	False	False	False	False	-3336.73657226563	-543.850280761719	70.9850845336914	0.596207082271576	0.941036343574524	0.3415607213974	57.734375	3695
True	False	False	False	False	-3342.65356445313	-484.771484375	39.9291114807129	0.705993711948395	0.937638282775879	0.517492473125458	59.5833320617676	2145
True	False	False	False	False	-3341.6240234375	-445.826232910156	15.5279874801636	0.514855980873108	0.915855765342712	0.260309815406799	57	798
True	False	False	False	False	-3341.44482421875	-373.434173583984	89.8404998779297	0.744702398777008	0.945653796195984	0.629155278205872	62.7160491943359	5080
True	False	False	False	False	-3337.07470703125	24.9945526123047	59.8936653137207	0.383923351764679	0.866797268390656	0.166205197572708	59.5925941467285	3218
True	False	False	False	False	-3336.22900390625	-641.542663574219	69.8759460449219	0.330126374959946	0.884100496768951	0.135485798120499	61.5873031616211	3880
True	False	False	False	False	-3327.34252929688	-524.789123535156	82.0765075683594	0.797737896442413	0.962681770324707	1	62.5540542602539	4629
True	False	False	False	False	-3332.92431640625	-45.6132888793945	119.787330627441	0.75546407699585	0.949004113674164	0.673323512077332	70.5092620849609	7615
True	False	False	False	False	-3334.13720703125	-10.0674629211426	123.114753723145	0.865629196166992	0.968259692192078	1	75.8108139038086	8415
True	False	False	False	False	-3333.54052734375	50.8772125244141	14.4188451766968	0.560572564601898	0.890977501869202	0.302906334400177	59.9230766296387	779
True	False	False	False	False	-3329.283203125	-460.341796875	41.0382537841797	0.553984642028809	0.853193402290344	0.296334236860275	62.2702713012695	2304
True	False	False	False	False	-3323.630859375	-312.905609130859	41.0382537841797	0.760389924049377	0.942317605018616	0.697156250476837	62.3243255615234	2306
True	False	False	False	False	-3324.03637695313	-141.940231323242	29.9468326568604	0.624239027500153	0.938818573951721	0.376477956771851	61.037036895752	1648
True	False	False	False	False	-3323.6513671875	-63.9212112426758	84.2947845458984	0.497846275568008	0.929728090763092	0.246043413877487	62.6973686218262	4765
True	False	False	False	False	-3321.78149414063	-1176.67602539063	26.6194076538086	0.538898706436157	0.943475782871246	0.281865775585175	81.625	1959
True	False	False	False	False	-3313.052734375	-1101.76477050781	14.4188451766968	0.359612822532654	0.800372958183289	0.151879608631134	64.7692337036133	842
True	False	False	False	False	-3312.720703125	-899.233642578125	57.6753807067871	0.760451793670654	0.943996608257294	0.697474420070648	65.3846130371094	3400
True	False	False	False	False	-3319.58959960938	-564.273376464844	48.80224609375	0.773984313011169	0.955666422843933	0.784835934638977	58.0681800842285	2555
True	False	False	False	False	-3316.2744140625	-729.16796875	26.6194076538086	0.718682765960693	0.912226259708405	0.54864364862442	60.0833320617676	1442
True	False	False	False	False	-3294.65869140625	-722.068542480469	26.6194076538086	0.554879128932953	0.900579810142517	0.297217160463333	60.4583320617676	1451
True	False	False	False	False	-3304.76489257813	-286.276031494141	36.6016845703125	0.523612141609192	0.869582533836365	0.267961025238037	56.9696960449219	1880
True	False	False	False	False	-3315.71801757813	-248.473770141602	44.3656768798828	0.673765122890472	0.929704606533051	0.452423572540283	63.0499992370605	2522
True	False	False	False	False	-3311.42138671875	-207.233367919922	31.0559749603271	0.695939123630524	0.934921622276306	0.495332807302475	60.8928565979004	1705
True	False	False	False	False	-3311.357421875	-19.9062824249268	161.934722900391	0.653873205184937	0.956814289093018	0.41922265291214	73.7671203613281	10770
True	False	False	False	False	-3309.91357421875	-258.822021484375	21.0736961364746	0.698733150959015	0.947545111179352	0.501295566558838	62.1578941345215	1181
True	False	False	False	False	-3303.50561523438	-85.2118148803711	39.9291114807129	0.471643835306168	0.891498148441315	0.225454315543175	60.7222213745117	2186
True	False	False	False	False	-3299.22729492188	-540.781311035156	56.5662384033203	0.620341122150421	0.906850039958954	0.37133863568306	58.9411773681641	3006
True	False	False	False	False	-3291.59326171875	-238.624267578125	35.4925422668457	0.627549946308136	0.932539701461792	0.380923300981522	62.90625	2013
True	False	False	False	False	-3298.365234375	-51.7143592834473	13.3097038269043	0.66390061378479	0.925560414791107	0.435427129268646	57.8333320617676	694
True	False	False	False	False	-3293.22338867188	-147.524291992188	13.3097038269043	0.685805439949036	0.934609174728394	0.474820286035538	58.6666679382324	704
True	False	False	False	False	-3291.03881835938	-977.440612792969	28.8376903533936	0.797349810600281	0.952098965644836	1	60.538459777832	1574
True	False	False	False	False	-3290.77514648438	-621.595825195313	41.0382537841797	0.693152844905853	0.936613917350769	0.489524483680725	59.8378372192383	2214
True	False	False	False	False	-3290.02416992188	14.5840644836426	48.80224609375	0.728147208690643	0.951474487781525	0.574816465377808	62.6136360168457	2755
True	False	False	False	False	-3289.68212890625	-500.096801757813	110.914192199707	0.672940909862518	0.928650975227356	0.450959801673889	66.5400009155273	6654
True	False	False	False	False	-3289.478515625	-1269.45361328125	26.6194076538086	0.736015200614929	0.948983788490295	0.599038541316986	75.7083358764648	1817
True	False	False	False	False	-3285.91528320313	-1022.8056640625	119.787330627441	0.764188587665558	0.950826644897461	0.717723667621613	73.4907379150391	7937
True	False	False	False	False	-3286.3515625	-657.252197265625	35.4925422668457	0.340116292238235	0.821776747703552	0.140926599502563	57.875	1852
True	False	False	False	False	-3285.5263671875	42.7646026611328	74.3125076293945	0.564278304576874	0.920288264751434	0.306675344705582	62.6716423034668	4199
True	False	False	False	False	-3283.9052734375	-1308.9990234375	109.805053710938	0.795083343982697	0.954649329185486	1	97.5454559326172	9657
True	False	False	False	False	-3237.80590820313	-1292.50549316406	39.9291114807129	0.51785808801651	0.86119556427002	0.262908548116684	68.3333358764648	2460
True	False	False	False	False	-3270.84887695313	-1164.08337402344	35.4925422668457	0.689935445785522	0.919215440750122	0.482980132102966	63.78125	2041
True	False	False	False	False	-3266.43041992188	-1074.80871582031	9.98227787017822	0.606388568878174	0.91785192489624	0.353718668222427	63.8888893127441	575
True	False	False	False	False	-3273.30981445313	-925.690795898438	156.389007568359	0.417924255132675	0.874300599098206	0.187634900212288	71.2269515991211	10043
True	False	False	False	False	-3281.14868164063	-858.099975585938	26.6194076538086	0.554879128932953	0.879278779029846	0.297217160463333	60.0833320617676	1442
True	False	False	False	False	-3277.05908203125	-751.904418945313	14.4188451766968	0.601119041442871	0.931946337223053	0.347356885671616	57.6153831481934	749
True	False	False	False	False	-3277.10302734375	-306.079162597656	12.2005615234375	0.294721484184265	0.760586440563202	0.11706218868494	61.5454559326172	677
True	False	False	False	False	-3278.4326171875	-295.050201416016	44.3656768798828	0.55325049161911	0.856750249862671	0.295611768960953	63.5750007629395	2543
True	False	False	False	False	-3275.66284179688	-351.440673828125	131.987884521484	0.767450094223022	0.959885716438293	0.737363755702972	72.5630264282227	8635
True	False	False	False	False	-3272.84936523438	-20.1179389953613	28.8376903533936	0.681263327598572	0.917894423007965	0.466138988733292	62.1923065185547	1617
True	False	False	False	False	-3272.30859375	-1048.80444335938	63.2210922241211	0.668725430965424	0.934665203094482	0.443600505590439	66.2631607055664	3777
True	False	False	False	False	-3265.58081054688	-690.534729003906	42.1473922729492	0.668440997600555	0.933859884738922	0.44311136007309	57.3684196472168	2180
True	False	False	False	False	-3271.35571289063	-527.663696289063	67.6576614379883	0.690706789493561	0.950720965862274	0.484533697366714	64.3606567382813	3926
True	False	False	False	False	-3271.68920898438	8.92651081085205	124.223899841309	0.838463246822357	0.965185582637787	1	76.4642868041992	8564
True	False	False	False	False	-3270.50463867188	-111.331047058105	94.2770690917969	0.430712759494781	0.846035361289978	0.1961639970541	64.3058853149414	5466
True	False	False	False	False	-3266.6181640625	-655.841369628906	47.6931037902832	0.770316362380981	0.946144938468933	0.756583452224731	58.4651145935059	2514
True	False	False	False	False	-3263.34912109375	-579.304077148438	93.1679229736328	0.748380422592163	0.962716162204742	0.643250167369843	64.3690490722656	5407
True	False	False	False	False	-3260.94604492188	-408.19580078125	14.4188451766968	0.619212806224823	0.927047312259674	0.369869381189346	57.230770111084	744
True	False	False	False	False	-3260.75439453125	-264.165405273438	27.7285480499268	0.655060887336731	0.948771238327026	0.421090096235275	56.6800003051758	1417
True	False	False	False	False	-3258.60205078125	-457.409973144531	96.4953460693359	0.732719540596008	0.941627144813538	0.588583052158356	62.8620681762695	5469
True	False	False	False	False	-3255.515625	-1154.97814941406	47.6931037902832	0.665943384170532	0.937023341655731	0.43885612487793	65.0465087890625	2797
True	False	False	False	False	-3251.4306640625	-1021.96966552734	124.223899841309	0.814991533756256	0.953796982765198	1	70.0089263916016	7841
True	False	False	False	False	-3254.57666015625	-426.733428955078	21.0736961364746	0.509064376354218	0.928314328193665	0.255366504192352	55.7368431091309	1059
True	False	False	False	False	-3254.8359375	-236.894012451172	87.6222152709961	0.552608013153076	0.875018775463104	0.294981062412262	64.6075973510742	5104
True	False	False	False	False	-3252.89599609375	-895.594665527344	55.4570960998535	0.468346506357193	0.849461853504181	0.222972095012665	61.8199996948242	3091
True	False	False	False	False	-3250.08642578125	-831.581359863281	26.6194076538086	0.718682765960693	0.937802910804749	0.54864364862442	63.375	1521
True	False	False	False	False	-3248.96508789063	-541.012145996094	78.7490768432617	0.563279688358307	0.924875557422638	0.305654495954514	64.6338043212891	4589
True	False	False	False	False	-3247.87451171875	-1220.54431152344	32.1651153564453	0.670478940010071	0.923053503036499	0.446636199951172	63.0689659118652	1829
True	False	False	False	False	-3231.94262695313	-1140.07592773438	52.1296730041504	0.703710198402405	0.956019997596741	0.512283682823181	63	2961
True	False	False	False	False	-3243.43627929688	-816.222778320313	19.9645557403564	0.571213245391846	0.891172528266907	0.313874661922455	63	1134
True	False	False	False	False	-3244.56127929688	-690.540649414063	48.80224609375	0.585593402385712	0.942373871803284	0.32945117354393	57.7045440673828	2539
True	False	False	False	False	-3243.2138671875	-62.8876686096191	57.6753807067871	0.760451793670654	0.941845417022705	0.697474420070648	63.3269233703613	3293
True	False	False	False	False	-3243.35375976563	55.6110725402832	47.6931037902832	0.682282447814941	0.919878423213959	0.46806126832962	68.0232543945313	2925
True	False	False	False	False	-3241.05493164063	-475.281585693359	21.0736961364746	0.568957209587097	0.895619094371796	0.311511278152466	56.1578941345215	1067
True	False	False	False	False	-3237.27856445313	-280.092956542969	26.6194076538086	0.780536234378815	0.950671494007111	0.854119598865509	58.75	1410
True	False	False	False	False	-3240.69116210938	11.793851852417	63.2210922241211	0.819941997528076	0.967193424701691	1	62.1929817199707	3545
True	False	False	False	False	-3236.09838867188	-784.011962890625	24.401123046875	0.622672140598297	0.929314136505127	0.374400079250336	59.0454559326172	1299
True	False	False	False	False	-3235.11743164063	-1120.4619140625	41.0382537841797	0.492430806159973	0.919614017009735	0.241656303405762	62.5405387878418	2314
True	False	False	False	False	-3233.84033203125	-967.303833007813	104.259346008301	0.639728426933289	0.951166808605194	0.397951126098633	66.6808547973633	6268
True	False	False	False	False	-3234.53442382813	-216.370574951172	100.931915283203	0.681251406669617	0.935994625091553	0.466116547584534	65.4945068359375	5960
True	False	False	False	False	-3230.88061523438	-160.129364013672	65.4393768310547	0.627089440822601	0.952255964279175	0.380300492048264	61.1864395141602	3610
True	False	False	False	False	-3231.6640625	-97.1737518310547	31.0559749603271	0.647358953952789	0.929583609104156	0.409211099147797	59.25	1659
True	False	False	False	False	-3230.62573242188	-1351.279296875	17.7462711334229	0.452852487564087	0.831264853477478	0.211607307195663	67.75	1084
True	False	False	False	False	-3225.81079101563	-1220.90588378906	66.5485153198242	0.798536419868469	0.956483066082001	1	65.1999969482422	3912
True	False	False	False	False	-3228.71484375	-492.010620117188	78.7490768432617	0.754633009433746	0.934424698352814	0.669563829898834	67.0140838623047	4758
True	False	False	False	False	-3230.60498046875	-408.639312744141	23.2919807434082	0.521954357624054	0.854388058185577	0.266495555639267	59.4285697937012	1248
True	False	False	False	False	-3227.65869140625	-9.3235969543457	28.8376903533936	0.534328043460846	0.872764050960541	0.277632147073746	58.6923065185547	1526
True	False	False	False	False	-3225.1435546875	-997.098327636719	46.5839614868164	0.720192134380341	0.952934086322784	0.552630007266998	62.738094329834	2635
True	False	False	False	False	-3224.99365234375	-268.108551025391	21.0736961364746	0.745215535163879	0.945828497409821	0.631068110466003	56.7894744873047	1079
True	False	False	False	False	-3224.2099609375	-1427.75964355469	18.8554134368896	0.75434798002243	0.942380666732788	0.66828989982605	68.0588226318359	1157
True	False	False	False	False	-3224.12255859375	-1082.02746582031	67.6576614379883	0.715653538703918	0.936681926250458	0.540836870670319	65.393440246582	3989
True	False	False	False	False	-3223.392578125	-409.604431152344	11.0914192199707	0.392218708992004	0.806982040405273	0.171276226639748	59.2000007629395	592
True	False	False	False	False	-3222.18920898438	-63.4366874694824	37.7108268737793	0.636951267719269	0.940057277679443	0.393970042467117	62.470588684082	2124
True	False	False	False	False	-3221.32006835938	-1461.16284179688	34.3833999633789	0.812275528907776	0.962674856185913	1	73.3225784301758	2273
True	False	False	False	False	-3221.19067382813	-1399.05346679688	51.0205307006836	0.661707580089569	0.918561160564423	0.431795805692673	67.9565200805664	3126
True	False	False	False	False	-3219.48315429688	-1173.78881835938	80.9673614501953	0.735607385635376	0.932612717151642	0.59771865606308	67.7808227539063	4948
True	False	False	False	False	-3215.00903320313	-892.574035644531	106.477630615234	0.784542441368103	0.935400485992432	0.936093747615814	68.4270858764648	6569
True	False	False	False	False	-3221.28002929688	26.2129898071289	107.586769104004	0.726169049739838	0.956214725971222	0.56910252571106	75.4948425292969	7323
True	False	False	False	False	-3220.26611328125	-563.79150390625	27.7285480499268	0.4596928358078	0.867999970912933	0.216565191745758	59	1475
True	False	False	False	False	-3219.66040039063	-297.513732910156	19.9645557403564	0.571213245391846	0.891172528266907	0.313874661922455	58.2777786254883	1049
True	False	False	False	False	-3216.54443359375	-94.7507019042969	68.7667999267578	0.727385580539703	0.947912156581879	0.572600066661835	63.3709678649902	3929
True	False	False	False	False	-3213.0283203125	-1050.62316894531	105.36848449707	0.795948684215546	0.955981969833374	1	68.5473709106445	6512
True	False	False	False	False	-3211.30078125	-150.872650146484	35.4925422668457	0.75548255443573	0.94477391242981	0.673407912254333	57.78125	1849
True	False	False	False	False	-3211.16064453125	-1342.46704101563	35.4925422668457	0.739838838577271	0.945348680019379	0.6118004322052	67.875	2172
True	False	False	False	False	-3210.1669921875	-1312.37048339844	42.1473922729492	0.546627998352051	0.866446018218994	0.289181053638458	65.0263137817383	2471
True	False	False	False	False	-3208.17553710938	-789.043640136719	37.7108268737793	0.748016774654388	0.944049656391144	0.64181524515152	65.2058792114258	2217
True	False	False	False	False	-3207.49633789063	-1229.26806640625	29.9468326568604	0.624239027500153	0.929583609104156	0.376477956771851	65.0370407104492	1756
True	False	False	False	False	-3207.10717773438	-383.108612060547	92.0587844848633	0.798473179340363	0.967214345932007	1	64.7831344604492	5377
True	False	False	False	False	-3206.76708984375	-125.744041442871	124.223899841309	0.526589572429657	0.871994912624359	0.270613342523575	66.0803604125977	7401
True	False	False	False	False	-3206.58935546875	36.5551719665527	27.7285480499268	0.566153109073639	0.882038652896881	0.308602601289749	73.9599990844727	1849
True	False	False	False	False	-3205.83081054688	-1495.40515136719	77.6399383544922	0.781193256378174	0.957493424415588	0.863637804985046	81.3142852783203	5692
True	False	False	False	False	-3193.22021484375	-1377.69152832031	85.4039306640625	0.633855164051056	0.959596514701843	0.389601677656174	66.9740295410156	5157
True	False	False	False	False	-3198.75952148438	-1194.70861816406	15.5279874801636	0.528643012046814	0.906391263008118	0.272457957267761	60.5714302062988	848
True	False	False	False	False	-3204.31005859375	-1025.29638671875	114.241622924805	0.740824818611145	0.950423002243042	0.615211486816406	68.8155364990234	7088
True	False	False	False	False	-3205.11987304688	-823.749572753906	47.6931037902832	0.770316362380981	0.957641243934631	0.756583452224731	57.7209320068359	2482
True	False	False	False	False	-3200.41259765625	-358.234893798828	9.98227787017822	0.606388568878174	0.879486918449402	0.353718668222427	56.2222213745117	506
True	False	False	False	False	-3200.81079101563	18.583179473877	26.6194076538086	0.62885844707489	0.925036311149597	0.382700979709625	67.25	1614
True	False	False	False	False	-3200.06298828125	-416.251892089844	23.2919807434082	0.594368875026703	0.93653929233551	0.339423686265945	57.523811340332	1208
True	False	False	False	False	-3199.18383789063	-938.415100097656	19.9645557403564	0.661957681179047	0.927662193775177	0.432207375764847	60.2777786254883	1085
True	False	False	False	False	-3197.92333984375	-464.262847900391	17.7462711334229	0.762108087539673	0.940302610397339	0.706189274787903	56.875	910
True	False	False	False	False	-3197.7236328125	-1081.25805664063	85.4039306640625	0.686015367507935	0.946501493453979	0.475228786468506	64.4805221557617	4965
True	False	False	False	False	-3197.3623046875	-1357.45910644531	33.2742576599121	0.762006044387817	0.949561536312103	0.705641031265259	66.2666702270508	1988
True	False	False	False	False	-3194.12939453125	-1134.55114746094	58.7845230102539	0.509868443012238	0.845648109912872	0.256047338247299	68.8867950439453	3651
True	False	False	False	False	-3195.32641601563	-779.603271484375	22.1828384399414	0.691018760204315	0.941173493862152	0.485164731740952	64	1280
True	False	False	False	False	-3193.052734375	-341.703826904297	17.7462711334229	0.762108087539673	0.940302610397339	0.706189274787903	59	944
True	False	False	False	False	-3194.99072265625	-243.010940551758	51.0205307006836	0.712404549121857	0.950739860534668	0.532733857631683	57.5434799194336	2647
True	False	False	False	False	-3192.76538085938	-1563.46752929688	52.1296730041504	0.791674017906189	0.95892596244812	1	93.3191452026367	4386
True	False	False	False	False	-3178.6279296875	-1540.83154296875	90.9496383666992	0.815059661865234	0.962392508983612	1	72.7804870605469	5968
True	False	False	False	False	-3190.31762695313	-1404.25415039063	47.6931037902832	0.594744265079498	0.947627902030945	0.339858740568161	64.1860427856445	2760
True	False	False	False	False	-3188.02026367188	-1319.76721191406	43.256534576416	0.686031520366669	0.928053855895996	0.475260227918625	64.4102554321289	2512
True	False	False	False	False	-3191.42114257813	-1289.44763183594	29.9468326568604	0.529495239257813	0.861072659492493	0.2732273042202	64.1111145019531	1731
True	False	False	False	False	-3183.931640625	-1264.66064453125	37.7108268737793	0.625182271003723	0.931378662586212	0.377736806869507	65.6764678955078	2233
True	False	False	False	False	-3190.00439453125	-178.373092651367	33.2742576599121	0.646814525127411	0.91290944814682	0.408391445875168	59.2666664123535	1778
True	False	False	False	False	-3189.95068359375	-1230.70520019531	18.8554134368896	0.733056426048279	0.934281527996063	0.589630365371704	64.5882339477539	1098
True	False	False	False	False	-3188.13891601563	-1175.67553710938	80.9673614501953	0.760632932186127	0.948343932628632	0.698408961296082	65.315071105957	4768
True	False	False	False	False	-3181.33447265625	-817.257995605469	57.6753807067871	0.719225645065308	0.955637335777283	0.550069808959961	59.9038467407227	3115
True	False	False	False	False	-3189.03759765625	-499.149383544922	24.401123046875	0.546809315681458	0.873669385910034	0.28935506939888	59.2727279663086	1304
True	False	False	False	False	-3184.3447265625	-46.1467514038086	72.0942230224609	0.579103887081146	0.948876082897186	0.322309136390686	70.5846176147461	4588
True	False	False	False	False	-3175.5830078125	-1051.74816894531	102.041061401367	0.708863019943237	0.948614001274109	0.524197518825531	67.0434799194336	6168
True	False	False	False	False	-3175.53930664063	-910.073486328125	28.8376903533936	0.681263327598572	0.903990864753723	0.466138988733292	61.3461532592773	1595
True	False	False	False	False	-3175.16479492188	-392.921142578125	19.9645557403564	0.53901207447052	0.897362768650055	0.28197169303894	54.2777786254883	977
True	False	False	False	False	-3174.8525390625	-301.474212646484	44.3656768798828	0.749354422092438	0.937508821487427	0.647141218185425	56.25	2250
True	False	False	False	False	-3173.83422851563	-37.3200759887695	27.7285480499268	0.707581996917725	0.932306885719299	0.521181464195251	65.6399993896484	1641
True	False	False	False	False	-3173.75659179688	-81.6255798339844	28.8376903533936	0.544970512390137	0.911554515361786	0.287595450878143	58.3461532592773	1517
True	False	False	False	False	-3171.5048828125	-1345.04895019531	24.401123046875	0.546809315681458	0.913262784481049	0.28935506939888	62.0909080505371	1366
True	False	False	False	False	-3171.14575195313	-1227.05004882813	117.569046020508	0.784229159355164	0.952778518199921	0.925705969333649	73.6320724487305	7805
True	False	False	False	False	-3169.72119140625	-1002.46514892578	73.203369140625	0.456431657075882	0.872158706188202	0.214190006256104	64.2727279663086	4242
True	False	False	False	False	-3169.43872070313	-1422.07531738281	57.6753807067871	0.719225645065308	0.947627902030945	0.550069808959961	65.1538467407227	3388
True	False	False	False	False	-3157.00122070313	-1315.44006347656	59.8936653137207	0.624239027500153	0.945590615272522	0.376477956771851	64.2222213745117	3468
True	False	False	False	False	-3167.1982421875	-1104.99645996094	42.1473922729492	0.555714786052704	0.924013257026672	0.29804465174675	70.7105255126953	2687
True	False	False	False	False	-3168.84130859375	8.4503288269043	141.970169067383	0.5884068608284	0.91524350643158	0.332607984542847	82.484375	10558
True	False	False	False	False	-3167.0634765625	-675.423889160156	51.0205307006836	0.729883551597595	0.933086514472961	0.579949259757996	60.4130439758301	2779
True	False	False	False	False	-3166.5859375	-516.32177734375	19.9645557403564	0.585402190685272	0.939718544483185	0.329237997531891	52.9444427490234	953
True	False	False	False	False	-3165.17700195313	-473.488464355469	14.4188451766968	0.560572564601898	0.912751436233521	0.302906334400177	54.3076934814453	706
True	False	False	False	False	-3161.98828125	-1112.75964355469	13.3097038269043	0.554879128932953	0.890928745269775	0.297217160463333	70.1666641235352	842
True	False	False	False	False	-3158.892578125	-970.123107910156	70.9850845336914	0.63614410161972	0.922701418399811	0.392824232578278	61.96875	3966
True	False	False	False	False	-3161.83203125	-206.383163452148	89.8404998779297	0.779232859611511	0.958789765834808	0.837222635746002	66.7901229858398	5410
True	False	False	False	False	-3161.56079101563	-944.118530273438	87.6222152709961	0.75999253988266	0.935902118682861	0.695125102996826	64.0759506225586	5062
True	False	False	False	False	-3160.681640625	-754.332458496094	16.6371288299561	0.449176728725433	0.807163417339325	0.208980649709702	57.2000007629395	858
True	False	False	False	False	-3159.17919921875	-229.187194824219	55.4570960998535	0.731203615665436	0.928274095058441	0.583928167819977	59.0800018310547	2954
True	False	False	False	False	-3158.91284179688	22.5837821960449	11.0914192199707	0.673765122890472	0.91785192489624	0.452423572540283	65.6999969482422	657
True	False	False	False	False	-3155.99194335938	-1599.59533691406	85.4039306640625	0.802311480045319	0.952727735042572	1	75.0259704589844	5777
True	False	False	False	False	-3150.9384765625	-1535.10021972656	96.4953460693359	0.74201226234436	0.951622247695923	0.619389593601227	68.2988510131836	5942
True	False	False	False	False	-3147.98974609375	-1259.41809082031	84.2947845458984	0.628854393959045	0.885997176170349	0.382695436477661	69.8421020507813	5308
True	False	False	False	False	-3152.74389648438	-1160.57214355469	92.0587844848633	0.787859082221985	0.960797727108002	1	69.4578323364258	5765
True	False	False	False	False	-3153.85888671875	-782.760009765625	32.1651153564453	0.670478940010071	0.897748708724976	0.446636199951172	56.1379318237305	1628
True	False	False	False	False	-3150.22192382813	-1218.1279296875	62.1119499206543	0.787172973155975	0.955277323722839	1	69.3571395874023	3884
True	False	False	False	False	-3148.67602539063	-1126.572265625	19.9645557403564	0.621916890144348	0.918594658374786	0.373404234647751	65.3888854980469	1177
True	False	False	False	False	-3149.408203125	-109.743476867676	43.256534576416	0.6188143491745	0.909987151622772	0.369352430105209	58.5897445678711	2285
True	False	False	False	False	-3148.99267578125	-1019.68255615234	24.401123046875	0.658792555332184	0.916639149188995	0.427046239376068	65	1430
True	False	False	False	False	-3147.6591796875	-1496.63061523438	86.513069152832	0.812731087207794	0.955295741558075	1	77.2051315307617	6022
True	False	False	False	False	-3138.59814453125	-1440.70959472656	38.8199691772461	0.68638277053833	0.916940152645111	0.475945204496384	62.9428558349609	2203
True	False	False	False	False	-3145.3857421875	-1372.65026855469	70.9850845336914	0.67627340555191	0.948652565479279	0.456930339336395	62.5625	4004
True	False	False	False	False	-3144.365234375	-1193.46020507813	78.7490768432617	0.613279163837433	0.895572483539581	0.362274169921875	69.591552734375	4941
True	False	False	False	False	-3140.76538085938	-611.776977539063	12.2005615234375	0.768196105957031	0.939064502716064	0.742168962955475	55.2727279663086	608
True	False	False	False	False	-3142.67065429688	-50.6380195617676	61.0028076171875	0.704861104488373	0.945559740066528	0.51489520072937	57.1454544067383	3143
True	False	False	False	False	-3141.61669921875	47.8681335449219	113.132476806641	0.668162107467651	0.919773876667023	0.442632764577866	66.7745132446289	6811
True	False	False	False	False	-3139.97412109375	-263.663299560547	16.6371288299561	0.566403210163116	0.906391263008118	0.308860749006271	53.5999984741211	804
True	False	False	False	False	-3138.59594726563	-28.025032043457	45.4748191833496	0.73448771238327	0.949512124061584	0.594133496284485	62.5609741210938	2565
True	False	False	False	False	-3137.8291015625	-1031.47790527344	75.4216537475586	0.517702579498291	0.908812165260315	0.262773334980011	68.0735321044922	4629
True	False	False	False	False	-3134.28833007813	-1289.41015625	164.153015136719	0.610078454017639	0.932459592819214	0.358265787363052	76.4189224243164	11310
True	False	False	False	False	-3134.20288085938	-1229.02233886719	29.9468326568604	0.582133054733276	0.876033306121826	0.325619131326675	61.3333320617676	1656
True	False	False	False	False	-3130.91723632813	-997.111572265625	83.1856460571289	0.711920857429504	0.93037873506546	0.531550288200378	66.3199996948242	4974
True	False	False	False	False	-3133.38012695313	-824.208923339844	53.2388153076172	0.761617660522461	0.949315667152405	0.703567922115326	68.875	3306
True	False	False	False	False	-3132.56567382813	-661.251403808594	15.5279874801636	0.549106180667877	0.86681991815567	0.291569441556931	56.3571434020996	789
True	False	False	False	False	-3130.35302734375	-1178.63244628906	68.7667999267578	0.754140198230743	0.948924779891968	0.667366206645966	67.3387069702148	4175
True	False	False	False	False	-3129.13647460938	-1408.61022949219	58.7845230102539	0.705373823642731	0.930412709712982	0.516067683696747	69.301887512207	3673
True	False	False	False	False	-3126.078125	-1645.60766601563	28.8376903533936	0.681263327598572	0.903990864753723	0.466138988733292	65.3846130371094	1700
True	False	False	False	False	-3122.63745117188	-1550.021484375	146.40673828125	0.762958765029907	0.940494775772095	0.710821986198425	72.9469680786133	9629
True	False	False	False	False	-3124.416015625	-1068.931640625	78.7490768432617	0.624464571475983	0.952540874481201	0.376778483390808	62.6901397705078	4451
True	False	False	False	False	-3123.75439453125	-1339.63110351563	118.678184509277	0.801031827926636	0.94506710767746	1	71.233642578125	7622
True	False	False	False	False	-3122.09423828125	-1206.93322753906	56.5662384033203	0.789839804172516	0.950843214988708	1	64.5098037719727	3290
True	False	False	False	False	-3121.02685546875	-1713.40991210938	116.459907531738	0.429046660661697	0.900056719779968	0.195037230849266	84.8380966186523	8908
True	False	False	False	False	-3089.05078125	-1619.12109375	161.934722900391	0.750114381313324	0.958845496177673	0.650226891040802	77.3356170654297	11291
True	False	False	False	False	-3113.962890625	-1521.79821777344	97.6044921875	0.784017562866211	0.953913331031799	0.919521510601044	70.2272720336914	6180
True	False	False	False	False	-3115.35083007813	-218.489944458008	24.401123046875	0.715491533279419	0.931973576545715	0.54042637348175	54.7272720336914	1204
True	False	False	False	False	-3120.35815429688	-2.47853994369507	44.3656768798828	0.703622102737427	0.924671590328217	0.512084782123566	67.0999984741211	2684
True	False	False	False	False	-3119.29052734375	-22.367359161377	82.0765075683594	0.825832903385162	0.969224810600281	1	70.2027053833008	5195
True	False	False	False	False	-3114.6005859375	-1499.12023925781	147.515884399414	0.784993588924408	0.957822740077972	0.955616056919098	77.8646621704102	10356
True	False	False	False	False	-3105.642578125	-1441.94396972656	34.3833999633789	0.770503997802734	0.943335175514221	0.757918477058411	63.0645179748535	1955
True	False	False	False	False	-3110.14233398438	-1360.78564453125	86.513069152832	0.801492035388947	0.942426681518555	1	65.9871826171875	5147
True	False	False	False	False	-3103.86279296875	-1169.20080566406	74.3125076293945	0.722276210784912	0.945610642433167	0.558245301246643	66.5970153808594	4462
True	False	False	False	False	-3106.71728515625	-138.917388916016	119.787330627441	0.80851811170578	0.968901455402374	1	61.6574058532715	6659
True	False	False	False	False	-3110.43798828125	8.97097587585449	70.9850845336914	0.820201992988586	0.959310948848724	1	70.5	4512
True	False	False	False	False	-3110.1044921875	-43.2829246520996	68.7667999267578	0.668374955654144	0.916887581348419	0.442998021841049	59.4516143798828	3686
True	False	False	False	False	-3106.41284179688	-1112.85424804688	48.80224609375	0.555250585079193	0.891475319862366	0.297584682703018	61.2272720336914	2694
True	False	False	False	False	-3106.302734375	-973.070373535156	122.005615234375	0.833331942558289	0.95595383644104	1	111.054542541504	12216
True	False	False	False	False	-3104.50659179688	24.4354019165039	17.7462711334229	0.64491605758667	0.915646016597748	0.405553311109543	58.4375	935
True	False	False	False	False	-3099.64111328125	-1243.62084960938	85.4039306640625	0.67364913225174	0.934825122356415	0.452217042446136	65.7922058105469	5066
True	False	False	False	False	-3094.8251953125	-1383.17993164063	44.3656768798828	0.749354422092438	0.939048767089844	0.647141218185425	62.4749984741211	2499
True	False	False	False	False	-3091.52124023438	-1155.80432128906	11.0914192199707	0.598902344703674	0.886379182338715	0.344725489616394	60.7999992370605	608
True	False	False	False	False	-3094.17602539063	-214.146133422852	74.3125076293945	0.698115170001984	0.957111597061157	0.499964475631714	57.4626884460449	3850
True	False	False	False	False	-3093.94580078125	-1057.89929199219	38.8199691772461	0.476393491029739	0.830629646778107	0.22907081246376	62.1142845153809	2174
True	False	False	False	False	-3093.92309570313	-450.114776611328	18.8554134368896	0.587365925312042	0.897734582424164	0.331435710191727	50.6470603942871	861
True	False	False	False	False	-3090.4052734375	-1589.54357910156	120.896469116211	0.721993744373322	0.946880519390106	0.557476460933685	71.7706451416016	7823
True	False	False	False	False	-3088.29931640625	-1522.4482421875	31.0559749603271	0.603693544864655	0.875982820987701	0.350445985794067	67.3571395874023	1886
True	False	False	False	False	-3088.380859375	-2.63428688049316	116.459907531738	0.74296110868454	0.943531692028046	0.622785210609436	65.3904724121094	6866
True	False	False	False	False	-3088.19409179688	-960.71337890625	9.98227787017822	0.606388568878174	0.906704366207123	0.353718668222427	55.5555572509766	500
True	False	False	False	False	-3087.4814453125	-1765.46630859375	54.3479537963867	0.791067004203796	0.965245127677917	1	73.6938781738281	3611
True	False	False	False	False	-3071.95727539063	-1694.45202636719	88.7313537597656	0.725948393344879	0.92123818397522	0.56847357749939	63.7000007629395	5096
True	False	False	False	False	-3084.45556640625	-1339.77355957031	94.2770690917969	0.479183495044708	0.879964053630829	0.231218218803406	66.6117630004883	5662
True	False	False	False	False	-3086.53857421875	-827.990173339844	18.8554134368896	0.809739828109741	0.949675559997559	1	56	952
True	False	False	False	False	-3085.8134765625	-1206.02026367188	126.442184448242	0.591495513916016	0.949082493782043	0.336117118597031	66.7368392944336	7608
True	False	False	False	False	-3084.35668945313	-1660.96423339844	154.17073059082	0.811846137046814	0.967889785766602	1	81.8273391723633	11374
True	False	False	False	False	-3076.85571289063	-1530.97082519531	75.4216537475586	0.675903141498566	0.884618282318115	0.456260055303574	70.9411773681641	4824
True	False	False	False	False	-3079.46997070313	-1301.34252929688	43.256534576416	0.779702305793762	0.96739661693573	0.843046307563782	69.4358978271484	2708
True	False	False	False	False	-3079.1171875	-1279.90307617188	138.64274597168	0.621234476566315	0.928891003131866	0.372507721185684	77.1920013427734	9649
True	False	False	False	False	-3073.6953125	-1365.77099609375	89.8404998779297	0.690838992595673	0.918033123016357	0.484800934791565	65.6543197631836	5318
True	False	False	False	False	-3072.80615234375	-1133.46069335938	31.0559749603271	0.63409149646759	0.882038652896881	0.389932572841644	61	1708
True	False	False	False	False	-3072.40283203125	41.4587860107422	112.023338317871	0.669003367424011	0.93629914522171	0.444079250097275	63.0297012329102	6366
True	False	False	False	False	-3068.98803710938	-1007.63366699219	76.5307922363281	0.547412693500519	0.927116334438324	0.289934992790222	61.4782600402832	4242
True	False	False	False	False	-3067.1572265625	-1822.31823730469	62.1119499206543	0.774550676345825	0.950586557388306	0.789673984050751	80.9642868041992	4534
True	False	False	False	False	-3063.63134765625	-1499.48693847656	85.4039306640625	0.686015367507935	0.914578437805176	0.475228786468506	64.7662353515625	4987
True	False	False	False	False	-3062.53491210938	-1468.56408691406	109.805053710938	0.762798249721527	0.946478605270386	0.709939241409302	70.717170715332	7001
True	False	False	False	False	-3039.46606445313	-1451.97033691406	80.9673614501953	0.642055153846741	0.921513795852661	0.401333630084991	67.7945175170898	4949
True	False	False	False	False	-3053.72192382813	-1381.64001464844	64.3302307128906	0.784255266189575	0.961130619049072	0.926509618759155	64.5517272949219	3744
True	False	False	False	False	-3060.55078125	-1324.41320800781	102.041061401367	0.654091596603394	0.931004166603088	0.419565081596375	67.6413040161133	6223
True	False	False	False	False	-3060.51440429688	-1177.8203125	22.1828384399414	0.462399274110794	0.871576011180878	0.218552485108376	59.7000007629395	1194
True	False	False	False	False	-3056.18969726563	-221.7333984375	59.8936653137207	0.565930902957916	0.863901615142822	0.308373481035233	54.9074058532715	2965
True	False	False	False	False	-3059.00219726563	9.60248756408691	112.023338317871	0.787644565105438	0.949947655200958	1	63.4950485229492	6413
True	False	False	False	False	-3050.17456054688	-432.441070556641	15.5279874801636	0.774550676345825	0.945763468742371	0.789673984050751	49.7857131958008	697
True	False	False	False	False	-3048.43188476563	-1404.05920410156	18.8554134368896	0.374008387327194	0.803831040859222	0.160268649458885	62.5882339477539	1064
True	False	False	False	False	-3044.869140625	-1240.19262695313	38.8199691772461	0.826309084892273	0.957971453666687	1	63.6285705566406	2227
True	False	False	False	False	-3035.48388671875	-1649.09936523438	135.315322875977	0.586829662322998	0.942737996578217	0.33083376288414	71.2704925537109	8695
True	False	False	False	False	-3035.22827148438	-1354.58349609375	14.4188451766968	0.619212806224823	0.917674422264099	0.369869381189346	59.3846168518066	772
True	False	False	False	False	-3038.23950195313	-87.5037307739258	97.6044921875	0.760120630264282	0.944984972476959	0.695777595043182	61.7159080505371	5431
True	False	False	False	False	-3037.82177734375	-875.959106445313	106.477630615234	0.739683151245117	0.92433089017868	0.611266613006592	64.2083358764648	6164
True	False	False	False	False	-3035.04638671875	-1516.51989746094	35.4925422668457	0.657634496688843	0.906265735626221	0.425183236598969	65.25	2088
True	False	False	False	False	-3032.43310546875	-1773.98937988281	90.9496383666992	0.730561852455139	0.944126904010773	0.581985175609589	69.6829299926758	5714
True	False	False	False	False	-3029.07177734375	-1687.44274902344	90.9496383666992	0.708294212818146	0.96260392665863	0.52285373210907	69.4512176513672	5695
True	False	False	False	False	-3027.38745117188	-1411.38818359375	87.6222152709961	0.82315069437027	0.957111597061157	1	67.4303817749023	5327
True	False	False	False	False	-3030.62573242188	-1371.88952636719	55.4570960998535	0.608177602291107	0.919227063655853	0.355913579463959	60.7200012207031	3036
True	False	False	False	False	-3026.30126953125	-1292.82922363281	135.315322875977	0.799174308776855	0.952686846256256	1	71.836067199707	8764
True	False	False	False	False	-3025.46313476563	-1619.46704101563	85.4039306640625	0.765360891819	0.93481183052063	0.724545955657959	69.4805221557617	5350
True	False	False	False	False	-3023.8046875	-1551.36926269531	114.241622924805	0.720488905906677	0.947516262531281	0.55342161655426	68.7766952514648	7084
True	False	False	False	False	-3009.05053710938	-1892.45581054688	45.4748191833496	0.690609216690063	0.928595900535583	0.484336644411087	69.4390258789063	2847
True	False	False	False	False	-3015.99633789063	47.0754508972168	44.3656768798828	0.716573357582092	0.941383063793182	0.543180823326111	60.6749992370605	2427
True	False	False	False	False	-3011.17163085938	-1806.0791015625	79.8582229614258	0.51785808801651	0.895261347293854	0.262908548116684	68.3055572509766	4918
True	False	False	False	False	-3009.06884765625	-1777.82348632813	99.8227767944336	0.754056692123413	0.949748158454895	0.666995942592621	71.2777786254883	6415
True	False	False	False	False	-3010.97192382813	-1433.10339355469	76.5307922363281	0.525315880775452	0.855164110660553	0.269475519657135	66.4782638549805	4587
True	False	False	False	False	-3010.67260742188	-1573.55322265625	41.0382537841797	0.680345416069031	0.913748681545258	0.464419931173325	60.7837829589844	2249
True	False	False	False	False	-3006.58764648438	-1485.16516113281	70.9850845336914	0.562897682189941	0.894956290721893	0.305264919996262	64.5625	4132
True	False	False	False	False	-3007.64331054688	-1319.19482421875	67.6576614379883	0.657594740390778	0.928417682647705	0.425119489431381	64.4426193237305	3931
True	False	False	False	False	-3005.32348632813	-1667.6796875	159.716445922852	0.784037590026855	0.936452269554138	0.920083165168762	79.25	11412
True	False	False	False	False	-3005.57690429688	-1307.46557617188	34.3833999633789	0.607939004898071	0.910925984382629	0.355619817972183	62.7096786499023	1944
True	False	False	False	False	-3005.11499023438	-1393.91833496094	79.8582229614258	0.787328362464905	0.958694219589233	1	63	4536
True	False	False	False	False	-3002.37060546875	-1268.13012695313	42.1473922729492	0.602947294712067	0.915396869182587	0.349546879529953	60.9473686218262	2316
True	False	False	False	False	-2996.78979492188	-1184.47277832031	13.3097038269043	0.743378639221191	0.942608833312988	0.624296009540558	55.75	669
True	False	False	False	False	-2996.681640625	-1225.93713378906	29.9468326568604	0.707465767860413	0.93486762046814	0.520909607410431	58	1566
True	False	False	False	False	-2996.13818359375	-1707.41870117188	137.533599853516	0.799695909023285	0.950967609882355	1	75.7822570800781	9397
True	False	False	False	False	-2993.52294921875	-1448.779296875	19.9645557403564	0.471643835306168	0.850437462329865	0.225454315543175	61.3888893127441	1105
True	False	False	False	False	-2994.66430664063	-1346.02490234375	53.2388153076172	0.730874300003052	0.921512126922607	0.582929074764252	64.8333358764648	3112
True	False	False	False	False	-2991.24560546875	-1757.97375488281	61.0028076171875	0.79117214679718	0.954758107662201	1	67.3090896606445	3702
True	False	False	False	False	-2991.86572265625	-1593.46069335938	17.7462711334229	0.64491605758667	0.936461865901947	0.405553311109543	65.6875	1051
True	False	False	False	False	-2987.5869140625	-1546.10827636719	109.805053710938	0.641384243965149	0.939120471477509	0.400353789329529	69.5555572509766	6886
True	False	False	False	False	-2987.03662109375	-1357.2978515625	59.8936653137207	0.822233557701111	0.9556485414505	1	65.5925903320313	3542
True	False	False	False	False	-2983.4951171875	-1616.23046875	94.2770690917969	0.791837513446808	0.955301940441132	1	67.3764724731445	5727
True	False	False	False	False	-2982.9443359375	-1855.70092773438	70.9850845336914	0.5884068608284	0.903990030288696	0.332607984542847	67.671875	4331
True	False	False	False	False	-2981.70263671875	-1820.55615234375	90.9496383666992	0.699367880821228	0.957231283187866	0.502670288085938	66.7439041137695	5473
True	False	False	False	False	-2982.7958984375	-1647.90368652344	143.079315185547	0.753439962863922	0.950682699680328	0.664282858371735	72.6744155883789	9375
True	False	False	False	False	-2982.37817382813	-1736.46826171875	42.1473922729492	0.796495378017426	0.947963654994965	1	62.6315803527832	2380
True	False	False	False	False	-2977.09790039063	-1409.44738769531	128.660461425781	0.789452075958252	0.959720134735107	1	72.3017272949219	8387
True	False	False	False	False	-2977.63916015625	-1387.57568359375	15.5279874801636	0.514855980873108	0.882846653461456	0.260309815406799	62.5	875
True	False	False	False	False	-2973.49438476563	-1755.05395507813	27.7285480499268	0.748627901077271	0.937802910804749	0.644232213497162	60.2400016784668	1506
True	False	False	False	False	-2967.99072265625	-1676.53039550781	43.256534576416	0.698659062385559	0.925013780593872	0.501135647296906	67.2307662963867	2622
True	False	False	False	False	-2964.91870117188	-1589.00964355469	77.6399383544922	0.664459466934204	0.918544054031372	0.436360716819763	66.0857162475586	4626
True	False	False	False	False	-2965.78393554688	-1375.42456054688	56.5662384033203	0.72866827249527	0.957037746906281	0.576345086097717	62.4313735961914	3184
True	False	False	False	False	-2967.91015625	-1339.33569335938	23.2919807434082	0.485519230365753	0.888639986515045	0.236159637570381	57.3809509277344	1205
True	False	False	False	False	-2966.94458007813	-1313.32385253906	33.2742576599121	0.708264887332916	0.94477391242981	0.52278470993042	58.466667175293	1754
True	False	False	False	False	-2965.52416992188	-1511.904296875	38.8199691772461	0.770017266273499	0.944049656391144	0.754476308822632	63.8285713195801	2234
True	False	False	False	False	-2960.02490234375	-1566.08801269531	89.8404998779297	0.805119872093201	0.953712105751038	1	67.1604919433594	5440
True	False	False	False	False	-2962.22534179688	-893.55908203125	19.9645557403564	0.705993711948395	0.945828497409821	0.517492473125458	51.7777786254883	932
True	False	False	False	False	-2962.2041015625	-1293.49597167969	32.1651153564453	0.48847970366478	0.871200740337372	0.238500252366066	56.1724128723145	1629
True	False	False	False	False	-2961.1298828125	-1236.73913574219	61.0028076171875	0.837460100650787	0.960947930812836	1	57.4181823730469	3158
True	False	False	False	False	-2962.17993164063	-628.541320800781	11.0914192199707	0.763594925403595	0.936281979084015	0.714360892772675	48.2999992370605	483
True	False	False	False	False	-2959.7041015625	-1896.21594238281	138.64274597168	0.768403470516205	0.940028250217438	0.74352765083313	74.6559982299805	9332
True	False	False	False	False	-2946.87182617188	-1759.4482421875	63.2210922241211	0.62701404094696	0.937915623188019	0.38019871711731	61.3859634399414	3499
True	False	False	False	False	-2958.60986328125	-1722.29150390625	61.0028076171875	0.731991708278656	0.968444228172302	0.586336493492126	65.1999969482422	3586
True	False	False	False	False	-2948.19799804688	-1676.6484375	38.8199691772461	0.655685126781464	0.916383981704712	0.422076970338821	67.1714248657227	2351
True	False	False	False	False	-2947.43627929688	-1445.580078125	45.4748191833496	0.72121262550354	0.921334981918335	0.555363178253174	62.3170738220215	2555
True	False	False	False	False	-2945.791015625	-1411.58984375	88.7313537597656	0.795180141925812	0.958110809326172	1	62.5374984741211	5003
True	False	False	False	False	-2945.6240234375	-1633.53649902344	154.17073059082	0.803418695926666	0.958261728286743	1	74.5755386352539	10366
True	False	False	False	False	-2944.44506835938	-1828.44580078125	143.079315185547	0.772836744785309	0.956129848957062	0.775464057922363	76.4573669433594	9863
True	False	False	False	False	-2943.01342773438	-1789.87316894531	200.754699707031	0.795972466468811	0.957695007324219	1	81.3701629638672	14728
True	False	False	False	False	-2943.48120117188	-1345.54626464844	69.8759460449219	0.703073918819427	0.942003548145294	0.510851562023163	59.6825408935547	3760
True	False	False	False	False	-2933.26293945313	-1730.57165527344	31.0559749603271	0.681158900260925	0.931563079357147	0.465942800045013	66.6071395874023	1865
True	False	False	False	False	-2941.51611328125	-1581.16296386719	136.424453735352	0.71093887090683	0.956349074840546	0.529164910316467	72.3089447021484	8894
True	False	False	False	False	-2941.36938476563	-1233.12341308594	53.2388153076172	0.563137233257294	0.91044408082962	0.305509120225906	55.8541679382324	2681
True	False	False	False	False	-2932.85424804688	-1883.36926269531	90.9496383666992	0.730561852455139	0.944822371006012	0.581985175609589	68.4268264770508	5611
True	False	False	False	False	-2929.236328125	-1855.46984863281	74.3125076293945	0.71211850643158	0.925569534301758	0.532033205032349	65.1194000244141	4363
True	False	False	False	False	-2931.73559570313	-1685.96142578125	100.931915283203	0.559397757053375	0.916126608848572	0.301722437143326	71.0329666137695	6464
True	False	False	False	False	-2930.37939453125	-1529.93371582031	103.150199890137	0.803309321403503	0.966595351696014	1	72.0860214233398	6704
True	False	False	False	False	-2928.798828125	-1513.28186035156	36.6016845703125	0.606794536113739	0.902988135814667	0.354215174913406	66.0606079101563	2180
True	False	False	False	False	-2926.35815429688	-1554.35778808594	118.678184509277	0.700915157794952	0.928260505199432	0.506053328514099	71.7289733886719	7675
True	False	False	False	False	-2923.87670898438	-1474.56286621094	26.6194076538086	0.583850502967834	0.907490372657776	0.327514171600342	58.8333320617676	1412
True	False	False	False	False	-2923.83422851563	-1733.17236328125	34.3833999633789	0.531570374965668	0.934698283672333	0.275109827518463	65.4838714599609	2030
True	False	False	False	False	-2918.7646484375	-1710.16186523438	18.8554134368896	0.445441395044327	0.888400435447693	0.20633764564991	64.4117660522461	1095
True	False	False	False	False	-2919.36206054688	-1637.93762207031	107.586769104004	0.587332129478455	0.936327278614044	0.331397712230682	67.6701049804688	6564
True	False	False	False	False	-2913.41723632813	-1490.4658203125	56.5662384033203	0.776553928852081	0.950349152088165	0.808126747608185	65.3725509643555	3334
True	False	False	False	False	-2910.98095703125	-1766.32434082031	62.1119499206543	0.67099004983902	0.947360217571259	0.447527855634689	66.4821395874023	3723
True	False	False	False	False	-2910.86645507813	-1695.4228515625	49.9113883972168	0.757985770702362	0.951043426990509	0.685172200202942	67.3777770996094	3032
True	False	False	False	False	-2911.04956054688	-1418.41516113281	88.7313537597656	0.682310163974762	0.926073908805847	0.468113631010056	61.7874984741211	4943
True	False	False	False	False	-2908.17138671875	-1744.04321289063	46.5839614868164	0.707453370094299	0.918404638767242	0.520880579948425	62.0476188659668	2606
True	False	False	False	False	-2900.35620117188	-1789.68566894531	47.6931037902832	0.628835141658783	0.939694166183472	0.382669180631638	63.7441864013672	2741
True	False	False	False	False	-2903.35498046875	-1663.94543457031	31.0559749603271	0.733668208122253	0.93486762046814	0.591544389724731	65.8214263916016	1843
True	False	False	False	False	-2905.15454101563	-1445.96887207031	76.5307922363281	0.435366958379745	0.908191621303558	0.19933708012104	59.2608680725098	4089
True	False	False	False	False	-2899.3056640625	-1482.1572265625	32.1651153564453	0.759870648384094	0.945891737937927	0.694506108760834	58.8275871276855	1706
True	False	False	False	False	-2897.09130859375	-1767.00476074219	28.8376903533936	0.778573036193848	0.952666342258453	0.82945716381073	62.769229888916	1632
True	False	False	False	False	-2893.01733398438	-1873.41687011719	52.1296730041504	0.40812149643898	0.891546964645386	0.181277230381966	68.1914901733398	3205
True	False	False	False	False	-2892.40600585938	-1575.30285644531	113.132476806641	0.763600468635559	0.965185582637787	0.714391827583313	70.4019622802734	7181
True	False	False	False	False	-2887.22485351563	-1834.25305175781	37.7108268737793	0.609087347984314	0.923981487751007	0.357036799192429	63.8529396057129	2171
True	False	False	False	False	-2880.29736328125	-1696.93041992188	35.4925422668457	0.739838838577271	0.945348680019379	0.6118004322052	60.03125	1921
True	False	False	False	False	-2887.96166992188	-1606.44897460938	85.4039306640625	0.686015367507935	0.946501493453979	0.475228786468506	63.1558456420898	4863
True	False	False	False	False	-2890.1650390625	-1547.59265136719	123.114753723145	0.544203460216522	0.935985267162323	0.286864817142487	71.5765762329102	7945
True	False	False	False	False	-2884.80932617188	-1115.81176757813	109.805053710938	0.819165587425232	0.961780726909637	1	64.4949493408203	6385
True	False	False	False	False	-2884.67407226563	-1634.27453613281	128.660461425781	0.802213251590729	0.945722937583923	1	71.0775833129883	8245
True	False	False	False	False	-2876.61010742188	-1724.998046875	67.6576614379883	0.781755030155182	0.957297146320343	0.872471511363983	62.9180335998535	3838
True	False	False	False	False	-2875.32958984375	-1485.41357421875	47.6931037902832	0.694201648235321	0.938897550106049	0.491695135831833	55.4651145935059	2385
True	False	False	False	False	-2872.41650390625	-1089.44775390625	65.4393768310547	0.560044407844543	0.901726365089417	0.302373439073563	56.661018371582	3343
True	False	False	False	False	-2866.89404296875	-1746.84765625	52.1296730041504	0.703710198402405	0.91781610250473	0.512283682823181	64.6595764160156	3039
True	False	False	False	False	-2859.90698242188	-1798.11962890625	86.513069152832	0.450839281082153	0.904818058013916	0.210165485739708	63.2051277160645	4930
True	False	False	False	False	-2850.72485351563	-1726.90441894531	100.931915283203	0.721950054168701	0.938040316104889	0.557357847690582	70.4395599365234	6410
True	False	False	False	False	-2853.74267578125	-1601.49145507813	49.9113883972168	0.462399274110794	0.829932153224945	0.218552485108376	61.8666648864746	2784
True	False	False	False	False	-2857.91772460938	-1537.67395019531	87.6222152709961	0.673781275749207	0.949979424476624	0.452452331781387	62.3544311523438	4926
True	False	False	False	False	-2858.45434570313	-1129.44177246094	63.2210922241211	0.465822070837021	0.858691394329071	0.221087172627449	54.912281036377	3130
True	False	False	False	False	-2851.99951171875	-1568.72839355469	176.353576660156	0.684148073196411	0.934372842311859	0.471618115901947	75.0062866210938	11926
True	False	False	False	False	-2850.43994140625	-1623.38427734375	92.0587844848633	0.573997378349304	0.901706278324127	0.316820412874222	65.5060272216797	5437
True	False	False	False	False	-2847.953125	-1872.93334960938	138.64274597168	0.768403470516205	0.948761999607086	0.74352765083313	70.9039993286133	8863
True	False	False	False	False	-2848.29833984375	-1750.89416503906	44.3656768798828	0.703622102737427	0.913279712200165	0.512084782123566	67.4000015258789	2696
True	False	False	False	False	-2848.14428710938	-1647.33666992188	93.1679229736328	0.808093369007111	0.958789765834808	1	71.023811340332	5966
True	False	False	False	False	-2844.86962890625	-1823.94311523438	108.695907592773	0.634905576705933	0.950329482555389	0.391075670719147	68.7142868041992	6734
True	False	False	False	False	-2834.72265625	-1784.84802246094	56.5662384033203	0.668162107467651	0.923123359680176	0.442632764577866	59.4313735961914	3031
True	False	False	False	False	-2828.63671875	-1639.93212890625	79.8582229614258	0.776177406311035	0.951916694641113	0.804480254650116	68.3611145019531	4922
True	False	False	False	False	-2828.49780273438	-1533.64111328125	97.6044921875	0.737299859523773	0.939303994178772	0.603246867656708	62.5454559326172	5504
True	False	False	False	False	-2810.81713867188	-1871.49426269531	80.9673614501953	0.760632932186127	0.944712281227112	0.698408961296082	66.0273971557617	4820
True	False	False	False	False	-2817.68823242188	-1126.81494140625	95.3862075805664	0.690678477287292	0.94535768032074	0.484476417303085	56.0581398010254	4821
True	False	False	False	False	-2815.68139648438	-1769.65612792969	79.8582229614258	0.776177406311035	0.951916694641113	0.804480254650116	64.5	4644
True	False	False	False	False	-2811.888671875	-1729.33935546875	9.98227787017822	0.754574596881866	0.933233201503754	0.669301986694336	58.1111106872559	523
True	False	False	False	False	-2813.1396484375	-1607.19128417969	90.9496383666992	0.788853049278259	0.960534572601318	1	60.6829261779785	4976
True	False	False	False	False	-2804.01416015625	-1893.60498046875	88.7313537597656	0.71274322271347	0.92268580198288	0.533566176891327	67.7750015258789	5422
True	False	False	False	False	-2804.68823242188	-1682.37512207031	12.2005615234375	0.681430399417877	0.921230614185333	0.46645313501358	57.7272720336914	635
True	False	False	False	False	-2801.86010742188	-1632.81860351563	58.7845230102539	0.807007014751434	0.9556485414505	1	63.4528312683105	3363
True	False	False	False	False	-2792.81518554688	-1784.30505371094	108.695907592773	0.685513734817505	0.939618051052094	0.474253714084625	64.7755126953125	6348
True	False	False	False	False	-2791.59033203125	-1731.82824707031	63.2210922241211	0.693322420120239	0.946962833404541	0.489874273538589	61.684211730957	3516
True	False	False	False	False	-2787.4111328125	-1817.533203125	44.3656768798828	0.594768404960632	0.930743098258972	0.339886695146561	62.3250007629395	2493
True	False	False	False	False	-2787.21411132813	-1453.49267578125	74.3125076293945	0.747713565826416	0.957493424415588	0.640626013278961	57.1343269348145	3828
True	False	False	False	False	-2784.18115234375	-1866.07531738281	42.1473922729492	0.668440997600555	0.899418354034424	0.44311136007309	70.6578979492188	2685
True	False	False	False	False	-2782.8818359375	-1706.62426757813	67.6576614379883	0.690706789493561	0.948828041553497	0.484533697366714	62.6885261535645	3824
True	False	False	False	False	-2781.66357421875	-1622.32446289063	65.4393768310547	0.744540572166443	0.957625508308411	0.628555476665497	56.3050842285156	3322
True	False	False	False	False	-2780.85107421875	-1687.60437011719	33.2742576599121	0.693598926067352	0.909814774990082	0.490445405244827	60.033332824707	1801
True	False	False	False	False	-2774.99072265625	-1664.73217773438	98.7136306762695	0.685747921466827	0.94107449054718	0.474708467721939	60.4719085693359	5382
True	False	False	False	False	-2771.45190429688	-1853.28405761719	25.5102653503418	0.729883551597595	0.951272964477539	0.579949259757996	65.260871887207	1501
True	False	False	False	False	-2773.49951171875	-1756.38366699219	25.5102653503418	0.650975465774536	0.907441258430481	0.414721727371216	61.1739120483398	1407
True	False	False	False	False	-2770.34985351563	-1894.56677246094	171.917007446289	0.660987973213196	0.913238346576691	0.430615156888962	77.1096801757813	11952
True	False	False	False	False	-2751.806640625	-1879.96228027344	15.5279874801636	0.647358953952789	0.90016371011734	0.409211099147797	61.2857131958008	858
True	False	False	False	False	-2762.47143554688	-1793.61059570313	157.498153686523	0.800518333911896	0.955555021762848	1	77.6830978393555	11031
True	False	False	False	False	-2758.30786132813	-1739.61999511719	44.3656768798828	0.749354422092438	0.956683158874512	0.647141218185425	61.5999984741211	2464
True	False	False	False	False	-2743.24633789063	-1724.72216796875	16.6371288299561	0.665601134300232	0.942380666732788	0.438278526067734	55.4000015258789	831
True	False	False	False	False	-2742.54541015625	-1657.73791503906	29.9468326568604	0.72340726852417	0.941167593002319	0.561349153518677	50.6296310424805	1367
True	False	False	False	False	-2736.29833984375	-1825.51513671875	58.7845230102539	0.526806831359863	0.919458627700806	0.270807921886444	67.3396224975586	3569
True	False	False	False	False	-2735.1669921875	-1871.16259765625	28.8376903533936	0.735885262489319	0.939532041549683	0.598617315292358	64.7692337036133	1684
True	False	False	False	False	-2731.513671875	-1893.44982910156	83.1856460571289	0.745481371879578	0.928756594657898	0.63206559419632	74.3333358764648	5575
True	False	False	False	False	-2734.1904296875	-1739.78991699219	19.9645557403564	0.679683864116669	0.930156767368317	0.463188141584396	54.2222213745117	976
True	False	False	False	False	-2725.19897460938	-1186.09997558594	37.7108268737793	0.748016774654388	0.946688234806061	0.64181524515152	48.5	1649
True	False	False	False	False	-2714.51318359375	-1819.53625488281	56.5662384033203	0.733632326126099	0.941439032554626	0.591431677341461	61.294116973877	3126
True	False	False	False	False	-2716.40893554688	-1723.9267578125	58.7845230102539	0.654512763023376	0.945740580558777	0.420226573944092	58.8679237365723	3120
True	False	False	False	False	-2713.43139648438	-1533.67712402344	65.4393768310547	0.744540572166443	0.931373178958893	0.628555476665497	55.8644065856934	3296
True	False	False	False	False	-2713.25048828125	-1876.4150390625	74.3125076293945	0.737016499042511	0.948789954185486	0.602312028408051	67.2537307739258	4506
True	False	False	False	False	-2707.14477539063	-1839.07336425781	72.0942230224609	0.762581646442413	0.956417441368103	0.708754479885101	62.5846138000488	4068
True	False	False	False	False	-2707.82446289063	-1715.47766113281	37.7108268737793	0.712653756141663	0.95160585641861	0.533345997333527	55.294116973877	1880
True	False	False	False	False	-2707.4189453125	-1563.39282226563	82.0765075683594	0.8379065990448	0.961753726005554	1	56.0810813903809	4150
True	False	False	False	False	-2706.88037109375	-1894.22509765625	11.0914192199707	0.673765122890472	0.928999543190002	0.452423572540283	62.9000015258789	629
True	False	False	False	False	-2699.240234375	-1857.81506347656	62.1119499206543	0.818948090076447	0.956534862518311	1	58.2857131958008	3264
True	False	False	False	False	-2687.68505859375	-1794.36755371094	169.698715209961	0.862530291080475	0.965228617191315	1	79.7124176025391	12196
True	False	False	False	False	-2681.47607421875	-1834.12976074219	76.5307922363281	0.70901221036911	0.92246288061142	0.524551153182983	58.8840560913086	4063
True	False	False	False	False	-2672.595703125	-1495.3505859375	75.4216537475586	0.797777712345123	0.95063704252243	1	52.985294342041	3603
True	False	False	False	False	-2656.17016601563	-1720.63537597656	107.586769104004	0.837860226631165	0.960950613021851	1	62.3195877075195	6045
True	False	False	False	False	-2654.32348632813	-1623.32348632813	109.805053710938	0.720394313335419	0.953168451786041	0.553169012069702	57.1616172790527	5659
True	False	False	False	False	-2620.09252929688	-1235.44494628906	9.98227787017822	0.514354109764099	0.895104885101318	0.259877800941467	43.7777786254883	394
True	False	False	False	False	-2609.06494140625	-1649.91235351563	52.1296730041504	0.452147454023361	0.911202251911163	0.211101487278938	50.1276588439941	2356
True	False	False	False	False	-2579.15869140625	-1675.54406738281	113.132476806641	0.713493883609772	0.92712813615799	0.535420715808868	56.3529396057129	5748
True	False	False	False	False	-2568.423828125	-1627.16418457031	117.569046020508	0.713317394256592	0.941408276557922	0.534983396530151	56.3679237365723	5975
True	False	False	False	False	-2557.72631835938	-237.603240966797	29.9468326568604	0.67108416557312	0.94053065776825	0.447692304849625	48.2962951660156	1304
True	False	False	False	False	-2550.28881835938	-248.339538574219	68.7667999267578	0.754140198230743	0.953661262989044	0.667366206645966	51.6290321350098	3201
True	False	False	False	False	-2460.70532226563	-56.4430961608887	27.7285480499268	0.608177602291107	0.914188742637634	0.355913579463959	40.8400001525879	1021
True	False	False	False	False	-2452.68432617188	-1513.45629882813	65.4393768310547	0.717649579048157	0.951699316501617	0.545952379703522	46.9661026000977	2771
True	False	False	False	False	-2450.65649414063	-1537.47033691406	74.3125076293945	0.786045730113983	0.965720891952515	1	49.6567153930664	3327
True	False	False	False	False	-2434.453125	-1550.88952636719	54.3479537963867	0.535820722579956	0.934256494045258	0.279007405042648	45.9183654785156	2250
True	False	False	False	False	-2429.67919921875	-84.770622253418	35.4925422668457	0.739838838577271	0.951878786087036	0.6118004322052	41.65625	1333
True	False	False	False	False	-2424.64965820313	-1667.43676757813	130.878753662109	0.744540572166443	0.943331003189087	0.628555476665497	56.8474578857422	6708
True	False	False	False	False	-2420.60620117188	-1177.40551757813	27.7285480499268	0.766682505607605	0.944578170776367	0.732549428939819	41.6800003051758	1042
True	False	False	False	False	-2405.62646484375	-1866.55261230469	112.023338317871	0.734947741031647	0.950133502483368	0.595599770545959	52.4554443359375	5298
True	False	False	False	False	-2298.82568359375	-1736.08569335938	127.551322937012	0.782646477222443	0.953242182731628	0.888233423233032	54.8782615661621	6311
True	False	False	False	False	-2294.99658203125	-1678.30700683594	120.896469116211	0.614482343196869	0.922893404960632	0.363796830177307	49.9174308776855	5441
True	False	False	False	False	-2271.75366210938	-1608.66967773438	94.2770690917969	0.481230139732361	0.893531918525696	0.232804507017136	46.9176483154297	3988
True	False	False	False	False	-2267.12963867188	-1492.52819824219	120.896469116211	0.741812705993652	0.948231756687164	0.618682026863098	49.0825691223145	5350
True	False	False	False	False	-2257.30908203125	-1671.70458984375	170.807861328125	0.451682984828949	0.907302379608154	0.210768789052963	52.7077903747559	8117
True	False	False	False	False	-2244.28173828125	-113.290664672852	56.5662384033203	0.629814147949219	0.885839343070984	0.384006977081299	42.764705657959	2181
True	False	False	False	False	-2245.259765625	-62.4625701904297	27.7285480499268	0.490273386240005	0.8414546251297	0.239928409457207	40.4799995422363	1012
True	False	False	False	False	-2242.314453125	-1759.9599609375	86.513069152832	0.686031520366669	0.908707559108734	0.475260227918625	47.3589744567871	3694
True	False	False	False	False	-2238.61083984375	-1651.55712890625	22.1828384399414	0.735508561134338	0.944133758544922	0.597400009632111	46.5	930
True	False	False	False	False	-2241.36401367188	-1640.47998046875	51.0205307006836	0.661707580089569	0.937171936035156	0.431795805692673	47.7391319274902	2196
True	False	False	False	False	-2240.45190429688	-1556.51477050781	80.9673614501953	0.856437861919403	0.965720891952515	1	46.8630142211914	3421
True	False	False	False	False	-2239.078125	-1523.44995117188	43.256534576416	0.764826476573944	0.955680787563324	0.721405208110809	41.7948722839355	1630
True	False	False	False	False	-2231.98315429688	-1692.14807128906	11.0914192199707	0.419208109378815	0.857092618942261	0.188478901982307	46.9000015258789	469
True	False	False	False	False	-2234.30200195313	-1420.61987304688	46.5839614868164	0.752402067184448	0.94376403093338	0.659794867038727	46.6190490722656	1958
True	False	False	False	False	-2233.57958984375	-1392.05053710938	61.0028076171875	0.463213503360748	0.856548488140106	0.219153270125389	45.2545471191406	2489
True	False	False	False	False	-2231.58520507813	-1502.34680175781	14.4188451766968	0.719225645065308	0.935661971569061	0.550069808959961	40.0769233703613	521
True	False	False	False	False	-2231.275390625	-1700.7646484375	19.9645557403564	0.725530564785004	0.941512584686279	0.56728732585907	45.9444427490234	827
True	False	False	False	False	-2220.74072265625	-1568.05700683594	34.3833999633789	0.682015299797058	0.928671002388	0.467555910348892	47.0967750549316	1460
True	False	False	False	False	-2216.38525390625	-1788.08349609375	103.150199890137	0.779191911220551	0.953679203987122	0.836726665496826	50.0107536315918	4651
True	False	False	False	False	-2215.47290039063	-1535.91345214844	83.1856460571289	0.570995509624481	0.864283204078674	0.31364569067955	46.4266662597656	3482
True	False	False	False	False	-2212.13452148438	-1677.37109375	87.6222152709961	0.749889969825745	0.927927672863007	0.649311125278473	48.1012649536133	3800
True	False	False	False	False	-2212.533203125	-1447.68505859375	26.6194076538086	0.718682765960693	0.937802910804749	0.54864364862442	43.1666679382324	1036
True	False	False	False	False	-2209.45361328125	-101.297256469727	75.4216537475586	0.429057270288467	0.908815562725067	0.1950443983078	42.0735282897949	2861
True	False	False	False	False	-2204.4296875	-1610.66320800781	102.041061401367	0.729883551597595	0.954925775527954	0.579949259757996	48.6413040161133	4475
True	False	False	False	False	-2200.24926757813	-1570.84375	65.4393768310547	0.744540572166443	0.94997501373291	0.628555476665497	47.1186447143555	2780
True	False	False	False	False	-2190.22265625	-1674.55126953125	70.9850845336914	0.750849604606628	0.952563881874084	0.653255343437195	45.6875	2924
True	False	False	False	False	-2193.9072265625	-1473.521484375	87.6222152709961	0.480460286140442	0.878699362277985	0.232206717133522	45.6708869934082	3608
True	False	False	False	False	-2193.13037109375	-1633.74328613281	106.477630615234	0.671523630619049	0.931562781333923	0.448461979627609	48.3020820617676	4637
True	False	False	False	False	-2189.58862304688	-14.7947072982788	38.8199691772461	0.668145596981049	0.937032580375671	0.442604392766953	41.2000007629395	1442
True	False	False	False	False	-2179.49267578125	-1437.25952148438	76.5307922363281	0.71895444393158	0.96769505739212	0.54935622215271	46.2898559570313	3194
True	False	False	False	False	-2176.03149414063	-88.7056579589844	70.9850845336914	0.778467297554016	0.95088666677475	0.828254580497742	44.5625	2852
True	False	False	False	False	-2175.60498046875	-1656.68676757813	77.6399383544922	0.821241796016693	0.961867272853851	1	47.4857139587402	3324
True	False	False	False	False	-2171.744140625	-1573.62536621094	64.3302307128906	0.660718262195587	0.90068644285202	0.430174142122269	47.3620681762695	2747
True	False	False	False	False	-2172.67797851563	-1338.32531738281	26.6194076538086	0.66390061378479	0.908495008945465	0.435427129268646	41.1666679382324	988
True	False	False	False	False	-2170.65234375	-25.7956981658936	12.2005615234375	0.628655016422272	0.920089662075043	0.382423788309097	40.4545440673828	445
True	False	False	False	False	-2163.28564453125	-1607.29650878906	76.5307922363281	0.654967188835144	0.895057618618011	0.42094224691391	49.1304359436035	3390
True	False	False	False	False	-2162.4189453125	10.0703830718994	83.1856460571289	0.735410094261169	0.913874089717865	0.597082853317261	42.1599998474121	3162
True	False	False	False	False	-2160.14477539063	54.6520347595215	134.206176757813	0.431594252586365	0.949648022651672	0.196762084960938	44	5324
True	False	False	False	False	-2152.29833984375	-1254.478515625	38.8199691772461	0.655685126781464	0.922309219837189	0.422076970338821	43.7999992370605	1533
True	False	False	False	False	-2150.63037109375	-1651.90051269531	88.7313537597656	0.575397908687592	0.941559493541718	0.318314552307129	49.6500015258789	3972
True	False	False	False	False	-2143.24291992188	-1858.21276855469	35.4925422668457	0.75548255443573	0.942040622234344	0.673407912254333	42.21875	1351
True	False	False	False	False	-2147.23974609375	-1541.50732421875	33.2742576599121	0.708264887332916	0.939307272434235	0.52278470993042	45.6666679382324	1370
True	False	False	False	False	-2148.0302734375	-71.0805053710938	25.5102653503418	0.636238098144531	0.898393452167511	0.392957359552383	39.5652160644531	910
True	False	False	False	False	-2145.41162109375	-1749.44641113281	68.7667999267578	0.607939004898071	0.949889421463013	0.355619817972183	46.8387107849121	2904
True	False	False	False	False	-2144.74096679688	-1397.77685546875	67.6576614379883	0.753307163715363	0.969603180885315	0.663703262805939	43.1475410461426	2632
True	False	False	False	False	-2137.12426757813	-1709.32531738281	25.5102653503418	0.571664273738861	0.88446044921875	0.314349681138992	47.6086959838867	1095
True	False	False	False	False	-2137.58520507813	-1378.80065917969	46.5839614868164	0.666415452957153	0.90905898809433	0.439655065536499	42.6190490722656	1790
True	False	False	False	False	-2137.05737304688	-1351.59252929688	32.1651153564453	0.595981299877167	0.90371561050415	0.341297298669815	41.5517234802246	1205
True	False	False	False	False	-2136.03247070313	-1570.97204589844	124.223899841309	0.624954640865326	0.95306259393692	0.377432435750961	49.2232131958008	5513
True	False	False	False	False	-2135.58056640625	-11.8659734725952	79.8582229614258	0.803513050079346	0.957493424415588	1	41.6527786254883	2999
True	False	False	False	False	-2132.99047851563	-1692.64099121094	52.1296730041504	0.71564769744873	0.932110965251923	0.54082202911377	49.1489372253418	2310
True	False	False	False	False	-2132.7763671875	-1646.49157714844	92.0587844848633	0.824999392032623	0.955602645874023	1	53.216869354248	4417
True	False	False	False	False	-2131.77954101563	-1604.34985351563	54.3479537963867	0.704862415790558	0.942322790622711	0.514898300170898	45.9795913696289	2253
True	False	False	False	False	-2129.6435546875	-1828.65905761719	103.150199890137	0.828564047813416	0.960341572761536	1	50.4623641967773	4693
True	False	False	False	False	-2127.18530273438	-123.306335449219	21.0736961364746	0.765837788581848	0.936461865901947	0.727394282817841	37.9473686218262	721
True	False	False	False	False	-2127.71240234375	49.4848480224609	94.2770690917969	0.747598469257355	0.960596144199371	0.640176296234131	43.4470596313477	3693
True	False	False	False	False	-2126.25854492188	23.4103202819824	77.6399383544922	0.821241796016693	0.965720891952515	1	41.3142852783203	2892
True	False	False	False	False	-2125.56127929688	-165.004852294922	63.2210922241211	0.541059851646423	0.901692867279053	0.283891141414642	44.6315803527832	2544
True	False	False	False	False	-2122.92846679688	-1868.42724609375	47.6931037902832	0.843270242214203	0.961694955825806	1	43.3023262023926	1862
True	False	False	False	False	-2124.64990234375	-1727.22424316406	25.5102653503418	0.602656006813049	0.89703905582428	0.349196761846542	47.2608680725098	1087
True	False	False	False	False	-2121.22778320313	-1383.02368164063	25.5102653503418	0.650975465774536	0.904448509216309	0.414721727371216	40.2173919677734	925
True	False	False	False	False	-2114.5771484375	-1288.99389648438	44.3656768798828	0.673765122890472	0.951043426990509	0.452423572540283	39.9000015258789	1596
True	False	False	False	False	-2114.19189453125	-1896.51110839844	113.132476806641	0.694173395633698	0.94615638256073	0.491636395454407	51.3235282897949	5235
True	False	False	False	False	-2114.1845703125	-1468.68395996094	84.2947845458984	0.511435091495514	0.928496897220612	0.257378965616226	45.7105255126953	3474
True	False	False	False	False	-2114.0810546875	-1661.74487304688	54.3479537963867	0.746100842952728	0.958752870559692	0.634407699108124	44.5510215759277	2183
True	False	False	False	False	-2112.193359375	-1423.09814453125	89.8404998779297	0.678650975227356	0.952725350856781	0.461276769638062	44.6049385070801	3613
True	False	False	False	False	-2113.76147460938	-1178.36804199219	15.5279874801636	0.603693544864655	0.890977501869202	0.350445985794067	39.1428565979004	548
True	False	False	False	False	-2108.34741210938	-1802.93774414063	83.1856460571289	0.781472206115723	0.946528077125549	0.867934346199036	51	3825
True	False	False	False	False	-2109.55004882813	-1686.5859375	45.4748191833496	0.768088281154633	0.950805008411407	0.741466164588928	46.2926826477051	1898
True	False	False	False	False	-2108.15771484375	-100.579261779785	27.7285480499268	0.748627901077271	0.960098087787628	0.644232213497162	37.3199996948242	933
True	False	False	False	False	-2107.83471679688	-1705.50012207031	52.1296730041504	0.687331438064575	0.947038888931274	0.477804660797119	47.2765960693359	2222
True	False	False	False	False	-2102.67504882813	-1761.00329589844	96.4953460693359	0.789468884468079	0.953488349914551	1	51.6091957092285	4490
True	False	False	False	False	-2099.69702148438	-1385.630859375	49.9113883972168	0.647322654724121	0.917311370372772	0.40915635228157	41.5555572509766	1870
True	False	False	False	False	-2100.92846679688	2.15983390808105	87.6222152709961	0.598483860492706	0.950667500495911	0.34423166513443	42.3544311523438	3346
True	False	False	False	False	-2099.11010742188	-111.035522460938	16.6371288299561	0.714476346969604	0.940302610397339	0.53786963224411	36.7333335876465	551
True	False	False	False	False	-2098.4296875	-1648.9404296875	18.8554134368896	0.685223281383514	0.95370626449585	0.473690927028656	42.6470603942871	725
True	False	False	False	False	-2097.54467773438	-1878.62133789063	69.8759460449219	0.807386338710785	0.949587345123291	1	48.0793647766113	3029
True	False	False	False	False	-2097.84838867188	-1271.72595214844	18.8554134368896	0.509066939353943	0.807163417339325	0.255368679761887	44.1176452636719	750
True	False	False	False	False	-2096.83203125	-1246.93322753906	47.6931037902832	0.654741525650024	0.908718228340149	0.42058664560318	41.4651145935059	1783
True	False	False	False	False	-2095.9208984375	-58.1831321716309	114.241622924805	0.657020628452301	0.933225810527802	0.42420107126236	46.2815551757813	4767
True	False	False	False	False	-2093.48095703125	-1839.353515625	116.459907531738	0.767763793468475	0.935222744941711	0.739368736743927	52.523811340332	5515
True	False	False	False	False	-2093.86840820313	-1631.29309082031	36.6016845703125	0.67818558216095	0.908815920352936	0.46042013168335	43.3939399719238	1432
True	False	False	False	False	-2093.646484375	-1788.0947265625	23.2919807434082	0.725569725036621	0.913700222969055	0.567398190498352	52.0476188659668	1093
True	False	False	False	False	-2090.90063476563	-1489.77099609375	135.315322875977	0.618199467658997	0.947425186634064	0.368556767702103	52.0655746459961	6352
True	False	False	False	False	-2092.57885742188	-1304.13842773438	61.0028076171875	0.804323971271515	0.954383611679077	1	42.3818168640137	2331
True	False	False	False	False	-2091.07177734375	-1457.13000488281	55.4570960998535	0.719247400760651	0.926729381084442	0.55012708902359	44.1599998474121	2208
True	False	False	False	False	-2086.23779296875	-637.048034667969	38.8199691772461	0.770017266273499	0.950419723987579	0.754476308822632	37.1428565979004	1300
True	False	False	False	False	-2084.05883789063	-1518.09594726563	56.5662384033203	0.678755939006805	0.949476361274719	0.46147033572197	45.4509811401367	2318
True	False	False	False	False	-2075.96899414063	-1367.74401855469	82.0765075683594	0.760389924049377	0.946152150630951	0.697156250476837	43.7972984313965	3241
True	False	False	False	False	-2075.18334960938	27.3923873901367	37.7108268737793	0.802700221538544	0.951372683048248	1	40.735294342041	1385
True	False	False	False	False	-2073.08081054688	-92.6570281982422	92.0587844848633	0.603966951370239	0.907774090766907	0.350776195526123	42.5301208496094	3530
True	False	False	False	False	-2072.65087890625	-1654.75720214844	106.477630615234	0.794342398643494	0.950061023235321	1	51.8333320617676	4976
True	False	False	False	False	-2070.630859375	-41.2769317626953	26.6194076538086	0.596519231796265	0.928150951862335	0.341925352811813	36.375	873
True	False	False	False	False	-2067.03540039063	-1600.64624023438	17.7462711334229	0.507745087146759	0.864904165267944	0.254253089427948	44.5	712
True	False	False	False	False	-2066.83642578125	-1570.64990234375	33.2742576599121	0.588328063488007	0.884213745594025	0.332519084215164	41.6666679382324	1250
True	False	False	False	False	-2066.17456054688	-133.191818237305	51.0205307006836	0.457228571176529	0.895155012607574	0.214768469333649	38.6304359436035	1777
True	False	False	False	False	-2065.587890625	-1681.50854492188	28.8376903533936	0.601119041442871	0.945348680019379	0.347356885671616	44.8461532592773	1166
True	False	False	False	False	-2061.06762695313	-1630.45959472656	72.0942230224609	0.597600698471069	0.903250515460968	0.343192428350449	47.8307685852051	3109
True	False	False	False	False	-2056.830078125	-1799.60034179688	45.4748191833496	0.782684803009033	0.950339794158936	0.888971745967865	47.3414649963379	1941
True	False	False	False	False	-2053.16528320313	-1771.74768066406	13.3097038269043	0.554879128932953	0.922711372375488	0.297217160463333	44.3333320617676	532
True	False	False	False	False	-2053.39770507813	-1257.19384765625	77.6399383544922	0.80919873714447	0.952120721340179	1	44.6142845153809	3123
True	False	False	False	False	-2049.271484375	-1653.931640625	58.7845230102539	0.733056902885437	0.948494493961334	0.589631855487823	46.3396224975586	2456
True	False	False	False	False	-2049.3310546875	-10.4615688323975	113.132476806641	0.763600468635559	0.948782980442047	0.714391827583313	46.6274528503418	4756
True	False	False	False	False	-2049.2998046875	-1576.44702148438	37.7108268737793	0.748016774654388	0.941411077976227	0.64181524515152	43.1470603942871	1467
True	False	False	False	False	-2049.294921875	-1515.7880859375	37.7108268737793	0.712653756141663	0.954181313514709	0.533345997333527	41.5882339477539	1414
True	False	False	False	False	-2049.15502929688	-1713.955078125	84.2947845458984	0.731132090091705	0.958789765834808	0.583710730075836	45.3552627563477	3447
True	False	False	False	False	-2047.46911621094	-1485.0283203125	9.98227787017822	0.661957681179047	0.937464773654938	0.432207375764847	40.2222213745117	362
True	False	False	False	False	-2048.35595703125	-671.091064453125	51.0205307006836	0.742634296417236	0.937961339950562	0.62160986661911	37.5434799194336	1727
True	False	False	False	False	-2046.54357910156	-1282.2763671875	25.5102653503418	0.688737690448761	0.927292883396149	0.480586379766464	46.0869560241699	1060
True	False	False	False	False	-2044.9443359375	-1464.65417480469	90.9496383666992	0.753896296024323	0.961418867111206	0.666286945343018	46.5	3813
True	False	False	False	False	-2043.29162597656	-1320.1845703125	18.8554134368896	0.539479196071625	0.895654082298279	0.28240829706192	38.8235282897949	660
True	False	False	False	False	-2042.28161621094	-1788.71105957031	47.6931037902832	0.61855274438858	0.916427612304688	0.369013637304306	52.1860466003418	2244
True	False	False	False	False	-2042.03845214844	-1539.87145996094	45.4748191833496	0.768088281154633	0.948370218276978	0.741466164588928	43.8536567687988	1798
True	False	False	False	False	-2041.197265625	27.1171340942383	160.825576782227	0.717759907245636	0.958871126174927	0.546238422393799	52.3448257446289	7590
True	False	False	False	False	-2040.67736816406	-1751.2392578125	34.3833999633789	0.716718852519989	0.916344881057739	0.543553650379181	44.6129035949707	1383
True	False	False	False	False	-2034.015625	-1682.41333007813	44.3656768798828	0.566065609455109	0.89142382144928	0.308512330055237	46.0750007629395	1843
True	False	False	False	False	-2033.35046386719	-1623.57421875	68.7667999267578	0.668374955654144	0.912428498268127	0.442998021841049	48.7903213500977	3025
True	False	False	False	False	-2032.6767578125	-1272.96875	17.7462711334229	0.689935445785522	0.930587589740753	0.482980132102966	47.125	754
True	False	False	False	False	-2030.60192871094	-1521.638671875	41.0382537841797	0.760389924049377	0.948474228382111	0.697156250476837	43.6486473083496	1615
True	False	False	False	False	-2029.67980957031	-184.212203979492	59.8936653137207	0.656831800937653	0.931940734386444	0.42389965057373	43.6666679382324	2358
True	False	False	False	False	-2032.11975097656	-57.3696479797363	210.736968994141	0.545080304145813	0.90426105260849	0.287700206041336	52.1368408203125	9906
True	False	False	False	False	-2027.44055175781	-1375.513671875	34.3833999633789	0.682015299797058	0.935041010379791	0.467555910348892	41	1271
True	False	False	False	False	-2025.34790039063	-1758.3603515625	9.98227787017822	0.754574596881866	0.933233201503754	0.669301986694336	47.7777786254883	430
True	False	False	False	False	-2026.94323730469	-1670.28552246094	57.6753807067871	0.493598461151123	0.895775556564331	0.242596164345741	46.769229888916	2432
True	False	False	False	False	-2026.45397949219	-1729.67834472656	23.2919807434082	0.666415452957153	0.920670986175537	0.439655065536499	43.476188659668	913
True	False	False	False	False	-2024.71899414063	-1566.35241699219	79.8582229614258	0.750213325023651	0.963311195373535	0.650631964206696	45.5138893127441	3277
True	False	False	False	False	-2024.61572265625	-1494.93505859375	75.4216537475586	0.605831742286682	0.941464245319366	0.35303920507431	45	3060
True	False	False	False	False	-2024.23950195313	-115.757110595703	38.8199691772461	0.80919873714447	0.958408892154694	1	40.8857154846191	1431
True	False	False	False	False	-2021.62268066406	-1791.24230957031	56.5662384033203	0.678755939006805	0.908407092094421	0.46147033572197	52.1176452636719	2658
True	False	False	False	False	-2019.61999511719	-1714.2744140625	16.6371288299561	0.449176728725433	0.853903889656067	0.208980649709702	41.9333343505859	629
True	False	False	False	False	-2017.84558105469	-1647.33239746094	67.6576614379883	0.811845362186432	0.956483066082001	1	44.1147537231445	2691
True	False	False	False	False	-2017.48803710938	-1546.43273925781	44.3656768798828	0.452922493219376	0.93590235710144	0.211657583713531	42.1749992370605	1687
True	False	False	False	False	-2016.24462890625	-1310.65319824219	34.3833999633789	0.570019125938416	0.897164523601532	0.312621146440506	39.8064498901367	1234
True	False	False	False	False	-2013.83642578125	-1606.23840332031	68.7667999267578	0.668374955654144	0.939218401908875	0.442998021841049	46.1451606750488	2861
True	False	False	False	False	-2012.01062011719	-1512.48205566406	66.5485153198242	0.829875767230988	0.962780237197876	1	45.5	2730
True	False	False	False	False	-2007.50012207031	-1891.12976074219	11.0914192199707	0.55325049161911	0.911274671554565	0.295611768960953	43.7000007629395	437
True	False	False	False	False	-2009.63403320313	-18.4372673034668	21.0736961364746	0.717444062232971	0.938502132892609	0.54542076587677	39.684211730957	754
True	False	False	False	False	-2007.97888183594	-1762.22778320313	66.5485153198242	0.679383754730225	0.94693511724472	0.462631285190582	52.6500015258789	3159
True	False	False	False	False	-2009.05944824219	2.99257040023804	16.6371288299561	0.604608774185181	0.919217467308044	0.351552903652191	40.5999984741211	609
True	False	False	False	False	-2005.23657226563	-1465.76550292969	46.5839614868164	0.614211022853851	0.934500634670258	0.363452702760696	42.6190490722656	1790
True	False	False	False	False	-2003.6435546875	-1850.89599609375	70.9850845336914	0.657634496688843	0.954858958721161	0.425183236598969	48.265625	3089
True	False	False	False	False	-2003.24340820313	12.029468536377	32.1651153564453	0.557969212532043	0.874305844306946	0.300289928913116	40.7241363525391	1181
True	False	False	False	False	-2002.49890136719	-1782.77844238281	16.6371288299561	0.518264055252075	0.90715092420578	0.263261914253235	49.4000015258789	741
True	False	False	False	False	-2002.16723632813	-1805.63098144531	79.8582229614258	0.715662121772766	0.933038294315338	0.540858566761017	48.9027786254883	3521
True	False	False	False	False	-1999.29260253906	-1567.42956542969	45.4748191833496	0.768088281154633	0.942492067813873	0.741466164588928	45.8536567687988	1880
True	False	False	False	False	-1999.56176757813	-1488.58032226563	82.0765075683594	0.760389924049377	0.942545711994171	0.697156250476837	44.1756744384766	3269
True	False	False	False	False	-1998.90686035156	-267.687683105469	54.3479537963867	0.791067004203796	0.952071368694305	1	41.8163261413574	2049
True	False	False	False	False	-1992.80505371094	-1579.36413574219	67.6576614379883	0.606324851512909	0.919188618659973	0.353640824556351	46.9508209228516	2864
True	False	False	False	False	-1993.28894042969	-153.946990966797	179.680999755859	0.735022723674774	0.961822032928467	0.595839619636536	53.7345695495605	8705
True	False	False	False	False	-1991.19812011719	-1622.22082519531	46.5839614868164	0.386141985654831	0.890850186347961	0.167552009224892	46.261905670166	1943
True	False	False	False	False	-1987.94006347656	-1525.35034179688	115.350761413574	0.756777882575989	0.956831932067871	0.679410755634308	52.413459777832	5451
True	False	False	False	False	-1986.64331054688	-1860.95593261719	72.0942230224609	0.762581646442413	0.956417441368103	0.708754479885101	50.0307693481445	3252
True	False	False	False	False	-1985.6669921875	-1828.63623046875	74.3125076293945	0.845495223999023	0.969272673130035	1	46.8507461547852	3139
True	False	False	False	False	-1985.79211425781	-121.173797607422	96.4953460693359	0.625745236873627	0.937917292118073	0.378490954637527	44.4137916564941	3864
True	False	False	False	False	-1985.45288085938	-1759.34399414063	106.477630615234	0.671523630619049	0.937356948852539	0.448461979627609	50.5104179382324	4849
True	False	False	False	False	-1983.37963867188	-1714.02355957031	154.17073059082	0.738690078258514	0.94539886713028	0.60789030790329	53.2589912414551	7403
True	False	False	False	False	-1982.57421875	-981.369201660156	23.2919807434082	0.792964518070221	0.946847438812256	1	36.1428565979004	759
True	False	False	False	False	-1982.42163085938	29.7206039428711	110.914192199707	0.691563129425049	0.949907124042511	0.486269682645798	45.6699981689453	4567
True	False	False	False	False	-1980.04052734375	-1883.01708984375	97.6044921875	0.669968068599701	0.948247969150543	0.445748090744019	50.8863639831543	4478
True	False	False	False	False	-1978.9814453125	-854.551147460938	14.4188451766968	0.805326879024506	0.942608833312988	1	37.6923065185547	490
True	False	False	False	False	-1979.26208496094	-429.836761474609	13.3097038269043	0.554879128932953	0.887103497982025	0.297217160463333	36.8333320617676	442
True	False	False	False	False	-1975.15625	-1322.81530761719	93.1679229736328	0.678057432174683	0.931277215480804	0.460184723138809	44.0357131958008	3699
True	False	False	False	False	-1970.82141113281	-1521.17272949219	41.0382537841797	0.597336292266846	0.944354295730591	0.342882096767426	48.9189186096191	1810
True	False	False	False	False	-1970.42004394531	-1469.07763671875	115.350761413574	0.707784593105316	0.937506139278412	0.521656036376953	48.1826934814453	5011
True	False	False	False	False	-1968.97216796875	-306.996459960938	95.3862075805664	0.61855274438858	0.948289394378662	0.369013637304306	42.3023262023926	3638
True	False	False	False	False	-1966.65124511719	-1828.01843261719	59.8936653137207	0.822233557701111	0.960947930812836	1	46.1666679382324	2493
True	False	False	False	False	-1966.41198730469	-1394.50720214844	47.6931037902832	0.770316362380981	0.947020053863525	0.756583452224731	39.3023262023926	1690
True	False	False	False	False	-1964.07775878906	-1532.61755371094	74.3125076293945	0.722276210784912	0.943763673305511	0.558245301246643	48.6119384765625	3257
True	False	False	False	False	-1965.27197265625	-356.852233886719	38.8199691772461	0.643570005893707	0.893706560134888	0.403559476137161	41.5142860412598	1453
True	False	False	False	False	-1964.90161132813	-128.395080566406	122.005615234375	0.760719418525696	0.952865779399872	0.698856711387634	49.2818183898926	5421
True	False	False	False	False	-1964.568359375	-73.5532608032227	141.970169067383	0.673494637012482	0.928658068180084	0.451942265033722	49.0234375	6275
True	False	False	False	False	-1963.97229003906	-28.9322128295898	138.64274597168	0.704681634902954	0.927552461624146	0.514486134052277	49.3839988708496	6173
True	False	False	False	False	-1962.80944824219	-1848.32946777344	42.1473922729492	0.759709894657135	0.946664214134216	0.693692982196808	47	1786
True	False	False	False	False	-1962.00463867188	-1434.01342773438	90.9496383666992	0.39287993311882	0.929483354091644	0.171684637665749	47.573169708252	3901
True	False	False	False	False	-1960.04797363281	-1860.23974609375	61.0028076171875	0.704861104488373	0.94757354259491	0.51489520072937	47.2727279663086	2600
True	False	False	False	False	-1961.09436035156	-879.2958984375	54.3479537963867	0.574869275093079	0.915968418121338	0.317749559879303	40.2653045654297	1973
True	False	False	False	False	-1959.86059570313	-1727.42504882813	99.8227767944336	0.665854930877686	0.94692063331604	0.438706755638123	45.7111129760742	4114
True	False	False	False	False	-1958.87719726563	-784.432373046875	19.9645557403564	0.725530564785004	0.936461865901947	0.56728732585907	34.4444427490234	620
True	False	False	False	False	-1958.42077636719	-1565.70104980469	116.459907531738	0.755209743976593	0.944547653198242	0.672165632247925	49.8571434020996	5235
True	False	False	False	False	-1956.73681640625	-1642.52697753906	130.878753662109	0.682038903236389	0.925992846488953	0.467600554227829	49.0677947998047	5790
True	False	False	False	False	-1956.6533203125	8.02046012878418	83.1856460571289	0.668196797370911	0.953913331031799	0.442692250013351	43.6800003051758	3276
True	False	False	False	False	-1951.54064941406	-1786.53308105469	117.569046020508	0.557737708091736	0.917961835861206	0.300058513879776	50.5188674926758	5355
True	False	False	False	False	-1953.44689941406	-1302.46301269531	73.203369140625	0.634930491447449	0.929911315441132	0.391110688447952	43.7272720336914	2886
True	False	False	False	False	-1952.822265625	-1699.73522949219	22.1828384399414	0.735508561134338	0.944133758544922	0.597400009632111	41.2000007629395	824
True	False	False	False	False	-1951.34765625	-980.165832519531	25.5102653503418	0.636238098144531	0.901352107524872	0.392957359552383	36.6956520080566	844
True	False	False	False	False	-1950.12475585938	-1811.88830566406	119.787330627441	0.776787161827087	0.955573856830597	0.810432493686676	54.6111106872559	5898
True	False	False	False	False	-1948.33056640625	-1275.40002441406	31.0559749603271	0.57543021440506	0.886182963848114	0.318349093198776	39.4285697937012	1104
True	False	False	False	False	-1949.67846679688	-1089.68701171875	19.9645557403564	0.437887847423553	0.861621260643005	0.201071664690971	40.5555572509766	730
True	False	False	False	False	-1949.61596679688	-477.523864746094	16.6371288299561	0.476011037826538	0.857253670692444	0.228777781128883	37.4000015258789	561
True	False	False	False	False	-1949.6201171875	-249.089782714844	31.0559749603271	0.603693544864655	0.903991401195526	0.350445985794067	38.6428565979004	1082
True	False	False	False	False	-1948.60375976563	-327.423645019531	24.401123046875	0.658792555332184	0.90479451417923	0.427046239376068	38.9090919494629	856
True	False	False	False	False	-1948.44226074219	-202.523223876953	49.9113883972168	0.658083260059357	0.929206728935242	0.425903588533401	45.4888877868652	2047
True	False	False	False	False	-1947.06677246094	-357.9921875	22.1828384399414	0.755204319953918	0.938502132892609	0.672140836715698	36.0999984741211	722
True	False	False	False	False	-1945.04138183594	-1887.68029785156	192.990692138672	0.755458950996399	0.962653398513794	0.67330002784729	56.3390808105469	9803
True	False	False	False	False	-1942.51879882813	-1838.31921386719	87.6222152709961	0.785240411758423	0.953829169273376	0.972049474716187	54.0506324768066	4270
True	False	False	False	False	-1943.51806640625	-1670.33544921875	12.2005615234375	0.404529690742493	0.847745954990387	0.17898528277874	43.7272720336914	481
True	False	False	False	False	-1944.162109375	-900.637145996094	90.9496383666992	0.708294212818146	0.941678404808044	0.52285373210907	44.426830291748	3643
True	False	False	False	False	-1941.29443359375	-300.060821533203	63.2210922241211	0.693322420120239	0.932753384113312	0.489874273538589	42.315788269043	2412
True	False	False	False	False	-1941.29602050781	-279.240295410156	51.0205307006836	0.742634296417236	0.938897550106049	0.62160986661911	42.0869560241699	1936
True	False	False	False	False	-1941.25061035156	-62.42626953125	55.4570960998535	0.731203615665436	0.956534862518311	0.583928167819977	42.7200012207031	2136
True	False	False	False	False	-1940.21960449219	-1675.72119140625	19.9645557403564	0.416159331798553	0.892465233802795	0.186478972434998	42	756
True	False	False	False	False	-1940.09387207031	-1383.36303710938	125.333038330078	0.646394014358521	0.941386103630066	0.407760173082352	46.3274345397949	5235
True	False	False	False	False	-1937.83264160156	-321.815795898438	26.6194076538086	0.62885844707489	0.908063113689423	0.382700979709625	40.2916679382324	967
True	False	False	False	False	-1936.88708496094	-245.62614440918	25.5102653503418	0.729883551597595	0.935971975326538	0.579949259757996	38.8260879516602	893
True	False	False	False	False	-1937.31689453125	-169.736923217773	112.023338317871	0.506837010383606	0.905799329280853	0.253489375114441	44.8910903930664	4534
True	False	False	False	False	-1935.2646484375	-75.8647308349609	56.5662384033203	0.678755939006805	0.922516286373138	0.46147033572197	43.6666679382324	2227
True	False	False	False	False	-1933.16625976563	-199.735336303711	21.0736961364746	0.617924511432648	0.931973576545715	0.368201732635498	44.1578941345215	839
True	False	False	False	False	-1932.87072753906	-393.847229003906	27.7285480499268	0.691563129425049	0.9330775141716	0.486269682645798	39.5999984741211	990
True	False	False	False	False	-1931.51281738281	-1533.29748535156	124.223899841309	0.74186509847641	0.947412610054016	0.618867516517639	50.4732131958008	5653
True	False	False	False	False	-1931.2431640625	-1453.3505859375	54.3479537963867	0.566439092159271	0.913845002651215	0.308897823095322	40.0816345214844	1964
True	False	False	False	False	-1931.0009765625	-1744.64245605469	38.8199691772461	0.655685126781464	0.902079284191132	0.422076970338821	39.5999984741211	1386
True	False	False	False	False	-1927.42517089844	-1424.39416503906	55.4570960998535	0.691563129425049	0.910908937454224	0.486269682645798	40.7000007629395	2035
True	False	False	False	False	-1928.89978027344	-139.28776550293	118.678184509277	0.748469054698944	0.938746511936188	0.643601417541504	46.0934562683105	4932
True	False	False	False	False	-1925.66247558594	-1486.2666015625	102.041061401367	0.680651724338531	0.940800249576569	0.46499228477478	49.6847839355469	4571
True	False	False	False	False	-1924.90295410156	-1324.89819335938	86.513069152832	0.6188143491745	0.94244796037674	0.369352430105209	44.1794853210449	3446
True	False	False	False	False	-1922.97229003906	-1624.68188476563	139.751892089844	0.774550676345825	0.955561459064484	0.789673984050751	52.1111106872559	6566
True	False	False	False	False	-1922.55480957031	-1509.37915039063	114.241622924805	0.740824818611145	0.955573856830597	0.615211486816406	52.4077682495117	5398
True	False	False	False	False	-1920.94458007813	-1348.93981933594	62.1119499206543	0.852686643600464	0.966247379779816	1	43	2408
True	False	False	False	False	-1919.7724609375	-517.182922363281	16.6371288299561	0.604608774185181	0.894663512706757	0.351552903652191	38.0666656494141	571
True	False	False	False	False	-1920.26611328125	-275.534881591797	90.9496383666992	0.763890326023102	0.959447026252747	0.716026604175568	44.8292694091797	3676
True	False	False	False	False	-1918.76257324219	7.29966163635254	74.3125076293945	0.624154269695282	0.929312229156494	0.376365154981613	49.1343269348145	3292
True	False	False	False	False	-1918.61584472656	-1771.97021484375	124.223899841309	0.546932518482208	0.943979620933533	0.289473384618759	47.8660697937012	5361
True	False	False	False	False	-1917.39794921875	-1122.42309570313	127.551322937012	0.725611567497253	0.922676205635071	0.5675168633461	47.6695671081543	5482
True	False	False	False	False	-1917.1787109375	-970.605590820313	48.80224609375	0.669968068599701	0.916212737560272	0.445748090744019	41.7045440673828	1835
True	False	False	False	False	-1917.17272949219	-221.737380981445	69.8759460449219	0.688912332057953	0.962414622306824	0.480934053659439	41.9047622680664	2640
True	False	False	False	False	-3401.80712890625	72.6502532958984	47.6931037902832	0.805555999279022	0.950805008411407	1	83.0465087890625	3571
True	False	False	False	False	-3397.10791015625	96.3811874389648	65.4393768310547	0.756123721599579	0.949587345123291	0.676357209682465	80.2372894287109	4734
True	False	False	False	False	-3394.30883789063	132.643936157227	41.0382537841797	0.814018249511719	0.953058242797852	1	81.594596862793	3019
True	False	False	False	False	-3389.85961914063	157.27912902832	19.9645557403564	0.725530564785004	0.927839636802673	0.56728732585907	79.1666641235352	1425
True	False	False	False	False	-3381.86450195313	116.332588195801	99.8227767944336	0.714016556739807	0.947275280952454	0.536720454692841	75.5888900756836	6803
True	False	False	False	False	-3380.48999023438	188.644348144531	57.6753807067871	0.719225645065308	0.942577123641968	0.550069808959961	76.5576934814453	3981
True	False	False	False	False	-3375.42700195313	169.049087524414	61.0028076171875	0.622768461704254	0.927746415138245	0.374527245759964	72.6727294921875	3997
True	False	False	False	False	-3373.27587890625	235.152847290039	74.3125076293945	0.769818305969238	0.959566295146942	0.753088772296906	85.9850769042969	5761
True	False	False	False	False	-3372.2421875	260.337127685547	18.8554134368896	0.733056426048279	0.943199634552002	0.589630365371704	86.8823547363281	1477
True	False	False	False	False	-3369.03564453125	281.754852294922	19.9645557403564	0.725530564785004	0.936461865901947	0.56728732585907	81.7777786254883	1472
True	False	False	False	False	-3360.82153320313	251.163543701172	48.80224609375	0.669968068599701	0.910913348197937	0.445748090744019	79.113639831543	3481
True	False	False	False	False	-3360.19702148438	80.0837249755859	59.8936653137207	0.466437667608261	0.877159595489502	0.221545577049255	60.1851844787598	3250
True	False	False	False	False	-3357.80859375	160.26025390625	62.1119499206543	0.67099004983902	0.947360217571259	0.447527855634689	62.8571434020996	3520
True	False	False	False	False	-3354.6396484375	215.473648071289	58.7845230102539	0.352686911821365	0.875208556652069	0.147936433553696	62.7358474731445	3325
True	False	False	False	False	-3353.32983398438	327.748474121094	126.442184448242	0.853435814380646	0.965185582637787	1	100.12281036377	11414
True	False	False	False	False	-3348.45385742188	101.384941101074	73.203369140625	0.626490354537964	0.930493116378784	0.379492491483688	60.5909080505371	3999
True	False	False	False	False	-3347.923828125	139.623229980469	59.8936653137207	0.735007107257843	0.930802464485168	0.595789611339569	60.7962951660156	3283
True	False	False	False	False	-3348.29077148438	314.386413574219	28.8376903533936	0.696614444255829	0.942373692989349	0.496761053800583	75.961540222168	1975
True	False	False	False	False	-3346.76904296875	378.705749511719	47.6931037902832	0.770316362380981	0.955260276794434	0.756583452224731	91.3953475952148	3930
True	False	False	False	False	-3341.11791992188	394.268341064453	23.2919807434082	0.725569725036621	0.957139134407043	0.567398190498352	85.3333358764648	1792
True	False	False	False	False	-3338.94995117188	275.114532470703	34.3833999633789	0.731873750686646	0.94477391242981	0.585974395275116	63.2580642700195	1961
True	False	False	False	False	-3336.4736328125	361.218933105469	113.132476806641	0.694173395633698	0.936038613319397	0.491636395454407	78.9117660522461	8049
True	False	False	False	False	-3335.81176757813	176.37712097168	105.36848449707	0.820584774017334	0.954621136188507	1	63.4000015258789	6023
True	False	False	False	False	-3333.93408203125	413.910858154297	208.518692016602	0.593108594417572	0.928700089454651	0.337968349456787	103.303192138672	19421
True	False	False	False	False	-3327.18774414063	141.561859130859	76.5307922363281	0.588492512702942	0.900525569915771	0.332704663276672	59.8840560913086	4132
True	False	False	False	False	-3328.75317382813	460.810974121094	53.2388153076172	0.638829112052917	0.949476361274719	0.396655410528183	98.625	4734
True	False	False	False	False	-3326.27563476563	219.998901367188	228.483245849609	0.408576130867004	0.845793545246124	0.181568756699562	90.5582504272461	18655
True	False	False	False	False	-3323.92309570313	475.930633544922	84.2947845458984	0.698733150959015	0.953889608383179	0.501295566558838	101.592102050781	7721
True	False	False	False	False	-3320.390625	329.849243164063	237.356369018555	0.769594728946686	0.953083574771881	0.751542627811432	84.4392547607422	18070
True	False	False	False	False	-3316.41162109375	507.836090087891	41.0382537841797	0.739717543125153	0.95525187253952	0.611384451389313	102.02702331543	3775
True	False	False	False	False	-3315.23706054688	433.968475341797	65.4393768310547	0.594531953334808	0.962134122848511	0.339612603187561	78.5084762573242	4632
True	False	False	False	False	-3311.51293945313	498.231079101563	24.401123046875	0.760120630264282	0.941173493862152	0.695777595043182	89.4545440673828	1968
True	False	False	False	False	-3306.25170898438	259.808135986328	108.695907592773	0.78705221414566	0.94535768032074	1	65.326530456543	6402
True	False	False	False	False	-3308.07299804688	387.457427978516	103.150199890137	0.716568052768707	0.926612019538879	0.543167233467102	66.6989212036133	6203
True	False	False	False	False	-3307.9365234375	447.537780761719	48.80224609375	0.44591435790062	0.910685181617737	0.206670865416527	71.3181838989258	3138
True	False	False	False	False	-3302.96362304688	99.8046417236328	70.9850845336914	0.724676012992859	0.944258153438568	0.564879477024078	67.3125	4308
True	False	False	False	False	-3301.87280273438	531.465515136719	54.3479537963867	0.65213805437088	0.927470743656158	0.416518241167068	83.7346954345703	4103
True	False	False	False	False	-3300.71728515625	556.660522460938	46.5839614868164	0.666415452957153	0.952484607696533	0.439655065536499	93.2142868041992	3915
True	False	False	False	False	-3297.4384765625	146.334045410156	43.256534576416	0.539419233798981	0.913867592811584	0.282352238893509	58.1025657653809	2266
True	False	False	False	False	-3293.37475585938	209.313339233398	94.2770690917969	0.817713499069214	0.963002026081085	1	65.717643737793	5586
True	False	False	False	False	-3294.04736328125	505.470977783203	73.203369140625	0.726016283035278	0.935926735401154	0.568666875362396	77.3484878540039	5105
True	False	False	False	False	-3291.30981445313	569.216125488281	34.3833999633789	0.682015299797058	0.941411077976227	0.467555910348892	93.3871002197266	2895
True	False	False	False	False	-3284.599609375	134.439590454102	33.2742576599121	0.6288121342659	0.93917053937912	0.382637858390808	61.3333320617676	1840
True	False	False	False	False	-3282.17700195313	607.843139648438	417.037384033203	0.363679975271225	0.869412660598755	0.154222920536995	135.965423583984	51123
True	False	False	False	False	-3276.73681640625	553.717895507813	9.98227787017822	0.606388568878174	0.924382030963898	0.353718668222427	66.8888854980469	602
True	False	False	False	False	-3276.65087890625	565.936340332031	51.0205307006836	0.788781881332397	0.947310328483582	1	79.0434799194336	3636
True	False	False	False	False	-3275.14575195313	114.428398132324	63.2210922241211	0.693322420120239	0.941413700580597	0.489874273538589	60.3684196472168	3441
True	False	False	False	False	-3274.95434570313	233.102325439453	94.2770690917969	0.703324019908905	0.933380126953125	0.511413395404816	62.1411781311035	5282
True	False	False	False	False	-3274.66796875	403.610595703125	99.8227767944336	0.731752693653107	0.962114334106445	0.585603535175323	64.6222229003906	5816
True	False	False	False	False	-3274.60034179688	374.351928710938	108.695907592773	0.566439092159271	0.936437487602234	0.308897823095322	63.2142868041992	6195
True	False	False	False	False	-3274.02587890625	475.399627685547	167.480438232422	0.83051860332489	0.963016211986542	1	72.8278121948242	10997
True	False	False	False	False	-3269.30786132813	285.966094970703	117.569046020508	0.686734616756439	0.942510426044464	0.476633340120316	64.3207550048828	6818
True	False	False	False	False	-3269.08154296875	640.511657714844	25.5102653503418	0.815285325050354	0.956586837768555	1	90.5217361450195	2082
True	False	False	False	False	-3267.19482421875	339.2744140625	123.114753723145	0.682342290878296	0.942000687122345	0.468174546957016	66.3243255615234	7362
True	False	False	False	False	-3264.14013671875	131.728942871094	39.9291114807129	0.808348000049591	0.959012150764465	1	59.5	2142
True	False	False	False	False	-3263.16943359375	604.298461914063	75.4216537475586	0.675903141498566	0.950282096862793	0.456260055303574	87.1029434204102	5923
True	False	False	False	False	-3260.70361328125	182.493026733398	126.442184448242	0.675792455673218	0.933627903461456	0.456060022115707	78.1403503417969	8908
True	False	False	False	False	-3259.05981445313	682.069213867188	51.0205307006836	0.672707319259644	0.947038888931274	0.450546443462372	88.9782638549805	4093
True	False	False	False	False	-3259.01245117188	262.996856689453	122.005615234375	0.712649166584015	0.920808970928192	0.533334612846375	66.6909103393555	7336
True	False	False	False	False	-3258.79638671875	312.349853515625	102.041061401367	0.748013913631439	0.956637859344482	0.641803920269012	63.2173919677734	5816
True	False	False	False	False	-3253.56396484375	623.183349609375	46.5839614868164	0.510869145393372	0.919227063655853	0.256897181272507	73.8809509277344	3103
True	False	False	False	False	-3249.55615234375	153.480224609375	48.80224609375	0.608575522899628	0.907812178134918	0.356404304504395	56.8636360168457	2502
True	False	False	False	False	-3251.22387695313	194.23258972168	9.98227787017822	0.557533979415894	0.873754441738129	0.29985499382019	66.1111145019531	595
True	False	False	False	False	-3250.19482421875	427.252105712891	230.701522827148	0.798510551452637	0.958458006381989	1	80.9519195556641	16838
True	False	False	False	False	-3247.55908203125	219.717269897461	75.4216537475586	0.666771829128265	0.922495663166046	0.44025981426239	61.470588684082	4180
True	False	False	False	False	-3242.7392578125	116.52010345459	127.551322937012	0.641694486141205	0.912308990955353	0.400806427001953	68.3130416870117	7856
True	False	False	False	False	-3242.97387695313	656.617980957031	105.36848449707	0.795948684215546	0.948119878768921	1	76.9894714355469	7314
True	False	False	False	False	-3242.68798828125	729.507568359375	32.1651153564453	0.543281972408295	0.893766343593597	0.285989671945572	89.5172424316406	2596
True	False	False	False	False	-3236.357421875	363.646575927734	113.132476806641	0.668162107467651	0.952686846256256	0.442632764577866	64.5588226318359	6585
True	False	False	False	False	-3238.63208007813	702.375915527344	78.7490768432617	0.705722391605377	0.955602645874023	0.516867816448212	93.9014053344727	6667
True	False	False	False	False	-3240.24951171875	738.032531738281	16.6371288299561	0.646814525127411	0.930587589740753	0.408391445875168	90.1999969482422	1353
True	False	False	False	False	-3236.34521484375	389.451507568359	114.241622924805	0.817152261734009	0.956510245800018	1	66.708740234375	6871
True	False	False	False	False	-3235.6962890625	298.133911132813	17.7462711334229	0.689935445785522	0.90358954668045	0.482980132102966	60.1875	963
True	False	False	False	False	-3232.578125	83.4171142578125	39.9291114807129	0.506039798259735	0.938668191432953	0.252820700407028	63.1388893127441	2273
True	False	False	False	False	-3231.90576171875	238.023880004883	23.2919807434082	0.580913007259369	0.905536293983459	0.32428103685379	56.9047622680664	1195
True	False	False	False	False	-3231.05151367188	628.478332519531	120.896469116211	0.714016377925873	0.94777113199234	0.536720037460327	73.1926574707031	7978
True	False	False	False	False	-3230.67333984375	765.85546875	96.4953460693359	0.58545857667923	0.947063148021698	0.329300910234451	103.816093444824	9032
True	False	False	False	False	-3229.60595703125	455.106506347656	108.695907592773	0.677731871604919	0.898163437843323	0.459587782621384	71.1020431518555	6968
True	False	False	False	False	-3227.02026367188	140.502151489258	28.8376903533936	0.601119041442871	0.881983637809753	0.347356885671616	56.038459777832	1457
True	False	False	False	False	-3226.65771484375	485.921905517578	173.026138305664	0.701317846775055	0.955744087696075	0.506941378116608	72.5769195556641	11322
True	False	False	False	False	-3224.41528320313	264.088226318359	52.1296730041504	0.660663068294525	0.903760254383087	0.430083870887756	63.5744667053223	2988
True	False	False	False	False	-3223.58227539063	320.346343994141	89.8404998779297	0.690838992595673	0.949298918247223	0.484800934791565	62.7037048339844	5079
True	False	False	False	False	-3222.3447265625	206.36946105957	147.515884399414	0.724145829677582	0.95997279882431	0.563397824764252	69.2857131958008	9215
True	False	False	False	False	-3222.06591796875	699.521301269531	57.6753807067871	0.805326879024506	0.965959846973419	1	77.5961532592773	4035
True	False	False	False	False	-3220.68896484375	561.792297363281	134.206176757813	0.780348420143127	0.959360659122467	0.851535737514496	68.6446304321289	8306
True	False	False	False	False	-3220.03833007813	94.2057342529297	74.3125076293945	0.71211850643158	0.962945103645325	0.532033205032349	66.2835845947266	4441
True	False	False	False	False	-3218.64697265625	528.737182617188	122.005615234375	0.329504042863846	0.741250514984131	0.135150551795959	67.5636367797852	7432
True	False	False	False	False	-3216.00146484375	251.772171020508	54.3479537963867	0.641959667205811	0.935125172138214	0.401193976402283	65.673469543457	3218
True	False	False	False	False	-3216.13061523438	779.950988769531	45.4748191833496	0.690609216690063	0.947778403759003	0.484336644411087	85.4146347045898	3502
True	False	False	False	False	-3210.53125	800.795227050781	177.462707519531	0.603950083255768	0.948893368244171	0.350755751132965	100.668746948242	16107
True	False	False	False	False	-3208.38232421875	360.538177490234	89.8404998779297	0.613635361194611	0.946827352046967	0.362724035978317	61.9506187438965	5018
True	False	False	False	False	-3207.197265625	403.431121826172	90.9496383666992	0.730561852455139	0.944016098976135	0.581985175609589	63.073169708252	5172
True	False	False	False	False	-3207.30981445313	600.149780273438	153.061584472656	0.75136935710907	0.956865131855011	0.655422210693359	71.3260879516602	9843
True	False	False	False	False	-3204.34399414063	120.831314086914	58.7845230102539	0.775075852870941	0.96172833442688	0.794298112392426	59.4528312683105	3151
True	False	False	False	False	-3205.39501953125	827.630126953125	128.660461425781	0.653944551944733	0.954219400882721	0.419334411621094	107.88793182373	12515
True	False	False	False	False	-3204.45483398438	675.731689453125	232.919815063477	0.535742163658142	0.919302940368652	0.278934866189957	80.1619033813477	16834
True	False	False	False	False	-3198.63598632813	433.037292480469	143.079315185547	0.585295855998993	0.922078132629395	0.329119563102722	65.3875961303711	8435
True	False	False	False	False	-3197.5849609375	255.087142944336	44.3656768798828	0.749354422092438	0.939048767089844	0.647141218185425	61.9000015258789	2476
True	False	False	False	False	-3196.51416015625	304.084075927734	94.2770690917969	0.674348950386047	0.906301021575928	0.453465551137924	62.5999984741211	5321
True	False	False	False	False	-3195.66015625	844.804138183594	105.36848449707	0.795948684215546	0.952050924301147	1	109.789474487305	10430
True	False	False	False	False	-3191.5078125	716.699768066406	130.878753662109	0.848711907863617	0.968009173870087	1	78.5593185424805	9270
True	False	False	False	False	-3189.04956054688	144.671981811523	116.459907531738	0.521836996078491	0.924550771713257	0.266392111778259	64.009521484375	6721
True	False	False	False	False	-3189.916015625	754.609375	106.477630615234	0.748652279376984	0.937576413154602	0.644329190254211	78.7604141235352	7561
True	False	False	False	False	-3189.88305664063	341.035125732422	96.4953460693359	0.659089803695679	0.954405546188354	0.427526652812958	62.5977020263672	5446
True	False	False	False	False	-3184.08935546875	546.065002441406	126.442184448242	0.665830671787262	0.945477962493896	0.438665717840195	73.0350875854492	8326
True	False	False	False	False	-3187.2587890625	645.030212402344	26.6194076538086	0.62885844707489	0.89703905582428	0.382700979709625	70.7916641235352	1699
True	False	False	False	False	-3187.685546875	861.005432128906	99.8227767944336	0.838416218757629	0.961163997650146	1	115.488891601563	10394
True	False	False	False	False	-3185.33642578125	633.63818359375	140.861022949219	0.51894211769104	0.923875153064728	0.263853162527084	74.3622055053711	9444
True	False	False	False	False	-3182.76196289063	774.675109863281	103.150199890137	0.509367167949677	0.958598971366882	0.255622684955597	74.3978500366211	6919
True	False	False	False	False	-3179.64697265625	874.100402832031	118.678184509277	0.801031827926636	0.963646411895752	1	110.766357421875	11852
True	False	False	False	False	-3179.05981445313	73.9713897705078	76.5307922363281	0.654967188835144	0.925476610660553	0.42094224691391	66.6956558227539	4602
True	False	False	False	False	-3178.26489257813	244.942123413086	61.0028076171875	0.804323971271515	0.959577143192291	1	63.5454559326172	3495
True	False	False	False	False	-3178.56811523438	462.587188720703	164.153015136719	0.558653831481934	0.951242387294769	0.300975471735001	71.5270233154297	10586
True	False	False	False	False	-3178.24365234375	491.137847900391	35.4925422668457	0.739838838577271	0.945348680019379	0.6118004322052	62.0625	1986
True	False	False	False	False	-3177.11376953125	816.922058105469	107.586769104004	0.660145282745361	0.932495713233948	0.429239451885223	73.5876312255859	7138
True	False	False	False	False	-3176.06201171875	532.531127929688	33.2742576599121	0.646814525127411	0.916603446006775	0.408391445875168	61.8333320617676	1855
True	False	False	False	False	-3174.904296875	396.554107666016	97.6044921875	0.809059381484985	0.951477408409119	1	63.8409080505371	5618
True	False	False	False	False	-3174.46313476563	887.458068847656	57.6753807067871	0.791780471801758	0.9556485414505	1	94.6538467407227	4922
True	False	False	False	False	-3172.642578125	365.876495361328	109.805053710938	0.795083343982697	0.960092186927795	1	64.7777786254883	6413
True	False	False	False	False	-3172	577.411193847656	146.40673828125	0.684889554977417	0.954798519611359	0.47304567694664	69.75	9207
True	False	False	False	False	-3169.91430664063	476.326477050781	37.7108268737793	0.786078751087189	0.958408892154694	1	66.7941207885742	2271
True	False	False	False	False	-3168.2451171875	762.740844726563	95.3862075805664	0.662632822990417	0.928130805492401	0.433321684598923	76.9534912109375	6618
True	False	False	False	False	-3167.76098632813	177.504837036133	166.371292114258	0.582819104194641	0.915008425712585	0.326374530792236	68.3600006103516	10254
True	False	False	False	False	-3163.0634765625	329.409912109375	105.36848449707	0.772405624389648	0.965986788272858	0.772078812122345	65.2842102050781	6202
True	False	False	False	False	-3163.0068359375	912.104797363281	148.625015258789	0.782643020153046	0.959966003894806	0.888168036937714	97.8134307861328	13107
True	False	False	False	False	-3159.23071289063	295.473205566406	201.863830566406	0.776127755641937	0.960182726383209	0.804006338119507	79.4230804443359	14455
True	False	False	False	False	-3159.59301757813	422.251708984375	85.4039306640625	0.765360891819	0.950282096862793	0.724545955657959	63.1428565979004	4862
True	False	False	False	False	-3159.40161132813	497.677398681641	17.7462711334229	0.64491605758667	0.93289041519165	0.405553311109543	59	944
True	False	False	False	False	-3156.00317382813	266.095886230469	62.1119499206543	0.595203518867493	0.902271807193756	0.340391874313354	60.3035697937012	3377
True	False	False	False	False	-3154.55541992188	209.895965576172	67.6576614379883	0.536511838436127	0.850100159645081	0.279646575450897	61.8688507080078	3774
True	False	False	False	False	-3153.78271484375	603.806945800781	102.041061401367	0.34436884522438	0.881610929965973	0.143277183175087	64.8369598388672	5965
True	False	False	False	False	-3152.42456054688	666.440246582031	199.645553588867	0.622406840324402	0.951469957828522	0.374049782752991	75.8944473266602	13661
True	False	False	False	False	-3151.02709960938	938.921997070313	124.223899841309	0.814991533756256	0.958977937698364	1	107.357139587402	12024
True	False	False	False	False	-3148.10424804688	348.980560302734	82.0765075683594	0.620002150535583	0.940932273864746	0.370896339416504	61.9459457397461	4584
True	False	False	False	False	-3148.82470703125	737.481994628906	77.6399383544922	0.509369730949402	0.940660536289215	0.255624830722809	64.9714279174805	4548
True	False	False	False	False	-3147.939453125	712.972290039063	107.586769104004	0.670816242694855	0.908946752548218	0.447224259376526	66.4639205932617	6447
True	False	False	False	False	-3145.01586914063	138.323364257813	122.005615234375	0.740235030651093	0.962010085582733	0.613164842128754	64.8454513549805	7133
True	False	False	False	False	-3146.099609375	481.948211669922	34.3833999633789	0.682015299797058	0.928671002388	0.467555910348892	61.4193534851074	1904
True	False	False	False	False	-3143.8876953125	771.958190917969	153.061584472656	0.692510008811951	0.955546796321869	0.488203257322311	81.0797119140625	11189
True	False	False	False	False	-3143.39892578125	874.324829101563	51.0205307006836	0.774829864501953	0.947778403759003	0.792114913463593	71.5217361450195	3290
True	False	False	False	False	-3143.00366210938	954.283508300781	178.571853637695	0.338107764720917	0.877265453338623	0.139823645353317	100.34782409668	16156
True	False	False	False	False	-3141.0888671875	105.929908752441	155.279876708984	0.567088901996613	0.946342170238495	0.309569776058197	66.4071426391602	9297
True	False	False	False	False	-3141.5048828125	800.870239257813	130.878753662109	0.741198301315308	0.953669428825378	0.616517305374146	76.9067764282227	9075
True	False	False	False	False	-3139.28344726563	400.1953125	127.551322937012	0.804429352283478	0.951038718223572	1	69.7217407226563	8018
True	False	False	False	False	-3137.4892578125	231.872619628906	29.9468326568604	0.446817606687546	0.836791396141052	0.207308351993561	55.5185203552246	1499
True	False	False	False	False	-3137.58203125	572.842834472656	66.5485153198242	0.729813098907471	0.948924779891968	0.579738736152649	68.1833343505859	4091
True	False	False	False	False	-3133.16333007813	892.145568847656	44.3656768798828	0.799694657325745	0.949179470539093	1	75.1500015258789	3006
True	False	False	False	False	-3132.65502929688	549.187194824219	258.430084228516	0.799224436283112	0.940904259681702	1	147.44206237793	34354
True	False	False	False	False	-3130.30908203125	285.044860839844	88.7313537597656	0.642491579055786	0.901803195476532	0.401972979307175	62.1375007629395	4971
True	False	False	False	False	-3129.5322265625	366.711975097656	107.586769104004	0.670816242694855	0.954345107078552	0.447224259376526	65.3814468383789	6342
True	False	False	False	False	-3126.51025390625	490.998931884766	120.896469116211	0.585084915161133	0.950878143310547	0.32888463139534	64.8348617553711	7067
True	False	False	False	False	-3128.91918945313	864.74560546875	99.8227767944336	0.827447116374969	0.963831067085266	1	78.1777801513672	7036
True	False	False	False	False	-3127.466796875	999.915222167969	103.150199890137	0.74689644575119	0.955309629440308	0.637453377246857	98.6774215698242	9177
True	False	False	False	False	-3125.38671875	190.017166137695	134.206176757813	0.706714987754822	0.950682699680328	0.51916092634201	68.1239700317383	8243
True	False	False	False	False	-3125.11401367188	262.463256835938	28.8376903533936	0.84558093547821	0.95841646194458	1	56.730770111084	1475
True	False	False	False	False	-3125.24609375	444.428039550781	166.371292114258	0.695984125137329	0.954831719398499	0.495427757501602	73.1866683959961	10978
True	False	False	False	False	-3123.66381835938	384.207061767578	61.0028076171875	0.760719418525696	0.955637335777283	0.698856711387634	62.8909072875977	3459
True	False	False	False	False	-3120.033203125	525.691101074219	83.1856460571289	0.628380537033081	0.948012411594391	0.382050335407257	71.9733352661133	5398
True	False	False	False	False	-3119.73315429688	624.429809570313	144.188446044922	0.631289780139923	0.952764511108398	0.386036187410355	70.3461532592773	9145
True	False	False	False	False	-3116.109375	238.079254150391	28.8376903533936	0.487080365419388	0.890275895595551	0.237391352653503	55.538459777832	1444
True	False	False	False	False	-3118.626953125	1022.37652587891	78.7490768432617	0.729563295841217	0.946899116039276	0.57899397611618	92.1549301147461	6543
True	False	False	False	False	-3116.36767578125	338.238830566406	128.660461425781	0.660718262195587	0.948056578636169	0.430174142122269	66.7758636474609	7746
True	False	False	False	False	-3115.92919921875	711.882568359375	88.7313537597656	0.462399274110794	0.916017949581146	0.218552485108376	63.5374984741211	5083
True	False	False	False	False	-3115.50927734375	849.953308105469	129.769607543945	0.719225645065308	0.955496370792389	0.550069808959961	73.008544921875	8542
True	False	False	False	False	-3114.16040039063	740.7939453125	120.896469116211	0.741812705993652	0.955317556858063	0.618682026863098	72.5779800415039	7911
True	False	False	False	False	-3114.55517578125	907.235473632813	73.203369140625	0.67818558216095	0.941798746585846	0.46042013168335	73.7121200561523	4865
True	False	False	False	False	-3113.31909179688	507.342803955078	18.8554134368896	0.685223281383514	0.945084035396576	0.473690927028656	67.1764678955078	1142
True	False	False	False	False	-3111.83471679688	758.255187988281	77.6399383544922	0.664459466934204	0.952429354190826	0.436360716819763	65.6714248657227	4597
True	False	False	False	False	-3110.5888671875	990.935668945313	79.8582229614258	0.603245317935944	0.950346648693085	0.349905610084534	78.5	5652
True	False	False	False	False	-3108.38232421875	685.057373046875	108.695907592773	0.725042045116425	0.966024339199066	0.565907895565033	66.9489822387695	6561
True	False	False	False	False	-3104.98706054688	463.313934326172	184.117568969727	0.669985294342041	0.932550311088562	0.445777982473373	73.2108459472656	12153
True	False	False	False	False	-3105.73071289063	541.955932617188	80.9673614501953	0.750114381313324	0.963565766811371	0.650226891040802	66.2876739501953	4839
True	False	False	False	False	-3102.50927734375	137.410934448242	125.333038330078	0.80339515209198	0.949988782405853	1	66.2035369873047	7481
True	False	False	False	False	-3103.06127929688	302.524383544922	105.36848449707	0.583986639976501	0.929714381694794	0.327665001153946	63.7999992370605	6061
True	False	False	False	False	-3103.6962890625	945.784729003906	169.698715209961	0.582415461540222	0.926503777503967	0.325929790735245	70.0522842407227	10718
True	False	False	False	False	-3102.65771484375	1049.81909179688	129.769607543945	0.757999539375305	0.942482709884644	0.685239017009735	104.529914855957	12230
True	False	False	False	False	-3102.15014648438	253.13151550293	61.0028076171875	0.837460100650787	0.971546769142151	1	62.5454559326172	3440
True	False	False	False	False	-3100.66625976563	271.460113525391	90.9496383666992	0.580217242240906	0.92748636007309	0.323520928621292	63.7073173522949	5224
True	False	False	False	False	-3100.01489257813	567.902709960938	104.259346008301	0.676092565059662	0.940934598445892	0.45660275220871	65.1808547973633	6127
True	False	False	False	False	-3095.52880859375	323.661254882813	43.256534576416	0.6188143491745	0.89136928319931	0.369352430105209	61	2379
True	False	False	False	False	-3098.15698242188	827.945678710938	99.8227767944336	0.791574835777283	0.960596144199371	1	69.5777740478516	6262
True	False	False	False	False	-3098.20751953125	890.3701171875	65.4393768310547	0.560044407844543	0.917826175689697	0.302373439073563	75.7966079711914	4472
True	False	False	False	False	-3096.68310546875	981.378601074219	43.256534576416	0.779702305793762	0.949179470539093	0.843046307563782	65.0256423950195	2536
True	False	False	False	False	-3095.349609375	373.537719726563	83.1856460571289	0.539435565471649	0.893982350826263	0.282367467880249	64.9333343505859	4870
True	False	False	False	False	-3094.23193359375	875.076049804688	76.5307922363281	0.685842871665955	0.947773933410645	0.474893063306808	71.2463760375977	4916
True	False	False	False	False	-3091.52319335938	708.724731445313	92.0587844848633	0.763090133666992	0.955595314502716	0.711547255516052	64.9156646728516	5388
True	False	False	False	False	-3090.93994140625	777.907409667969	194.099838256836	0.804462492465973	0.939196646213531	1	80.9485702514648	14166
True	False	False	False	False	-3090.86694335938	626.127197265625	179.680999755859	0.459970682859421	0.923579931259155	0.216768518090248	73.2777786254883	11871
True	False	False	False	False	-3087.96655273438	1017.43243408203	168.589569091797	0.827595233917236	0.965828239917755	1	81.2236862182617	12346
True	False	False	False	False	-3087.31909179688	524.421325683594	102.041061401367	0.819654762744904	0.953913331031799	1	70.2173919677734	6460
True	False	False	False	False	-3085.69458007813	594.66259765625	118.678184509277	0.588513195514679	0.944365441799164	0.332728028297424	66.9439239501953	7163
True	False	False	False	False	-3085.07250976563	1079.4677734375	276.176330566406	0.410043865442276	0.931124567985535	0.182512074708939	106.056228637695	26408
True	False	False	False	False	-3084.2548828125	406.088592529297	176.353576660156	0.515050947666168	0.819285094738007	0.260477840900421	69.9182357788086	11117
True	False	False	False	False	-3081.408203125	749.164672851563	102.041061401367	0.819654762744904	0.957966983318329	1	67.4239120483398	6203
True	False	False	False	False	-3077.9140625	335.941070556641	72.0942230224609	0.571692943572998	0.90939861536026	0.314379900693893	67.1999969482422	4368
True	False	False	False	False	-3079.08764648438	458.464019775391	84.2947845458984	0.698733150959015	0.947359502315521	0.501295566558838	65.0921020507813	4947
True	False	False	False	False	-3078.58154296875	685.392395019531	116.459907531738	0.498344600200653	0.915659487247467	0.246450737118721	66.3619079589844	6968
True	False	False	False	False	-3075.32543945313	807.539916992188	93.1679229736328	0.639514982700348	0.932277262210846	0.397643029689789	69.0714263916016	5802
True	False	False	False	False	-3074.76342773438	851.94091796875	75.4216537475586	0.675903141498566	0.915828824043274	0.456260055303574	70.4852905273438	4793
True	False	False	False	False	-3074.10327148438	368.275299072266	104.259346008301	0.745750606060028	0.951682925224304	0.63308048248291	65.4148941040039	6149
True	False	False	False	False	-3073.78173828125	484.001708984375	83.1856460571289	0.781472206115723	0.957111597061157	0.867934346199036	67.1066665649414	5033
True	False	False	False	False	-3073.841796875	553.367858886719	129.769607543945	0.595263719558716	0.956508755683899	0.340461879968643	66.538459777832	7785
True	False	False	False	False	-3070.06811523438	658.769226074219	272.848907470703	0.308618575334549	0.878202617168427	0.124140463769436	74.7886199951172	18398
True	False	False	False	False	-3071.02685546875	1113.58166503906	119.787330627441	0.735007107257843	0.961795568466187	0.595789611339569	102.611114501953	11082
True	False	False	False	False	-3069.92626953125	996.970458984375	123.114753723145	0.746964454650879	0.941380083560944	0.637715458869934	73.0270233154297	8106
True	False	False	False	False	-3069.54296875	283.047424316406	41.0382537841797	0.739717543125153	0.949179470539093	0.611384451389313	60.7027015686035	2246
True	False	False	False	False	-3069.0283203125	516.698547363281	83.1856460571289	0.651257693767548	0.94707453250885	0.415156751871109	66.3333358764648	4975
True	False	False	False	False	-3069.03466796875	1063.67736816406	137.533599853516	0.652447938919067	0.961941719055176	0.416999101638794	85.6451644897461	10620
True	False	False	False	False	-3067.7822265625	312.844635009766	61.0028076171875	0.77311635017395	0.950185596942902	0.777697443962097	60.8545455932617	3347
True	False	False	False	False	-3063.36767578125	344.090393066406	23.2919807434082	0.725569725036621	0.94915634393692	0.567398190498352	61.5714302062988	1293
True	False	False	False	False	-3060.77563476563	727.254821777344	126.442184448242	0.746769428253174	0.94777113199234	0.63696414232254	69.5438613891602	7928
True	False	False	False	False	-3062.39306640625	825.932189941406	95.3862075805664	0.58528345823288	0.915956795215607	0.329105705022812	74.5232543945313	6409
True	False	False	False	False	-3061.88134765625	952.791564941406	206.300399780273	0.688050091266632	0.948722720146179	0.479222506284714	79.4193572998047	14772
True	False	False	False	False	-3053.69897460938	274.084625244141	72.0942230224609	0.677275896072388	0.946528077125549	0.458754032850266	64.1846160888672	4172
True	False	False	False	False	-3058.2353515625	435.190856933594	105.36848449707	0.549099147319794	0.912103414535522	0.291562587022781	66.9684219360352	6362
True	False	False	False	False	-3057.88891601563	467.514587402344	87.6222152709961	0.726314723491669	0.951477408409119	0.569518506526947	66.2531661987305	5234
True	False	False	False	False	-3056.5595703125	491.575347900391	100.931915283203	0.836640954017639	0.963831067085266	1	67.3736267089844	6131
True	False	False	False	False	-3056.376953125	1042.21484375	149.734161376953	0.761056125164032	0.92749011516571	0.700609505176544	77.7851867675781	10501
True	False	False	False	False	-3056.15063476563	606.509033203125	106.477630615234	0.554879128932953	0.900929689407349	0.297217160463333	64.8645858764648	6227
True	False	False	False	False	-3055.6083984375	846.459167480469	96.4953460693359	0.601659893989563	0.943533182144165	0.348002910614014	73.8045959472656	6421
True	False	False	False	False	-3055.98486328125	1131.10766601563	157.498153686523	0.630172431468964	0.912441372871399	0.384498208761215	96.8661956787109	13755
True	False	False	False	False	-3054.40551757813	294.729187011719	62.1119499206543	0.787172973155975	0.960369110107422	1	66.7678604125977	3739
True	False	False	False	False	-3052.82421875	331.350677490234	76.5307922363281	0.685842871665955	0.940867066383362	0.474893063306808	65.260871887207	4503
True	False	False	False	False	-3052.91552734375	540.841796875	90.9496383666992	0.815059661865234	0.958110809326172	1	65.2560958862305	5351
True	False	False	False	False	-3052.59326171875	781.332397460938	127.551322937012	0.545805990695953	0.907267451286316	0.288393497467041	68.7478256225586	7906
True	False	False	False	False	-3048.93359375	818.733337402344	27.7285480499268	0.793351709842682	0.95892345905304	1	62.1599998474121	1554
True	False	False	False	False	-3049.7822265625	916.923461914063	166.371292114258	0.735410094261169	0.945794343948364	0.597082853317261	80.553337097168	12083
True	False	False	False	False	-3048.22900390625	357.653625488281	80.9673614501953	0.725601851940155	0.95633727312088	0.567489385604858	64.808219909668	4731
True	False	False	False	False	-3043.05322265625	632.359191894531	65.4393768310547	0.668060660362244	0.937670350074768	0.442458897829056	62.0508460998535	3661
True	False	False	False	False	-3047.14868164063	1156.9833984375	221.828384399414	0.603612303733826	0.946605503559113	0.350347995758057	115.175003051758	23035
True	False	False	False	False	-3046.96313476563	682.442260742188	123.114753723145	0.735241293907166	0.953871011734009	0.596540331840515	70.2162170410156	7794
True	False	False	False	False	-3043.44604492188	710.365417480469	89.8404998779297	0.721652567386627	0.946501493453979	0.556551098823547	65.3827133178711	5296
True	False	False	False	False	-3043.4033203125	758.267272949219	82.0765075683594	0.680345416069031	0.953889608383179	0.464419931173325	63.4594612121582	4696
True	False	False	False	False	-3041.91284179688	407.868682861328	27.7285480499268	0.365601807832718	0.915593862533569	0.155337452888489	62.8400001525879	1571
True	False	False	False	False	-3040.80102539063	307.610748291016	93.1679229736328	0.682969212532043	0.958241879940033	0.469364792108536	63.8095245361328	5360
True	False	False	False	False	-3035.26416015625	515.307067871094	94.2770690917969	0.757289707660675	0.950555145740509	0.681832194328308	62.3529396057129	5300
True	False	False	False	False	-3034.0283203125	863.755981445313	237.356369018555	0.706438958644867	0.959609150886536	0.518521070480347	99.8317794799805	21364
True	False	False	False	False	-3032.83520507813	969.02783203125	108.695907592773	0.777484655380249	0.954925775527954	0.817557096481323	67.7448959350586	6639
True	False	False	False	False	-3031.43627929688	477.975616455078	114.241622924805	0.793618381023407	0.948040068149567	1	65.1359252929688	6709
True	False	False	False	False	-3031.92236328125	1063.91088867188	131.987884521484	0.731520116329193	0.958928644657135	0.584892332553864	86.7310943603516	10321
True	False	False	False	False	-3030.46508789063	358.020904541016	26.6194076538086	0.718682765960693	0.949588060379028	0.54864364862442	63	1512
True	False	False	False	False	-3026.81274414063	644.818054199219	72.0942230224609	0.790630877017975	0.967870712280273	1	62.7999992370605	4082
True	False	False	False	False	-3029.16748046875	1081.42236328125	127.551322937012	0.558448672294617	0.960503101348877	0.300769835710526	73.0695648193359	8403
True	False	False	False	False	-3027.07763671875	909.228942871094	49.9113883972168	0.647322654724121	0.941439032554626	0.40915635228157	69.2222213745117	3115
True	False	False	False	False	-3026.52124023438	1015.29718017578	11.0914192199707	0.673765122890472	0.928999543190002	0.452423572540283	59.5	595
True	False	False	False	False	-3025.60278320313	1173.88562011719	173.026138305664	0.809414923191071	0.960985481739044	1	94.3397445678711	14717
True	False	False	False	False	-3024.42553710938	795.969360351563	198.536407470703	0.579837262630463	0.923456251621246	0.323106735944748	77.4022369384766	13855
True	False	False	False	False	-3025.173828125	1126.642578125	157.498153686523	0.729563295841217	0.940097332000732	0.57899397611618	81.3028182983398	11545
True	False	False	False	False	-3024.08911132813	370.199249267578	45.4748191833496	0.703044712543488	0.9370276927948	0.51078599691391	62.0243911743164	2543
True	False	False	False	False	-3018.76928710938	402.194488525391	32.1651153564453	0.638014316558838	0.940318167209625	0.395486831665039	62	1798
True	False	False	False	False	-3023.80859375	545.760620117188	134.206176757813	0.717288434505463	0.959100306034088	0.545018911361694	72.0909118652344	8723
True	False	False	False	False	-3023.13745117188	995.836120605469	229.592376708984	0.613548398017883	0.937166094779968	0.362614125013351	80.5652160644531	16677
True	False	False	False	False	-3022.20703125	423.401702880859	27.7285480499268	0.707581996917725	0.93653929233551	0.521181464195251	54.7599983215332	1369
True	False	False	False	False	-3019.36181640625	886.365234375	25.5102653503418	0.636238098144531	0.9330775141716	0.392957359552383	72.8695678710938	1676
True	False	False	False	False	-3020.78588867188	1042.12353515625	157.498153686523	0.712582767009735	0.933429419994354	0.533171415328979	90.3028182983398	12823
True	False	False	False	False	-3019.68237304688	938.680297851563	158.607299804688	0.78651762008667	0.953461170196533	1	75.5244750976563	10800
True	False	False	False	False	-3019.66235351563	1205.45324707031	133.097030639648	0.737667322158813	0.949404835700989	0.604465067386627	98.2333297729492	11788
True	False	False	False	False	-3016.7685546875	606.318542480469	205.191253662109	0.574771165847778	0.946554481983185	0.317644834518433	73.5243225097656	13602
True	False	False	False	False	-3014.30126953125	575.906982421875	170.807861328125	0.683426439762115	0.920666933059692	0.470236390829086	79.3766250610352	12224
True	False	False	False	False	-3013.6435546875	1223.6435546875	69.8759460449219	0.807386338710785	0.957297146320343	1	104.365081787109	6575
True	False	False	False	False	-3010.0703125	718.828491210938	133.097030639648	0.569536685943604	0.942368447780609	0.312116354703903	71.7750015258789	8613
True	False	False	False	False	-3010.412109375	852.108215332031	246.229507446289	0.651127398014069	0.936050832271576	0.414955854415894	105.662162780762	23457
True	False	False	False	False	-3009.84936523438	822.413513183594	150.843307495117	0.766693592071533	0.930223762989044	0.73261821269989	82.2058792114258	11180
True	False	False	False	False	-3006.0947265625	902.258972167969	161.934722900391	0.750114381313324	0.930225372314453	0.650226891040802	135.075347900391	19721
True	False	False	False	False	-3005.68725585938	960.191345214844	148.625015258789	0.790895819664001	0.965788185596466	1	75.0074615478516	10051
True	False	False	False	False	-3003.88403320313	1147.96984863281	169.698715209961	0.517202854156494	0.966440379619598	0.262339174747467	68.2352905273438	10440
True	False	False	False	False	-3004.71533203125	1233.46667480469	90.9496383666992	0.788853049278259	0.9486203789711	1	103.560974121094	8492
True	False	False	False	False	-3002.896484375	775.317504882813	56.5662384033203	0.490628093481064	0.91715931892395	0.240211740136147	69.9607849121094	3568
True	False	False	False	False	-3001.88452148438	492.340850830078	57.6753807067871	0.719225645065308	0.952678680419922	0.550069808959961	63.769229888916	3316
True	False	False	False	False	-2999.59448242188	504.297790527344	13.3097038269043	0.615151524543762	0.885157644748688	0.364647418260574	63.5	762
True	False	False	False	False	-2998.47998046875	648.565551757813	148.625015258789	0.589283525943756	0.902681648731232	0.333599299192429	68.0373153686523	9117
True	False	False	False	False	-2999.2587890625	1111.85827636719	155.279876708984	0.860611915588379	0.968452453613281	1	79.4928588867188	11129
True	False	False	False	False	-2998.49047851563	1044.94641113281	202.97297668457	0.433074623346329	0.889632403850555	0.197769522666931	83.6939926147461	15316
True	False	False	False	False	-2998.06127929688	536.917541503906	36.6016845703125	0.740985691547394	0.952576816082001	0.61577296257019	65.3030319213867	2155
True	False	False	False	False	-2995.80859375	873.189270019531	159.716445922852	0.541666328907013	0.9359330534935	0.284462302923203	77.1597213745117	11111
True	False	False	False	False	-2995.56274414063	997.092895507813	143.079315185547	0.784549057483673	0.963884353637695	0.936333775520325	75.170539855957	9697
True	False	False	False	False	-2993.06958007813	681.523498535156	85.4039306640625	0.77591460943222	0.959608733654022	0.801987648010254	75.6493530273438	5825
True	False	False	False	False	-2987.66479492188	370.237701416016	59.8936653137207	0.789699912071228	0.943854629993439	1	57.8703689575195	3125
True	False	False	False	False	-2991.93359375	705.406555175781	103.150199890137	0.668900072574615	0.951047897338867	0.443901211023331	74.3548355102539	6915
True	False	False	False	False	-2991.84765625	547.666931152344	23.2919807434082	0.682969212532043	0.931973576545715	0.469364792108536	62.1904754638672	1306
True	False	False	False	False	-2991.80029296875	798.731079101563	87.6222152709961	0.626747846603394	0.947275280952454	0.379839509725571	66.3037948608398	5238
True	False	False	False	False	-2990.28295898438	929.948364257813	128.660461425781	0.7023766040802	0.947017431259155	0.509291410446167	77.7586212158203	9020
True	False	False	False	False	-2988.388671875	1267.18237304688	27.7285480499268	0.691563129425049	0.944404602050781	0.486269682645798	87.1600036621094	2179
True	False	False	False	False	-2986.90014648438	771.36181640625	34.3833999633789	0.668374955654144	0.91290944814682	0.442998021841049	75.2580642700195	2333
True	False	False	False	False	-2986.37866210938	896.740478515625	92.0587844848633	0.647272288799286	0.945234835147858	0.409080415964127	78.397590637207	6507
True	False	False	False	False	-2986.32592773438	517.060241699219	108.695907592773	0.725042045116425	0.953412294387817	0.565907895565033	67.1632690429688	6582
True	False	False	False	False	-2983.8984375	1019.12939453125	106.477630615234	0.761617660522461	0.941761016845703	0.703567922115326	76.9375	7386
True	False	False	False	False	-2983.56396484375	1252.67150878906	89.8404998779297	0.661957681179047	0.952569246292114	0.432207375764847	79.7283935546875	6458
True	False	False	False	False	-2981.50122070313	583.756042480469	113.132476806641	0.795443058013916	0.960674583911896	1	67.1666641235352	6851
True	False	False	False	False	-2981.02075195313	845.9345703125	93.1679229736328	0.834939122200012	0.959884345531464	1	69.8214263916016	5865
True	False	False	False	False	-2980.75439453125	1094.36254882813	136.424453735352	0.748058438301086	0.951874852180481	0.641979157924652	71.552848815918	8801
True	False	False	False	False	-2979.31884765625	670.340270996094	95.3862075805664	0.790671706199646	0.951477408409119	1	78.5	6751
True	False	False	False	False	-2978.33520507813	958.260437011719	180.790130615234	0.756302773952484	0.942548334598541	0.677188336849213	78.6073608398438	12813
True	False	False	False	False	-2976.70971679688	752.151245117188	69.8759460449219	0.713352918624878	0.950720965862274	0.535071432590485	62.5396842956543	3940
True	False	False	False	False	-2976.51147460938	1215.26000976563	168.589569091797	0.705263912677765	0.927623927593231	0.515815854072571	76.1184234619141	11570
True	False	False	False	False	-2975.6669921875	1281.84802246094	104.259346008301	0.692068934440613	0.960895597934723	0.487300753593445	87.8723373413086	8260
True	False	False	False	False	-2968.529296875	636.358337402344	212.955261230469	0.696180999279022	0.920017540454865	0.495843470096588	74.7291641235352	14348
True	False	False	False	False	-2973.01586914063	800.330505371094	44.3656768798828	0.673765122890472	0.945469677448273	0.452423572540283	62	2480
True	False	False	False	False	-2973.21850585938	824.371826171875	138.64274597168	0.768403470516205	0.952771961688995	0.74352765083313	73.015998840332	9127
True	False	False	False	False	-2972.232421875	716.463073730469	89.8404998779297	0.560166120529175	0.926861107349396	0.302496165037155	67.3086395263672	5452
True	False	False	False	False	-2967.97485351563	1121.53491210938	227.374099731445	0.749483704566956	0.956417798995972	0.647663176059723	82.0487823486328	16820
True	False	False	False	False	-2967.71508789063	531.032470703125	128.660461425781	0.533243715763092	0.930668234825134	0.276637494564056	63.0258636474609	7311
True	False	False	False	False	-2966.9697265625	1302.96472167969	23.2919807434082	0.744390904903412	0.940415441989899	0.628002285957336	85.4285736083984	1794
True	False	False	False	False	-2965.11938476563	473.541381835938	150.843307495117	0.748016774654388	0.957903861999512	0.64181524515152	78.7426452636719	10709
True	False	False	False	False	-2965.4423828125	1236.10180664063	115.350761413574	0.756777882575989	0.960495412349701	0.679410755634308	72.1730804443359	7506
True	False	False	False	False	-2964.6767578125	1025.30773925781	155.279876708984	0.668145596981049	0.961353600025177	0.442604392766953	75.6357116699219	10589
True	False	False	False	False	-2964.0859375	568.849792480469	78.7490768432617	0.765397131443024	0.945610642433167	0.724761068820953	62.2112693786621	4417
True	False	False	False	False	-2963.31030273438	689.421691894531	105.36848449707	0.691287457942963	0.948545217514038	0.485709577798843	73.315788269043	6965
True	False	False	False	False	-2963.85400390625	859.124450683594	92.0587844848633	0.798473179340363	0.95036518573761	1	72.9879531860352	6058
True	False	False	False	False	-2963.15283203125	904.891967773438	184.117568969727	0.601906478404999	0.945182025432587	0.348297923803329	76.4156646728516	12685
True	False	False	False	False	-2963.70556640625	1065.38366699219	256.211791992188	0.679609894752502	0.920337080955505	0.463050812482834	92.6017303466797	21391
True	False	False	False	False	-2962.234375	979.864074707031	136.424453735352	0.776088893413544	0.956976473331451	0.803636133670807	75.4227676391602	9277
True	False	False	False	False	-2947.24853515625	474.986145019531	77.6399383544922	0.80919873714447	0.952120721340179	1	66.7857131958008	4675
True	False	False	False	False	-2957.5283203125	734.786254882813	87.6222152709961	0.665343046188354	0.920964479446411	0.437843710184097	65.8480987548828	5202
True	False	False	False	False	-2956.376953125	665.885070800781	83.1856460571289	0.735410094261169	0.9181267619133	0.597082853317261	66.4933319091797	4987
True	False	False	False	False	-2955.80859375	767.991638183594	55.4570960998535	0.70283305644989	0.950185596942902	0.510311484336853	63.7799987792969	3189
True	False	False	False	False	-2955.98852539063	1254.74633789063	119.787330627441	0.608844935894012	0.938587546348572	0.356736987829208	70.7222213745117	7638
True	False	False	False	False	-2953.74877929688	1296.10571289063	120.896469116211	0.771264374256134	0.966773271560669	0.76343834400177	93.532112121582	10195
True	False	False	False	False	-2953.21606445313	795.376159667969	102.041061401367	0.748013913631439	0.962114334106445	0.641803920269012	70.4021759033203	6477
True	False	False	False	False	-2952.40869140625	853.051330566406	42.1473922729492	0.698733150959015	0.937202274799347	0.501295566558838	68.9736862182617	2621
True	False	False	False	False	-2945.71240234375	366.193298339844	100.931915283203	0.518322110176086	0.925102353096008	0.263312458992004	58.1098899841309	5288
True	False	False	False	False	-2944.57543945313	971.868225097656	65.4393768310547	0.785227477550507	0.958535254001617	0.970944821834564	74.1694946289063	4376
True	False	False	False	False	-2942.86938476563	1160.85009765625	189.663269042969	0.586555242538452	0.938429296016693	0.330526262521744	69.7368392944336	11925
True	False	False	False	False	-2941.90991210938	955.761047363281	84.2947845458984	0.656467795372009	0.944984972476959	0.423319727182388	67.4473648071289	5126
True	False	False	False	False	-2941.642578125	1280.19885253906	99.8227767944336	0.735508561134338	0.950370073318481	0.597400009632111	73.9000015258789	6651
True	False	False	False	False	-2937.25830078125	748.217712402344	41.0382537841797	0.466915279626846	0.888556003570557	0.221901789307594	59.6216201782227	2206
True	False	False	False	False	-2941.36645507813	888.059692382813	139.751892089844	0.695939123630524	0.961068630218506	0.495332807302475	72.4285736083984	9126
True	False	False	False	False	-2938.70483398438	768.958923339844	64.3302307128906	0.84819620847702	0.96172833442688	1	65.5172424316406	3800
True	False	False	False	False	-2938.67138671875	1319.27160644531	158.607299804688	0.75994735956192	0.939811408519745	0.694895327091217	102.531471252441	14662
True	False	False	False	False	-2937.41650390625	1346.57446289063	154.17073059082	0.690812766551971	0.955241858959198	0.48474782705307	99.1582717895508	13783
True	False	False	False	False	-2936.8046875	568.243957519531	87.6222152709961	0.726314723491669	0.948065996170044	0.569518506526947	59.9240493774414	4734
True	False	False	False	False	-2935.48046875	795.397705078125	49.9113883972168	0.806145071983337	0.963389337062836	1	63.9777793884277	2879
True	False	False	False	False	-2935.39868164063	861.235717773438	163.043869018555	0.588173806667328	0.941290140151978	0.332345068454742	74.0544204711914	10886
True	False	False	False	False	-2934.33374023438	1030.1220703125	164.153015136719	0.466915279626846	0.934714436531067	0.221901789307594	67.7432403564453	10026
True	False	False	False	False	-2928.99194335938	820.511352539063	180.790130615234	0.660253465175629	0.92994236946106	0.429415732622147	81.3865051269531	13266
True	False	False	False	False	-2931.11474609375	1190.56909179688	205.191253662109	0.629519999027252	0.961496949195862	0.383604258298874	73.3027038574219	13561
True	False	False	False	False	-2929.31469726563	1222.97375488281	153.061584472656	0.606874048709869	0.923363566398621	0.354312479496002	69.9855041503906	9658
True	False	False	False	False	-2928.54858398438	975.527587890625	106.477630615234	0.575134336948395	0.93863844871521	0.318032741546631	72.4166641235352	6952
True	False	False	False	False	-2924.19677734375	1005.74884033203	82.0765075683594	0.667889714241028	0.960083663463593	0.442166119813919	66.2027053833008	4899
True	False	False	False	False	-2925.73168945313	1301.73498535156	196.318130493164	0.685302197933197	0.963625609874725	0.473843663930893	98.4971771240234	17434
True	False	False	False	False	-2919.7744140625	696.108947753906	55.4570960998535	0.608177602291107	0.944909393787384	0.355913579463959	57.0200004577637	2851
True	False	False	False	False	-2923.181640625	921.120422363281	149.734161376953	0.5634725689888	0.922034502029419	0.305851370096207	77.1037063598633	10409
True	False	False	False	False	-2922.91088867188	1256.01306152344	143.079315185547	0.772836744785309	0.956129848957062	0.775464057922363	72.3100738525391	9328
True	False	False	False	False	-2922.81005859375	1055.28771972656	104.259346008301	0.51701158285141	0.932857573032379	0.262173235416412	64.1914901733398	6034
True	False	False	False	False	-2922.28100585938	1075.96240234375	78.7490768432617	0.547057330608368	0.929735004901886	0.289593309164047	62.7746467590332	4457
True	False	False	False	False	-2921.00756835938	725.328857421875	72.0942230224609	0.579103887081146	0.930208444595337	0.322309136390686	58.707691192627	3816
True	False	False	False	False	-2919.9794921875	903.397888183594	76.5307922363281	0.62613046169281	0.911361515522003	0.379008322954178	68.7536239624023	4744
True	False	False	False	False	-2917.67553710938	619.315246582031	120.896469116211	0.721993744373322	0.943289697170258	0.557476460933685	63.2568817138672	6895
True	False	False	False	False	-2917.23291015625	795.3232421875	90.9496383666992	0.606667816638947	0.952778518199921	0.354060083627701	67.5975646972656	5543
True	False	False	False	False	-2916.93969726563	763.709411621094	128.660461425781	0.811424374580383	0.95916348695755	1	70.6379318237305	8194
True	False	False	False	False	-2916.24340820313	1372.60400390625	170.807861328125	0.769706130027771	0.973332107067108	0.752311229705811	105.454544067383	16240
True	False	False	False	False	-2913.23706054688	1421.24975585938	32.1651153564453	0.638014316558838	0.915807723999023	0.395486831665039	116.448272705078	3377
True	False	False	False	False	-2912.92944335938	1109.21203613281	26.6194076538086	0.761617660522461	0.951272964477539	0.703567922115326	64.8333358764648	1556
True	False	False	False	False	-2912.17114257813	990.730407714844	43.256534576416	0.764826476573944	0.943652451038361	0.721405208110809	70.461540222168	2748
True	False	False	False	False	-2908.4560546875	1331.79467773438	159.716445922852	0.754574596881866	0.951465725898743	0.669301986694336	78.2291641235352	11265
True	False	False	False	False	-2908.15258789063	1165.4375	122.005615234375	0.736803710460663	0.965613067150116	0.601612448692322	72.9636383056641	8026
True	False	False	False	False	-2906.00415039063	887.742919921875	99.8227767944336	0.647322654724121	0.954065203666687	0.40915635228157	65.6555557250977	5909
True	False	False	False	False	-2907.9384765625	945.940063476563	139.751892089844	0.686032891273499	0.94095915555954	0.475262850522995	72.1349182128906	9089
True	False	False	False	False	-2905.669921875	974.852722167969	80.9673614501953	0.760632932186127	0.935859858989716	0.698408961296082	75.6575317382813	5523
True	False	False	False	False	-2903.93872070313	822.409790039063	110.914192199707	0.614722788333893	0.922953069210052	0.364102095365524	72.6600036621094	7266
True	False	False	False	False	-2903.43969726563	864.236206054688	103.150199890137	0.769519209861755	0.952349483966827	0.751023590564728	70.6128997802734	6567
True	False	False	False	False	-2902.58959960938	1233.4970703125	135.315322875977	0.778218626976013	0.9478719830513	0.825467169284821	71.1721343994141	8683
True	False	False	False	False	-2897.54443359375	1006.78381347656	161.934722900391	0.54460734128952	0.900647699832916	0.28724929690361	75.8287658691406	11071
True	False	False	False	False	-2898.67309570313	1040.34948730469	119.787330627441	0.624239027500153	0.944320023059845	0.376477956771851	69.5925903320313	7516
True	False	False	False	False	-2898.01928710938	1068.34313964844	186.335845947266	0.652757406234741	0.938715279102325	0.417480319738388	77.7083358764648	13055
True	False	False	False	False	-2895.2880859375	774.690002441406	69.8759460449219	0.656436622142792	0.959679543972015	0.423270106315613	61.4444427490234	3871
True	False	False	False	False	-2897.07299804688	794.063659667969	100.931915283203	0.796130776405334	0.978432357311249	1	67.9670333862305	6185
True	False	False	False	False	-2893.06103515625	1161.83178710938	87.6222152709961	0.616078436374664	0.936895370483398	0.365830212831497	68.873420715332	5441
True	False	False	False	False	-2896.49584960938	1409.41564941406	136.424453735352	0.827717363834381	0.960550785064697	1	107.479675292969	13220
True	False	False	False	False	-2892.21630859375	962.91943359375	65.4393768310547	0.785227477550507	0.946574091911316	0.970944821834564	74.2881393432617	4383
True	False	False	False	False	-2891.16918945313	1263.67626953125	13.3097038269043	0.743378639221191	0.931919693946838	0.624296009540558	59.0833320617676	709
True	False	False	False	False	-2888.9443359375	1118.25561523438	296.140899658203	0.437253147363663	0.853217244148254	0.200633868575096	98.7865142822266	26376
True	False	False	False	False	-2888.9677734375	1383.109375	124.223899841309	0.733668208122253	0.952090442180634	0.591544389724731	80.4553604125977	9011
True	False	False	False	False	-2888.91137695313	1194.88586425781	123.114753723145	0.463299691677094	0.922662258148193	0.21921694278717	65.4144134521484	7261
True	False	False	False	False	-2884.73803710938	912.862121582031	125.333038330078	0.82226824760437	0.966304898262024	1	81.5486755371094	9215
True	False	False	False	False	-2883.86889648438	830.179748535156	112.023338317871	0.706498801708221	0.953212261199951	0.518659710884094	69.0594024658203	6975
True	False	False	False	False	-2884.21557617188	858.569274902344	83.1856460571289	0.745481371879578	0.951321005821228	0.63206559419632	68.4266662597656	5132
True	False	False	False	False	-2881.38525390625	933.4921875	163.043869018555	0.816789567470551	0.966805577278137	1	78.823127746582	11587
True	False	False	False	False	-2880.92651367188	1328.16223144531	144.188446044922	0.700715720653534	0.964152991771698	0.505614638328552	69.1230773925781	8986
True	False	False	False	False	-2876.65673828125	956.405151367188	84.2947845458984	0.860552728176117	0.966323673725128	1	74.75	5681
True	False	False	False	False	-2875.6103515625	759.549499511719	90.9496383666992	0.678500771522522	0.954637885093689	0.460999995470047	62.0609741210938	5089
True	False	False	False	False	-2876.39208984375	1260.55041503906	128.660461425781	0.811424374580383	0.95470005273819	1	77.5862045288086	9000
True	False	False	False	False	-2872.68676757813	1206.33386230469	99.8227767944336	0.791574835777283	0.960596144199371	1	70.3222198486328	6329
True	False	False	False	False	-2870.541015625	739.338439941406	102.041061401367	0.537337005138397	0.931463360786438	0.280411720275879	62.5543479919434	5755
True	False	False	False	False	-2869.47412109375	1193.23229980469	14.4188451766968	0.719225645065308	0.935661971569061	0.550069808959961	60.461540222168	786
True	False	False	False	False	-2869.10986328125	793.343383789063	106.477630615234	0.653339624404907	0.941753804683685	0.418388038873672	62.9479179382324	6043
True	False	False	False	False	-2868.00903320313	966.606689453125	23.2919807434082	0.682969212532043	0.936510443687439	0.469364792108536	64.0476226806641	1345
True	False	False	False	False	-2868.91455078125	1382.03698730469	133.097030639648	0.666767001152039	0.95189768075943	0.440251618623734	70.8583297729492	8503
True	False	False	False	False	-2868.8935546875	1441.8115234375	194.099838256836	0.721376538276672	0.956284165382385	0.555805087089539	103.508567810059	18114
True	False	False	False	False	-2867.73046875	1411.08959960938	130.878753662109	0.706935942173004	0.941456496715546	0.519674301147461	78.8644104003906	9306
True	False	False	False	False	-2862.71826171875	812.098083496094	63.2210922241211	0.558911681175232	0.887210011482239	0.301234155893326	58.2456130981445	3320
True	False	False	False	False	-2866.53833007813	1033.43591308594	113.132476806641	0.650641798973083	0.953311264514923	0.414208441972733	68.2647094726563	6963
True	False	False	False	False	-2866.25512695313	853.679382324219	96.4953460693359	0.60856831073761	0.933050572872162	0.356395363807678	63.4367828369141	5519
True	False	False	False	False	-2865.91479492188	890.6748046875	87.6222152709961	0.626747846603394	0.945616900920868	0.379839509725571	69.7215194702148	5508
True	False	False	False	False	-2865.99389648438	1227.50439453125	100.931915283203	0.525979161262512	0.920698523521423	0.270067453384399	70.9450531005859	6456
True	False	False	False	False	-2864.8525390625	909.584289550781	78.7490768432617	0.739793658256531	0.972078859806061	0.611645519733429	71.3098602294922	5063
True	False	False	False	False	-2864.103515625	986.542907714844	125.333038330078	0.702152848243713	0.949039280414581	0.50879293680191	70.9822998046875	8021
True	False	False	False	False	-2863.47973632813	1166.68298339844	208.518692016602	0.752222299575806	0.937840163707733	0.659027099609375	84.9202117919922	15965
True	False	False	False	False	-2852.67700195313	899.100952148438	85.4039306640625	0.755021035671234	0.9523805975914	0.671310603618622	73.4285736083984	5654
True	False	False	False	False	-2858.12255859375	1012.69354248047	137.533599853516	0.533549427986145	0.906038403511047	0.276917576789856	69.5564498901367	8625
True	False	False	False	False	-2852.580078125	1062.28002929688	239.574661254883	0.474944919347763	0.923413991928101	0.227962628006935	76.5462951660156	16534
True	False	False	False	False	-2854.08325195313	1298.93041992188	155.279876708984	0.677172064781189	0.958106637001038	0.458564549684525	71.7571411132813	10046
True	False	False	False	False	-2849.05737304688	1099.62329101563	125.333038330078	0.433806210756302	0.834647238254547	0.198268815875053	67.4513244628906	7622
True	False	False	False	False	-2848.82202148438	1243.97424316406	123.114753723145	0.56246018409729	0.923350155353546	0.3048195540905	69.6756744384766	7734
True	False	False	False	False	-2846.62524414063	1190.90319824219	117.569046020508	0.702122330665588	0.940394103527069	0.508725047111511	68.0471725463867	7213
True	False	False	False	False	-2847.96655273438	1478.77526855469	175.244430541992	0.65947163105011	0.95276015996933	0.428144931793213	109.778480529785	17345
True	False	False	False	False	-2844.16821289063	1217.81872558594	155.279876708984	0.348876774311066	0.918901860713959	0.14579202234745	68.8857116699219	9644
True	False	False	False	False	-2843.83642578125	1336.61633300781	140.861022949219	0.810112833976746	0.953311264514923	1	72.6771621704102	9230
True	False	False	False	False	-2842.99462890625	831.046447753906	78.7490768432617	0.832973837852478	0.961069166660309	1	63.6338043212891	4518
True	False	False	False	False	-2840.60131835938	389.589080810547	125.333038330078	0.790439307689667	0.951108157634735	1	70.2389373779297	7937
True	False	False	False	False	-2839.47998046875	1274.56494140625	129.769607543945	0.67625892162323	0.953084051609039	0.456904143095016	70.3333358764648	8229
True	False	False	False	False	-2842.45751953125	1378.66284179688	171.917007446289	0.658547163009644	0.948303282260895	0.426650315523148	68.8322601318359	10669
True	False	False	False	False	-2839.15771484375	812.203796386719	89.8404998779297	0.779232859611511	0.967214345932007	0.837222635746002	61.8024673461914	5006
True	False	False	False	False	-2838.47973632813	931.631896972656	94.2770690917969	0.451716959476471	0.917638063430786	0.21079309284687	59.1411781311035	5027
True	False	False	False	False	-2836.17749023438	1446.43725585938	192.990692138672	0.58545857667923	0.948000371456146	0.329300910234451	79.6436767578125	13858
True	False	False	False	False	-2831.38110351563	1017.22979736328	80.9673614501953	0.750114381313324	0.946899116039276	0.650226891040802	71.9589004516602	5253
True	False	False	False	False	-2832.16748046875	1496.17126464844	141.970169067383	0.467970311641693	0.888169527053833	0.222690358757973	99.0703125	12681
True	False	False	False	False	-2822.92260742188	857.667907714844	153.061584472656	0.70901221036911	0.959373652935028	0.524551153182983	66.659423828125	9199
True	False	False	False	False	-2827.1611328125	1156.46118164063	125.333038330078	0.78146630525589	0.952865779399872	0.867842257022858	69.0973434448242	7808
True	False	False	False	False	-2826.52978515625	1187.82580566406	74.3125076293945	0.786045730113983	0.9591423869133	1	65.8656692504883	4413
True	False	False	False	False	-2822.94458007813	1108.93908691406	25.5102653503418	0.794671595096588	0.94915634393692	1	62.5652160644531	1439
True	False	False	False	False	-2822.61767578125	1461.76037597656	148.625015258789	0.71211850643158	0.956847608089447	0.532033205032349	87.1194000244141	11674
True	False	False	False	False	-2820.74145507813	881.814208984375	53.2388153076172	0.66390061378479	0.913867592811584	0.435427129268646	58.625	2814
True	False	False	False	False	-2817.83422851563	1126.02770996094	241.792938232422	0.560016870498657	0.925091624259949	0.302345722913742	77.6651382446289	16931
True	False	False	False	False	-2819.80859375	1291.89904785156	131.987884521484	0.739435315132141	0.951936304569244	0.61041921377182	70.109245300293	8343
True	False	False	False	False	-2820.55639648438	1513.12109375	144.188446044922	0.707811713218689	0.942333042621613	0.521719515323639	140.184616088867	18224
True	False	False	False	False	-2817.99853515625	1246.00061035156	146.40673828125	0.517285466194153	0.934893667697906	0.262410908937454	66.8257598876953	8821
True	False	False	False	False	-2817.25366210938	937.879699707031	58.7845230102539	0.668824553489685	0.922552049160004	0.443771183490753	55.4528312683105	2939
True	False	False	False	False	-2817.017578125	821.343078613281	92.0587844848633	0.716931939125061	0.944984972476959	0.544100821018219	62.0602416992188	5151
True	False	False	False	False	-2816.52001953125	1178.04748535156	42.1473922729492	0.759709894657135	0.949179470539093	0.693692982196808	64.2631607055664	2442
True	False	False	False	False	-2815.41748046875	1272.02172851563	118.678184509277	0.582583487033844	0.929345488548279	0.32611483335495	66.9345779418945	7162
True	False	False	False	False	-2813.513671875	1527.83374023438	79.8582229614258	0.776177406311035	0.95637571811676	0.804480254650116	105.097221374512	7567
True	False	False	False	False	-2810.08203125	1011.65069580078	181.899276733398	0.498705625534058	0.892829596996307	0.246746227145195	71.7560958862305	11768
True	False	False	False	False	-2812.935546875	1319.73620605469	198.536407470703	0.71004980802536	0.961545348167419	0.527025043964386	80.5530700683594	14419
True	False	False	False	False	-2811.40649414063	1357.63903808594	184.117568969727	0.714267790317535	0.931555688381195	0.537347733974457	83.4939727783203	13860
True	False	False	False	False	-2810.42041015625	1492.9140625	25.5102653503418	0.748013913631439	0.942926585674286	0.641803920269012	85.260871887207	1961
True	False	False	False	False	-2806.41723632813	869.215393066406	58.7845230102539	0.820813894271851	0.960615336894989	1	60.1320762634277	3187
True	False	False	False	False	-2802.16235351563	1221.26049804688	110.914192199707	0.719247400760651	0.935754537582397	0.55012708902359	67.6100006103516	6761
True	False	False	False	False	-2801.283203125	1503.25390625	150.843307495117	0.675903141498566	0.941877365112305	0.456260055303574	125.220588684082	17030
True	False	False	False	False	-2797.18432617188	127.564430236816	125.333038330078	0.812749564647675	0.954065203666687	1	65.6106185913086	7414
True	False	False	False	False	-2798.06030273438	1463.13439941406	159.716445922852	0.811793208122253	0.949659168720245	1	78.0208358764648	11235
True	False	False	False	False	-2796.29321289063	1546.21484375	137.533599853516	0.706285059452057	0.948056578636169	0.518165111541748	94.2096786499023	11682
True	False	False	False	False	-2793.45434570313	1170.81188964844	180.790130615234	0.806861162185669	0.955849528312683	1	85.6073608398438	13954
True	False	False	False	False	-2788.21215820313	978.314575195313	139.751892089844	0.647358953952789	0.957570433616638	0.409211099147797	66.8571395874023	8424
True	False	False	False	False	-2790.3876953125	1055.36376953125	128.660461425781	0.660718262195587	0.94939911365509	0.430174142122269	75.8103485107422	8794
True	False	False	False	False	-2784.84301757813	1196.255859375	171.917007446289	0.796354293823242	0.963727056980133	1	80.1999969482422	12431
True	False	False	False	False	-2785.64404296875	1563.00708007813	66.5485153198242	0.729813098907471	0.941413700580597	0.579738736152649	88.5666656494141	5314
True	False	False	False	False	-2781.49780273438	1285.76745605469	158.607299804688	0.669735491275787	0.944024443626404	0.445344775915146	70.8811187744141	10136
True	False	False	False	False	-2781.48120117188	944.751708984375	109.805053710938	0.599442064762115	0.938884973526001	0.345363825559616	60.1010093688965	5950
True	False	False	False	False	-2776.5263671875	1078.58972167969	105.36848449707	0.691287457942963	0.936926245689392	0.485709577798843	69.1263122558594	6567
True	False	False	False	False	-2779.255859375	1356.54333496094	90.9496383666992	0.658553898334503	0.943689107894897	0.426661163568497	70.9512176513672	5818
True	False	False	False	False	-2778.62426757813	1127.10144042969	119.787330627441	0.510586500167847	0.960312366485596	0.25665682554245	62.6018524169922	6761
True	False	False	False	False	-2778.53295898438	1228.36877441406	131.987884521484	0.61743825674057	0.932308852672577	0.36757504940033	77.0336151123047	9167
True	False	False	False	False	-2775.2119140625	1401.81518554688	119.787330627441	0.832143545150757	0.969097137451172	1	70.8425903320313	7651
True	False	False	False	False	-2774.52783203125	1430.43176269531	185.226699829102	0.641111850738525	0.954694867134094	0.399957060813904	71.5988006591797	11957
True	False	False	False	False	-2773.70654296875	1368.20361328125	84.2947845458984	0.668440997600555	0.902320563793182	0.44311136007309	72.6315765380859	5520
True	False	False	False	False	-2770.76416015625	1246.42626953125	98.7136306762695	0.640130162239075	0.951306700706482	0.398532092571259	69.2921371459961	6167
True	False	False	False	False	-2772.62817382813	1511.87316894531	122.005615234375	0.607565879821777	0.943726181983948	0.355161041021347	66.3909072875977	7303
True	False	False	False	False	-2771.64794921875	1485.21020507813	103.150199890137	0.658051252365112	0.952942848205566	0.42585214972496	63.2688179016113	5884
True	False	False	False	False	-2771.12719726563	1585.28442382813	72.0942230224609	0.802704334259033	0.955285608768463	1	99.538459777832	6470
True	False	False	False	False	-2770.29833984375	1303.203125	138.64274597168	0.585433125495911	0.952898442745209	0.329272508621216	68.6800003051758	8585
True	False	False	False	False	-2769.90161132813	1328.81884765625	128.660461425781	0.720794081687927	0.956631362438202	0.554238379001617	68.1551742553711	7906
True	False	False	False	False	-2764.96118164063	1030.56420898438	67.6576614379883	0.76977926492691	0.941021978855133	0.752817690372467	65.8852462768555	4019
True	False	False	False	False	-2752.267578125	1064.75378417969	66.5485153198242	0.76893937587738	0.949587345123291	0.747088372707367	62.3666648864746	3742
True	False	False	False	False	-2760.6572265625	1551.01232910156	128.660461425781	0.644541442394257	0.943532347679138	0.404996901750565	68.8103485107422	7982
[truncated: 21,247 more rows]
