# Supplementary material for: Gene Delivery Mediated by Backbone-Degradable RAFT Copolymers
Source: Biomacromolecules. 2026 Feb 12;27(3):1846–56. doi: 10.1021/acs.biomac.5c01662 (PMC12977016; doi:10.1021/acs.biomac.5c01662)
Supplement: Supplementary file 2 [file bm5c01662_si_002.zip › Celigo Raw Data/Object (Cell)-Level Data/Blue/7-15-2024-9-07-49-PM_object_D6.csv]

Plate ID	PM_2024_07_15_PPP41-45_NP_5_10_20_PEIpro_200ngwell_U2OS_6k_Plate2
Plate Name
Plate Description
Scan ID	7/15/2024 9:07:49 PM
Scan Description
Scan Result ID	7/15/2024 9:07:49 PM
Scan Result Description
Software Version	5.1.0.0
Experiment Name
Application Name	Target 1
Plate Type	96-Well BD Falcon™ 353072 Plate
Acquisition Start/End Times	7/15/2024 9:07:49 PM - 7/15/2024 9:09:38 PM
Analysis Start Time	7/15/2024 9:07:49 PM
User ID	Local Administrator
Scan Area Object-Level Data CSV Report
Row	D
Column	6
Total	Class 1	Class 2	Class 3	Class 4	X Position (µm)	Y Position (µm)	Target 1: Area (µm²)	Target 1: Form Factor	Target 1: Smoothness	Target 1: Aspect Ratio	Target 1: Mean Intensity	Target 1: Integrated Intensity
True	False	False	False	False	-2024.14697265625	-2949.22241210938	38.8199691772461	0.398709297180176	0.957054257392883	0.175312697887421	145.857147216797	5105
True	False	False	False	False	-2066.8837890625	-2917.3125	85.4039306640625	0.593287527561188	0.940397500991821	0.338174492120743	137.948059082031	10622
True	False	False	False	False	-2097.4775390625	-2895.31640625	66.5485153198242	0.323407262563705	0.932276844978333	0.131888598203659	144.616668701172	8677
True	False	False	False	False	-2134.27514648438	-2866.19506835938	105.36848449707	0.279493242502213	0.917053699493408	0.109519459307194	141.789474487305	13470
True	False	False	False	False	-2112.86401367188	-2865.53051757813	245.120376586914	0.438326835632324	0.896315574645996	0.201374858617783	162.63801574707	35943
True	False	False	False	False	-2154.0146484375	-2851.87426757813	32.1651153564453	0.543281972408295	0.916431069374084	0.285989671945572	134.344833374023	3896
True	False	False	False	False	-2168.42138671875	-2838.650390625	70.9850845336914	0.5884068608284	0.945653796195984	0.332607984542847	141.5	9056
True	False	False	False	False	-2189.48876953125	-2821.69506835938	78.7490768432617	0.525285542011261	0.887813746929169	0.269448488950729	137.028167724609	9729
True	False	False	False	False	-2198.01684570313	-2794.1640625	413.7099609375	0.266541600227356	0.735956907272339	0.103271342813969	142.10188293457	53004
True	False	False	False	False	-2235.16870117188	-2770.22900390625	119.787330627441	0.602634787559509	0.950694978237152	0.349171280860901	145.712966918945	15737
True	False	False	False	False	-2259.28173828125	-2745.23583984375	246.229507446289	0.389146834611893	0.877760052680969	0.169387027621269	131.33332824707	29156
True	False	False	False	False	-2298.04614257813	-2710.3984375	202.97297668457	0.770618855953217	0.9508416056633	0.758740663528442	151.814208984375	27782
True	False	False	False	False	-2333.35522460938	-2683.61474609375	106.477630615234	0.646023273468018	0.906589925289154	0.407204866409302	166.33332824707	15968
True	False	False	False	False	-2375.083984375	-2659.77661132813	28.8376903533936	0.449162185192108	0.936683893203735	0.208970308303833	138.115386962891	3591
True	False	False	False	False	-2353.50268554688	-2654.22021484375	351.597991943359	0.419065952301025	0.793356895446777	0.188385337591171	149.41325378418	47364
True	False	False	False	False	-2391.0791015625	-2626.55151367188	293.922607421875	0.522405743598938	0.916012287139893	0.266893804073334	167.350936889648	44348
True	False	False	False	False	-2425.91723632813	-2597.5126953125	44.3656768798828	0.784437417984009	0.949666619300842	0.932413876056671	146.449996948242	5858
True	False	False	False	False	-2456.02270507813	-2551.99633789063	896.186706542969	0.252447038888931	0.778342723846436	0.0966377407312393	158.607666015625	128155
True	False	False	False	False	-2524.1298828125	-2469.27758789063	73.203369140625	0.562905848026276	0.905127286911011	0.305273294448853	117.833335876465	7777
True	False	False	False	False	-2563.53271484375	-2445.5810546875	202.97297668457	0.583664000034332	0.929534196853638	0.327307730913162	166.879776000977	30539
True	False	False	False	False	-2603.51879882813	-2417.36865234375	108.695907592773	0.471387773752213	0.904119789600372	0.225260719656944	132.051025390625	12941
True	False	False	False	False	-2612.76220703125	-2391.7216796875	189.663269042969	0.457597494125366	0.917168736457825	0.215036690235138	163.766082763672	28004
True	False	False	False	False	-2653.69458007813	-2338.421875	80.9673614501953	0.715799152851105	0.917128920555115	0.541206359863281	154.794525146484	11300
True	False	False	False	False	-2689.28442382813	-2312.79443359375	97.6044921875	0.297070324420929	0.95204895734787	0.118245184421539	137.477279663086	12098
True	False	False	False	False	-2693.3232421875	-2288.029296875	117.569046020508	0.713317394256592	0.959091484546661	0.534983396530151	151.669815063477	16077
True	False	False	False	False	-2720.98583984375	-2246.61206054688	140.861022949219	0.698515653610229	0.936676144599915	0.500826358795166	153.685043334961	19518
True	False	False	False	False	-2762.70068359375	-2215.15112304688	49.9113883972168	0.408345967531204	0.933655917644501	0.181421130895615	140.244445800781	6311
True	False	False	False	False	-2775.25170898438	-2197.57348632813	24.401123046875	0.299447327852249	0.933777630329132	0.119447842240334	140.545455932617	3092
True	False	False	False	False	-2820.3271484375	-2108.83227539063	139.751892089844	0.746928453445435	0.962406873703003	0.637576758861542	165.373016357422	20837
True	False	False	False	False	-2859.42236328125	-2052.04809570313	236.24723815918	0.468348443508148	0.939234137535095	0.222973540425301	178	37914
True	False	False	False	False	-2892.85302734375	-2022.49890136719	22.1828384399414	0.634681344032288	0.948104023933411	0.390760332345963	143.199996948242	2864
True	False	False	False	False	-2912.66748046875	-1967.1484375	282.831207275391	0.3177270591259	0.913045585155487	0.128885522484779	170.796081542969	43553
True	False	False	False	False	-2945.55517578125	-1908.7119140625	495.786437988281	0.22632922232151	0.917312204837799	0.0847755298018456	146.496643066406	65484
True	False	False	False	False	-2934.56079101563	-1953.30358886719	47.6931037902832	0.542631268501282	0.952801048755646	0.285373479127884	144.139541625977	6198
True	False	False	False	False	-2915.74487304688	-1936.49816894531	82.0765075683594	0.771052539348602	0.950911939144135	0.761882483959198	112.47297668457	8323
True	False	False	False	False	-2928.5791015625	-1904.31909179688	98.7136306762695	0.759070038795471	0.937291979789734	0.690488159656525	110.460670471191	9831
True	False	False	False	False	-2924.13818359375	-1922.96740722656	59.8936653137207	0.789699912071228	0.951341331005096	1	115.055557250977	6213
True	False	False	False	False	-2892.4150390625	-2001.5166015625	186.335845947266	0.369401603937149	0.857921540737152	0.157554984092712	152.827377319336	25675
True	False	False	False	False	-2885.701171875	-1971.52331542969	245.120376586914	0.438326835632324	0.925365328788757	0.201374858617783	94.2398223876953	20827
True	False	False	False	False	-2882.44506835938	-1929.38781738281	210.736968994141	0.627212166786194	0.943183422088623	0.380466341972351	107.889472961426	20499
True	False	False	False	False	-2883.70703125	-1917.64172363281	23.2919807434082	0.682969212532043	0.950671494007111	0.469364792108536	67.9523773193359	1427
True	False	False	False	False	-2876.44311523438	-2025.87170410156	106.477630615234	0.770989894866943	0.955309629440308	0.761425018310547	145.35417175293	13954
True	False	False	False	False	-2857.8388671875	-2000.9150390625	146.40673828125	0.740985691547394	0.967187404632568	0.61577296257019	73.2121200561523	9664
True	False	False	False	False	-2864.90356445313	-1908.66430664063	135.315322875977	0.68776923418045	0.950212419033051	0.478667497634888	82.4836044311523	10063
True	False	False	False	False	-2862.92065429688	-1967.73010253906	103.150199890137	0.779191911220551	0.949748158454895	0.836726665496826	76.6021499633789	7124
True	False	False	False	False	-2850.4541015625	-2086.20776367188	194.099838256836	0.230672508478165	0.926420092582703	0.0867109745740891	137.908569335938	24134
True	False	False	False	False	-2825.576171875	-2087.46044921875	170.807861328125	0.765360891819	0.938032329082489	0.724545955657959	133.68830871582	20588
True	False	False	False	False	-2841.43286132813	-2017.25744628906	207.409545898438	0.491966784000397	0.829059720039368	0.241283714771271	97.9893035888672	18324
True	False	False	False	False	-2849.30053710938	-1925.54162597656	136.424453735352	0.805724918842316	0.969469964504242	1	87.6747970581055	10784
True	False	False	False	False	-2841.14453125	-2074.6689453125	140.861022949219	0.726478219032288	0.958477795124054	0.569986522197723	151.685043334961	19264
True	False	False	False	False	-2833.29321289063	-2043.79370117188	185.226699829102	0.600571572780609	0.914198577404022	0.346704572439194	88.9760513305664	14859
True	False	False	False	False	-2825.10424804688	-1902.140625	139.751892089844	0.595684230327606	0.965711534023285	0.34095111489296	78.1428604125977	9846
True	False	False	False	False	-2820.4296875	-1979.34704589844	138.64274597168	0.776717782020569	0.949953258037567	0.809742450714111	79.1600036621094	9895
True	False	False	False	False	-2815.39721679688	-2142.287109375	232.919815063477	0.167066067457199	0.957340836524963	0.0597201287746429	137.961898803711	28972
True	False	False	False	False	-2772.00390625	-2153.62451171875	97.6044921875	0.706740736961365	0.917963564395905	0.51922070980072	152.056823730469	13381
True	False	False	False	False	-2790.35766601563	-2150.11499023438	138.64274597168	0.500147759914398	0.927972316741943	0.247929856181145	126.688003540039	15836
True	False	False	False	False	-2805.091796875	-2131.9375	171.917007446289	0.507672190666199	0.895639479160309	0.254191696643829	161.3935546875	25016
True	False	False	False	False	-2800.90502929688	-2101.28125	185.226699829102	0.712161183357239	0.95853990316391	0.532137751579285	93.5149688720703	15617
True	False	False	False	False	-2812.89526367188	-1927.23889160156	356.034576416016	0.406643509864807	0.856494843959808	0.180331721901894	93.9657287597656	30163
True	False	False	False	False	-2812.09057617188	-2029.24084472656	163.043869018555	0.737673699855804	0.931588530540466	0.604486227035522	104.421768188477	15350
True	False	False	False	False	-2797.0419921875	-1957.77868652344	165.262145996094	0.791833221912384	0.959978342056274	1	85.8322143554688	12789
True	False	False	False	False	-2782.15087890625	-2118.1748046875	134.206176757813	0.672323405742645	0.959626257419586	0.449868470430374	79.2975234985352	9595
True	False	False	False	False	-2776.33935546875	-2048.18676757813	278.394622802734	0.693177461624146	0.952502846717834	0.489575207233429	92.2470092773438	23154
True	False	False	False	False	-2782.06298828125	-1968.95666503906	97.6044921875	0.532837390899658	0.949121177196503	0.276265770196915	78.0795440673828	6871
True	False	False	False	False	-2772.7431640625	-1956.36242675781	113.132476806641	0.611080229282379	0.913811028003693	0.359513878822327	82.0196075439453	8366
True	False	False	False	False	-2771.83032226563	-1907.65307617188	18.8554134368896	0.539479196071625	0.898822963237762	0.28240829706192	58.8235282897949	1000
True	False	False	False	False	-2771.01806640625	-1989.62658691406	171.917007446289	0.823719143867493	0.973798215389252	1	92.6193542480469	14356
True	False	False	False	False	-2767.34448242188	-2137.19750976563	188.554138183594	0.654927790164948	0.935758471488953	0.420880168676376	85.0058822631836	14451
True	False	False	False	False	-2765.73706054688	-1922.71020507813	119.787330627441	0.795143008232117	0.963948369026184	1	93.9722213745117	10149
True	False	False	False	False	-2765.21557617188	-2185.78857421875	470.276184082031	0.278296232223511	0.851931393146515	0.108935683965683	166.971694946289	70796
True	False	False	False	False	-2758.63403320313	-2171.48388671875	95.3862075805664	0.776196181774139	0.969933748245239	0.804659724235535	97.5	8385
True	False	False	False	False	-2763.59448242188	-2025.90441894531	252.884368896484	0.647366166114807	0.950380742549896	0.409221917390823	73.0394744873047	16653
True	False	False	False	False	-2760.35815429688	-2095.44702148438	204.082122802734	0.767992258071899	0.953909456729889	0.740843117237091	101.918479919434	18753
True	False	False	False	False	-2738.15600585938	-2098.38403320313	119.787330627441	0.72677618265152	0.960550785064697	0.570841550827026	134.305557250977	14505
True	False	False	False	False	-2750.462890625	-1952.70532226563	154.17073059082	0.863710165023804	0.971667587757111	1	100.136688232422	13919
True	False	False	False	False	-2749.13012695313	-1921.33728027344	119.787330627441	0.615151524543762	0.922531843185425	0.364647418260574	88.0925903320313	9514
True	False	False	False	False	-2739.20434570313	-2010.30969238281	270.630645751953	0.741976678371429	0.932915568351746	0.619263112545013	82.0163955688477	20012
True	False	False	False	False	-2738.88989257813	-1980.53356933594	179.680999755859	0.604290366172791	0.939153671264648	0.351167261600494	81.0925903320313	13137
True	False	False	False	False	-2737.97534179688	-2221.99609375	435.892791748047	0.510818421840668	0.892729163169861	0.256853997707367	174.137405395508	68436
True	False	False	False	False	-2731.09252929688	-2194.89916992188	117.569046020508	0.741474032402039	0.951979696750641	0.61748605966568	81.1320724487305	8600
True	False	False	False	False	-2730.55224609375	-2145.06372070313	259.539215087891	0.704031527042389	0.938966691493988	0.513010084629059	70.6709365844727	16537
True	False	False	False	False	-2715.1650390625	-2100.72314453125	199.645553588867	0.685194611549377	0.955983698368073	0.47363543510437	64.8888854980469	11680
True	False	False	False	False	-2725.83666992188	-1940.24829101563	198.536407470703	0.770204424858093	0.953686237335205	0.755791664123535	98.0502777099609	17551
True	False	False	False	False	-2715.16064453125	-2027.47802734375	236.24723815918	0.765998482704163	0.964501857757568	0.728363752365112	81.6291046142578	17387
True	False	False	False	False	-2713.9990234375	-2001.67419433594	18.8554134368896	0.809739828109741	0.949675559997559	1	42.529411315918	723
True	False	False	False	False	-2704.74438476563	-2269.58666992188	242.902084350586	0.397040724754333	0.90436327457428	0.174269139766693	153.009140014648	33509
True	False	False	False	False	-2702.32641601563	-2213.54418945313	283.940338134766	0.694864928722382	0.932170510292053	0.493077665567398	101.17578125	25901
True	False	False	False	False	-2700.2158203125	-2123.36767578125	218.500961303711	0.668141841888428	0.955522418022156	0.442597985267639	62.0812187194824	12230
True	False	False	False	False	-2704.5888671875	-2055.97998046875	225.155807495117	0.601692378520966	0.939057886600494	0.348041713237762	66.5073928833008	13501
True	False	False	False	False	-2694.52026367188	-1976.1015625	158.607299804688	0.678697884082794	0.942425608634949	0.461363196372986	115.29370880127	16487
True	False	False	False	False	-2697.90771484375	-1913.18505859375	185.226699829102	0.767687082290649	0.958603382110596	0.738876104354858	82.550895690918	13786
True	False	False	False	False	-2691.4482421875	-2157.03784179688	200.754699707031	0.590910971164703	0.920608162879944	0.335449427366257	83.6408843994141	15139
True	False	False	False	False	-2688.22265625	-2072.58813476563	125.333038330078	0.760423243045807	0.962010085582733	0.697327613830566	60.0088500976563	6781
True	False	False	False	False	-2688.02319335938	-2013.03295898438	155.279876708984	0.733614146709442	0.945187985897064	0.591374695301056	76.2714309692383	10678
True	False	False	False	False	-2681.16577148438	-2304.6416015625	43.256534576416	0.764826476573944	0.955680787563324	0.721405208110809	114	4446
True	False	False	False	False	-2680.47290039063	-2180.22827148438	236.24723815918	0.58823424577713	0.933758616447449	0.332413226366043	74.0751190185547	15778
True	False	False	False	False	-2677.9873046875	-1986.1591796875	151.952453613281	0.678159356117249	0.948472261428833	0.460371941328049	89.0364990234375	12198
True	False	False	False	False	-2679.35424804688	-1938.69738769531	178.571853637695	0.730485558509827	0.943266928195953	0.581755340099335	95.838508605957	15430
True	False	False	False	False	-2672.78344726563	-2075.96997070313	115.350761413574	0.765693306922913	0.96026337146759	0.7265265583992	66.5192337036133	6918
True	False	False	False	False	-2671.47143554688	-2334.81884765625	77.6399383544922	0.51788717508316	0.924321830272675	0.262933850288391	135.028564453125	9452
True	False	False	False	False	-2657.36376953125	-2321.7802734375	163.043869018555	0.80851811170578	0.953461170196533	1	129.428573608398	19026
True	False	False	False	False	-2671.42114257813	-2320.51416015625	54.3479537963867	0.840224146842957	0.96418160200119	1	141.897964477539	6953
True	False	False	False	False	-2667.15844726563	-2299.88623046875	112.023338317871	0.679670333862305	0.936397790908813	0.463163018226624	86.7623748779297	8763
True	False	False	False	False	-2667.91552734375	-2269.89086914063	183.008422851563	0.660195052623749	0.935145318508148	0.429320573806763	73.7212142944336	12164
True	False	False	False	False	-2667.052734375	-2129.97875976563	229.592376708984	0.690995931625366	0.946374714374542	0.485118478536606	84.6183547973633	17516
True	False	False	False	False	-2662.55834960938	-2236.75903320313	235.138092041016	0.571352779865265	0.865618884563446	0.314021587371826	97.6084899902344	20693
True	False	False	False	False	-2653.77783203125	-2160.25439453125	228.483245849609	0.66729873418808	0.928278028964996	0.441156625747681	80.2330093383789	16528
True	False	False	False	False	-2660.22973632813	-2042.47790527344	190.772415161133	0.787640631198883	0.952165186405182	1	90.6627883911133	15594
True	False	False	False	False	-2661.60229492188	-2016.74462890625	237.356369018555	0.693213284015656	0.949990928173065	0.489649057388306	88.5373840332031	18947
True	False	False	False	False	-2660.51708984375	-1964.74340820313	163.043869018555	0.500213146209717	0.864847004413605	0.247983634471893	76.6326522827148	11265
True	False	False	False	False	-2657.81201171875	-1909.06518554688	117.569046020508	0.784229159355164	0.958636403083801	0.925705969333649	67.9433975219727	7202
True	False	False	False	False	-2654.89599609375	-2098.93798828125	224.046676635742	0.815283298492432	0.967850506305695	1	65.1831665039063	13167
True	False	False	False	False	-2649.95874023438	-2299.68603515625	12.2005615234375	0.768196105957031	0.939064502716064	0.742168962955475	55	605
True	False	False	False	False	-2647.029296875	-2189.4365234375	383.763122558594	0.386360079050064	0.893509566783905	0.167684763669968	76.1936416625977	26363
True	False	False	False	False	-2641.67065429688	-1943.96252441406	168.589569091797	0.728265225887299	0.945823013782501	0.575161814689636	79	12008
True	False	False	False	False	-2640.36669921875	-2119.51147460938	181.899276733398	0.606667816638947	0.953549146652222	0.354060083627701	65.5243911743164	10746
True	False	False	False	False	-2639.35107421875	-1983.45251464844	185.226699829102	0.718570590019226	0.956503331661224	0.548350036144257	82.7485046386719	13819
True	False	False	False	False	-2638.41186523438	-2375.7763671875	56.5662384033203	0.39972060918808	0.944371581077576	0.175947174429893	138.019607543945	7039
True	False	False	False	False	-2620.39794921875	-2372.05151367188	112.023338317871	0.611552000045776	0.949785888195038	0.360103696584702	107.049507141113	10812
True	False	False	False	False	-2637.85302734375	-2355.98706054688	185.226699829102	0.648871958255768	0.95442146062851	0.41150239109993	158.341323852539	26443
True	False	False	False	False	-2605.45874023438	-2346.3896484375	143.079315185547	0.692439913749695	0.956631183624268	0.488059669733047	74.4030990600586	9598
True	False	False	False	False	-2636.40087890625	-2077.58959960938	153.061584472656	0.759016990661621	0.957965433597565	0.690224945545197	109.963768005371	15175
True	False	False	False	False	-2634.5166015625	-2315.31860351563	227.374099731445	0.692984163761139	0.963514983654022	0.489177197217941	77.863410949707	15962
True	False	False	False	False	-2599.75122070313	-2299.35205078125	176.353576660156	0.754636108875275	0.952527165412903	0.669577658176422	82.119499206543	13057
True	False	False	False	False	-2628.900390625	-2245.306640625	208.518692016602	0.681677222251892	0.938868045806885	0.466917932033539	77.7446823120117	14616
True	False	False	False	False	-2631.57202148438	-2155.9521484375	202.97297668457	0.615740954875946	0.937520265579224	0.365398943424225	75.7595596313477	13864
True	False	False	False	False	-2625.29614257813	-2128.07983398438	149.734161376953	0.693598926067352	0.951413810253143	0.490445405244827	66.5111083984375	8979
True	False	False	False	False	-2631.462890625	-2049.64965820313	247.338653564453	0.756322979927063	0.944862842559814	0.677282512187958	103.139015197754	23000
True	False	False	False	False	-2629.171875	-2025.81115722656	86.513069152832	0.420429438352585	0.9461949467659	0.189284309744835	48.8333320617676	3809
True	False	False	False	False	-2630.85791015625	-1904.73522949219	184.117568969727	0.692862570285797	0.950658798217773	0.488927125930786	84.4578323364258	14020
True	False	False	False	False	-2623.73779296875	-2266.61767578125	212.955261230469	0.70780211687088	0.944022417068481	0.521697044372559	75.890625	14571
True	False	False	False	False	-2608.30444335938	-2231.58081054688	158.607299804688	0.544349074363708	0.907832205295563	0.287003338336945	56.6433563232422	8100
True	False	False	False	False	-2619.85620117188	-2208.60668945313	99.8227767944336	0.744696021080017	0.963398873806	0.629131495952606	53.5666656494141	4821
True	False	False	False	False	-2604.69921875	-2208.033203125	51.0205307006836	0.742634296417236	0.946614563465118	0.62160986661911	49.152172088623	2261
True	False	False	False	False	-2605.48046875	-2138.59106445313	123.114753723145	0.785416007041931	0.95954817533493	1	72.8468475341797	8086
True	False	False	False	False	-2614.482421875	-2000.57702636719	123.114753723145	0.821221113204956	0.956472516059875	1	59.4684677124023	6601
True	False	False	False	False	-2612.86352539063	-1966.68371582031	153.061584472656	0.683109402656555	0.940576493740082	0.469631791114807	86.4492721557617	11930
True	False	False	False	False	-2611.84252929688	-1932.12683105469	150.843307495117	0.802700221538544	0.966354250907898	1	79.7867660522461	10851
True	False	False	False	False	-2605.14013671875	-2108.4267578125	210.736968994141	0.835551202297211	0.967620968818665	1	69.3210525512695	13171
True	False	False	False	False	-2594.41650390625	-2080.59033203125	210.736968994141	0.766850650310516	0.953078508377075	0.733593344688416	66.1263122558594	12564
True	False	False	False	False	-2599.65209960938	-2025.17370605469	239.574661254883	0.783203601837158	0.950354158878326	0.899588048458099	82.310188293457	17779
True	False	False	False	False	-2596.72412109375	-2059.732421875	201.863830566406	0.800370097160339	0.953791856765747	1	68.7307662963867	12509
True	False	False	False	False	-2593.6953125	-2178.0244140625	242.902084350586	0.580220520496368	0.885794341564178	0.323524504899979	75.1187210083008	16451
True	False	False	False	False	-2590.95849609375	-2392.578125	255.102645874023	0.378755360841751	0.84846431016922	0.16309429705143	99.3652191162109	22854
True	False	False	False	False	-2589.03515625	-2128.82006835938	153.061584472656	0.492231458425522	0.897355437278748	0.241496190428734	61.5652160644531	8496
True	False	False	False	False	-2581.33203125	-1970.30017089844	150.843307495117	0.651605725288391	0.929646968841553	0.415694087743759	88.1911773681641	11994
True	False	False	False	False	-2578.8134765625	-2423.46850585938	175.244430541992	0.53587007522583	0.889768600463867	0.279053032398224	147.810119628906	23354
True	False	False	False	False	-2565.5498046875	-2405.52319335938	148.625015258789	0.737016499042511	0.94631826877594	0.602312028408051	84.2910461425781	11295
True	False	False	False	False	-2575.75561523438	-2329.69506835938	219.610107421875	0.785418212413788	0.958428680896759	1	79.7121200561523	15783
True	False	False	False	False	-2578.7802734375	-2241.62915039063	219.610107421875	0.732440412044525	0.94232439994812	0.587718963623047	101.373741149902	20072
True	False	False	False	False	-2575.64990234375	-1990.76550292969	78.7490768432617	0.765397131443024	0.945610642433167	0.724761068820953	70.6619720458984	5017
True	False	False	False	False	-2574.60180664063	-2040.08239746094	237.356369018555	0.685637593269348	0.94336986541748	0.474494189023972	87.2897186279297	18680
True	False	False	False	False	-2573.78662109375	-2279.85986328125	250.666076660156	0.766497731208801	0.940808296203613	0.73140949010849	74.1106185913086	16749
True	False	False	False	False	-2570.046875	-2189.82983398438	239.574661254883	0.681443929672241	0.915094137191772	0.466478526592255	95.5833358764648	20646
True	False	False	False	False	-2573.04150390625	-1943.05725097656	123.114753723145	0.735241293907166	0.957366287708282	0.596540331840515	84.5315322875977	9383
True	False	False	False	False	-2572.69140625	-2147.94750976563	173.026138305664	0.577074289321899	0.886001944541931	0.320114076137543	69.3782043457031	10823
True	False	False	False	False	-2569.57666015625	-2105.265625	176.353576660156	0.699224472045898	0.930773437023163	0.502358973026276	68.9182357788086	10958
True	False	False	False	False	-2570.78540039063	-1917.31945800781	179.680999755859	0.667788565158844	0.940731525421143	0.441993087530136	72.9938278198242	11825
True	False	False	False	False	-2565.61352539063	-2358.72143554688	171.917007446289	0.646950006484985	0.957357227802277	0.408595204353333	68.0903244018555	10554
True	False	False	False	False	-2562.85717773438	-2464.17138671875	11.0914192199707	0.512626230716705	0.910378634929657	0.258395850658417	140.600006103516	1406
True	False	False	False	False	-2523.033203125	-2431.11401367188	9.98227787017822	0.661957681179047	0.925817608833313	0.432207375764847	50.4444427490234	454
True	False	False	False	False	-2540.14526367188	-2430.931640625	269.521484375	0.514869511127472	0.853813648223877	0.260321438312531	96.4979400634766	23449
True	False	False	False	False	-2545.59545898438	-2355.56420898438	145.297592163086	0.696175515651703	0.927065849304199	0.495831906795502	97.7175598144531	12801
True	False	False	False	False	-2559.2587890625	-2064.3134765625	187.44499206543	0.711664378643036	0.959278523921967	0.530925095081329	88.6390533447266	14980
True	False	False	False	False	-2562.12377929688	-2006.87646484375	107.586769104004	0.738487541675568	0.948350369930267	0.607207953929901	62.989688873291	6110
True	False	False	False	False	-2561.90893554688	-1990.20056152344	80.9673614501953	0.715799152851105	0.954142093658447	0.541206359863281	72.9862976074219	5328
True	False	False	False	False	-2557.50756835938	-2343.5654296875	35.4925422668457	0.795358955860138	0.950105845928192	1	56.0625	1794
True	False	False	False	False	-2547.50219726563	-2307.90185546875	207.409545898438	0.732821106910706	0.947222411632538	0.588898241519928	79.1283416748047	14797
True	False	False	False	False	-2553.16870117188	-2232.3388671875	178.571853637695	0.781828105449677	0.954517602920532	0.87367570400238	72.8074569702148	11722
True	False	False	False	False	-2543.41870117188	-2165.17358398438	242.902084350586	0.778511226177216	0.959585607051849	0.828752934932709	87.4200897216797	19145
True	False	False	False	False	-2553.17749023438	-2125.42065429688	170.807861328125	0.629268407821655	0.915018260478973	0.383260428905487	68.7662353515625	10590
True	False	False	False	False	-2537.43481445313	-2080.23510742188	17.7462711334229	0.709974586963654	0.938633382320404	0.52684485912323	47.1875	755
True	False	False	False	False	-2548.6689453125	-1957.41186523438	125.333038330078	0.748488903045654	0.953271329402924	0.643680155277252	71.1769943237305	8043
True	False	False	False	False	-2547.79272460938	-2037.41979980469	97.6044921875	0.819784700870514	0.969454169273376	1	77.4204559326172	6813
True	False	False	False	False	-2539.19262695313	-2007.517578125	108.695907592773	0.78705221414566	0.958498001098633	1	70.1632690429688	6876
True	False	False	False	False	-2537.12670898438	-2192.5419921875	189.663269042969	0.713731944561005	0.944436430931091	0.536011874675751	83.0233917236328	14197
True	False	False	False	False	-2535.96875	-2265.32495117188	270.630645751953	0.415142893791199	0.829150974750519	0.185815528035164	91.7172164916992	22379
True	False	False	False	False	-2530.27709960938	-2113.46264648438	205.191253662109	0.695890784263611	0.955154001712799	0.495230942964554	82.8702697753906	15331
True	False	False	False	False	-2532.7978515625	-2024.27392578125	117.569046020508	0.762402236461639	0.964366912841797	0.707778513431549	71.9811325073242	7630
True	False	False	False	False	-2532.39282226563	-1915.56335449219	149.734161376953	0.74251663684845	0.951533854007721	0.621188163757324	79.4222259521484	10722
True	False	False	False	False	-2531.47509765625	-1990.29724121094	110.914192199707	0.803114473819733	0.966195464134216	1	71.4199981689453	7142
True	False	False	False	False	-2530.69116210938	-2054.88696289063	104.259346008301	0.801714420318604	0.945332765579224	1	71.7978744506836	6749
True	False	False	False	False	-2530.21997070313	-2387.26196289063	209.627822875977	0.521954357624054	0.881285429000854	0.266495555639267	74.8465576171875	14146
True	False	False	False	False	-2515.24731445313	-2359.78735351563	168.589569091797	0.615696489810944	0.911032140254974	0.365342199802399	80.8947372436523	12296
True	False	False	False	False	-2524.33569335938	-2312.3603515625	166.371292114258	0.425898790359497	0.851057231426239	0.192921251058578	64.0466690063477	9607
True	False	False	False	False	-2520.28857421875	-2187.1689453125	114.241622924805	0.700978994369507	0.941616833209991	0.506193876266479	66.8640747070313	6887
True	False	False	False	False	-2524.27954101563	-2087.634765625	149.734161376953	0.78029876947403	0.948466539382935	0.850861847400665	72.4962997436523	9787
True	False	False	False	False	-2526.42211914063	-2040.69470214844	93.1679229736328	0.834939122200012	0.959884345531464	1	67.8214263916016	5697
True	False	False	False	False	-2522.32055664063	-1962.462890625	161.934722900391	0.823068141937256	0.962004125118256	1	79.0137023925781	11536
True	False	False	False	False	-2524.97973632813	-1939.29296875	102.041061401367	0.761244773864746	0.955585777759552	0.701598525047302	76.9782638549805	7082
True	False	False	False	False	-2521.17822265625	-2157.00903320313	159.716445922852	0.885200798511505	0.978554010391235	1	110.388885498047	15896
True	False	False	False	False	-2519.27905273438	-2228.05200195313	167.480438232422	0.664043366909027	0.940063416957855	0.435665279626846	64.9337768554688	9805
True	False	False	False	False	-2518.03149414063	-2330.86376953125	38.8199691772461	0.719287753105164	0.952080726623535	0.550233483314514	53.5142860412598	1873
True	False	False	False	False	-2512.7685546875	-2061.46118164063	128.660461425781	0.811424374580383	0.952595949172974	1	63.0086212158203	7309
True	False	False	False	False	-2512.29809570313	-2500.123046875	979.372314453125	0.182626336812973	0.864652454853058	0.0660666450858116	167.592300415039	147984
True	False	False	False	False	-2468.69506835938	-2512.28930664063	73.203369140625	0.802794396877289	0.960359692573547	1	90.3030319213867	5960
True	False	False	False	False	-2493.05712890625	-2484.06811523438	210.736968994141	0.390598237514496	0.795311450958252	0.170277982950211	120.573684692383	22909
True	False	False	False	False	-2502.43237304688	-2325.93286132813	173.026138305664	0.637440741062164	0.951597929000854	0.394667387008667	70.6538467407227	11022
True	False	False	False	False	-2512.2001953125	-2207.60888671875	110.914192199707	0.761327385902405	0.970833897590637	0.702032923698425	63.9000015258789	6390
True	False	False	False	False	-2511.82885742188	-1921.68884277344	49.9113883972168	0.806145071983337	0.951893091201782	1	62.2888870239258	2803
True	False	False	False	False	-2508.1015625	-2141.39819335938	174.135284423828	0.752221286296844	0.944615483283997	0.659022986888885	101.324844360352	15908
True	False	False	False	False	-2507.8837890625	-2115.22314453125	161.934722900391	0.699517905712128	0.961277782917023	0.502996265888214	85.2671203613281	12449
True	False	False	False	False	-2508.06298828125	-2042.89147949219	112.023338317871	0.672101497650146	0.934700667858124	0.449477463960648	70.6534652709961	7136
True	False	False	False	False	-2503.83447265625	-1987.42065429688	118.678184509277	0.801031827926636	0.959930598735809	1	76.4953308105469	8185
True	False	False	False	False	-2502.18994140625	-1921.78930664063	38.8199691772461	0.770017266273499	0.950419723987579	0.754476308822632	67.542854309082	2364
True	False	False	False	False	-2501.27661132813	-2089.9013671875	106.477630615234	0.784542441368103	0.959742963314056	0.936093747615814	51.6458320617676	4958
True	False	False	False	False	-2500.66259765625	-2286.05688476563	198.536407470703	0.629035592079163	0.919579267501831	0.382942497730255	69.3742980957031	12418
True	False	False	False	False	-2500.07958984375	-2470.392578125	11.0914192199707	0.763594925403595	0.936281979084015	0.714360892772675	68	680
True	False	False	False	False	-2484.33666992188	-2442.63500976563	277.285491943359	0.690415799617767	0.945140898227692	0.483946412801743	75.2760009765625	18819
True	False	False	False	False	-2498.92944335938	-2388.4521484375	178.571853637695	0.625559210777283	0.920969128608704	0.378241509199142	89.2422332763672	14368
True	False	False	False	False	-2497.23950195313	-2241.57055664063	96.4953460693359	0.810468971729279	0.959447026252747	1	63.4942512512207	5524
True	False	False	False	False	-2499.3876953125	-1939.99731445313	124.223899841309	0.562037110328674	0.93597412109375	0.304389536380768	73.625	8246
True	False	False	False	False	-2497.03442382813	-1970.92944335938	163.043869018555	0.74487966299057	0.952797591686249	0.629814207553864	85.1564636230469	12518
True	False	False	False	False	-2496.08203125	-2352.4033203125	143.079315185547	0.761384785175323	0.959755480289459	0.702335596084595	80.5581359863281	10392
True	False	False	False	False	-2479.7646484375	-2301.22729492188	154.17073059082	0.580168068408966	0.90463799238205	0.323467314243317	59.2086334228516	8230
True	False	False	False	False	-2487.33911132813	-2201.30883789063	147.515884399414	0.817581295967102	0.968452453613281	1	87.3834609985352	11622
True	False	False	False	False	-2493.869140625	-2035.880859375	123.114753723145	0.672101736068726	0.962579786777496	0.449477881193161	70.7027053833008	7848
True	False	False	False	False	-2493.49169921875	-2187.96606445313	84.2947845458984	0.707995891571045	0.957730054855347	0.52215188741684	85.565788269043	6503
True	False	False	False	False	-2492.88500976563	-2165.099609375	186.335845947266	0.46063956618309	0.887798130512238	0.217258676886559	78.1726226806641	13133
True	False	False	False	False	-2488.8935546875	-2017.13562011719	89.8404998779297	0.779232859611511	0.954577445983887	0.837222635746002	67.2222213745117	5445
True	False	False	False	False	-2487.56298828125	-1917.14733886719	157.498153686523	0.77314817905426	0.961346685886383	0.777953743934631	77.3098602294922	10978
True	False	False	False	False	-2485.46557617188	-2258.54443359375	261.757507324219	0.779063522815704	0.959010481834412	0.835185289382935	98.8771209716797	23335
True	False	False	False	False	-2479.85766601563	-2221.54858398438	137.533599853516	0.812275528907776	0.962518155574799	1	77.2419357299805	9578
True	False	False	False	False	-2482.67260742188	-2004.02453613281	49.9113883972168	0.685194611549377	0.942854642868042	0.47363543510437	76.0888900756836	3424
True	False	False	False	False	-2481.14086914063	-2153.7236328125	57.6753807067871	0.610065340995789	0.945985317230225	0.358249485492706	61.269229888916	3186
True	False	False	False	False	-2478.15600585938	-2127.56225585938	248.447799682617	0.652149498462677	0.932548999786377	0.416535973548889	83.6919631958008	18747
True	False	False	False	False	-2480.0234375	-1946.28649902344	148.625015258789	0.635982632637024	0.952019512653351	0.392595559358597	73.5671615600586	9858
True	False	False	False	False	-2472.55419921875	-2408.65747070313	292.8134765625	0.511601388454437	0.887645542621613	0.25752067565918	78.2575759887695	20660
True	False	False	False	False	-2468.22875976563	-2373.69360351563	221.828384399414	0.678316593170166	0.940241456031799	0.460660934448242	76.75	15350
True	False	False	False	False	-2472.25268554688	-2168.74267578125	125.333038330078	0.712992250919342	0.944743990898132	0.534179747104645	89.8318557739258	10151
True	False	False	False	False	-2470.06005859375	-2344.6103515625	205.191253662109	0.512433528900146	0.883598506450653	0.258231043815613	70.8000030517578	13098
True	False	False	False	False	-2467.8125	-2239.03588867188	246.229507446289	0.741068124771118	0.95587420463562	0.616061151027679	93.8693695068359	20839
True	False	False	False	False	-2469.8994140625	-2094.708984375	185.226699829102	0.858007550239563	0.965002179145813	1	72.0479049682617	12032
True	False	False	False	False	-2469.02172851563	-2058.818359375	262.866638183594	0.753477871417999	0.959774315357208	0.664448618888855	86.4852294921875	20497
True	False	False	False	False	-2468.54077148438	-2184.68139648438	107.586769104004	0.602732956409454	0.938154339790344	0.349289208650589	71.1958770751953	6906
True	False	False	False	False	-2467.71923828125	-2492.29345703125	159.716445922852	0.614079117774963	0.924982488155365	0.363285541534424	108.270835876465	15591
True	False	False	False	False	-2459.9609375	-2483.30249023438	38.8199691772461	0.719287753105164	0.95463091135025	0.550233483314514	70.8000030517578	2478
True	False	False	False	False	-2462.45776367188	-1986.53967285156	192.990692138672	0.76231974363327	0.944173216819763	0.707331657409668	87.8563232421875	15287
True	False	False	False	False	-2459.80786132813	-2457.43920898438	185.226699829102	0.718570590019226	0.955536663532257	0.548350036144257	88.4071884155273	14764
True	False	False	False	False	-2453.33471679688	-2318.35302734375	165.262145996094	0.723555207252502	0.969481348991394	0.561758041381836	65.0872497558594	9698
True	False	False	False	False	-2453.32055664063	-2232.95751953125	46.5839614868164	0.801774680614471	0.96220725774765	1	75.1190490722656	3155
True	False	False	False	False	-2457.67529296875	-2203.62646484375	240.683807373047	0.320893347263336	0.776373565196991	0.130555272102356	72.9447021484375	15829
True	False	False	False	False	-2451.57080078125	-2136.35668945313	200.754699707031	0.689001262187958	0.919433891773224	0.481111228466034	70.7845306396484	12812
True	False	False	False	False	-2456.20361328125	-2027.4755859375	256.211791992188	0.503347337245941	0.877977669239044	0.250574678182602	75.7272720336914	17493
True	False	False	False	False	-2450.16552734375	-2058.36279296875	98.7136306762695	0.714771866798401	0.952394783496857	0.538611173629761	72.7865142822266	6478
True	False	False	False	False	-2449.642578125	-2299.14892578125	140.861022949219	0.734058856964111	0.956349074840546	0.592774868011475	74.0472412109375	9404
True	False	False	False	False	-2445.38598632813	-2165.509765625	78.7490768432617	0.661417245864868	0.954296171665192	0.431318759918213	63.5633811950684	4513
True	False	False	False	False	-2447.314453125	-2079.63427734375	156.389007568359	0.738854289054871	0.95017796754837	0.608445107936859	73.4326248168945	10354
True	False	False	False	False	-2444.72998046875	-2590.7578125	23.2919807434082	0.485519230365753	0.932288467884064	0.236159637570381	139.476196289063	2929
True	False	False	False	False	-2425.08325195313	-2585.150390625	198.536407470703	0.56908243894577	0.928424954414368	0.311641931533813	133.022338867188	23811
True	False	False	False	False	-2426.8388671875	-2513.63061523438	122.005615234375	0.769454181194305	0.945313990116119	0.750577867031097	68.8818206787109	7577
True	False	False	False	False	-2443.47094726563	-2423.74536132813	347.161437988281	0.501884281635284	0.867145657539368	0.249362006783485	91.1565475463867	28532
True	False	False	False	False	-2442.65283203125	-2276.28442382813	177.462707519531	0.719300389289856	0.941761791706085	0.550266742706299	61.5187492370605	9843
True	False	False	False	False	-2443.55786132813	-2188.58740234375	136.424453735352	0.744761407375336	0.92897891998291	0.629374265670776	79.9756088256836	9837
True	False	False	False	False	-2441.02783203125	-2107.0888671875	225.155807495117	0.41625252366066	0.898002326488495	0.186539873480797	80.0394058227539	16248
True	False	False	False	False	-2438.11499023438	-2226.92602539063	144.188446044922	0.707811713218689	0.946814596652985	0.521719515323639	62.4153861999512	8114
True	False	False	False	False	-2436.94409179688	-2381.87719726563	38.8199691772461	0.733614146709442	0.935528337955475	0.591374695301056	58.5428581237793	2049
True	False	False	False	False	-2435.4306640625	-2366.91137695313	217.391815185547	0.670081794261932	0.945052921772003	0.445945471525192	83.326530456543	16332
True	False	False	False	False	-2436.900390625	-2005.70129394531	192.990692138672	0.58545857667923	0.907265067100525	0.329300910234451	63.9195404052734	11122
True	False	False	False	False	-2435.36499023438	-2462.12109375	138.64274597168	0.687515437602997	0.92844033241272	0.478166908025742	73.4240036010742	9178
True	False	False	False	False	-2427.32373046875	-2399.14233398438	131.987884521484	0.638762414455414	0.905007004737854	0.396559506654739	87.2436981201172	10382
True	False	False	False	False	-2433.17797851563	-2047.49914550781	149.734161376953	0.546835720539093	0.931468784809113	0.289380431175232	67.1629638671875	9067
True	False	False	False	False	-2432.71142578125	-2343.72705078125	196.318130493164	0.708209276199341	0.955945670604706	0.522653639316559	95.4576263427734	16896
True	False	False	False	False	-2427.99853515625	-2244.36157226563	156.389007568359	0.654225051403046	0.942571759223938	0.419774502515793	66.7730484008789	9415
True	False	False	False	False	-2430.9990234375	-2171.55883789063	84.2947845458984	0.860552728176117	0.970893561840057	1	81.1184234619141	6165
True	False	False	False	False	-2430.29760742188	-2142.51025390625	78.7490768432617	0.803937435150146	0.959860801696777	1	84.591552734375	6006
True	False	False	False	False	-2429.26928710938	-1978.001953125	166.371292114258	0.797147572040558	0.955013632774353	1	85.0733337402344	12761
True	False	False	False	False	-2426.181640625	-2125.24462890625	106.477630615234	0.770989894866943	0.955309629440308	0.761425018310547	81.3645858764648	7811
True	False	False	False	False	-2424.59643554688	-1959.92639160156	163.043869018555	0.80851811170578	0.950276136398315	1	80.673469543457	11859
True	False	False	False	False	-2423.16381835938	-2538.22314453125	156.389007568359	0.714476406574249	0.947949707508087	0.537869870662689	71.219856262207	10042
True	False	False	False	False	-2422.25659179688	-2491.19580078125	188.554138183594	0.700765788555145	0.954120516777039	0.505724728107452	66.6294097900391	11327
True	False	False	False	False	-2420.10864257813	-2267.09545898438	188.554138183594	0.761359214782715	0.956814289093018	0.702200770378113	77.5470581054688	13183
True	False	False	False	False	-2417.60009765625	-2180.50854492188	166.371292114258	0.645422697067261	0.945234894752502	0.406307727098465	88.2333297729492	13235
True	False	False	False	False	-2421.17993164063	-2104.3515625	104.259346008301	0.61575722694397	0.940155804157257	0.365419745445251	57.8829803466797	5441
True	False	False	False	False	-2420.46728515625	-2072.54956054688	112.023338317871	0.661611497402191	0.943698883056641	0.431637853384018	65.6633682250977	6632
True	False	False	False	False	-2415.07006835938	-2217.54711914063	208.518692016602	0.541666686534882	0.904405951499939	0.284462630748749	66.7606353759766	12551
True	False	False	False	False	-2414.2890625	-2323.40942382813	171.917007446289	0.725937068462372	0.944024443626404	0.568441390991211	71.432258605957	11072
True	False	False	False	False	-2413.52587890625	-2608.3310546875	82.0765075683594	0.797737896442413	0.951916694641113	1	156.405410766602	11574
True	False	False	False	False	-2400.40844726563	-2572.00561523438	263.975769042969	0.454578727483749	0.828100800514221	0.212849840521812	76.2100830078125	18138
True	False	False	False	False	-2409.88256835938	-2461.68994140625	138.64274597168	0.687515437602997	0.949503302574158	0.478166908025742	69.0479965209961	8631
True	False	False	False	False	-2413.30102539063	-2440.97485351563	242.902084350586	0.653981447219849	0.925406932830811	0.419392228126526	108.611869812012	23786
True	False	False	False	False	-2397.20556640625	-2421.3466796875	236.24723815918	0.416309744119644	0.862658619880676	0.186577275395393	107.816902160645	22965
True	False	False	False	False	-2412.86352539063	-2150.35522460938	158.607299804688	0.75994735956192	0.948529601097107	0.694895327091217	83.0559463500977	11877
True	False	False	False	False	-2411.88525390625	-2085.27172851563	88.7313537597656	0.83357036113739	0.965879201889038	1	65.2125015258789	5217
True	False	False	False	False	-2411.67065429688	-2385.6181640625	136.424453735352	0.563254654407501	0.914508044719696	0.305628895759583	68.5365829467773	8430
True	False	False	False	False	-2392.060546875	-2388.95947265625	14.4188451766968	0.719225645065308	0.935661971569061	0.550069808959961	49.0769233703613	638
True	False	False	False	False	-2411.28564453125	-2294.2490234375	173.026138305664	0.606131851673126	0.913324236869812	0.353405207395554	63.1282043457031	9848
True	False	False	False	False	-2408.65087890625	-2031.65551757813	126.442184448242	0.727187871932983	0.943609654903412	0.572028160095215	81.4385986328125	9284
True	False	False	False	False	-2408.86596679688	-1990.72619628906	105.36848449707	0.731978118419647	0.952456653118134	0.586294770240784	65.4000015258789	6213
True	False	False	False	False	-2407.89184570313	-2200.28051757813	119.787330627441	0.647026121616364	0.937261581420898	0.408709734678268	67.4814834594727	7288
True	False	False	False	False	-2397.29956054688	-2127.95068359375	103.150199890137	0.793185532093048	0.955588459968567	1	60.1290321350098	5592
True	False	False	False	False	-2403.35229492188	-2053.0830078125	239.574661254883	0.395246773958206	0.872199535369873	0.173151731491089	67.8472213745117	14655
True	False	False	False	False	-2399.17333984375	-2106.8623046875	79.8582229614258	0.776177406311035	0.960834741592407	0.804480254650116	56.9305572509766	4099
True	False	False	False	False	-2394.27807617188	-1995.89465332031	94.2770690917969	0.734207451343536	0.951314508914948	0.593244731426239	70.3764724731445	5982
True	False	False	False	False	-2394.15747070313	-2352.74926757813	256.211791992188	0.710004806518555	0.945176184177399	0.526917278766632	81.653678894043	18862
True	False	False	False	False	-2389.9072265625	-2225.6884765625	133.097030639648	0.644130170345306	0.943195879459381	0.404387384653091	65.0666656494141	7808
True	False	False	False	False	-2393.04736328125	-2162.13647460938	207.409545898438	0.589953780174255	0.926853895187378	0.334359705448151	97.3208541870117	18199
True	False	False	False	False	-2392.49560546875	-2086.27978515625	79.8582229614258	0.776177406311035	0.967140793800354	0.804480254650116	46.8333320617676	3372
True	False	False	False	False	-2389.50830078125	-2523.03588867188	116.459907531738	0.598063945770264	0.941485583782196	0.343737065792084	65.1714248657227	6843
True	False	False	False	False	-2379.46142578125	-2502.40844726563	156.389007568359	0.620066940784454	0.95033073425293	0.370980858802795	77.219856262207	10888
True	False	False	False	False	-2389.34326171875	-2486.75927734375	192.990692138672	0.506580412387848	0.899282991886139	0.253273993730545	64.0459747314453	11144
True	False	False	False	False	-2383.1240234375	-2401.13012695313	79.8582229614258	0.815260469913483	0.952613890171051	1	84.7916641235352	6105
True	False	False	False	False	-2382.28491210938	-2295.20043945313	147.515884399414	0.796800673007965	0.955559492111206	1	82.5037612915039	10973
True	False	False	False	False	-2388.13940429688	-2060.32177734375	112.023338317871	0.778208315372467	0.955579578876495	0.825352907180786	73.1980209350586	7393
True	False	False	False	False	-2385.98388671875	-2143.306640625	79.8582229614258	0.803513050079346	0.966567158699036	1	68.6805572509766	4945
True	False	False	False	False	-2379.84301757813	-2377.20483398438	221.828384399414	0.582276344299316	0.881784677505493	0.325776726007462	84.5299987792969	16906
True	False	False	False	False	-2377.09326171875	-2256.9267578125	421.473937988281	0.176750794053078	0.726756155490875	0.0636517629027367	68.9052658081055	26184
True	False	False	False	False	-2379.37524414063	-2107.4189453125	125.333038330078	0.637032151222229	0.954157054424286	0.394085198640823	52.5132751464844	5934
True	False	False	False	False	-2374.951171875	-2186.2666015625	316.10546875	0.408810257911682	0.792530179023743	0.18171900510788	76.684211730957	21855
True	False	False	False	False	-2374.2421875	-2645.666015625	72.0942230224609	0.700715720653534	0.911260366439819	0.505614638328552	151.661544799805	9858
True	False	False	False	False	-2369.09912109375	-2605.55737304688	123.114753723145	0.589889168739319	0.952420055866241	0.334286361932755	67.6396408081055	7508
True	False	False	False	False	-2372.33837890625	-2232.3408203125	100.931915283203	0.619311571121216	0.946764230728149	0.369997620582581	77.010986328125	7008
True	False	False	False	False	-2374.19604492188	-2131.65869140625	37.7108268737793	0.786078751087189	0.955704033374786	1	48.6470603942871	1654
True	False	False	False	False	-2372.18896484375	-2567.13012695313	186.335845947266	0.716425657272339	0.938096940517426	0.542802810668945	78.0773773193359	13117
True	False	False	False	False	-2369.84399414063	-2515.751953125	108.695907592773	0.593387126922607	0.924252867698669	0.33828929066658	81.4591827392578	7983
True	False	False	False	False	-2361.94653320313	-2441.77124023438	191.881561279297	0.722079694271088	0.949985563755035	0.557710230350494	76.2658996582031	13194
True	False	False	False	False	-2371.43286132813	-2311.86499023438	175.244430541992	0.51582282781601	0.889233410358429	0.261143982410431	80.3291168212891	12692
True	False	False	False	False	-2372.10034179688	-2140.89526367188	25.5102653503418	0.794671595096588	0.94915634393692	1	49.7391319274902	1144
True	False	False	False	False	-2370.4794921875	-1945.23315429688	109.805053710938	0.819165587425232	0.95396763086319	1	71.919189453125	7120
True	False	False	False	False	-2369.86694335938	-2395.27221679688	83.1856460571289	0.792507886886597	0.958638429641724	1	80.9599990844727	6072
True	False	False	False	False	-2363.46752929688	-2290.32202148438	126.442184448242	0.819941997528076	0.957082509994507	1	101.894737243652	11616
True	False	False	False	False	-2358.63989257813	-2464.23974609375	170.807861328125	0.791216492652893	0.948863625526428	1	92.9415588378906	14313
True	False	False	False	False	-2357.8291015625	-2412.65112304688	148.625015258789	0.594669759273529	0.900942206382751	0.339772313833237	61.7164192199707	8270
True	False	False	False	False	-2355.9609375	-2145.630859375	53.2388153076172	0.730874300003052	0.924616456031799	0.582929074764252	52.7083320617676	2530
True	False	False	False	False	-2355.74267578125	-2340.40161132813	158.607299804688	0.609814703464508	0.908132970333099	0.357938140630722	75.1398620605469	10745
True	False	False	False	False	-2354.62524414063	-2122.599609375	168.589569091797	0.608179688453674	0.929563641548157	0.355916202068329	75.2631607055664	11440
True	False	False	False	False	-2353.4326171875	-2679.55444335938	63.2210922241211	0.548349022865295	0.924629271030426	0.290837466716766	136.017547607422	7753
True	False	False	False	False	-2343.90014648438	-2637.1123046875	46.5839614868164	0.738803207874298	0.949970483779907	0.6082723736763	77.5476226806641	3257
True	False	False	False	False	-2346.70922851563	-2557.18701171875	118.678184509277	0.664870381355286	0.93067193031311	0.437049388885498	65.4672927856445	7005
True	False	False	False	False	-2351.44702148438	-2538.970703125	143.079315185547	0.653669953346252	0.957121014595032	0.418904364109039	67.5271301269531	8711
True	False	False	False	False	-2348.38671875	-2523.29736328125	175.244430541992	0.789698481559753	0.971553564071655	1	70.0189895629883	11063
True	False	False	False	False	-2351.24145507813	-2210.60498046875	224.046676635742	0.609648466110229	0.94031822681427	0.357731848955154	72.2128677368164	14587
True	False	False	False	False	-2349.09155273438	-2090.14282226563	90.9496383666992	0.72121262550354	0.920790493488312	0.555363178253174	86.0243911743164	7054
True	False	False	False	False	-2348.58251953125	-2486.43798828125	164.153015136719	0.61773294210434	0.912364363670349	0.367954611778259	73.7837829589844	10920
True	False	False	False	False	-2347.84716796875	-2379.2841796875	180.790130615234	0.799145638942719	0.955545246601105	1	75.0674819946289	12236
True	False	False	False	False	-2348.32568359375	-2168.06274414063	273.958068847656	0.506474733352661	0.883879840373993	0.253185302019119	70.0040512084961	17291
True	False	False	False	False	-2347.07739257813	-1967.04907226563	297.250030517578	0.380469560623169	0.846489369869232	0.164122134447098	65.9253768920898	17668
True	False	False	False	False	-2346.18823242188	-2299.5458984375	131.987884521484	0.832409501075745	0.966347217559814	1	85.1008377075195	10127
True	False	False	False	False	-2342.7890625	-2138.90600585938	57.6753807067871	0.541820704936981	0.916508734226227	0.284607857465744	48.9038467407227	2543
True	False	False	False	False	-2341.68383789063	-2597.30517578125	240.683807373047	0.438374489545822	0.76896721124649	0.201407805085182	70.1751174926758	15228
True	False	False	False	False	-2327.306640625	-2558.76123046875	109.805053710938	0.608575522899628	0.943487465381622	0.356404304504395	69.5959625244141	6890
True	False	False	False	False	-2338.17163085938	-2401.86254882813	144.188446044922	0.500827133655548	0.879225552082062	0.248489245772362	56.7999992370605	7384
True	False	False	False	False	-2340.77734375	-2246.53002929688	282.831207275391	0.340484529733658	0.762273669242859	0.141129314899445	76.1568603515625	19420
True	False	False	False	False	-2337.8330078125	-2359.9453125	151.952453613281	0.694207608699799	0.952797591686249	0.491707503795624	75.9343032836914	10403
True	False	False	False	False	-2337.07177734375	-2191.74194335938	163.043869018555	0.682064414024353	0.940124928951263	0.467648804187775	76.9863967895508	11317
True	False	False	False	False	-2334.82421875	-2464.38525390625	104.259346008301	0.77779358625412	0.959492325782776	0.82083135843277	97.2021255493164	9137
True	False	False	False	False	-2331.158203125	-2439.8369140625	296.140899658203	0.473439425230026	0.825364589691162	0.226815775036812	80.9513092041016	21614
True	False	False	False	False	-2332.4921875	-2325.205078125	155.279876708984	0.679850518703461	0.923105120658875	0.463497906923294	107.449996948242	15043
True	False	False	False	False	-2323.22729492188	-2290.37377929688	190.772415161133	0.694201648235321	0.917650938034058	0.491695135831833	78.6976776123047	13536
True	False	False	False	False	-2326.39965820313	-2108.00073242188	133.097030639648	0.83940452337265	0.961883783340454	1	81.6500015258789	9798
True	False	False	False	False	-2322.0302734375	-2707.20703125	141.970169067383	0.423922926187515	0.934537053108215	0.191601634025574	134.0234375	17155
True	False	False	False	False	-2310.45361328125	-2685.1630859375	131.987884521484	0.759082078933716	0.955320537090302	0.690548181533813	99.4285736083984	11832
True	False	False	False	False	-2320.34350585938	-2133.01708984375	95.3862075805664	0.790671706199646	0.952183902263641	1	75.8837203979492	6526
True	False	False	False	False	-2321.08740234375	-1986.94946289063	126.442184448242	0.829544961452484	0.954685926437378	1	81.1228103637695	9248
True	False	False	False	False	-2320.27172851563	-2672.28930664063	118.678184509277	0.731619894504547	0.928717613220215	0.585197150707245	117.691589355469	12593
True	False	False	False	False	-2313.78125	-2635.79931640625	144.188446044922	0.778827726840973	0.951364576816559	0.832400798797607	141.769226074219	18430
True	False	False	False	False	-2308.54248046875	-2626.3544921875	43.256534576416	0.730620563030243	0.956683158874512	0.582162261009216	83.8717956542969	3271
True	False	False	False	False	-2313.76123046875	-2546.99096679688	207.409545898438	0.711841106414795	0.962835311889648	0.531355679035187	108.839569091797	20353
True	False	False	False	False	-2319.72998046875	-2259.94580078125	231.810668945313	0.488081902265549	0.865821599960327	0.238184541463852	85.8373184204102	17940
True	False	False	False	False	-2316.94165039063	-2207.04516601563	197.427261352539	0.691612005233765	0.941881895065308	0.486369162797928	61.0280914306641	10863
True	False	False	False	False	-2314.0107421875	-2495.95825195313	143.079315185547	0.61806720495224	0.901359081268311	0.368385910987854	80.7596893310547	10418
True	False	False	False	False	-2311.77905273438	-2472.73583984375	166.371292114258	0.797147572040558	0.956847608089447	1	73.5999984741211	11040
True	False	False	False	False	-2307.68872070313	-2420.28564453125	164.153015136719	0.556712627410889	0.916796505451202	0.299036145210266	60.7972984313965	8998
True	False	False	False	False	-2306.49682617188	-2564.85498046875	112.023338317871	0.654341518878937	0.93964672088623	0.419957339763641	86.6237640380859	8749
True	False	False	False	False	-2297.40625	-2509.14184570313	324.978576660156	0.711414992809296	0.918876707553864	0.53031861782074	65.4607543945313	19180
True	False	False	False	False	-2305.19165039063	-2229.56396484375	149.734161376953	0.717432796955109	0.934087038040161	0.545391619205475	81.3185195922852	10978
True	False	False	False	False	-2302.97338867188	-2443.48803710938	161.934722900391	0.633890867233276	0.934300601482391	0.389651596546173	83.5410995483398	12197
True	False	False	False	False	-2300.78637695313	-2396.1181640625	154.17073059082	0.64494526386261	0.926412224769592	0.405596792697906	70.9568328857422	9863
True	False	False	False	False	-2301.43310546875	-2348.79565429688	187.44499206543	0.667994439601898	0.944103360176086	0.442345410585403	85.0710067749023	14377
True	False	False	False	False	-2302.45678710938	-2274.8193359375	148.625015258789	0.782643020153046	0.958043396472931	0.888168036937714	77.3582077026367	10366
True	False	False	False	False	-2301.72778320313	-2120.990234375	75.4216537475586	0.827121496200562	0.960359692573547	1	76.9411773681641	5232
True	False	False	False	False	-2297.85131835938	-2372.34985351563	145.297592163086	0.657382667064667	0.940774202346802	0.424779862165451	78.6335906982422	10301
True	False	False	False	False	-2294.5498046875	-2190.943359375	149.734161376953	0.817421019077301	0.955896198749542	1	72.7703704833984	9824
True	False	False	False	False	-2292.4560546875	-2629.7451171875	140.861022949219	0.684545338153839	0.950714886188507	0.472382038831711	61.5748023986816	7820
True	False	False	False	False	-2288.31713867188	-2563.61059570313	186.335845947266	0.424433261156082	0.856874108314514	0.19194184243679	103.190475463867	17336
True	False	False	False	False	-2286.509765625	-2307.17895507813	380.435699462891	0.33663684129715	0.826463878154755	0.139018803834915	71.9212799072266	24669
True	False	False	False	False	-2291.6123046875	-2252.16235351563	75.4216537475586	0.858114540576935	0.969272673130035	1	89.0735321044922	6057
True	False	False	False	False	-2289.38891601563	-2105.89916992188	187.44499206543	0.802097499370575	0.953809857368469	1	61.4792900085449	10390
True	False	False	False	False	-2285.24487304688	-2542.70458984375	151.952453613281	0.635665476322174	0.924836218357086	0.392147123813629	74.2919692993164	10178
True	False	False	False	False	-2282.466796875	-2727.87475585938	135.315322875977	0.705158889293671	0.969409286975861	0.515575468540192	166.508193969727	20314
True	False	False	False	False	-2277.8134765625	-2693.0751953125	181.899276733398	0.571674406528473	0.95114266872406	0.314360380172729	73.8231735229492	12107
True	False	False	False	False	-2277.57543945313	-2470.0498046875	196.318130493164	0.673774719238281	0.938221395015717	0.452440679073334	63.4915237426758	11238
True	False	False	False	False	-2279.6875	-2443.22412109375	141.970169067383	0.747599303722382	0.950119614601135	0.640179634094238	70.0625	8968
True	False	False	False	False	-2273.41821289063	-2402.11157226563	238.465515136719	0.779577672481537	0.950747847557068	0.841474235057831	95.9162826538086	20622
True	False	False	False	False	-2278.67309570313	-2347.16040039063	157.498153686523	0.568167865276337	0.923462331295013	0.310689330101013	86.1760559082031	12237
True	False	False	False	False	-2277.08129882813	-2281.32666015625	118.678184509277	0.824438512325287	0.95934933423996	1	60.9065437316895	6517
True	False	False	False	False	-2276.38208007813	-2369.00024414063	112.023338317871	0.698478758335114	0.944174528121948	0.500746786594391	83.2277221679688	8406
True	False	False	False	False	-2269.74682617188	-2245.91162109375	200.754699707031	0.396930128335953	0.858364105224609	0.174200117588043	64.2872924804688	11636
True	False	False	False	False	-2270.9794921875	-2018.26647949219	82.0765075683594	0.786518931388855	0.945994436740875	1	77.3648681640625	5725
True	False	False	False	False	-2269.162109375	-2653.94189453125	185.226699829102	0.703242301940918	0.954805195331573	0.511229753494263	59.6167678833008	9956
True	False	False	False	False	-2264.83984375	-2612.99926757813	204.082122802734	0.727283895015717	0.962129294872284	0.572305679321289	74.635871887207	13733
True	False	False	False	False	-2259.01220703125	-2418.6962890625	87.6222152709961	0.785240411758423	0.968447744846344	0.972049474716187	57.7594947814941	4563
True	False	False	False	False	-2263.76806640625	-2335.20434570313	122.005615234375	0.800438165664673	0.956831932067871	1	73.8272705078125	8121
True	False	False	False	False	-2258.36181640625	-2193.78393554688	283.940338134766	0.739838838577271	0.937937021255493	0.6118004322052	60.63671875	15523
True	False	False	False	False	-2256.68408203125	-2549.87890625	158.607299804688	0.724610865116119	0.959129095077515	0.564696907997131	76.4545440673828	10933
True	False	False	False	False	-2256.01489257813	-2276.92163085938	82.0765075683594	0.735541641712189	0.927017390727997	0.597506582736969	87.0405426025391	6441
True	False	False	False	False	-2255.25219726563	-2766.62841796875	84.2947845458984	0.434742867946625	0.949227809906006	0.198909416794777	139.657897949219	10614
True	False	False	False	False	-2229.70239257813	-2740.86645507813	158.607299804688	0.510065913200378	0.912886083126068	0.25621485710144	74.3286743164063	10629
True	False	False	False	False	-2253.81762695313	-2474.58154296875	113.132476806641	0.754635572433472	0.965390563011169	0.669575393199921	60.9509811401367	6217
True	False	False	False	False	-2254.18359375	-2371.71240234375	259.539215087891	0.809128880500793	0.957615613937378	1	85.4273529052734	19990
True	False	False	False	False	-2253.56176757813	-2722.93725585938	123.114753723145	0.727117598056793	0.957602500915527	0.57182514667511	73.3423385620117	8141
True	False	False	False	False	-2228.48364257813	-2704.029296875	206.300399780273	0.783251941204071	0.956491589546204	0.900644063949585	69.4462356567383	12917
True	False	False	False	False	-2244.64428710938	-2616.7568359375	163.043869018555	0.773466467857361	0.943759918212891	0.780538976192474	82.5170059204102	12130
True	False	False	False	False	-2252.97485351563	-2526.21997070313	129.769607543945	0.659582018852234	0.932567059993744	0.428323924541473	56.3760681152344	6596
True	False	False	False	False	-2248.06420898438	-2149.35034179688	257.320922851563	0.631585836410522	0.904286682605743	0.386445194482803	71.3577575683594	16555
True	False	False	False	False	-2251.2666015625	-2096.97412109375	88.7313537597656	0.795180141925812	0.962392508983612	1	69.5625	5565
True	False	False	False	False	-2245.74877929688	-2432.5087890625	191.881561279297	0.698237717151642	0.95390921831131	0.500227868556976	72.3352584838867	12514
True	False	False	False	False	-2244.2041015625	-2578.19921875	343.834014892578	0.733623683452606	0.930208444595337	0.591404497623444	113.287094116211	35119
True	False	False	False	False	-2231.03125	-2543.51782226563	195.208984375	0.625652849674225	0.928967595100403	0.378367096185684	68.801139831543	12109
True	False	False	False	False	-2244.11206054688	-2489.40551757813	244.01123046875	0.55200070142746	0.935088217258453	0.294386297464371	75.386360168457	16585
True	False	False	False	False	-2235.91088867188	-2413.36547851563	140.861022949219	0.801327586174011	0.948155403137207	1	75.826774597168	9630
True	False	False	False	False	-2241.04663085938	-2251.58642578125	198.536407470703	0.499405711889267	0.873278915882111	0.247320145368576	53.5921783447266	9593
True	False	False	False	False	-2235.564453125	-1990.89099121094	147.515884399414	0.706804156303406	0.908869743347168	0.51936799287796	57.6090240478516	7662
True	False	False	False	False	-2231.95776367188	-2309.92529296875	332.742584228516	0.358346164226532	0.849819719791412	0.151154041290283	99.8833312988281	29965
True	False	False	False	False	-2228.58666992188	-2672.4736328125	227.374099731445	0.737228572368622	0.966010510921478	0.603011310100555	65.4487838745117	13417
True	False	False	False	False	-2226.7783203125	-2463.9423828125	181.899276733398	0.751006186008453	0.954628944396973	0.653905808925629	67.1768264770508	11017
True	False	False	False	False	-2226.29321289063	-2791.25463867188	80.9673614501953	0.384102404117584	0.918461084365845	0.166313633322716	140.520553588867	10258
True	False	False	False	False	-2218.318359375	-2773.4287109375	90.9496383666992	0.730561852455139	0.93503600358963	0.581985175609589	118.975608825684	9756
True	False	False	False	False	-2204.13745117188	-2748.083984375	200.754699707031	0.476181745529175	0.857428252696991	0.228908538818359	80.0386734008789	14487
True	False	False	False	False	-2225.04418945313	-2642.923828125	240.683807373047	0.71074104309082	0.964683055877686	0.528687238693237	71.5990753173828	15537
True	False	False	False	False	-2222.271484375	-2512.31103515625	237.356369018555	0.629595339298248	0.91341245174408	0.383707344532013	69.7242965698242	14921
True	False	False	False	False	-2221.86962890625	-2363.69409179688	227.374099731445	0.577838897705078	0.95295912027359	0.320938915014267	67.7707290649414	13893
True	False	False	False	False	-2226.11547851563	-2344.271484375	158.607299804688	0.75994735956192	0.954193472862244	0.694895327091217	77.4895095825195	11081
True	False	False	False	False	-2224.70385742188	-2102.17163085938	229.592376708984	0.765733182430267	0.955476939678192	0.726765692234039	61.3623199462891	12702
True	False	False	False	False	-2221.2109375	-2394.8994140625	196.318130493164	0.600310146808624	0.907412946224213	0.346393674612045	87.6949157714844	15522
True	False	False	False	False	-2218.67749023438	-2621.18041992188	168.589569091797	0.728265225887299	0.942152857780457	0.575161814689636	75.6381607055664	11497
True	False	False	False	False	-2215.52465820313	-2439.62280273438	189.663269042969	0.656467795372009	0.948198020458221	0.423319727182388	69.6666641235352	11913
True	False	False	False	False	-2212.15869140625	-2151.2275390625	117.569046020508	0.826636910438538	0.968259692192078	1	54.4716987609863	5774
True	False	False	False	False	-2218.38940429688	-2063.38623046875	205.191253662109	0.762598097324371	0.953647434711456	0.708843946456909	62.7459449768066	11608
True	False	False	False	False	-2212.03759765625	-2420.83178710938	186.335845947266	0.580913007259369	0.92485249042511	0.32428103685379	72.375	12159
True	False	False	False	False	-2211.00048828125	-2298.8828125	129.769607543945	0.851375102996826	0.965676367282867	1	83.4017105102539	9758
True	False	False	False	False	-2206.18334960938	-2131.78955078125	186.335845947266	0.762245774269104	0.961822032928467	0.70693165063858	91.7916641235352	15421
True	False	False	False	False	-2205.00463867188	-2721.0380859375	145.297592163086	0.784818708896637	0.967479050159454	0.947113275527954	74.0610656738281	9702
True	False	False	False	False	-2179.97290039063	-2707.0615234375	230.701522827148	0.566249370574951	0.920261323451996	0.308701932430267	79.7692337036133	16592
True	False	False	False	False	-2196.15258789063	-2601.37133789063	178.571853637695	0.692753672599792	0.962337732315063	0.488703340291977	75.0931701660156	12090
True	False	False	False	False	-2197.30737304688	-2537.47338867188	151.952453613281	0.772331058979034	0.95744389295578	0.771500051021576	67.3649597167969	9229
True	False	False	False	False	-2196.24267578125	-2376.02661132813	196.318130493164	0.761598765850067	0.937313079833984	0.703467845916748	57.8135604858398	10233
True	False	False	False	False	-2199.69848632813	-2326.75122070313	226.264953613281	0.425734847784042	0.885864913463593	0.192811518907547	77.3480377197266	15779
True	False	False	False	False	-2192.724609375	-2511.91064453125	202.97297668457	0.620659649372101	0.936235249042511	0.371754884719849	67.1202163696289	12283
True	False	False	False	False	-2190.45361328125	-2559.05639648438	135.315322875977	0.598133563995361	0.895366907119751	0.343818932771683	89.9590148925781	10975
True	False	False	False	False	-2190.24169921875	-2403.08569335938	199.645553588867	0.567869901657104	0.923001289367676	0.310379713773727	59.9777793884277	10796
True	False	False	False	False	-2190.12036132813	-2683.70190429688	190.772415161133	0.770316362380981	0.960878849029541	0.756583452224731	74.1337203979492	12751
True	False	False	False	False	-2182.61572265625	-2634.28979492188	265.084930419922	0.856585383415222	0.969704270362854	1	109.90795135498	26268
True	False	False	False	False	-2188.93920898438	-2462.13940429688	247.338653564453	0.59674996137619	0.92760044336319	0.342195183038712	71.3004455566406	15900
True	False	False	False	False	-2188.73974609375	-2295.54833984375	201.863830566406	0.589555203914642	0.881873548030853	0.333907276391983	66.6263732910156	12126
True	False	False	False	False	-2183.76098632813	-2579.77026367188	179.680999755859	0.801911056041718	0.948554873466492	1	70.7530899047852	11462
True	False	False	False	False	-2178.70166015625	-2761.45971679688	226.264953613281	0.587765991687775	0.933753490447998	0.331885635852814	82.7843170166016	16888
True	False	False	False	False	-2176.40966796875	-2734.2353515625	175.244430541992	0.701177775859833	0.964612364768982	0.506632089614868	76.6012649536133	12103
True	False	False	False	False	-2176.82373046875	-2544.4736328125	110.914192199707	0.748627901077271	0.936632215976715	0.644232213497162	92.7300033569336	9273
True	False	False	False	False	-2176.29150390625	-2423.12182617188	220.719253540039	0.589836359024048	0.901123940944672	0.334226369857788	71.8643188476563	14301
True	False	False	False	False	-2174.8427734375	-2342.55004882813	194.099838256836	0.708861112594604	0.947921454906464	0.524192929267883	66.879997253418	11704
True	False	False	False	False	-2168.94677734375	-2818.54736328125	160.825576782227	0.433001399040222	0.835298776626587	0.197719603776932	130.386199951172	18906
True	False	False	False	False	-2157.89331054688	-2798.00268554688	103.150199890137	0.769519209861755	0.95396763086319	0.751023590564728	81.870964050293	7614
True	False	False	False	False	-2158.64892578125	-2560.36279296875	118.678184509277	0.641035139560699	0.921900391578674	0.39984542131424	81.551399230957	8726
True	False	False	False	False	-2168.03173828125	-2518.39111328125	171.917007446289	0.749726235866547	0.963567852973938	0.648645401000977	71.8645172119141	11139
True	False	False	False	False	-2160.49340820313	-2402.39404296875	122.005615234375	0.676195085048676	0.942027628421783	0.456788390874863	82.1999969482422	9042
True	False	False	False	False	-2158.9443359375	-2533.60668945313	102.041061401367	0.729883551597595	0.949442148208618	0.579949259757996	73.5326080322266	6765
True	False	False	False	False	-2156.83544921875	-2444.87866210938	259.539215087891	0.542867600917816	0.944597363471985	0.285597145557404	71.2991485595703	16684
True	False	False	False	False	-2157.26977539063	-2365.21508789063	181.899276733398	0.737282872200012	0.948792278766632	0.603190720081329	61.8353652954102	10141
True	False	False	False	False	-2153.93017578125	-2752.39526367188	26.6194076538086	0.780536234378815	0.950671494007111	0.854119598865509	56	1344
True	False	False	False	False	-2153.56640625	-2835.970703125	75.4216537475586	0.797777712345123	0.965720891952515	1	127.779411315918	8689
True	False	False	False	False	-2128.8427734375	-2812.25537109375	235.138092041016	0.781531512737274	0.96553635597229	0.868869841098785	77.1886825561523	16364
True	False	False	False	False	-2150.38305664063	-2663.25048828125	211.846115112305	0.647792339324951	0.923701524734497	0.409865349531174	81.7539291381836	15615
True	False	False	False	False	-2152.96166992188	-2495.01318359375	166.371292114258	0.728411257266998	0.947234630584717	0.575589895248413	61.6399993896484	9246
True	False	False	False	False	-2152.93603515625	-2009.00988769531	139.751892089844	0.766303777694702	0.954411387443542	0.730220139026642	54.7222213745117	6895
True	False	False	False	False	-2151.33520507813	-2627.94506835938	139.751892089844	0.686032891273499	0.967140853404999	0.475262850522995	66.0873031616211	8327
True	False	False	False	False	-2148.64233398438	-2810.3623046875	45.4748191833496	0.703044712543488	0.961852133274078	0.51078599691391	72.7560958862305	2983
True	False	False	False	False	-2127.77270507813	-2790.9306640625	108.695907592773	0.596014022827148	0.944873631000519	0.341335475444794	61.3571434020996	6013
True	False	False	False	False	-2147.2373046875	-2597.4833984375	245.120376586914	0.727175772190094	0.959499776363373	0.571993052959442	90.936653137207	20097
True	False	False	False	False	-2147.51318359375	-2345.01220703125	99.8227767944336	0.787382066249847	0.968734562397003	1	56.8888893127441	5120
True	False	False	False	False	-2147.09716796875	-2768.88427734375	255.102645874023	0.458971172571182	0.91389399766922	0.216037750244141	74.2347793579102	17074
True	False	False	False	False	-2119.869140625	-2754.205078125	169.698715209961	0.750118315219879	0.953783690929413	0.650242984294891	70.4771270751953	10783
True	False	False	False	False	-2145.1279296875	-2475.08251953125	126.442184448242	0.67285168170929	0.963054895401001	0.450801759958267	61.2368431091309	6981
True	False	False	False	False	-2144.22607421875	-2390.95703125	90.9496383666992	0.730561852455139	0.946501493453979	0.581985175609589	73.2317047119141	6005
True	False	False	False	False	-2142.67919921875	-2311.64990234375	177.462707519531	0.784437417984009	0.942705035209656	0.932413876056671	82.6875	13230
True	False	False	False	False	-2141.8603515625	-2330.96606445313	85.4039306640625	0.765360891819	0.944144129753113	0.724545955657959	95.6753234863281	7367
True	False	False	False	False	-2139.5146484375	-2415.74609375	126.442184448242	0.755112707614899	0.946032404899597	0.671725511550903	80.0964889526367	9131
True	False	False	False	False	-2136.80053710938	-2708.46948242188	349.379699707031	0.499598830938339	0.874096989631653	0.247478693723679	96.8730163574219	30515
True	False	False	False	False	-2127.95336914063	-2609.47241210938	102.041061401367	0.661707580089569	0.946155846118927	0.431795805692673	71.0760879516602	6539
True	False	False	False	False	-2134.150390625	-2577.2734375	153.061584472656	0.699274837970734	0.949681401252747	0.502468228340149	66.0434799194336	9114
True	False	False	False	False	-2128.41186523438	-2545.83276367188	234.028945922852	0.653482735157013	0.931308686733246	0.418611586093903	89.3222732543945	18847
True	False	False	False	False	-2126.3779296875	-2493.8291015625	170.807861328125	0.818404853343964	0.966239869594574	1	93.1818161010742	14350
True	False	False	False	False	-2133.43041992188	-2371.42993164063	150.843307495117	0.84506893157959	0.966879963874817	1	61.3970603942871	8350
True	False	False	False	False	-2126.90869140625	-2343.9423828125	105.36848449707	0.776370167732239	0.956526696681976	0.80633556842804	57.1894721984863	5433
True	False	False	False	False	-2125.52221679688	-2297.70703125	140.861022949219	0.801327586174011	0.951566755771637	1	50.4409446716309	6406
True	False	False	False	False	-2120.6923828125	-2516.29125976563	185.226699829102	0.668197453022003	0.933532238006592	0.44269335269928	68.0538940429688	11365
True	False	False	False	False	-2118.91845703125	-2848.40185546875	208.518692016602	0.432111263275146	0.886606514453888	0.197113513946533	131.61701965332	24744
True	False	False	False	False	-2104.29321289063	-2806.68774414063	204.082122802734	0.654091596603394	0.946551263332367	0.419565081596375	71.4510879516602	13147
True	False	False	False	False	-2105.48999023438	-2724.42431640625	89.8404998779297	0.712417364120483	0.944375455379486	0.532765328884125	65.5185165405273	5307
True	False	False	False	False	-2118.50366210938	-2651.80932617188	373.780822753906	0.857281565666199	0.969247043132782	1	97.0652847290039	32711
True	False	False	False	False	-2115.83227539063	-2469.7763671875	231.810668945313	0.469793051481247	0.913966238498688	0.224058210849762	83.3540649414063	17421
True	False	False	False	False	-2117.03686523438	-2401.27270507813	94.2770690917969	0.694646954536438	0.954252421855927	0.492622494697571	57.705883026123	4905
True	False	False	False	False	-2113.3154296875	-2428.49926757813	131.987884521484	0.750850260257721	0.955563426017761	0.653257846832275	83.0924377441406	9888
True	False	False	False	False	-2110.56884765625	-2385.48022460938	80.9673614501953	0.798263490200043	0.96690559387207	1	58.0684928894043	4239
True	False	False	False	False	-2109.71752929688	-2617.7001953125	259.539215087891	0.591174900531769	0.898697435855865	0.335750699043274	99.6623916625977	23321
True	False	False	False	False	-2109.30834960938	-2706.84423828125	115.350761413574	0.610065340995789	0.892962396144867	0.358249485492706	89.8461532592773	9344
True	False	False	False	False	-2103.79321289063	-2570.14111328125	158.607299804688	0.741963624954224	0.95607990026474	0.619216978549957	81.1678314208984	11607
True	False	False	False	False	-2100.912109375	-2492.3935546875	125.333038330078	0.712992250919342	0.935587227344513	0.534179747104645	85.2831878662109	9637
True	False	False	False	False	-2108.35815429688	-1951.02758789063	128.660461425781	0.759870648384094	0.952090442180634	0.694506108760834	67.3965530395508	7818
True	False	False	False	False	-2103.90234375	-2370.60693359375	150.843307495117	0.682473599910736	0.959849238395691	0.468423426151276	66.8235321044922	9088
True	False	False	False	False	-2100.13061523438	-2523.50073242188	137.533599853516	0.790976285934448	0.959582805633545	1	76.3951644897461	9473
True	False	False	False	False	-2096.2822265625	-2472.82373046875	63.2210922241211	0.730492413043976	0.950421512126923	0.581776022911072	55.5438613891602	3166
True	False	False	False	False	-2098.40063476563	-2406.02172851563	100.931915283203	0.786033868789673	0.956959247589111	1	56.9890098571777	5186
True	False	False	False	False	-2096.26000976563	-2755.21923828125	176.353576660156	0.730911612510681	0.959159255027771	0.583042144775391	68.1006317138672	10828
True	False	False	False	False	-2096.21630859375	-2673.99755859375	159.716445922852	0.699274837970734	0.932165145874023	0.502468287944794	91.625	13194
True	False	False	False	False	-2095.83715820313	-2861.56420898438	13.3097038269043	0.743378639221191	0.942608833312988	0.624296009540558	79.8333358764648	958
True	False	False	False	False	-2088.86059570313	-2728.06787109375	108.695907592773	0.641959667205811	0.933772504329681	0.401193976402283	78.7040786743164	7713
True	False	False	False	False	-2093.68286132813	-2548.0703125	69.8759460449219	0.766303777694702	0.95088666677475	0.730220139026642	59.698413848877	3761
True	False	False	False	False	-2092.03247070313	-2637.20874023438	220.719253540039	0.632667064666748	0.931830108165741	0.387944400310516	75.452262878418	15015
True	False	False	False	False	-2088.78051757813	-2879.36206054688	188.554138183594	0.599421322345734	0.914760708808899	0.345339208841324	119.405883789063	20299
True	False	False	False	False	-2084.97338867188	-2826.408203125	217.391815185547	0.580944359302521	0.909144222736359	0.324315339326859	67.6275482177734	13255
True	False	False	False	False	-2087.55834960938	-2700.81079101563	127.551322937012	0.664698958396912	0.953581094741821	0.436761826276779	68.7826080322266	7910
True	False	False	False	False	-2077.50366210938	-2683.64477539063	127.551322937012	0.725611567497253	0.971449732780457	0.5675168633461	68.3826065063477	7864
True	False	False	False	False	-2083.47119140625	-2534.05786132813	180.790130615234	0.749299347400665	0.938197493553162	0.646919369697571	64.3496932983398	10489
True	False	False	False	False	-2086.68432617188	-2455.33715820313	125.333038330078	0.777794301509857	0.967228770256042	0.820838987827301	68.2831878662109	7716
True	False	False	False	False	-2081.154296875	-2435.17333984375	98.7136306762695	0.792926847934723	0.952234208583832	1	81.505615234375	7254
True	False	False	False	False	-2081.89208984375	-2353.78149414063	100.931915283203	0.739883303642273	0.915113985538483	0.61195319890976	85.1428604125977	7748
True	False	False	False	False	-2079.41479492188	-2608.35693359375	164.153015136719	0.650850415229797	0.90950220823288	0.414529263973236	101.945945739746	15088
True	False	False	False	False	-2075.51391601563	-2505.98901367188	144.188446044922	0.751398801803589	0.960174322128296	0.655545711517334	81.5307693481445	10599
True	False	False	False	False	-2075.53979492188	-2406.12280273438	131.987884521484	0.70543247461319	0.950251221656799	0.516202032566071	63.4369735717773	7549
True	False	False	False	False	-2073.55493164063	-2898.72924804688	146.40673828125	0.67818558216095	0.935191094875336	0.46042013168335	182.522720336914	24093
True	False	False	False	False	-2049.41918945313	-2895.2314453125	234.028945922852	0.551229596138	0.931235373020172	0.293632954359055	100.284362792969	21160
True	False	False	False	False	-2066.61645507813	-2789.04956054688	204.082122802734	0.736217558383942	0.964147925376892	0.599696278572083	66.2663040161133	12193
True	False	False	False	False	-2070.86279296875	-2476.1298828125	126.442184448242	0.73520427942276	0.964829802513123	0.596421539783478	62.4561386108398	7120
True	False	False	False	False	-2072.634765625	-2457.76953125	78.7490768432617	0.69618821144104	0.954142093658447	0.495858699083328	96.8309860229492	6875
True	False	False	False	False	-2067.17846679688	-2756.162109375	200.754699707031	0.569210410118103	0.870890080928802	0.311775505542755	98.0441970825195	17746
True	False	False	False	False	-2051.51782226563	-2742.38232421875	25.5102653503418	0.729883551597595	0.943622469902039	0.579949259757996	51.7391319274902	1190
True	False	False	False	False	-2064.33349609375	-2674.9033203125	125.333038330078	0.720809042453766	0.9478719830513	0.554278552532196	71.7787628173828	8111
True	False	False	False	False	-2066.44287109375	-2573.62353515625	240.683807373047	0.765143632888794	0.946719229221344	0.723262846469879	92.1797256469727	20003
True	False	False	False	False	-2065.69165039063	-2361.26245117188	107.586769104004	0.802616775035858	0.961780726909637	1	53.5876274108887	5198
True	False	False	False	False	-2063.37133789063	-2720.26879882813	130.878753662109	0.794070303440094	0.942839384078979	1	112.923728942871	13325
True	False	False	False	False	-2055.69506835938	-2704.23828125	110.914192199707	0.699503779411316	0.946644723415375	0.502965569496155	88.4100036621094	8841
True	False	False	False	False	-2062.9501953125	-2637.51171875	157.498153686523	0.800518333911896	0.956108272075653	1	71.6971817016602	10181
True	False	False	False	False	-2052.87036132813	-2604.2744140625	163.043869018555	0.800371706485748	0.96397191286087	1	72.1292495727539	10603
True	False	False	False	False	-2054.86669921875	-2495.51806640625	149.734161376953	0.791911721229553	0.95602548122406	1	78.8740768432617	10648
True	False	False	False	False	-2062.35693359375	-2338.15258789063	102.041061401367	0.729883551597595	0.937112152576447	0.579949259757996	70.7173919677734	6506
True	False	False	False	False	-2061.99829101563	-2426.96533203125	105.36848449707	0.786068022251129	0.957874178886414	1	76.6947402954102	7286
True	False	False	False	False	-2057.05078125	-1995.14392089844	215.173538208008	0.827301025390625	0.955735385417938	1	62.2010307312012	12067
True	False	False	False	False	-2054.60302734375	-2550.36401367188	216.282684326172	0.687571465969086	0.924803614616394	0.478277415037155	85.9333343505859	16757
True	False	False	False	False	-2053.20483398438	-2200.48852539063	251.77522277832	0.8299161195755	0.967880427837372	1	53.700439453125	12190
True	False	False	False	False	-2051.02758789063	-2839.2626953125	120.896469116211	0.721993744373322	0.941021800041199	0.557476460933685	112.385322570801	12250
True	False	False	False	False	-2041.92138671875	-2782.82177734375	166.371292114258	0.786015152931213	0.960258781909943	1	86.5466690063477	12982
True	False	False	False	False	-2046.12805175781	-2419.28637695313	84.2947845458984	0.677106082439423	0.914467632770538	0.458444207906723	93.2105255126953	7084
True	False	False	False	False	-2048.83569335938	-2255.66186523438	205.191253662109	0.749367475509644	0.950729489326477	0.647193849086761	62.6486473083496	11590
True	False	False	False	False	-2047.63488769531	-2354.12548828125	70.9850845336914	0.739838838577271	0.931611955165863	0.6118004322052	68.953125	4413
True	False	False	False	False	-2046.744140625	-2081.955078125	248.447799682617	0.725606381893158	0.941178977489471	0.567502200603485	81.4508895874023	18245
True	False	False	False	False	-2045.22351074219	-2721.70825195313	115.350761413574	0.860537588596344	0.967305481433868	1	91.2980804443359	9495
True	False	False	False	False	-2039.9072265625	-2656.9970703125	183.008422851563	0.570539593696594	0.908961236476898	0.31316676735878	90.4606094360352	14926
True	False	False	False	False	-2043.36547851563	-2458.24389648438	144.188446044922	0.751398801803589	0.962879180908203	0.655545711517334	60.4384613037109	7857
True	False	False	False	False	-2042.70129394531	-2509.61865234375	122.005615234375	0.676195085048676	0.917456269264221	0.456788390874863	127.400001525879	14014
True	False	False	False	False	-2038.00561523438	-2133.89672851563	175.244430541992	0.645613074302673	0.939479768276215	0.406591773033142	66.3607559204102	10485
True	False	False	False	False	-2037.46057128906	-2926.46557617188	245.120376586914	0.282474189996719	0.888750672340393	0.110978938639164	158.29411315918	34983
True	False	False	False	False	-2037.25939941406	-2881.916015625	74.3125076293945	0.827402949333191	0.964830636978149	1	65.9104461669922	4416
True	False	False	False	False	-2029.19604492188	-2855.51635742188	128.660461425781	0.720794081687927	0.94574648141861	0.554238379001617	71.9827575683594	8350
True	False	False	False	False	-2036.42272949219	-2735.09033203125	173.026138305664	0.686031520366669	0.960745334625244	0.475260227918625	82.1923065185547	12822
True	False	False	False	False	-2037.42407226563	-2679.75903320313	228.483245849609	0.610584378242493	0.899754285812378	0.358895391225815	86.6796112060547	17856
True	False	False	False	False	-2030.4169921875	-2638.98852539063	199.645553588867	0.735508561134338	0.948830723762512	0.597400009632111	70.1388854980469	12625
True	False	False	False	False	-2037.03552246094	-2479.15600585938	108.695907592773	0.810891211032867	0.957874178886414	1	88.1836700439453	8642
True	False	False	False	False	-2035.0771484375	-2276.13305664063	84.2947845458984	0.755421161651611	0.940984129905701	0.673127472400665	64.6710510253906	4915
True	False	False	False	False	-2034.62121582031	-2022.88598632813	176.353576660156	0.705615639686584	0.938582181930542	0.516622424125671	53.408805847168	8492
True	False	False	False	False	-2032.79089355469	-2593.21508789063	164.153015136719	0.794427216053009	0.960317492485046	1	87.8783798217773	13006
True	False	False	False	False	-2032.30737304688	-2569.87939453125	104.259346008301	0.676092565059662	0.939396739006042	0.45660275220871	83.0744705200195	7809
True	False	False	False	False	-2029.88146972656	-2111.86279296875	106.477630615234	0.748652279376984	0.957532703876495	0.644329190254211	65.25	6264
True	False	False	False	False	-2028.76281738281	-2245.70043945313	209.627822875977	0.696742713451385	0.956684052944183	0.497033268213272	66.5079345703125	12570
True	False	False	False	False	-2028.00366210938	-2216.44702148438	242.902084350586	0.826656639575958	0.954623222351074	1	74.3378982543945	16280
True	False	False	False	False	-2025.87060546875	-2750.67260742188	156.389007568359	0.794880867004395	0.960115194320679	1	110.602836608887	15595
True	False	False	False	False	-2023.20385742188	-2513.013671875	94.2770690917969	0.817713499069214	0.960534572601318	1	126.188232421875	10726
True	False	False	False	False	-2022.88464355469	-2873.95703125	116.459907531738	0.734479010105133	0.952595949172974	0.594105780124664	73.7238082885742	7741
True	False	False	False	False	-2010.23364257813	-2806.26904296875	177.462707519531	0.557731151580811	0.919904291629791	0.300051927566528	61.6749992370605	9868
True	False	False	False	False	-2012.412109375	-2553.57763671875	117.569046020508	0.713317394256592	0.955568492412567	0.534983396530151	73.0188674926758	7740
True	False	False	False	False	-2021.9541015625	-2453.59252929688	141.970169067383	0.711218118667603	0.955098927021027	0.529840886592865	53.9921875	6911
True	False	False	False	False	-2021.57189941406	-2530.13159179688	204.082122802734	0.736217558383942	0.961897432804108	0.599696278572083	83.6521759033203	15392
True	False	False	False	False	-2021.17822265625	-2425.54370117188	153.061584472656	0.70901221036911	0.951941967010498	0.524551153182983	59.5072479248047	8212
True	False	False	False	False	-2020.7216796875	-2386.7958984375	208.518692016602	0.774964511394501	0.956284165382385	0.793306231498718	69.8776626586914	13137
True	False	False	False	False	-2009.72790527344	-2253.49438476563	144.188446044922	0.725393772125244	0.957111060619354	0.566900193691254	50.5769233703613	6575
True	False	False	False	False	-2015.76135253906	-1984.330078125	208.518692016602	0.808929800987244	0.964471280574799	1	73.8351058959961	13881
True	False	False	False	False	-2007.99011230469	-2777.904296875	208.518692016602	0.539342641830444	0.906021595001221	0.282280594110489	65.4521255493164	12305
True	False	False	False	False	-2006.19763183594	-2693.88134765625	122.005615234375	0.800438165664673	0.966304898262024	1	67.2272720336914	7395
True	False	False	False	False	-2007.93359375	-2639.55737304688	226.264953613281	0.517466902732849	0.958693444728851	0.262568473815918	72.1764678955078	14724
True	False	False	False	False	-2007.6796875	-2506.72705078125	150.843307495117	0.705643773078918	0.963548243045807	0.516687095165253	66.0514678955078	8983
True	False	False	False	False	-2006.1357421875	-2230.15600585938	206.300399780273	0.702091932296753	0.938049614429474	0.508657395839691	63.6720428466797	11843
True	False	False	False	False	-2005.23474121094	-2947.21020507813	214.064392089844	0.391885668039322	0.867529511451721	0.171070769429207	130.1865234375	25126
True	False	False	False	False	-1913.8935546875	-3011.69213867188	72.0942230224609	0.762581646442413	0.935756623744965	0.708754479885101	133.830764770508	8699
True	False	False	False	False	-1927.20642089844	-3004.61083984375	55.4570960998535	0.70283305644989	0.950185596942902	0.510311484336853	140.119995117188	7006
True	False	False	False	False	-1929.65673828125	-2991.97534179688	150.843307495117	0.611405313014984	0.959062039852142	0.359920114278793	151.772064208984	20641
True	False	False	False	False	-1953.03784179688	-2963.01831054688	140.861022949219	0.741758704185486	0.943555355072021	0.618490815162659	94.9606323242188	12060
True	False	False	False	False	-1984.70947265625	-2958.673828125	222.937530517578	0.496081441640854	0.918867468833923	0.244605794548988	133.313430786133	26796
True	False	False	False	False	-1982.87390136719	-2916.52465820313	186.335845947266	0.762245774269104	0.956036388874054	0.70693165063858	93.1369018554688	15647
True	False	False	False	False	-1958.50793457031	-2927.87426757813	191.881561279297	0.777743518352509	0.956238150596619	0.82029527425766	105.39306640625	18233
True	False	False	False	False	-1952.13012695313	-2982.23583984375	339.397430419922	0.290488660335541	0.868292391300201	0.114943705499172	135.875823974609	41578
True	False	False	False	False	-1912.94177246094	-2970.0888671875	198.536407470703	0.508239209651947	0.824659764766693	0.254669547080994	87.9497222900391	15743
True	False	False	False	False	-1941.2431640625	-2950.09301757813	85.4039306640625	0.390175074338913	0.807630121707916	0.170017912983894	71.3376617431641	5493
True	False	False	False	False	-1916.81787109375	-2928.47485351563	153.061584472656	0.667498171329498	0.954525649547577	0.441496878862381	93.1666641235352	12857
True	False	False	False	False	-1933.73059082031	-2892.82861328125	215.173538208008	0.776229381561279	0.948780655860901	0.80497819185257	116.185569763184	22540
True	False	False	False	False	-1898.56103515625	-2917.361328125	106.477630615234	0.761617660522461	0.945586264133453	0.703567922115326	97.34375	9345
True	False	False	False	False	-1898.45300292969	-2999.00415039063	124.223899841309	0.753693819046021	0.9549640417099	0.665395557880402	100.669639587402	11275
True	False	False	False	False	-2001.30895996094	-2886.32373046875	255.102645874023	0.699404239654541	0.936291635036469	0.50274920463562	86.9043502807617	19988
True	False	False	False	False	-2005.19396972656	-2721.7900390625	169.698715209961	0.775282919406891	0.953539371490479	0.796160697937012	91.470588684082	13995
True	False	False	False	False	-2002.37060546875	-2567.98657226563	99.8227767944336	0.827447116374969	0.957300961017609	1	71.7666702270508	6459
True	False	False	False	False	-2001.49060058594	-2430.9130859375	115.350761413574	0.623062193393707	0.95888364315033	0.374915778636932	54.1346168518066	5630
True	False	False	False	False	-2000.5390625	-2837.3564453125	168.589569091797	0.788660645484924	0.953517138957977	1	86.1118392944336	13089
True	False	False	False	False	-1944.97631835938	-2875.20971679688	24.401123046875	0.698149502277374	0.94045352935791	0.500038266181946	59.0909080505371	1300
True	False	False	False	False	-1920.5654296875	-2877.42602539063	134.206176757813	0.65880936384201	0.954465091228485	0.427073359489441	80.1818161010742	9702
True	False	False	False	False	-1927.24084472656	-2854.42016601563	188.554138183594	0.500145792961121	0.923174917697906	0.247928231954575	77.3882369995117	13156
True	False	False	False	False	-1962.01904296875	-2834.26293945313	185.226699829102	0.588843286037445	0.911364316940308	0.333101034164429	92.5329360961914	15453
True	False	False	False	False	-1987.39904785156	-2805.78466796875	197.427261352539	0.476329565048218	0.854483962059021	0.229021817445755	74.3202209472656	13229
True	False	False	False	False	-1972.61242675781	-2758.9365234375	13.3097038269043	0.615151524543762	0.938069105148315	0.364647418260574	59.4166679382324	713
True	False	False	False	False	-1985.48388671875	-2757.0341796875	184.117568969727	0.585317254066467	0.910836637020111	0.32914337515831	75.4156646728516	12519
True	False	False	False	False	-1990.19689941406	-2706.26928710938	107.586769104004	0.717643678188324	0.956472516059875	0.545937120914459	83.7113418579102	8120
True	False	False	False	False	-1981.484375	-2676.46264648438	117.569046020508	0.780418157577515	0.962422013282776	0.852488696575165	77.7358474731445	8240
True	False	False	False	False	-1987.24792480469	-2617.5546875	122.005615234375	0.565154671669006	0.946253955364227	0.307574510574341	77.8818206787109	8567
True	False	False	False	False	-1982.52038574219	-2648.38012695313	150.843307495117	0.651605725288391	0.930157005786896	0.415694087743759	85.1911773681641	11586
True	False	False	False	False	-1979.5625	-2694.36865234375	95.3862075805664	0.733483374118805	0.953265130519867	0.590964496135712	75.5813980102539	6500
True	False	False	False	False	-1973.80517578125	-2634.185546875	100.931915283203	0.681251406669617	0.928562939167023	0.466116547584534	79.0219802856445	7191
True	False	False	False	False	-1973.76635742188	-2727.26245117188	245.120376586914	0.764177262783051	0.948944568634033	0.717658996582031	100.221717834473	22149
True	False	False	False	False	-1959.70007324219	-2795.3955078125	208.518692016602	0.730466604232788	0.960425019264221	0.581698298454285	89.6276626586914	16850
True	False	False	False	False	-1933.23315429688	-2791.7138671875	171.917007446289	0.614847600460052	0.92658007144928	0.364260733127594	83.6580657958984	12967
True	False	False	False	False	-1957.16918945313	-2707.51806640625	104.259346008301	0.801714420318604	0.955588459968567	1	79.2234039306641	7447
True	False	False	False	False	-1958.65112304688	-2664.98901367188	115.350761413574	0.663399517536163	0.950469732284546	0.434592872858047	75.8461532592773	7888
True	False	False	False	False	-1957.43054199219	-2679.66796875	62.1119499206543	0.787172973155975	0.955277323722839	1	72.7678604125977	4075
True	False	False	False	False	-1955.63000488281	-2628.0322265625	115.350761413574	0.482548981904984	0.875490188598633	0.233831703662872	73.2403869628906	7617
True	False	False	False	False	-1951.4482421875	-2754.19653320313	201.863830566406	0.769235730171204	0.942374885082245	0.749088644981384	87.2802200317383	15885
True	False	False	False	False	-1920.28088378906	-2723.8193359375	175.244430541992	0.726314723491669	0.936991393566132	0.569518506526947	107.164558410645	16932
True	False	False	False	False	-1939.36535644531	-2692.1943359375	185.226699829102	0.654444515705109	0.929631054401398	0.420119255781174	85.8263473510742	14333
True	False	False	False	False	-1948.80053710938	-2607.251953125	127.551322937012	0.782646477222443	0.955317556858063	0.888233423233032	88.3391342163086	10159
True	False	False	False	False	-1947.09155273438	-2674.37451171875	53.2388153076172	0.80851811170578	0.962191045284271	1	74.6458358764648	3583
True	False	False	False	False	-1944.64709472656	-2643.42309570313	120.896469116211	0.470756530761719	0.900657653808594	0.224784076213837	69.7522964477539	7603
True	False	False	False	False	-1939.0869140625	-2716.34741210938	123.114753723145	0.64830881357193	0.927618086338043	0.410647183656693	79.5765762329102	8833
True	False	False	False	False	-1925.09387207031	-2660.41162109375	146.40673828125	0.790809690952301	0.949987649917603	1	107.25	14157
True	False	False	False	False	-1921.919921875	-2619.03100585938	107.586769104004	0.394924610853195	0.870051801204681	0.172951564192772	64.8453598022461	6290
True	False	False	False	False	-1918.52172851563	-2824.69702148438	173.026138305664	0.474378526210785	0.885019838809967	0.227530583739281	71.4038467407227	11139
True	False	False	False	False	-1913.72399902344	-2806.42529296875	151.952453613281	0.430838823318481	0.859242141246796	0.196249455213547	78.2335739135742	10718
True	False	False	False	False	-1916.20629882813	-2690.08227539063	102.041061401367	0.819654762744904	0.962020635604858	1	85.0434799194336	7824
True	False	False	False	False	-1912.20727539063	-2779.1328125	220.719253540039	0.803175151348114	0.973307311534882	1	90.819091796875	18073
True	False	False	False	False	-1909.802734375	-2760.2939453125	157.498153686523	0.673951745033264	0.952584385871887	0.45275616645813	81.8169021606445	11618
True	False	False	False	False	-1908.41723632813	-2628.513671875	123.114753723145	0.64830881357193	0.934182345867157	0.410647183656693	85.9279251098633	9538
True	False	False	False	False	-1905.8134765625	-2699.59497070313	108.695907592773	0.821083903312683	0.955307483673096	1	93.1836700439453	9132
True	False	False	False	False	-1905.68518066406	-2843.9931640625	143.079315185547	0.612251937389374	0.94063526391983	0.360981106758118	72.891471862793	9403
True	False	False	False	False	-1996.45617675781	-2603.10327148438	184.117568969727	0.714267790317535	0.95155268907547	0.537347733974457	84.602409362793	14044
True	False	False	False	False	-2000.07629394531	-2486.88671875	106.477630615234	0.780536234378815	0.968255221843719	0.854119598865509	58.0208320617676	5570
True	False	False	False	False	-1928.41198730469	-2596.02124023438	116.459907531738	0.776830792427063	0.95800256729126	0.810867488384247	91.7904739379883	9638
True	False	False	False	False	-1911.18432617188	-2593.10595703125	125.333038330078	0.630534589290619	0.918211042881012	0.384995698928833	98.9911499023438	11186
True	False	False	False	False	-1980.63134765625	-2542.67895507813	158.607299804688	0.778592884540558	0.962659299373627	0.829684317111969	70.2027969360352	10039
True	False	False	False	False	-1997.81396484375	-2507.56420898438	11.0914192199707	0.69836014509201	0.927715241909027	0.500491261482239	49	490
True	False	False	False	False	-1976.20629882813	-2469.41650390625	94.2770690917969	0.734207451343536	0.959297358989716	0.593244731426239	70.9882354736328	6034
True	False	False	False	False	-1968.55187988281	-2584.45385742188	133.097030639648	0.737667322158813	0.952194273471832	0.604465067386627	79.0583343505859	9487
True	False	False	False	False	-1953.28479003906	-2578.4736328125	144.188446044922	0.751398801803589	0.956349074840546	0.655545711517334	88.484619140625	11503
True	False	False	False	False	-1947.90051269531	-2548.01635742188	216.282684326172	0.462748557329178	0.913734972476959	0.21881003677845	71.994873046875	14039
True	False	False	False	False	-1963.64135742188	-2524.1552734375	138.64274597168	0.768403470516205	0.948761999607086	0.74352765083313	96.7200012207031	12090
True	False	False	False	False	-1967.87426757813	-2482.88354492188	78.7490768432617	0.729563295841217	0.957409143447876	0.57899397611618	73.3943634033203	5211
True	False	False	False	False	-1945.78601074219	-2487.65356445313	169.698715209961	0.786078751087189	0.959373652935028	1	90.0980377197266	13785
True	False	False	False	False	-1922.46960449219	-2531.275390625	117.569046020508	0.733056902885437	0.931241929531097	0.589631855487823	130.047164916992	13785
True	False	False	False	False	-1922.33728027344	-2567.701171875	175.244430541992	0.632186830043793	0.916416108608246	0.387277454137802	77.0506362915039	12174
True	False	False	False	False	-1898.70666503906	-2555.88354492188	130.878753662109	0.649014532566071	0.952141880989075	0.411719381809235	72.4152526855469	8545
True	False	False	False	False	-1904.66809082031	-2506.81665039063	168.589569091797	0.621096134185791	0.903789043426514	0.372326284646988	93.309211730957	14183
True	False	False	False	False	-1994.24975585938	-2465.51928710938	112.023338317871	0.747237205505371	0.95800256729126	0.638770759105682	55.0198020935059	5557
True	False	False	False	False	-1985.86682128906	-2437.17333984375	107.586769104004	0.747388184070587	0.948686838150024	0.639357089996338	68	6596
True	False	False	False	False	-1984.3955078125	-2407.771484375	318.32373046875	0.786925971508026	0.952716588973999	1	88.7874526977539	25482
True	False	False	False	False	-1943.08972167969	-2288.71362304688	103.150199890137	0.803309321403503	0.970586776733398	1	78.6666641235352	7316
True	False	False	False	False	-1977.99182128906	-2252.57348632813	118.678184509277	0.757112741470337	0.954439222812653	0.680991768836975	60.4299049377441	6466
True	False	False	False	False	-1985.96911621094	-2225.93237304688	151.952453613281	0.725061178207397	0.961891055107117	0.565961718559265	71.7080307006836	9824
True	False	False	False	False	-1963.59252929688	-2275.11450195313	147.515884399414	0.817581295967102	0.952194273471832	1	64.5488739013672	8585
True	False	False	False	False	-1913.90356445313	-2266.11645507813	119.787330627441	0.764188587665558	0.958928346633911	0.717723667621613	76.6481475830078	8278
True	False	False	False	False	-1931.40661621094	-2219.484375	133.097030639648	0.757159888744354	0.961215615272522	0.681215405464172	70.033332824707	8404
True	False	False	False	False	-1926.27355957031	-2176.71069335938	175.244430541992	0.723530352115631	0.949315190315247	0.56168931722641	66	10428
True	False	False	False	False	-1938.61315917969	-1926.9580078125	116.459907531738	0.81883841753006	0.949947655200958	1	75.5523834228516	7933
True	False	False	False	False	-1929.24719238281	-1910.15747070313	106.477630615234	0.739683151245117	0.938866198062897	0.611266613006592	49.2083320617676	4724
True	False	False	False	False	-1924.09008789063	-2199.30908203125	222.937530517578	0.758712291717529	0.93382316827774	0.688718557357788	82.2338333129883	16529
True	False	False	False	False	-1922.05639648438	-2147.8203125	232.919815063477	0.638586461544037	0.940020322799683	0.396306842565536	58.7904777526855	12346
True	False	False	False	False	-1923.05212402344	-1945.310546875	120.896469116211	0.816004395484924	0.959930598735809	1	49.8348617553711	5432
True	False	False	False	False	-1914.27197265625	-2236.5693359375	68.7667999267578	0.825154304504395	0.958535254001617	1	50.8548393249512	3153
True	False	False	False	False	-1899.64697265625	-2173.69091796875	117.569046020508	0.826636910438538	0.953089475631714	1	63.113208770752	6690
True	False	False	False	False	-1912.55236816406	-2055.5849609375	116.459907531738	0.795453250408173	0.947570860385895	1	85.8666687011719	9016
True	False	False	False	False	-1904.36889648438	-2126.11572265625	199.645553588867	0.705389320850372	0.937369585037231	0.516103088855743	62.0055541992188	11161
True	False	False	False	False	-1898.55358886719	-2090.69458007813	171.917007446289	0.804226338863373	0.954267740249634	1	77.348388671875	11989
True	False	False	False	False	-2977.86743164063	-1847.79968261719	188.554138183594	0.647128283977509	0.945767104625702	0.408863484859467	158.905883789063	27014
True	False	False	False	False	-2998.322265625	-1804.47790527344	455.857330322266	0.282149165868759	0.833399951457977	0.110819414258003	136.046234130859	55915
True	False	False	False	False	-3027.8896484375	-1755.890625	86.513069152832	0.775300621986389	0.953829169273376	0.796320915222168	134.692306518555	10506
True	False	False	False	False	-3039.88916015625	-1723.14196777344	177.462707519531	0.50091427564621	0.881016850471497	0.248561069369316	134.293746948242	21487
True	False	False	False	False	-3060.00805664063	-1681.72668457031	119.787330627441	0.608844935894012	0.922867596149445	0.356736987829208	135.361114501953	14619
True	False	False	False	False	-3080.21166992188	-1639.25476074219	178.571853637695	0.430837422609329	0.92977911233902	0.19624850153923	131.503112792969	21172
True	False	False	False	False	-3101.9208984375	-1591.41418457031	192.990692138672	0.590135395526886	0.920641899108887	0.334566175937653	150.390808105469	26168
True	False	False	False	False	-3116.48608398438	-1557.97192382813	112.023338317871	0.714657843112946	0.961664319038391	0.53832471370697	136.871292114258	13824
True	False	False	False	False	-3183.07836914063	-1371.98059082031	242.902084350586	0.368435144424438	0.92427009344101	0.156989216804504	120.187217712402	26321
True	False	False	False	False	-3195.4443359375	-1339.04431152344	171.917007446289	0.40493169426918	0.932940244674683	0.179240807890892	117.651611328125	18236
True	False	False	False	False	-3205.48803710938	-1312.47509765625	119.787330627441	0.441305130720139	0.946085453033447	0.20344115793705	133.111114501953	14376
True	False	False	False	False	-3218.03491210938	-1265.38098144531	167.480438232422	0.604178547859192	0.944833815097809	0.351031959056854	128.423843383789	19392
True	False	False	False	False	-3234.4912109375	-1223.76965332031	62.1119499206543	0.787172973155975	0.957386434078217	1	117.928573608398	6604
True	False	False	False	False	-3242.84643554688	-1171.80944824219	245.120376586914	0.481557428836823	0.903492867946625	0.233059033751488	133.334838867188	29467
True	False	False	False	False	-3261.39306640625	-1117.81506347656	85.4039306640625	0.802311480045319	0.96769505739212	1	128	9856
True	False	False	False	False	-3269.67260742188	-1091.26196289063	84.2947845458984	0.656467795372009	0.944016516208649	0.423319727182388	124.131576538086	9434
True	False	False	False	False	-3281.6982421875	-1042.96118164063	61.0028076171875	0.804323971271515	0.972115337848663	1	128.454544067383	7065
True	False	False	False	False	-3285.39306640625	-1005.62384033203	139.751892089844	0.632291734218597	0.926300942897797	0.387423008680344	136.277770996094	17171
True	False	False	False	False	-3299.943359375	-961.18798828125	95.3862075805664	0.729657411575317	0.967571914196014	0.579274237155914	123.29069519043	10603
True	False	False	False	False	-3309.35327148438	-882.803466796875	240.683807373047	0.47894299030304	0.83886593580246	0.231032431125641	137.253463745117	29784
True	False	False	False	False	-3320.07397460938	-830.886413574219	188.554138183594	0.450399488210678	0.921276390552521	0.209851562976837	131.652938842773	22381
True	False	False	False	False	-3332.66479492188	-740.160095214844	137.533599853516	0.731873750686646	0.963054895401001	0.585974395275116	136.016128540039	16866
True	False	False	False	False	-3341.82641601563	-666.332824707031	106.477630615234	0.794342398643494	0.963398873806	1	138.01042175293	13249
True	False	False	False	False	-3347.4951171875	-604.304321289063	22.1828384399414	0.691018760204315	0.941173493862152	0.485164731740952	94.5	1890
True	False	False	False	False	-3354.3310546875	-519.407897949219	85.4039306640625	0.740752220153809	0.956322252750397	0.614958584308624	112.350646972656	8651
True	False	False	False	False	-3354.98608398438	-462.581634521484	158.607299804688	0.669735491275787	0.945218324661255	0.445344775915146	107.874122619629	15426
True	False	False	False	False	-3359.34057617188	-342.461578369141	109.805053710938	0.720394313335419	0.943364262580872	0.553169012069702	143.565658569336	14213
True	False	False	False	False	-3359.08618164063	-311.279479980469	171.917007446289	0.487445384263992	0.949708938598633	0.237680181860924	126.638710021973	19629
True	False	False	False	False	-3358.98315429688	-267.977111816406	36.6016845703125	0.726016283035278	0.937679588794708	0.568666875362396	89.7878799438477	2963
True	False	False	False	False	-3358.8447265625	-439.967803955078	95.3862075805664	0.625797092914581	0.941188931465149	0.378560572862625	124.348838806152	10694
True	False	False	False	False	-3358.68603515625	-412.291778564453	147.515884399414	0.47667720913887	0.95251876115799	0.229288399219513	116.330825805664	15472
True	False	False	False	False	-3355.75219726563	-360.431671142578	129.769607543945	0.693576455116272	0.946441233158112	0.490398943424225	120.709403991699	14123
True	False	False	False	False	-3358.10009765625	-212.957138061523	51.0205307006836	0.672707319259644	0.900946021080017	0.450546443462372	115.239128112793	5301
True	False	False	False	False	-3356.40649414063	-286.204925537109	151.952453613281	0.717893838882446	0.948890268802643	0.546586036682129	120.45255279541	16502
True	False	False	False	False	-3355.35571289063	-175.972579956055	194.099838256836	0.42659056186676	0.940266728401184	0.193384826183319	133.388565063477	23343
True	False	False	False	False	-3354.97119140625	-387.059814453125	165.262145996094	0.501340985298157	0.905261158943176	0.248913124203682	122.382553100586	18235
True	False	False	False	False	-3353.91577148438	-495.949493408203	204.082122802734	0.530141890048981	0.925666928291321	0.273812472820282	107.092391967773	19705
True	False	False	False	False	-3353.865234375	-250.692901611328	109.805053710938	0.69250875711441	0.922176718711853	0.488200724124908	135.404037475586	13405
True	False	False	False	False	-3351.22680664063	9.83190536499023	12.2005615234375	0.474330633878708	0.885753393173218	0.227494090795517	97.2727279663086	1070
True	False	False	False	False	-3349.6337890625	-232.465438842773	96.4953460693359	0.592089056968689	0.958860516548157	0.336796790361404	92.781608581543	8072
True	False	False	False	False	-3349.62036132813	-119.798065185547	145.297592163086	0.524154901504517	0.907119452953339	0.268442571163177	107.625953674316	14099
True	False	False	False	False	-3349.5302734375	-562.385192871094	486.913299560547	0.24911692738533	0.88313901424408	0.095094807446003	120.346244812012	52832
True	False	False	False	False	-3346.87280273438	-193.902786254883	106.477630615234	0.682530403137207	0.952209055423737	0.46853107213974	100.854164123535	9682
True	False	False	False	False	-3347.87622070313	-58.7893714904785	313.887176513672	0.30856665968895	0.933222234249115	0.124113656580448	121.639579772949	34424
True	False	False	False	False	-3344.83520507813	-93.2020568847656	200.754699707031	0.675163924694061	0.946785449981689	0.454927146434784	120.138122558594	21745
True	False	False	False	False	-3344.57885742188	-649.407653808594	42.1473922729492	0.668440997600555	0.944274544715881	0.44311136007309	99.4473648071289	3779
True	False	False	False	False	-3342.3583984375	-311.066436767578	87.6222152709961	0.82315069437027	0.958927392959595	1	88.8607559204102	7020
True	False	False	False	False	-3342.8310546875	-13.4118795394897	157.498153686523	0.561273455619812	0.950865924358368	0.303615123033524	127.316902160645	18079
True	False	False	False	False	-3340.35693359375	-703.204284667969	82.0765075683594	0.647403061389923	0.948539912700653	0.409277588129044	136.945953369141	10134
True	False	False	False	False	-3337.62451171875	-684.188110351563	122.005615234375	0.720566987991333	0.928789675235748	0.553630292415619	139.536361694336	15349
True	False	False	False	False	-3330.46435546875	-606.127380371094	151.952453613281	0.701022267341614	0.952566504478455	0.50628924369812	113.131385803223	15499
True	False	False	False	False	-3338.13037109375	-330.151153564453	104.259346008301	0.811947047710419	0.960950613021851	1	89.9680862426758	8457
True	False	False	False	False	-3338.14184570313	-126.12092590332	97.6044921875	0.819784700870514	0.977744400501251	1	100.102272033691	8809
True	False	False	False	False	-3337.16967773438	-219.748016357422	147.515884399414	0.696933448314667	0.948271870613098	0.49743863940239	111.699249267578	14856
True	False	False	False	False	-3337.05249023438	-147.954940795898	163.043869018555	0.583113491535187	0.922290742397308	0.32669934630394	87.6666641235352	12887
True	False	False	False	False	-3335.59838867188	-30.2622318267822	46.5839614868164	0.725569725036621	0.947113990783691	0.567398190498352	96.7619018554688	4064
True	False	False	False	False	-3335.39379882813	27.0392894744873	200.754699707031	0.388382852077484	0.845099925994873	0.168919280171394	116.889503479004	21157
True	False	False	False	False	-3333.58520507813	-478.168273925781	160.825576782227	0.701356768608093	0.957594156265259	0.507027387619019	87.4137954711914	12675
True	False	False	False	False	-3332.67041015625	-422.789520263672	123.114753723145	0.776449203491211	0.9345383644104	0.80710357427597	91.909912109375	10202
True	False	False	False	False	-3330.57470703125	-407.206237792969	138.64274597168	0.704681634902954	0.960115194320679	0.514486134052277	88.9680023193359	11121
True	False	False	False	False	-3327.41357421875	-204.577026367188	85.4039306640625	0.740752220153809	0.957044959068298	0.614958584308624	77.8961029052734	5998
True	False	False	False	False	-3325.91943359375	-648.816650390625	87.6222152709961	0.785240411758423	0.955602645874023	0.972049474716187	82.6962051391602	6533
True	False	False	False	False	-3325.84521484375	-572.323181152344	150.843307495117	0.698736667633057	0.948863625526428	0.501303195953369	90.0147094726563	12242
True	False	False	False	False	-3325.27880859375	-98.6340637207031	23.2919807434082	0.772283971309662	0.947545111179352	0.771135985851288	65.0952377319336	1367
True	False	False	False	False	-3325.06323242188	-804.418823242188	108.695907592773	0.733655333518982	0.958391427993774	0.591503977775574	142.989791870117	14013
True	False	False	False	False	-3322.91064453125	-782.552551269531	187.44499206543	0.711664378643036	0.954182863235474	0.530925095081329	122.029586791992	20623
True	False	False	False	False	-3324.49096679688	-622.620849609375	128.660461425781	0.768360316753387	0.955918490886688	0.743243813514709	117.301727294922	13607
True	False	False	False	False	-3324.16943359375	-119.600120544434	11.0914192199707	0.673765122890472	0.928999543190002	0.452423572540283	63.9000015258789	639
True	False	False	False	False	-3323.13623046875	-549.550415039063	159.716445922852	0.699274837970734	0.945995032787323	0.502468287944794	93.7361145019531	13498
True	False	False	False	False	-3322.6298828125	-697.145751953125	113.132476806641	0.713493883609772	0.945342779159546	0.535420715808868	89.5	9129
True	False	False	False	False	-3320.12744140625	-517.633911132813	167.480438232422	0.810530424118042	0.956631183624268	1	83.89404296875	12668
True	False	False	False	False	-3322.34448242188	-27.1638641357422	55.4570960998535	0.774352729320526	0.960615336894989	0.787966012954712	78.3600006103516	3918
True	False	False	False	False	-3322.12084960938	41.7470932006836	216.282684326172	0.674274027347565	0.923875510692596	0.453331619501114	110.528205871582	21553
True	False	False	False	False	-3322.009765625	-365.118682861328	118.678184509277	0.801031827926636	0.951597213745117	1	88.1214981079102	9429
True	False	False	False	False	-3321.64477539063	-296.123992919922	109.805053710938	0.819165587425232	0.955585777759552	1	77.1515121459961	7638
True	False	False	False	False	-3321.25756835938	-181.082550048828	170.807861328125	0.536816239356995	0.918862402439117	0.27992856502533	79.298698425293	12212
True	False	False	False	False	-3319.22680664063	-44.1998825073242	133.097030639648	0.500864505767822	0.860309183597565	0.248520061373711	75.7750015258789	9093
True	False	False	False	False	-3315.01196289063	-856.450805664063	133.097030639648	0.786073088645935	0.959042251110077	1	139.25	16710
True	False	False	False	False	-3311.84790039063	-729.443542480469	165.262145996094	0.669848442077637	0.964821100234985	0.445540577173233	90.5570449829102	13493
True	False	False	False	False	-3313.18701171875	-661.921875	104.259346008301	0.754927635192871	0.958498001098633	0.670888781547546	85.9787216186523	8082
True	False	False	False	False	-3313.31762695313	-387.617706298828	128.660461425781	0.731921255588531	0.952979803085327	0.586120128631592	82.3362045288086	9551
True	False	False	False	False	-3306.04516601563	-607.464294433594	164.153015136719	0.775534987449646	0.963367640972137	0.798458695411682	86.4256744384766	12791
True	False	False	False	False	-3304.84008789063	-675.604675292969	122.005615234375	0.800438165664673	0.960495412349701	1	100.118179321289	11013
True	False	False	False	False	-3303.94555664063	-282.819091796875	70.9850845336914	0.807637214660645	0.957625508308411	1	76.625	4904
True	False	False	False	False	-3303.62426757813	-934.147583007813	119.787330627441	0.743378639221191	0.949956059455872	0.624296009540558	145.907409667969	15758
True	False	False	False	False	-3302.60522460938	-908.520446777344	163.043869018555	0.518323123455048	0.926268577575684	0.263313353061676	116.163269042969	17076
True	False	False	False	False	-3302.48583984375	-70.5529479980469	155.279876708984	0.484094202518463	0.896845936775208	0.235040232539177	69.3785705566406	9713
True	False	False	False	False	-3302.5859375	-3.36796045303345	256.211791992188	0.540940225124359	0.885746955871582	0.283778607845306	133.848480224609	30919
True	False	False	False	False	-3300.94848632813	-692.070617675781	94.2770690917969	0.817713499069214	0.967214345932007	1	83.9058837890625	7132
True	False	False	False	False	-3297.115234375	-324.153076171875	220.719253540039	0.789384961128235	0.950121879577637	1	82.6783905029297	16453
True	False	False	False	False	-3300.21484375	-254.843597412109	183.008422851563	0.828001081943512	0.955024838447571	1	101.812118530273	16799
True	False	False	False	False	-3296.99096679688	-106.607200622559	197.427261352539	0.742949068546295	0.959458589553833	0.622741758823395	89	15842
True	False	False	False	False	-3296.6455078125	-979.177551269531	34.3833999633789	0.770503997802734	0.956876516342163	0.757918477058411	115.096771240234	3568
True	False	False	False	False	-3289.38037109375	-862.89013671875	114.241622924805	0.749501168727875	0.960495412349701	0.647733688354492	88.728157043457	9139
True	False	False	False	False	-3294.35473632813	-413.058929443359	164.153015136719	0.709100365638733	0.957795083522797	0.5247603058815	87.844596862793	13001
True	False	False	False	False	-3288.01416015625	-227.750900268555	159.716445922852	0.467970311641693	0.957848846912384	0.222690358757973	71.3055572509766	10268
True	False	False	False	False	-3291.5810546875	55.160285949707	273.958068847656	0.76256912946701	0.95739471912384	0.708686053752899	107.708503723145	26604
True	False	False	False	False	-3288.47631835938	-174.385375976563	261.757507324219	0.625260472297668	0.923858880996704	0.37784144282341	85.9915237426758	20294
True	False	False	False	False	-3287.9169921875	-292.189849853516	63.2210922241211	0.788381993770599	0.955637335777283	1	71.9824523925781	4103
True	False	False	False	False	-3287.67724609375	-643.477722167969	129.769607543945	0.796257674694061	0.958252608776093	1	87.9743576049805	10293
True	False	False	False	False	-3285.1748046875	-524.754760742188	170.807861328125	0.730905413627625	0.954317510128021	0.583023309707642	73.6558456420898	11343
True	False	False	False	False	-3286.419921875	-441.657135009766	199.645553588867	0.714016556739807	0.93876439332962	0.536720454692841	80.4833297729492	14487
True	False	False	False	False	-3284.04956054688	-124.249755859375	98.7136306762695	0.727336227893829	0.959742963314056	0.572457194328308	75.2471923828125	6697
True	False	False	False	False	-3283.03759765625	-1024.11401367188	82.0765075683594	0.771052539348602	0.955210983753204	0.761882483959198	138.621627807617	10258
True	False	False	False	False	-3282.4794921875	-970.487731933594	133.097030639648	0.765460968017578	0.949881255626678	0.725139915943146	100.308334350586	12037
True	False	False	False	False	-3281.51025390625	-626.992797851563	167.480438232422	0.624717175960541	0.924469888210297	0.377115368843079	117.099334716797	17682
True	False	False	False	False	-3283.00854492188	-585.572937011719	205.191253662109	0.779040932655334	0.96321976184845	0.834915578365326	78.6162185668945	14544
True	False	False	False	False	-3280.31201171875	-475.180908203125	175.244430541992	0.632186830043793	0.955998182296753	0.387277454137802	86.6139221191406	13685
True	False	False	False	False	-3277.99340820313	-143.286880493164	143.079315185547	0.682721853256226	0.953054189682007	0.468894451856613	74.5193786621094	9613
True	False	False	False	False	-3277.90747070313	-309.156951904297	116.459907531738	0.833019316196442	0.967985987663269	1	76.7619018554688	8060
True	False	False	False	False	-3277.83837890625	-792.531188964844	135.315322875977	0.749961793422699	0.968452453613281	0.649603843688965	83.8606567382813	10231
True	False	False	False	False	-3276.90991210938	-729.495300292969	161.934722900391	0.823068141937256	0.955555021762848	1	78.3835601806641	11444
True	False	False	False	False	-3277.07666015625	-682.206481933594	103.150199890137	0.769519209861755	0.959492325782776	0.751023590564728	81.4408569335938	7574
True	False	False	False	False	-3276.39794921875	-409.233459472656	125.333038330078	0.790439307689667	0.969939112663269	1	88.035400390625	9948
True	False	False	False	False	-3273.45458984375	-206.804275512695	156.389007568359	0.731586515903473	0.937965095043182	0.585095226764679	107.468086242676	15153
True	False	False	False	False	-3272.54052734375	-1065.0625	187.44499206543	0.727176249027252	0.938279807567596	0.571994483470917	143.390533447266	24233
True	False	False	False	False	-3265.41577148438	-1009.55364990234	184.117568969727	0.686775207519531	0.959163129329681	0.476712793111801	99.638557434082	16540
True	False	False	False	False	-3269.61474609375	-907.806457519531	174.135284423828	0.712336838245392	0.938623607158661	0.532567918300629	93.7961807250977	14726
True	False	False	False	False	-3272.43383789063	-853.962158203125	83.1856460571289	0.668196797370911	0.898075699806213	0.442692250013351	112.466667175293	8435
True	False	False	False	False	-3267.9189453125	-545.789733886719	157.498153686523	0.644279181957245	0.956036388874054	0.404608070850372	74.091552734375	10521
True	False	False	False	False	-3270.23779296875	-0.811159610748291	141.970169067383	0.778467297554016	0.954411387443542	0.828254580497742	73.3671875	9391
True	False	False	False	False	-3267.22534179688	-372.692352294922	139.751892089844	0.774550676345825	0.95416671037674	0.789673984050751	90.9047622680664	11454
True	False	False	False	False	-3266.66333007813	-933.192504882813	145.297592163086	0.784818708896637	0.962207734584808	0.947113275527954	106.69465637207	13977
True	False	False	False	False	-3263.46142578125	-816.055419921875	234.028945922852	0.643638372421265	0.957818746566772	0.403660416603088	81.5071105957031	17198
True	False	False	False	False	-3266.22900390625	-710.441223144531	127.551322937012	0.782646477222443	0.960328042507172	0.888233423233032	74.669563293457	8587
True	False	False	False	False	-3266.44091796875	-110.956428527832	165.262145996094	0.655248045921326	0.936414301395416	0.421385616064072	80.0939559936523	11934
True	False	False	False	False	-3263.64038085938	-751.4541015625	124.223899841309	0.654149413108826	0.947963714599609	0.419655740261078	87.875	9842
True	False	False	False	False	-3263.5947265625	-497.863861083984	183.008422851563	0.709964990615845	0.932722568511963	0.526821851730347	76.9757537841797	12701
True	False	False	False	False	-3262.56274414063	-240.864990234375	31.0559749603271	0.681158900260925	0.914188742637634	0.465942800045013	70.6071395874023	1977
True	False	False	False	False	-3259.89331054688	-1101.86071777344	53.2388153076172	0.730874300003052	0.948154032230377	0.582929074764252	119.791664123535	5750
True	False	False	False	False	-3258.34033203125	-438.489929199219	156.389007568359	0.803114473819733	0.963706493377686	1	77.1347503662109	10876
True	False	False	False	False	-3257.06958007813	-292.465209960938	119.787330627441	0.637438416481018	0.947690069675446	0.394664078950882	74.1944427490234	8013
True	False	False	False	False	-3255.64135742188	-260.618865966797	147.515884399414	0.603444576263428	0.956036388874054	0.350145697593689	75.4962387084961	10041
True	False	False	False	False	-3256.32788085938	29.1987056732178	123.114753723145	0.584046125411987	0.899185359477997	0.327730894088745	111.522521972656	12379
True	False	False	False	False	-3255.07373046875	-1143.04541015625	97.6044921875	0.715491533279419	0.944914579391479	0.54042637348175	133.340911865234	11734
True	False	False	False	False	-3241.16381835938	-1110.9404296875	171.917007446289	0.551001071929932	0.900011003017426	0.293410122394562	102.43871307373	15878
True	False	False	False	False	-3254.66650390625	-231.439895629883	130.878753662109	0.706935942173004	0.948911309242249	0.519674301147461	77.1864395141602	9108
True	False	False	False	False	-3254.49829101563	-1045.00354003906	163.043869018555	0.666965067386627	0.939096808433533	0.440588355064392	97.7210922241211	14365
True	False	False	False	False	-3251.92358398438	-977.378051757813	150.843307495117	0.836022973060608	0.957533895969391	1	83.5441207885742	11362
True	False	False	False	False	-3247.80346679688	-883.074462890625	130.878753662109	0.692189514636993	0.938691139221191	0.487547129392624	89.8728790283203	10605
True	False	False	False	False	-3253.50903320313	-610.25390625	143.079315185547	0.685546875	0.952957212924957	0.474318087100983	79.9922485351563	10319
True	False	False	False	False	-3253.32543945313	-58.1843872070313	204.082122802734	0.584978580474854	0.935880959033966	0.328766316175461	77.8152160644531	14318
True	False	False	False	False	-3252.421875	-765.038330078125	118.678184509277	0.748469054698944	0.951108157634735	0.643601417541504	95.2803726196289	10195
True	False	False	False	False	-3247.392578125	-734.683166503906	109.805053710938	0.772047638893127	0.964467108249664	0.769319832324982	77.6161651611328	7684
True	False	False	False	False	-3240.81909179688	-662.453552246094	103.150199890137	0.72525691986084	0.940687894821167	0.566513538360596	76.8924713134766	7151
True	False	False	False	False	-3248.89404296875	-359.366363525391	139.751892089844	0.693015515804291	0.948410391807556	0.489241719245911	83.6269836425781	10537
True	False	False	False	False	-3247.32983398438	-9.60266590118408	185.226699829102	0.643370270729065	0.941860914230347	0.403264909982681	74.5928115844727	12457
True	False	False	False	False	-3246.892578125	-327.376190185547	156.389007568359	0.714476406574249	0.955330193042755	0.537869870662689	99.4042587280273	14016
True	False	False	False	False	-3245.55297851563	-170.959228515625	221.828384399414	0.777092158794403	0.950583875179291	0.813503861427307	94.1149978637695	18823
True	False	False	False	False	-3243.74877929688	-635.832763671875	146.40673828125	0.67818558216095	0.93699437379837	0.46042013168335	72.1439361572266	9523
True	False	False	False	False	-3243.1376953125	-463.7548828125	144.188446044922	0.787146151065826	0.957280397415161	1	81.7538452148438	10628
True	False	False	False	False	-3242.73706054688	47.2405548095703	181.899276733398	0.705662131309509	0.951981544494629	0.516729354858398	87.5426864624023	14357
True	False	False	False	False	-3242.044921875	-404.72607421875	135.315322875977	0.820987939834595	0.952045440673828	1	76.3032760620117	9309
True	False	False	False	False	-3240.57104492188	-687.940368652344	258.430084228516	0.721618354320526	0.950737357139587	0.556458592414856	84.4291839599609	19672
True	False	False	False	False	-3240.41479492188	-950.686706542969	148.625015258789	0.782643020153046	0.950119614601135	0.888168036937714	86.5298538208008	11595
True	False	False	False	False	-3240.3515625	-846.140625	196.318130493164	0.795726001262665	0.960804462432861	1	87.7570648193359	15533
True	False	False	False	False	-3232.0576171875	-1201.06701660156	145.297592163086	0.636145830154419	0.956212878227234	0.392826676368713	115.076332092285	15075
True	False	False	False	False	-3228.98120117188	-1142.45300292969	224.046676635742	0.801285207271576	0.949657797813416	1	107	21614
True	False	False	False	False	-3232.01538085938	-1074.81201171875	170.807861328125	0.755021035671234	0.948285460472107	0.671310603618622	86.2792205810547	13287
True	False	False	False	False	-3223.61328125	-773.925598144531	204.082122802734	0.751853168010712	0.966514468193054	0.657459616661072	79.6467361450195	14655
True	False	False	False	False	-3228.19677734375	-576.809326171875	216.282684326172	0.707058846950531	0.951141536235809	0.519960224628448	90.3487167358398	17618
True	False	False	False	False	-3231.96118164063	-516.411682128906	165.262145996094	0.747710049152374	0.964151680469513	0.640612363815308	80.4765090942383	11991
True	False	False	False	False	-3231.8583984375	-133.936584472656	197.427261352539	0.782779574394226	0.957897365093231	0.890820920467377	86.3426971435547	15369
True	False	False	False	False	-3230.76733398438	-63.6534080505371	109.805053710938	0.584318578243256	0.953722774982452	0.328033000230789	71.1919174194336	7048
True	False	False	False	False	-3230.390625	-493.713500976563	144.188446044922	0.722330927848816	0.959077000617981	0.558394551277161	73.7384643554688	9586
True	False	False	False	False	-3229.76147460938	-349.072875976563	131.987884521484	0.680715799331665	0.964974105358124	0.465112239122391	82.3613433837891	9801
True	False	False	False	False	-3230.18823242188	-88.3602523803711	165.262145996094	0.713891565799713	0.933851003646851	0.536409020423889	80.3355712890625	11970
True	False	False	False	False	-3226.884765625	-290.656860351563	187.44499206543	0.759761035442352	0.949286341667175	0.693951070308685	95.2426071166992	16096
True	False	False	False	False	-3226.65747070313	-203.205108642578	173.026138305664	0.707799673080444	0.949548840522766	0.52169132232666	81.9423065185547	12783
True	False	False	False	False	-3226.27075195313	-537.895080566406	202.97297668457	0.620659649372101	0.945721089839935	0.371754884719849	83.978141784668	15368
True	False	False	False	False	-3225.38354492188	-423.376190185547	127.551322937012	0.77388209104538	0.969056069850922	0.783978283405304	78.8347854614258	9066
True	False	False	False	False	-3225.59375	3.19135189056396	255.102645874023	0.402214676141739	0.904668867588043	0.17751844227314	82.0130462646484	18863
True	False	False	False	False	-3224.98071289063	-742.2099609375	145.297592163086	0.657382667064667	0.953026473522186	0.424779862165451	71.2824401855469	9338
True	False	False	False	False	-3223.63208007813	-674.84521484375	92.0587844848633	0.666585028171539	0.946018040180206	0.43994265794754	76.3373489379883	6336
True	False	False	False	False	-3224.45288085938	-620.961669921875	145.297592163086	0.663804352283478	0.946075320243835	0.435266673564911	79.9236679077148	10470
True	False	False	False	False	-3223.54809570313	-1240.29858398438	141.970169067383	0.747599303722382	0.953401744365692	0.640179634094238	117.28125	15012
True	False	False	False	False	-3217.0537109375	-1213.61926269531	124.223899841309	0.750200152397156	0.97058379650116	0.650578022003174	90.7857131958008	10168
True	False	False	False	False	-3209.04272460938	-994.368774414063	179.680999755859	0.735022723674774	0.960623741149902	0.595839619636536	102.740737915039	16644
True	False	False	False	False	-3222.48461914063	-931.328735351563	146.40673828125	0.744143784046173	0.948814451694489	0.627091646194458	94.113639831543	12423
True	False	False	False	False	-3221.25439453125	-397.043334960938	175.244430541992	0.726314723491669	0.956953942775726	0.569518506526947	89.1898727416992	14092
True	False	False	False	False	-3221.72827148438	-177.536254882813	147.515884399414	0.572274804115295	0.929773986339569	0.314994007349014	81.5263137817383	10843
True	False	False	False	False	-3220.46313476563	-241.997009277344	155.279876708984	0.584341943264008	0.909589767456055	0.328058958053589	98.7857131958008	13830
True	False	False	False	False	-3216.91357421875	-892.582885742188	148.625015258789	0.705064654350281	0.955771505832672	0.515360057353973	88.5820922851563	11870
True	False	False	False	False	-3216.72045898438	-810.007934570313	155.279876708984	0.744004368782043	0.939811408519745	0.626579701900482	87.9714279174805	12316
True	False	False	False	False	-3216.3447265625	-44.5828437805176	167.480438232422	0.643930196762085	0.91892409324646	0.404091536998749	78.7218551635742	11887
True	False	False	False	False	-3214.5712890625	-957.604064941406	120.896469116211	0.825756251811981	0.968716204166412	1	85.944953918457	9368
True	False	False	False	False	-3209.740234375	-853.499389648438	126.442184448242	0.767152667045593	0.942935705184937	0.735483109951019	88.3333358764648	10070
True	False	False	False	False	-3213.3271484375	-652.920959472656	201.863830566406	0.605556786060333	0.935788869857788	0.352704286575317	76.0824203491211	13847
True	False	False	False	False	-3210.2421875	-464.126647949219	207.409545898438	0.423082649707794	0.869232475757599	0.19104240834713	84.7593612670898	15850
True	False	False	False	False	-3212.62524414063	-159.287445068359	133.097030639648	0.773899257183075	0.951626062393188	0.784122228622437	79.283332824707	9514
True	False	False	False	False	-3211.7392578125	-435.063171386719	127.551322937012	0.804429352283478	0.952595949172974	1	93.2695617675781	10726
True	False	False	False	False	-3211.49560546875	-112.669586181641	281.722045898438	0.38042739033699	0.849719941616058	0.164096802473068	84.421257019043	21443
True	False	False	False	False	-3208.62817382813	-1171.27453613281	146.40673828125	0.701489865779877	0.961275160312653	0.507321655750275	89.1439361572266	11767
True	False	False	False	False	-3207.23388671875	-1084.74938964844	149.734161376953	0.78029876947403	0.958821892738342	0.850861847400665	88.9111099243164	12003
True	False	False	False	False	-3206.25537109375	-373.662902832031	147.515884399414	0.667419075965881	0.930387139320374	0.44136181473732	81.7744369506836	10876
True	False	False	False	False	-3208.13720703125	-82.2517242431641	110.914192199707	0.770503282546997	0.948040068149567	0.75791335105896	88.2900009155273	8829
True	False	False	False	False	-3207.54638671875	47.3045692443848	177.462707519531	0.673765122890472	0.934044063091278	0.452423572540283	93.6624984741211	14986
True	False	False	False	False	-3205.91357421875	-303.857513427734	138.64274597168	0.715037643909454	0.953821420669556	0.539279878139496	71.2480010986328	8906
True	False	False	False	False	-3203.32446289063	-249.288497924805	58.7845230102539	0.788068115711212	0.966645777225494	1	134.660369873047	7137
True	False	False	False	False	-3205.11596679688	-212.759979248047	146.40673828125	0.842007040977478	0.961003601551056	1	87.5909118652344	11562
True	False	False	False	False	-3200.9326171875	-909.115356445313	125.333038330078	0.728755116462708	0.959360659122467	0.576600790023804	76.2743377685547	8619
True	False	False	False	False	-3200.8603515625	-66.9031143188477	131.987884521484	0.779522478580475	0.940155804157257	0.840783715248108	96.470588684082	11480
True	False	False	False	False	-3200.50390625	-1283.85290527344	327.196868896484	0.424064695835114	0.883050262928009	0.191696107387543	133.074569702148	39257
True	False	False	False	False	-3200.32348632813	-1252.77319335938	139.751892089844	0.579212963581085	0.925764203071594	0.3224276304245	89	11214
True	False	False	False	False	-3197.8212890625	-1106.8818359375	197.427261352539	0.807617545127869	0.957730948925018	1	82.258430480957	14642
True	False	False	False	False	-3199.97387695313	-509.651062011719	189.663269042969	0.726526200771332	0.957937300205231	0.570123970508575	77.625732421875	13274
True	False	False	False	False	-3199.71435546875	-1048.65490722656	276.176330566406	0.530922591686249	0.888496875762939	0.274520695209503	100.457832336426	25014
True	False	False	False	False	-3193.06884765625	-868.959838867188	120.896469116211	0.695293724536896	0.947039723396301	0.49397537112236	88.1192626953125	9605
True	False	False	False	False	-3197.64477539063	-340.365173339844	171.917007446289	0.759923756122589	0.954815566539764	0.694775581359863	94.2387084960938	14607
True	False	False	False	False	-3196.29858398438	-191.111083984375	177.462707519531	0.759382247924805	0.959727227687836	0.692045390605927	77.3812484741211	12381
True	False	False	False	False	-3195.64428710938	-769.265625	212.955261230469	0.826141059398651	0.947008311748505	1	85.6927108764648	16453
True	False	False	False	False	-3194.75512695313	-237.343551635742	151.952453613281	0.780331075191498	0.96180784702301	0.851300001144409	89.9489059448242	12323
True	False	False	False	False	-3195.5	15.1973962783813	293.922607421875	0.346151292324066	0.794942200183868	0.144268691539764	85.2226409912109	22584
True	False	False	False	False	-3192.0673828125	-1229.88696289063	128.660461425781	0.7023766040802	0.947736978530884	0.509291410446167	86.3879318237305	10021
True	False	False	False	False	-3186.81665039063	-804.94921875	184.117568969727	0.813853800296783	0.951808512210846	1	94.7710876464844	15732
True	False	False	False	False	-3191.36865234375	-730.80078125	188.554138183594	0.503880321979523	0.879003286361694	0.251017779111862	76.2058792114258	12955
True	False	False	False	False	-3186.22119140625	-691.164978027344	241.792938232422	0.563922822475433	0.893902063369751	0.306311517953873	84.6605529785156	18456
True	False	False	False	False	-3188.97998046875	-598.968994140625	196.318130493164	0.693632781505585	0.942285239696503	0.490515530109406	88.1977386474609	15611
True	False	False	False	False	-3190.54565429688	2.65198945999146	12.2005615234375	0.608575522899628	0.945763468742371	0.356404304504395	78.363639831543	862
True	False	False	False	False	-3190.36962890625	-572.154724121094	156.389007568359	0.70075249671936	0.974661588668823	0.505695521831512	79.4255294799805	11199
True	False	False	False	False	-3188.11840820313	-407.531433105469	102.041061401367	0.819654762744904	0.962020635604858	1	86.8369598388672	7989
True	False	False	False	False	-3190.15258789063	-261.237915039063	128.660461425781	0.789452075958252	0.960328042507172	1	84.3448257446289	9784
True	False	False	False	False	-3188.052734375	-8.10432434082031	11.0914192199707	0.763594925403595	0.936281979084015	0.714360892772675	74.3000030517578	743
True	False	False	False	False	-3187.513671875	-358.255035400391	106.477630615234	0.770989894866943	0.966195464134216	0.761425018310547	73.9895858764648	7103
True	False	False	False	False	-3187.22338867188	-636.347778320313	161.934722900391	0.66242790222168	0.951243460178375	0.432982921600342	94.191780090332	13752
True	False	False	False	False	-3185.31176757813	-1332.68859863281	54.3479537963867	0.825362265110016	0.95892596244812	1	98.4693908691406	4825
True	False	False	False	False	-3183.99438476563	-1300.83569335938	126.442184448242	0.73520427942276	0.966258406639099	0.596421539783478	96.7807006835938	11033
True	False	False	False	False	-3183.95141601563	-971.093994140625	146.40673828125	0.842007040977478	0.964433610439301	1	83.7424240112305	11054
True	False	False	False	False	-3182.4208984375	-932.461730957031	255.102645874023	0.833966851234436	0.95338386297226	1	78.6869583129883	18098
True	False	False	False	False	-3180.638671875	-896.31103515625	141.970169067383	0.795358955860138	0.948458433151245	1	74.40625	9524
True	False	False	False	False	-3180.19555664063	-315.678955078125	125.333038330078	0.740218818187714	0.956162750720978	0.61310887336731	78.4336318969727	8863
True	False	False	False	False	-3179.93798828125	-1007.98773193359	217.391815185547	0.623129367828369	0.949434459209442	0.375004708766937	81.9693908691406	16066
True	False	False	False	False	-3173.31689453125	-840.416198730469	107.586769104004	0.747388184070587	0.946478605270386	0.639357089996338	113.443298339844	11004
True	False	False	False	False	-3178.88989257813	-425.474639892578	141.970169067383	0.825492560863495	0.966258406639099	1	84.3671875	10799
True	False	False	False	False	-3178.35107421875	-142.891876220703	141.970169067383	0.711218118667603	0.953223705291748	0.529840886592865	75.3046875	9639
True	False	False	False	False	-3177.25366210938	-825.373962402344	47.6931037902832	0.654741525650024	0.929958283901215	0.42058664560318	78.5116271972656	3376
True	False	False	False	False	-3174.69165039063	-503.517211914063	131.987884521484	0.759082078933716	0.951301991939545	0.690548181533813	74.6470565795898	8883
True	False	False	False	False	-3176.83520507813	-470.901245117188	149.734161376953	0.717432796955109	0.948752105236053	0.545391619205475	76.2592620849609	10295
True	False	False	False	False	-3176.40209960938	-118.391868591309	44.3656768798828	0.685897290706635	0.952934086322784	0.474998891353607	65.3249969482422	2613
True	False	False	False	False	-3173.98364257813	-65.3030853271484	95.3862075805664	0.790671706199646	0.961418867111206	1	97.5116271972656	8386
True	False	False	False	False	-3176.4921875	-12.9512548446655	208.518692016602	0.511802315711975	0.870918989181519	0.257692039012909	85.2287216186523	16023
True	False	False	False	False	-3174.2236328125	-46.923698425293	129.769607543945	0.818419456481934	0.955571591854095	1	76.3675231933594	8935
True	False	False	False	False	-3173.1201171875	-83.9435424804688	234.028945922852	0.599097609519958	0.927301347255707	0.344956278800964	94.7819900512695	19999
True	False	False	False	False	-3172.2451171875	-1363.76208496094	72.0942230224609	0.735999047756195	0.959860801696777	0.598986208438873	89.6615371704102	5828
True	False	False	False	False	-3172.1240234375	-1448.38305664063	1083.63171386719	0.0541469119489193	0.917474627494812	0.0178565252572298	110.59058380127	108047
True	False	False	False	False	-3124.38305664063	-1531.36108398438	72.0942230224609	0.820256590843201	0.95962381362915	1	133.476928710938	8676
True	False	False	False	False	-3132.80029296875	-1514.03356933594	49.9113883972168	0.726490080356598	0.954331636428833	0.570020496845245	94.5555572509766	4255
True	False	False	False	False	-3152.64868164063	-1451.19860839844	301.686614990234	0.289445668458939	0.918124735355377	0.11442431807518	114.286766052246	31086
True	False	False	False	False	-3169.61157226563	-1330.67431640625	98.7136306762695	0.759070038795471	0.957231283187866	0.690488159656525	82.6179809570313	7353
True	False	False	False	False	-3171.71142578125	-376.075622558594	97.6044921875	0.65105813741684	0.918434381484985	0.414849132299423	75.0340881347656	6603
True	False	False	False	False	-3169.15478515625	-1156.2353515625	197.427261352539	0.844812750816345	0.966870069503784	1	89.7078628540039	15968
True	False	False	False	False	-3168.11474609375	-1065.86804199219	141.970169067383	0.747599303722382	0.960529148578644	0.640179634094238	81.578125	10442
True	False	False	False	False	-3169.08081054688	-760.381103515625	109.805053710938	0.74999874830246	0.963429868221283	0.649754703044891	70.7272720336914	7002
True	False	False	False	False	-3167.06201171875	-673.681396484375	128.660461425781	0.7023766040802	0.947736978530884	0.509291410446167	83.6034469604492	9698
True	False	False	False	False	-3168.43359375	-188.430435180664	337.179138183594	0.833538293838501	0.964506268501282	1	119.588813781738	36355
True	False	False	False	False	-3168.29272460938	-585.126770019531	130.878753662109	0.772971868515015	0.959042251110077	0.776539385318756	87.9915237426758	10383
True	False	False	False	False	-3167.01586914063	-1412.89172363281	105.36848449707	0.753684103488922	0.958751022815704	0.665352880954742	132.989471435547	12634
True	False	False	False	False	-3160.86157226563	-1395.64831542969	169.698715209961	0.625182271003723	0.93389219045639	0.377736806869507	99.7254867553711	15258
True	False	False	False	False	-3154.95263671875	-1310.00549316406	164.153015136719	0.786518931388855	0.970667481422424	1	86	12728
True	False	False	False	False	-3160.61059570313	-1178.669921875	150.843307495117	0.755669236183167	0.94682115316391	0.674262344837189	81	11016
True	False	False	False	False	-3166.37719726563	-637.684326171875	186.335845947266	0.745556116104126	0.950104236602783	0.63234680891037	83.3571395874023	14004
True	False	False	False	False	-3166.84692382813	-552.376342773438	191.881561279297	0.770653665065765	0.967903554439545	0.75899064540863	77.0578002929688	13331
True	False	False	False	False	-3164.962890625	-409.168243408203	90.9496383666992	0.778366804122925	0.942327797412872	0.827120900154114	92.0121917724609	7545
True	False	False	False	False	-3166.54931640625	-308.898681640625	88.7313537597656	0.71274322271347	0.960341572761536	0.533566176891327	81.125	6490
True	False	False	False	False	-3160.5107421875	-293.943756103516	80.9673614501953	0.702271580696106	0.9486203789711	0.509057402610779	76.3561630249023	5574
True	False	False	False	False	-3165.41845703125	59.1769218444824	211.846115112305	0.832375288009644	0.976272583007813	1	97.7486877441406	18670
True	False	False	False	False	-3164.94604492188	-280.058502197266	66.5485153198242	0.84339964389801	0.967569947242737	1	86.5666656494141	5194
True	False	False	False	False	-3161.23559570313	-251.130218505859	220.719253540039	0.796235263347626	0.960719704627991	1	94.6633148193359	18838
True	False	False	False	False	-3160.43188476563	-1032.45715332031	202.97297668457	0.556482493877411	0.904735565185547	0.298807144165039	84.6120223999023	15484
True	False	False	False	False	-3160.0283203125	-118.453201293945	175.244430541992	0.671293199062347	0.950622320175171	0.448058158159256	83.2088623046875	13147
True	False	False	False	False	-3159.93481445313	-1248.89733886719	135.315322875977	0.778218626976013	0.952722728252411	0.825467169284821	106.688522338867	13016
True	False	False	False	False	-3159.84228515625	-1215.1171875	256.211791992188	0.423721611499786	0.865398585796356	0.191467553377151	99.7056274414063	23032
True	False	False	False	False	-3153.119140625	-1087.13940429688	289.486053466797	0.406354337930679	0.769244194030762	0.180147111415863	91.4406127929688	23866
True	False	False	False	False	-3159.92553710938	-806.211181640625	140.861022949219	0.356902986764908	0.862920463085175	0.150329783558846	74.6771621704102	9484
True	False	False	False	False	-3159.70434570313	-362.864318847656	179.680999755859	0.794242918491364	0.966327965259552	1	84.1604919433594	13634
True	False	False	False	False	-3159.078125	-515.184265136719	139.751892089844	0.774550676345825	0.956956207752228	0.789673984050751	73.7142868041992	9288
True	False	False	False	False	-3157.13720703125	-972.281921386719	149.734161376953	0.78029876947403	0.964791834354401	0.850861847400665	85.1999969482422	11502
True	False	False	False	False	-3155.10205078125	-737.85498046875	181.899276733398	0.454265385866165	0.873972833156586	0.212623864412308	77.6402435302734	12733
True	False	False	False	False	-3156.9189453125	-268.587463378906	63.2210922241211	0.801229655742645	0.967569947242737	1	86.2807006835938	4918
True	False	False	False	False	-3156.48706054688	-696.042663574219	185.226699829102	0.73440557718277	0.949353456497192	0.593872606754303	96.6586837768555	16142
True	False	False	False	False	-3154.16650390625	-461.685882568359	143.079315185547	0.527114450931549	0.898449599742889	0.271083652973175	79.6821670532227	10279
True	False	False	False	False	-3151.91577148438	-1131.29260253906	209.627822875977	0.740658760070801	0.946160793304443	0.61463338136673	96.5925903320313	18256
True	False	False	False	False	-3148.9052734375	-1348.60339355469	134.206176757813	0.706714987754822	0.948196947574615	0.51916092634201	90.611572265625	10964
True	False	False	False	False	-3142.60986328125	-1273.37890625	120.896469116211	0.714016377925873	0.94513863325119	0.536720037460327	102.944953918457	11221
True	False	False	False	False	-3147.263671875	-775.779541015625	110.914192199707	0.803114473819733	0.954649329185486	1	70.5100021362305	7051
True	False	False	False	False	-3148.26000976563	-588.063720703125	98.7136306762695	0.736421585083008	0.960162580013275	0.600361526012421	82.2808990478516	7323
True	False	False	False	False	-3148.85180664063	-334.945129394531	210.736968994141	0.760224640369415	0.953747749328613	0.69630891084671	95.1105270385742	18071
True	False	False	False	False	-3148.45629882813	-443.483184814453	107.586769104004	0.628426969051361	0.943942248821259	0.382113456726074	74.6597900390625	7242
True	False	False	False	False	-3147.86987304688	-426.269836425781	135.315322875977	0.76977926492691	0.965212285518646	0.752817690372467	84.606559753418	10322
True	False	False	False	False	-3146.1337890625	-657.129699707031	118.678184509277	0.769594728946686	0.954948961734772	0.751542627811432	79.4766387939453	8504
True	False	False	False	False	-3145.8193359375	-389.332061767578	115.350761413574	0.616512417793274	0.90163266658783	0.366385787725449	117.740386962891	12245
True	False	False	False	False	-3145.34301757813	-311.827972412109	84.2947845458984	0.831068813800812	0.96690559387207	1	90.9736862182617	6914
True	False	False	False	False	-3145.0126953125	-996.924194335938	186.335845947266	0.779502213001251	0.95846688747406	0.840531468391418	86.0952377319336	14464
True	False	False	False	False	-3143.37133789063	-934.303894042969	244.01123046875	0.797707378864288	0.959627151489258	1	85.0999984741211	18722
True	False	False	False	False	-3143.50805664063	-888.475036621094	256.211791992188	0.837592780590057	0.959627151489258	1	81.2640686035156	18772
True	False	False	False	False	-3141.26733398438	-863.942932128906	195.208984375	0.781058788299561	0.958890438079834	0.86162406206131	88.9034118652344	15647
True	False	False	False	False	-3142.35107421875	-842.592102050781	199.645553588867	0.705389320850372	0.955801069736481	0.516103088855743	93.5	16830
True	False	False	False	False	-3141.98291015625	-800.176574707031	53.2388153076172	0.774922788143158	0.954331636428833	0.792935788631439	71.5625	3435
True	False	False	False	False	-3140.86254882813	-535.944213867188	165.262145996094	0.791833221912384	0.949203670024872	1	73.4899291992188	10950
True	False	False	False	False	-3139.90405273438	-99.7713241577148	141.970169067383	0.642328083515167	0.950200438499451	0.401733309030533	71.3828125	9137
True	False	False	False	False	-3139.13989257813	-1493.23840332031	117.569046020508	0.433132827281952	0.932830154895782	0.197809219360352	101.518867492676	10761
True	False	False	False	False	-3117.54272460938	-1493.23986816406	117.569046020508	0.826636910438538	0.968259692192078	1	92.6603775024414	9822
True	False	False	False	False	-3135.80517578125	-1412.54260253906	144.188446044922	0.715016007423401	0.956099689006805	0.539225459098816	88.6230773925781	11521
True	False	False	False	False	-3136.96752929688	-634.249694824219	194.099838256836	0.819606363773346	0.958272337913513	1	84.0857162475586	14715
True	False	False	False	False	-3138.83666992188	44.9814796447754	292.8134765625	0.588013172149658	0.914605677127838	0.332164019346237	115.848487854004	30584
True	False	False	False	False	-3138.34448242188	-568.289855957031	150.843307495117	0.705643773078918	0.952986359596252	0.516687095165253	85.1176452636719	11576
True	False	False	False	False	-3138.287109375	-505.94580078125	109.805053710938	0.648510277271271	0.938715994358063	0.410952866077423	72.5353546142578	7181
True	False	False	False	False	-3137.3427734375	-272.025054931641	130.878753662109	0.772971868515015	0.950583517551422	0.776539385318756	84.9661026000977	10026
True	False	False	False	False	-3136.748046875	-145.049926757813	279.503784179688	0.698017537593842	0.950171709060669	0.499754875898361	89.460319519043	22544
True	False	False	False	False	-3136.63818359375	-28.6039123535156	175.244430541992	0.723530352115631	0.953425168991089	0.56168931722641	77.9683532714844	12319
True	False	False	False	False	-3136.64379882813	21.243631362915	126.442184448242	0.690266668796539	0.950596749782562	0.483645975589752	82.5964889526367	9416
True	False	False	False	False	-3135.76196289063	-299.524261474609	106.477630615234	0.761617660522461	0.945690810680389	0.703567922115326	83.53125	8019
True	False	False	False	False	-3135.02197265625	-70.9730377197266	171.917007446289	0.614847600460052	0.933079540729523	0.364260733127594	82.0451583862305	12717
True	False	False	False	False	-3134.3759765625	-1384.55249023438	149.734161376953	0.714476346969604	0.971264004707336	0.53786963224411	86.1777801513672	11634
True	False	False	False	False	-3134.2177734375	-1229.63208007813	164.153015136719	0.579986751079559	0.940710365772247	0.323269605636597	94.4594573974609	13980
True	False	False	False	False	-3134.0771484375	-2.90238857269287	186.335845947266	0.797351360321045	0.952076733112335	1	88.7083358764648	14903
True	False	False	False	False	-3133.04858398438	-1470.09594726563	110.914192199707	0.699503779411316	0.927354633808136	0.502965569496155	106.029998779297	10603
True	False	False	False	False	-3130.443359375	-1438.81420898438	116.459907531738	0.680256009101868	0.93902599811554	0.464253097772598	85.5142822265625	8979
True	False	False	False	False	-3123.08325195313	-1293.64624023438	154.17073059082	0.68147999048233	0.94652396440506	0.466546475887299	91.546760559082	12725
True	False	False	False	False	-3132.94970703125	-1193.58032226563	120.896469116211	0.816004395484924	0.952498853206635	1	98.7522964477539	10764
True	False	False	False	False	-3129.6416015625	-1172.01159667969	108.695907592773	0.764249205589294	0.957532703876495	0.718070447444916	85.2142868041992	8351
True	False	False	False	False	-3124.06469726563	-1059.64416503906	185.226699829102	0.846223890781403	0.971357524394989	1	86.8023986816406	14496
True	False	False	False	False	-3123.70458984375	-695.386169433594	117.569046020508	0.793545544147491	0.954675555229187	1	88.3773574829102	9368
True	False	False	False	False	-3125.22729492188	-586.459167480469	135.315322875977	0.654865682125092	0.963463962078094	0.420782208442688	83.2049179077148	10151
True	False	False	False	False	-3131.32446289063	-253.740661621094	130.878753662109	0.466410309076309	0.944663107395172	0.221525192260742	74.1949157714844	8755
True	False	False	False	False	-3130.59936523438	-484.749755859375	104.259346008301	0.787570297718048	0.959913015365601	1	73.9787216186523	6954
True	False	False	False	False	-3127.36376953125	-462.706756591797	155.279876708984	0.709409236907959	0.950423181056976	0.525494813919067	77.7714309692383	10888
True	False	False	False	False	-3130.49096679688	-116.369125366211	82.0765075683594	0.711891770362854	0.946875631809235	0.531479299068451	76.7432403564453	5679
True	False	False	False	False	-3129.93310546875	-53.4217376708984	89.8404998779297	0.721652567386627	0.939962387084961	0.556551098823547	77.8271636962891	6304
True	False	False	False	False	-3125.09643554688	-673.215637207031	140.861022949219	0.734058856964111	0.94569855928421	0.592774868011475	80.5905532836914	10235
True	False	False	False	False	-3122.68139648438	-780.958679199219	114.241622924805	0.568902611732483	0.963712751865387	0.311454355716705	75.3203887939453	7758
True	False	False	False	False	-3121.63159179688	-1150.93493652344	109.805053710938	0.819165587425232	0.967305481433868	1	80.4848480224609	7968
True	False	False	False	False	-3118.67724609375	-1011.83721923828	178.571853637695	0.737268269062042	0.954572796821594	0.603142499923706	80.4968948364258	12960
True	False	False	False	False	-3120.06982421875	-979.016906738281	122.005615234375	0.79117214679718	0.957707405090332	1	74.518180847168	8197
True	False	False	False	False	-3118.43774414063	-758.559143066406	146.40673828125	0.684889554977417	0.955329239368439	0.47304567694664	83.5909118652344	11034
True	False	False	False	False	-3119.85375976563	-439.227935791016	114.241622924805	0.803241491317749	0.964467108249664	1	79.980583190918	8238
True	False	False	False	False	-3119.75146484375	-727.349426269531	130.878753662109	0.492516785860062	0.899564921855927	0.241725400090218	78.0677947998047	9212
True	False	False	False	False	-3119.30395507813	-711.854797363281	68.7667999267578	0.607939004898071	0.950619041919708	0.355619817972183	84.0483856201172	5211
True	False	False	False	False	-3117.36596679688	-1422.57702636719	103.150199890137	0.779191911220551	0.944081366062164	0.836726665496826	89.3225784301758	8307
True	False	False	False	False	-3116.66796875	-1514.08129882813	104.259346008301	0.522300839424133	0.920772135257721	0.266801178455353	86.7127685546875	8151
True	False	False	False	False	-3114.36328125	-1361.74169921875	138.64274597168	0.797355175018311	0.961592078208923	1	85.5439987182617	10693
True	False	False	False	False	-3115.23071289063	-957.955871582031	83.1856460571289	0.770665466785431	0.959212362766266	0.759075462818146	101.773330688477	7633
True	False	False	False	False	-3116.236328125	-124.439117431641	74.3125076293945	0.77451878786087	0.965973138809204	0.789397180080414	67.5970153808594	4529
True	False	False	False	False	-3115.6650390625	-943.570373535156	86.513069152832	0.775300621986389	0.952055633068085	0.796320915222168	82.5769195556641	6441
True	False	False	False	False	-3115.21313476563	-637.824645996094	155.279876708984	0.560165524482727	0.907193720340729	0.302495568990707	71.8214263916016	10055
True	False	False	False	False	-3113.46240234375	-416.553558349609	146.40673828125	0.755079746246338	0.972815811634064	0.671576261520386	76.8257598876953	10141
True	False	False	False	False	-3115.61645507813	-362.846618652344	171.917007446289	0.646950006484985	0.934811770915985	0.408595204353333	86.9870986938477	13483
True	False	False	False	False	-3115.19970703125	-286.729797363281	149.734161376953	0.646814525127411	0.948155701160431	0.408391445875168	72.7703704833984	9824
True	False	False	False	False	-3113.03759765625	-575.751770019531	80.9673614501953	0.735607385635376	0.96034836769104	0.59771865606308	74.4794540405273	5437
True	False	False	False	False	-3112.998046875	-1196.28430175781	139.751892089844	0.710319042205811	0.960115194320679	0.527671158313751	77.1428604125977	9720
True	False	False	False	False	-3111.28662109375	-861.275146484375	145.297592163086	0.826566219329834	0.956976473331451	1	82.7175598144531	10836
True	False	False	False	False	-3112.34155273438	-55.3514366149902	63.2210922241211	0.758609592914581	0.93947160243988	0.688213586807251	83.5087738037109	4760
True	False	False	False	False	-3111.65600585938	-26.6555557250977	146.40673828125	0.668871581554413	0.946075320243835	0.443852096796036	77.8484878540039	10276
True	False	False	False	False	-3111.39477539063	-236.472839355469	248.447799682617	0.595203518867493	0.932308495044708	0.340391874313354	99.6651763916016	22325
True	False	False	False	False	-3111.36596679688	-159.677322387695	256.211791992188	0.52747768163681	0.905519843101501	0.271409571170807	83.7056274414063	19336
True	False	False	False	False	-3110.46704101563	-1573.64819335938	63.2210922241211	0.833572149276733	0.96172833442688	1	128.754379272461	7339
True	False	False	False	False	-3109.67309570313	-1538.65673828125	125.333038330078	0.845949530601501	0.972617328166962	1	107.194686889648	12113
True	False	False	False	False	-3102.16381835938	-1421.64758300781	75.4216537475586	0.633469998836517	0.954296171665192	0.38906329870224	98.2352905273438	6680
True	False	False	False	False	-3107.48803710938	-1388.59753417969	107.586769104004	0.802616775035858	0.971212029457092	1	97.5051574707031	9458
True	False	False	False	False	-3109.0068359375	-1037.66125488281	154.17073059082	0.704342007637024	0.947949707508087	0.513713896274567	83.1654663085938	11560
True	False	False	False	False	-3110.06494140625	-318.599578857422	173.026138305664	0.829033434391022	0.961812317371368	1	84.038459777832	13110
True	False	False	False	False	-3108.31201171875	-1268.65173339844	144.188446044922	0.571692943572998	0.899778604507446	0.314379900693893	90.2384643554688	11731
True	False	False	False	False	-3105.94360351563	-1117.27880859375	62.1119499206543	0.745300650596619	0.937515199184418	0.631386935710907	77.75	4354
True	False	False	False	False	-3108.02221679688	-792.710327148438	70.9850845336914	0.820201992988586	0.964172780513763	1	71.5	4576
True	False	False	False	False	-3107.81616210938	-609.56787109375	159.716445922852	0.674418985843658	0.948157370090485	0.453590780496597	73.9722213745117	10652
True	False	False	False	False	-3107.25732421875	-496.117370605469	153.061584472656	0.654967188835144	0.94906085729599	0.42094224691391	80.6304321289063	11127
True	False	False	False	False	-3106.59716796875	-1101.47314453125	135.315322875977	0.584528684616089	0.92639571428299	0.328266233205795	86.4180297851563	10543
True	False	False	False	False	-3101.83374023438	-878.424194335938	93.1679229736328	0.772283971309662	0.955595314502716	0.771135985851288	91.6904754638672	7702
True	False	False	False	False	-3104.99487304688	-715.173400878906	89.8404998779297	0.721652567386627	0.942336976528168	0.556551098823547	80.1358032226563	6491
True	False	False	False	False	-3104.1171875	-89.1616363525391	181.899276733398	0.611750721931458	0.914521396160126	0.360352516174316	75.7560958862305	12424
True	False	False	False	False	-3103.65454101563	-388.887298583984	153.061584472656	0.670138359069824	0.962982356548309	0.446043819189072	72.2246398925781	9967
True	False	False	False	False	-3103.23266601563	-814.626831054688	189.663269042969	0.713731944561005	0.946734964847565	0.536011874675751	93.625732421875	16010
True	False	False	False	False	-3101.35888671875	-772.944091796875	100.931915283203	0.762435078620911	0.961541295051575	0.707956790924072	80.0549468994141	7285
True	False	False	False	False	-3103.04223632813	-211.541946411133	109.805053710938	0.819165587425232	0.967305481433868	1	103.434341430664	10240
True	False	False	False	False	-3100.96484375	-1403.47033691406	138.64274597168	0.687515437602997	0.941118836402893	0.478166908025742	108.991996765137	13624
True	False	False	False	False	-3095.57788085938	-1359.45153808594	61.0028076171875	0.694063246250153	0.928547084331512	0.491407632827759	106.527275085449	5859
True	False	False	False	False	-3100.73413085938	-1164.41101074219	149.734161376953	0.74251663684845	0.941180408000946	0.621188163757324	83.6222229003906	11289
True	False	False	False	False	-3100.67163085938	-1331.380859375	163.043869018555	0.737673699855804	0.944637835025787	0.604486227035522	100.78231048584	14815
True	False	False	False	False	-3099.35473632813	-1290.333984375	134.206176757813	0.735894858837128	0.953836739063263	0.598648369312286	85.0082626342773	10286
True	False	False	False	False	-3100.6396484375	-938.072082519531	86.513069152832	0.730620563030243	0.965213894844055	0.582162261009216	74.0897445678711	5779
True	False	False	False	False	-3098.98413085938	-748.679443359375	155.279876708984	0.733614146709442	0.957683384418488	0.591374695301056	85.3642883300781	11951
True	False	False	False	False	-3098.94995117188	-443.459747314453	131.987884521484	0.822960138320923	0.970110177993774	1	78.3781509399414	9327
True	False	False	False	False	-3100.2490234375	-122.386154174805	104.259346008301	0.77779358625412	0.952349483966827	0.82083135843277	70.1489334106445	6594
True	False	False	False	False	-3098.80053710938	38.9236793518066	164.153015136719	0.430884510278702	0.818781793117523	0.196280419826508	83.5810775756836	12370
True	False	False	False	False	-3098.36206054688	-680.279541015625	227.374099731445	0.571945071220398	0.903273940086365	0.314645826816559	84.2292709350586	17267
True	False	False	False	False	-3096.63891601563	-653.228637695313	135.315322875977	0.603908360004425	0.908283472061157	0.350705355405807	80.1803283691406	9782
True	False	False	False	False	-3098.06225585938	-50.1663665771484	78.7490768432617	0.715453743934631	0.97254204750061	0.540330648422241	69.4366226196289	4930
True	False	False	False	False	-3097.03857421875	56.5600395202637	95.3862075805664	0.742845177650452	0.949661195278168	0.62236750125885	91.3953475952148	7860
True	False	False	False	False	-3096.5625	-789.793395996094	26.6194076538086	0.67927873134613	0.961207389831543	0.462436705827713	69.125	1659
True	False	False	False	False	-3094.91064453125	-1112.30444335938	43.256534576416	0.764826476573944	0.941161274909973	0.721405208110809	80.7948684692383	3151
True	False	False	False	False	-3094.71752929688	-1456.8359375	106.477630615234	0.814501285552979	0.955627977848053	1	134.15625	12879
True	False	False	False	False	-3088.27197265625	-1255.21618652344	149.734161376953	0.72464644908905	0.957110226154327	0.564796566963196	88.4518508911133	11941
True	False	False	False	False	-3093.20922851563	-892.820068359375	255.102645874023	0.77388209104538	0.960681319236755	0.783978283405304	96.330436706543	22156
True	False	False	False	False	-3094.55981445313	-549.257019042969	143.079315185547	0.753439962863922	0.944118440151215	0.664282858371735	88.4108505249023	11405
True	False	False	False	False	-3093.998046875	-251.574996948242	141.970169067383	0.706985771656036	0.963712751865387	0.519790172576904	76.4140625	9781
True	False	False	False	False	-3093.7314453125	-482.169006347656	136.424453735352	0.703597009181976	0.953821420669556	0.512028276920319	72.6829299926758	8940
True	False	False	False	False	-3093.71655273438	-368.152313232422	140.861022949219	0.726478219032288	0.941360116004944	0.569986522197723	72.7873992919922	9244
True	False	False	False	False	-3093.50244140625	1.14786624908447	215.173538208008	0.657967090606689	0.954418063163757	0.425716906785965	81.6958770751953	15849
True	False	False	False	False	-3090.45581054688	-836.762023925781	195.208984375	0.757295966148376	0.940207242965698	0.681861996650696	83.1079559326172	14627
True	False	False	False	False	-3090.39697265625	-1193.63171386719	165.262145996094	0.691344201564789	0.963815748691559	0.485824793577194	74.0939559936523	11040
True	False	False	False	False	-3088.70483398438	-1127.42858886719	147.515884399414	0.676667332649231	0.93857079744339	0.457645416259766	82.5789489746094	10983
True	False	False	False	False	-3089.12915039063	-182.572906494141	240.683807373047	0.430393308401108	0.887946844100952	0.195947587490082	78.7834091186523	17096
True	False	False	False	False	-3089.00756835938	-986.178527832031	165.262145996094	0.69783627986908	0.96293306350708	0.499366074800491	102.476509094238	15269
True	False	False	False	False	-3088.24560546875	-1617.46936035156	173.026138305664	0.747430086135864	0.964971780776978	0.639520108699799	153.21794128418	23902
True	False	False	False	False	-3081.00146484375	-1563.40625	195.208984375	0.71916389465332	0.947715580463409	0.549907207489014	94.8522720336914	16694
True	False	False	False	False	-3087.41552734375	-1511.05541992188	135.315322875977	0.830285787582397	0.9703488945961	1	88.393440246582	10784
True	False	False	False	False	-3084.45556640625	-1477.67333984375	117.569046020508	0.793545544147491	0.961469709873199	1	86.6886825561523	9189
True	False	False	False	False	-3086.6982421875	-1349.78125	47.6931037902832	0.756393730640411	0.955666422843933	0.677612125873566	101.046508789063	4345
True	False	False	False	False	-3087.8212890625	-346.667877197266	94.2770690917969	0.703324019908905	0.945206582546234	0.511413395404816	67.7411727905273	5758
True	False	False	False	False	-3087.05419921875	-1077.89526367188	266.194061279297	0.676494359970093	0.937692701816559	0.45733118057251	91.279167175293	21907
True	False	False	False	False	-3082.16943359375	-1043.18811035156	125.333038330078	0.760423243045807	0.948522448539734	0.697327613830566	115.318580627441	13031
True	False	False	False	False	-3084.322265625	-637.068420410156	158.607299804688	0.651301622390747	0.958353340625763	0.415224492549896	76.8881149291992	10995
True	False	False	False	False	-3086.10864257813	-511.534088134766	155.279876708984	0.615669310092926	0.935321927070618	0.365307509899139	82.1642837524414	11503
True	False	False	False	False	-3085.41577148438	-208.256896972656	74.3125076293945	0.786045730113983	0.952563881874084	1	72.1044769287109	4831
True	False	False	False	False	-3084.35400390625	-72.9798049926758	105.36848449707	0.723260998725891	0.954292714595795	0.560945451259613	67.5368423461914	6416
True	False	False	False	False	-3084.25317382813	-1003.99029541016	82.0765075683594	0.760389924049377	0.954858958721161	0.697156250476837	98.4459457397461	7285
True	False	False	False	False	-3083.00122070313	-595.095031738281	109.805053710938	0.631505310535431	0.941506624221802	0.386333853006363	71.3737411499023	7066
True	False	False	False	False	-3083.29736328125	-43.0583343505859	83.1856460571289	0.770665466785431	0.946899116039276	0.759075462818146	67.3199996948242	5049
True	False	False	False	False	-3082.02563476563	-1383.52709960938	149.734161376953	0.861143589019775	0.967863619327545	1	99.207405090332	13393
True	False	False	False	False	-3079.80444335938	-1315.21716308594	158.607299804688	0.71760094165802	0.953764677047729	0.545826494693756	85.19580078125	12183
True	False	False	False	False	-3081.76831054688	-966.668640136719	95.3862075805664	0.776196181774139	0.957693636417389	0.804659724235535	77.7325592041016	6685
True	False	False	False	False	-3081.21069335938	-812.044738769531	84.2947845458984	0.860552728176117	0.970893561840057	1	81.4868392944336	6193
True	False	False	False	False	-3080.08569335938	-1023.61938476563	107.586769104004	0.705840885639191	0.964158892631531	0.517140507698059	77.5876312255859	7526
True	False	False	False	False	-3079.28857421875	-306.5517578125	216.282684326172	0.666662991046906	0.956137418746948	0.440074980258942	71.1384582519531	13872
True	False	False	False	False	-3080.00659179688	-94.0966644287109	98.7136306762695	0.694063067436218	0.948376715183258	0.491407215595245	68.2921371459961	6078
True	False	False	False	False	-3079.0439453125	-1491.29797363281	89.8404998779297	0.789801955223083	0.972990036010742	1	82.1481475830078	6654
True	False	False	False	False	-3078.849609375	-1531.41259765625	202.97297668457	0.699058055877686	0.958509624004364	0.501998364925385	94.7540969848633	17340
True	False	False	False	False	-3074.30517578125	-1455.06079101563	85.4039306640625	0.830078601837158	0.962681770324707	1	91.8961029052734	7076
True	False	False	False	False	-3078.6748046875	-708.209777832031	194.099838256836	0.769586682319641	0.941708922386169	0.751487255096436	84.9771423339844	14871
True	False	False	False	False	-3078.43676757813	-144.695938110352	210.736968994141	0.520961403846741	0.902608275413513	0.265621662139893	76.7105255126953	14575
True	False	False	False	False	-3078.41577148438	-1433.37121582031	186.335845947266	0.831611454486847	0.967417418956757	1	96.3630981445313	16189
True	False	False	False	False	-3072.20092773438	-1410.92114257813	137.533599853516	0.821350634098053	0.96230936050415	1	101.443550109863	12579
True	False	False	False	False	-3075.30346679688	-1280.47033691406	87.6222152709961	0.785240411758423	0.949547469615936	0.972049474716187	95.1772155761719	7519
True	False	False	False	False	-3077.88720703125	-1233.58337402344	166.371292114258	0.657172203063965	0.971012115478516	0.424443244934082	90.1466674804688	13522
True	False	False	False	False	-3077.69506835938	-778.554931640625	158.607299804688	0.724610865116119	0.946683406829834	0.564696907997131	80.2727279663086	11479
True	False	False	False	False	-3076.61303710938	48.9457855224609	94.2770690917969	0.643938362598419	0.964978158473969	0.404103606939316	94.341178894043	8019
True	False	False	False	False	-3076.47143554688	-945.045776367188	106.477630615234	0.739683151245117	0.957714974880219	0.611266613006592	87.3020858764648	8381
True	False	False	False	False	-3069.88354492188	-615.41845703125	128.660461425781	0.731921255588531	0.928698539733887	0.586120128631592	68.4913787841797	7945
True	False	False	False	False	-3075.19897460938	-533.398376464844	131.987884521484	0.788231670856476	0.951823532581329	1	79.7647094726563	9492
True	False	False	False	False	-3072.92504882813	-565.017517089844	188.554138183594	0.479183495044708	0.899452567100525	0.231218218803406	85.0941162109375	14466
True	False	False	False	False	-3071.4453125	-446.544036865234	118.678184509277	0.682536005973816	0.945030450820923	0.468541741371155	66.9906539916992	7168
True	False	False	False	False	-3070.06396484375	34.2888832092285	153.061584472656	0.654967188835144	0.958501696586609	0.42094224691391	92.5507278442383	12772
True	False	False	False	False	-3068.08935546875	-110.478881835938	124.223899841309	0.67099004983902	0.948104739189148	0.447527855634689	69.5178604125977	7786
True	False	False	False	False	-3067.93920898438	-1255.53088378906	133.097030639648	0.653364658355713	0.94093382358551	0.418427079916	89.408332824707	10729
True	False	False	False	False	-3065.47314453125	-1204.62670898438	176.353576660156	0.630714595317841	0.931039988994598	0.385243386030197	77.6100616455078	12340
True	False	False	False	False	-3067.00756835938	-1108.56237792969	149.734161376953	0.808782637119293	0.957506716251373	1	91.6814804077148	12377
True	False	False	False	False	-3064.78979492188	-850.390441894531	135.315322875977	0.68776923418045	0.949659168720245	0.478667497634888	82.9590148925781	10121
True	False	False	False	False	-3066.69384765625	-669.801696777344	190.772415161133	0.756393730640411	0.966441333293915	0.677612125873566	83.0174407958984	14279
True	False	False	False	False	-3066.220703125	-742.687377929688	191.881561279297	0.76079136133194	0.976164937019348	0.699229896068573	77.8612747192383	13470
True	False	False	False	False	-3064.9208984375	-427.018768310547	46.5839614868164	0.839679360389709	0.961324214935303	1	68.2619018554688	2867
True	False	False	False	False	-3065.060546875	-213.636154174805	88.7313537597656	0.769612729549408	0.95036518573761	0.751666605472565	70.5999984741211	5648
True	False	False	False	False	-3064.70434570313	-388.710632324219	241.792938232422	0.369682550430298	0.879276633262634	0.157719686627388	76.2293548583984	16618
True	False	False	False	False	-3064.26196289063	-363.998291015625	116.459907531738	0.65536904335022	0.951763093471527	0.421576768159866	71.1428604125977	7470
True	False	False	False	False	-3064.484375	16.0458679199219	123.114753723145	0.776449203491211	0.941820323467255	0.80710357427597	78.594596862793	8724
True	False	False	False	False	-3063.57202148438	-1334.82409667969	126.442184448242	0.797434329986572	0.961267530918121	1	104.298248291016	11890
True	False	False	False	False	-3062.67944335938	-1665.10363769531	239.574661254883	0.437468558549881	0.82057923078537	0.200782373547554	130.689819335938	28229
True	False	False	False	False	-3053.70239257813	-1569.8642578125	176.353576660156	0.541046917438507	0.964383602142334	0.283878952264786	76.8050308227539	12212
True	False	False	False	False	-3058.94213867188	-1359.01928710938	180.790130615234	0.714127123355865	0.960129261016846	0.536996364593506	85.3374252319336	13910
True	False	False	False	False	-3059.82275390625	-932.619995117188	128.660461425781	0.574207901954651	0.923473954200745	0.317044466733932	75.7931060791016	8792
True	False	False	False	False	-3062.14892578125	-57.3493232727051	122.005615234375	0.740235030651093	0.937788963317871	0.613164842128754	68.1636352539063	7498
True	False	False	False	False	-3061.53833007813	-34.3309631347656	64.3302307128906	0.743308067321777	0.942711710929871	0.624039947986603	68.2068939208984	3956
True	False	False	False	False	-3061.16357421875	-899.585510253906	178.571853637695	0.754037857055664	0.958776593208313	0.666912794113159	91.049690246582	14659
True	False	False	False	False	-3059.90991210938	-348.473602294922	113.132476806641	0.702079832553864	0.963665783405304	0.508630454540253	75.2941207885742	7680
True	False	False	False	False	-3060.31396484375	-329.313812255859	114.241622924805	0.712310016155243	0.94929438829422	0.532502174377441	69.1844635009766	7126
True	False	False	False	False	-3059.90087890625	-187.980651855469	120.896469116211	0.730105519294739	0.953612625598907	0.580613493919373	67.9082565307617	7402
True	False	False	False	False	-3060.03247070313	-7.9035758972168	174.135284423828	0.528258621692657	0.930465996265411	0.272111713886261	77.0063705444336	12090
True	False	False	False	False	-3057.556640625	-1297.00854492188	127.551322937012	0.63898503780365	0.943532347679138	0.396879583597183	87.5999984741211	10074
True	False	False	False	False	-3057.43603515625	-825.868225097656	147.515884399414	0.796800673007965	0.961401164531708	1	76.3082733154297	10149
True	False	False	False	False	-3057.18212890625	-1495.7861328125	134.206176757813	0.823480188846588	0.955317556858063	1	88.5619812011719	10716
True	False	False	False	False	-3054.26538085938	-1449.32202148438	149.734161376953	0.829875767230988	0.958350896835327	1	101.533332824707	13707
True	False	False	False	False	-3053.384765625	-1126.59436035156	109.805053710938	0.608575522899628	0.945972561836243	0.356404304504395	80.8282852172852	8002
True	False	False	False	False	-3056.46264648438	-955.427978515625	118.678184509277	0.769594728946686	0.958591163158417	0.751542627811432	81.8411178588867	8757
True	False	False	False	False	-3055.96215820313	-572.421325683594	82.0765075683594	0.825832903385162	0.952956557273865	1	82.0135116577148	6069
True	False	False	False	False	-3055.92895507813	-799.488037109375	287.267761230469	0.352544665336609	0.85125070810318	0.147856071591377	80.5752868652344	20869
True	False	False	False	False	-3055.71166992188	-1082.9765625	146.40673828125	0.46923965215683	0.915054619312286	0.22364217042923	73.5075759887695	9703
True	False	False	False	False	-3054.30224609375	-1029.87255859375	90.9496383666992	0.730561852455139	0.92268580198288	0.581985175609589	108.353660583496	8885
True	False	False	False	False	-3054.04077148438	-550.068725585938	147.515884399414	0.731516420841217	0.944452524185181	0.584881007671356	75.6992492675781	10068
True	False	False	False	False	-3055.60009765625	-242.745941162109	256.211791992188	0.70464676618576	0.952499270439148	0.514406740665436	77.0865783691406	17807
True	False	False	False	False	-3055.25830078125	-471.960876464844	218.500961303711	0.559347033500671	0.915866851806641	0.301671504974365	72.1776657104492	14219
True	False	False	False	False	-3053.43701171875	-289.686859130859	129.769607543945	0.659582018852234	0.946434617042542	0.428323924541473	68.6923065185547	8037
True	False	False	False	False	-3053.20727539063	-592.693786621094	82.0765075683594	0.8379065990448	0.959860801696777	1	66.2027053833008	4899
True	False	False	False	False	-3053.12133789063	-1148.150390625	164.153015136719	0.599493980407715	0.948412299156189	0.34542527794838	80.9121627807617	11975
True	False	False	False	False	-3052.85083007813	-1054.59301757813	114.241622924805	0.803241491317749	0.953740179538727	1	72.6019439697266	7478
True	False	False	False	False	-3052.6591796875	-423.982666015625	90.9496383666992	0.826298654079437	0.968230903148651	1	76.4146347045898	6266
True	False	False	False	False	-3052.38330078125	-1012.88714599609	87.6222152709961	0.75999253988266	0.946152925491333	0.695125102996826	110.607597351074	8738
True	False	False	False	False	-3051.404296875	-687.927978515625	100.931915283203	0.619311571121216	0.935430765151978	0.369997620582581	67.7802200317383	6168
True	False	False	False	False	-3052.23706054688	-21.8983879089355	63.2210922241211	0.668725430965424	0.94246232509613	0.443600505590439	71.1578979492188	4056
True	False	False	False	False	-3051.70434570313	-512.252136230469	110.914192199707	0.707581996917725	0.958051800727844	0.521181464195251	68.1399993896484	6814
True	False	False	False	False	-3051.03393554688	-167.433685302734	131.987884521484	0.496690660715103	0.899542689323425	0.245101183652878	65.470588684082	7791
True	False	False	False	False	-3050.19409179688	-1703.73937988281	185.226699829102	0.450075089931488	0.911109387874603	0.209620222449303	139.970062255859	23375
True	False	False	False	False	-3029.55395507813	-1696.58862304688	80.9673614501953	0.798263490200043	0.953432738780975	1	83.0821914672852	6065
True	False	False	False	False	-3045.82885742188	-1612.77416992188	239.574661254883	0.640224397182465	0.9389368891716	0.398668557405472	97.625	21087
True	False	False	False	False	-3049.57495117188	-717.903259277344	135.315322875977	0.474026203155518	0.910711586475372	0.227262198925018	74.3278656005859	9068
True	False	False	False	False	-3048.4912109375	-217.948974609375	82.0765075683594	0.711891770362854	0.971426606178284	0.531479299068451	71.8918914794922	5320
True	False	False	False	False	-3045.6533203125	-1512.89111328125	144.188446044922	0.62285840511322	0.922282814979553	0.374646186828613	80.3769226074219	10449
True	False	False	False	False	-3043.87060546875	-1416.8115234375	72.0942230224609	0.833017647266388	0.957297146320343	1	79.3538436889648	5158
True	False	False	False	False	-3045.20947265625	-1171.56335449219	250.666076660156	0.584617257118225	0.916376829147339	0.328364610671997	90.588493347168	20473
True	False	False	False	False	-3045.142578125	-92.600944519043	137.533599853516	0.682015299797058	0.934263944625854	0.467555910348892	64.3548355102539	7980
True	False	False	False	False	-3044.89453125	-992.153686523438	135.315322875977	0.749961793422699	0.958350896835327	0.649603843688965	76.9262313842773	9385
True	False	False	False	False	-3044.75952148438	-128.248626708984	103.150199890137	0.69622391462326	0.95685225725174	0.495934218168259	64.0215072631836	5954
True	False	False	False	False	-3044.00390625	-1383.21643066406	136.424453735352	0.676515161991119	0.956646144390106	0.457368969917297	87.8699188232422	10808
True	False	False	False	False	-3043.46166992188	-964.369689941406	15.5279874801636	0.800106346607208	0.94487601518631	1	74.1428604125977	1038
True	False	False	False	False	-3043.85815429688	-657.164001464844	135.315322875977	0.712555587291718	0.964607656002045	0.533104717731476	74.7377014160156	9118
True	False	False	False	False	-3042.67065429688	-271.694305419922	136.424453735352	0.718396246433258	0.964607656002045	0.547894239425659	73.2113800048828	9005
True	False	False	False	False	-3041.9638671875	25.5888710021973	151.952453613281	0.589486062526703	0.90183162689209	0.333828866481781	83.28466796875	11410
True	False	False	False	False	-3040.3583984375	-867.684387207031	145.297592163086	0.83562821149826	0.96301281452179	1	91.3511428833008	11967
True	False	False	False	False	-3038.35815429688	-1639.39282226563	170.807861328125	0.671129822731018	0.97060239315033	0.447772175073624	83.9935073852539	12935
True	False	False	False	False	-3031.26123046875	-1529.57678222656	170.807861328125	0.806975603103638	0.960792183876038	1	85.9025955200195	13229
True	False	False	False	False	-3038.11889648438	-1485.05859375	32.1651153564453	0.670478940010071	0.939938962459564	0.446636199951172	70.8275833129883	2054
True	False	False	False	False	-3036.54345703125	-1463.33093261719	124.223899841309	0.783444225788116	0.966963469982147	0.904983460903168	83.1696395874023	9315
True	False	False	False	False	-3027.28784179688	-1412.88513183594	88.7313537597656	0.745258808135986	0.961875200271606	0.631230175495148	78.2624969482422	6261
True	False	False	False	False	-3034.99340820313	-1344.65930175781	159.716445922852	0.674418985843658	0.948157370090485	0.453590780496597	83.4583358764648	12018
True	False	False	False	False	-3037.85864257813	-774.563171386719	153.061584472656	0.692510008811951	0.954286634922028	0.488203257322311	84.5362319946289	11666
True	False	False	False	False	-3037.22973632813	-394.761993408203	102.041061401367	0.688737690448761	0.954675555229187	0.480586379766464	71.6956558227539	6596
True	False	False	False	False	-3038.0224609375	-36.6032104492188	77.6399383544922	0.744004368782043	0.962945103645325	0.626579701900482	64.5714263916016	4520
True	False	False	False	False	-3037.00146484375	-521.943908691406	77.6399383544922	0.792614340782166	0.955290913581848	1	87.0999984741211	6097
True	False	False	False	False	-3036.71264648438	-411.900451660156	115.350761413574	0.607424437999725	0.953964829444885	0.354987353086472	70.2692337036133	7308
True	False	False	False	False	-3036.08715820313	-1316.03247070313	151.952453613281	0.791858732700348	0.966144263744354	1	95.6350402832031	13102
True	False	False	False	False	-3030.37377929688	-1296.66870117188	133.097030639648	0.79485547542572	0.965804636478424	1	85.6083297729492	10273
True	False	False	False	False	-3034.42822265625	-1227.40588378906	181.899276733398	0.611750721931458	0.941068530082703	0.360352516174316	85.6524353027344	14047
True	False	False	False	False	-3035.92749023438	-835.081481933594	188.554138183594	0.550683438777924	0.927257478237152	0.29310068488121	79	13430
True	False	False	False	False	-3035.57153320313	-955.032775878906	108.695907592773	0.685513734817505	0.950491905212402	0.474253714084625	81.0816345214844	7946
True	False	False	False	False	-3034.40942382813	-889.082580566406	135.315322875977	0.648346662521362	0.957384765148163	0.410704642534256	83.0327835083008	10130
True	False	False	False	False	-3035.455078125	-207.414215087891	148.625015258789	0.747713565826416	0.955782294273376	0.640626013278961	71.3059692382813	9555
True	False	False	False	False	-3034.37182617188	-1261.87182617188	170.807861328125	0.705213129520416	0.959237575531006	0.515699625015259	91.2792205810547	14057
True	False	False	False	False	-3034.08349609375	-1132.41760253906	82.0765075683594	0.702428579330444	0.932111859321594	0.5094074010849	98.9729766845703	7324
True	False	False	False	False	-3030.31396484375	-1030.70666503906	99.8227767944336	0.801836133003235	0.952234208583832	1	82.8333358764648	7455
True	False	False	False	False	-3032.35815429688	-722.319458007813	88.7313537597656	0.795180141925812	0.947039306163788	1	75.9250030517578	6074
True	False	False	False	False	-3032.45556640625	-357.122131347656	179.680999755859	0.616675138473511	0.936648011207581	0.366594463586807	71.1666641235352	11529
True	False	False	False	False	-3031.73974609375	-54.890453338623	104.259346008301	0.625520169734955	0.932648479938507	0.378189235925674	64.3510665893555	6049
True	False	False	False	False	-3031.25756835938	-605.763732910156	221.828384399414	0.733717083930969	0.94305145740509	0.591698050498962	86.1549987792969	17231
True	False	False	False	False	-3031.11279296875	-298.323974609375	120.896469116211	0.639395415782928	0.947994530200958	0.397470563650131	72.642204284668	7918
True	False	False	False	False	-3030.9365234375	-1012.39587402344	135.315322875977	0.68776923418045	0.93533718585968	0.478667497634888	82.7786865234375	10099
True	False	False	False	False	-3029.61694335938	-906.812805175781	123.114753723145	0.785416007041931	0.957431972026825	1	82.2432403564453	9129
True	False	False	False	False	-3029.08032226563	-740.353454589844	108.695907592773	0.846498012542725	0.966595351696014	1	76.9489822387695	7541
True	False	False	False	False	-3028.78930664063	-1104.47375488281	139.751892089844	0.751561641693115	0.964233458042145	0.656229555606842	83.7857131958008	10557
True	False	False	False	False	-3028.44946289063	-489.777313232422	116.459907531738	0.746517598628998	0.962451338768005	0.635997831821442	66.0857162475586	6939
True	False	False	False	False	-3028.09887695313	-1373.78466796875	127.551322937012	0.827134490013123	0.973160028457642	1	96.7652206420898	11128
True	False	False	False	False	-3027.56005859375	-1051.4697265625	135.315322875977	0.584528684616089	0.947645664215088	0.328266233205795	71.6475372314453	8741
True	False	False	False	False	-3027.65063476563	-688.582275390625	97.6044921875	0.598894655704498	0.891570568084717	0.344716459512711	67.2954559326172	5922
True	False	False	False	False	-3027.44287109375	-762.965454101563	128.660461425781	0.687648415565491	0.964343845844269	0.478429108858109	80.5172424316406	9340
True	False	False	False	False	-3026.73999023438	-1431.15466308594	145.297592163086	0.765121161937714	0.967889785766602	0.723130643367767	89.870231628418	11773
True	False	False	False	False	-3026.3759765625	-543.806762695313	120.896469116211	0.646152436733246	0.962406873703003	0.407398134469986	72.055046081543	7854
True	False	False	False	False	-3026.62475585938	-7.14945793151855	106.477630615234	0.844346523284912	0.964623808860779	1	89.15625	8559
True	False	False	False	False	-3026.37841796875	38.4873161315918	134.206176757813	0.801479279994965	0.959413766860962	1	79.636360168457	9636
True	False	False	False	False	-3024.48608398438	-234.430725097656	127.551322937012	0.641694486141205	0.963527202606201	0.400806427001953	67.5999984741211	7774
True	False	False	False	False	-3024.46826171875	-1732.42687988281	133.097030639648	0.582729041576385	0.961742758750916	0.326275229454041	103.224998474121	12387
True	False	False	False	False	-3017.76147460938	-1585.3056640625	130.878753662109	0.66521942615509	0.939897418022156	0.437635749578476	83.9237289428711	9903
True	False	False	False	False	-3022.85473632813	-985.059143066406	133.097030639648	0.683501660823822	0.942854046821594	0.47038009762764	82.8249969482422	9939
True	False	False	False	False	-3022.54907226563	-1482.51245117188	112.023338317871	0.787644565105438	0.959103643894196	1	82.9405975341797	8377
True	False	False	False	False	-3018.0234375	-1454.83142089844	135.315322875977	0.618199467658997	0.938036620616913	0.368556767702103	89.5901641845703	10930
True	False	False	False	False	-3019.27978515625	-649.7744140625	156.389007568359	0.749318718910217	0.959218680858612	0.646997332572937	75.8085098266602	10689
True	False	False	False	False	-3020.35546875	-25.8435020446777	115.350761413574	0.6888747215271	0.948232710361481	0.480859190225601	69.0288467407227	7179
True	False	False	False	False	-3016.77880859375	-75.8069763183594	128.660461425781	0.389025121927261	0.860035836696625	0.169312462210655	61.4051742553711	7123
True	False	False	False	False	-3016.42846679688	-956.822875976563	118.678184509277	0.834435343742371	0.962896168231964	1	82.4392547607422	8821
True	False	False	False	False	-3015.94311523438	-1774.15710449219	103.150199890137	0.793185532093048	0.96284031867981	1	123.473121643066	11483
True	False	False	False	False	-2981.021484375	-1764.75561523438	148.625015258789	0.77451878786087	0.947114109992981	0.789397180080414	102.611938476563	13750
True	False	False	False	False	-3015.01708984375	-1341.83142089844	107.586769104004	0.864201188087463	0.974181652069092	1	79.6494827270508	7726
True	False	False	False	False	-3015.26635742188	-1213.69299316406	205.191253662109	0.72498345375061	0.949889361858368	0.565742909908295	80.0162124633789	14803
True	False	False	False	False	-3011.1494140625	-928.459289550781	117.569046020508	0.713317394256592	0.9549640417099	0.534983396530151	67.2924499511719	7133
True	False	False	False	False	-3011.43139648438	-568.429016113281	106.477630615234	0.52269172668457	0.931427001953125	0.267146408557892	62.6875	6018
True	False	False	False	False	-3014.49658203125	-301.340881347656	90.9496383666992	0.788853049278259	0.958789765834808	1	77.1463394165039	6326
True	False	False	False	False	-3013.62768554688	11.233865737915	206.300399780273	0.489335924386978	0.891135394573212	0.239181041717529	81.4193572998047	15144
True	False	False	False	False	-3012.755859375	-419.525848388672	109.805053710938	0.762798249721527	0.957787871360779	0.709939241409302	73.8181838989258	7308
True	False	False	False	False	-3009.93969726563	-832.428649902344	163.043869018555	0.621305763721466	0.954775869846344	0.372601240873337	78.5714263916016	11550
True	False	False	False	False	-3009.82983398438	-681.556274414063	108.695907592773	0.873110473155975	0.974181652069092	1	118.571426391602	11620
True	False	False	False	False	-3009.318359375	-1752.49267578125	85.4039306640625	0.802311480045319	0.950159788131714	1	98.0519485473633	7550
True	False	False	False	False	-2979.43359375	-1733.62036132813	109.805053710938	0.785418212413788	0.95716655254364	1	92.3232345581055	9140
True	False	False	False	False	-3005.28588867188	-1693.33349609375	129.769607543945	0.727007806301117	0.956723928451538	0.571508407592773	84.3504257202148	9869
True	False	False	False	False	-3006.86669921875	-1604.23059082031	123.114753723145	0.807714879512787	0.953796982765198	1	89.1981964111328	9901
True	False	False	False	False	-3003.75732421875	-1319.38757324219	119.787330627441	0.785884737968445	0.949504971504211	1	93.8055572509766	10131
True	False	False	False	False	-3008.18212890625	-1048.29211425781	102.041061401367	0.708863019943237	0.953371345996857	0.524197518825531	77.5434799194336	7134
True	False	False	False	False	-3008.88452148438	-666.739379882813	109.805053710938	0.684647500514984	0.952796757221222	0.472578823566437	88.919189453125	8803
True	False	False	False	False	-3008.74487304688	-254.040069580078	184.117568969727	0.74627411365509	0.960310459136963	0.635067462921143	70.3493957519531	11678
True	False	False	False	False	-3007.74340820313	-717.5859375	141.970169067383	0.550760686397552	0.922366380691528	0.293175905942917	71.40625	9140
True	False	False	False	False	-3007.40478515625	-485.538146972656	102.041061401367	0.784656643867493	0.96284031867981	0.940379023551941	72.8260879516602	6700
True	False	False	False	False	-3005.99658203125	-1286.44128417969	149.734161376953	0.808782637119293	0.964154958724976	1	93.7481460571289	12656
True	False	False	False	False	-3005.19409179688	-1187.08874511719	197.427261352539	0.727336227893829	0.952317118644714	0.572457194328308	98.264045715332	17491
True	False	False	False	False	-3005.31274414063	-1140.67846679688	128.660461425781	0.720794081687927	0.944584786891937	0.554238379001617	94.4827575683594	10960
True	False	False	False	False	-3003.25708007813	-1123.75317382813	104.259346008301	0.77779358625412	0.957874178886414	0.82083135843277	85.2659606933594	8015
True	False	False	False	False	-3004.75708007813	-1018.48675537109	83.1856460571289	0.797147572040558	0.954089939594269	1	80.8000030517578	6060
True	False	False	False	False	-3004.60107421875	-384.889587402344	110.914192199707	0.739838838577271	0.950614631175995	0.6118004322052	70.0199966430664	7002
True	False	False	False	False	-3004.39038085938	-992.178771972656	86.513069152832	0.812731087207794	0.961495399475098	1	86.8589706420898	6775
True	False	False	False	False	-3004.1953125	-610.04541015625	117.569046020508	0.771331310272217	0.951650977134705	0.763932764530182	69.5283050537109	7370
True	False	False	False	False	-3003.01611328125	-1067.46057128906	118.678184509277	0.588513195514679	0.920142948627472	0.332728028297424	68.9439239501953	7377
True	False	False	False	False	-3002.666015625	-1569.95056152344	166.371292114258	0.577877461910248	0.937871515750885	0.320980578660965	91.2933349609375	13694
True	False	False	False	False	-3002.634765625	-209.008270263672	140.861022949219	0.70865386724472	0.957599461078644	0.523702561855316	74.1496047973633	9417
True	False	False	False	False	-3001.96655273438	31.9444541931152	107.586769104004	0.788666844367981	0.96985924243927	1	75.5051574707031	7324
True	False	False	False	False	-3001.900390625	-1631.01647949219	239.574661254883	0.79902595281601	0.945028722286224	1	92.1481475830078	19904
True	False	False	False	False	-2996.85302734375	-1557.52478027344	125.333038330078	0.572594583034515	0.954588413238525	0.315332144498825	85.0088500976563	9606
True	False	False	False	False	-3001.38720703125	-1248.91162109375	161.934722900391	0.683785915374756	0.951600730419159	0.470923721790314	88.5205459594727	12924
True	False	False	False	False	-3001.89379882813	-804.756042480469	169.698715209961	0.760390996932983	0.955241858959198	0.697161912918091	74.0392150878906	11328
True	False	False	False	False	-3001.44458007813	-511.738311767578	136.424453735352	0.631945669651031	0.936490833759308	0.386943191289902	66.9837417602539	8239
True	False	False	False	False	-3001.173828125	-1445.69482421875	134.206176757813	0.771839797496796	0.954732000827789	0.76773864030838	92.1735534667969	11153
True	False	False	False	False	-2999.65014648438	-1396.20202636719	120.896469116211	0.741812705993652	0.946764230728149	0.618682026863098	101.082565307617	11018
True	False	False	False	False	-3000.3701171875	-751.925598144531	146.40673828125	0.759680271148682	0.958910465240479	0.693543434143066	76.7575759887695	10132
True	False	False	False	False	-3000.09790039063	-1363.45751953125	159.716445922852	0.601037442684174	0.933738350868225	0.347259551286697	87.5069427490234	12601
True	False	False	False	False	-2998.61547851563	-1110.43725585938	65.4393768310547	0.717649579048157	0.934585809707642	0.545952379703522	100.661018371582	5939
True	False	False	False	False	-2999.91235351563	-1034.43859863281	70.9850845336914	0.778467297554016	0.95088666677475	0.828254580497742	85.6875	5484
True	False	False	False	False	-2999.22387695313	-973.898254394531	140.861022949219	0.589266538619995	0.946055591106415	0.333580106496811	79.4173202514648	10086
True	False	False	False	False	-2997.53881835938	-871.790771484375	180.790130615234	0.749299347400665	0.954541742801666	0.646919369697571	80.2392654418945	13079
True	False	False	False	False	-2999.5947265625	-590.302917480469	122.005615234375	0.704861104488373	0.96779066324234	0.51489520072937	69.2909088134766	7622
True	False	False	False	False	-2999.62524414063	-462.302917480469	110.914192199707	0.707581996917725	0.966773271560669	0.521181464195251	64.0599975585938	6406
True	False	False	False	False	-2998.54931640625	-775.606262207031	118.678184509277	0.748469054698944	0.95470005273819	0.643601417541504	84.4859848022461	9040
True	False	False	False	False	-2996.7578125	-337.884613037109	167.480438232422	0.65805584192276	0.954078197479248	0.42585951089859	70.3642349243164	10625
True	False	False	False	False	-2998.41162109375	-40.171028137207	128.660461425781	0.705485999584198	0.958573222160339	0.516324877738953	65.8965530395508	7644
True	False	False	False	False	-2996.82836914063	-158.669769287109	157.498153686523	0.671326637268066	0.958582580089569	0.44811674952507	76.5704193115234	10873
True	False	False	False	False	-2995.56298828125	-894.640197753906	179.680999755859	0.648191511631012	0.95440685749054	0.410469472408295	78.3518524169922	12693
True	False	False	False	False	-2993.06127929688	-703.329406738281	120.896469116211	0.816004395484924	0.956214725971222	1	81.5779800415039	8892
True	False	False	False	False	-2993.1767578125	-4.91988658905029	148.625015258789	0.782643020153046	0.951479077339172	0.888168036937714	79.5895538330078	10665
True	False	False	False	False	-2992.31298828125	-682.6318359375	158.607299804688	0.844015657901764	0.959189414978027	1	94.5874099731445	13526
True	False	False	False	False	-2990.92504882813	-644.431945800781	129.769607543945	0.719225645065308	0.961718082427979	0.550069808959961	66.3846130371094	7767
True	False	False	False	False	-2991.95581054688	54.0888290405273	116.459907531738	0.613265097141266	0.934644818305969	0.362256407737732	65.9619064331055	6926
True	False	False	False	False	-2990.0810546875	-1709.93664550781	139.751892089844	0.717676758766174	0.94419664144516	0.546022891998291	80.5714263916016	10152
True	False	False	False	False	-2983.54907226563	-1650.14575195313	129.769607543945	0.711567759513855	0.968620836734772	0.53068995475769	77.2564086914063	9039
True	False	False	False	False	-2981.63623046875	-1518.9521484375	278.394622802734	0.797987103462219	0.966035842895508	1	117.896415710449	29592
True	False	False	False	False	-2981.48486328125	-1330.60290527344	112.023338317871	0.801285207271576	0.971811234951019	1	85.7920761108398	8665
True	False	False	False	False	-2988.25634765625	-1094.27685546875	98.7136306762695	0.829100430011749	0.969454169273376	1	85.2022476196289	7583
True	False	False	False	False	-2989.58129882813	-431.542327880859	129.769607543945	0.690558314323425	0.963054895401001	0.484233826398849	65.529914855957	7667
True	False	False	False	False	-2987.61694335938	-1304.81286621094	138.64274597168	0.687515437602997	0.938628971576691	0.478166908025742	90.7440032958984	11343
True	False	False	False	False	-2986.69189453125	-1284.44006347656	112.023338317871	0.706498801708221	0.955571591854095	0.518659710884094	89.3267364501953	9022
True	False	False	False	False	-2985.6123046875	-950.12451171875	88.7313537597656	0.735508561134338	0.952183902263641	0.597400009632111	77.6999969482422	6216
True	False	False	False	False	-2987.45434570313	-494.870056152344	99.8227767944336	0.50737076997757	0.921557784080505	0.253937989473343	66.8444442749023	6016
True	False	False	False	False	-2987.13305664063	-933.453796386719	97.6044921875	0.632937669754028	0.930562436580658	0.38832101225853	75.5568161010742	6649
True	False	False	False	False	-2984.94970703125	-785.238891601563	120.896469116211	0.593472898006439	0.93785148859024	0.338388204574585	75.3853225708008	8217
True	False	False	False	False	-2986.27319335938	-554.272644042969	115.350761413574	0.656205236911774	0.956391155719757	0.422902166843414	64.1538467407227	6672
True	False	False	False	False	-2983.2568359375	-1241.84887695313	168.589569091797	0.583526968955994	0.945080518722534	0.327156156301498	110.868423461914	16852
True	False	False	False	False	-2982.19189453125	-1001.51373291016	160.825576782227	0.487882167100906	0.876650512218475	0.238026186823845	87.8069000244141	12732
True	False	False	False	False	-2983.06298828125	-187.145294189453	109.805053710938	0.539025843143463	0.905666470527649	0.281984508037567	64.9696960449219	6432
True	False	False	False	False	-2982.818359375	-839.253173828125	151.952453613281	0.717893838882446	0.962079882621765	0.546586036682129	71.1824798583984	9752
True	False	False	False	False	-2982.2158203125	17.002046585083	171.917007446289	0.672966301441193	0.946645557880402	0.45100474357605	100.974189758301	15651
True	False	False	False	False	-2980.08715820313	-1480.54907226563	153.061584472656	0.733375728130341	0.957384765148163	0.590627431869507	84.4927520751953	11660
True	False	False	False	False	-2979.44555664063	-974.125549316406	113.132476806641	0.595743238925934	0.928181171417236	0.341019809246063	74.4215698242188	7591
True	False	False	False	False	-2979.80541992188	-402.112731933594	120.896469116211	0.702958464622498	0.966258406639099	0.510592579841614	81.8348617553711	8920
True	False	False	False	False	-2979.4501953125	-71.7338943481445	131.987884521484	0.638762414455414	0.933018207550049	0.396559506654739	61.2268905639648	7286
True	False	False	False	False	-2979.23950195313	-577.05615234375	107.586769104004	0.747388184070587	0.96468061208725	0.639357089996338	64.4639205932617	6253
True	False	False	False	False	-2979.10546875	-1618.71301269531	115.350761413574	0.778573036193848	0.976333200931549	0.82945716381073	79.8461532592773	8304
True	False	False	False	False	-2974.40991210938	-1589.47058105469	200.754699707031	0.795972466468811	0.951021790504456	1	107.419891357422	19443
True	False	False	False	False	-2975.90161132813	-1421.22692871094	156.389007568359	0.669205605983734	0.938959360122681	0.444428205490112	94.3262405395508	13300
True	False	False	False	False	-2978.921875	-1147.30419921875	154.17073059082	0.603498816490173	0.924360573291779	0.350211083889008	99.0863342285156	13773
True	False	False	False	False	-2978.07666015625	-921.659484863281	102.041061401367	0.738865315914154	0.93991482257843	0.608482539653778	91.8695678710938	8452
True	False	False	False	False	-2977.861328125	-476.168151855469	95.3862075805664	0.578729212284088	0.933479189872742	0.321902513504028	69.5348815917969	5980
True	False	False	False	False	-2978.8974609375	-360.791870117188	157.498153686523	0.820758700370789	0.955556869506836	1	86.3732376098633	12265
True	False	False	False	False	-2976.21728515625	-446.415588378906	96.4953460693359	0.58545857667923	0.904497981071472	0.329300910234451	63.5862083435059	5532
True	False	False	False	False	-2975.46313476563	-531.006408691406	151.952453613281	0.703874409198761	0.956235826015472	0.512654602527618	64.28466796875	8807
True	False	False	False	False	-2974.21704101563	-1442.32873535156	176.353576660156	0.76180374622345	0.945183038711548	0.704558432102203	100.257858276367	15941
True	False	False	False	False	-2973.22119140625	-1828.02722167969	84.2947845458984	0.791891813278198	0.939456462860107	1	129.052627563477	9808
True	False	False	False	False	-2972.19091796875	-1683.62915039063	130.878753662109	0.706935942173004	0.949390709400177	0.519674301147461	81.5508499145508	9623
True	False	False	False	False	-2972.630859375	-721.650512695313	115.350761413574	0.748017251491547	0.958591163158417	0.641817271709442	74.586540222168	7757
True	False	False	False	False	-2972.41284179688	-1386.69860839844	168.589569091797	0.796495378017426	0.960792183876038	1	120.217102050781	18273
True	False	False	False	False	-2969.85717773438	-1232.45812988281	75.4216537475586	0.839752197265625	0.964830636978149	1	96.2352905273438	6544
True	False	False	False	False	-2971.06689453125	-1043.06481933594	166.371292114258	0.711920857429504	0.954527795314789	0.531550288200378	101.026664733887	15154
True	False	False	False	False	-2971.76440429688	-29.9900779724121	128.660461425781	0.653944551944733	0.947770297527313	0.419334411621094	68.7758636474609	7978
True	False	False	False	False	-2969.95239257813	-1177.8056640625	148.625015258789	0.672437250614166	0.928024232387543	0.450069338083267	105.507461547852	14138
True	False	False	False	False	-2968.64575195313	-1086.56262207031	198.536407470703	0.681388020515442	0.936639189720154	0.466373324394226	82.5474853515625	14776
True	False	False	False	False	-2969.36694335938	-748.76416015625	118.678184509277	0.560690820217133	0.95532888174057	0.303025811910629	68.9813079833984	7381
True	False	False	False	False	-2968.5224609375	-1005.86401367188	74.3125076293945	0.758645176887512	0.955290913581848	0.688388466835022	88.940299987793	5959
True	False	False	False	False	-2968.15673828125	-1870.40600585938	93.1679229736328	0.666415452957153	0.924875557422638	0.439655065536499	151.392852783203	12717
True	False	False	False	False	-2957.0244140625	-1847.11962890625	123.114753723145	0.798364579677582	0.958591163158417	1	104.360359191895	11584
True	False	False	False	False	-2954.880859375	-1711.68151855469	140.861022949219	0.78069794178009	0.955561459064484	0.856390178203583	84.968505859375	10791
True	False	False	False	False	-2957.90234375	-1640.72485351563	160.825576782227	0.694726705551147	0.951339662075043	0.492788851261139	89.8689651489258	13031
True	False	False	False	False	-2966.13159179688	-1211.10034179688	149.734161376953	0.655570149421692	0.944697499275208	0.421894937753677	111.614814758301	15068
True	False	False	False	False	-2967.37817382813	-495.097351074219	97.6044921875	0.784017562866211	0.944744050502777	0.919521510601044	102.931816101074	9058
True	False	False	False	False	-2967.33227539063	-182.978088378906	108.695907592773	0.777484655380249	0.960335493087769	0.817557096481323	69.7244873046875	6833
True	False	False	False	False	-2967.32641601563	-639.312744140625	106.477630615234	0.671523630619049	0.936671197414398	0.448461979627609	60.4791679382324	5806
True	False	False	False	False	-2966.19555664063	-462.931274414063	143.079315185547	0.801572740077972	0.956723928451538	1	76.7674407958984	9903
True	False	False	False	False	-2966.93212890625	51.3097648620605	168.589569091797	0.705263912677765	0.954329788684845	0.515815854072571	72.375	11001
True	False	False	False	False	-2965.84130859375	-265.451538085938	179.680999755859	0.629444658756256	0.931750297546387	0.38350123167038	78.141975402832	12659
True	False	False	False	False	-2963.55639648438	-1366.32775878906	146.40673828125	0.744143784046173	0.950994849205017	0.627091646194458	109.840911865234	14499
True	False	False	False	False	-2963.234375	-1309.28234863281	131.987884521484	0.739435315132141	0.942268550395966	0.61041921377182	86.5210113525391	10296
True	False	False	False	False	-2962.1884765625	-808.657897949219	163.043869018555	0.70708167552948	0.95894581079483	0.520013451576233	78.3061218261719	11511
True	False	False	False	False	-2961.78759765625	-1145.37854003906	106.477630615234	0.67927873134613	0.938393831253052	0.462436705827713	100.614585876465	9659
True	False	False	False	False	-2959.3310546875	-1115.43212890625	164.153015136719	0.636817038059235	0.918957054615021	0.393779218196869	80.2702713012695	11880
True	False	False	False	False	-2961.013671875	-906.673461914063	123.114753723145	0.755423963069916	0.963802456855774	0.673140406608582	92.3063049316406	10246
True	False	False	False	False	-2960.55126953125	5.75059652328491	109.805053710938	0.762798249721527	0.931943297386169	0.709939241409302	105.222221374512	10417
True	False	False	False	False	-2960.33325195313	-969.879577636719	83.1856460571289	0.80851811170578	0.953763663768768	1	71.2133331298828	5341
True	False	False	False	False	-2957.17309570313	-311.728729248047	179.680999755859	0.840546250343323	0.964829623699188	1	76.3950653076172	12376
True	False	False	False	False	-2957.36547851563	-53.5799865722656	170.807861328125	0.838484644889832	0.959490358829498	1	82.1298675537109	12648
True	False	False	False	False	-2956.30029296875	22.2648983001709	69.8759460449219	0.703073918819427	0.952956557273865	0.510851562023163	75.6031723022461	4763
True	False	False	False	False	-2956.23022460938	-1669.03430175781	107.586769104004	0.864201188087463	0.970127999782562	1	81.1030960083008	7867
True	False	False	False	False	-2953.96728515625	-1489.45910644531	169.698715209961	0.606914043426514	0.933376371860504	0.35436150431633	85.7647094726563	13122
True	False	False	False	False	-2951.5556640625	-1233.84790039063	109.805053710938	0.720394313335419	0.939042925834656	0.553169012069702	91.4040374755859	9049
True	False	False	False	False	-2953.04345703125	-830.358093261719	146.40673828125	0.708543181419373	0.952721297740936	0.523440957069397	78.4242401123047	10352
True	False	False	False	False	-2955.57153320313	-240.754180908203	229.592376708984	0.4744912981987	0.881547510623932	0.227616563439369	89.5845413208008	18544
True	False	False	False	False	-2955.00341796875	-10.7423067092896	115.350761413574	0.707784593105316	0.953850090503693	0.521656036376953	69.6442337036133	7243
True	False	False	False	False	-2952.9970703125	-753.425903320313	118.678184509277	0.778608024120331	0.960495412349701	0.829857766628265	74.3084106445313	7951
True	False	False	False	False	-2951.19262695313	-1032.97033691406	88.7313537597656	0.822043120861053	0.963565766811371	1	82.2624969482422	6581
True	False	False	False	False	-2951.10009765625	-1343.98010253906	167.480438232422	0.733267366886139	0.951980471611023	0.590288460254669	88.6423873901367	13385
True	False	False	False	False	-2950.119140625	-149.573623657227	184.117568969727	0.833019256591797	0.967193961143494	1	82.4036178588867	13679
True	False	False	False	False	-2950.07934570313	-1833.51440429688	92.0587844848633	0.730007886886597	0.926486432552338	0.580321133136749	115.240966796875	9565
True	False	False	False	False	-2948.92431640625	-1789.95007324219	131.987884521484	0.809868931770325	0.958252608776093	1	104.848739624023	12477
True	False	False	False	False	-2936.52490234375	-1718.15026855469	137.533599853516	0.607939004898071	0.928151488304138	0.355619817972183	88.1048355102539	10925
True	False	False	False	False	-2946.97436523438	-1322.81640625	118.678184509277	0.728201508522034	0.952382564544678	0.574975252151489	88.5233612060547	9472
True	False	False	False	False	-2948.978515625	-951.748107910156	102.041061401367	0.748013913631439	0.965986788272858	0.641803920269012	72.6956558227539	6688
True	False	False	False	False	-2949.91943359375	-73.0434646606445	103.150199890137	0.60920661687851	0.954126596450806	0.357184380292892	73.8064498901367	6864
True	False	False	False	False	-2949.39672851563	-875.386657714844	198.536407470703	0.780079424381256	0.962583482265472	0.847929775714874	75.977653503418	13600
True	False	False	False	False	-2948.68212890625	-1283.02905273438	153.061584472656	0.62613046169281	0.923795819282532	0.379008322954178	88.5434799194336	12219
True	False	False	False	False	-2946.07421875	-731.535949707031	92.0587844848633	0.686775207519531	0.938904821872711	0.476712793111801	86.3253021240234	7165
True	False	False	False	False	-2946.74780273438	-122.229042053223	82.0765075683594	0.825832903385162	0.971104025840759	1	65.8108139038086	4870
True	False	False	False	False	-2945.91357421875	-1686.23608398438	125.333038330078	0.694636762142181	0.946854650974274	0.492601156234741	92.9911499023438	10508
True	False	False	False	False	-2941.68408203125	-1627.57543945313	161.934722900391	0.677424550056458	0.955541551113129	0.459025532007217	86.1712341308594	12581
True	False	False	False	False	-2943.05517578125	-1475.55932617188	100.931915283203	0.847731947898865	0.969454169273376	1	84.3186798095703	7673
True	False	False	False	False	-2945.53833007813	-1421.70166015625	241.792938232422	0.423515230417252	0.901747405529022	0.191330149769783	87.5963287353516	19096
True	False	False	False	False	-2944.9716796875	-1185.48852539063	195.208984375	0.704208076000214	0.955339074134827	0.513410031795502	87.7840881347656	15450
True	False	False	False	False	-2944.39599609375	-992.237731933594	83.1856460571289	0.766254723072052	0.966213047504425	0.729920566082001	64.9199981689453	4869
True	False	False	False	False	-2944.5390625	-266.05224609375	108.695907592773	0.846498012542725	0.966595351696014	1	77.5510177612305	7600
True	False	False	False	False	-2944.61376953125	12.4160652160645	62.1119499206543	0.787172973155975	0.952294647693634	1	90.8392868041992	5087
True	False	False	False	False	-2942.38720703125	-975.375427246094	109.805053710938	0.615160465240479	0.938329517841339	0.364658802747726	76.8686904907227	7610
True	False	False	False	False	-2941.69799804688	-481.261322021484	96.4953460693359	0.751482903957367	0.964942038059235	0.655898630619049	75.1149444580078	6535
True	False	False	False	False	-2941.63012695313	-180.530670166016	93.1679229736328	0.772283971309662	0.957300961017609	0.771135985851288	77.25	6489
True	False	False	False	False	-2941.42749023438	-1066.3173828125	104.259346008301	0.77779358625412	0.942247927188873	0.82083135843277	81.3085098266602	7643
True	False	False	False	False	-2940.52807617188	-1529.482421875	195.208984375	0.791230380535126	0.961997210979462	1	124.568183898926	21924
True	False	False	False	False	-2938.4580078125	-1454.09448242188	131.987884521484	0.731520116329193	0.961718082427979	0.584892332553864	77.5966415405273	9234
True	False	False	False	False	-2940.38061523438	-1259.71569824219	116.459907531738	0.809028446674347	0.960910856723785	1	87.6190490722656	9200
True	False	False	False	False	-2938.0859375	-1382.1796875	206.300399780273	0.528114497661591	0.857985019683838	0.271981984376907	97.3279571533203	18103
True	False	False	False	False	-2937.64697265625	-1162.58056640625	128.660461425781	0.526312589645386	0.932530164718628	0.270365476608276	71.25	8265
True	False	False	False	False	-2936.42504882813	-1752.96264648438	174.135284423828	0.728463411331177	0.945473730564117	0.575742781162262	101.28662109375	15902
True	False	False	False	False	-2934.98754882813	-1213.22888183594	117.569046020508	0.816733479499817	0.957787871360779	1	83.5566024780273	8857
True	False	False	False	False	-2935.8671875	-252.322616577148	105.36848449707	0.786068022251129	0.95396763086319	1	97.1999969482422	9234
True	False	False	False	False	-2935.65795898438	55.7796936035156	146.40673828125	0.802794396877289	0.963884353637695	1	65.7348480224609	8677
True	False	False	False	False	-2934.94262695313	-5.95420598983765	131.987884521484	0.809868931770325	0.961795568466187	1	68.949577331543	8205
True	False	False	False	False	-2934.73999023438	-1019.61901855469	89.8404998779297	0.768874526023865	0.961515605449677	0.74665355682373	79.5802459716797	6446
True	False	False	False	False	-2932.6669921875	-1652.59240722656	102.041061401367	0.729883551597595	0.947857677936554	0.579949259757996	90.010871887207	8281
True	False	False	False	False	-2931.88354492188	-1083.07409667969	99.8227767944336	0.838416218757629	0.961163997650146	1	82.0777740478516	7387
True	False	False	False	False	-2934.22412109375	-850.925720214844	196.318130493164	0.785496652126312	0.962242305278778	1	84.5141220092773	14959
True	False	False	False	False	-2931.345703125	-644.289367675781	134.206176757813	0.783914089202881	0.968206346035004	0.916682362556458	77.4545440673828	9372
True	False	False	False	False	-2931.22119140625	-1561.8203125	185.226699829102	0.757708609104156	0.950250804424286	0.683835804462433	105.173652648926	17564
True	False	False	False	False	-2930.07299804688	-1349.59228515625	151.952453613281	0.543445944786072	0.92285144329071	0.286145210266113	78.7737197875977	10792
True	False	False	False	False	-2930.78881835938	-750.896484375	93.1679229736328	0.834939122200012	0.958110809326172	1	94.1904754638672	7912
True	False	False	False	False	-2929.16040039063	-1869.53662109375	171.917007446289	0.796354293823242	0.951413810253143	1	104.316131591797	16169
True	False	False	False	False	-2927.45483398438	-1593.70617675781	105.36848449707	0.786068022251129	0.955585777759552	1	86.1473693847656	8184
True	False	False	False	False	-2926.599609375	-1106.58483886719	164.153015136719	0.702428579330444	0.95135885477066	0.5094074010849	87.5810775756836	12962
True	False	False	False	False	-2925.74609375	-1040.55541992188	178.571853637695	0.58861893415451	0.869657099246979	0.332847446203232	71.3602447509766	11489
True	False	False	False	False	-2925.5087890625	-1292.16638183594	174.135284423828	0.762403786182404	0.952764511108398	0.707787096500397	92.1783447265625	14472
True	False	False	False	False	-2925.17504882813	-1138.62976074219	277.285491943359	0.375259459018707	0.857410848140717	0.161010444164276	87.3679962158203	21842
True	False	False	False	False	-2924.80297851563	-141.832595825195	169.698715209961	0.801735460758209	0.951999127864838	1	70.3856201171875	10769
True	False	False	False	False	-2909.53125	-1895.80236816406	146.40673828125	0.701489865779877	0.940850257873535	0.507321655750275	90.1287841796875	11897
True	False	False	False	False	-2909.40380859375	-1830.25927734375	129.769607543945	0.796257674694061	0.949699282646179	1	91.3589706420898	10689
True	False	False	False	False	-2922.00463867188	-1699.98522949219	109.805053710938	0.762798249721527	0.94793701171875	0.709939241409302	90.4242401123047	8952
True	False	False	False	False	-2922.91357421875	-1542.69982910156	107.586769104004	0.779021024703979	0.947612226009369	0.834679305553436	109.855667114258	10656
True	False	False	False	False	-2923.28515625	-1502.35339355469	138.64274597168	0.737775921821594	0.961688220500946	0.604826390743256	70.5920028686523	8824
True	False	False	False	False	-2920.92211914063	-1465.69580078125	116.459907531738	0.74296110868454	0.95954817533493	0.622785210609436	78.1904754638672	8210
True	False	False	False	False	-2923.0107421875	-874.600158691406	86.513069152832	0.775300621986389	0.944226861000061	0.796320915222168	74.2948684692383	5795
True	False	False	False	False	-2921.07299804688	-117.499114990234	79.8582229614258	0.815260469913483	0.952613890171051	1	59.2916679382324	4269
True	False	False	False	False	-2917.69482421875	29.0655498504639	165.262145996094	0.799794971942902	0.959777653217316	1	67.5033569335938	10058
True	False	False	False	False	-2916.45361328125	-1319.02478027344	146.40673828125	0.67818558216095	0.948863625526428	0.46042013168335	99.2045440673828	13095
True	False	False	False	False	-2915.65283203125	-1678.095703125	117.569046020508	0.750036954879761	0.95954817533493	0.649910449981689	77.4716949462891	8212
True	False	False	False	False	-2910.23706054688	-1634.95349121094	126.442184448242	0.700783967971802	0.94545990228653	0.505764663219452	78.3596496582031	8933
True	False	False	False	False	-2915.07836914063	-1402.44311523438	116.459907531738	0.652442932128906	0.938883244991302	0.416991353034973	75.533332824707	7931
True	False	False	False	False	-2914.72729492188	-1175.71081542969	134.206176757813	0.689197540283203	0.94665139913559	0.481502711772919	75.3719024658203	9120
True	False	False	False	False	-2913.93579101563	-1586.10583496094	118.678184509277	0.739972531795502	0.962967336177826	0.612260043621063	80.9813079833984	8665
True	False	False	False	False	-2909.82080078125	-1425.69506835938	127.551322937012	0.596684038639069	0.951645195484161	0.342118054628372	81.0956497192383	9326
True	False	False	False	False	-2913.02734375	-1222.9169921875	124.223899841309	0.814991533756256	0.956831932067871	1	82.3214263916016	9220
True	False	False	False	False	-2913.04833984375	-998.07666015625	175.244430541992	0.827935993671417	0.96829754114151	1	76.1772155761719	12036
True	False	False	False	False	-2912.986328125	-164.22868347168	112.023338317871	0.778208315372467	0.946478605270386	0.825352907180786	71.9207916259766	7264
True	False	False	False	False	-2912.638671875	-1244.11706542969	267.30322265625	0.442064553499222	0.836809277534485	0.203970611095428	97.8091278076172	23572
True	False	False	False	False	-2910.93139648438	-1195.24890136719	113.132476806641	0.750968396663666	0.958737015724182	0.653748691082001	77.0784301757813	7862
True	False	False	False	False	-2904.71484375	-1801.39636230469	125.333038330078	0.728755116462708	0.966258406639099	0.576600790023804	80.3893814086914	9084
True	False	False	False	False	-2902.3525390625	-1785.40563964844	189.663269042969	0.742433786392212	0.950647532939911	0.620891690254211	99.7368392944336	17055
True	False	False	False	False	-2902.29174804688	-1613.38793945313	156.389007568359	0.794880867004395	0.950994849205017	1	101.276596069336	14280
True	False	False	False	False	-2902.18310546875	-1345.0400390625	166.371292114258	0.653697848320007	0.918039619922638	0.41894805431366	91.4933319091797	13724
True	False	False	False	False	-2901.89477539063	-1109.94213867188	144.188446044922	0.751398801803589	0.962879180908203	0.655545711517334	83.8153839111328	10896
True	False	False	False	False	-2901.8173828125	-1749.904296875	191.881561279297	0.598202109336853	0.924399018287659	0.343899667263031	84.5086669921875	14620
True	False	False	False	False	-2895.22583007813	-1719.84265136719	189.663269042969	0.645471632480621	0.959900319576263	0.406380712985992	85.9532165527344	14698
True	False	False	False	False	-2898.00927734375	-1562.74938964844	201.863830566406	0.78311288356781	0.962821066379547	0.897637963294983	98.6703262329102	17958
True	False	False	False	False	-2900.52612304688	-85.398193359375	147.515884399414	0.757547676563263	0.946157932281494	0.683063745498657	65.5864639282227	8723
True	False	False	False	False	-2899.95166015625	-1533.04541015625	154.17073059082	0.753657400608063	0.962737262248993	0.665235459804535	81.115104675293	11275
True	False	False	False	False	-2896.7021484375	-1446.54113769531	123.114753723145	0.672101736068726	0.9578537940979	0.449477881193161	74.405403137207	8259
True	False	False	False	False	-2898.79516601563	-1039.23413085938	176.353576660156	0.462909698486328	0.895001232624054	0.218928948044777	78.3333358764648	12455
True	False	False	False	False	-2899.34448242188	-138.997619628906	64.3302307128906	0.680457472801208	0.89995926618576	0.464629203081131	104.517242431641	6062
True	False	False	False	False	-2899.39916992188	-109.298881530762	99.8227767944336	0.86581426858902	0.968959093093872	1	63.7444458007813	5737
True	False	False	False	False	-2898.74731445313	-179.364852905273	116.459907531738	0.652442932128906	0.955321669578552	0.416991353034973	64.6666641235352	6790
True	False	False	False	False	-2897.71850585938	-1143.54821777344	94.2770690917969	0.791837513446808	0.948728680610657	1	77.7882385253906	6612
True	False	False	False	False	-2896.44287109375	-14.6924257278442	93.1679229736328	0.738803207874298	0.950181484222412	0.6082723736763	95.1071395874023	7989
True	False	False	False	False	-2897.70483398438	36.1436004638672	103.150199890137	0.793185532093048	0.955588459968567	1	91.6989212036133	8528
True	False	False	False	False	-2895.861328125	-1689.24011230469	133.097030639648	0.718917906284332	0.933302879333496	0.549260377883911	77.7916641235352	9335
True	False	False	False	False	-2893.88134765625	-1509.79089355469	178.571853637695	0.552253782749176	0.91353040933609	0.294633984565735	83.9440994262695	13515
True	False	False	False	False	-2895.84619140625	-1401.76110839844	93.1679229736328	0.738803207874298	0.950181484222412	0.6082723736763	76.4404754638672	6421
True	False	False	False	False	-2894.201171875	-1302.72143554688	159.716445922852	0.537146985530853	0.897574722766876	0.280235320329666	79.5208358764648	11451
True	False	False	False	False	-2893.2451171875	-1484.94201660156	179.680999755859	0.648191511631012	0.918038249015808	0.410469472408295	95.6172866821289	15490
True	False	False	False	False	-2893.15893554688	-629.165649414063	115.350761413574	0.778573036193848	0.943527936935425	0.82945716381073	74.5673065185547	7755
True	False	False	False	False	-2892.71435546875	-1849.13659667969	206.300399780273	0.714052736759186	0.954186856746674	0.536810696125031	89.6559143066406	16676
True	False	False	False	False	-2885.02880859375	-1633.75024414063	108.695907592773	0.755093216896057	0.954018115997314	0.671637296676636	105.367347717285	10326
True	False	False	False	False	-2887	-1428.59326171875	98.7136306762695	0.706082999706268	0.944106340408325	0.517698526382446	78.0224685668945	6944
True	False	False	False	False	-2888.2353515625	-1220.90930175781	280.612915039063	0.303044557571411	0.740287005901337	0.121278434991837	92.3359680175781	23361
True	False	False	False	False	-2890.08056640625	-1094.63586425781	96.4953460693359	0.799865543842316	0.957300961017609	1	76.3563232421875	6643
True	False	False	False	False	-2889.6328125	-283.9912109375	92.0587844848633	0.798473179340363	0.943685412406921	1	87.7710876464844	7285
True	False	False	False	False	-2889.19262695313	-1177.36950683594	147.515884399414	0.77680242061615	0.958606481552124	0.810584485530853	77.4962387084961	10307
True	False	False	False	False	-2887.47778320313	-1285.7685546875	21.0736961364746	0.765837788581848	0.95370626449585	0.727394282817841	63.1052627563477	1199
True	False	False	False	False	-2881.9931640625	-1589.7431640625	167.480438232422	0.740312814712524	0.949988842010498	0.61343377828598	86.3907318115234	13045
True	False	False	False	False	-2880.13745117188	-1400.33972167969	72.0942230224609	0.700715720653534	0.945610642433167	0.505614638328552	84.9230804443359	5520
True	False	False	False	False	-2880.31518554688	-1371.95861816406	306.123168945313	0.398819357156754	0.852566838264465	0.175381660461426	114.278984069824	31541
True	False	False	False	False	-2877.26440429688	-1886.38781738281	141.970169067383	0.816491663455963	0.967863619327545	1	93.546875	11974
True	False	False	False	False	-2876.7822265625	-1272.21936035156	151.952453613281	0.772331058979034	0.950994849205017	0.771500051021576	86.8321151733398	11896
True	False	False	False	False	-2873.314453125	-1740.37268066406	173.026138305664	0.686031520366669	0.941708922386169	0.475260227918625	76.3974380493164	11918
True	False	False	False	False	-2876.34765625	-1668.58959960938	147.515884399414	0.699802994728088	0.946365594863892	0.503616988658905	105.631576538086	14049
True	False	False	False	False	-2870.43896484375	-1422.93249511719	98.7136306762695	0.768758356571198	0.956959247589111	0.745877683162689	88.5617980957031	7882
True	False	False	False	False	-2875.50146484375	-1315.931640625	72.0942230224609	0.820256590843201	0.95479941368103	1	78.1692276000977	5081
True	False	False	False	False	-2870.51000976563	-1301.7783203125	67.6576614379883	0.85745632648468	0.967569947242737	1	74.6721343994141	4555
True	False	False	False	False	-2874.990234375	-1195.724609375	98.7136306762695	0.829100430011749	0.959447026252747	1	80.6067428588867	7174
True	False	False	False	False	-2874.87060546875	-1247.27722167969	205.191253662109	0.488123744726181	0.86443418264389	0.238217741250992	87.7189178466797	16228
True	False	False	False	False	-2874.81909179688	-898.255737304688	78.7490768432617	0.719543635845184	0.929735004901886	0.550909161567688	57.3661956787109	4073
True	False	False	False	False	-2869.15795898438	-1837.94006347656	113.132476806641	0.785913348197937	0.950895130634308	1	86.9509811401367	8869
True	False	False	False	False	-2867.48266601563	-1817.25170898438	150.843307495117	0.748016774654388	0.952141880989075	0.64181524515152	95.8235321044922	13032
True	False	False	False	False	-2867.734375	-1772.13024902344	189.663269042969	0.76875227689743	0.953302979469299	0.745836973190308	85.3801193237305	14600
True	False	False	False	False	-2864.60400390625	-1649.94982910156	126.442184448242	0.618107497692108	0.963279843330383	0.368437945842743	83.8245620727539	9556
True	False	False	False	False	-2866.87426757813	-1446.12646484375	141.970169067383	0.721593976020813	0.952821373939514	0.556392550468445	75.4296875	9655
True	False	False	False	False	-2864.75805664063	-1399.98864746094	93.1679229736328	0.587583184242249	0.938775300979614	0.331679940223694	76.4285736083984	6420
True	False	False	False	False	-2866.21166992188	-1345.08825683594	158.607299804688	0.628862261772156	0.92266309261322	0.382706135511398	75.3985977172852	10782
True	False	False	False	False	-2866.10302734375	-1211.271484375	74.3125076293945	0.698115170001984	0.950911939144135	0.499964475631714	71.4925384521484	4790
True	False	False	False	False	-2858.03735351563	-1868.77380371094	176.353576660156	0.705615639686584	0.936906278133392	0.516622424125671	94.9811325073242	15102
True	False	False	False	False	-2861.5888671875	-1514.39501953125	207.409545898438	0.732821106910706	0.949889361858368	0.588898241519928	85.0374298095703	15902
True	False	False	False	False	-2861.84057617188	-1187.63537597656	95.3862075805664	0.801153242588043	0.951156854629517	1	85.0581359863281	7315
True	False	False	False	False	-2861.38916015625	-1479.88781738281	105.36848449707	0.691287457942963	0.944881737232208	0.485709577798843	79.1157913208008	7516
True	False	False	False	False	-2859.79296875	-1377.13000488281	136.424453735352	0.693406701087952	0.95738160610199	0.490048199892044	110.617889404297	13606
True	False	False	False	False	-2861.29663085938	-1233.53869628906	86.513069152832	0.775300621986389	0.959884345531464	0.796320915222168	74.3846130371094	5802
True	False	False	False	False	-2856.65087890625	-1101.96520996094	195.208984375	0.816621363162994	0.960180521011353	1	81.7215881347656	14383
True	False	False	False	False	-2860.05224609375	-169.87663269043	106.477630615234	0.81877213716507	0.959554612636566	1	87.34375	8385
True	False	False	False	False	-2855.0283203125	-1701.96557617188	200.754699707031	0.70326840877533	0.949015736579895	0.511288344860077	87.8895034790039	15908
True	False	False	False	False	-2852.24682617188	-1664.37133789063	151.952453613281	0.665282309055328	0.926693141460419	0.437741488218307	117.145988464355	16049
True	False	False	False	False	-2852.08081054688	-1317.59387207031	151.952453613281	0.55980372428894	0.914427161216736	0.302130997180939	77.0218963623047	10552
True	False	False	False	False	-2852.88427734375	-1146.94006347656	128.660461425781	0.811424374580383	0.95470005273819	1	96.8362045288086	11233
True	False	False	False	False	-2853.427734375	-302.684143066406	109.805053710938	0.785418212413788	0.964160740375519	1	93.6262588500977	9269
True	False	False	False	False	-2852.59692382813	-1297.70983886719	36.6016845703125	0.580488204956055	0.949970483779907	0.32381671667099	72.8787841796875	2405
True	False	False	False	False	-2851.02294921875	-1599.548828125	216.282684326172	0.729912221431732	0.946858823299408	0.580034792423248	130.600006103516	25467
True	False	False	False	False	-2849.95556640625	-1843.8330078125	104.259346008301	0.684010803699493	0.939042925834656	0.47135466337204	86.5531921386719	8136
True	False	False	False	False	-2849.548828125	-1341.50952148438	18.8554134368896	0.733056426048279	0.943199634552002	0.589630365371704	61.470588684082	1045
True	False	False	False	False	-2849.32348632813	-1540.35522460938	175.244430541992	0.372457027435303	0.754928350448608	0.159351691603661	73.9430389404297	11683
True	False	False	False	False	-2844.61401367188	-1900.25708007813	140.861022949219	0.789145231246948	0.95333856344223	1	94.2913360595703	11975
True	False	False	False	False	-2846.45654296875	-1480.54504394531	85.4039306640625	0.740752220153809	0.95036518573761	0.614958584308624	73.0649337768555	5626
True	False	False	False	False	-2846.166015625	-1195.37451171875	156.389007568359	0.682009041309357	0.959343791007996	0.467544049024582	82.3404235839844	11610
True	False	False	False	False	-2846.3388671875	-106.705009460449	344.943145751953	0.569082140922546	0.937224209308624	0.311641663312912	78.9549865722656	24555
True	False	False	False	False	-2845.47412109375	-1437.61767578125	153.061584472656	0.646318197250366	0.941646456718445	0.407646477222443	78.7463760375977	10867
True	False	False	False	False	-2844.40649414063	-1634.11962890625	92.0587844848633	0.787859082221985	0.942213416099548	1	115.469879150391	9584
True	False	False	False	False	-2841.25048828125	-1460.21948242188	117.569046020508	0.72139585018158	0.944688856601715	0.555857241153717	74.4433975219727	7891
True	False	False	False	False	-2841.79833984375	-1287.75329589844	174.135284423828	0.569272994995117	0.888651132583618	0.311840862035751	86.2101898193359	13535
True	False	False	False	False	-2834.15258789063	-1805.94616699219	170.807861328125	0.728058516979218	0.962758660316467	0.574557244777679	114.837661743164	17685
True	False	False	False	False	-2840.60327148438	-1617.57189941406	80.9673614501953	0.735607385635376	0.968230903148651	0.59771865606308	90.0410995483398	6573
True	False	False	False	False	-2839.13305664063	-1233.06457519531	86.513069152832	0.812731087207794	0.945775926113129	1	74.8333358764648	5837
True	False	False	False	False	-2840.53759765625	-240.955001831055	93.1679229736328	0.792964518070221	0.960905730724335	1	78.1428604125977	6564
True	False	False	False	False	-2838.79858398438	-1574.31604003906	98.7136306762695	0.768758356571198	0.94322258234024	0.745877683162689	86.9550552368164	7739
True	False	False	False	False	-2838.568359375	-281.569183349609	77.6399383544922	0.754616916179657	0.936692595481873	0.669491648674011	80.1857147216797	5613
True	False	False	False	False	-2837.93774414063	-1754.02307128906	146.40673828125	0.779091417789459	0.959755480289459	0.835518538951874	76.4393920898438	10090
True	False	False	False	False	-2830.564453125	-1512.51916503906	100.931915283203	0.847731947898865	0.961163997650146	1	78.516487121582	7145
True	False	False	False	False	-2837.10205078125	-1375.88293457031	133.097030639648	0.666767001152039	0.945495128631592	0.440251618623734	72.4416656494141	8693
True	False	False	False	False	-2832.72143554688	-1325.13928222656	127.551322937012	0.761736512184143	0.955318808555603	0.704199910163879	94.295654296875	10844
True	False	False	False	False	-2833.33178710938	-705.33154296875	158.607299804688	0.78651762008667	0.956012606620789	1	69.1888122558594	9894
True	False	False	False	False	-2830.36157226563	-1874.34631347656	154.17073059082	0.68147999048233	0.926847755908966	0.466546475887299	93.2877731323242	12967
True	False	False	False	False	-2822.17358398438	-1842.0712890625	122.005615234375	0.613794684410095	0.938839554786682	0.36292552947998	73.0636367797852	8037
True	False	False	False	False	-2824.583984375	-1695.72204589844	140.861022949219	0.652496755123138	0.909639060497284	0.417074978351593	102.527557373047	13021
True	False	False	False	False	-2829.28125	-1528.3916015625	87.6222152709961	0.694826781749725	0.960596144199371	0.492997974157333	75.2784805297852	5947
True	False	False	False	False	-2830.27001953125	-1403.57604980469	173.026138305664	0.730620563030243	0.954620122909546	0.582162261009216	79.6410293579102	12424
True	False	False	False	False	-2829.712890625	-129.493179321289	197.427261352539	0.70356810092926	0.960547685623169	0.511963069438934	65.6235961914063	11681
True	False	False	False	False	-2829.0244140625	-1216.53637695313	123.114753723145	0.746964454650879	0.953504741191864	0.637715458869934	70.4684677124023	7822
True	False	False	False	False	-2827.26733398438	-1486.6123046875	115.350761413574	0.653259515762329	0.953669428825378	0.418262958526611	70.3942337036133	7321
True	False	False	False	False	-2827.07861328125	-38.7885589599609	356.034576416016	0.779400050640106	0.934590578079224	0.839266538619995	65.0373840332031	20877
True	False	False	False	False	-2826.86572265625	-1582.09558105469	84.2947845458984	0.640076875686646	0.95184999704361	0.398454904556274	75.2763137817383	5721
True	False	False	False	False	-2826.15966796875	-1082.18054199219	143.079315185547	0.772836744785309	0.950858533382416	0.775464057922363	78.0930252075195	10074
True	False	False	False	False	-2826.24658203125	-469.360717773438	184.117568969727	0.770222425460815	0.945999085903168	0.755918800830841	64.8795166015625	10770
True	False	False	False	False	-2824.97143554688	-289.323028564453	85.4039306640625	0.830078601837158	0.958222687244415	1	66	5082
True	False	False	False	False	-2824.10595703125	-1720.47045898438	166.371292114258	0.499085277318954	0.865117907524109	0.247057303786278	88.1600036621094	13224
True	False	False	False	False	-2823.74829101563	-1621.82189941406	176.353576660156	0.523171663284302	0.936105966567993	0.267570912837982	94.8553466796875	15082
True	False	False	False	False	-2823.86450195313	-1339.64331054688	88.7313537597656	0.784437417984009	0.966900050640106	0.932413876056671	80.6750030517578	6454
True	False	False	False	False	-2820.44702148438	-1455.54895019531	92.0587844848633	0.739471137523651	0.954608798027039	0.610541462898254	72.9518051147461	6055
True	False	False	False	False	-2818.95874023438	-1428.32141113281	176.353576660156	0.649699211120605	0.913934171199799	0.412763774394989	71.7358474731445	11406
True	False	False	False	False	-2820.2607421875	-1274.49975585938	96.4953460693359	0.836953818798065	0.961175799369812	1	115.678161621094	10064
True	False	False	False	False	-2820.23852539063	-1360.3173828125	159.716445922852	0.811793208122253	0.94768214225769	1	79.3611145019531	11428
True	False	False	False	False	-2814.05541992188	-343.421569824219	290.595184326172	0.839425504207611	0.96204936504364	1	88.3969497680664	23160
True	False	False	False	False	-2812.42333984375	53.5320625305176	126.442184448242	0.829544961452484	0.960495412349701	1	70.5614013671875	8044
True	False	False	False	False	-2812.2900390625	-709.499267578125	122.005615234375	0.740235030651093	0.941476404666901	0.613164842128754	77.4090881347656	8515
True	False	False	False	False	-2809.24291992188	-1758.7900390625	232.919815063477	0.674986660480499	0.938972413539886	0.454608529806137	85.6999969482422	17997
True	False	False	False	False	-2811.90209960938	-1650.23449707031	146.40673828125	0.770961821079254	0.954671502113342	0.761220216751099	106.590911865234	14070
True	False	False	False	False	-2811.42065429688	-1605.39233398438	85.4039306640625	0.802311480045319	0.961495399475098	1	104.623374938965	8056
True	False	False	False	False	-2811.27661132813	-1539.75158691406	114.241622924805	0.482396900653839	0.934470534324646	0.233713045716286	68.2330093383789	7028
True	False	False	False	False	-2804.83618164063	-1467.24291992188	107.586769104004	0.678518652915955	0.945313990116119	0.461032927036285	73.5979385375977	7139
True	False	False	False	False	-2811.09204101563	-1205.966796875	95.3862075805664	0.827333629131317	0.963002026081085	1	69.5	5977
True	False	False	False	False	-2806.5478515625	-1172.90832519531	145.297592163086	0.826566219329834	0.959802567958832	1	73.2442779541016	9595
True	False	False	False	False	-2804.5537109375	-567.492980957031	164.153015136719	0.786518931388855	0.958681583404541	1	71.2770233154297	10549
True	False	False	False	False	-2804.244140625	-1341.80603027344	90.9496383666992	0.744097054004669	0.953488349914551	0.626919984817505	72.8048782348633	5970
True	False	False	False	False	-2802.3291015625	-1874.876953125	238.465515136719	0.773190915584564	0.959351003170013	0.778298676013947	87.4465103149414	18801
True	False	False	False	False	-2788.24877929688	-1841.3671875	199.645553588867	0.617426574230194	0.931246280670166	0.367559999227524	80.6333312988281	14514
True	False	False	False	False	-2797.97875976563	-1577.53515625	137.533599853516	0.750816345214844	0.959237992763519	0.65311735868454	77.3467712402344	9591
True	False	False	False	False	-2800.41748046875	-1508.93908691406	115.350761413574	0.825085759162903	0.964817047119141	1	74.1730804443359	7714
True	False	False	False	False	-2800.52709960938	-1269.22729492188	95.3862075805664	0.625797092914581	0.939143061637878	0.378560572862625	66.3488388061523	5706
True	False	False	False	False	-2802.1689453125	-450.129028320313	154.17073059082	0.746117413043976	0.962924122810364	0.634470880031586	64.0503616333008	8903
True	False	False	False	False	-2799.978515625	-1487.13317871094	102.041061401367	0.761244773864746	0.961780726909637	0.701598525047302	81.7826080322266	7524
True	False	False	False	False	-2799.30737304688	-1554.1708984375	125.333038330078	0.769035220146179	0.947623908519745	0.747732698917389	76.7345123291016	8671
True	False	False	False	False	-2796.2275390625	-199.111755371094	135.315322875977	0.626807868480682	0.961923837661743	0.379920482635498	59.2622947692871	7230
True	False	False	False	False	-2795.861328125	-1814.29431152344	143.079315185547	0.685546875	0.920206606388092	0.474318087100983	79.3100738525391	10231
True	False	False	False	False	-2793.27905273438	-1783.32763671875	157.498153686523	0.650261461734772	0.941641449928284	0.413624554872513	81.6478881835938	11594
True	False	False	False	False	-2794.16528320313	-1691.64868164063	150.843307495117	0.572700321674347	0.91540664434433	0.315444022417068	72.0220565795898	9795
True	False	False	False	False	-2794.94189453125	-589.91796875	118.678184509277	0.824438512325287	0.960910856723785	1	96.7570114135742	10353
True	False	False	False	False	-2793.94409179688	-1724.17407226563	143.079315185547	0.792992413043976	0.963690519332886	1	75.5116271972656	9741
True	False	False	False	False	-2786.16137695313	-1666.52966308594	87.6222152709961	0.608697593212128	0.924300670623779	0.356555014848709	93.3924026489258	7378
True	False	False	False	False	-2793.59912109375	-1372.72302246094	109.805053710938	0.741141617298126	0.93971049785614	0.616318583488464	77.7676773071289	7699
True	False	False	False	False	-2787.87255859375	-1325.42163085938	133.097030639648	0.773899257183075	0.959360659122467	0.784122228622437	91.3916702270508	10967
True	False	False	False	False	-2790.076171875	-639.404907226563	131.987884521484	0.80079972743988	0.955568492412567	1	80.6806716918945	9601
True	False	False	False	False	-2791.4658203125	-122.662010192871	187.44499206543	0.676199793815613	0.949905931949615	0.456797003746033	59.8639068603516	10117
True	False	False	False	False	-2789.68359375	-1249.11987304688	160.825576782227	0.786189377307892	0.962737262248993	1	73.9172439575195	10718
True	False	False	False	False	-2785.02783203125	-1348.20434570313	108.695907592773	0.733655333518982	0.947171986103058	0.591503977775574	87.4081649780273	8566
True	False	False	False	False	-2783.60375976563	-1623.86413574219	175.244430541992	0.800619006156921	0.958387315273285	1	85.044303894043	13437
True	False	False	False	False	-2783.09887695313	-1515.25390625	117.569046020508	0.621797382831573	0.957952260971069	0.373246967792511	73.2641525268555	7766
True	False	False	False	False	-2782.38037109375	-1180.52282714844	160.825576782227	0.778323948383331	0.936902940273285	0.826640605926514	65.5586242675781	9506
True	False	False	False	False	-2778.02661132813	-1741.46337890625	131.987884521484	0.767450094223022	0.961380958557129	0.737363755702972	76.6722717285156	9124
True	False	False	False	False	-2776.83544921875	-1553.2861328125	138.64274597168	0.542714774608612	0.930684149265289	0.285452485084534	70.0960006713867	8762
True	False	False	False	False	-2781.11962890625	-1423.81433105469	140.861022949219	0.789145231246948	0.953919410705566	1	65.6535415649414	8338
True	False	False	False	False	-2781.26904296875	-1390.64501953125	149.734161376953	0.788483679294586	0.955324351787567	1	72.1703720092773	9743
True	False	False	False	False	-2779.95947265625	-1263.318359375	67.6576614379883	0.635597407817841	0.959679543972015	0.392050921916962	61.8852462768555	3775
True	False	False	False	False	-2778.47412109375	-398.569885253906	114.241622924805	0.827207922935486	0.956243515014648	1	57.1456298828125	5886
True	False	False	False	False	-2777.74658203125	-1147.56726074219	157.498153686523	0.683031260967255	0.963158130645752	0.469482928514481	67.8098602294922	9629
True	False	False	False	False	-2776.96484375	-1481.44738769531	95.3862075805664	0.625797092914581	0.929569900035858	0.378560572862625	63.1860466003418	5434
True	False	False	False	False	-2776.82006835938	-1645.17956542969	120.896469116211	0.783979654312134	0.958591163158417	0.918468296527863	78.5779800415039	8565
True	False	False	False	False	-2773.74926757813	-1585.78088378906	102.041061401367	0.770813465118408	0.957610249519348	0.760143399238586	85.8152160644531	7895
True	False	False	False	False	-2776.31274414063	-337.952423095703	140.861022949219	0.789145231246948	0.956723928451538	1	74.6456680297852	9480
True	False	False	False	False	-2774.87646484375	-176.589492797852	122.005615234375	0.748618364334106	0.936898291110992	0.64419424533844	68.5727310180664	7543
True	False	False	False	False	-2773.076171875	-1122.3017578125	169.698715209961	0.700633823871613	0.935226619243622	0.505434811115265	83.7058792114258	12807
True	False	False	False	False	-2772.48803710938	-1763.17028808594	149.734161376953	0.808782637119293	0.954752922058105	1	75.3111114501953	10167
True	False	False	False	False	-2770.8369140625	-628.700012207031	108.695907592773	0.83582991361618	0.95887416601181	1	77.3979568481445	7585
True	False	False	False	False	-2770.7568359375	-1527.43579101563	115.350761413574	0.791780471801758	0.952097654342651	1	72.25	7514
True	False	False	False	False	-2769.23461914063	-1368.81628417969	133.097030639648	0.726596474647522	0.94782829284668	0.570325434207916	71.4499969482422	8574
True	False	False	False	False	-2769.36962890625	-1318.11389160156	87.6222152709961	0.82315069437027	0.950159788131714	1	87.7721481323242	6934
True	False	False	False	False	-2766.513671875	-1349.39172363281	98.7136306762695	0.745678246021271	0.957610249519348	0.63280725479126	75.6741561889648	6735
True	False	False	False	False	-2766.74633789063	-647.349670410156	80.9673614501953	0.826583564281464	0.961753726005554	1	72.4246597290039	5287
True	False	False	False	False	-2766.4189453125	-1805.23547363281	149.734161376953	0.677455425262451	0.940739750862122	0.45908197760582	76.2444458007813	10293
True	False	False	False	False	-2765.43774414063	-1665.47937011719	115.350761413574	0.707784593105316	0.958860516548157	0.521656036376953	82.6346130371094	8594
True	False	False	False	False	-2765.58081054688	-612.164245605469	149.734161376953	0.838855147361755	0.966879963874817	1	76.9481506347656	10388
True	False	False	False	False	-2764.974609375	-1871.21740722656	147.515884399414	0.796800673007965	0.960830867290497	1	87.3233108520508	11614
True	False	False	False	False	-2765.21411132813	-1699.16320800781	126.442184448242	0.620696425437927	0.94860965013504	0.37180295586586	71.1666641235352	8113
True	False	False	False	False	-2763.61694335938	-1897.56005859375	197.427261352539	0.615491211414337	0.934025883674622	0.365080237388611	92.2865142822266	16427
True	False	False	False	False	-2762.46044921875	-1410.29260253906	80.9673614501953	0.826583564281464	0.959860801696777	1	88.4520568847656	6457
True	False	False	False	False	-2755.11987304688	-1835.98400878906	168.589569091797	0.62656706571579	0.930866420269012	0.379595845937729	79.9210510253906	12148
True	False	False	False	False	-2760.16967773438	-134.666854858398	155.279876708984	0.719287753105164	0.956295371055603	0.550233483314514	62.3642845153809	8731
True	False	False	False	False	-2757.46850585938	-1680.73754882813	83.1856460571289	0.80851811170578	0.95637571811676	1	111.586669921875	8369
True	False	False	False	False	-2754.52124023438	-1647.4794921875	87.6222152709961	0.774631977081299	0.966900050640106	0.790380477905273	96.9493637084961	7659
True	False	False	False	False	-2756.83862304688	-772.846496582031	114.241622924805	0.700978994369507	0.944081008434296	0.506193876266479	78.9320373535156	8130
True	False	False	False	False	-2755.79345703125	-1620.02893066406	204.082122802734	0.767992258071899	0.934411585330963	0.740843117237091	94.864128112793	17455
True	False	False	False	False	-2751.71899414063	-1521.03686523438	124.223899841309	0.699060261249542	0.961425304412842	0.502003133296967	70.2142868041992	7864
True	False	False	False	False	-2755.01586914063	-456.472930908203	126.442184448242	0.591495513916016	0.919344305992126	0.336117118597031	61.9736824035645	7065
True	False	False	False	False	-2754.96118164063	-185.317581176758	95.3862075805664	0.71159839630127	0.959492325782776	0.53076446056366	56.6046524047852	4868
True	False	False	False	False	-2753.54565429688	-360.296295166016	112.023338317871	0.835714399814606	0.967975735664368	1	57.9801979064941	5856
True	False	False	False	False	-2750.953125	-1393.23559570313	145.297592163086	0.679700970649719	0.947330117225647	0.463219910860062	81.6259536743164	10693
True	False	False	False	False	-2749.15014648438	-637.486145019531	87.6222152709961	0.82315069437027	0.958927392959595	1	55.7468338012695	4404
True	False	False	False	False	-2750.2080078125	-437.078826904297	138.64274597168	0.841176152229309	0.963469326496124	1	71.3840026855469	8923
True	False	False	False	False	-2748.98876953125	-1780.28015136719	136.424453735352	0.693406701087952	0.941233038902283	0.490048199892044	73.9918670654297	9101
True	False	False	False	False	-2746.3837890625	-341.326354980469	157.498153686523	0.630172431468964	0.945489168167114	0.384498208761215	59.6056327819824	8464
True	False	False	False	False	-2745.1826171875	-1728.52258300781	220.719253540039	0.536317050457001	0.913721442222595	0.279466271400452	76.1155776977539	15147
True	False	False	False	False	-2740.34252929688	-1558.26953125	150.843307495117	0.748016774654388	0.948410391807556	0.64181524515152	104.029411315918	14148
True	False	False	False	False	-2733.267578125	-1846.57849121094	139.751892089844	0.693015515804291	0.952141880989075	0.489241719245911	83.9126968383789	10573
True	False	False	False	False	-2734.75415039063	-1666.54431152344	115.350761413574	0.681263327598572	0.9471076130867	0.466138988733292	72.9230804443359	7584
True	False	False	False	False	-2736.0810546875	-515.842529296875	244.01123046875	0.530583143234253	0.912178218364716	0.274212568998337	74.7090911865234	16436
True	False	False	False	False	-2737.71606445313	-418.550323486328	139.751892089844	0.857508301734924	0.968881368637085	1	69.1666641235352	8715
True	False	False	False	False	-2734.93725585938	-185.161407470703	143.079315185547	0.845028579235077	0.963957905769348	1	63.0620155334473	8135
True	False	False	False	False	-2736.63061523438	-103.903175354004	90.9496383666992	0.753896296024323	0.945653796195984	0.666286945343018	90.8292694091797	7448
True	False	False	False	False	-2734.76806640625	-1478.02478027344	201.863830566406	0.409102082252502	0.844012439250946	0.181906402111053	83.0769195556641	15120
True	False	False	False	False	-2731.85986328125	-1805.89501953125	177.462707519531	0.667819380760193	0.929760873317719	0.442045748233795	85.0124969482422	13602
True	False	False	False	False	-2731.5927734375	-1690.43518066406	136.424453735352	0.603036284446716	0.929854869842529	0.34965392947197	76.8455276489258	9452
True	False	False	False	False	-2731.30029296875	-36.0525245666504	188.554138183594	0.754431784152985	0.943813264369965	0.668663680553436	89.5764694213867	15228
True	False	False	False	False	-2730.33276367188	-1886.86962890625	197.427261352539	0.742949068546295	0.957357227802277	0.622741758823395	93.494384765625	16642
True	False	False	False	False	-2723.72338867188	-1862.27868652344	48.80224609375	0.754487037658691	0.948275208473206	0.668910324573517	105.113639831543	4625
True	False	False	False	False	-2729.00341796875	-701.265930175781	190.772415161133	0.798061788082123	0.952616155147552	1	83.1744155883789	14306
True	False	False	False	False	-2728.35498046875	-1763.98876953125	146.40673828125	0.770961821079254	0.961888611316681	0.761220216751099	88.7803039550781	11719
True	False	False	False	False	-2715.58349609375	-1733.11706542969	161.934722900391	0.765054762363434	0.963901042938232	0.722740411758423	81.876708984375	11954
True	False	False	False	False	-2724.91552734375	-1524.43005371094	124.223899841309	0.74186509847641	0.96435683965683	0.618867516517639	83.7767868041992	9383
True	False	False	False	False	-2727.2744140625	-851.542419433594	261.757507324219	0.750298619270325	0.960189759731293	0.650981783866882	74.8728790283203	17670
True	False	False	False	False	-2724.00537109375	-1417.46740722656	118.678184509277	0.778608024120331	0.949504971504211	0.829857766628265	85.6355133056641	9163
True	False	False	False	False	-2723.35864257813	-1354.7734375	136.424453735352	0.784597456455231	0.952722728252411	0.938117504119873	96.7886199951172	11905
True	False	False	False	False	-2722.93334960938	-428.165740966797	115.350761413574	0.801323413848877	0.951809823513031	1	85.538459777832	8896
True	False	False	False	False	-2722.07202148438	-1642.24694824219	115.350761413574	0.769432365894318	0.949084520339966	0.750428736209869	88.3846130371094	9192
True	False	False	False	False	-2720.93212890625	-1597.24816894531	135.315322875977	0.749961793422699	0.950221836566925	0.649603843688965	92.5901641845703	11296
True	False	False	False	False	-2716.57348632813	-1265.56140136719	102.041061401367	0.830349385738373	0.960083663463593	1	77.3152160644531	7113
True	False	False	False	False	-2720.7373046875	-1211.21691894531	157.498153686523	0.762220680713654	0.960317492485046	0.706796109676361	72.1760559082031	10249
True	False	False	False	False	-2717.2421875	-1185.05236816406	221.828384399414	0.619414925575256	0.903298676013947	0.370131939649582	107.559997558594	21512
True	False	False	False	False	-2717.65551757813	-510.447631835938	127.551322937012	0.469908237457275	0.862503886222839	0.224144890904427	66.330436706543	7628
True	False	False	False	False	-2715.42602539063	-1394.99694824219	141.970169067383	0.696922302246094	0.928171396255493	0.497414886951447	69.5	8896
True	False	False	False	False	-2714.00317382813	-1827.97814941406	176.353576660156	0.797891974449158	0.959849238395691	1	81.8930816650391	13021
True	False	False	False	False	-2713.48608398438	-1662.51623535156	96.4953460693359	0.836953818798065	0.960534572601318	1	82.6321868896484	7189
True	False	False	False	False	-2713.64111328125	-230.380767822266	149.734161376953	0.735035240650177	0.947297036647797	0.595879673957825	60.140739440918	8119
True	False	False	False	False	-2712.11328125	-389.731292724609	126.442184448242	0.614473760128021	0.952020943164825	0.363785922527313	52.4736824035645	5982
True	False	False	False	False	-2710.80029296875	-1714.09350585938	179.680999755859	0.421994984149933	0.923362553119659	0.190320283174515	72.5740737915039	11757
True	False	False	False	False	-2709.0634765625	-1682.20544433594	113.132476806641	0.500078856945038	0.907511532306671	0.247873172163963	73.5784301757813	7505
True	False	False	False	False	-2708.82836914063	-1558.39685058594	156.389007568359	0.595946371555328	0.940761744976044	0.341256558895111	74.858154296875	10555
True	False	False	False	False	-2708.99096679688	-1538.67858886719	105.36848449707	0.656984984874725	0.931952297687531	0.424144089221954	75.042106628418	7129
True	False	False	False	False	-2707.18579101563	-1619.18566894531	67.6576614379883	0.811845362186432	0.953580796718597	1	96.6393432617188	5895
True	False	False	False	False	-2706.52905273438	-1892.90771484375	100.931915283203	0.836640954017639	0.962125420570374	1	74.4065933227539	6771
True	False	False	False	False	-2705.96118164063	-1783.52526855469	170.807861328125	0.603499710559845	0.930848598480225	0.350212186574936	83.8961029052734	12920
True	False	False	False	False	-2705.12133789063	-1375.30773925781	119.787330627441	0.776787161827087	0.965875566005707	0.810432493686676	76.3888854980469	8250
True	False	False	False	False	-2705.259765625	-1151.93591308594	246.229507446289	0.523325681686401	0.899294197559357	0.267707228660583	88.4819793701172	19643
True	False	False	False	False	-2705.08349609375	-1649.96936035156	92.0587844848633	0.716931939125061	0.964942038059235	0.544100821018219	82.3855438232422	6838
True	False	False	False	False	-2703.27001953125	-1870.54467773438	125.333038330078	0.769035220146179	0.963870942592621	0.747732698917389	74.0796432495117	8371
True	False	False	False	False	-2700.36987304688	-1756.72192382813	169.698715209961	0.694188117980957	0.959425508975983	0.491667062044144	81.8039245605469	12516
True	False	False	False	False	-2702.37817382813	-1446.79052734375	423.692230224609	0.455401182174683	0.858904242515564	0.213443860411644	80.9659652709961	30929
True	False	False	False	False	-2704.3291015625	-1092.76342773438	150.843307495117	0.585183262825012	0.888352632522583	0.328994125127792	84.2647094726563	11460
True	False	False	False	False	-2704.11010742188	-1248.06030273438	119.787330627441	0.818180501461029	0.961240172386169	1	70.5462951660156	7619
True	False	False	False	False	-2702.427734375	-479.243469238281	159.716445922852	0.862701535224915	0.965531826019287	1	66.2638854980469	9542
True	False	False	False	False	-2701.23095703125	-1515.08471679688	98.7136306762695	0.694063067436218	0.946805775165558	0.491407215595245	68.4044952392578	6088
True	False	False	False	False	-2699.41772460938	-1814.02062988281	138.64274597168	0.567147195339203	0.953639924526215	0.309630125761032	76.6880035400391	9586
True	False	False	False	False	-2691.71557617188	-1693.56372070313	106.477630615234	0.605727910995483	0.941332638263702	0.352912664413452	69.65625	6687
True	False	False	False	False	-2697.64672851563	-581.70458984375	240.683807373047	0.298381686210632	0.741915583610535	0.118907995522022	62.1658973693848	13490
True	False	False	False	False	-2696.1064453125	-1593.72473144531	178.571853637695	0.590642273426056	0.923248112201691	0.335143089294434	80.9689407348633	13036
True	False	False	False	False	-2694.53344726563	-1195.19995117188	103.150199890137	0.779191911220551	0.947445392608643	0.836726665496826	58.365592956543	5428
True	False	False	False	False	-2689.38891601563	-1844.72534179688	119.787330627441	0.72677618265152	0.963469326496124	0.570841550827026	73.2407379150391	7910
True	False	False	False	False	-2689.61962890625	-1218.85388183594	108.695907592773	0.810891211032867	0.952349483966827	1	67.6836700439453	6633
True	False	False	False	False	-2682.3603515625	-1874.88317871094	136.424453735352	0.718396246433258	0.955324351787567	0.547894239425659	77.3902435302734	9519
True	False	False	False	False	-2687.12841796875	-1508.96655273438	97.6044921875	0.784017562866211	0.950555145740509	0.919521510601044	81.4659118652344	7169
True	False	False	False	False	-2687.02905273438	-138.621566772461	105.36848449707	0.776370167732239	0.937008619308472	0.80633556842804	69.5052642822266	6603
True	False	False	False	False	-2685.58569335938	-1811.26354980469	56.5662384033203	0.789839804172516	0.949926197528839	1	76.5098037719727	3902
True	False	False	False	False	-2683.91918945313	-1632.54846191406	88.7313537597656	0.759382247924805	0.943045675754547	0.692045390605927	75.0374984741211	6003
True	False	False	False	False	-2682.93994140625	-1615.65539550781	95.3862075805664	0.651514112949371	0.961881518363953	0.415552496910095	66.4069747924805	5711
True	False	False	False	False	-2681.47265625	31.0962200164795	190.772415161133	0.798061788082123	0.963815748691559	1	70.5988388061523	12143
True	False	False	False	False	-2680.10693359375	-1672.9912109375	112.023338317871	0.778208315372467	0.951809823513031	0.825352907180786	73.5445556640625	7428
True	False	False	False	False	-2680.74072265625	-1151.55932617188	195.208984375	0.809059381484985	0.966895461082458	1	65.1420440673828	11465
True	False	False	False	False	-2679.71899414063	-1388.89147949219	102.041061401367	0.819654762744904	0.956287920475006	1	81.5543441772461	7503
True	False	False	False	False	-2678.787109375	-1897.38610839844	95.3862075805664	0.662632822990417	0.95024836063385	0.433321684598923	68.3488388061523	5878
True	False	False	False	False	-2677.75048828125	-1777.80395507813	138.64274597168	0.633401095867157	0.93433678150177	0.38896706700325	72.4560012817383	9057
True	False	False	False	False	-2677.57983398438	-1469.76586914063	180.790130615234	0.508691191673279	0.935335755348206	0.255051046609879	69.4969329833984	11328
True	False	False	False	False	-2678.55786132813	-1239.14453125	97.6044921875	0.794247210025787	0.968243718147278	1	59.0568199157715	5197
True	False	False	False	False	-2677.81640625	-1104.66137695313	141.970169067383	0.816491663455963	0.967863619327545	1	75.578125	9674
True	False	False	False	False	-2677.74536132813	-1260.46545410156	88.7313537597656	0.83357036113739	0.972078859806061	1	66.7874984741211	5343
True	False	False	False	False	-2676.47973632813	-1701.46533203125	143.079315185547	0.709515929222107	0.952141880989075	0.52574896812439	75.5969009399414	9752
True	False	False	False	False	-2675.9345703125	-1548.02746582031	138.64274597168	0.809828579425812	0.971069991588593	1	65.2239990234375	8153
True	False	False	False	False	-2675.67163085938	-1426.12377929688	196.318130493164	0.795726001262665	0.939297556877136	1	73.4689254760742	13004
True	False	False	False	False	-2675.48364257813	-298.039733886719	181.899276733398	0.84259420633316	0.971158802509308	1	60.6524391174316	9947
True	False	False	False	False	-2674.6220703125	-1800.00073242188	112.023338317871	0.756114184856415	0.953136384487152	0.676312983036041	81.3960418701172	8221
True	False	False	False	False	-2673.58178710938	-1078.9541015625	217.391815185547	0.825362265110016	0.961587250232697	1	84.5969390869141	16581
True	False	False	False	False	-2671.71142578125	-1526.87768554688	198.536407470703	0.812154769897461	0.957730948925018	1	78.7039108276367	14088
True	False	False	False	False	-2671.53442382813	-136.218963623047	159.716445922852	0.511897802352905	0.921626210212708	0.257773488759995	68.4930572509766	9863
True	False	False	False	False	-2666.00561523438	-1725.08093261719	146.40673828125	0.632440865039825	0.926510632038116	0.387630045413971	94.9621200561523	12535
True	False	False	False	False	-2668.9091796875	-972.218566894531	227.374099731445	0.582061648368835	0.896889925003052	0.325540661811829	72.6097564697266	14885
True	False	False	False	False	-2666.07885742188	-318.643920898438	133.097030639648	0.873205244541168	0.969339847564697	1	58.8083343505859	7057
True	False	False	False	False	-2665.15014648438	-931.596923828125	171.917007446289	0.796354293823242	0.953745186328888	1	71.5999984741211	11098
True	False	False	False	False	-2664.5986328125	-1497.35095214844	174.135284423828	0.806629836559296	0.965530335903168	1	88.5286636352539	13899
True	False	False	False	False	-2662.923828125	-1863.68518066406	141.970169067383	0.838477969169617	0.96599406003952	1	74.359375	9518
True	False	False	False	False	-2662.00952148438	-1652.12353515625	195.208984375	0.683841109275818	0.935337007045746	0.471029430627823	78.4772720336914	13812
True	False	False	False	False	-2661.90869140625	-441.381225585938	108.695907592773	0.755093216896057	0.954018115997314	0.671637296676636	54.5204086303711	5343
True	False	False	False	False	-2658.94604492188	-1838.54052734375	129.769607543945	0.727007806301117	0.94574648141861	0.571508407592773	67.5811996459961	7907
True	False	False	False	False	-2661.52856445313	-658.401306152344	188.554138183594	0.764256656169891	0.946328103542328	0.718113005161285	59.8529396057129	10175
True	False	False	False	False	-2660.27709960938	-1377.31677246094	170.807861328125	0.855684340000153	0.966805577278137	1	80.7337646484375	12433
True	False	False	False	False	-2655.04345703125	-1778.96228027344	74.3125076293945	0.554384768009186	0.917114853858948	0.296728879213333	64.835823059082	4344
True	False	False	False	False	-2657.63989257813	-1452.96997070313	227.374099731445	0.780360579490662	0.957081258296967	0.851700961589813	85.2048797607422	17467
True	False	False	False	False	-2657.33374023438	-1171.22314453125	280.612915039063	0.433913707733154	0.871221721172333	0.198342248797417	76.1739120483398	19272
True	False	False	False	False	-2656.52685546875	-200.5693359375	100.931915283203	0.776127755641937	0.970772683620453	0.804006338119507	57.0659332275391	5193
True	False	False	False	False	-2656.26708984375	-1751.98657226563	149.734161376953	0.655570149421692	0.948474287986755	0.421894937753677	70.6222229003906	9534
True	False	False	False	False	-2655.02197265625	-758.12109375	136.424453735352	0.72914445400238	0.953054428100586	0.577750682830811	85.081298828125	10465
True	False	False	False	False	-2654.095703125	-1535.50671386719	84.2947845458984	0.791891813278198	0.958927392959595	1	69.6710510253906	5295
True	False	False	False	False	-2652.85986328125	-634.983642578125	208.518692016602	0.860909521579742	0.968661367893219	1	80.2978744506836	15096
True	False	False	False	False	-2646.8134765625	-1695.71899414063	108.695907592773	0.704862415790558	0.949798047542572	0.514898300170898	66.4285736083984	6510
True	False	False	False	False	-2647.82446289063	-836.845703125	107.586769104004	0.812705516815186	0.953679203987122	1	63.0618553161621	6117
True	False	False	False	False	-2649.64306640625	-813.719421386719	108.695907592773	0.821083903312683	0.955307483673096	1	75.6224517822266	7411
True	False	False	False	False	-2645.724609375	-1670.24780273438	104.259346008301	0.657533586025238	0.9345383644104	0.425021469593048	64.1702117919922	6032
True	False	False	False	False	-2645.28979492188	-514.270263671875	86.513069152832	0.812731087207794	0.963311195373535	1	58.5512809753418	4567
True	False	False	False	False	-2644.86083984375	-1814.70471191406	105.36848449707	0.554858863353729	0.934118866920471	0.297197133302689	63.5999984741211	6042
True	False	False	False	False	-2640.92919921875	-1599.79443359375	222.937530517578	0.639025509357452	0.947079181671143	0.396937817335129	77.8457717895508	15647
True	False	False	False	False	-2644.84887695313	-313.16845703125	143.079315185547	0.61806720495224	0.925919353961945	0.368385910987854	58.6744194030762	7569
True	False	False	False	False	-2642.66772460938	-605.669738769531	78.7490768432617	0.832973837852478	0.9591423869133	1	54.3943672180176	3862
True	False	False	False	False	-2641.49291992188	-190.769500732422	186.335845947266	0.722873449325562	0.950814664363861	0.559879124164581	78.8869018554688	13253
True	False	False	False	False	-2640.0625	-1475.25830078125	261.757507324219	0.674995541572571	0.93647438287735	0.454624444246292	72.6567764282227	17147
True	False	False	False	False	-2638.8486328125	-472.091217041016	156.389007568359	0.675561785697937	0.93741500377655	0.455643743276596	71.6524810791016	10103
True	False	False	False	False	-2639.24780273438	-401.482940673828	146.40673828125	0.726016283035278	0.958450317382813	0.568666875362396	59.2727279663086	7824
True	False	False	False	False	-2638.26977539063	-1520.04418945313	79.8582229614258	0.776177406311035	0.944845616817474	0.804480254650116	83.7777786254883	6032
True	False	False	False	False	-2637.28515625	-1767.32409667969	113.132476806641	0.589559078216553	0.919256865978241	0.333911657333374	64.9509811401367	6625
True	False	False	False	False	-2637.78271484375	-1214.47424316406	90.9496383666992	0.84259420633316	0.967919170856476	1	68.3414611816406	5604
True	False	False	False	False	-2636.78930664063	-1290.12255859375	148.625015258789	0.823728501796722	0.960901081562042	1	67.8582077026367	9093
True	False	False	False	False	-2636.67797851563	-1102.81359863281	126.442184448242	0.797434329986572	0.973530948162079	1	66.8859634399414	7625
True	False	False	False	False	-2636.58374023438	-1882.43017578125	185.226699829102	0.648871958255768	0.950124621391296	0.41150239109993	83.9221572875977	14015
True	False	False	False	False	-2631.87963867188	-1627.41625976563	214.064392089844	0.649388015270233	0.922348201274872	0.412288516759872	68.5233154296875	13225
True	False	False	False	False	-2631.865234375	-1547.26623535156	224.046676635742	0.808238804340363	0.955998182296753	1	81.1633682250977	16395
True	False	False	False	False	-2633.35180664063	-779.999572753906	145.297592163086	0.805286824703217	0.955561459064484	1	70.3129806518555	9211
True	False	False	False	False	-2633.84643554688	-447.971710205078	102.041061401367	0.761244773864746	0.948442876338959	0.701598525047302	56.7717399597168	5223
True	False	False	False	False	-2633.1943359375	-660.8212890625	195.208984375	0.585593402385712	0.932313561439514	0.32945117354393	65.301139831543	11493
True	False	False	False	False	-2631.84448242188	-1117.63305664063	72.0942230224609	0.802704334259033	0.945740580558777	1	74.8615417480469	4866
True	False	False	False	False	-2631.79833984375	-1575.5	208.518692016602	0.71564769744873	0.951709449291229	0.54082202911377	74.4521255493164	13997
True	False	False	False	False	-2630.82397460938	-1837.21325683594	122.005615234375	0.728617489337921	0.965804636478424	0.57619571685791	76.6909103393555	8436
True	False	False	False	False	-2630.57470703125	-1736.56372070313	157.498153686523	0.545137047767639	0.931991815567017	0.28775429725647	88.0422515869141	12502
True	False	False	False	False	-2628.13452148438	-1684.974609375	107.586769104004	0.7348473072052	0.95595383644104	0.595278739929199	71.773193359375	6962
True	False	False	False	False	-2627.56909179688	-626.786682128906	114.241622924805	0.633164465427399	0.948249399662018	0.388636946678162	55.737865447998	5741
True	False	False	False	False	-2629.54565429688	-512.052551269531	118.678184509277	0.708746135234833	0.943984925746918	0.523920714855194	62.7102813720703	6710
True	False	False	False	False	-2627.38647460938	-1446.36413574219	133.097030639648	0.737667322158813	0.920098483562469	0.604465067386627	103.025001525879	12363
True	False	False	False	False	-2626.1572265625	-998.022033691406	133.097030639648	0.83940452337265	0.961267530918121	1	65.1999969482422	7824
True	False	False	False	False	-2626.85791015625	-842.317138671875	105.36848449707	0.846382617950439	0.962020635604858	1	64.9894714355469	6174
True	False	False	False	False	-2622.54931640625	-1043.65832519531	114.241622924805	0.841748654842377	0.967507779598236	1	66.1067962646484	6809
True	False	False	False	False	-2623.59399414063	-762.631896972656	110.914192199707	0.719247400760651	0.943068146705627	0.55012708902359	64.4800033569336	6448
True	False	False	False	False	-2620.54931640625	-606.363891601563	82.0765075683594	0.466915279626846	0.851647019386292	0.221901789307594	53.4459457397461	3955
True	False	False	False	False	-2621.7861328125	-415.216613769531	108.695907592773	0.666950881481171	0.960328042507172	0.44056424498558	51.6530609130859	5062
True	False	False	False	False	-2620.91577148438	-172.542755126953	240.683807373047	0.796083033084869	0.960467934608459	1	62.3041458129883	13520
True	False	False	False	False	-2615.38061523438	-1851.81506347656	190.772415161133	0.72429746389389	0.96091103553772	0.563820719718933	80.1976776123047	13794
True	False	False	False	False	-2619.85498046875	-313.688995361328	88.7313537597656	0.691018760204315	0.931139230728149	0.485164731740952	52.7999992370605	4224
True	False	False	False	False	-2619.71020507813	-1753.96875	103.150199890137	0.769519209861755	0.961780726909637	0.751023590564728	67.8602142333984	6311
True	False	False	False	False	-2616.26635742188	-576.099853515625	156.389007568359	0.64816689491272	0.951130390167236	0.410432189702988	69	9729
True	False	False	False	False	-2612.0888671875	-1831.43334960938	85.4039306640625	0.791216492652893	0.955605924129486	1	70.6103897094727	5437
True	False	False	False	False	-2611.1904296875	-1799.99401855469	165.262145996094	0.60883766412735	0.939479768276215	0.356727987527847	70.1342315673828	10450
True	False	False	False	False	-2611.8759765625	-1689.26879882813	98.7136306762695	0.727336227893829	0.963625371456146	0.572457194328308	65.0786514282227	5792
True	False	False	False	False	-2611.06372070313	-1027.02819824219	131.987884521484	0.712926924228668	0.942532896995544	0.534018695354462	68.6974792480469	8175
True	False	False	False	False	-2609.3525390625	-1775.91467285156	113.132476806641	0.611080229282379	0.926601409912109	0.359513878822327	64.5196075439453	6581
True	False	False	False	False	-2606.73803710938	-1199.96374511719	104.259346008301	0.77779358625412	0.948442876338959	0.82083135843277	82.8085098266602	7784
True	False	False	False	False	-2607.11401367188	-511.929504394531	158.607299804688	0.577156007289886	0.945948898792267	0.320202112197876	97.6223754882813	13960
True	False	False	False	False	-2606.95922851563	-479.452484130859	164.153015136719	0.742691874504089	0.959327280521393	0.621816456317902	64.0270233154297	9476
True	False	False	False	False	-2606.8291015625	-621.367004394531	110.914192199707	0.803114473819733	0.95690381526947	1	67.4199981689453	6742
True	False	False	False	False	-2604.82495117188	-1891.09033203125	128.660461425781	0.759870648384094	0.961078405380249	0.694506108760834	71.7586212158203	8324
True	False	False	False	False	-2601.2724609375	-1616.98889160156	144.188446044922	0.700715720653534	0.931771576404572	0.505614638328552	76.7538452148438	9978
True	False	False	False	False	-2604.41479492188	-868.685607910156	185.226699829102	0.5367751121521	0.915354311466217	0.279890477657318	66.3113784790039	11074
True	False	False	False	False	-2603.73388671875	-412.069152832031	86.513069152832	0.812731087207794	0.950159788131714	1	56.461540222168	4404
True	False	False	False	False	-2603.37963867188	-827.716857910156	150.843307495117	0.786078751087189	0.952852010726929	1	74.375	10115
True	False	False	False	False	-2602.79028320313	-1585.75390625	147.515884399414	0.796800673007965	0.957506716251373	1	64.7669143676758	8614
True	False	False	False	False	-2600.25	-1301.30810546875	106.477630615234	0.748652279376984	0.949947655200958	0.644329190254211	77.21875	7413
True	False	False	False	False	-2601.2626953125	-326.639709472656	127.551322937012	0.696321606636047	0.946952879428864	0.496140778064728	54.9913024902344	6324
True	False	False	False	False	-2596.3701171875	-1330.95642089844	117.569046020508	0.762402236461639	0.958591163158417	0.707778513431549	64.8113174438477	6870
True	False	False	False	False	-2595.99609375	-1139.21520996094	130.878753662109	0.752703249454498	0.946451187133789	0.661087512969971	66.4067764282227	7836
True	False	False	False	False	-2593.060546875	-459.332946777344	75.4216537475586	0.839752197265625	0.960058152675629	1	71.9852905273438	4895
True	False	False	False	False	-2583.50415039063	-1893.67346191406	144.188446044922	0.77064049243927	0.962974190711975	0.758896112442017	78.461540222168	10200
True	False	False	False	False	-2589.56640625	-847.081726074219	137.533599853516	0.812275528907776	0.959042251110077	1	61.8790321350098	7673
True	False	False	False	False	-2589.390625	-1836.55688476563	119.787330627441	0.818180501461029	0.959691882133484	1	72.3240737915039	7811
True	False	False	False	False	-2586.08349609375	-1365.75549316406	93.1679229736328	0.834939122200012	0.955602645874023	1	86.2976226806641	7249
True	False	False	False	False	-2585.42797851563	-1268.50549316406	85.4039306640625	0.802311480045319	0.963311195373535	1	70.7532501220703	5448
True	False	False	False	False	-2588.50903320313	-233.571350097656	95.3862075805664	0.790671706199646	0.945653796195984	1	51.5348854064941	4432
True	False	False	False	False	-2587.32543945313	-307.547821044922	123.114753723145	0.743501961231232	0.972642719745636	0.624744117259979	60.3333320617676	6697
True	False	False	False	False	-2585.388671875	-1309.49975585938	110.914192199707	0.803114473819733	0.958498001098633	1	67.4300003051758	6743
True	False	False	False	False	-2581.65600585938	-820.478149414063	170.807861328125	0.574448883533478	0.905544996261597	0.317301154136658	74.6103897094727	11490
True	False	False	False	False	-2582.12109375	-437.555725097656	139.751892089844	0.825376749038696	0.964554309844971	1	62.6031761169434	7888
True	False	False	False	False	-2581.71069335938	-135.804656982422	207.409545898438	0.797449946403503	0.959701597690582	1	66.748664855957	12482
True	False	False	False	False	-2580.19775390625	-1811.82556152344	151.952453613281	0.532308101654053	0.936527907848358	0.275782287120819	71.28466796875	9766
True	False	False	False	False	-2580.84375	-387.496459960938	188.554138183594	0.731479048728943	0.947491645812988	0.584767043590546	62.8411750793457	10683
True	False	False	False	False	-2579.71240234375	-363.108703613281	159.716445922852	0.841049253940582	0.969249248504639	1	69.75	10044
True	False	False	False	False	-2578.95947265625	-1062.52429199219	89.8404998779297	0.832318663597107	0.967919170856476	1	60.1975326538086	4876
True	False	False	False	False	-2576.72631835938	-860.632446289063	119.787330627441	0.80851811170578	0.967362284660339	1	63.9722213745117	6909
True	False	False	False	False	-2578.02563476563	-776.147216796875	133.097030639648	0.849098384380341	0.96615344285965	1	70.5999984741211	8472
True	False	False	False	False	-2576.34985351563	-650.081665039063	163.043869018555	0.72070187330246	0.953783690929413	0.553991317749023	56.6190490722656	8323
True	False	False	False	False	-2575.74072265625	-1787.46752929688	179.680999755859	0.653841078281403	0.952884614467621	0.419172316789627	81.9691390991211	13279
True	False	False	False	False	-2575.23193359375	-90.7589797973633	119.787330627441	0.80851811170578	0.954038023948669	1	61.7777786254883	6672
True	False	False	False	False	-2573.2685546875	-506.437896728516	150.843307495117	0.555717587471008	0.94222503900528	0.298047423362732	57.8970603942871	7874
True	False	False	False	False	-2573.091796875	-43.5661087036133	110.914192199707	0.863773465156555	0.968933463096619	1	58.9799995422363	5898
True	False	False	False	False	-2571.94921875	-1862.83850097656	119.787330627441	0.699691891670227	0.960699737071991	0.503374934196472	68.814811706543	7432
True	False	False	False	False	-2572.25122070313	-265.808288574219	181.899276733398	0.78575986623764	0.949897050857544	1	61.4024391174316	10070
True	False	False	False	False	-2570.93408203125	-1321.25866699219	90.9496383666992	0.804048359394073	0.955903589725494	1	86.7195129394531	7111
True	False	False	False	False	-2569.57788085938	-1739.357421875	104.259346008301	0.724273085594177	0.95934933423996	0.5637526512146	75.7553176879883	7121
True	False	False	False	False	-2569.95825195313	-457.999572753906	140.861022949219	0.741758704185486	0.947400569915771	0.618490815162659	53.4015731811523	6782
True	False	False	False	False	-2568.708984375	-108.925224304199	127.551322937012	0.706931173801422	0.92231023311615	0.519663214683533	92.1391296386719	10596
True	False	False	False	False	-2567.30224609375	-1430.25122070313	195.208984375	0.725498676300049	0.960852682590485	0.567197144031525	66.1534118652344	11643
True	False	False	False	False	-2566.53930664063	-1075.44030761719	136.424453735352	0.805724918842316	0.96599406003952	1	68.8211364746094	8465
True	False	False	False	False	-2566.49340820313	-808.002014160156	86.513069152832	0.750372409820557	0.956322252750397	0.651284754276276	64.038459777832	4995
True	False	False	False	False	-2565.09423828125	-1830.73779296875	133.097030639648	0.660014808177948	0.945163786411285	0.429027110338211	75.9833297729492	9118
True	False	False	False	False	-2564.61450195313	-1633.55725097656	100.931915283203	0.701157987117767	0.913021624088287	0.506588459014893	93.516487121582	8510
True	False	False	False	False	-2563.69213867188	-1233.00402832031	102.041061401367	0.770813465118408	0.948794364929199	0.760143399238586	82.2173919677734	7564
True	False	False	False	False	-2563.95483398438	-825.194702148438	88.7313537597656	0.735508561134338	0.949771702289581	0.597400009632111	64.1624984741211	5133
True	False	False	False	False	-2563.10083007813	-527.022094726563	80.9673614501953	0.671151578426361	0.944947302341461	0.447810232639313	56.6027412414551	4132
True	False	False	False	False	-2563.43237304688	-290.662414550781	116.459907531738	0.695498526096344	0.953271329402924	0.494405388832092	50.771427154541	5331
True	False	False	False	False	-2560.9697265625	-1130.57641601563	100.931915283203	0.636548459529877	0.930946528911591	0.393397599458694	57.538459777832	5236
True	False	False	False	False	-2561.884765625	-206.818161010742	246.229507446289	0.45356360077858	0.893038511276245	0.212118461728096	61.0045051574707	13543
True	False	False	False	False	-2561.82373046875	-1111.91357421875	76.5307922363281	0.809509754180908	0.961069166660309	1	68.4637680053711	4724
True	False	False	False	False	-2560.54858398438	-729.135009765625	80.9673614501953	0.826583564281464	0.959860801696777	1	63.8219184875488	4659
True	False	False	False	False	-2560.525390625	-1464.26293945313	242.902084350586	0.720594942569733	0.951619327068329	0.553705155849457	73.3652954101563	16067
True	False	False	False	False	-2559.24926757813	-1340.26989746094	165.262145996094	0.676039397716522	0.941989600658417	0.456506609916687	70.2684555053711	10470
True	False	False	False	False	-2559.20336914063	-402.350494384766	183.008422851563	0.444684982299805	0.812022387981415	0.205805584788322	57.509090423584	9489
True	False	False	False	False	-2558.765625	-1249.58898925781	83.1856460571289	0.80851811170578	0.954528748989105	1	63.7466659545898	4781
True	False	False	False	False	-2557.82373046875	-228.737777709961	103.150199890137	0.516744434833527	0.934477746486664	0.26194155216217	51.9354820251465	4830
True	False	False	False	False	-2556.68017578125	-1756.74987792969	80.9673614501953	0.856437861919403	0.97037261724472	1	74.5068511962891	5439
True	False	False	False	False	-2556.3798828125	-487.201690673828	113.132476806641	0.705394387245178	0.95276814699173	0.516114771366119	57.4411773681641	5859
True	False	False	False	False	-2553.66137695313	-180.172378540039	130.878753662109	0.803063333034515	0.956177234649658	1	77.5254211425781	9148
True	False	False	False	False	-2555.73999023438	-5.01412153244019	404.836822509766	0.463317394256592	0.875822186470032	0.219230026006699	67.4931488037109	24635
True	False	False	False	False	-2553.31884765625	-90.944465637207	114.241622924805	0.852263212203979	0.971212029457092	1	57.3786392211914	5910
True	False	False	False	False	-2550.98193359375	-1732.84460449219	110.914192199707	0.779846131801605	0.946732461452484	0.844886004924774	80.8199996948242	8082
True	False	False	False	False	-2551.48364257813	-1610.58959960938	173.026138305664	0.782837390899658	0.946941912174225	0.891967415809631	62.8653831481934	9807
True	False	False	False	False	-2551.17944335938	-1147.71545410156	95.3862075805664	0.766198992729187	0.956287920475006	0.729580998420715	61.2209320068359	5265
True	False	False	False	False	-2552.77807617188	-430.164154052734	125.333038330078	0.606555879116058	0.931913316249847	0.353923171758652	56.1858406066895	6349
True	False	False	False	False	-2552.3896484375	-551.422912597656	252.884368896484	0.668725430965424	0.940702557563782	0.443600505590439	75.4912261962891	17212
True	False	False	False	False	-2551.02416992188	-1216.46179199219	100.931915283203	0.800370097160339	0.948513209819794	1	70.6923065185547	6433
True	False	False	False	False	-2550.55981445313	-798.930419921875	103.150199890137	0.828564047813416	0.962020635604858	1	62.7957000732422	5840
True	False	False	False	False	-2549.46752929688	-1692.24243164063	89.8404998779297	0.789801955223083	0.958511233329773	1	87.6172866821289	7097
True	False	False	False	False	-2548.89721679688	-1677.44470214844	116.459907531738	0.786059260368347	0.951597213745117	1	92.9523773193359	9760
True	False	False	False	False	-2549.25854492188	-264.053161621094	105.36848449707	0.820584774017334	0.968933463096619	1	52.0105247497559	4941
True	False	False	False	False	-2548.49829101563	-1845.84973144531	105.36848449707	0.786068022251129	0.965687274932861	1	80.6315765380859	7660
True	False	False	False	False	-2547.85180664063	-716.582702636719	143.079315185547	0.772836744785309	0.959453940391541	0.775464057922363	63.5813941955566	8202
True	False	False	False	False	-2546.34545898438	-1794.60302734375	178.571853637695	0.714491307735443	0.95409494638443	0.537907063961029	70.1180114746094	11289
True	False	False	False	False	-2544.44091796875	-1099.34985351563	106.477630615234	0.739683151245117	0.944844245910645	0.611266613006592	57.8958320617676	5558
True	False	False	False	False	-2547.33666992188	-447.432037353516	116.459907531738	0.755209743976593	0.953440308570862	0.672165632247925	60.4952392578125	6352
True	False	False	False	False	-2546.73974609375	-1077.26025390625	83.1856460571289	0.770665466785431	0.963565766811371	0.759075462818146	56.2799987792969	4221
True	False	False	False	False	-2545.73291015625	-530.495178222656	70.9850845336914	0.807637214660645	0.957625508308411	1	55.484375	3551
True	False	False	False	False	-2545.65405273438	-365.600524902344	144.188446044922	0.658737123012543	0.929439902305603	0.42695677280426	64.7384643554688	8416
True	False	False	False	False	-2546.1982421875	-335.212524414063	144.188446044922	0.667910039424896	0.963727056980133	0.442200928926468	63.6076927185059	8269
True	False	False	False	False	-2543.53295898438	-470.304260253906	130.878753662109	0.717649579048157	0.947648227214813	0.545952379703522	56.1101684570313	6621
True	False	False	False	False	-2542.36303710938	-1379.53454589844	187.44499206543	0.727176249027252	0.950331330299377	0.571994483470917	71.2958602905273	12049
True	False	False	False	False	-2542.080078125	-1891.05981445313	148.625015258789	0.737016499042511	0.939314663410187	0.602312028408051	90.6940307617188	12153
True	False	False	False	False	-2541.09423828125	-1829.57507324219	103.150199890137	0.737817108631134	0.955582082271576	0.604963421821594	73.3978500366211	6826
True	False	False	False	False	-2542.00024414063	-1258.81213378906	149.734161376953	0.652987360954285	0.938354253768921	0.417838454246521	85.0814819335938	11486
True	False	False	False	False	-2541.14135742188	-502.217163085938	107.586769104004	0.747388184070587	0.957787871360779	0.639357089996338	52.783504486084	5120
True	False	False	False	False	-2540.99975585938	-282.000122070313	107.586769104004	0.726169049739838	0.954038023948669	0.56910252571106	60.3814430236816	5857
True	False	False	False	False	-2539.70068359375	-310.147583007813	141.970169067383	0.639755725860596	0.960450649261475	0.397990584373474	54.9375	7032
True	False	False	False	False	-2535.052734375	-1857.35705566406	106.477630615234	0.761617660522461	0.957092642784119	0.703567922115326	73.9375	7098
True	False	False	False	False	-2534.8115234375	-1127.61389160156	85.4039306640625	0.791216492652893	0.944348931312561	1	70.3246765136719	5415
True	False	False	False	False	-2534.3994140625	-376.556823730469	126.442184448242	0.682972013950348	0.935287714004517	0.469370156526566	59.7192993164063	6808
True	False	False	False	False	-2533.3544921875	-413.216400146484	143.079315185547	0.531757593154907	0.926739811897278	0.275280267000198	50.2170524597168	6478
True	False	False	False	False	-2530.794921875	-1614.86840820313	127.551322937012	0.804429352283478	0.966347217559814	1	76.7652206420898	8828
True	False	False	False	False	-2530.79321289063	-1034.33166503906	145.297592163086	0.784818708896637	0.942833364009857	0.947113275527954	61.9389305114746	8114
True	False	False	False	False	-2530.62573242188	-1702.77380371094	127.551322937012	0.827134490013123	0.954065203666687	1	96.3130416870117	11076
True	False	False	False	False	-2530.32568359375	-96.6344451904297	113.132476806641	0.829319775104523	0.956562995910645	1	92.5	9435
True	False	False	False	False	-2528.02270507813	-1766.65612792969	212.955261230469	0.477108091115952	0.914308965206146	0.229619175195694	79.5520858764648	15274
True	False	False	False	False	-2529.96020507813	-1729.22399902344	119.787330627441	0.785884737968445	0.969339847564697	1	63.9259262084961	6904
True	False	False	False	False	-2529.50122070313	-1331.28344726563	141.970169067383	0.721593976020813	0.943210124969482	0.556392550468445	58.25	7456
True	False	False	False	False	-2529.12451171875	-762.748718261719	150.843307495117	0.730014204978943	0.952721297740936	0.580339908599854	61.2720603942871	8333
True	False	False	False	False	-2528.31884765625	-545.784484863281	167.480438232422	0.700623989105225	0.953827917575836	0.505413234233856	64.4503326416016	9732
True	False	False	False	False	-2528.03857421875	-178.379898071289	106.477630615234	0.794342398643494	0.957874178886414	1	48.625	4668
True	False	False	False	False	-2527.13598632813	-293.334838867188	97.6044921875	0.576453566551208	0.952090442180634	0.319446384906769	53.9545440673828	4748
True	False	False	False	False	-2525.07275390625	-690.234802246094	127.551322937012	0.733566761016846	0.953311264514923	0.591225862503052	64.0434799194336	7365
True	False	False	False	False	-2526.16333007813	-227.868133544922	163.043869018555	0.789059460163116	0.958413541316986	1	52.2925186157227	7687
True	False	False	False	False	-2525.56274414063	-148.223342895508	259.539215087891	0.757999539375305	0.95593923330307	0.685239017009735	76.9658126831055	18010
True	False	False	False	False	-2522.20068359375	-1201.37878417969	125.333038330078	0.812749564647675	0.957082509994507	1	67.2212371826172	7596
True	False	False	False	False	-2524.72534179688	-791.146240234375	179.680999755859	0.735022723674774	0.948973476886749	0.595839619636536	70.2407379150391	11379
True	False	False	False	False	-2524.57861328125	-337.362060546875	192.990692138672	0.732719540596008	0.941880881786346	0.588583052158356	57.8333320617676	10063
True	False	False	False	False	-2524.42578125	-1070.90515136719	201.863830566406	0.844460725784302	0.962603986263275	1	66.1703262329102	12043
True	False	False	False	False	-2522.52905273438	-499.727081298828	86.513069152832	0.682397782802582	0.954330563545227	0.468279719352722	51.8205146789551	4042
True	False	False	False	False	-2521.61596679688	-124.888122558594	113.132476806641	0.81917679309845	0.956243515014648	1	82.6176452636719	8427
True	False	False	False	False	-2518.52758789063	-1090.31530761719	98.7136306762695	0.666278839111328	0.948782980442047	0.439423590898514	56.7303352355957	5049
True	False	False	False	False	-2517.74462890625	-1884.796875	133.097030639648	0.765460968017578	0.948460459709167	0.725139915943146	90.6833343505859	10882
True	False	False	False	False	-2515.1962890625	-1143.40673828125	96.4953460693359	0.765188992023468	0.934651851654053	0.723530054092407	57.0459785461426	4963
True	False	False	False	False	-2516.49243164063	-610.825378417969	102.041061401367	0.751853168010712	0.963625371456146	0.657459616661072	52.152172088623	4798
True	False	False	False	False	-2513.962890625	-479.704162597656	166.371292114258	0.595013797283173	0.90858793258667	0.340171486139297	53.5999984741211	8040
True	False	False	False	False	-2513.26196289063	-1112.72827148438	102.041061401367	0.721064627170563	0.957426130771637	0.554964780807495	59.0217399597168	5430
True	False	False	False	False	-2513.11401367188	-270.356597900391	138.64274597168	0.711980938911438	0.942828118801117	0.531696975231171	57.6319999694824	7204
True	False	False	False	False	-2512.57666015625	-35.2443466186523	204.082122802734	0.589520215988159	0.933618724346161	0.333867579698563	64.0652160644531	11788
True	False	False	False	False	-2512.50463867188	-248.477874755859	147.515884399414	0.739000082015991	0.955098927021027	0.608938932418823	58.834587097168	7825
True	False	False	False	False	-2511.64526367188	-1473.82885742188	211.846115112305	0.764225840568542	0.951690316200256	0.717936635017395	71.7801055908203	13710
True	False	False	False	False	-2509.99682617188	-1627.92724609375	116.459907531738	0.786059260368347	0.953136384487152	1	69.3047637939453	7277
True	False	False	False	False	-2508.98608398438	-391.661346435547	181.899276733398	0.768088281154633	0.951176822185516	0.741466164588928	60.6524391174316	9947
True	False	False	False	False	-2508.82153320313	-362.515991210938	145.297592163086	0.749359428882599	0.953821420669556	0.647161543369293	56.5038185119629	7402
True	False	False	False	False	-2504.3447265625	-1600.849609375	103.150199890137	0.632922768592834	0.942613482475281	0.388300240039825	62.5376358032227	5816
True	False	False	False	False	-2507.58447265625	-687.303771972656	82.0765075683594	0.735541641712189	0.945265769958496	0.597506582736969	52.7702713012695	3905
True	False	False	False	False	-2507.00561523438	-664.604614257813	109.805053710938	0.673756539821625	0.963870942592621	0.452408254146576	58.4646453857422	5788
True	False	False	False	False	-2506.04565429688	-547.030578613281	100.931915283203	0.800370097160339	0.96226441860199	1	53.2857131958008	4849
True	False	False	False	False	-2506.95239257813	-105.118453979492	150.843307495117	0.766693592071533	0.946434617042542	0.73261821269989	57.485294342041	7818
True	False	False	False	False	-2505.23120117188	-1230.99011230469	125.333038330078	0.732085049152374	0.94107860326767	0.586623311042786	64.3451309204102	7271
True	False	False	False	False	-2503.68286132813	-166.533645629883	148.625015258789	0.71211850643158	0.933464288711548	0.532033205032349	55.0447769165039	7376
True	False	False	False	False	-2502.08813476563	-933.784973144531	165.262145996094	0.791833221912384	0.956847608089447	1	77.677848815918	11574
True	False	False	False	False	-2502.041015625	-753.573120117188	86.513069152832	0.760550022125244	0.971233487129211	0.69798070192337	53.6923065185547	4188
True	False	False	False	False	-2501.9453125	-421.140716552734	72.0942230224609	0.667910039424896	0.935642123222351	0.442200928926468	55.2769241333008	3593
True	False	False	False	False	-2499.33764648438	-1717.24890136719	83.1856460571289	0.849229693412781	0.961753726005554	1	62.8933334350586	4717
True	False	False	False	False	-2499.32983398438	-1900.14172363281	104.259346008301	0.657533586025238	0.933050572872162	0.425021469593048	71.7872314453125	6748
True	False	False	False	False	-2498.0595703125	-769.232971191406	97.6044921875	0.698149502277374	0.946347117424011	0.500038266181946	55.1363639831543	4852
True	False	False	False	False	-2496.95947265625	-1128.48913574219	99.8227767944336	0.838416218757629	0.961163997650146	1	72.1666641235352	6495
True	False	False	False	False	-2496.10180664063	-1084.90734863281	98.7136306762695	0.706082999706268	0.938592076301575	0.517698526382446	71.6629180908203	6378
True	False	False	False	False	-2495.9013671875	-139.65576171875	127.551322937012	0.753320038318634	0.960482001304626	0.663759410381317	57.1304359436035	6570
True	False	False	False	False	-2495.88208007813	-1276.61608886719	124.223899841309	0.805557072162628	0.954948961734772	1	85.4553604125977	9571
True	False	False	False	False	-2493.81103515625	-714.76220703125	96.4953460693359	0.864758431911469	0.968447744846344	1	59.7356338500977	5197
True	False	False	False	False	-2495.076171875	-440.470581054688	221.828384399414	0.777092158794403	0.954880774021149	0.813503861427307	77.5400009155273	15508
True	False	False	False	False	-2494.73217773438	-402.394592285156	57.6753807067871	0.443501591682434	0.926073908805847	0.204975351691246	51.480770111084	2677
True	False	False	False	False	-2494.5703125	-74.9184494018555	116.459907531738	0.795453250408173	0.967167854309082	1	98.8380966186523	10378
True	False	False	False	False	-2490.10815429688	-1688.59069824219	130.878753662109	0.764478147029877	0.956404209136963	0.719386100769043	66.5932235717773	7858
True	False	False	False	False	-2489.83764648438	-1229.22436523438	89.8404998779297	0.670226395130157	0.947772622108459	0.446196794509888	62.0864181518555	5029
True	False	False	False	False	-2492.88427734375	-672.044494628906	49.9113883972168	0.696917474269867	0.943284869194031	0.497404634952545	49.5999984741211	2232
True	False	False	False	False	-2492.98583984375	-197.576110839844	124.223899841309	0.733668208122253	0.940127968788147	0.591544389724731	54.1607131958008	6066
True	False	False	False	False	-2492.83032226563	-507.926452636719	211.846115112305	0.82183825969696	0.959520637989044	1	61.9738235473633	11837
True	False	False	False	False	-2491.60205078125	-1105.54479980469	110.914192199707	0.779846131801605	0.957532703876495	0.844886004924774	57.8699989318848	5787
True	False	False	False	False	-2490.82666015625	-649.688598632813	42.1473922729492	0.711886703968048	0.934065520763397	0.531466901302338	50.6315803527832	1924
True	False	False	False	False	-2489.9228515625	-307.790466308594	165.262145996094	0.627443730831146	0.917724609375	0.380779564380646	49.671142578125	7401
True	False	False	False	False	-2489.39184570313	-1602.17211914063	102.041061401367	0.819654762744904	0.966074287891388	1	78.8478240966797	7254
True	False	False	False	False	-2487.48950195313	-1045.27038574219	136.424453735352	0.784597456455231	0.951301991939545	0.938117504119873	56.276424407959	6922
True	False	False	False	False	-2487.99829101563	-621.070861816406	137.533599853516	0.545307099819183	0.88183456659317	0.28791669011116	69.1371002197266	8573
True	False	False	False	False	-2488.80297851563	-420.134063720703	26.6194076538086	0.780536234378815	0.942926585674286	0.854119598865509	48.4583320617676	1163
True	False	False	False	False	-2486.69799804688	-562.419677734375	135.315322875977	0.715653538703918	0.96589320898056	0.540836870670319	53.2295074462891	6494
True	False	False	False	False	-2486.44677734375	-1015.87713623047	277.285491943359	0.754515409469604	0.936576783657074	0.669037222862244	67.2360000610352	16809
True	False	False	False	False	-2486.38818359375	-957.428955078125	137.533599853516	0.834446728229523	0.969056069850922	1	69.1532287597656	8575
True	False	False	False	False	-2486.15698242188	-217.136322021484	134.206176757813	0.771839797496796	0.951890468597412	0.76773864030838	59.6942138671875	7223
True	False	False	False	False	-2486.048828125	-1259.01123046875	95.3862075805664	0.854818642139435	0.968447744846344	1	62.6162796020508	5385
True	False	False	False	False	-2485.94311523438	-1192.12463378906	88.7313537597656	0.822043120861053	0.972272574901581	1	61.5250015258789	4922
True	False	False	False	False	-2484.2861328125	-1485.77282714844	201.863830566406	0.759644508361816	0.941586017608643	0.693363130092621	69.5	12649
True	False	False	False	False	-2485.16528320313	-785.012390136719	109.805053710938	0.795083343982697	0.963940918445587	1	50.4848480224609	4998
True	False	False	False	False	-2484.91333007813	-1158.64465332031	105.36848449707	0.672202885150909	0.941386580467224	0.449656099081039	57.5684204101563	5469
True	False	False	False	False	-2482.59423828125	-1734.11511230469	127.551322937012	0.714580357074738	0.924520432949066	0.538130283355713	96.2173919677734	11065
True	False	False	False	False	-2482.03442382813	-1631.67834472656	155.279876708984	0.762258768081665	0.955008804798126	0.707001686096191	74.9642868041992	10495
True	False	False	False	False	-2480.95434570313	-1128.92980957031	79.8582229614258	0.776177406311035	0.954528748989105	0.804480254650116	60.0416679382324	4323
True	False	False	False	False	-2480.82543945313	-655.094970703125	54.3479537963867	0.65213805437088	0.940417468547821	0.416518241167068	51.6530609130859	2531
True	False	False	False	False	-2480.02709960938	-593.854797363281	118.678184509277	0.791627526283264	0.943759441375732	1	50.6355133056641	5418
True	False	False	False	False	-2478.4423828125	-1801.50012207031	112.023338317871	0.698478758335114	0.952253043651581	0.500746786594391	64.5148544311523	6516
True	False	False	False	False	-2478.61669921875	-1360.45068359375	191.881561279297	0.792219936847687	0.96044135093689	1	66.0751419067383	11431
True	False	False	False	False	-2477.822265625	-142.099075317383	146.40673828125	0.662400841712952	0.945159792900085	0.432938277721405	57.1515159606934	7544
True	False	False	False	False	-2477.62573242188	-1208.63500976563	133.097030639648	0.786073088645935	0.945043623447418	1	67.6333312988281	8116
True	False	False	False	False	-2476.22680664063	-728.15869140625	123.114753723145	0.830976963043213	0.956214725971222	1	56.9189186096191	6318
True	False	False	False	False	-2477.29418945313	-531.688781738281	163.043869018555	0.752191781997681	0.961255669593811	0.658897221088409	56.4625854492188	8300
True	False	False	False	False	-2476.029296875	-689.119934082031	110.914192199707	0.803114473819733	0.94535768032074	1	57.939998626709	5794
True	False	False	False	False	-2475.55126953125	-377.342864990234	169.698715209961	0.694188117980957	0.932553350925446	0.491667062044144	57.771240234375	8839
True	False	False	False	False	-2473.0712890625	-1643.22436523438	122.005615234375	0.694063246250153	0.954392850399017	0.491407632827759	70.2272720336914	7725
True	False	False	False	False	-2472.86181640625	-1178.98046875	92.0587844848633	0.824999392032623	0.953829169273376	1	80.2771072387695	6663
True	False	False	False	False	-2472.06567382813	-1663.23596191406	139.751892089844	0.717676758766174	0.956437647342682	0.546022891998291	63.5634918212891	8009
True	False	False	False	False	-2471.8466796875	-1830.51257324219	158.607299804688	0.81450617313385	0.957224071025848	1	85.5664367675781	12236
True	False	False	False	False	-2471.44384765625	-1517.29992675781	187.44499206543	0.791505575180054	0.963646233081818	1	69.8224868774414	11800
True	False	False	False	False	-2469.97485351563	-61.3836059570313	92.0587844848633	0.580588161945343	0.941820323467255	0.323925852775574	45.6626510620117	3790
True	False	False	False	False	-2468.3505859375	-424.394195556641	118.678184509277	0.824438512325287	0.963119089603424	1	50.1401863098145	5365
True	False	False	False	False	-2463.0556640625	-1263.69775390625	119.787330627441	0.715369939804077	0.945432722568512	0.540118634700775	64.6944427490234	6987
True	False	False	False	False	-2464.82592773438	-1035.66333007813	195.208984375	0.741141617298126	0.942981421947479	0.616318583488464	62.5340919494629	11006
True	False	False	False	False	-2467.34936523438	-168.476455688477	157.498153686523	0.719543635845184	0.957862794399261	0.550909161567688	51.2535209655762	7278
True	False	False	False	False	-2466.61767578125	-752.511779785156	27.7285480499268	0.707581996917725	0.93653929233551	0.521181464195251	43.7999992370605	1095
True	False	False	False	False	-2465.09594726563	-628.21875	92.0587844848633	0.798473179340363	0.95210999250412	1	59.6867485046387	4954
True	False	False	False	False	-2465.9736328125	-460.658905029297	192.990692138672	0.696205735206604	0.92802482843399	0.495895683765411	52.3678169250488	9112
True	False	False	False	False	-2463.88061523438	-1137.48168945313	98.7136306762695	0.829100430011749	0.967737257480621	1	53.235954284668	4738
True	False	False	False	False	-2461.64184570313	-657.115051269531	37.7108268737793	0.698736667633057	0.921129167079926	0.501303195953369	43.8529396057129	1491
True	False	False	False	False	-2462.83154296875	-35.8008155822754	128.660461425781	0.601872622966766	0.904127895832062	0.34825736284256	46.9568977355957	5447
True	False	False	False	False	-2461.52685546875	-1808.24304199219	125.333038330078	0.845949530601501	0.961469709873199	1	74.6637191772461	8437
True	False	False	False	False	-2461.19946289063	-680.871276855469	77.6399383544922	0.821241796016693	0.956417441368103	1	48.8428573608398	3419
True	False	False	False	False	-2460.24438476563	-221.798294067383	220.719253540039	0.62781172990799	0.912287354469299	0.381278038024902	60.3768844604492	12015
True	False	False	False	False	-2459.00439453125	-1769.27233886719	341.61572265625	0.760164558887482	0.943895936012268	0.696001946926117	77.7305221557617	23941
True	False	False	False	False	-2459.66088867188	-1429.32678222656	83.1856460571289	0.849229693412781	0.970893561840057	1	54.2533340454102	4069
True	False	False	False	False	-2456.34716796875	-749.54638671875	45.4748191833496	0.72121262550354	0.927030920982361	0.555363178253174	45.3414649963379	1859
True	False	False	False	False	-2456.70922851563	-248.396575927734	164.153015136719	0.735541641712189	0.958269476890564	0.597506582736969	57.2094612121582	8467
True	False	False	False	False	-2456.2353515625	-652.640991210938	14.4188451766968	0.560572564601898	0.921669483184814	0.302906334400177	43	559
True	False	False	False	False	-2454.01293945313	-70.5571746826172	114.241622924805	0.700978994369507	0.951774656772614	0.506193876266479	52.271842956543	5384
True	False	False	False	False	-2453.75634765625	-1200.86364746094	164.153015136719	0.814018249511719	0.962469756603241	1	63.0608100891113	9333
True	False	False	False	False	-2451.37060546875	-998.112060546875	139.751892089844	0.617744445800781	0.939697921276093	0.367969512939453	54.4365081787109	6859
True	False	False	False	False	-2453.06909179688	-521.520629882813	94.2770690917969	0.647128283977509	0.949902534484863	0.408863484859467	51.9764709472656	4418
True	False	False	False	False	-2451.748046875	-556.523315429688	61.0028076171875	0.679211378097534	0.941694617271423	0.462311953306198	51.0363655090332	2807
[truncated: 26,718 more rows]
