# Supplementary material for: Gene Delivery Mediated by Backbone-Degradable RAFT Copolymers
Source: Biomacromolecules. 2026 Feb 12;27(3):1846–56. doi: 10.1021/acs.biomac.5c01662 (PMC12977016; doi:10.1021/acs.biomac.5c01662)
Supplement: Supplementary file 2 [file bm5c01662_si_002.zip › Celigo Raw Data/Object (Cell)-Level Data/Blue/7-15-2024-8-55-08-PM_object_E2.csv]

Plate ID	PM_2024_07_15_PPP41-45_NP_5_10_20_PEIpro_200ngwell_U2OS_6k_Plate2
Plate Name
Plate Description
Scan ID	7/15/2024 8:55:08 PM
Scan Description
Scan Result ID	7/15/2024 8:55:08 PM
Scan Result Description
Software Version	5.1.0.0
Experiment Name
Application Name	Target 1
Plate Type	96-Well BD Falcon™ 353072 Plate
Acquisition Start/End Times	7/15/2024 8:55:08 PM - 7/15/2024 8:56:55 PM
Analysis Start Time	7/15/2024 8:55:08 PM
User ID	Local Administrator
Scan Area Object-Level Data CSV Report
Row	E
Column	2
Total	Class 1	Class 2	Class 3	Class 4	X Position (µm)	Y Position (µm)	Target 1: Area (µm²)	Target 1: Form Factor	Target 1: Smoothness	Target 1: Aspect Ratio	Target 1: Mean Intensity	Target 1: Integrated Intensity
True	False	False	False	False	-1960.4501953125	-3000.86499023438	244.01123046875	0.570741295814514	0.95363175868988	0.313378512859344	142.195449829102	31283
True	False	False	False	False	-1987.95458984375	-2984.49365234375	100.931915283203	0.709659993648529	0.955311119556427	0.526092648506165	114.384613037109	10409
True	False	False	False	False	-1934.41906738281	-3017.29418945313	97.6044921875	0.378647983074188	0.918988943099976	0.163030043244362	108.136360168457	9516
True	False	False	False	False	-1955.31506347656	-2977.00537109375	9.98227787017822	0.754574596881866	0.933233201503754	0.669301986694336	51.4444427490234	463
True	False	False	False	False	-2054.45166015625	-2949.2294921875	198.536407470703	0.320771515369415	0.937579035758972	0.130490839481354	139.849166870117	25033
True	False	False	False	False	-2076.26635742188	-2934.6875	12.2005615234375	0.608575522899628	0.935661971569061	0.356404304504395	141.727279663086	1559
True	False	False	False	False	-2079.0849609375	-2920.3544921875	125.333038330078	0.748488903045654	0.9762904047966	0.643680155277252	155.991149902344	17627
True	False	False	False	False	-2096.70678710938	-2907.6484375	67.6576614379883	0.741976678371429	0.958397746086121	0.619263112545013	125.459014892578	7653
True	False	False	False	False	-2124.97021484375	-2884.86987304688	125.333038330078	0.728755116462708	0.951559364795685	0.576600790023804	126.58406829834	14304
True	False	False	False	False	-2151.791015625	-2878.19921875	187.44499206543	0.42524391412735	0.929390907287598	0.192483156919479	135.08283996582	22829
True	False	False	False	False	-2176.7470703125	-2850.91186523438	292.8134765625	0.313857913017273	0.845736682415009	0.126859411597252	126.795455932617	33474
True	False	False	False	False	-2229.82934570313	-2814.46875	45.4748191833496	0.537149906158447	0.94004088640213	0.280238062143326	138.536590576172	5680
True	False	False	False	False	-2240.54345703125	-2800.32885742188	36.6016845703125	0.820213973522186	0.956876516342163	1	139.090911865234	4590
True	False	False	False	False	-2243.60229492188	-2788.9228515625	74.3125076293945	0.71211850643158	0.939732909202576	0.532033205032349	136.522384643555	9147
True	False	False	False	False	-2278.08569335938	-2773.47314453125	23.2919807434082	0.628847420215607	0.949588060379028	0.382685959339142	139.238098144531	2924
True	False	False	False	False	-2291.076171875	-2746.25927734375	145.297592163086	0.713256418704987	0.949983537197113	0.53483247756958	129.038162231445	16904
True	False	False	False	False	-2311.85522460938	-2744.62329101563	113.132476806641	0.4183030128479	0.908268332481384	0.187883615493774	137.019607543945	13976
True	False	False	False	False	-2373.03198242188	-2691.77075195313	11.0914192199707	0.673765122890472	0.94014710187912	0.452423572540283	138.5	1385
True	False	False	False	False	-2354.44482421875	-2691.59252929688	117.569046020508	0.563317596912384	0.935408890247345	0.30569314956665	117.386795043945	12443
True	False	False	False	False	-2387.17358398438	-2664.55834960938	92.0587844848633	0.631901741027832	0.937006235122681	0.386882334947586	125.530120849609	10419
True	False	False	False	False	-2435.4130859375	-2610.51928710938	479.149322509766	0.227814674377441	0.773538053035736	0.0854358449578285	134.881942749023	58269
True	False	False	False	False	-2474.75512695313	-2577.10131835938	136.424453735352	0.5115105509758	0.950001299381256	0.257443279027939	118.235771179199	14543
True	False	False	False	False	-2519.57885742188	-2539.84765625	82.0765075683594	0.517632782459259	0.917742073535919	0.26271265745163	130.432434082031	9652
True	False	False	False	False	-2529.84301757813	-2522.4560546875	124.223899841309	0.6639364361763	0.948314309120178	0.435486882925034	131.0625	14679
True	False	False	False	False	-2565.02319335938	-2483.23974609375	115.350761413574	0.719225645065308	0.940672159194946	0.550069808959961	145.990386962891	15183
True	False	False	False	False	-2574.22607421875	-2468.90551757813	48.80224609375	0.824289858341217	0.962561309337616	1	110.431816101074	4859
True	False	False	False	False	-2608.67822265625	-2431.78833007813	561.225830078125	0.165407702326775	0.89221715927124	0.0590528883039951	138.337951660156	69999
True	False	False	False	False	-2641.94018554688	-2390.49389648438	84.2947845458984	0.819298386573792	0.962681770324707	1	139.552627563477	10606
True	False	False	False	False	-2616.486328125	-2384.98168945313	208.518692016602	0.453407436609268	0.887897253036499	0.212006121873856	83.6542587280273	15727
True	False	False	False	False	-2680.5517578125	-2347.62768554688	99.8227767944336	0.714016556739807	0.927116334438324	0.536720454692841	129.944442749023	11695
True	False	False	False	False	-2717.412109375	-2300.09326171875	112.023338317871	0.661611497402191	0.935212314128876	0.431637853384018	129.693069458008	13099
True	False	False	False	False	-2737.80541992188	-2268.11083984375	87.6222152709961	0.735943078994751	0.961875200271606	0.598804712295532	121.177215576172	9573
True	False	False	False	False	-2777.10620117188	-2235.74243164063	16.6371288299561	0.588328063488007	0.942305445671082	0.332519084215164	143.600006103516	2154
True	False	False	False	False	-2782.92846679688	-2180.67700195313	99.8227767944336	0.665854930877686	0.95430862903595	0.438706755638123	75.2333297729492	6771
True	False	False	False	False	-2838.15161132813	-2132.16284179688	134.206176757813	0.548998475074768	0.949052512645721	0.291465163230896	138.132232666016	16714
True	False	False	False	False	-2853.70239257813	-2125.03857421875	16.6371288299561	0.604608774185181	0.927839636802673	0.351552903652191	144.800003051758	2172
True	False	False	False	False	-2859.97216796875	-2096.31958007813	202.97297668457	0.385309427976608	0.903309881687164	0.167045801877975	130.994537353516	23972
True	False	False	False	False	-2889.14868164063	-2053.12744140625	114.241622924805	0.467329263687134	0.913273215293884	0.222210943698883	136.281555175781	14037
True	False	False	False	False	-2907.4384765625	-2023.64538574219	179.680999755859	0.423218935728073	0.924075067043304	0.19113302230835	139.543212890625	22606
True	False	False	False	False	-2927.50463867188	-1981.16040039063	175.244430541992	0.412769079208374	0.885478138923645	0.184272527694702	110.822784423828	17510
True	False	False	False	False	-2953.234375	-1937.53308105469	135.315322875977	0.633003950119019	0.968453884124756	0.388413280248642	129.459014892578	15794
True	False	False	False	False	-2958.32177734375	-1920.10900878906	83.1856460571289	0.781472206115723	0.963311195373535	0.867934346199036	116.400001525879	8730
True	False	False	False	False	-2946.69970703125	-1956.58447265625	54.3479537963867	0.704862415790558	0.926729381084442	0.514898300170898	114.571426391602	5614
True	False	False	False	False	-2928.595703125	-1948.91662597656	25.5102653503418	0.705347895622253	0.941462934017181	0.516008198261261	87.6086959838867	2015
True	False	False	False	False	-2937.2294921875	-1922.70593261719	58.7845230102539	0.716647028923035	0.948217391967773	0.543369591236115	91.9433975219727	4873
True	False	False	False	False	-2921.33325195313	-1936.00817871094	92.0587844848633	0.639517724514008	0.957141101360321	0.397646993398666	93.7228927612305	7779
True	False	False	False	False	-2921.248046875	-1998.66906738281	89.8404998779297	0.805119872093201	0.962392508983612	1	144.901229858398	11737
True	False	False	False	False	-2907.67309570313	-1954.70288085938	75.4216537475586	0.708534777164459	0.942144274711609	0.523421168327332	74.8970565795898	5093
True	False	False	False	False	-2907.16479492188	-1922.41174316406	102.041061401367	0.700421154499054	0.96489155292511	0.504968225955963	76.6304321289063	7050
True	False	False	False	False	-2903.5478515625	-2046.4501953125	23.2919807434082	0.462010353803635	0.929763913154602	0.218265995383263	146.571426391602	3078
True	False	False	False	False	-2885.9833984375	-2038.34362792969	11.0914192199707	0.763594925403595	0.936281979084015	0.714360892772675	85	850
True	False	False	False	False	-2894.5791015625	-2010.98657226563	79.8582229614258	0.661957681179047	0.91560423374176	0.432207375764847	81.7916641235352	5889
True	False	False	False	False	-2883.5048828125	-1940.16784667969	129.769607543945	0.70094496011734	0.94535094499588	0.506118953227997	77.0598297119141	9016
True	False	False	False	False	-2878.0703125	-2087.380859375	13.3097038269043	0.66390061378479	0.935661971569061	0.435427129268646	147.91667175293	1775
True	False	False	False	False	-2853.2119140625	-2070.8994140625	49.9113883972168	0.408345967531204	0.901484847068787	0.181421130895615	71.533332824707	3219
True	False	False	False	False	-2875.10180664063	-1997.70812988281	16.6371288299561	0.588328063488007	0.937323153018951	0.332519084215164	54.0666656494141	811
True	False	False	False	False	-2877.93896484375	-1918.72778320313	29.9468326568604	0.80851811170578	0.952666342258453	1	67.4814834594727	1822
True	False	False	False	False	-2876.02197265625	-1970.22912597656	61.0028076171875	0.760719418525696	0.943346083164215	0.698856711387634	69.8909072875977	3844
True	False	False	False	False	-2871.61840820313	-2070.25512695313	116.459907531738	0.786059260368347	0.962107300758362	1	143.733337402344	15092
True	False	False	False	False	-2871.29907226563	-2035.306640625	100.931915283203	0.689392805099487	0.965619504451752	0.481892853975296	69.9340667724609	6364
True	False	False	False	False	-2870.1181640625	-2007.72290039063	63.2210922241211	0.788381993770599	0.950586557388306	1	57.8596496582031	3298
True	False	False	False	False	-2863.66186523438	-1911.88195800781	38.8199691772461	0.770017266273499	0.95678973197937	0.754476308822632	68.457145690918	2396
True	False	False	False	False	-2855.7490234375	-2026.12609863281	26.6194076538086	0.67927873134613	0.939532041549683	0.462436705827713	49.125	1179
True	False	False	False	False	-2849.80151367188	-1982.84338378906	49.9113883972168	0.757985770702362	0.939895868301392	0.685172200202942	71.7555541992188	3229
True	False	False	False	False	-2854.58227539063	-1936.26513671875	48.80224609375	0.754487037658691	0.94498085975647	0.668910324573517	67.613639831543	2975
True	False	False	False	False	-2843.66967773438	-1920.47180175781	46.5839614868164	0.801774680614471	0.959749400615692	1	69.5476226806641	2921
True	False	False	False	False	-2839.5888671875	-1971.83117675781	53.2388153076172	0.80851811170578	0.953352153301239	1	71.5833358764648	3436
True	False	False	False	False	-2837.6328125	-1932.81774902344	47.6931037902832	0.805555999279022	0.950805008411407	1	71.8139572143555	3088
True	False	False	False	False	-2834.51953125	-2112.70092773438	88.7313537597656	0.83357036113739	0.961495399475098	1	89.8625030517578	7189
True	False	False	False	False	-2823.22387695313	-2097.96044921875	113.132476806641	0.660820126533508	0.947992086410522	0.430340588092804	61.529411315918	6276
True	False	False	False	False	-2831.42700195313	-2036.11181640625	103.150199890137	0.487329423427582	0.928161263465881	0.237588375806808	57.0215072631836	5303
True	False	False	False	False	-2834.12158203125	-1990.17565917969	82.0765075683594	0.771052539348602	0.958927392959595	0.761882483959198	74.5675659179688	5518
True	False	False	False	False	-2825.541015625	-2015.60974121094	89.8404998779297	0.682187139987946	0.924121797084808	0.46788090467453	60.6543197631836	4913
True	False	False	False	False	-2824.2080078125	-2074.90209960938	90.9496383666992	0.631812691688538	0.946375548839569	0.386759072542191	54.8902435302734	4501
True	False	False	False	False	-2819.80249023438	-2131.953125	87.6222152709961	0.749889969825745	0.960797727108002	0.649311125278473	79.7974700927734	6304
True	False	False	False	False	-2815.70751953125	-2031.53564453125	27.7285480499268	0.707581996917725	0.93653929233551	0.521181464195251	57.0800018310547	1427
True	False	False	False	False	-2816.27783203125	-1964.53295898438	125.333038330078	0.751955151557922	0.948113024234772	0.657891392707825	139.769912719727	15794
True	False	False	False	False	-2813.724609375	-1948.83227539063	13.3097038269043	0.685805439949036	0.934609174728394	0.474820286035538	80.75	969
True	False	False	False	False	-2813.41259765625	-2165.5302734375	287.267761230469	0.312936455011368	0.941053569316864	0.126379162073135	134.590728759766	34859
True	False	False	False	False	-2796.7626953125	-2153.4755859375	106.477630615234	0.770989894866943	0.949206411838531	0.761425018310547	75.21875	7221
True	False	False	False	False	-2791.06469726563	-2070.76513671875	175.244430541992	0.58447265625	0.94232439994812	0.328204065561295	63.9177207946777	10099
True	False	False	False	False	-2808.73852539063	-1987.20776367188	113.132476806641	0.686399757862091	0.947917997837067	0.475978404283524	74.8823547363281	7638
True	False	False	False	False	-2804.80249023438	-2047.80334472656	168.589569091797	0.788660645484924	0.9405277967453	1	69.3026351928711	10534
True	False	False	False	False	-2790.267578125	-2031.72729492188	181.899276733398	0.76094263792038	0.967243015766144	0.700016915798187	67.7256088256836	11107
True	False	False	False	False	-2800.158203125	-1955.59680175781	80.9673614501953	0.735607385635376	0.94994044303894	0.59771865606308	84.7534255981445	6187
True	False	False	False	False	-2802.77734375	-1933.19445800781	70.9850845336914	0.766845762729645	0.952061235904694	0.733563005924225	74.234375	4751
True	False	False	False	False	-2802.53369140625	-1903.93823242188	103.150199890137	0.435562252998352	0.831107616424561	0.199471071362495	72.7096786499023	6762
True	False	False	False	False	-2790.75219726563	-1999.74133300781	45.4748191833496	0.661913216114044	0.949811100959778	0.432134091854095	48.9512176513672	2007
True	False	False	False	False	-2789.95434570313	-2115.64453125	175.244430541992	0.757012546062469	0.947564423084259	0.680517315864563	85.4936676025391	13508
True	False	False	False	False	-2781.5244140625	-2210.5751953125	373.780822753906	0.243853643536568	0.919006884098053	0.0926746875047684	135.750747680664	45748
True	False	False	False	False	-2755.93676757813	-2210.81103515625	22.1828384399414	0.691018760204315	0.945849716663361	0.485164731740952	76.0999984741211	1522
True	False	False	False	False	-2771.64135742188	-2141.1083984375	127.551322937012	0.648307085037231	0.943701028823853	0.410644590854645	63.4173927307129	7293
True	False	False	False	False	-2778.33251953125	-2053.35815429688	104.259346008301	0.665127098560333	0.945097923278809	0.437480479478836	59.3936157226563	5583
True	False	False	False	False	-2774.62133789063	-1971.728515625	15.5279874801636	0.603693544864655	0.930587589740753	0.350445985794067	72.9285736083984	1021
True	False	False	False	False	-2776.6943359375	-1962.46618652344	68.7667999267578	0.658975303173065	0.92632919549942	0.427341461181641	73.3387069702148	4547
True	False	False	False	False	-2775.09497070313	-1927.10913085938	108.695907592773	0.733655333518982	0.9509596824646	0.591503977775574	84.7551040649414	8306
True	False	False	False	False	-2773.88012695313	-1989.01379394531	49.9113883972168	0.806145071983337	0.963389337062836	1	67.8000030517578	3051
True	False	False	False	False	-2771.43530273438	-2087.09912109375	117.569046020508	0.771331310272217	0.964158892631531	0.763932764530182	64	6784
True	False	False	False	False	-2768.54296875	-2189.98193359375	45.4748191833496	0.859376609325409	0.966616570949554	1	76.0975646972656	3120
True	False	False	False	False	-2757.47509765625	-2075.4638671875	108.695907592773	0.733655333518982	0.954675555229187	0.591503977775574	61.5102043151855	6028
True	False	False	False	False	-2767.60034179688	-2026.04675292969	118.678184509277	0.657753348350525	0.947432339191437	0.42537385225296	63.2336463928223	6766
True	False	False	False	False	-2766.37060546875	-1915.36608886719	36.6016845703125	0.726016283035278	0.941411077976227	0.568666875362396	77.8484878540039	2569
True	False	False	False	False	-2755.80346679688	-2263.01293945313	24.401123046875	0.715491533279419	0.942926585674286	0.54042637348175	142	3124
True	False	False	False	False	-2731.13037109375	-2252.27587890625	85.4039306640625	0.629268407821655	0.92207008600235	0.383260428905487	80.298698425293	6183
True	False	False	False	False	-2754.53271484375	-2198.1240234375	65.4393768310547	0.785227477550507	0.963489770889282	0.970944821834564	71.8135604858398	4237
True	False	False	False	False	-2754.125	-2246.0068359375	143.079315185547	0.753439962863922	0.963811278343201	0.664282858371735	130.922485351563	16889
True	False	False	False	False	-2733.8115234375	-2217.52807617188	92.0587844848633	0.695407807826996	0.961541295051575	0.494214832782745	69.2168655395508	5745
True	False	False	False	False	-2753.88940429688	-2106.22412109375	174.135284423828	0.675542414188385	0.945157885551453	0.455608785152435	67.4331207275391	10587
True	False	False	False	False	-2753.42236328125	-1987.42736816406	61.0028076171875	0.77311635017395	0.955277323722839	0.777697443962097	80.2909088134766	4416
True	False	False	False	False	-2752.00341796875	-1938.90539550781	88.7313537597656	0.670272588729858	0.953679203987122	0.446277111768723	72.1500015258789	5772
True	False	False	False	False	-2749.9365234375	-1911.04724121094	136.424453735352	0.445990949869156	0.893580913543701	0.206724852323532	76.6178894042969	9424
True	False	False	False	False	-2749.77880859375	-2216.19384765625	11.0914192199707	0.69836014509201	0.927715241909027	0.500491261482239	70.8000030517578	708
True	False	False	False	False	-2740.587890625	-2162.6455078125	148.625015258789	0.656966328620911	0.938452363014221	0.424114376306534	58.4850730895996	7837
True	False	False	False	False	-2747.52783203125	-2137.78979492188	146.40673828125	0.555856227874756	0.946444511413574	0.298184961080551	61.9696960449219	8180
True	False	False	False	False	-2744.56640625	-2058.30102539063	141.970169067383	0.807637214660645	0.959802567958832	1	61.7890625	7909
True	False	False	False	False	-2748.84326171875	-2026.85119628906	141.970169067383	0.599483549594879	0.926067471504211	0.345412909984589	73.9453125	9465
True	False	False	False	False	-2737.046875	-2022.85791015625	9.98227787017822	0.754574596881866	0.933233201503754	0.669301986694336	82.1111145019531	739
True	False	False	False	False	-2743.82275390625	-1976.39636230469	46.5839614868164	0.678057432174683	0.948874831199646	0.460184723138809	80.0476226806641	3362
True	False	False	False	False	-2741.92651367188	-1959.22033691406	122.005615234375	0.659008085727692	0.934653162956238	0.427394479513168	80.6818161010742	8875
True	False	False	False	False	-2737.64477539063	-1991.63391113281	106.477630615234	0.81877213716507	0.96119749546051	1	96.6979141235352	9283
True	False	False	False	False	-2732.2626953125	-2114.17041015625	153.061584472656	0.826755583286285	0.968855977058411	1	64.5579681396484	8909
True	False	False	False	False	-2726.46801757813	-2077.69946289063	139.751892089844	0.638468325138092	0.94921600818634	0.396137297153473	62.0476188659668	7818
True	False	False	False	False	-2727.72631835938	-1931.81799316406	64.3302307128906	0.731921255588531	0.938195943832397	0.586120128631592	69.1206893920898	4009
True	False	False	False	False	-2725.96533203125	-2142.37329101563	138.64274597168	0.756871342658997	0.9578537940979	0.679850697517395	65.447998046875	8181
True	False	False	False	False	-2725.35473632813	-2281.92211914063	94.2770690917969	0.791837513446808	0.952873766422272	1	111.341178894043	9464
True	False	False	False	False	-2713.400390625	-2234.92749023438	112.023338317871	0.706498801708221	0.938775300979614	0.518659710884094	64.1980209350586	6484
True	False	False	False	False	-2717.81884765625	-2163.30810546875	126.442184448242	0.819941997528076	0.957082509994507	1	55.403507232666	6316
True	False	False	False	False	-2723.61108398438	-2016.37622070313	283.940338134766	0.38056617975235	0.845396041870117	0.164180174469948	98.8984375	25318
True	False	False	False	False	-2724.20239257813	-1999.7587890625	26.6194076538086	0.829222500324249	0.957139134407043	1	70.5	1692
True	False	False	False	False	-2722.80102539063	-1971.47607421875	114.241622924805	0.477909088134766	0.901145339012146	0.230235204100609	79.6213607788086	8201
True	False	False	False	False	-2722.16577148438	-2047.58068847656	219.610107421875	0.753714084625244	0.932973206043243	0.665484547615051	106.464645385742	21080
True	False	False	False	False	-2716.10961914063	-2196.3798828125	127.551322937012	0.688962996006012	0.938702702522278	0.481034994125366	59.1130447387695	6798
True	False	False	False	False	-2709.71044921875	-2100.53100585938	129.769607543945	0.472218573093414	0.909902989864349	0.225889325141907	56.1025657653809	6564
True	False	False	False	False	-2716.0126953125	-1908.19482421875	145.297592163086	0.657382667064667	0.932907462120056	0.424779862165451	71.0534362792969	9308
True	False	False	False	False	-2714.83471679688	-1946.96008300781	41.0382537841797	0.830802142620087	0.965447545051575	1	80.8648681640625	2992
True	False	False	False	False	-2706.64428710938	-2324.20483398438	185.226699829102	0.244906038045883	0.832521200180054	0.0931567922234535	134.155685424805	22404
True	False	False	False	False	-2689.134765625	-2334.90625	35.4925422668457	0.670732975006104	0.93037748336792	0.447078943252563	115.6875	3702
True	False	False	False	False	-2696.03955078125	-2298.955078125	170.807861328125	0.489601641893387	0.905072331428528	0.239392668008804	81.6233749389648	12570
True	False	False	False	False	-2698.9775390625	-2177.55224609375	122.005615234375	0.701672554016113	0.939497351646423	0.507726192474365	50.027271270752	5503
True	False	False	False	False	-2702.47583007813	-2119.796875	149.734161376953	0.476011037826538	0.892734527587891	0.228777781128883	61.0814819335938	8246
True	False	False	False	False	-2703.27783203125	-2072.72998046875	94.2770690917969	0.781477868556976	0.957300961017609	0.868022978305817	74.3647079467773	6321
True	False	False	False	False	-2699.65161132813	-2003.79223632813	118.678184509277	0.760737001895905	0.950087785720825	0.698947727680206	76.4299087524414	8178
True	False	False	False	False	-2702.251953125	-1968.78283691406	110.914192199707	0.672940909862518	0.933507442474365	0.450959801673889	109.830001831055	10983
True	False	False	False	False	-2700.8056640625	-1938.90710449219	147.515884399414	0.645857989788055	0.945937156677246	0.406957656145096	84.7819519042969	11276
True	False	False	False	False	-2700.59057617188	-1981.36022949219	65.4393768310547	0.668060660362244	0.948044002056122	0.442458897829056	89.8813552856445	5303
True	False	False	False	False	-2696.91870117188	-2142.1669921875	103.150199890137	0.524283111095428	0.918860673904419	0.268556475639343	56.0215072631836	5210
True	False	False	False	False	-2692.10034179688	-2055.56225585938	47.6931037902832	0.843270242214203	0.967709124088287	1	67.5581359863281	2905
True	False	False	False	False	-2694.37939453125	-2026.91296386719	156.389007568359	0.666599035263062	0.925165593624115	0.439966380596161	96.5531921386719	13614
True	False	False	False	False	-2691.47387695313	-2245.15747070313	139.751892089844	0.710319042205811	0.941786289215088	0.527671158313751	62.5317459106445	7879
True	False	False	False	False	-2688.2744140625	-2202.39916992188	66.5485153198242	0.378579944372177	0.901872217655182	0.162989348173141	48.0499992370605	2883
True	False	False	False	False	-2687.05249023438	-1953.80346679688	85.4039306640625	0.740752220153809	0.943685412406921	0.614958584308624	82.3246765136719	6339
True	False	False	False	False	-2687.49536132813	-1923.72497558594	28.8376903533936	0.735885262489319	0.950989484786987	0.598617315292358	47.269229888916	1229
True	False	False	False	False	-2686.732421875	-2066.71020507813	113.132476806641	0.604656398296356	0.924574315547943	0.351610571146011	84.6568603515625	8635
True	False	False	False	False	-2683.97900390625	-1903.47119140625	51.0205307006836	0.672707319259644	0.934500634670258	0.450546443462372	62.2608680725098	2864
True	False	False	False	False	-2683.88403320313	-2320.64868164063	62.1119499206543	0.612366497516632	0.958694219589233	0.36112505197525	76.9464263916016	4309
True	False	False	False	False	-2669.65356445313	-2298.79052734375	109.805053710938	0.420620441436768	0.866772174835205	0.189410492777824	64.1717147827148	6353
True	False	False	False	False	-2677.72021484375	-2110.13647460938	138.64274597168	0.621234476566315	0.93543142080307	0.372507721185684	54.8639984130859	6858
True	False	False	False	False	-2681.912109375	-2083.62158203125	122.005615234375	0.740235030651093	0.94998174905777	0.613164842128754	68.0909118652344	7490
True	False	False	False	False	-2678.73828125	-1983.28063964844	147.515884399414	0.491992831230164	0.906978368759155	0.241304621100426	82.5939865112305	10985
True	False	False	False	False	-2676.58154296875	-2269.6103515625	215.173538208008	0.493509262800217	0.893135726451874	0.24252425134182	70.4226837158203	13662
True	False	False	False	False	-2667.87084960938	-2173.88623046875	157.498153686523	0.808810293674469	0.960465252399445	1	59.8802833557129	8503
True	False	False	False	False	-2676.2265625	-2147.98876953125	198.536407470703	0.787177205085754	0.962413668632507	1	69.1508407592773	12378
True	False	False	False	False	-2674.072265625	-2031.61364746094	109.805053710938	0.762798249721527	0.961557626724243	0.709939241409302	76.5454559326172	7578
True	False	False	False	False	-2674.86743164063	-1932.13134765625	51.0205307006836	0.824059367179871	0.957641243934631	1	65.260871887207	3002
True	False	False	False	False	-2669.71337890625	-1957.81323242188	98.7136306762695	0.658456563949585	0.935475170612335	0.42650431394577	75.5505599975586	6724
True	False	False	False	False	-2665.70361328125	-2372.599609375	228.483245849609	0.353305220603943	0.880335748195648	0.148286074399948	133.344665527344	27469
True	False	False	False	False	-2604.92407226563	-2383.0771484375	14.4188451766968	0.805326879024506	0.942608833312988	1	64.3076934814453	836
True	False	False	False	False	-2661.45776367188	-2330.265625	208.518692016602	0.367447078227997	0.834164679050446	0.156412020325661	75.8297882080078	14256
True	False	False	False	False	-2665.63232421875	-2219.34228515625	201.863830566406	0.348482102155685	0.895644068717957	0.145570889115334	61.961540222168	11277
True	False	False	False	False	-2664.35693359375	-2070.78173828125	98.7136306762695	0.685747921466827	0.93567031621933	0.474708467721939	70.7528076171875	6297
True	False	False	False	False	-2664.22485351563	-2014.03479003906	139.751892089844	0.576992571353912	0.947533309459686	0.320026069879532	73.4126968383789	9250
True	False	False	False	False	-2662.75537109375	-2245.7431640625	84.2947845458984	0.698733150959015	0.925658285617828	0.501295566558838	55.8289489746094	4243
True	False	False	False	False	-2652.45288085938	-2195.2294921875	164.153015136719	0.628806293010712	0.928531408309937	0.382629901170731	63.3783798217773	9380
True	False	False	False	False	-2659.4208984375	-2092.00341796875	98.7136306762695	0.759070038795471	0.96119749546051	0.690488159656525	73.6516876220703	6555
True	False	False	False	False	-2658.6435546875	-2129.34057617188	126.442184448242	0.829544961452484	0.958977937698364	1	50.2894744873047	5733
True	False	False	False	False	-2658.61938476563	-2041.10339355469	187.44499206543	0.766782999038696	0.954838156700134	0.733172476291656	69.6449737548828	11770
True	False	False	False	False	-2658.2001953125	-1922.83874511719	109.805053710938	0.712054908275604	0.951306700706482	0.531877756118774	70.9292907714844	7022
True	False	False	False	False	-2655.966796875	-1997.24743652344	113.132476806641	0.733632326126099	0.949698507785797	0.591431677341461	74.2058792114258	7569
True	False	False	False	False	-2651.62670898438	-1946.30358886719	69.8759460449219	0.766303777694702	0.946150183677673	0.730220139026642	71	4473
True	False	False	False	False	-2649.82568359375	-2375.4921875	62.1119499206543	0.745300650596619	0.948626279830933	0.631386935710907	90.75	5082
True	False	False	False	False	-2632.42236328125	-2366.34692382813	22.1828384399414	0.673765122890472	0.934029996395111	0.452423572540283	63.5999984741211	1272
True	False	False	False	False	-2637.7451171875	-2354.35278320313	72.0942230224609	0.677275896072388	0.957111597061157	0.458754032850266	65.0461502075195	4228
True	False	False	False	False	-2644.74389648438	-2313.94873046875	15.5279874801636	0.800106346607208	0.94487601518631	1	56.1428565979004	786
True	False	False	False	False	-2648.45849609375	-2106.88110351563	110.914192199707	0.803114473819733	0.946951866149902	1	72.2399978637695	7224
True	False	False	False	False	-2646.93823242188	-2018.259765625	56.5662384033203	0.776553928852081	0.948154032230377	0.808126747608185	59.1176452636719	3015
True	False	False	False	False	-2642.06274414063	-1976.20239257813	100.931915283203	0.654515147209167	0.950423002243042	0.42023029923439	73.2637329101563	6667
True	False	False	False	False	-2641.76538085938	-2089.26928710938	53.2388153076172	0.761617660522461	0.954725384712219	0.703567922115326	87.5625	4203
True	False	False	False	False	-2641.10986328125	-2296.60522460938	97.6044921875	0.477135598659515	0.919290542602539	0.229640319943428	61.2272720336914	5388
True	False	False	False	False	-2633.34130859375	-2253.15478515625	198.536407470703	0.396127372980118	0.857899010181427	0.173699632287025	64.4525146484375	11537
True	False	False	False	False	-2640.5986328125	-2078.31005859375	82.0765075683594	0.735541641712189	0.931299030780792	0.597506582736969	120.216217041016	8896
True	False	False	False	False	-2638.61206054688	-2232.03002929688	149.734161376953	0.870636641979218	0.971135854721069	1	67.8888854980469	9165
True	False	False	False	False	-2629.04541015625	-2178.63427734375	69.8759460449219	0.634839236736298	0.938675045967102	0.390982300043106	54.3492050170898	3424
True	False	False	False	False	-2636.26684570313	-2126.35522460938	72.0942230224609	0.790630877017975	0.953661262989044	1	56.7999992370605	3692
True	False	False	False	False	-2635.6123046875	-2060.5185546875	187.44499206543	0.337244033813477	0.72011661529541	0.139350742101669	73.236686706543	12377
True	False	False	False	False	-2635.44750976563	-1955.25061035156	33.2742576599121	0.693598926067352	0.916344881057739	0.490445405244827	51.0666656494141	1532
True	False	False	False	False	-2635.1611328125	-2154.4072265625	184.117568969727	0.753171443939209	0.942691504955292	0.663112580776215	57.6746978759766	9574
True	False	False	False	False	-2630.8291015625	-2110.69653320313	67.6576614379883	0.76977926492691	0.952801048755646	0.752817690372467	62.0983619689941	3788
True	False	False	False	False	-2634.61401367188	-1935.67993164063	51.0205307006836	0.700421154499054	0.937555253505707	0.504968225955963	67.6521759033203	3112
True	False	False	False	False	-2631.52026367188	-1909.16369628906	125.333038330078	0.508005857467651	0.908578217029572	0.25447279214859	74.6637191772461	8437
True	False	False	False	False	-2631.431640625	-2021.30151367188	72.0942230224609	0.762581646442413	0.961069166660309	0.708754479885101	57.9538459777832	3767
True	False	False	False	False	-2628.51245117188	-2325.6376953125	283.940338134766	0.403818607330322	0.791257858276367	0.178533852100372	76.20703125	19509
True	False	False	False	False	-2624.99267578125	-2211.494140625	164.153015136719	0.742691874504089	0.953764677047729	0.621816456317902	77.3243255615234	11444
True	False	False	False	False	-2626.75708007813	-1999.66174316406	124.223899841309	0.609807014465332	0.934052228927612	0.357928603887558	57.2232131958008	6409
True	False	False	False	False	-2620.71655273438	-1968.33483886719	97.6044921875	0.706740736961365	0.951460897922516	0.51922070980072	69.2272720336914	6092
True	False	False	False	False	-2618.41821289063	-2029.91271972656	69.8759460449219	0.713352918624878	0.964430749416351	0.535071432590485	52.8730163574219	3331
True	False	False	False	False	-2616.99926757813	-2359.91918945313	153.061584472656	0.740749657154083	0.950338244438171	0.614949762821198	79.6376800537109	10990
True	False	False	False	False	-2588.18334960938	-2311.27709960938	236.24723815918	0.703137814998627	0.929265558719635	0.510995030403137	70.0657272338867	14924
True	False	False	False	False	-2615.75170898438	-2284.64135742188	212.955261230469	0.340450823307037	0.689842283725739	0.141110748052597	68.6041641235352	13172
True	False	False	False	False	-2607.59008789063	-2260.3896484375	23.2919807434082	0.792964518070221	0.946847438812256	1	50.4285697937012	1059
True	False	False	False	False	-2612.44506835938	-2191.787109375	99.8227767944336	0.754056692123413	0.950422644615173	0.666995942592621	61.6111106872559	5545
True	False	False	False	False	-2614.71850585938	-2173.87817382813	58.7845230102539	0.694364547729492	0.944956541061401	0.492033988237381	59.2075462341309	3138
True	False	False	False	False	-2611.88305664063	-2055.45629882813	117.569046020508	0.563317596912384	0.911290943622589	0.30569314956665	59.9811325073242	6358
True	False	False	False	False	-2611.06469726563	-1926.05163574219	32.1651153564453	0.638014316558838	0.924939513206482	0.395486831665039	50.3448257446289	1460
True	False	False	False	False	-2609.0517578125	-2235.34497070313	147.515884399414	0.543459117412567	0.865494012832642	0.286157697439194	60.9398498535156	8105
True	False	False	False	False	-2589.29418945313	-2220.49658203125	115.350761413574	0.801323413848877	0.953371345996857	1	67.2211532592773	6991
True	False	False	False	False	-2600.08227539063	-2173.41088867188	31.0559749603271	0.792491853237152	0.95398223400116	1	49.4285697937012	1384
True	False	False	False	False	-2608.66430664063	-2144.35034179688	154.17073059082	0.746117413043976	0.947105765342712	0.634470880031586	65.0575561523438	9043
True	False	False	False	False	-2600.94165039063	-2086.01123046875	434.783630371094	0.270476043224335	0.875053822994232	0.105153620243073	96.2397994995117	37726
True	False	False	False	False	-2606.1259765625	-1948.41723632813	76.5307922363281	0.695300102233887	0.957822978496552	0.493988811969757	61.3043479919434	4230
True	False	False	False	False	-2605.98095703125	-2014.24926757813	128.660461425781	0.844098389148712	0.967822372913361	1	76.0517272949219	8822
True	False	False	False	False	-2605.72119140625	-1981.19580078125	37.7108268737793	0.786078751087189	0.958408892154694	1	61.205883026123	2081
True	False	False	False	False	-2599.9599609375	-2105.51245117188	127.551322937012	0.558448672294617	0.929767727851868	0.300769835710526	91.330436706543	10503
True	False	False	False	False	-2599.07934570313	-2035.37414550781	94.2770690917969	0.569348335266113	0.952156722545624	0.311919540166855	62.1411781311035	5282
True	False	False	False	False	-2592.443359375	-2156.47705078125	14.4188451766968	0.68755978345871	0.937094211578369	0.478254348039627	55.8461532592773	726
True	False	False	False	False	-2590.47900390625	-2143.26416015625	75.4216537475586	0.539479196071625	0.945690810680389	0.28240829706192	74.6764678955078	5078
True	False	False	False	False	-2591.66943359375	-1929.30981445313	77.6399383544922	0.744004368782043	0.952255964279175	0.626579701900482	65.6714248657227	4597
True	False	False	False	False	-2589.81884765625	-2199.21997070313	134.206176757813	0.71416711807251	0.954433143138885	0.537096202373505	59.5702476501465	7208
True	False	False	False	False	-2588.43725585938	-2123.71020507813	137.533599853516	0.545307099819183	0.88999992609024	0.28791669011116	87.2822570800781	10823
True	False	False	False	False	-2588.978515625	-2057.80224609375	68.7667999267578	0.754140198230743	0.951699316501617	0.667366206645966	52.2741928100586	3241
True	False	False	False	False	-2587.44384765625	-2035.05749511719	46.5839614868164	0.720192134380341	0.958557844161987	0.552630007266998	55.3095245361328	2323
True	False	False	False	False	-2586.818359375	-2426.05859375	110.914192199707	0.544470548629761	0.931934833526611	0.287118971347809	64.879997253418	6488
True	False	False	False	False	-2585.51416015625	-2403.90478515625	138.64274597168	0.598902344703674	0.946333050727844	0.344725489616394	56.2000007629395	7025
True	False	False	False	False	-2583.26098632813	-2343.6572265625	211.846115112305	0.847626328468323	0.963427305221558	1	89.9790573120117	17186
True	False	False	False	False	-2584.30786132813	-2002.77185058594	58.7845230102539	0.63112074136734	0.952209532260895	0.385802984237671	51.3773574829102	2723
True	False	False	False	False	-2583.93115234375	-1974.77746582031	106.477630615234	0.488421529531479	0.944662690162659	0.238454073667526	65.0520858764648	6245
True	False	False	False	False	-2582.271484375	-2270.86840820313	168.589569091797	0.40388810634613	0.743674337863922	0.178577929735184	62.4605255126953	9494
True	False	False	False	False	-2577.72045898438	-2237.25366210938	99.8227767944336	0.580424427986145	0.921044528484344	0.32374706864357	59.8888893127441	5390
True	False	False	False	False	-2581.4580078125	-2017.56982421875	33.2742576599121	0.745649039745331	0.954072058200836	0.63269704580307	45	1350
True	False	False	False	False	-2578.98999023438	-2178.87329101563	161.934722900391	0.775890290737152	0.949289262294769	0.801759004592896	84.3493118286133	12315
True	False	False	False	False	-2578.41967773438	-1958.1005859375	67.6576614379883	0.76977926492691	0.952801048755646	0.752817690372467	67.1147537231445	4094
True	False	False	False	False	-2576.267578125	-2378.26391601563	179.680999755859	0.71892911195755	0.947187960147858	0.549289762973785	84.6234588623047	13709
True	False	False	False	False	-2564.71484375	-2308.62060546875	163.043869018555	0.76271790266037	0.952986359596252	0.709498703479767	67.9931945800781	9995
True	False	False	False	False	-2562.72387695313	-2162.373046875	130.878753662109	0.794070303440094	0.94998174905777	1	74.9152526855469	8840
True	False	False	False	False	-2570.16333007813	-2057.48291015625	16.6371288299561	0.372824519872665	0.91741406917572	0.159568622708321	50.5999984741211	759
True	False	False	False	False	-2572.20971679688	-1934.50415039063	92.0587844848633	0.83637547492981	0.959608733654022	1	69.6506042480469	5781
True	False	False	False	False	-2568.97485351563	-2137.97143554688	260.648345947266	0.684174716472626	0.921585440635681	0.471669286489487	89.4808502197266	21028
True	False	False	False	False	-2562.77685546875	-2077.50756835938	212.955261230469	0.293489784002304	0.764201939105988	0.116443961858749	69.0625	13260
True	False	False	False	False	-2568.8154296875	-1917.54443359375	36.6016845703125	0.606794536113739	0.954672992229462	0.354215174913406	65.2727279663086	2154
True	False	False	False	False	-2565.93798828125	-2008.34704589844	41.0382537841797	0.775534987449646	0.96039891242981	0.798458695411682	48.1351356506348	1781
True	False	False	False	False	-2563.20434570313	-1981.69323730469	54.3479537963867	0.444643378257751	0.883235216140747	0.205776363611221	63.6938781738281	3121
True	False	False	False	False	-2565.455078125	-1902.91088867188	42.1473922729492	0.525587975978851	0.904534995555878	0.269718170166016	61.8947372436523	2352
True	False	False	False	False	-2555.82177734375	-2249.25244140625	191.881561279297	0.516615450382233	0.906009495258331	0.261829823255539	66.7052001953125	11540
True	False	False	False	False	-2555.75830078125	-2458.12353515625	97.6044921875	0.65105813741684	0.95800256729126	0.414849132299423	66.238639831543	5829
True	False	False	False	False	-2550.73168945313	-2350.36791992188	176.353576660156	0.459509283304214	0.899725258350372	0.21643091738224	54.0566024780273	8595
True	False	False	False	False	-2555.4375	-2032.86499023438	70.9850845336914	0.778467297554016	0.960359692573547	0.828254580497742	53.1875	3404
True	False	False	False	False	-2554.75830078125	-1920.5341796875	53.2388153076172	0.859888076782227	0.969137489795685	1	69.6458358764648	3343
True	False	False	False	False	-2553.7568359375	-2280.35131835938	228.483245849609	0.532881200313568	0.89408928155899	0.276305824518204	69.9854354858398	14417
True	False	False	False	False	-2551.08740234375	-2208.63159179688	277.285491943359	0.407154351472855	0.841314375400543	0.180658146739006	73.7760009765625	18444
True	False	False	False	False	-2551.34619140625	-2112.67041015625	246.229507446289	0.782773673534393	0.95136159658432	0.890705108642578	77.1621627807617	17130
True	False	False	False	False	-2547.2607421875	-2475.4306640625	109.805053710938	0.785418212413788	0.964160740375519	1	85.9595947265625	8510
True	False	False	False	False	-2545.12866210938	-2430.19897460938	159.716445922852	0.614079117774963	0.926878869533539	0.363285541534424	66.6944427490234	9604
True	False	False	False	False	-2544.64453125	-2094.77734375	43.256534576416	0.817455768585205	0.96039891242981	1	59.5641021728516	2323
True	False	False	False	False	-2546.67993164063	-1956.19067382813	114.241622924805	0.547374665737152	0.913859486579895	0.28989839553833	63.6019401550293	6551
True	False	False	False	False	-2544.24291992188	-2167.7470703125	173.026138305664	0.570338845252991	0.949447572231293	0.312956184148788	63.8012809753418	9953
True	False	False	False	False	-2542.63110351563	-2520.54248046875	11.0914192199707	0.512626230716705	0.924317836761475	0.258395850658417	134.800003051758	1348
True	False	False	False	False	-2504.7509765625	-2512.28881835938	183.008422851563	0.755585491657257	0.971567571163177	0.67387855052948	85.7757568359375	14153
True	False	False	False	False	-2542.46948242188	-2500.7685546875	230.701522827148	0.41612297296524	0.878202795982361	0.186455190181732	126.317306518555	26274
True	False	False	False	False	-2524.05444335938	-2484.44213867188	158.607299804688	0.550909876823425	0.908382594585419	0.293321222066879	82.1328659057617	11745
True	False	False	False	False	-2526.96899414063	-2438.310546875	170.807861328125	0.724060654640198	0.898707270622253	0.563160717487335	132.980514526367	20479
True	False	False	False	False	-2540.97973632813	-2380.22778320313	167.480438232422	0.716666996479034	0.937790989875793	0.543420672416687	78.9668884277344	11924
True	False	False	False	False	-2542.42700195313	-2032.57946777344	19.9645557403564	0.679683864116669	0.930156767368317	0.463188141584396	44.8333320617676	807
True	False	False	False	False	-2538.41748046875	-2320.79565429688	94.2770690917969	0.771320164203644	0.953488349914551	0.763850271701813	62.7764701843262	5336
True	False	False	False	False	-2535.947265625	-2085.99682617188	41.0382537841797	0.693152844905853	0.936613917350769	0.489524483680725	53.5945930480957	1983
True	False	False	False	False	-2536.49243164063	-1988.76232910156	36.6016845703125	0.67818558216095	0.918579041957855	0.46042013168335	58.4848480224609	1930
True	False	False	False	False	-2535.67504882813	-1919.12133789063	78.7490768432617	0.605550229549408	0.930040121078491	0.35269632935524	64.1549301147461	4555
True	False	False	False	False	-2531.80200195313	-2402.51416015625	236.24723815918	0.39629390835762	0.898608863353729	0.173803389072418	58.8967132568359	12545
True	False	False	False	False	-2528.63525390625	-2241.40576171875	281.722045898438	0.329473376274109	0.841354429721832	0.135134026408195	67.1220474243164	17049
True	False	False	False	False	-2530.7490234375	-2111.56103515625	18.8554134368896	0.572700321674347	0.891136825084686	0.315444022417068	52.0588226318359	885
True	False	False	False	False	-2529.73754882813	-2024.5234375	19.9645557403564	0.776177406311035	0.943199634552002	0.804480254650116	44.6111106872559	803
True	False	False	False	False	-2528.9306640625	-2092.9736328125	26.6194076538086	0.780536234378815	0.950671494007111	0.854119598865509	51.4166679382324	1234
True	False	False	False	False	-2526.89794921875	-2140.93041992188	222.937530517578	0.348672091960907	0.795318603515625	0.145677328109741	63.4875640869141	12761
True	False	False	False	False	-2525.48657226563	-2455.44018554688	76.5307922363281	0.695300102233887	0.957822978496552	0.493988811969757	69.9275360107422	4825
True	False	False	False	False	-2515.10595703125	-2422.95678710938	110.914192199707	0.770503282546997	0.966888904571533	0.75791335105896	63.3699989318848	6337
True	False	False	False	False	-2524.8017578125	-2366.0234375	83.1856460571289	0.6895392537117	0.947986423969269	0.482185840606689	51.6399993896484	3873
True	False	False	False	False	-2525.3564453125	-2062.17114257813	63.2210922241211	0.801229655742645	0.960369110107422	1	46.8947372436523	2673
True	False	False	False	False	-2525.40063476563	-2011.56469726563	28.8376903533936	0.778573036193848	0.945234656333923	0.82945716381073	48.8461532592773	1270
True	False	False	False	False	-2524.55322265625	-2315.17041015625	126.442184448242	0.452210485935211	0.869714498519897	0.211146667599678	58.587718963623	6679
True	False	False	False	False	-2520.1904296875	-2273.9287109375	196.318130493164	0.687726557254791	0.934877693653107	0.478583216667175	77.03955078125	13636
True	False	False	False	False	-2515.53173828125	-2159.03466796875	76.5307922363281	0.754523038864136	0.96690559387207	0.669071316719055	51.652172088623	3564
True	False	False	False	False	-2522.47094726563	-1993.63134765625	12.2005615234375	0.681430399417877	0.921230614185333	0.46645313501358	56.2727279663086	619
True	False	False	False	False	-2523.23706054688	-1965.96667480469	28.8376903533936	0.646229147911072	0.921380221843719	0.407513111829758	57.9230766296387	1506
True	False	False	False	False	-2521.63671875	-2120.19213867188	35.4925422668457	0.670732975006104	0.94023734331131	0.447078943252563	51.375	1644
True	False	False	False	False	-2517.99072265625	-2105.07543945313	49.9113883972168	0.622406840324402	0.953545272350311	0.374049782752991	49.6888885498047	2236
True	False	False	False	False	-2519.52099609375	-1944.89453125	65.4393768310547	0.614758133888245	0.906557559967041	0.364147037267685	61.0169486999512	3600
True	False	False	False	False	-2516.72265625	-2039.11682128906	77.6399383544922	0.664459466934204	0.943045675754547	0.436360716819763	47.5571441650391	3329
True	False	False	False	False	-2515.47631835938	-2180.91845703125	110.914192199707	0.748627901077271	0.955313086509705	0.644232213497162	64.1999969482422	6420
True	False	False	False	False	-2514.51538085938	-1967.23278808594	13.3097038269043	0.470662444829941	0.836253523826599	0.224713116884232	57.5833320617676	691
True	False	False	False	False	-2508.28540039063	-2371.39575195313	100.931915283203	0.810745477676392	0.953913331031799	1	63.0879135131836	5741
True	False	False	False	False	-2502.62158203125	-2239.00805664063	83.1856460571289	0.568180859088898	0.955851674079895	0.310702860355377	57.7466659545898	4331
True	False	False	False	False	-2503.18603515625	-2079.85546875	73.203369140625	0.647160887718201	0.929157316684723	0.408912599086761	48.8030319213867	3221
True	False	False	False	False	-2502.48486328125	-2534.26342773438	103.150199890137	0.60251247882843	0.950329482555389	0.34902435541153	91.0107498168945	8464
True	False	False	False	False	-2500.49243164063	-2331.31176757813	238.465515136719	0.436556577682495	0.935036480426788	0.20015424489975	73.8744201660156	15883
True	False	False	False	False	-2501.12475585938	-2182.25317382813	54.3479537963867	0.746100842952728	0.948154032230377	0.634407699108124	58.2040824890137	2852
True	False	False	False	False	-2502.40478515625	-2124.21264648438	82.0765075683594	0.443332731723785	0.904904067516327	0.20485708117485	50.2702713012695	3720
True	False	False	False	False	-2502.16967773438	-2053.58984375	77.6399383544922	0.682544887065887	0.956754624843597	0.468558609485626	50.0999984741211	3507
True	False	False	False	False	-2500.02807617188	-1950.27380371094	17.7462711334229	0.689935445785522	0.943199634552002	0.482980132102966	49.9375	799
True	False	False	False	False	-2502.0556640625	-1935.58129882813	11.0914192199707	0.763594925403595	0.936281979084015	0.714360892772675	53.7000007629395	537
True	False	False	False	False	-2499.78930664063	-1998.80981445313	120.896469116211	0.702958464622498	0.973156154155731	0.510592579841614	56.9357795715332	6206
True	False	False	False	False	-2499.68969726563	-2200.00512695313	149.734161376953	0.800280511379242	0.959100306034088	1	65.9629592895508	8905
True	False	False	False	False	-2499.13989257813	-2561.470703125	181.899276733398	0.271316230297089	0.835149705410004	0.105557344853878	133.32926940918	21866
True	False	False	False	False	-2484.5673828125	-2555.44946289063	93.1679229736328	0.521954357624054	0.913598418235779	0.266495555639267	84.7976226806641	7123
True	False	False	False	False	-2493.33618164063	-2492.341796875	194.099838256836	0.595491886138916	0.95937317609787	0.340727210044861	77.0571441650391	13485
True	False	False	False	False	-2494.44775390625	-2443.66528320313	109.805053710938	0.673756539821625	0.958860516548157	0.452408254146576	58.2626266479492	5768
True	False	False	False	False	-2498.24560546875	-2292.52294921875	117.569046020508	0.612679004669189	0.941017985343933	0.361517995595932	53.1037750244141	5629
True	False	False	False	False	-2497.291015625	-2143.66064453125	88.7313537597656	0.735508561134338	0.959713160991669	0.597400009632111	50.3125	4025
True	False	False	False	False	-2493.96801757813	-2034.07739257813	114.241622924805	0.640015423297882	0.928053796291351	0.398366034030914	61.1262130737305	6296
True	False	False	False	False	-2491.171875	-1966.69970703125	125.333038330078	0.646394014358521	0.917126059532166	0.407760173082352	63.2123908996582	7143
True	False	False	False	False	-2489.93969726563	-2357.091796875	65.4393768310547	0.816044509410858	0.957729458808899	1	57.6440696716309	3401
True	False	False	False	False	-2488.55249023438	-2248.03076171875	56.5662384033203	0.678755939006805	0.930412709712982	0.46147033572197	55.4509811401367	2828
True	False	False	False	False	-2489.33032226563	-2077.65258789063	46.5839614868164	0.738803207874298	0.946633875370026	0.6082723736763	47.1666679382324	1981
True	False	False	False	False	-2488.2724609375	-2471.45458984375	89.8404998779297	0.779232859611511	0.946152925491333	0.837222635746002	63.0493812561035	5107
True	False	False	False	False	-2483.25512695313	-2426.94482421875	128.660461425781	0.731921255588531	0.951566755771637	0.586120128631592	60.9396553039551	7069
True	False	False	False	False	-2487.74291992188	-2170.095703125	108.695907592773	0.627967178821564	0.960014462471008	0.381488800048828	51.3469390869141	5032
True	False	False	False	False	-2488.1767578125	-2014.68615722656	93.1679229736328	0.834939122200012	0.968447744846344	1	147.190475463867	12364
True	False	False	False	False	-2486.29516601563	-2390.83471679688	268.412353515625	0.505038380622864	0.858097732067108	0.251983135938644	91.3719024658203	22112
True	False	False	False	False	-2481.47143554688	-2370.1474609375	100.931915283203	0.739883303642273	0.967590808868408	0.61195319890976	68.7033004760742	6252
True	False	False	False	False	-2481.8291015625	-2278.86865234375	140.861022949219	0.44780296087265	0.904741287231445	0.208005577325821	53.1732292175293	6753
True	False	False	False	False	-2485.0537109375	-1935.35205078125	82.0765075683594	0.771052539348602	0.958927392959595	0.761882483959198	61.5945930480957	4558
True	False	False	False	False	-2483.55053710938	-2225.13623046875	177.462707519531	0.653785407543182	0.948830723762512	0.419085085391998	70.8687515258789	11339
True	False	False	False	False	-2482.35717773438	-2119.73779296875	87.6222152709961	0.694826781749725	0.956568479537964	0.492997974157333	54.5696220397949	4311
True	False	False	False	False	-2482.41967773438	-2049.93530273438	156.389007568359	0.599065482616425	0.925755560398102	0.34491828083992	60.4255332946777	8520
True	False	False	False	False	-2481.65649414063	-2337.27075195313	141.970169067383	0.642328083515167	0.946361124515533	0.401733309030533	61.1640625	7829
True	False	False	False	False	-2476.16479492188	-2532.22119140625	192.990692138672	0.662354826927185	0.924972832202911	0.432862222194672	83.0114974975586	14444
True	False	False	False	False	-2474.66479492188	-2447.3779296875	118.678184509277	0.824438512325287	0.960910856723785	1	60.1775703430176	6439
True	False	False	False	False	-2474.31665039063	-2591.18090820313	15.5279874801636	0.444276958703995	0.943622469902039	0.205519050359726	139.857147216797	1958
True	False	False	False	False	-2460.24365234375	-2590.11791992188	66.5485153198242	0.76893937587738	0.959310948848724	0.747088372707367	125.900001525879	7554
True	False	False	False	False	-2451.646484375	-2556.9150390625	174.135284423828	0.597642004489899	0.941492795944214	0.343240916728973	69.038215637207	10839
True	False	False	False	False	-2440.39819335938	-2495.98608398438	107.586769104004	0.747388184070587	0.95934933423996	0.639357089996338	58.8350524902344	5707
True	False	False	False	False	-2460.86987304688	-2475.16528320313	62.1119499206543	0.717676758766174	0.955283284187317	0.546022891998291	70.9642868041992	3974
True	False	False	False	False	-2471.962890625	-2240.09619140625	18.8554134368896	0.733056426048279	0.952117681503296	0.589630365371704	42.6470603942871	725
True	False	False	False	False	-2472.36181640625	-1922.13037109375	68.7667999267578	0.765656411647797	0.949355125427246	0.726305961608887	63.7741928100586	3954
True	False	False	False	False	-2471.9990234375	-2097.05053710938	133.097030639648	0.480141878128052	0.895097136497498	0.231959849596024	52.7083320617676	6325
True	False	False	False	False	-2471.65283203125	-2469.68872070313	88.7313537597656	0.769612729549408	0.956322252750397	0.751666605472565	70.6374969482422	5651
True	False	False	False	False	-2465.18505859375	-2417.9384765625	19.9645557403564	0.798721373081207	0.951427280902863	1	53.2777786254883	959
True	False	False	False	False	-2468.0419921875	-2183.7958984375	106.477630615234	0.710245251655579	0.960166454315186	0.527493894100189	51.1979179382324	4915
True	False	False	False	False	-2467.701171875	-2068.54541015625	149.734161376953	0.66825920343399	0.935134410858154	0.44279932975769	59.570369720459	8042
True	False	False	False	False	-2467.61206054688	-2013.88830566406	124.223899841309	0.695939123630524	0.938302397727966	0.495332807302475	56.0625	6279
True	False	False	False	False	-2467.5947265625	-2152.29809570313	106.477630615234	0.535675406455994	0.947975337505341	0.278873205184937	50.8020820617676	4877
True	False	False	False	False	-2466.8857421875	-1952.380859375	69.8759460449219	0.617744445800781	0.910351097583771	0.367969512939453	58.761905670166	3702
True	False	False	False	False	-2465.2392578125	-2404.70190429688	86.513069152832	0.750372409820557	0.952832698822021	0.651284754276276	56.4102554321289	4400
True	False	False	False	False	-2462.03833007813	-2321.19067382813	116.459907531738	0.442158341407776	0.90239691734314	0.204036071896553	49.9619064331055	5246
True	False	False	False	False	-2463.89965820313	-2211.50390625	117.569046020508	0.729612350463867	0.958626866340637	0.579140067100525	71.5377349853516	7583
True	False	False	False	False	-2463.05151367188	-2295.162109375	173.026138305664	0.39411661028862	0.868316173553467	0.172450184822083	55.7820510864258	8702
True	False	False	False	False	-2461.66577148438	-2121.0927734375	124.223899841309	0.762229561805725	0.961795568466187	0.70684415102005	53.6785697937012	6012
True	False	False	False	False	-2462.2822265625	-1976.57409667969	52.1296730041504	0.602335870265961	0.925979614257813	0.348812431097031	56.0638313293457	2635
True	False	False	False	False	-2460.11181640625	-2491.10620117188	106.477630615234	0.710245251655579	0.950614631175995	0.527493894100189	64.34375	6177
True	False	False	False	False	-2451.591796875	-2457.50952148438	75.4216537475586	0.666771829128265	0.9181267619133	0.44025981426239	57.3970603942871	3903
True	False	False	False	False	-2454.66967773438	-2423.47680664063	31.0559749603271	0.57078093290329	0.967077970504761	0.313420206308365	50.9642868041992	1427
True	False	False	False	False	-2457.87866210938	-1939.38464355469	67.6576614379883	0.606324851512909	0.935663521289825	0.353640824556351	58.1803283691406	3549
True	False	False	False	False	-2459.72094726563	-1913.13623046875	53.2388153076172	0.823076725006104	0.958557844161987	1	61.2708320617676	2941
True	False	False	False	False	-2456.45190429688	-2360.05053710938	88.7313537597656	0.759382247924805	0.964981913566589	0.692045390605927	55.1500015258789	4412
True	False	False	False	False	-2455.53100585938	-2343.8916015625	84.2947845458984	0.819298386573792	0.962681770324707	1	54.6184196472168	4151
True	False	False	False	False	-2456.19189453125	-2164.20043945313	77.6399383544922	0.68638277053833	0.954142093658447	0.475945204496384	49.0142860412598	3431
True	False	False	False	False	-2456.08203125	-2260.09033203125	145.297592163086	0.581356287002563	0.931106150150299	0.324766397476196	56.9771003723145	7464
True	False	False	False	False	-2453.73706054688	-2224.50634765625	118.678184509277	0.708746135234833	0.957965970039368	0.523920714855194	67.2056045532227	7191
True	False	False	False	False	-2453.23974609375	-2087.4775390625	35.4925422668457	0.357116937637329	0.913506090641022	0.150451809167862	42.34375	1355
True	False	False	False	False	-2454.84399414063	-2001.18395996094	58.7845230102539	0.591474890708923	0.894507527351379	0.336093574762344	46.5660362243652	2468
True	False	False	False	False	-2446.29296875	-2195.98754882813	114.241622924805	0.827207922935486	0.971638321876526	1	68.1747589111328	7022
True	False	False	False	False	-2445.6689453125	-1972.54162597656	34.3833999633789	0.770503997802734	0.956876516342163	0.757918477058411	56.6129035949707	1755
True	False	False	False	False	-2443.67065429688	-2441.654296875	135.315322875977	0.76977926492691	0.951500833034515	0.752817690372467	65.2295074462891	7958
True	False	False	False	False	-2443.00732421875	-2416.49951171875	95.3862075805664	0.63316947221756	0.949739873409271	0.3886439204216	52.1279067993164	4483
True	False	False	False	False	-2442.33837890625	-2141.26293945313	126.442184448242	0.682972013950348	0.952805697917938	0.469370156526566	54.3771934509277	6199
True	False	False	False	False	-2441.45166015625	-2391.7001953125	126.442184448242	0.64266961812973	0.92292994260788	0.402234256267548	55.8947372436523	6372
True	False	False	False	False	-2437.8251953125	-2367.63037109375	124.223899841309	0.714430212974548	0.944441914558411	0.537754118442535	61.1875	6853
True	False	False	False	False	-2438.71533203125	-2006.02124023438	79.8582229614258	0.776177406311035	0.933958649635315	0.804480254650116	48.6805572509766	3505
True	False	False	False	False	-2438.17407226563	-2308.9716796875	107.586769104004	0.520671904087067	0.919781267642975	0.265367358922958	49.216495513916	4774
True	False	False	False	False	-2437.51318359375	-2527.3759765625	208.518692016602	0.791674017906189	0.957645952701569	1	65.5691452026367	12327
True	False	False	False	False	-2427.14868164063	-2491.56982421875	67.6576614379883	0.741976678371429	0.953661262989044	0.619263112545013	51.7704925537109	3158
True	False	False	False	False	-2434.28149414063	-2336.58227539063	170.807861328125	0.62379777431488	0.942529559135437	0.375891149044037	61.7272720336914	9506
True	False	False	False	False	-2437.4853515625	-2268.05053710938	44.3656768798828	0.749354422092438	0.93317061662674	0.647141218185425	57.0999984741211	2284
True	False	False	False	False	-2437.31396484375	-2279.42211914063	64.3302307128906	0.815286338329315	0.962478160858154	1	57.7758636474609	3351
True	False	False	False	False	-2433.19409179688	-1945.67749023438	95.3862075805664	0.374786764383316	0.843017816543579	0.160729929804802	54.8488388061523	4717
True	False	False	False	False	-2435.7666015625	-1921.94787597656	89.8404998779297	0.779232859611511	0.963002026081085	0.837222635746002	58.2592582702637	4719
True	False	False	False	False	-2433.7451171875	-1904.52819824219	47.6931037902832	0.805555999279022	0.956683158874512	1	58.1627922058105	2501
True	False	False	False	False	-2432.31567382813	-2467.23706054688	98.7136306762695	0.622558355331421	0.901817321777344	0.374249786138535	48.5730323791504	4323
True	False	False	False	False	-2426.22607421875	-2294.8046875	88.7313537597656	0.703622102737427	0.956568479537964	0.512084782123566	56.2374992370605	4499
True	False	False	False	False	-2431.52026367188	-2238.71606445313	87.6222152709961	0.703833937644958	0.958662450313568	0.512563169002533	55.392406463623	4376
True	False	False	False	False	-2431.9404296875	-2165.35766601563	95.3862075805664	0.412044793367386	0.888723194599152	0.183803513646126	45.0930213928223	3878
True	False	False	False	False	-2429.98876953125	-2115.98876953125	140.861022949219	0.768981277942657	0.95718902349472	0.747369706630707	67.5511779785156	8579
True	False	False	False	False	-2429.86303710938	-2204.47119140625	147.515884399414	0.683323383331299	0.948804140090942	0.470039635896683	62.6090240478516	8327
True	False	False	False	False	-2426.1923828125	-2270.35791015625	48.80224609375	0.754487037658691	0.950604617595673	0.668910324573517	55.7727279663086	2454
True	False	False	False	False	-2423.236328125	-1975.4306640625	69.8759460449219	0.626204371452332	0.947691142559052	0.379107654094696	55.6507949829102	3506
True	False	False	False	False	-2420.94409179688	-2583.810546875	115.350761413574	0.811039984226227	0.959103643894196	1	71.5288467407227	7439
True	False	False	False	False	-2419.42163085938	-2549.833984375	173.026138305664	0.723823487758636	0.957255184650421	0.562501490116119	79.788459777832	12447
True	False	False	False	False	-2418.9462890625	-2443.79296875	102.041061401367	0.761244773864746	0.940522968769073	0.701598525047302	47.8695640563965	4404
True	False	False	False	False	-2416.474609375	-2412.50170898438	175.244430541992	0.58447265625	0.940151810646057	0.328204065561295	56.9050636291504	8991
True	False	False	False	False	-2418.59375	-2363.53881835938	136.424453735352	0.638192534446716	0.942955255508423	0.395741969347	59.2276420593262	7285
True	False	False	False	False	-2417.40454101563	-2249.64770507813	103.150199890137	0.704544305801392	0.950565338134766	0.514173626899719	64.0967712402344	5961
True	False	False	False	False	-2416.57543945313	-2391.33666992188	88.7313537597656	0.71274322271347	0.954608798027039	0.533566176891327	51.3125	4105
True	False	False	False	False	-2413.21752929688	-2321.33642578125	139.751892089844	0.693015515804291	0.947091102600098	0.489241719245911	56.9285697937012	7173
True	False	False	False	False	-2412.54296875	-2091.0185546875	108.695907592773	0.721518695354462	0.957210600376129	0.556188941001892	50.3163261413574	4931
True	False	False	False	False	-2411.54296875	-2110.00634765625	65.4393768310547	0.772971868515015	0.963775813579559	0.776539385318756	49.661018371582	2930
True	False	False	False	False	-2410.60498046875	-1940.21569824219	78.7490768432617	0.765397131443024	0.943763673305511	0.724761068820953	58.0281677246094	4120
True	False	False	False	False	-2410.337890625	-2651.12182617188	241.792938232422	0.272716104984283	0.826353669166565	0.106231391429901	129.995407104492	28339
True	False	False	False	False	-2385.228515625	-2645.17944335938	67.6576614379883	0.705158889293671	0.931611955165863	0.515575468540192	69.4098358154297	4234
True	False	False	False	False	-2403.5732421875	-2607.56689453125	17.7462711334229	0.739838838577271	0.950416266918182	0.6118004322052	54.5	872
True	False	False	False	False	-2403.814453125	-2532.28857421875	14.4188451766968	0.68755978345871	0.937094211578369	0.478254348039627	51.8461532592773	674
True	False	False	False	False	-2408.48754882813	-2476.62817382813	114.241622924805	0.771086752414703	0.951597213745117	0.762132465839386	51.7184448242188	5327
True	False	False	False	False	-2409.9091796875	-2300.1826171875	85.4039306640625	0.740752220153809	0.95036518573761	0.614958584308624	57.1298713684082	4399
True	False	False	False	False	-2407.29272460938	-2271.7841796875	55.4570960998535	0.807211220264435	0.959788382053375	1	57.9199981689453	2896
True	False	False	False	False	-2408.685546875	-2188.39501953125	107.586769104004	0.52284175157547	0.934123873710632	0.267278999090195	50.5257720947266	4901
True	False	False	False	False	-2407.81884765625	-2138.31201171875	129.769607543945	0.63703054189682	0.932652950286865	0.394082874059677	58.2222213745117	6812
True	False	False	False	False	-2407.82250976563	-1969.02099609375	97.6044921875	0.44591435790062	0.915752351284027	0.206670865416527	55.2159080505371	4859
True	False	False	False	False	-2407.8037109375	-2159.61083984375	88.7313537597656	0.769612729549408	0.947897672653198	0.751666605472565	56.6624984741211	4533
True	False	False	False	False	-2406.287109375	-1921.34606933594	51.0205307006836	0.589520215988159	0.935703217983246	0.333867579698563	57.6304359436035	2651
True	False	False	False	False	-2404.73217773438	-2201.65625	11.0914192199707	0.55325049161911	0.89679366350174	0.295611768960953	47.0999984741211	471
True	False	False	False	False	-2404.0185546875	-2515.7607421875	197.427261352539	0.765901625156403	0.944013595581055	0.727778673171997	74.9775314331055	13346
True	False	False	False	False	-2391.23120117188	-2489.021484375	104.259346008301	0.577839434146881	0.928254544734955	0.32093945145607	51.1914901733398	4812
True	False	False	False	False	-2398.5390625	-2400.69311523438	84.2947845458984	0.707995891571045	0.951867997646332	0.52215188741684	53.5526313781738	4070
True	False	False	False	False	-2401.1875	-2261.40063476563	14.4188451766968	0.719225645065308	0.935661971569061	0.550069808959961	57.3076934814453	745
True	False	False	False	False	-2403.18823242188	-2068.30786132813	112.023338317871	0.620869994163513	0.941210627555847	0.372030109167099	46.4851493835449	4695
True	False	False	False	False	-2400.95654296875	-2378.23046875	45.4748191833496	0.690609216690063	0.945469677448273	0.484336644411087	53.7560958862305	2204
True	False	False	False	False	-2397.154296875	-2457.23364257813	149.734161376953	0.56848931312561	0.89002799987793	0.311023741960526	58.637035369873	7916
True	False	False	False	False	-2395.79248046875	-2341.56860351563	180.790130615234	0.591028690338135	0.93562525510788	0.335583746433258	75.2269973754883	12262
True	False	False	False	False	-2395.05419921875	-2207.82275390625	18.8554134368896	0.75434798002243	0.942380666732788	0.66828989982605	50.5882339477539	860
True	False	False	False	False	-2395.990234375	-2085.5205078125	11.0914192199707	0.619482219219208	0.910541534423828	0.37021940946579	42.7999992370605	428
True	False	False	False	False	-2392.36767578125	-2288.3955078125	209.627822875977	0.423696935176849	0.923429489135742	0.191451132297516	68.6507949829102	12975
True	False	False	False	False	-2390.849609375	-2108.8115234375	31.0559749603271	0.695939123630524	0.94730132818222	0.495332807302475	43.5714302062988	1220
True	False	False	False	False	-2390.29443359375	-2558.10717773438	184.117568969727	0.611953914165497	0.921766340732574	0.360607147216797	63.3373489379883	10514
True	False	False	False	False	-2389.13208007813	-2258.37280273438	62.1119499206543	0.57543021440506	0.946899116039276	0.318349093198776	54.4107131958008	3047
True	False	False	False	False	-2389.95874023438	-2119.85327148438	35.4925422668457	0.599483549594879	0.954248368740082	0.345412909984589	49.0625	1570
True	False	False	False	False	-2388.48583984375	-2619.8955078125	164.153015136719	0.65679943561554	0.930402457714081	0.423848032951355	72.0675659179688	10666
True	False	False	False	False	-2381.8916015625	-2591.22216796875	135.315322875977	0.758076548576355	0.95870703458786	0.685611963272095	71.393440246582	8710
True	False	False	False	False	-2386.4287109375	-2520.5927734375	85.4039306640625	0.67364913225174	0.968734562397003	0.452217042446136	97.5974044799805	7515
True	False	False	False	False	-2387.849609375	-2362.59692382813	177.462707519531	0.591871082782745	0.925325393676758	0.336546957492828	79.4812469482422	12717
True	False	False	False	False	-2387.15966796875	-2226.42724609375	227.374099731445	0.313361495733261	0.768972396850586	0.126600578427315	67.0731735229492	13750
True	False	False	False	False	-2383.41015625	-2188.07080078125	234.028945922852	0.538293302059174	0.93419885635376	0.281301200389862	65.620849609375	13846
True	False	False	False	False	-2386.69750976563	-1924.51171875	78.7490768432617	0.765397131443024	0.941065430641174	0.724761068820953	60.577465057373	4301
True	False	False	False	False	-2385.73779296875	-2160.03857421875	110.914192199707	0.614722788333893	0.938660442829132	0.364102095365524	54.560001373291	5456
True	False	False	False	False	-2384.5126953125	-2135.74145507813	95.3862075805664	0.742845177650452	0.936033666133881	0.62236750125885	58.2209320068359	5007
True	False	False	False	False	-2382.45483398438	-2424.25024414063	163.043869018555	0.682064414024353	0.952559590339661	0.467648804187775	64.7346954345703	9516
True	False	False	False	False	-2379.42578125	-2394.89013671875	171.917007446289	0.602246403694153	0.931290984153748	0.348705172538757	66.7419357299805	10345
True	False	False	False	False	-2379.64477539063	-2052.32763671875	86.513069152832	0.801492035388947	0.961762547492981	1	47.2051277160645	3682
True	False	False	False	False	-2378.17919921875	-2091.47485351563	80.9673614501953	0.572149097919464	0.936084628105164	0.314861208200455	44.0136985778809	3213
True	False	False	False	False	-2376.48095703125	-2575.70532226563	63.2210922241211	0.693322420120239	0.963134229183197	0.489874273538589	59.9824562072754	3419
True	False	False	False	False	-2376.23583984375	-2676.53686523438	95.3862075805664	0.733483374118805	0.951622247695923	0.590964496135712	130.616271972656	11233
True	False	False	False	False	-2356.43603515625	-2669.34301757813	114.241622924805	0.780301749706268	0.965619504451752	0.850902378559113	83.8640747070313	8638
True	False	False	False	False	-2366.7431640625	-2590.42456054688	15.5279874801636	0.800106346607208	0.94487601518631	1	50.3571434020996	705
True	False	False	False	False	-2370.74389648438	-2528.3115234375	27.7285480499268	0.691563129425049	0.922780692577362	0.486269682645798	63.3199996948242	1583
True	False	False	False	False	-2369.34741210938	-2493.91381835938	136.424453735352	0.594944059848785	0.934048593044281	0.34009051322937	65.6504058837891	8075
True	False	False	False	False	-2373.12939453125	-2376.03881835938	102.041061401367	0.602656006813049	0.950650691986084	0.349196761846542	67.7934799194336	6237
True	False	False	False	False	-2374.74536132813	-2326.91186523438	141.970169067383	0.838477969169617	0.969469964504242	1	82.03125	10500
True	False	False	False	False	-2372.71362304688	-2302.94995117188	137.533599853516	0.770503997802734	0.956723928451538	0.757918477058411	66.4435501098633	8239
True	False	False	False	False	-2373.63525390625	-2271.86547851563	126.442184448242	0.597371518611908	0.952668428421021	0.342923432588577	54.8421058654785	6252
True	False	False	False	False	-2371.6640625	-2457.1796875	165.262145996094	0.747710049152374	0.967193961143494	0.640612363815308	67.7650985717773	10097
True	False	False	False	False	-2370.37084960938	-2014.42956542969	56.5662384033203	0.745827674865723	0.956534862518311	0.633371949195862	37.294116973877	1902
True	False	False	False	False	-2369.34375	-2509.19873046875	115.350761413574	0.756777882575989	0.958977937698364	0.679410755634308	73.9230804443359	7688
True	False	False	False	False	-2361.01416015625	-2416.18310546875	113.132476806641	0.785913348197937	0.948686838150024	1	68.7647094726563	7014
True	False	False	False	False	-2366.63818359375	-1924.12829589844	65.4393768310547	0.717649579048157	0.938210964202881	0.545952379703522	51.1186447143555	3016
True	False	False	False	False	-2366.271484375	-2344.67041015625	139.751892089844	0.617744445800781	0.933601558208466	0.367969512939453	64.8730163574219	8174
True	False	False	False	False	-2358.53979492188	-2250.97143554688	131.987884521484	0.70543247461319	0.959100306034088	0.516202032566071	55.2689094543457	6577
True	False	False	False	False	-2365.26928710938	-2035.27404785156	164.153015136719	0.822345972061157	0.968680799007416	1	57.4391899108887	8501
True	False	False	False	False	-2365.97827148438	-1959.52770996094	27.7285480499268	0.669821560382843	0.921148717403412	0.445493936538696	47.5200004577637	1188
True	False	False	False	False	-2362.57788085938	-2159.59497070313	44.3656768798828	0.784437417984009	0.953189611434937	0.932413876056671	56.0750007629395	2243
True	False	False	False	False	-2361.94995117188	-2128.50268554688	80.9673614501953	0.478194445371628	0.911287307739258	0.230454996228218	47.6438369750977	3478
True	False	False	False	False	-2362.53295898438	-2109.19311523438	95.3862075805664	0.702819287776947	0.959742963314056	0.510280728340149	49.1162796020508	4224
True	False	False	False	False	-2357.7412109375	-2073.57666015625	130.878753662109	0.597930610179901	0.932605028152466	0.343580186367035	48.7966117858887	5758
True	False	False	False	False	-2357.65258789063	-2552.71655273438	128.660461425781	0.713078439235687	0.958928644657135	0.534392535686493	55.9310340881348	6488
True	False	False	False	False	-2349.29907226563	-2526.82397460938	225.155807495117	0.586669087409973	0.93277782201767	0.330653727054596	97.6453170776367	19822
True	False	False	False	False	-2354.978515625	-2434.16479492188	108.695907592773	0.78705221414566	0.949206411838531	1	63.8979606628418	6262
True	False	False	False	False	-2356.17309570313	-2314.2080078125	100.931915283203	0.379822254180908	0.825484693050385	0.163733541965485	56.5164833068848	5143
True	False	False	False	False	-2354.40771484375	-2216.83325195313	105.36848449707	0.450883209705353	0.886198580265045	0.210196867585182	48.042106628418	4564
True	False	False	False	False	-2353.76342773438	-2191.0732421875	161.934722900391	0.73265552520752	0.94633674621582	0.588384509086609	60.3561630249023	8812
True	False	False	False	False	-2352.4853515625	-2167.47705078125	45.4748191833496	0.634969234466553	0.937023341655731	0.391165256500244	52.2926826477051	2144
True	False	False	False	False	-2353.23120117188	-2149.61352539063	72.0942230224609	0.637355387210846	0.910351097583771	0.394545674324036	90.3230743408203	5871
True	False	False	False	False	-2351.0576171875	-2047.22497558594	123.114753723145	0.595820426940918	0.946968197822571	0.341109752655029	52.2342338562012	5798
True	False	False	False	False	-2349.22119140625	-2465.53637695313	174.135284423828	0.610017359256744	0.954880774021149	0.358189851045609	65.1847152709961	10234
True	False	False	False	False	-2349.10888671875	-2395.18701171875	82.0765075683594	0.8379065990448	0.970893561840057	1	59.6891899108887	4417
True	False	False	False	False	-2347.8896484375	-2275.54711914063	225.155807495117	0.405091941356659	0.886452317237854	0.179342746734619	60.2068977355957	12222
True	False	False	False	False	-2348.0654296875	-2088.90502929688	18.8554134368896	0.733056426048279	0.934281527996063	0.589630365371704	38.0588226318359	647
True	False	False	False	False	-2346.70825195313	-2375.38134765625	204.082122802734	0.517087817192078	0.882591962814331	0.262239336967468	68.5054321289063	12605
True	False	False	False	False	-2344.35815429688	-2625.27075195313	275.067199707031	0.547363460063934	0.943128526210785	0.289887607097626	95.2378997802734	23619
True	False	False	False	False	-2343.4091796875	-2118.8740234375	83.1856460571289	0.602335870265961	0.958498001098633	0.348812460899353	45.4933319091797	3412
True	False	False	False	False	-2341.02856445313	-2716.71826171875	217.391815185547	0.249298483133316	0.873595654964447	0.0951786935329437	133.372451782227	26141
True	False	False	False	False	-2319.1787109375	-2719.564453125	191.881561279297	0.382849335670471	0.919519186019897	0.165555685758591	104.283233642578	18041
True	False	False	False	False	-2321.58081054688	-2669.67651367188	240.683807373047	0.758961617946625	0.95670759677887	0.689950287342072	90.6082916259766	19662
True	False	False	False	False	-2339.34521484375	-2573.96606445313	181.899276733398	0.744097054004669	0.960623741149902	0.626919984817505	65.5487823486328	10750
True	False	False	False	False	-2340.33349609375	-2480.3291015625	96.4953460693359	0.732719540596008	0.953450918197632	0.588583052158356	58.2413787841797	5067
True	False	False	False	False	-2339.95092773438	-2405.01733398438	46.5839614868164	0.839679360389709	0.961324214935303	1	53.1428565979004	2232
True	False	False	False	False	-2339.93725585938	-2344.77368164063	138.64274597168	0.621234476566315	0.951421082019806	0.372507721185684	64.5039978027344	8063
True	False	False	False	False	-2339.791015625	-2327.6767578125	79.8582229614258	0.578242421150208	0.942169308662415	0.321375250816345	58.1388893127441	4186
True	False	False	False	False	-2338.8408203125	-2247.34545898438	69.8759460449219	0.795017898082733	0.962449908256531	1	52.9682540893555	3337
True	False	False	False	False	-2339.01953125	-1906.04516601563	61.0028076171875	0.539300739765167	0.943793058395386	0.282241404056549	48.1636352539063	2649
True	False	False	False	False	-2337.56591796875	-2512.75024414063	149.734161376953	0.489502280950546	0.889459252357483	0.239313498139381	81.1333312988281	10953
True	False	False	False	False	-2330.78442382813	-2445.47412109375	14.4188451766968	0.805326879024506	0.942608833312988	1	43.461540222168	565
True	False	False	False	False	-2336.15698242188	-2424.82446289063	97.6044921875	0.640350520610809	0.955314457416534	0.398851245641708	59.0227279663086	5194
True	False	False	False	False	-2332.07641601563	-2299.3623046875	73.203369140625	0.721717655658722	0.957923710346222	0.556727468967438	50.0151519775391	3301
True	False	False	False	False	-2334.14038085938	-2004.44885253906	139.751892089844	0.743678152561188	0.964987576007843	0.6253861784935	53.8253974914551	6782
True	False	False	False	False	-2331.60888671875	-2212.931640625	84.2947845458984	0.517227232456207	0.910269975662231	0.262360334396362	46.684211730957	3548
True	False	False	False	False	-2330.1796875	-2173.18872070313	117.569046020508	0.507869184017181	0.936150014400482	0.254357576370239	53.4716987609863	5668
True	False	False	False	False	-2331.21997070313	-2102.27294921875	65.4393768310547	0.682038903236389	0.950208067893982	0.467600554227829	44.2711868286133	2612
True	False	False	False	False	-2329.60791015625	-2631.57250976563	56.5662384033203	0.668162107467651	0.956824004650116	0.442632764577866	63.5490188598633	3241
True	False	False	False	False	-2315.58251953125	-2576.568359375	97.6044921875	0.632937669754028	0.955503463745117	0.38832101225853	54.4318199157715	4790
True	False	False	False	False	-2326.03491210938	-2536.07690429688	124.223899841309	0.805557072162628	0.962233364582062	1	63.4017868041992	7101
True	False	False	False	False	-2317.6298828125	-2491.20849609375	104.259346008301	0.864222526550293	0.969654679298401	1	56.4361686706543	5305
True	False	False	False	False	-2322.54516601563	-2273.13598632813	104.259346008301	0.77779358625412	0.960162580013275	0.82083135843277	57.7659568786621	5430
True	False	False	False	False	-2329.60595703125	-2141.2666015625	109.805053710938	0.44506710767746	0.896543025970459	0.206074237823486	49.202018737793	4871
True	False	False	False	False	-2329.32666015625	-2058.92456054688	120.896469116211	0.783979654312134	0.969517827033997	0.918468296527863	47.9266052246094	5224
True	False	False	False	False	-2328.57666015625	-2029.30139160156	90.9496383666992	0.815059661865234	0.95633727312088	1	44.2195129394531	3626
True	False	False	False	False	-2328.42407226563	-1949.50793457031	130.878753662109	0.597930610179901	0.93123072385788	0.343580186367035	56.7542381286621	6697
True	False	False	False	False	-2325.85424804688	-2244.10302734375	11.0914192199707	0.673765122890472	0.91785192489624	0.452423572540283	44.2000007629395	442
True	False	False	False	False	-2323.38037109375	-2185.23022460938	97.6044921875	0.598894655704498	0.938210904598236	0.344716459512711	55.9886360168457	4927
True	False	False	False	False	-2321.88647460938	-2085.3115234375	110.914192199707	0.748627901077271	0.941988825798035	0.644232213497162	53.4099998474121	5341
True	False	False	False	False	-2321.615234375	-2430.158203125	57.6753807067871	0.791780471801758	0.9556485414505	1	54.3269233703613	2825
True	False	False	False	False	-2320.8681640625	-2359.787109375	73.203369140625	0.59890741109848	0.949397325515747	0.344731509685516	48.8181800842285	3222
True	False	False	False	False	-2320.62060546875	-1917.8896484375	69.8759460449219	0.739117622375488	0.945985317230225	0.609337687492371	51	3213
True	False	False	False	False	-2318.65600585938	-2229.443359375	63.2210922241211	0.439186871051788	0.8748499751091	0.201969906687737	49.8596496582031	2842
True	False	False	False	False	-2317.57080078125	-2517.50463867188	95.3862075805664	0.766198992729187	0.952929735183716	0.729580998420715	59.8255805969238	5145
True	False	False	False	False	-2316.779296875	-2458.99047851563	118.678184509277	0.576742947101593	0.953387916088104	0.319757431745529	50.6635513305664	5421
True	False	False	False	False	-2317.2998046875	-2307.91333007813	53.2388153076172	0.477108091115952	0.920879364013672	0.229619175195694	49.8333320617676	2392
True	False	False	False	False	-2316.35498046875	-2121.1884765625	117.569046020508	0.563317596912384	0.928327202796936	0.30569314956665	49.2452812194824	5220
True	False	False	False	False	-2314.52319335938	-2397.35180664063	139.751892089844	0.73591810464859	0.951389372348785	0.598723590373993	55.9523811340332	7050
True	False	False	False	False	-2313.67626953125	-2326.02465820313	51.0205307006836	0.729883551597595	0.949315667152405	0.579949259757996	48.9130439758301	2250
True	False	False	False	False	-2309.95874023438	-2554.75854492188	127.551322937012	0.81371933221817	0.968269646167755	1	58.5391311645508	6732
True	False	False	False	False	-2301.61083984375	-2480.12255859375	125.333038330078	0.78146630525589	0.963580071926117	0.867842257022858	59.5398216247559	6728
True	False	False	False	False	-2308.6875	-2346.61303710938	29.9468326568604	0.764188587665558	0.943764388561249	0.717723667621613	44.5555572509766	1203
True	False	False	False	False	-2304.1103515625	-2299.60546875	82.0765075683594	0.667889714241028	0.956703662872314	0.442166119813919	49.9189186096191	3694
True	False	False	False	False	-2305.75317382813	-2221.09692382813	117.569046020508	0.72139585018158	0.955317556858063	0.555857241153717	59.9150924682617	6351
True	False	False	False	False	-2308.44873046875	-2161.13134765625	84.2947845458984	0.807776212692261	0.956683576107025	1	61.315788269043	4660
True	False	False	False	False	-2303.673828125	-2103.18725585938	90.9496383666992	0.753896296024323	0.959713160991669	0.666286945343018	49.5853652954102	4066
True	False	False	False	False	-2307.83544921875	-2038.07067871094	106.477630615234	0.718682765960693	0.9509596824646	0.54864364862442	52.03125	4995
True	False	False	False	False	-2303.46166992188	-1963.01220703125	123.114753723145	0.735241293907166	0.960861563682556	0.596540331840515	58.5135116577148	6495
True	False	False	False	False	-2302.40234375	-2259.75659179688	156.389007568359	0.564166724681854	0.908785045146942	0.306561082601547	58.7092208862305	8278
True	False	False	False	False	-2301.697265625	-2193.51342773438	145.297592163086	0.465684801340103	0.940788328647614	0.220985040068626	60.4885482788086	7924
True	False	False	False	False	-2300.93139648438	-2074.21264648438	103.150199890137	0.828564047813416	0.966074287891388	1	55.4193534851074	5154
True	False	False	False	False	-2300.39697265625	-2057.00927734375	119.787330627441	0.699691891670227	0.952354371547699	0.503374934196472	51.8703689575195	5602
True	False	False	False	False	-2299.49047851563	-1940.12280273438	102.041061401367	0.717458426952362	0.948376715183258	0.54545783996582	56.8260879516602	5228
True	False	False	False	False	-2298.83325195313	-2713.89111328125	163.043869018555	0.755252122879028	0.956823527812958	0.672358095645905	114.204078674316	16788
True	False	False	False	False	-2298.42993164063	-2622.43920898438	222.937530517578	0.451810538768768	0.831763029098511	0.210860103368759	76.835823059082	15444
True	False	False	False	False	-2298.22436523438	-2326.8671875	9.98227787017822	0.557533979415894	0.916803061962128	0.29985499382019	47	423
True	False	False	False	False	-2297.21508789063	-2599.13671875	117.569046020508	0.514743983745575	0.919913709163666	0.260213315486908	59.5188674926758	6309
True	False	False	False	False	-2296.80004882813	-2504.61157226563	166.371292114258	0.797147572040558	0.963109135627747	1	58.9866676330566	8848
True	False	False	False	False	-2296.78833007813	-2384.96484375	52.1296730041504	0.687331438064575	0.943996608257294	0.477804660797119	48.2553176879883	2268
True	False	False	False	False	-2295.1298828125	-2431.677734375	184.117568969727	0.692862570285797	0.961083889007568	0.488927125930786	64.6445770263672	10731
True	False	False	False	False	-2292.1640625	-2375.45629882813	18.8554134368896	0.641923666000366	0.943390667438507	0.401141285896301	46.529411315918	791
True	False	False	False	False	-2293.2958984375	-2089.26391601563	73.203369140625	0.774313688278198	0.9591423869133	0.787631273269653	51.5	3399
True	False	False	False	False	-2292.8056640625	-2360.37963867188	49.9113883972168	0.757985770702362	0.964499771595001	0.685172200202942	47.2666664123535	2127
True	False	False	False	False	-2290.71435546875	-2764.68798828125	13.3097038269043	0.615151524543762	0.938069105148315	0.364647418260574	139.66667175293	1676
True	False	False	False	False	-2276.28076171875	-2757.65795898438	122.005615234375	0.676195085048676	0.93584406375885	0.456788390874863	119.099998474121	13101
True	False	False	False	False	-2288.92211914063	-2665.85498046875	498.004730224609	0.343169033527374	0.752941370010376	0.142611876130104	100.594657897949	45167
True	False	False	False	False	-2289.20043945313	-2573.23559570313	138.64274597168	0.621234476566315	0.93448531627655	0.372507721185684	60.1520004272461	7519
True	False	False	False	False	-2289.19506835938	-2536.68286132813	164.153015136719	0.604751467704773	0.926642417907715	0.351725876331329	59.7027015686035	8836
True	False	False	False	False	-2289.19921875	-2458.35961914063	179.680999755859	0.712417364120483	0.920437693595886	0.532765328884125	54.2222213745117	8784
True	False	False	False	False	-2288.76245117188	-2403.65747070313	46.5839614868164	0.678057432174683	0.936637282371521	0.460184723138809	45.5714302062988	1914
True	False	False	False	False	-2280.80786132813	-2317.966796875	99.8227767944336	0.767598927021027	0.94437038898468	0.738312005996704	58.9777793884277	5308
True	False	False	False	False	-2284.67602539063	-2202.8251953125	103.150199890137	0.779191911220551	0.961541295051575	0.836726665496826	58.2150535583496	5414
True	False	False	False	False	-2287.60571289063	-2038.71301269531	123.114753723145	0.776449203491211	0.954083800315857	0.80710357427597	67.2792816162109	7468
True	False	False	False	False	-2284.85034179688	-2010.505859375	113.132476806641	0.772725999355316	0.954405546188354	0.774587631225586	63.4509811401367	6472
True	False	False	False	False	-2284.54077148438	-2288.38598632813	76.5307922363281	0.634376108646393	0.911552250385284	0.39033168554306	49.347827911377	3405
True	False	False	False	False	-2280.17993164063	-2266.45727539063	163.043869018555	0.393373310565948	0.917750775814056	0.171989783644676	57.0136070251465	8381
True	False	False	False	False	-2284.04052734375	-2158.90502929688	201.863830566406	0.446148782968521	0.902731001377106	0.20683616399765	53.5824165344238	9752
True	False	False	False	False	-2283.666015625	-1985.95166015625	95.3862075805664	0.71159839630127	0.950731337070465	0.53076446056366	54.4418601989746	4682
True	False	False	False	False	-2281.779296875	-2133.54272460938	83.1856460571289	0.639665722846985	0.954907953739166	0.397860646247864	48.7466659545898	3656
True	False	False	False	False	-2281.11303710938	-2110.42626953125	88.7313537597656	0.538352727890015	0.943403899669647	0.281356573104858	47.25	3780
True	False	False	False	False	-2279.67797851563	-2231.11328125	109.805053710938	0.673756539821625	0.948839604854584	0.452408254146576	55.0303039550781	5448
True	False	False	False	False	-2278.00170898438	-2341.68725585938	120.896469116211	0.721993744373322	0.955918490886688	0.557476460933685	56.5963287353516	6169
True	False	False	False	False	-2277.83154296875	-2713.39916992188	192.990692138672	0.403670787811279	0.858385443687439	0.178440108895302	87.5172424316406	15228
True	False	False	False	False	-2263.58813476563	-2658.35229492188	157.498153686523	0.59052437543869	0.959456980228424	0.335008829832077	74.4295806884766	10569
True	False	False	False	False	-2277.22216796875	-2404.24975585938	22.1828384399414	0.806145071983337	0.95370626449585	1	40.75	815
True	False	False	False	False	-2272.4140625	-2632.4443359375	173.026138305664	0.747430086135864	0.956053674221039	0.639520108699799	81.2820510864258	12680
True	False	False	False	False	-2262.07763671875	-2547.73657226563	105.36848449707	0.762958765029907	0.955309629440308	0.710821866989136	77.7894744873047	7390
True	False	False	False	False	-2272.28442382813	-2482.63500976563	157.498153686523	0.744094371795654	0.931913316249847	0.626910030841827	56.1408462524414	7972
True	False	False	False	False	-2272.15258789063	-2055.45288085938	85.4039306640625	0.730905413627625	0.960797727108002	0.583023309707642	54.831169128418	4222
True	False	False	False	False	-2270.77905273438	-1966.96618652344	61.0028076171875	0.499089509248734	0.924402117729187	0.247060775756836	48.2363624572754	2653
True	False	False	False	False	-2269.408203125	-2535.39379882813	65.4393768310547	0.692189514636993	0.949838936328888	0.487547129392624	59.661018371582	3520
True	False	False	False	False	-2264.60595703125	-2359.87573242188	122.005615234375	0.611203074455261	0.94220632314682	0.359667330980301	51.3545455932617	5649
True	False	False	False	False	-2268.04296875	-2121.62451171875	103.150199890137	0.62293404340744	0.964157164096832	0.374746233224869	54.2795715332031	5048
True	False	False	False	False	-2267.43115234375	-2091.10522460938	117.569046020508	0.628368377685547	0.938394486904144	0.382033824920654	46.2830200195313	4906
True	False	False	False	False	-2266.77954101563	-2308.9140625	75.4216537475586	0.433761209249496	0.922841966152191	0.19823807477951	49.4264717102051	3361
True	False	False	False	False	-2261.93481445313	-2286.38037109375	73.203369140625	0.488293617963791	0.943226635456085	0.238352537155151	49.0606079101563	3238
True	False	False	False	False	-2263.357421875	-2218.49731445313	80.9673614501953	0.775890290737152	0.956683576107025	0.801759004592896	51.6438369750977	3770
True	False	False	False	False	-2265.79516601563	-1936.74853515625	114.241622924805	0.827207922935486	0.958498001098633	1	57.8252410888672	5956
True	False	False	False	False	-2261.81372070313	-2237.55908203125	56.5662384033203	0.823355436325073	0.959788382053375	1	49.5098037719727	2525
True	False	False	False	False	-2261.365234375	-2774.83081054688	95.3862075805664	0.554627776145935	0.941185116767883	0.296968787908554	130.174423217773	11195
True	False	False	False	False	-2249.53784179688	-2771.6298828125	105.36848449707	0.731978118419647	0.946478605270386	0.586294770240784	105.978950500488	10068
True	False	False	False	False	-2260.8173828125	-2708.12475585938	143.079315185547	0.550112545490265	0.92561811208725	0.292545408010483	71.7054290771484	9250
True	False	False	False	False	-2252.67065429688	-2650.73388671875	53.2388153076172	0.774922788143158	0.952071368694305	0.792935788631439	61.6875	2961
True	False	False	False	False	-2261.32739257813	-2251.83081054688	56.5662384033203	0.776553928852081	0.948154032230377	0.808126747608185	55.8235282897949	2847
True	False	False	False	False	-2261.07153320313	-2589.29541015625	228.483245849609	0.538167297840118	0.926294982433319	0.281183779239655	65.7378616333008	13542
True	False	False	False	False	-2246.13720703125	-2550.25024414063	58.7845230102539	0.644668221473694	0.953661262989044	0.405185103416443	60.7924537658691	3222
True	False	False	False	False	-2260.47924804688	-2270.86669921875	73.203369140625	0.634930491447449	0.949343144893646	0.391110688447952	49.5909080505371	3273
True	False	False	False	False	-2259.75024414063	-2503.48950195313	194.099838256836	0.730427443981171	0.944436430931091	0.581580340862274	85.2628555297852	14921
True	False	False	False	False	-2245.12719726563	-2461.458984375	14.4188451766968	0.719225645065308	0.945763468742371	0.550069808959961	51.8461532592773	674
True	False	False	False	False	-2258.62426757813	-2439.92822265625	228.483245849609	0.399204105138779	0.913987636566162	0.175622925162315	59.1844673156738	12192
True	False	False	False	False	-2247.57543945313	-2398.16333007813	161.934722900391	0.596579134464264	0.938791692256927	0.341995388269424	54.4863014221191	7955
True	False	False	False	False	-2258.00317382813	-2071.06298828125	93.1679229736328	0.497952312231064	0.930888593196869	0.246130034327507	48.1428565979004	4044
True	False	False	False	False	-2257.32543945313	-1987.52807617188	102.041061401367	0.761244773864746	0.956256031990051	0.701598525047302	53.5434799194336	4926
True	False	False	False	False	-2254.70043945313	-2329.80493164063	137.533599853516	0.682015299797058	0.945163786411285	0.467555910348892	55.9838714599609	6942
True	False	False	False	False	-2243.287109375	-2307.6962890625	108.695907592773	0.713117599487305	0.948616027832031	0.534489333629608	52	5096
True	False	False	False	False	-2246.68408203125	-2240.88256835938	65.4393768310547	0.627089440822601	0.950422048568726	0.380300492048264	46.7966117858887	2761
True	False	False	False	False	-2250.35107421875	-2177.220703125	72.0942230224609	0.494862794876099	0.953649818897247	0.243617579340935	51.2769241333008	3333
True	False	False	False	False	-2251.68579101563	-2164.53466796875	105.36848449707	0.711196482181549	0.947243809700012	0.529788494110107	63.7999992370605	6061
True	False	False	False	False	-2251.26879882813	-2051.33251953125	93.1679229736328	0.682969212532043	0.949557304382324	0.469364792108536	52.523811340332	4412
True	False	False	False	False	-2250.0029296875	-2196.9892578125	139.751892089844	0.746928453445435	0.944269299507141	0.637576758861542	53.7301597595215	6770
True	False	False	False	False	-2248.22802734375	-1958.396484375	80.9673614501953	0.702271580696106	0.955300211906433	0.509057402610779	49.3287658691406	3601
True	False	False	False	False	-2245.26416015625	-2261.37817382813	62.1119499206543	0.681158900260925	0.95088666677475	0.465942800045013	46.9821434020996	2631
True	False	False	False	False	-2244.18432617188	-1908.46630859375	52.1296730041504	0.671517848968506	0.952785074710846	0.448451817035675	49.5957450866699	2331
True	False	False	False	False	-2243.28564453125	-2677.259765625	236.24723815918	0.455354183912277	0.890066623687744	0.213409870862961	66.7042236328125	14208
True	False	False	False	False	-2242.21801757813	-2450.72216796875	57.6753807067871	0.692064881324768	0.942469656467438	0.487292498350143	59.269229888916	3082
True	False	False	False	False	-2243.11743164063	-2118.45239257813	43.256534576416	0.817455768585205	0.957823514938354	1	44.7948722839355	1747
True	False	False	False	False	-2242.94970703125	-2353.529296875	135.315322875977	0.370988339185715	0.870765447616577	0.158486530184746	50.3524589538574	6143
True	False	False	False	False	-2241.58154296875	-2738.32177734375	166.371292114258	0.718682765960693	0.940411508083344	0.54864364862442	80.5666656494141	12085
True	False	False	False	False	-2236.98217773438	-2648.39477539063	75.4216537475586	0.839752197265625	0.964830636978149	1	65.1323547363281	4429
True	False	False	False	False	-2240.13818359375	-2528.41430664063	136.424453735352	0.513386130332947	0.924862742424011	0.259046584367752	65.8861770629883	8104
True	False	False	False	False	-2241.39111328125	-2425.34619140625	94.2770690917969	0.844878911972046	0.966674208641052	1	57.5764694213867	4894
True	False	False	False	False	-2238.09497070313	-2288.21923828125	140.861022949219	0.616721570491791	0.951467037200928	0.366653949022293	54.9291343688965	6976
True	False	False	False	False	-2240.93725585938	-2220.646484375	80.9673614501953	0.786957621574402	0.951916694641113	1	48.0410957336426	3507
True	False	False	False	False	-2236.3193359375	-2086.79809570313	80.9673614501953	0.760632932186127	0.961495399475098	0.698408961296082	49.3698616027832	3604
True	False	False	False	False	-2239.15478515625	-2034.29077148438	127.551322937012	0.626141130924225	0.921858906745911	0.379022628068924	45.4260864257813	5224
True	False	False	False	False	-2237.125	-2065.76123046875	36.6016845703125	0.726016283035278	0.924765348434448	0.568666875362396	45.2727279663086	1494
True	False	False	False	False	-2235.75439453125	-2612.46606445313	16.6371288299561	0.714476346969604	0.936420261859894	0.53786963224411	44	660
True	False	False	False	False	-2231.21142578125	-2558.76928710938	90.9496383666992	0.690609216690063	0.961441218852997	0.484336644411087	56.4512176513672	4629
True	False	False	False	False	-2233.15209960938	-2466.865234375	109.805053710938	0.631505310535431	0.922935724258423	0.386333853006363	56.0101013183594	5545
True	False	False	False	False	-2233.37939453125	-1928.88452148438	125.333038330078	0.760423243045807	0.94998174905777	0.697327613830566	62.3097343444824	7041
True	False	False	False	False	-2232.14819335938	-2507.9794921875	72.0942230224609	0.833017647266388	0.959310948848724	1	63.7999992370605	4147
True	False	False	False	False	-2230.41918945313	-2443.85620117188	59.8936653137207	0.718682765960693	0.953580796718597	0.54864364862442	53.6851844787598	2899
True	False	False	False	False	-2229.42724609375	-2245.501953125	78.7490768432617	0.729563295841217	0.946899116039276	0.57899397611618	52.6901397705078	3741
True	False	False	False	False	-2227.8427734375	-2229.94897460938	55.4570960998535	0.617464900016785	0.941786885261536	0.367609262466431	45.9599990844727	2298
True	False	False	False	False	-2229.3955078125	-2011.93786621094	72.0942230224609	0.790630877017975	0.95088666677475	1	43.2769241333008	2813
True	False	False	False	False	-2227.66870117188	-2118.77978515625	78.7490768432617	0.553690731525421	0.896228432655334	0.296044766902924	46.4647903442383	3299
True	False	False	False	False	-2227.65209960938	-1987.13940429688	61.0028076171875	0.704861104488373	0.952435314655304	0.51489520072937	51.1272735595703	2812
True	False	False	False	False	-2227.46337890625	-2797.4580078125	87.6222152709961	0.75999253988266	0.933400869369507	0.695125102996826	106.734176635742	8432
True	False	False	False	False	-2222.22802734375	-2720.51147460938	165.262145996094	0.464999914169312	0.920312285423279	0.220476135611534	77.4765090942383	11544
True	False	False	False	False	-2225.51953125	-2630.40063476563	217.391815185547	0.54683530330658	0.938958406448364	0.289380013942719	67.4795913696289	13226
True	False	False	False	False	-2226.443359375	-2581.79760742188	135.315322875977	0.778218626976013	0.958162069320679	0.825467169284821	75.8688507080078	9256
True	False	False	False	False	-2225.205078125	-2519.4658203125	44.3656768798828	0.838416218757629	0.96039891242981	1	58.4249992370605	2337
True	False	False	False	False	-2225.61596679688	-2324.87036132813	83.1856460571289	0.711920857429504	0.956613540649414	0.531550288200378	49.2666664123535	3695
True	False	False	False	False	-2226.1259765625	-2142.74682617188	96.4953460693359	0.633073806762695	0.953726172447205	0.388510584831238	47.4827575683594	4131
True	False	False	False	False	-2225.13671875	-2492.416015625	117.569046020508	0.72139585018158	0.953242182731628	0.555857241153717	63.9056587219238	6774
True	False	False	False	False	-2216.78442382813	-2431.26586914063	43.256534576416	0.858019232749939	0.965798377990723	1	48.5128211975098	1892
True	False	False	False	False	-2220.39379882813	-2382.0341796875	98.7136306762695	0.706082999706268	0.956510245800018	0.517698526382446	53.0337066650391	4720
True	False	False	False	False	-2224.970703125	-2172.55517578125	273.958068847656	0.546611487865448	0.91947340965271	0.289165198802948	77.8663940429688	19233
True	False	False	False	False	-2222.8154296875	-1908.24560546875	39.9291114807129	0.47912186384201	0.895556211471558	0.231170579791069	47.1666679382324	1698
True	False	False	False	False	-2222.12231445313	-2060.12768554688	56.5662384033203	0.716889679431915	0.960369110107422	0.543992161750793	45.4901962280273	2320
True	False	False	False	False	-2220.99365234375	-2343.68041992188	75.4216537475586	0.605831742286682	0.956287920475006	0.35303920507431	52.3823547363281	3562
True	False	False	False	False	-2220.33422851563	-2395.7314453125	44.3656768798828	0.716573357582092	0.957641243934631	0.543180823326111	47.4500007629395	1898
True	False	False	False	False	-2216.4677734375	-2356.85791015625	23.2919807434082	0.644013285636902	0.941462934017181	0.404214441776276	46.1428565979004	969
True	False	False	False	False	-2216.39135742188	-1965.02941894531	83.1856460571289	0.770665466785431	0.943292617797852	0.759075462818146	57.906665802002	4343
True	False	False	False	False	-2215.6171875	-2099.2890625	147.515884399414	0.62532514333725	0.958134293556213	0.377927958965302	52.8496246337891	7029
True	False	False	False	False	-2215.09692382813	-2695.76147460938	227.374099731445	0.708852231502533	0.95343142747879	0.524171829223633	79.370735168457	16271
True	False	False	False	False	-2213.294921875	-2570.51416015625	44.3656768798828	0.749354422092438	0.950805008411407	0.647141218185425	52.5750007629395	2103
True	False	False	False	False	-2214.05883789063	-2132.03784179688	55.4570960998535	0.676082134246826	0.94907420873642	0.456583887338638	41.1599998474121	2058
True	False	False	False	False	-2212.43432617188	-2006.88024902344	54.3479537963867	0.791067004203796	0.948874831199646	1	43.1836738586426	2116
True	False	False	False	False	-2213.28076171875	-1939.64929199219	12.2005615234375	0.608575522899628	0.915458858013153	0.356404304504395	48	528
True	False	False	False	False	-2211.24536132813	-2802.8505859375	44.3656768798828	0.673765122890472	0.945469677448273	0.452423572540283	91.375	3655
True	False	False	False	False	-2202.01025390625	-2792.20288085938	154.17073059082	0.425892412662506	0.862066686153412	0.192916989326477	89.5683441162109	12450
True	False	False	False	False	-2207.17163085938	-2543.42456054688	131.987884521484	0.550020933151245	0.953128635883331	0.292456388473511	57.4958000183105	6842
True	False	False	False	False	-2210.9443359375	-2417.23315429688	64.3302307128906	0.705485999584198	0.946150183677673	0.516324877738953	47.5	2755
True	False	False	False	False	-2208.90356445313	-2479.23828125	92.0587844848633	0.492024302482605	0.92006516456604	0.24132989346981	53.8915672302246	4473
True	False	False	False	False	-2207.23486328125	-2038.93322753906	106.477630615234	0.554879128932953	0.921961724758148	0.297217160463333	47.2395820617676	4535
True	False	False	False	False	-2207.83862304688	-2022.61254882813	67.6576614379883	0.741976678371429	0.955623149871826	0.619263112545013	44.3606567382813	2706
True	False	False	False	False	-2206.93017578125	-2656.50708007813	204.082122802734	0.641390800476074	0.957264125347137	0.400363385677338	61.3369560241699	11286
True	False	False	False	False	-2206.80053710938	-2507.05224609375	153.061584472656	0.484954804182053	0.883975625038147	0.235715702176094	59.9275360107422	8270
True	False	False	False	False	-2206.29663085938	-2066.57836914063	72.0942230224609	0.762581646442413	0.963794112205505	0.708754479885101	46.2000007629395	3003
True	False	False	False	False	-2206.85327148438	-1984.41052246094	77.6399383544922	0.673411130905151	0.951087892055511	0.451793849468231	51.0999984741211	3577
True	False	False	False	False	-2206.14135742188	-2455.73803710938	29.9468326568604	0.764188587665558	0.946757137775421	0.717723667621613	52.2962951660156	1412
True	False	False	False	False	-2202.16162109375	-2387.42163085938	15.5279874801636	0.800106346607208	0.94487601518631	1	45.1428565979004	632
True	False	False	False	False	-2204.94091796875	-2228.26196289063	131.987884521484	0.832409501075745	0.969939112663269	1	50.5546226501465	6016
True	False	False	False	False	-2204.35375976563	-2335.54125976563	79.8582229614258	0.416159331798553	0.899577260017395	0.186478972434998	45.7361106872559	3293
True	False	False	False	False	-2201.90795898438	-2082.30395507813	95.3862075805664	0.733483374118805	0.950941801071167	0.590964496135712	46.2674407958984	3979
True	False	False	False	False	-2201.82397460938	-2824.00512695313	255.102645874023	0.421887338161469	0.914055824279785	0.190248921513557	134.021743774414	30825
True	False	False	False	False	-2182.7001953125	-2805.16064453125	138.64274597168	0.818826138973236	0.962518155574799	1	91.6719970703125	11459
True	False	False	False	False	-2173.09252929688	-2790.52758789063	82.0765075683594	0.680345416069031	0.943241596221924	0.464419931173325	78.6081085205078	5817
True	False	False	False	False	-2200.35327148438	-2446.48901367188	53.2388153076172	0.774922788143158	0.944354295730591	0.792935788631439	52.4791679382324	2519
True	False	False	False	False	-2201.60961914063	-2262.0146484375	83.1856460571289	0.755760967731476	0.962134122848511	0.674683451652527	39.6266670227051	2972
True	False	False	False	False	-2201.78271484375	-2164.59912109375	110.914192199707	0.81305855512619	0.965986788272858	1	48.5	4850
True	False	False	False	False	-2200.10791015625	-2361.00854492188	37.7108268737793	0.748016774654388	0.944049656391144	0.64181524515152	41.705883026123	1418
True	False	False	False	False	-2199.80615234375	-2753.74438476563	176.353576660156	0.554245293140411	0.926123797893524	0.296591252088547	80.1886825561523	12750
True	False	False	False	False	-2189.59155273438	-2742.08349609375	173.026138305664	0.492153942584991	0.930624485015869	0.241433933377266	75.9038467407227	11841
True	False	False	False	False	-2181.61279296875	-2665.03466796875	185.226699829102	0.712161183357239	0.960128545761108	0.532137751579285	70.3652725219727	11751
True	False	False	False	False	-2199.29833984375	-2596.19555664063	195.208984375	0.474330633878708	0.910369575023651	0.227494090795517	65.125	11462
True	False	False	False	False	-2186.29052734375	-2484.03515625	181.899276733398	0.594654619693756	0.917854487895966	0.339754730463028	64.4085388183594	10563
True	False	False	False	False	-2194.28369140625	-2394.0009765625	69.8759460449219	0.728278815746307	0.925874054431915	0.575201690196991	50.1587295532227	3160
True	False	False	False	False	-2197.11865234375	-2191.70385742188	177.462707519531	0.725948393344879	0.957675039768219	0.56847357749939	55.71875	8915
True	False	False	False	False	-2197.68212890625	-1963.71716308594	35.4925422668457	0.75548255443573	0.951372683048248	0.673407912254333	50.6875	1622
True	False	False	False	False	-2190.60327148438	-2139.79711914063	88.7313537597656	0.759382247924805	0.951414108276367	0.692045390605927	45.9249992370605	3674
True	False	False	False	False	-2189.3212890625	-2048.59619140625	75.4216537475586	0.827121496200562	0.963134229183197	1	47.6029396057129	3237
True	False	False	False	False	-2189.18798828125	-2216.4619140625	115.350761413574	0.871354341506958	0.971031665802002	1	61.730770111084	6420
True	False	False	False	False	-2187.24560546875	-1976.080078125	51.0205307006836	0.774829864501953	0.953352153301239	0.792114913463593	52.6739120483398	2423
True	False	False	False	False	-2186.33740234375	-2420.83227539063	90.9496383666992	0.543151259422302	0.929936289787292	0.285865783691406	46.426830291748	3807
True	False	False	False	False	-2186.1796875	-2525.34790039063	123.114753723145	0.746964454650879	0.94998174905777	0.637715458869934	69.7387390136719	7741
True	False	False	False	False	-2184.08764648438	-2621.90502929688	155.279876708984	0.594816744327545	0.910359442234039	0.339942812919617	57.6714286804199	8074
True	False	False	False	False	-2181.40112304688	-2101.35180664063	187.44499206543	0.643321633338928	0.948416769504547	0.403193235397339	75.1597595214844	12702
True	False	False	False	False	-2180.64013671875	-2034.03515625	84.2947845458984	0.791891813278198	0.950911939144135	1	49.8815803527832	3791
True	False	False	False	False	-2178.49609375	-2725.302734375	155.279876708984	0.770017266273499	0.937448918819427	0.754476308822632	80.1999969482422	11228
True	False	False	False	False	-2167.22827148438	-2729.50415039063	12.2005615234375	0.768196105957031	0.939064502716064	0.742168962955475	66.1818161010742	728
True	False	False	False	False	-2177.91625976563	-2696.7138671875	196.318130493164	0.636533915996552	0.939923763275146	0.393377006053925	64.141242980957	11353
True	False	False	False	False	-2176.25439453125	-2576.38037109375	167.480438232422	0.635865807533264	0.92032653093338	0.392430305480957	81.9006652832031	12367
True	False	False	False	False	-2173.76684570313	-2538.36865234375	120.896469116211	0.524298667907715	0.941981494426727	0.268570274114609	66.2293548583984	7219
True	False	False	False	False	-2175.77075195313	-2243.32763671875	202.97297668457	0.532782852649689	0.916879832744598	0.27621591091156	63.0819664001465	11544
True	False	False	False	False	-2175.10424804688	-2160.55322265625	95.3862075805664	0.801153242588043	0.965309083461761	1	50.0813941955566	4307
True	False	False	False	False	-2175.54028320313	-2067.68359375	153.061584472656	0.814504623413086	0.961122155189514	1	56.8768119812012	7849
True	False	False	False	False	-2173.65844726563	-1938.39050292969	74.3125076293945	0.814957976341248	0.958397746086121	1	49.3283576965332	3305
True	False	False	False	False	-2172.7568359375	-2138.11303710938	146.40673828125	0.653409004211426	0.949073255062103	0.418496400117874	59.9696960449219	7916
True	False	False	False	False	-2170.4716796875	-1965.9501953125	156.389007568359	0.669205605983734	0.941200137138367	0.444428205490112	60.5744667053223	8541
True	False	False	False	False	-2168.66723632813	-2211.93872070313	134.206176757813	0.763469576835632	0.952979803085327	0.713658273220062	56.5537185668945	6843
True	False	False	False	False	-2165.62377929688	-2006.92321777344	131.987884521484	0.452989786863327	0.836039662361145	0.211705908179283	49.8319320678711	5930
True	False	False	False	False	-2165.55517578125	-2455.37719726563	77.6399383544922	0.754616916179657	0.951916694641113	0.669491648674011	47.271427154541	3309
True	False	False	False	False	-2163.4189453125	-2555.35864257813	80.9673614501953	0.735607385635376	0.951726198196411	0.59771865606308	57.7808227539063	4218
True	False	False	False	False	-2157.92504882813	-2537.40747070313	70.9850845336914	0.762108087539673	0.951405465602875	0.706189274787903	59.875	3832
True	False	False	False	False	-2162.63232421875	-2398.42944335938	161.934722900391	0.677424550056458	0.946055591106415	0.459025532007217	67.9794540405273	9925
True	False	False	False	False	-2162.62548828125	-2174.58081054688	207.409545898438	0.654036045074463	0.951627910137177	0.419477880001068	59.1123008728027	11054
True	False	False	False	False	-2162.09033203125	-2121.2939453125	88.7313537597656	0.745258808135986	0.960158228874207	0.631230175495148	50.2125015258789	4017
True	False	False	False	False	-2161.44311523438	-2027.61145019531	112.023338317871	0.787644565105438	0.957532703876495	1	60.7029685974121	6131
True	False	False	False	False	-2159.66162109375	-2419.63818359375	183.008422851563	0.501746535301208	0.867296993732452	0.249248117208481	54.6303024291992	9014
True	False	False	False	False	-2159.197265625	-2230.32958984375	51.0205307006836	0.742634296417236	0.944354295730591	0.62160986661911	51.1304359436035	2352
True	False	False	False	False	-2156.970703125	-2789.56005859375	126.442184448242	0.57766181230545	0.947866141796112	0.320747643709183	72.3245620727539	8245
True	False	False	False	False	-2153.83349609375	-2743.11059570313	177.462707519531	0.627012729644775	0.943346858024597	0.380196899175644	64.9124984741211	10386
True	False	False	False	False	-2151.54541015625	-2657.44360351563	147.515884399414	0.696933448314667	0.94964462518692	0.49743863940239	65.1954879760742	8671
True	False	False	False	False	-2156.60107421875	-2101.19311523438	103.150199890137	0.676734089851379	0.937525451183319	0.457766741514206	47.8172035217285	4447
True	False	False	False	False	-2156.78344726563	-1986.83898925781	88.7313537597656	0.759382247924805	0.948245167732239	0.692045390605927	69.7624969482422	5581
True	False	False	False	False	-2156.40771484375	-2602.05688476563	115.350761413574	0.487080365419388	0.928007781505585	0.237391352653503	58.288459777832	6062
True	False	False	False	False	-2155.55908203125	-2582.4111328125	191.881561279297	0.531735181808472	0.88753068447113	0.275259912014008	71.3352584838867	12341
True	False	False	False	False	-2155.13671875	-1907.41711425781	136.424453735352	0.725971519947052	0.954523324966431	0.568539500236511	65.2520294189453	8026
True	False	False	False	False	-2154.0869140625	-2488.46923828125	166.371292114258	0.816705822944641	0.958177745342255	1	74.966667175293	11245
True	False	False	False	False	-2152.76342773438	-2442.81396484375	44.3656768798828	0.532357633113861	0.881486713886261	0.275827437639236	43.1500015258789	1726
True	False	False	False	False	-2152.02563476563	-2243.16918945313	44.3656768798828	0.703622102737427	0.938578546047211	0.512084782123566	50.625	2025
True	False	False	False	False	-2151.33862304688	-2716.98486328125	147.515884399414	0.796800673007965	0.966102182865143	1	71.2631607055664	9478
True	False	False	False	False	-2149.97192382813	-2080.97631835938	108.695907592773	0.764249205589294	0.957532703876495	0.718070447444916	71.3163299560547	6989
True	False	False	False	False	-2150.33618164063	-2063.22680664063	95.3862075805664	0.801153242588043	0.959447026252747	1	49.5581398010254	4262
True	False	False	False	False	-2149.60229492188	-2860.75537109375	141.970169067383	0.570194602012634	0.961679041385651	0.312804967164993	95.8984375	12275
True	False	False	False	False	-2124.74975585938	-2851.91284179688	237.356369018555	0.412219256162643	0.898505389690399	0.183916419744492	84.1401901245117	18006
True	False	False	False	False	-2140.6435546875	-2773.9296875	164.153015136719	0.767906427383423	0.968453884124756	0.740287721157074	69.0067596435547	10213
True	False	False	False	False	-2144.8525390625	-2682.20703125	177.462707519531	0.482889860868454	0.865998029708862	0.234097823500633	59.2437515258789	9479
True	False	False	False	False	-2147.85473632813	-2334.13696289063	159.716445922852	0.647370338439941	0.946845233440399	0.40922823548317	52	7488
True	False	False	False	False	-2149.13793945313	-2212.19116210938	87.6222152709961	0.785240411758423	0.959884345531464	0.972049474716187	55.2405052185059	4364
True	False	False	False	False	-2145.06201171875	-2637.18310546875	127.551322937012	0.657834649085999	0.942731559276581	0.425504207611084	57.9391288757324	6663
True	False	False	False	False	-2142.63256835938	-2617.81225585938	130.878753662109	0.794070303440094	0.963469326496124	1	62.0508460998535	7322
True	False	False	False	False	-2135.35961914063	-2533.47485351563	160.825576782227	0.868692517280579	0.968855977058411	1	64.931037902832	9415
True	False	False	False	False	-2140.69702148438	-2228.76025390625	63.2210922241211	0.645414531230927	0.964430749416351	0.406295597553253	47.8421058654785	2727
True	False	False	False	False	-2140.32250976563	-2048.74267578125	92.0587844848633	0.864829242229462	0.96769505739212	1	56.7469863891602	4710
True	False	False	False	False	-2144.77319335938	-1980.57543945313	18.8554134368896	0.602602183818817	0.945151925086975	0.349132090806961	55.5882339477539	945
True	False	False	False	False	-2138.94262695313	-2150.77905273438	129.769607543945	0.683352530002594	0.950029850006104	0.470095276832581	50.3162384033203	5887
True	False	False	False	False	-2135.85717773438	-2110.345703125	140.861022949219	0.831927359104156	0.96743381023407	1	58.5748023986816	7439
True	False	False	False	False	-2137.216796875	-2004.74523925781	62.1119499206543	0.818948090076447	0.956534862518311	1	47.8392868041992	2679
True	False	False	False	False	-2135.49267578125	-2248.37158203125	93.1679229736328	0.666415452957153	0.94951605796814	0.439655065536499	51.6428565979004	4338
True	False	False	False	False	-2135.27001953125	-2554.85693359375	127.551322937012	0.733566761016846	0.954143524169922	0.591225862503052	52.3739128112793	6023
True	False	False	False	False	-2129.68994140625	-2508.71630859375	149.734161376953	0.753293514251709	0.963527202606201	0.663643836975098	62.9481468200684	8498
True	False	False	False	False	-2132.64428710938	-2353.00634765625	160.825576782227	0.752340793609619	0.95727664232254	0.659532845020294	58.8068962097168	8527
True	False	False	False	False	-2133.05078125	-1971.33276367188	12.2005615234375	0.741141617298126	0.928999543190002	0.616318583488464	53.5454559326172	589
True	False	False	False	False	-2132.44775390625	-2456.2509765625	157.498153686523	0.808810293674469	0.968290209770203	1	61.9929580688477	8803
True	False	False	False	False	-2130.01538085938	-2375.6015625	113.132476806641	0.448559075593948	0.906732082366943	0.208541810512543	46.7450981140137	4768
True	False	False	False	False	-2128.09790039063	-2198.80151367188	114.241622924805	0.45125824213028	0.903030633926392	0.210464909672737	47.5436897277832	4897
True	False	False	False	False	-2128.92211914063	-1952.5791015625	105.36848449707	0.639293849468231	0.915727913379669	0.397324234247208	61.957893371582	5886
True	False	False	False	False	-2128.87890625	-2062.16479492188	79.8582229614258	0.844705820083618	0.963794112205505	1	50.4027786254883	3629
True	False	False	False	False	-2126.76391601563	-2286.82934570313	66.5485153198242	0.679383754730225	0.942276895046234	0.462631285190582	37.966667175293	2278
True	False	False	False	False	-2126.63427734375	-2174.09838867188	146.40673828125	0.632440865039825	0.933744788169861	0.387630045413971	47.8333320617676	6314
True	False	False	False	False	-2125.13842773438	-2019.1142578125	98.7136306762695	0.8182532787323	0.969654679298401	1	48.2247200012207	4292
True	False	False	False	False	-2122.40112304688	-2734.62060546875	150.843307495117	0.774635255336761	0.96236389875412	0.790409028530121	63.1764717102051	8592
True	False	False	False	False	-2117.6455078125	-2702.54931640625	224.046676635742	0.808238804340363	0.958248674869537	1	77.1534652709961	15585
True	False	False	False	False	-2119.1806640625	-2327.8154296875	165.262145996094	0.497383534908295	0.912276268005371	0.245665729045868	51.328857421875	7648
True	False	False	False	False	-2121.10083007813	-2255.89624023438	130.878753662109	0.530484020709991	0.955045402050018	0.274122625589371	51.6101684570313	6090
True	False	False	False	False	-2117.12744140625	-2147.88549804688	113.132476806641	0.713493883609772	0.953212261199951	0.535420715808868	55.5784301757813	5669
True	False	False	False	False	-2120.99389648438	-2078.11059570313	84.2947845458984	0.745215535163879	0.960156261920929	0.631068110466003	47.434211730957	3605
True	False	False	False	False	-2116.7109375	-2643.85717773438	153.061584472656	0.432038575410843	0.886518001556396	0.197064056992531	64.4855041503906	8899
True	False	False	False	False	-2116.00366210938	-2426.44384765625	184.117568969727	0.699031293392181	0.949763417243958	0.501940369606018	60.8734931945801	10105
True	False	False	False	False	-2116.27392578125	-2098.73681640625	174.135284423828	0.795551776885986	0.959653615951538	1	59.3312110900879	9315
True	False	False	False	False	-2115.9990234375	-2813.94580078125	241.792938232422	0.774956405162811	0.949111819267273	0.793233931064606	70.6972503662109	15412
True	False	False	False	False	-2115.9853515625	-2757.25366210938	157.498153686523	0.850719571113586	0.967479050159454	1	64.8521118164063	9209
True	False	False	False	False	-2114.72973632813	-2478.89624023438	156.389007568359	0.803114473819733	0.957224071025848	1	61.6312065124512	8690
True	False	False	False	False	-2115.15014648438	-2220.599609375	265.084930419922	0.393576234579086	0.83772349357605	0.17211540043354	60.3933067321777	14434
True	False	False	False	False	-2113.71069335938	-2571.66430664063	177.462707519531	0.474240303039551	0.901755154132843	0.227425262331963	55.6937484741211	8911
True	False	False	False	False	-2112.92358398438	-2041.67980957031	163.043869018555	0.789059460163116	0.95025223493576	1	48.3877563476563	7113
True	False	False	False	False	-2112.65014648438	-2900.12768554688	96.4953460693359	0.662354826927185	0.940855920314789	0.432862222194672	134.781616210938	11726
True	False	False	False	False	-2099.56396484375	-2885.06762695313	86.513069152832	0.682397782802582	0.963053703308105	0.468279719352722	70.3205108642578	5485
True	False	False	False	False	-2107.20190429688	-2682.87060546875	124.223899841309	0.805557072162628	0.964366912841797	1	65.2589263916016	7309
True	False	False	False	False	-2111.33129882813	-2610.42822265625	154.17073059082	0.5561643242836	0.926868855953217	0.298490881919861	52.992805480957	7366
True	False	False	False	False	-2109.8046875	-2524.82299804688	135.315322875977	0.790392696857452	0.94949072599411	1	63.3442611694336	7728
True	False	False	False	False	-2112.25219726563	-2270.96752929688	52.1296730041504	0.650069355964661	0.945535778999329	0.413330078125	43.2765960693359	2034
True	False	False	False	False	-2112.33642578125	-1966.97375488281	26.6194076538086	0.718682765960693	0.937802910804749	0.54864364862442	54.625	1311
True	False	False	False	False	-2110.20336914063	-2393.169921875	98.7136306762695	0.706082999706268	0.95716655254364	0.517698526382446	49.6067428588867	4415
True	False	False	False	False	-2109.07421875	-2130.11938476563	113.132476806641	0.733632326126099	0.960724711418152	0.591431677341461	54.8235282897949	5592
True	False	False	False	False	-2108.9462890625	-2542.39282226563	94.2770690917969	0.757289707660675	0.960341572761536	0.681832194328308	58.2588233947754	4952
True	False	False	False	False	-2107.91967773438	-2664.91235351563	135.315322875977	0.654865682125092	0.953261137008667	0.420782208442688	73.5081939697266	8968
True	False	False	False	False	-2107.49658203125	-2369.14379882813	189.663269042969	0.361371725797653	0.856872856616974	0.152890458703041	53.8596496582031	9210
True	False	False	False	False	-2104.44555664063	-2315.61108398438	80.9673614501953	0.826583564281464	0.961753726005554	1	52.5890426635742	3839
True	False	False	False	False	-2104.02587890625	-2779.9609375	194.099838256836	0.74627673625946	0.960182726383209	0.635077357292175	66.4400024414063	11627
True	False	False	False	False	-2098.25659179688	-2739.90185546875	138.64274597168	0.680588185787201	0.956803858280182	0.464873433113098	57.1759986877441	7147
True	False	False	False	False	-2103.19409179688	-1989.42431640625	57.6753807067871	0.544970512390137	0.917967319488525	0.287595450878143	50.9230766296387	2648
True	False	False	False	False	-2101.2265625	-2501.57299804688	31.0559749603271	0.681158900260925	0.95063853263855	0.465942800045013	48.6428565979004	1362
True	False	False	False	False	-2099.31201171875	-2156.1259765625	200.754699707031	0.778810083866119	0.954369783401489	0.832194209098816	68.679557800293	12431
True	False	False	False	False	-2100.39794921875	-2079.01000976563	153.061584472656	0.661188185214996	0.936207473278046	0.430943071842194	49.0797119140625	6773
True	False	False	False	False	-2096.69116210938	-2920.123046875	18.8554134368896	0.587365925312042	0.925207853317261	0.331435710191727	143.235290527344	2435
True	False	False	False	False	-2072.6015625	-2907.5908203125	56.5662384033203	0.733632326126099	0.962042510509491	0.591431677341461	84.0588226318359	4287
True	False	False	False	False	-2078.85668945313	-2820.75854492188	208.518692016602	0.446137070655823	0.841475188732147	0.206827893853188	59.4946823120117	11185
True	False	False	False	False	-2081.95971679688	-2763.18432617188	129.769607543945	0.555298268795013	0.94906085729599	0.29763188958168	54.9059829711914	6424
True	False	False	False	False	-2084.78149414063	-2707.12158203125	104.259346008301	0.787570297718048	0.957610249519348	1	65.7553176879883	6181
True	False	False	False	False	-2093.05493164063	-2599.91943359375	88.7313537597656	0.745258808135986	0.943577826023102	0.631230175495148	55.3375015258789	4427
True	False	False	False	False	-2095.40649414063	-2483.41528320313	95.3862075805664	0.854818642139435	0.968447744846344	1	56.3488388061523	4846
True	False	False	False	False	-2094.03247070313	-2428.29638671875	23.2919807434082	0.644013285636902	0.944578170776367	0.404214441776276	41.1904754638672	865
True	False	False	False	False	-2096.11840820313	-2275.21704101563	21.0736961364746	0.656467795372009	0.941173493862152	0.423319727182388	40.7894744873047	775
True	False	False	False	False	-2096.25708007813	-2116.31591796875	116.459907531738	0.843270182609558	0.970044136047363	1	51.4000015258789	5397
True	False	False	False	False	-2096.009765625	-2019.77758789063	130.878753662109	0.68919312953949	0.940836310386658	0.481493949890137	48.0508460998535	5670
True	False	False	False	False	-2095.45336914063	-1965.28112792969	78.7490768432617	0.531525790691376	0.917981028556824	0.275069236755371	56.4084510803223	4005
True	False	False	False	False	-2094.48046875	-2403.86474609375	84.2947845458984	0.610367000102997	0.944423854351044	0.358624696731567	46.6447372436523	3545
True	False	False	False	False	-2093.55444335938	-2456.41821289063	140.861022949219	0.78069794178009	0.950799524784088	0.856390178203583	55.4566917419434	7043
True	False	False	False	False	-2092.1630859375	-2248.43701171875	92.0587844848633	0.695407807826996	0.94256055355072	0.494214832782745	46.1686744689941	3832
True	False	False	False	False	-2091.84545898438	-2557.56616210938	95.3862075805664	0.756393730640411	0.964623808860779	0.677612125873566	61.5	5289
True	False	False	False	False	-2090.31689453125	-1915.41418457031	12.2005615234375	0.768196105957031	0.939064502716064	0.742168962955475	54.5454559326172	600
True	False	False	False	False	-2089.7333984375	-2659.70263671875	140.861022949219	0.684545338153839	0.958326935768127	0.472382038831711	78.3385848999023	9949
True	False	False	False	False	-2088.5537109375	-2633.10888671875	175.244430541992	0.606560885906219	0.941244661808014	0.353929311037064	63.3544311523438	10010
True	False	False	False	False	-2088.70166015625	-2520.02856445313	100.931915283203	0.810745477676392	0.953913331031799	1	61.6373634338379	5609
True	False	False	False	False	-2089.54711914063	-2329.8671875	93.1679229736328	0.808093369007111	0.948538959026337	1	48.0357131958008	4035
True	False	False	False	False	-2088.69604492188	-2294.76440429688	153.061584472656	0.797638714313507	0.966144263744354	1	52.2898559570313	7216
True	False	False	False	False	-2087.90966796875	-2500.52075195313	34.3833999633789	0.649772524833679	0.93917053937912	0.412875860929489	51.5806465148926	1599
True	False	False	False	False	-2087.234375	-2352.9208984375	146.40673828125	0.580488204956055	0.8761385679245	0.32381671667099	56.1212120056152	7408
True	False	False	False	False	-2084.77172851563	-2591.92700195313	49.9113883972168	0.726490080356598	0.946614563465118	0.570020496845245	53.1777763366699	2393
True	False	False	False	False	-2081.8671875	-2569.9794921875	86.513069152832	0.726627349853516	0.961875200271606	0.570414066314697	61.6410255432129	4808
True	False	False	False	False	-2083.5927734375	-2215.82592773438	196.318130493164	0.406828165054321	0.857619524002075	0.180449664592743	55.3954811096191	9805
True	False	False	False	False	-2083.13842773438	-2014.55590820313	19.9645557403564	0.725530564785004	0.945084035396576	0.56728732585907	43.5	783
True	False	False	False	False	-2082.5234375	-2376.92211914063	72.0942230224609	0.700715720653534	0.941065430641174	0.505614638328552	49.2615394592285	3202
True	False	False	False	False	-2080.50634765625	-2268.92504882813	79.8582229614258	0.725530564785004	0.966445207595825	0.56728732585907	47.1388893127441	3394
True	False	False	False	False	-2082.09887695313	-1988.81884765625	16.6371288299561	0.76893937587738	0.947792708873749	0.747088372707367	48.8666648864746	733
True	False	False	False	False	-2079.369140625	-2723.28344726563	110.914192199707	0.837840735912323	0.965472340583801	1	67.3600006103516	6736
True	False	False	False	False	-2073.48974609375	-2677.9345703125	164.153015136719	0.3663050532341	0.933068454265594	0.155746459960938	62.6824340820313	9277
True	False	False	False	False	-2075.18432617188	-2416.78369140625	158.607299804688	0.4462750852108	0.886903703212738	0.206925272941589	56.9440574645996	8143
True	False	False	False	False	-2075.89697265625	-2097.18530273438	131.987884521484	0.750850260257721	0.956976473331451	0.653257846832275	50.9579849243164	6064
True	False	False	False	False	-2077.25268554688	-1954.75024414063	116.459907531738	0.687813937664032	0.954059362411499	0.478755712509155	57.8095245361328	6070
True	False	False	False	False	-2077.16357421875	-1924.94787597656	183.008422851563	0.593379080295563	0.946845293045044	0.338280022144318	65.2909088134766	10773
True	False	False	False	False	-2073.84423828125	-2281.166015625	31.0559749603271	0.792491853237152	0.946757137775421	1	39.6428565979004	1110
True	False	False	False	False	-2073.29321289063	-2654.84130859375	97.6044921875	0.64345920085907	0.950012624263763	0.403396040201187	64.4431838989258	5671
True	False	False	False	False	-2072.79931640625	-2533.55712890625	168.589569091797	0.640076875686646	0.939040124416351	0.398454904556274	78.6315765380859	11952
True	False	False	False	False	-2072.13696289063	-2504.42138671875	100.931915283203	0.636548459529877	0.942436635494232	0.393397599458694	54.1098899841309	4924
True	False	False	False	False	-2071.5390625	-2449.91040039063	98.7136306762695	0.8182532787323	0.969654679298401	1	50.1797752380371	4466
True	False	False	False	False	-2070.8232421875	-2775.85888671875	99.8227767944336	0.777396082878113	0.968933463096619	0.816632270812988	56.5444450378418	5089
True	False	False	False	False	-2070.61059570313	-2467.35400390625	92.0587844848633	0.763090133666992	0.945653796195984	0.711547255516052	49.9638557434082	4147
True	False	False	False	False	-2070.10180664063	-2078.72045898438	125.333038330078	0.684211671352386	0.951743483543396	0.471740275621414	49.1061935424805	5549
True	False	False	False	False	-2069.77392578125	-2850.88818359375	215.173538208008	0.68964010477066	0.950403928756714	0.482387721538544	68.0309295654297	13198
True	False	False	False	False	-2062.67553710938	-2802.77416992188	146.40673828125	0.701489865779877	0.951062679290771	0.507321655750275	57.4848480224609	7588
True	False	False	False	False	-2065.16796875	-2699.57543945313	205.191253662109	0.391978830099106	0.890540599822998	0.171128213405609	69.8216247558594	12917
True	False	False	False	False	-2068.89086914063	-2389.70288085938	105.36848449707	0.522511720657349	0.903842866420746	0.266987383365631	46.5368423461914	4421
True	False	False	False	False	-2066.82250976563	-2352.02319335938	44.3656768798828	0.685897290706635	0.947310328483582	0.474998891353607	48.3250007629395	1933
True	False	False	False	False	-2066.61474609375	-2336.11499023438	140.861022949219	0.616721570491791	0.942944407463074	0.366653949022293	51.2283477783203	6506
True	False	False	False	False	-2066.341796875	-2621.23828125	234.028945922852	0.793691694736481	0.971596956253052	1	69.7440795898438	14716
True	False	False	False	False	-2061.91870117188	-2575.01220703125	127.551322937012	0.655022442340851	0.955792903900146	0.421029418706894	64.1565246582031	7378
True	False	False	False	False	-2064.80322265625	-2367.08544921875	106.477630615234	0.66390061378479	0.93133956193924	0.435427129268646	52.9270820617676	5081
True	False	False	False	False	-2065.5849609375	-2023.98303222656	76.5307922363281	0.588492512702942	0.88758796453476	0.332704663276672	41.8550720214844	2888
True	False	False	False	False	-2065.44580078125	-2240.65649414063	73.203369140625	0.634930491447449	0.929911315441132	0.391110688447952	45.4848480224609	3002
True	False	False	False	False	-2063.93627929688	-2555.1201171875	124.223899841309	0.733668208122253	0.959638595581055	0.591544389724731	71.1964263916016	7974
True	False	False	False	False	-2061.7451171875	-2434.30078125	73.203369140625	0.697406947612762	0.961224436759949	0.498447567224503	47.0454559326172	3105
True	False	False	False	False	-2063.90991210938	-1991.46728515625	33.2742576599121	0.660014808177948	0.918395280838013	0.429027110338211	53.7333335876465	1612
True	False	False	False	False	-2059.92651367188	-2223.4599609375	85.4039306640625	0.77591460943222	0.959608733654022	0.801987648010254	48.3636360168457	3724
True	False	False	False	False	-2058.814453125	-2733.19995117188	178.571853637695	0.764128386974335	0.966870069503784	0.717379927635193	62.6086959838867	10080
True	False	False	False	False	-2058.38793945313	-2525.10522460938	93.1679229736328	0.674616158008575	0.934366703033447	0.453943878412247	59.988094329834	5039
True	False	False	False	False	-2058.54931640625	-2147.1865234375	56.5662384033203	0.745827674865723	0.943996608257294	0.633371949195862	42.6862754821777	2177
True	False	False	False	False	-2056.19970703125	-2483.93579101563	112.023338317871	0.778208315372467	0.972220122814178	0.825352907180786	48.138614654541	4862
True	False	False	False	False	-2056.18798828125	-2928.70434570313	87.6222152709961	0.749889969825745	0.950696170330048	0.649311125278473	104.189872741699	8231
True	False	False	False	False	-2040.921875	-2881.65600585938	154.17073059082	0.397560924291611	0.840767562389374	0.174594029784203	60.5251808166504	8413
True	False	False	False	False	-2039.47668457031	-2815.83251953125	145.297592163086	0.765121161937714	0.950682699680328	0.723130643367767	58.1068687438965	7612
True	False	False	False	False	-2047.01232910156	-2588.83374023438	102.041061401367	0.700421154499054	0.943050980567932	0.504968225955963	55.5652160644531	5112
True	False	False	False	False	-2053.4755859375	-2277.50952148438	156.389007568359	0.731586515903473	0.95036381483078	0.585095226764679	56.4680862426758	7962
True	False	False	False	False	-2052.43432617188	-2097.32543945313	80.9673614501953	0.531199872493744	0.900488615036011	0.274772703647614	42.5205497741699	3104
True	False	False	False	False	-2054.5244140625	-1978.54321289063	85.4039306640625	0.791216492652893	0.963565766811371	1	60.4805183410645	4657
True	False	False	False	False	-2050.13745117188	-2054.41845703125	137.533599853516	0.517560005187988	0.866387963294983	0.262649387121201	50.6370964050293	6279
True	False	False	False	False	-2049.86889648438	-2162.60815429688	164.153015136719	0.575048208236694	0.936068654060364	0.317940682172775	49.3108100891113	7298
True	False	False	False	False	-2049.59350585938	-2003.13610839844	47.6931037902832	0.654741525650024	0.917121946811676	0.42058664560318	45.3953475952148	1952
True	False	False	False	False	-2048.7685546875	-2404.06274414063	138.64274597168	0.506329357624054	0.919797599315643	0.253063380718231	44.7039985656738	5588
True	False	False	False	False	-2046.97106933594	-2782.81713867188	117.569046020508	0.64871883392334	0.95287674665451	0.41126960515976	55.7075462341309	5905
True	False	False	False	False	-2046.5283203125	-2762.52124023438	114.241622924805	0.728809475898743	0.950108051300049	0.576760947704315	57.5825233459473	5931
True	False	False	False	False	-2045.84545898438	-2706.95849609375	166.371292114258	0.728411257266998	0.953220129013062	0.575589895248413	80.4800033569336	12072
True	False	False	False	False	-2039.26940917969	-2690.92822265625	43.256534576416	0.698659062385559	0.938015878200531	0.501135647296906	58.6153831481934	2286
True	False	False	False	False	-2041.77575683594	-2564.87573242188	122.005615234375	0.760719418525696	0.962967336177826	0.698856711387634	62.7000007629395	6897
True	False	False	False	False	-2043.34692382813	-2302.19897460938	171.917007446289	0.687864303588867	0.955826163291931	0.478855133056641	59.9354820251465	9290
True	False	False	False	False	-2045.32287597656	-1945.0947265625	166.371292114258	0.589916586875916	0.930947542190552	0.334317475557327	69.7133331298828	10457
True	False	False	False	False	-2043.11157226563	-2542.82421875	139.751892089844	0.519391119480133	0.904552519321442	0.264245361089706	61.198413848877	7711
True	False	False	False	False	-2042.59350585938	-2330.6123046875	89.8404998779297	0.754574596881866	0.959447026252747	0.669301986694336	45.1481475830078	3657
True	False	False	False	False	-2041.23779296875	-2017.9443359375	137.533599853516	0.691914021968842	0.940718770027161	0.486984550952911	53.3064498901367	6610
True	False	False	False	False	-2039.29162597656	-2679.88793945313	38.8199691772461	0.733614146709442	0.95160585641861	0.591374695301056	53.5428581237793	1874
True	False	False	False	False	-2038.8779296875	-2848.49609375	137.533599853516	0.812275528907776	0.957602500915527	1	63.9758071899414	7933
True	False	False	False	False	-2033.42321777344	-2660.63916015625	163.043869018555	0.816789567470551	0.951286554336548	1	92	13524
True	False	False	False	False	-2038.01586914063	-2630.4814453125	240.683807373047	0.576603412628174	0.91042947769165	0.319607377052307	65.3087539672852	14172
True	False	False	False	False	-2035.60070800781	-2383.96655273438	144.188446044922	0.751398801803589	0.965351998806	0.655545711517334	48.7769241333008	6341
True	False	False	False	False	-2033.375	-2115.35791015625	150.843307495117	0.722747147083282	0.952334463596344	0.559532701969147	57.5367660522461	7825
True	False	False	False	False	-2035.69885253906	-1917.61499023438	124.223899841309	0.753693819046021	0.962010085582733	0.665395557880402	67.0178604125977	7506
True	False	False	False	False	-2034.87609863281	-1978.39990234375	76.5307922363281	0.71895444393158	0.963311195373535	0.54935622215271	65.9420318603516	4550
True	False	False	False	False	-2034.14465332031	-1933.73754882813	14.4188451766968	0.619212806224823	0.930929720401764	0.369869381189346	64.9230804443359	844
True	False	False	False	False	-2032.62548828125	-2220.34448242188	120.896469116211	0.793161451816559	0.951650977134705	1	58.5871543884277	6386
True	False	False	False	False	-2032.205078125	-2041.53088378906	49.9113883972168	0.806145071983337	0.951893091201782	1	49.5111122131348	2228
True	False	False	False	False	-2031.91857910156	-2945.01928710938	108.695907592773	0.677731871604919	0.94929438829422	0.459587782621384	95.8469390869141	9393
True	False	False	False	False	-2028.25476074219	-2915.67236328125	196.318130493164	0.44717076420784	0.891833961009979	0.207558035850525	72.661018371582	12861
True	False	False	False	False	-2025.36535644531	-2750.9169921875	117.569046020508	0.771331310272217	0.953796982765198	0.763932764530182	71.4245300292969	7571
True	False	False	False	False	-2028.26684570313	-2594.21875	82.0765075683594	0.484745055437088	0.920358717441559	0.235550925135612	51.4324340820313	3806
True	False	False	False	False	-2029.52099609375	-2473.43530273438	105.36848449707	0.820584774017334	0.963288724422455	1	53.684211730957	5100
True	False	False	False	False	-2025.51916503906	-2339.740234375	102.041061401367	0.696968555450439	0.949760556221008	0.497513294219971	45.6739120483398	4202
True	False	False	False	False	-2028.54943847656	-2137.3564453125	133.097030639648	0.745649039745331	0.95788562297821	0.63269704580307	53.1916656494141	6383
True	False	False	False	False	-2024.80102539063	-2056.36206054688	195.208984375	0.392008781433105	0.891438543796539	0.171146705746651	78.0681838989258	13740
True	False	False	False	False	-2025.98376464844	-1992.32263183594	47.6931037902832	0.770316362380981	0.949512124061584	0.756583452224731	57.1162796020508	2456
True	False	False	False	False	-2024.64050292969	-2717.361328125	170.807861328125	0.484300583600998	0.946303009986877	0.235202059149742	64.1558456420898	9880
True	False	False	False	False	-2023.43505859375	-2550.55102539063	159.716445922852	0.571213245391846	0.911323428153992	0.313874661922455	58.6180572509766	8441
True	False	False	False	False	-2024.51135253906	-2262.78393554688	127.551322937012	0.733566761016846	0.965022087097168	0.591225862503052	42.7130432128906	4912
True	False	False	False	False	-2023.33740234375	-2196.2958984375	88.7313537597656	0.845341742038727	0.967467725276947	1	49.2750015258789	3942
True	False	False	False	False	-2022.71313476563	-1965.49462890625	144.188446044922	0.437411606311798	0.904725730419159	0.200743094086647	70.0615386962891	9108
True	False	False	False	False	-2021.80529785156	-2768.83471679688	144.188446044922	0.759280562400818	0.947400569915771	0.691536962985992	75.1615371704102	9771
True	False	False	False	False	-2018.79125976563	-2965.5439453125	190.772415161133	0.563352346420288	0.945816278457642	0.305728614330292	153.110458374023	26335
True	False	False	False	False	-1957.72216796875	-2927.20532226563	26.6194076538086	0.780536234378815	0.942926585674286	0.854119598865509	74.4583358764648	1787
True	False	False	False	False	-1995.16943359375	-2889.96899414063	133.097030639648	0.816674590110779	0.958252608776093	1	83.658332824707	10039
True	False	False	False	False	-1997.40673828125	-2870.18627929688	144.188446044922	0.820256590843201	0.958389520645142	1	167.869232177734	21823
True	False	False	False	False	-1968.07763671875	-2909.58374023438	89.8404998779297	0.832318663597107	0.961762547492981	1	76.1481475830078	6168
True	False	False	False	False	-1943.16052246094	-2908.31274414063	120.896469116211	0.774956405162811	0.957330226898193	0.793233931064606	80.8807373046875	8816
True	False	False	False	False	-1946.38610839844	-2860.08325195313	260.648345947266	0.284731596708298	0.699357032775879	0.112089604139328	84.2680816650391	19803
True	False	False	False	False	-1940.09094238281	-2931.69409179688	348.270568847656	0.351292669773102	0.920170485973358	0.147149711847305	95.9331207275391	30123
True	False	False	False	False	-2010.63012695313	-2859.43603515625	79.8582229614258	0.692651450634003	0.96125727891922	0.488493382930756	67.0972213745117	4831
True	False	False	False	False	-2017.22961425781	-2787.5322265625	112.023338317871	0.620869994163513	0.93101704120636	0.372030109167099	54.7623748779297	5531
True	False	False	False	False	-2016.26708984375	-2815.84692382813	168.589569091797	0.696054518222809	0.972066223621368	0.495576351881027	58.7368431091309	8928
True	False	False	False	False	-2012.04541015625	-2766.68969726563	15.5279874801636	0.666844606399536	0.927047312259674	0.440383464097977	66.2857131958008	928
True	False	False	False	False	-2000.64514160156	-2703.55249023438	79.8582229614258	0.844705820083618	0.961069166660309	1	78.8611145019531	5678
True	False	False	False	False	-2000.45202636719	-2740.48901367188	156.389007568359	0.581223368644714	0.948208153247833	0.324620813131332	80.7659606933594	11388
True	False	False	False	False	-1989.66027832031	-2837.6083984375	129.769607543945	0.70094496011734	0.949987649917603	0.506118953227997	73.6495742797852	8617
True	False	False	False	False	-1956.35729980469	-2822.392578125	180.790130615234	0.773620665073395	0.963911414146423	0.781806230545044	82.8466262817383	13504
True	False	False	False	False	-1982.78552246094	-2776.89794921875	94.2770690917969	0.636333703994751	0.944165527820587	0.393092930316925	82.3294143676758	6998
True	False	False	False	False	-1986.22033691406	-2758.673828125	127.551322937012	0.725611567497253	0.947327673435211	0.5675168633461	92.295654296875	10614
True	False	False	False	False	-1983.04650878906	-2720.228515625	201.863830566406	0.759644508361816	0.949985563755035	0.693363130092621	77.9505462646484	14187
True	False	False	False	False	-1982.22875976563	-2816.68310546875	181.899276733398	0.737282872200012	0.960310459136963	0.603190720081329	77.5487823486328	12718
True	False	False	False	False	-1952.2607421875	-2788.3447265625	70.9850845336914	0.435559779405594	0.933131992816925	0.199469357728958	77.65625	4970
True	False	False	False	False	-1967.46081542969	-2786.65356445313	109.805053710938	0.631505310535431	0.9062140583992	0.386333853006363	162.080810546875	16046
True	False	False	False	False	-1962.68627929688	-2767.005859375	108.695907592773	0.821083903312683	0.959238529205322	1	180.877548217773	17726
True	False	False	False	False	-1955.49072265625	-2715.12915039063	146.40673828125	0.726016283035278	0.947575986385345	0.568666875362396	91.7121200561523	12106
True	False	False	False	False	-1953.35498046875	-2752.20043945313	208.518692016602	0.739362120628357	0.955208301544189	0.610169589519501	107.244682312012	20162
True	False	False	False	False	-1933.70324707031	-2740.90625	104.259346008301	0.77779358625412	0.961780726909637	0.82083135843277	71.6808547973633	6738
True	False	False	False	False	-1933.59130859375	-2703.04736328125	138.64274597168	0.673765122890472	0.961540937423706	0.452423572540283	80.3519973754883	10044
True	False	False	False	False	-1995.59851074219	-2690.68725585938	16.6371288299561	0.76893937587738	0.938069105148315	0.747088372707367	43.5999984741211	654
True	False	False	False	False	-2012.76013183594	-2660.6455078125	13.3097038269043	0.517451584339142	0.912751436233521	0.262555181980133	45.5833320617676	547
True	False	False	False	False	-2015.79760742188	-2522.47607421875	115.350761413574	0.681263327598572	0.949807286262512	0.466138988733292	46.5480766296387	4841
True	False	False	False	False	-2015.84912109375	-2010.1533203125	95.3862075805664	0.729657411575317	0.97084903717041	0.579274237155914	54.2558135986328	4666
True	False	False	False	False	-2014.65173339844	-2027.95788574219	69.8759460449219	0.497296750545502	0.963325202465057	0.245594933629036	45.523811340332	2868
True	False	False	False	False	-2011.80554199219	-1937.1845703125	189.663269042969	0.772902429103851	0.975835859775543	0.775985717773438	68.5029220581055	11714
True	False	False	False	False	-2010.94458007813	-2583.43286132813	217.391815185547	0.309173613786697	0.67975777387619	0.124427169561386	62.1785697937012	12187
True	False	False	False	False	-2010.45275878906	-2464.220703125	130.878753662109	0.825414478778839	0.966347217559814	1	63.4830513000488	7491
True	False	False	False	False	-2010.36645507813	-2169.07885742188	292.8134765625	0.185083538293839	0.800950109958649	0.0670833215117455	48.7537879943848	12871
True	False	False	False	False	-2009.31286621094	-2289.712890625	145.297592163086	0.581356287002563	0.902585744857788	0.324766397476196	48.6870231628418	6378
True	False	False	False	False	-1997.681640625	-2256.76831054688	179.680999755859	0.634850382804871	0.922269940376282	0.39099794626236	63.8950614929199	10351
True	False	False	False	False	-2006.3154296875	-2219.2841796875	181.899276733398	0.744097054004669	0.950250804424286	0.626919984817505	60.7256088256836	9959
True	False	False	False	False	-2002.57702636719	-2067.853515625	118.678184509277	0.801031827926636	0.955313086509705	1	78.3364486694336	8382
True	False	False	False	False	-2002.53540039063	-1994.80346679688	147.515884399414	0.746599197387695	0.971737861633301	0.636310458183289	77.5789489746094	10318
True	False	False	False	False	-1997.66137695313	-2663.71459960938	9.98227787017822	0.606388568878174	0.94014710187912	0.353718668222427	44.3333320617676	399
True	False	False	False	False	-1976.38391113281	-2690.31494140625	104.259346008301	0.622636795043945	0.955918490886688	0.374353319406509	67.361701965332	6332
True	False	False	False	False	-1986.24353027344	-2673.33422851563	77.6399383544922	0.664459466934204	0.940513789653778	0.436360716819763	64.8571395874023	4540
True	False	False	False	False	-1990.34973144531	-2645.40283203125	131.987884521484	0.750850260257721	0.944158732891083	0.653257846832275	85.3781509399414	10160
True	False	False	False	False	-1982.81359863281	-2628.57080078125	35.4925422668457	0.75548255443573	0.951372683048248	0.673407912254333	64.96875	2079
True	False	False	False	False	-1996.79418945313	-2033.51330566406	150.843307495117	0.867522418498993	0.97129362821579	1	80.6470565795898	10968
True	False	False	False	False	-1996.671875	-2610.66381835938	138.64274597168	0.648569643497467	0.939330995082855	0.411042928695679	64.536003112793	8067
True	False	False	False	False	-1974.189453125	-2600.16015625	104.259346008301	0.754927635192871	0.950800597667694	0.670888781547546	63.6702117919922	5985
True	False	False	False	False	-1989.92590332031	-2542.91455078125	96.4953460693359	0.670337855815887	0.957141101360321	0.44639065861702	66.2528762817383	5764
True	False	False	False	False	-1990.60961914063	-2355.49926757813	268.412353515625	0.343558341264725	0.827360212802887	0.142827570438385	64.6859512329102	15654
True	False	False	False	False	-1993.36889648438	-2312.458984375	141.970169067383	0.367211997509003	0.811367869377136	0.156274884939194	58.1171875	7439
True	False	False	False	False	-1989.70483398438	-2057.20849609375	137.533599853516	0.545307099819183	0.934165120124817	0.28791669011116	65.1451644897461	8078
True	False	False	False	False	-1990.44348144531	-1956.13171386719	113.132476806641	0.686399757862091	0.947917997837067	0.475978404283524	69.3431396484375	7073
True	False	False	False	False	-1990.14636230469	-1932.89440917969	87.6222152709961	0.75999253988266	0.971426606178284	0.695125102996826	60.3797454833984	4770
True	False	False	False	False	-1989.48913574219	-2457.55517578125	75.4216537475586	0.636951267719269	0.955179274082184	0.393970042467117	57.1911773681641	3889
True	False	False	False	False	-1984.34704589844	-2438.796875	124.223899841309	0.616013824939728	0.920714914798737	0.365747570991516	60.5446434020996	6781
True	False	False	False	False	-1984.40771484375	-2186.44360351563	52.1296730041504	0.71564769744873	0.937555253505707	0.54082202911377	57.1276588439941	2685
True	False	False	False	False	-1988.716796875	-2147.84838867188	78.7490768432617	0.739793658256531	0.943840265274048	0.611645519733429	57.9577445983887	4115
True	False	False	False	False	-1988.68420410156	-2084.64331054688	88.7313537597656	0.71274322271347	0.950476765632629	0.533566176891327	59.9375	4795
True	False	False	False	False	-1984.14233398438	-2224.5888671875	105.36848449707	0.702846884727478	0.937005281448364	0.510342478752136	64.4526290893555	6123
True	False	False	False	False	-1983.45446777344	-2110.283203125	191.881561279297	0.653020977973938	0.932730197906494	0.417890876531601	74.9768753051758	12971
True	False	False	False	False	-1982.95837402344	-2571.63452148438	119.787330627441	0.688914835453033	0.9561527967453	0.4809390604496	60.712963104248	6557
True	False	False	False	False	-1974.53564453125	-2553.07104492188	75.4216537475586	0.675903141498566	0.962392508983612	0.456260055303574	63.4411773681641	4314
True	False	False	False	False	-1982.20129394531	-2172.46728515625	56.5662384033203	0.733632326126099	0.962042510509491	0.591431677341461	62.529411315918	3189
True	False	False	False	False	-1981.38757324219	-2017.57958984375	216.282684326172	0.513013482093811	0.876257598400116	0.258727252483368	69.8461532592773	13620
True	False	False	False	False	-1981.36999511719	-1983.20385742188	158.607299804688	0.567246496677399	0.912496089935303	0.309733003377914	64.902099609375	9281
True	False	False	False	False	-1979.26330566406	-2527.29028320313	94.2770690917969	0.479183495044708	0.92934250831604	0.231218218803406	62.1176452636719	5280
True	False	False	False	False	-1975.47314453125	-2287.67358398438	159.716445922852	0.722619116306305	0.94633674621582	0.559182107448578	70.1180572509766	10097
True	False	False	False	False	-1973.61608886719	-2204.4775390625	122.005615234375	0.70940762758255	0.961380958557129	0.525491058826447	59.5363655090332	6549
True	False	False	False	False	-1975.91552734375	-1946.10314941406	74.3125076293945	0.644550621509552	0.93833589553833	0.405010551214218	65	4355
True	False	False	False	False	-1975.10522460938	-2129.11791992188	165.262145996094	0.501340985298157	0.919848740100861	0.248913124203682	66.4899291992188	9907
True	False	False	False	False	-1973.48718261719	-2081.21923828125	62.1119499206543	0.431481838226318	0.881772875785828	0.196685746312141	52.3035697937012	2929
True	False	False	False	False	-1973.83837890625	-1906.84606933594	212.955261230469	0.477108091115952	0.928718626499176	0.229619175195694	63.5364570617676	12199
True	False	False	False	False	-1972.69323730469	-2240.07690429688	119.787330627441	0.80851811170578	0.967362284660339	1	68.6388854980469	7413
True	False	False	False	False	-1972.18737792969	-2642.66235351563	103.150199890137	0.803309321403503	0.959297358989716	1	81.4946212768555	7579
True	False	False	False	False	-1971.51428222656	-2621.0830078125	66.5485153198242	0.693598926067352	0.945590615272522	0.490445405244827	62.8833351135254	3773
True	False	False	False	False	-1972.03759765625	-2332.8095703125	124.223899841309	0.549106180667877	0.935961186885834	0.291569441556931	62.9910697937012	7055
True	False	False	False	False	-1969.14294433594	-2162.95532226563	69.8759460449219	0.795017898082733	0.95479941368103	1	71.6507949829102	4514
True	False	False	False	False	-1967.83190917969	-2510.65844726563	186.335845947266	0.666415452957153	0.929941236972809	0.439655065536499	77.0892868041992	12951
True	False	False	False	False	-1966.5732421875	-2664.9345703125	158.607299804688	0.634610295295715	0.948428332805634	0.390660405158997	85.6923065185547	12254
True	False	False	False	False	-1946.47741699219	-2580.35791015625	141.970169067383	0.786845147609711	0.960323333740234	1	77.1875	9880
True	False	False	False	False	-1961.24523925781	-2433.50927734375	118.678184509277	0.801031827926636	0.962107300758362	1	57.9626159667969	6202
True	False	False	False	False	-1962.24426269531	-2269.77807617188	157.498153686523	0.652763843536377	0.942019164562225	0.41749033331871	66.021125793457	9375
True	False	False	False	False	-1964.06530761719	-2047.90014648438	124.223899841309	0.536616504192352	0.891162037849426	0.279743492603302	59.25	6636
True	False	False	False	False	-1963.6416015625	-1933.69348144531	103.150199890137	0.793185532093048	0.955588459968567	1	70.4301071166992	6550
True	False	False	False	False	-1960.27014160156	-2316.15502929688	124.223899841309	0.783444225788116	0.948387801647186	0.904983460903168	92.5089263916016	10361
True	False	False	False	False	-1959.783203125	-1966.39465332031	187.44499206543	0.562302708625793	0.942959070205688	0.304659456014633	72.0473403930664	12176
True	False	False	False	False	-1958.90026855469	-2548.5947265625	103.150199890137	0.72525691986084	0.961325287818909	0.566513538360596	68.1397857666016	6337
True	False	False	False	False	-1950.95166015625	-2256.41479492188	86.513069152832	0.665252387523651	0.925965487957001	0.437691152095795	57.6282043457031	4495
True	False	False	False	False	-1954.86047363281	-2199.87890625	41.0382537841797	0.775534987449646	0.947963654994965	0.798458695411682	56.6216201782227	2095
True	False	False	False	False	-1955.7646484375	-2144.25903320313	106.477630615234	0.761617660522461	0.94951605796814	0.703567922115326	68.3229141235352	6559
True	False	False	False	False	-1955.33032226563	-2188.40307617188	59.8936653137207	0.573946237564087	0.873630344867706	0.316765993833542	58.7962951660156	3175
True	False	False	False	False	-1954.55541992188	-2232.84765625	103.150199890137	0.769519209861755	0.962450981140137	0.751023590564728	58.7741928100586	5466
True	False	False	False	False	-1954.00744628906	-2102.54296875	88.7313537597656	0.71274322271347	0.936636686325073	0.533566176891327	59.1624984741211	4733
True	False	False	False	False	-1952.72180175781	-2072.1376953125	95.3862075805664	0.421635121107101	0.892875790596008	0.190081790089607	58.1976737976074	5005
True	False	False	False	False	-1950.82336425781	-2021.63842773438	188.554138183594	0.722277522087097	0.960736632347107	0.55824887752533	82.5	14025
True	False	False	False	False	-1948.19616699219	-1959.22277832031	9.98227787017822	0.606388568878174	0.879486918449402	0.353718668222427	69.6666641235352	627
True	False	False	False	False	-1945.08142089844	-1986.09106445313	130.878753662109	0.725372850894928	0.942670464515686	0.566841185092926	58.4830513000488	6901
True	False	False	False	False	-1944.48352050781	-1908.22424316406	44.3656768798828	0.784437417984009	0.953189611434937	0.932413876056671	52.0250015258789	2081
True	False	False	False	False	-1943.64904785156	-2681.25708007813	99.8227767944336	0.665854930877686	0.965390563011169	0.438706755638123	68.7888870239258	6191
True	False	False	False	False	-1933.21374511719	-2606.16577148438	112.023338317871	0.821189165115356	0.96985924243927	1	71.3267364501953	7204
True	False	False	False	False	-1943.00561523438	-2521.67309570313	75.4216537475586	0.786078751087189	0.954825580120087	1	64.8823547363281	4412
True	False	False	False	False	-1942.56372070313	-1939.85986328125	206.300399780273	0.618865728378296	0.913221895694733	0.369419068098068	72.6451644897461	13512
True	False	False	False	False	-1942.19445800781	-2555.06420898438	94.2770690917969	0.682647287845612	0.938320636749268	0.468752950429916	60.2470588684082	5121
True	False	False	False	False	-1938.68640136719	-2472.14819335938	206.300399780273	0.783251941204071	0.956491589546204	0.900644063949585	83.1505355834961	15466
True	False	False	False	False	-1940.0986328125	-2209.36254882813	83.1856460571289	0.80851811170578	0.949304640293121	1	63.8666648864746	4790
True	False	False	False	False	-1941.94409179688	-2160.86767578125	187.44499206543	0.720690071582794	0.930899262428284	0.553959727287292	69.011833190918	11663
True	False	False	False	False	-1939.43249511719	-2118.69775390625	156.389007568359	0.461817920207977	0.836199879646301	0.218124359846115	70.4113464355469	9928
True	False	False	False	False	-1936.65051269531	-2052.84545898438	128.660461425781	0.595981299877167	0.93009078502655	0.341297298669815	60.1982765197754	6983
True	False	False	False	False	-1933.96899414063	-2226.61865234375	141.970169067383	0.704015791416168	0.951595425605774	0.512974381446838	67.546875	8646
True	False	False	False	False	-1931.29699707031	-3033.60571289063	45.4748191833496	0.56708174943924	0.905858159065247	0.309562385082245	142.658538818359	5849
True	False	False	False	False	-1928.65417480469	-2995.72412109375	146.40673828125	0.606794536113739	0.949924290180206	0.354215174913406	93.6590881347656	12363
True	False	False	False	False	-1925.31042480469	-2949.78881835938	77.6399383544922	0.545892298221588	0.945234835147858	0.288476079702377	74.4714279174805	5213
True	False	False	False	False	-1930.23510742188	-2885.17260742188	136.424453735352	0.71093887090683	0.949818968772888	0.529164910316467	77.8617858886719	9577
True	False	False	False	False	-1930.14501953125	-2806.80126953125	191.881561279297	0.753931522369385	0.946004509925842	0.666442573070526	89.7341003417969	15524
True	False	False	False	False	-1929.60217285156	-2664.27587890625	169.698715209961	0.726159274578094	0.955035388469696	0.56907457113266	77.3071899414063	11828
True	False	False	False	False	-1931.25549316406	-2504.8623046875	126.442184448242	0.572073459625244	0.926739752292633	0.314781367778778	60.1578941345215	6858
True	False	False	False	False	-1930.42272949219	-2444.4130859375	92.0587844848633	0.678302347660065	0.958134829998016	0.460634738206863	56.1686744689941	4662
True	False	False	False	False	-1930.78259277344	-2284.4580078125	205.191253662109	0.698317229747772	0.941832065582275	0.500398993492126	64.9243240356445	12011
True	False	False	False	False	-1929.02062988281	-2785.55151367188	22.1828384399414	0.691018760204315	0.94915634393692	0.485164731740952	57.9000015258789	1158
True	False	False	False	False	-1924.18359375	-2719.36840820313	127.551322937012	0.761736512184143	0.953871011734009	0.704199910163879	73.2869567871094	8428
True	False	False	False	False	-1928.3125	-2195.84399414063	82.0765075683594	0.771052539348602	0.961495399475098	0.761882483959198	70.8513488769531	5243
True	False	False	False	False	-1928.21264648438	-2180.75122070313	65.4393768310547	0.816044509410858	0.967830955982208	1	66.9830474853516	3952
True	False	False	False	False	-1927.29907226563	-2522.35498046875	61.0028076171875	0.760719418525696	0.967830955982208	0.698856711387634	62.7090911865234	3449
True	False	False	False	False	-1925.935546875	-2130.39721679688	78.7490768432617	0.803937435150146	0.959860801696777	1	60.1690139770508	4272
True	False	False	False	False	-1924.4697265625	-1956.38366699219	149.734161376953	0.580880403518677	0.920133233070374	0.324245393276215	63.9481468200684	8633
True	False	False	False	False	-1924.20703125	-2104.72143554688	46.5839614868164	0.600079774856567	0.954911410808563	0.346119970083237	64.8095245361328	2722
True	False	False	False	False	-1920.15356445313	-2091.63403320313	83.1856460571289	0.639665722846985	0.918033123016357	0.397860646247864	64.7600021362305	4857
True	False	False	False	False	-1916.43200683594	-2868.30078125	59.8936653137207	0.789699912071228	0.954383611679077	1	69.5	3753
True	False	False	False	False	-1915.69445800781	-2754.5244140625	97.6044921875	0.784017562866211	0.962020635604858	0.919521510601044	71.511360168457	6293
True	False	False	False	False	-1915.92175292969	-2635.80322265625	205.191253662109	0.652311384677887	0.932503402233124	0.416787147521973	72.0324325561523	13326
True	False	False	False	False	-1914.248046875	-2432.0673828125	107.586769104004	0.566540122032166	0.943555355072021	0.309002161026001	57.8762893676758	5614
True	False	False	False	False	-1915.50561523438	-2064.00048828125	140.861022949219	0.546457886695862	0.923027396202087	0.289017885923386	63.7952766418457	8102
True	False	False	False	False	-1912.91625976563	-2528.48828125	131.987884521484	0.518600285053253	0.897350966930389	0.263554930686951	60.890754699707	7246
True	False	False	False	False	-1912.25915527344	-2353.59643554688	181.899276733398	0.712041795253754	0.936421096324921	0.53184562921524	70.1829299926758	11510
True	False	False	False	False	-2976.21459960938	-1899.34106445313	133.097030639648	0.666767001152039	0.973208129405975	0.440251618623734	124.208335876465	14905
True	False	False	False	False	-2999.16137695313	-1851.55725097656	165.262145996094	0.491866379976273	0.89216285943985	0.241203173995018	122.120803833008	18196
True	False	False	False	False	-3022.49829101563	-1797.30358886719	298.359191894531	0.483693867921829	0.888449311256409	0.23472660779953	125.182159423828	33674
True	False	False	False	False	-3043.69165039063	-1752.35388183594	82.0765075683594	0.427719324827194	0.925189793109894	0.194142952561378	96.9864883422852	7177
True	False	False	False	False	-3073.32934570313	-1712.64501953125	17.7462711334229	0.762108087539673	0.949675559997559	0.706189274787903	91.5625	1465
True	False	False	False	False	-3095.748046875	-1662.33178710938	19.9645557403564	0.661957681179047	0.939309358596802	0.432207375764847	93	1674
True	False	False	False	False	-3112.20043945313	-1620.72216796875	90.9496383666992	0.678500771522522	0.946824729442596	0.460999995470047	104.817070007324	8595
True	False	False	False	False	-3129.95727539063	-1583.56481933594	22.1828384399414	0.691018760204315	0.929884076118469	0.485164731740952	108.900001525879	2178
True	False	False	False	False	-3152.68334960938	-1537.86987304688	72.0942230224609	0.762581646442413	0.945187211036682	0.708754479885101	116.415382385254	7567
True	False	False	False	False	-3173.41674804688	-1484.56311035156	57.6753807067871	0.773198902606964	0.961408913135529	0.778363168239594	111.865386962891	5817
True	False	False	False	False	-3186.04711914063	-1438.25451660156	118.678184509277	0.778608024120331	0.956831932067871	0.829857766628265	108.009346008301	11557
True	False	False	False	False	-3208.6220703125	-1387.08557128906	239.574661254883	0.392942368984222	0.931453108787537	0.171723231673241	125.601852416992	27130
True	False	False	False	False	-3224.56713867188	-1334.33227539063	170.807861328125	0.448352783918381	0.916155755519867	0.208395406603813	118.545455932617	18256
True	False	False	False	False	-3239.6748046875	-1279.30285644531	64.3302307128906	0.815286338329315	0.962478160858154	1	121.74137878418	7061
True	False	False	False	False	-3254.994140625	-1253.42150878906	34.3833999633789	0.812275528907776	0.95572304725647	1	118.677421569824	3679
True	False	False	False	False	-3264.71435546875	-1210.33203125	46.5839614868164	0.786822140216827	0.950805008411407	1	100	4200
True	False	False	False	False	-3275.890625	-1150.47277832031	19.9645557403564	0.471643835306168	0.888400435447693	0.225454315543175	110.944442749023	1997
True	False	False	False	False	-3290.0693359375	-1101.34130859375	69.8759460449219	0.739117622375488	0.952563881874084	0.609337687492371	101.952377319336	6423
True	False	False	False	False	-3300.21313476563	-1067.64013671875	113.132476806641	0.583470702171326	0.906556665897369	0.327093958854675	116.490196228027	11882
True	False	False	False	False	-3314.353515625	-1014.37780761719	137.533599853516	0.481797128915787	0.898778676986694	0.233245626091957	110.5	13702
True	False	False	False	False	-3325.1494140625	-964.802917480469	37.7108268737793	0.802700221538544	0.964570224285126	1	99.8823547363281	3396
True	False	False	False	False	-3338.47338867188	-898.263793945313	76.5307922363281	0.74383670091629	0.945610642433167	0.625965297222137	108.231887817383	7468
True	False	False	False	False	-3358.21240234375	-763.980346679688	88.7313537597656	0.735508561134338	0.951477408409119	0.597400009632111	100.737503051758	8059
True	False	False	False	False	-3364.99829101563	-721.131774902344	43.256534576416	0.779702305793762	0.943107068538666	0.843046307563782	93.3846130371094	3642
True	False	False	False	False	-3377.77001953125	-604.358581542969	123.114753723145	0.417534470558167	0.944998025894165	0.18737918138504	105.02702331543	11658
True	False	False	False	False	-3387.06762695313	-472.832763671875	39.9291114807129	0.606388568878174	0.939895868301392	0.353718668222427	86.2222213745117	3104
True	False	False	False	False	-3388.3701171875	-404.244110107422	59.8936653137207	0.822233557701111	0.960947930812836	1	88.6481475830078	4787
True	False	False	False	False	-3390.97900390625	-275.119171142578	23.2919807434082	0.772283971309662	0.947545111179352	0.771135985851288	82.476188659668	1732
True	False	False	False	False	-3390.3076171875	-258.945587158203	45.4748191833496	0.804048359394073	0.967709124088287	1	85.4146347045898	3502
True	False	False	False	False	-3389.96875	-229.574325561523	13.3097038269043	0.769369602203369	0.941614151000977	0.75	80.9166641235352	971
True	False	False	False	False	-3387.578125	-435.64404296875	12.2005615234375	0.681430399417877	0.921230614185333	0.46645313501358	81.9090881347656	901
True	False	False	False	False	-3386.34350585938	-336.621154785156	58.7845230102539	0.775075852870941	0.951341331005096	0.794298112392426	80.9056625366211	4288
True	False	False	False	False	-3387.13500976563	-198.340118408203	61.0028076171875	0.804323971271515	0.951341331005096	1	82.5090942382813	4538
True	False	False	False	False	-3385.5322265625	-301.920593261719	47.6931037902832	0.756393730640411	0.958025753498077	0.677612125873566	82.2790679931641	3538
True	False	False	False	False	-3384.41162109375	-516.341796875	75.4216537475586	0.357794016599655	0.874663054943085	0.150838389992714	94.529411315918	6428
True	False	False	False	False	-3374.3134765625	-311.901733398438	139.751892089844	0.603693544864655	0.915048658847809	0.350445985794067	87.5079345703125	11026
True	False	False	False	False	-3383.8759765625	-145.76887512207	66.5485153198242	0.740957856178284	0.955285608768463	0.615675687789917	84.0666656494141	5044
True	False	False	False	False	-3384.06787109375	-115.200218200684	67.6576614379883	0.635597407817841	0.944712281227112	0.392050921916962	88.393440246582	5392
True	False	False	False	False	-3383.15551757813	-244.922515869141	36.6016845703125	0.740985691547394	0.946141421794891	0.61577296257019	72.4545440673828	2391
True	False	False	False	False	-3381.78686523438	-175.152770996094	89.8404998779297	0.789801955223083	0.958511233329773	1	82.8518524169922	6711
True	False	False	False	False	-3379.984375	-72.3339309692383	61.0028076171875	0.79117214679718	0.956891655921936	1	90.6181793212891	4984
True	False	False	False	False	-3379.02001953125	-53.3474082946777	45.4748191833496	0.768088281154633	0.954248368740082	0.741466164588928	89.7560958862305	3680
True	False	False	False	False	-3376.72045898438	-34.1253890991211	144.188446044922	0.665203630924225	0.948883354663849	0.437609136104584	101.738464355469	13226
True	False	False	False	False	-3374.736328125	-16.471565246582	16.6371288299561	0.76893937587738	0.938069105148315	0.747088372707367	87	1305
True	False	False	False	False	-3373.529296875	-637.231323242188	93.1679229736328	0.834939122200012	0.962392508983612	1	102.440475463867	8605
True	False	False	False	False	-3369.42578125	-513.126586914063	19.9645557403564	0.798721373081207	0.951427280902863	1	68.6666641235352	1236
True	False	False	False	False	-3373.517578125	13.6298542022705	63.2210922241211	0.703909933567047	0.955285608768463	0.512734949588776	100.947364807129	5754
True	False	False	False	False	-3373.4365234375	-286.439422607422	35.4925422668457	0.75548255443573	0.948639392852783	0.673407912254333	64.625	2068
True	False	False	False	False	-3364.330078125	-163.262847900391	26.6194076538086	0.596519231796265	0.924053847789764	0.341925352811813	60.625	1455
True	False	False	False	False	-3372.23828125	-1.49863958358765	28.8376903533936	0.719225645065308	0.940220415592194	0.550069808959961	95.3076934814453	2478
True	False	False	False	False	-3371.93237304688	34.5691452026367	9.98227787017822	0.754574596881866	0.933233201503754	0.669301986694336	81.4444427490234	733
True	False	False	False	False	-3368.25708007813	-134.338790893555	26.6194076538086	0.67927873134613	0.943764388561249	0.462436705827713	62.9583320617676	1511
True	False	False	False	False	-3363.80737304688	-85.2175369262695	66.5485153198242	0.585038483142853	0.960995376110077	0.328832983970642	67.1333312988281	4028
True	False	False	False	False	-3361.150390625	-741.653198242188	62.1119499206543	0.681158900260925	0.945000946521759	0.465942800045013	94.4285736083984	5288
True	False	False	False	False	-3352.67065429688	-679.4853515625	54.3479537963867	0.840224146842957	0.969805300235748	1	75.673469543457	3708
True	False	False	False	False	-3360.5263671875	-605.26513671875	24.401123046875	0.658792555332184	0.937802910804749	0.427046239376068	75.0909118652344	1652
True	False	False	False	False	-3359.8515625	-462.017669677734	44.3656768798828	0.673765122890472	0.95892596244812	0.452423572540283	63.5499992370605	2542
True	False	False	False	False	-3360.86572265625	-331.728820800781	11.0914192199707	0.673765122890472	0.91785192489624	0.452423572540283	60.5999984741211	606
True	False	False	False	False	-3353.12524414063	-274.151092529297	89.8404998779297	0.832318663597107	0.959212362766266	1	67.4691390991211	5465
True	False	False	False	False	-3353.72998046875	3.63719463348389	54.3479537963867	0.758865714073181	0.955270767211914	0.689475536346436	67.8979568481445	3327
True	False	False	False	False	-3353.32006835938	-197.592254638672	85.4039306640625	0.610880792140961	0.930315911769867	0.359264969825745	66.8831176757813	5150
True	False	False	False	False	-3352.31958007813	-544.067749023438	24.401123046875	0.760120630264282	0.94915634393692	0.695777595043182	62.5909080505371	1377
True	False	False	False	False	-3351.99194335938	49.5301475524902	22.1828384399414	0.691018760204315	0.918440341949463	0.485164731740952	66.5500030517578	1331
True	False	False	False	False	-3349.65063476563	-618.230590820313	133.097030639648	0.786073088645935	0.952686846256256	1	106.933334350586	12832
True	False	False	False	False	-3349.58056640625	-394.862365722656	38.8199691772461	0.719287753105164	0.921129167079926	0.550233483314514	60.9428558349609	2133
True	False	False	False	False	-3347.52758789063	-835.123352050781	141.970169067383	0.434122622013092	0.923552095890045	0.198485031723976	104.3515625	13357
True	False	False	False	False	-3346.54052734375	-810.824523925781	22.1828384399414	0.755204319953918	0.946847438812256	0.672140836715698	85.0500030517578	1701
True	False	False	False	False	-3345.4130859375	-731.333068847656	27.7285480499268	0.691563129425049	0.9330775141716	0.486269682645798	68.3600006103516	1709
True	False	False	False	False	-3344.98657226563	-649.483581542969	79.8582229614258	0.679683864116669	0.96752268075943	0.463188141584396	80.375	5787
True	False	False	False	False	-3345.39916992188	-501.417449951172	54.3479537963867	0.65213805437088	0.941619634628296	0.416518241167068	70.673469543457	3463
True	False	False	False	False	-3347.32006835938	-440.720092773438	104.259346008301	0.724273085594177	0.941147327423096	0.5637526512146	70.9148941040039	6666
True	False	False	False	False	-3344.1181640625	-564.226745605469	46.5839614868164	0.614211022853851	0.949190139770508	0.363452702760696	63.3095245361328	2659
True	False	False	False	False	-3339.1416015625	-171.077194213867	56.5662384033203	0.57747620344162	0.934993386268616	0.320547312498093	58.1372566223145	2965
True	False	False	False	False	-3341.92626953125	24.3068332672119	61.0028076171875	0.406911343336105	0.898967146873474	0.180502817034721	60.6363639831543	3335
True	False	False	False	False	-3337.16845703125	-723.562255859375	21.0736961364746	0.787328064441681	0.95306122303009	1	63.6315803527832	1209
True	False	False	False	False	-3335.64428710938	-520.612487792969	34.3833999633789	0.555344343185425	0.947131156921387	0.297677546739578	63.5161285400391	1969
True	False	False	False	False	-3335.84912109375	-242.766387939453	122.005615234375	0.701672554016113	0.928336203098297	0.507726192474365	68.981819152832	7588
True	False	False	False	False	-3335.62353515625	-491.582641601563	31.0559749603271	0.681158900260925	0.941165506839752	0.465942800045013	71.9642868041992	2015
True	False	False	False	False	-3334.138671875	-260.323181152344	66.5485153198242	0.679383754730225	0.941581130027771	0.462631285190582	63.3166656494141	3799
True	False	False	False	False	-3333.65258789063	-794.668090820313	265.084930419922	0.391398876905441	0.91097217798233	0.170770719647408	92.7866134643555	22176
True	False	False	False	False	-3332.7451171875	-318.010803222656	14.4188451766968	0.719225645065308	0.935661971569061	0.550069808959961	60.6153831481934	788
True	False	False	False	False	-3331.57055664063	-926.349426269531	24.401123046875	0.715491533279419	0.950671494007111	0.54042637348175	95.0909118652344	2092
True	False	False	False	False	-3324.66870117188	-911.754211425781	12.2005615234375	0.608575522899628	0.925560414791107	0.356404304504395	79.1818161010742	871
True	False	False	False	False	-3326.93920898438	-756.557800292969	147.515884399414	0.286137402057648	0.831262111663818	0.112783677875996	74.1578979492188	9863
True	False	False	False	False	-3329.94555664063	-392.076019287109	78.7490768432617	0.644279181957245	0.949397325515747	0.404608070850372	59.6901397705078	4238
True	False	False	False	False	-3331.04541015625	-34.9432220458984	13.3097038269043	0.685805439949036	0.934609174728394	0.474820286035538	63.25	759
True	False	False	False	False	-3330.38671875	44.7505722045898	36.6016845703125	0.691693365573883	0.94023734331131	0.486534744501114	56.5454559326172	1866
True	False	False	False	False	-3327.84936523438	-6.22165203094482	84.2947845458984	0.656467795372009	0.937577843666077	0.423319727182388	63.2236824035645	4805
True	False	False	False	False	-3327.19506835938	-326.712188720703	13.3097038269043	0.743378639221191	0.931919693946838	0.624296009540558	59.0833320617676	709
True	False	False	False	False	-3326.70629882813	-660.319641113281	79.8582229614258	0.52392315864563	0.939771592617035	0.268236845731735	67.3472213745117	4849
True	False	False	False	False	-3323.97680664063	-615.433715820313	23.2919807434082	0.725569725036621	0.937866926193237	0.567398190498352	57.9047622680664	1216
True	False	False	False	False	-3325.21997070313	-187.316772460938	29.9468326568604	0.656831800937653	0.931692540645599	0.42389965057373	56.5555572509766	1527
True	False	False	False	False	-3324.09887695313	-92.5694122314453	46.5839614868164	0.678057432174683	0.922378063201904	0.460184723138809	58.7857131958008	2469
True	False	False	False	False	-3323.00317382813	-830.966369628906	66.5485153198242	0.798536419868469	0.954430818557739	1	69.783332824707	4187
True	False	False	False	False	-3321.84887695313	-148.107223510742	42.1473922729492	0.497846275568008	0.871701121330261	0.246043413877487	65.1052627563477	2474
True	False	False	False	False	-3318.580078125	-987.331909179688	53.2388153076172	0.80851811170578	0.95661723613739	1	94.6875	4545
True	False	False	False	False	-3309.728515625	-920.354431152344	14.4188451766968	0.742955923080444	0.934609174728394	0.622766435146332	67.461540222168	877
True	False	False	False	False	-3306.572265625	-857.681640625	47.6931037902832	0.770316362380981	0.949512124061584	0.756583452224731	71.0930252075195	3057
True	False	False	False	False	-3317.06689453125	-448.959350585938	17.7462711334229	0.5884068608284	0.894493818283081	0.332607984542847	59.25	948
True	False	False	False	False	-3316.8349609375	-214.383666992188	51.0205307006836	0.712404549121857	0.942367911338806	0.532733857631683	56.7608680725098	2611
True	False	False	False	False	-3312.51391601563	-373.08447265625	19.9645557403564	0.404174000024796	0.884726762771606	0.178759381175041	56.1111106872559	1010
True	False	False	False	False	-3312.435546875	-21.9640731811523	63.2210922241211	0.730492413043976	0.949587345123291	0.581776022911072	64.3333358764648	3667
True	False	False	False	False	-3310.23779296875	-546.612243652344	35.4925422668457	0.573258697986603	0.891400039196014	0.316035687923431	63.09375	2019
True	False	False	False	False	-3310.03662109375	-72.0768585205078	21.0736961364746	0.365566045045853	0.845427393913269	0.155316650867462	56	1064
True	False	False	False	False	-3307.9130859375	24.7430210113525	117.569046020508	0.762402236461639	0.960724711418152	0.707778513431549	63.6320762634277	6745
True	False	False	False	False	-3305.58056640625	-898.499938964844	11.0914192199707	0.673765122890472	0.928999543190002	0.452423572540283	60.2000007629395	602
True	False	False	False	False	-3304.50634765625	-161.245223999023	116.459907531738	0.71459025144577	0.947623908519745	0.538155138492584	68.2952346801758	7171
True	False	False	False	False	-3304.318359375	-1049.89501953125	56.5662384033203	0.733632326126099	0.949607253074646	0.591431677341461	102.941177368164	5250
True	False	False	False	False	-3299.3212890625	-500.725341796875	46.5839614868164	0.666415452957153	0.919878423213959	0.439655065536499	62.4523811340332	2623
True	False	False	False	False	-3303.41357421875	-314.250946044922	25.5102653503418	0.748013913631439	0.942926585674286	0.641803920269012	60.0869560241699	1382
True	False	False	False	False	-3304.09716796875	-3.97199392318726	33.2742576599121	0.745649039745331	0.92680412530899	0.63269704580307	57.0666656494141	1712
True	False	False	False	False	-3301.09545898438	-471.200347900391	52.1296730041504	0.698852896690369	0.936920404434204	0.501554310321808	65.4468078613281	3076
True	False	False	False	False	-3299.2421875	-1083.09802246094	52.1296730041504	0.625520169734955	0.944521903991699	0.378189235925674	109.446807861328	5144
True	False	False	False	False	-3280.76831054688	-1001.35504150391	51.0205307006836	0.636238098144531	0.957729458808899	0.392957359552383	70.739128112793	3254
True	False	False	False	False	-3298.42724609375	-959.995239257813	67.6576614379883	0.753307163715363	0.948536276817322	0.663703262805939	79.9672164916992	4878
True	False	False	False	False	-3299.19921875	-293.731506347656	122.005615234375	0.769454181194305	0.956187844276428	0.750577867031097	70.7090911865234	7778
True	False	False	False	False	-3298.93115234375	-92.4780349731445	35.4925422668457	0.313774973154068	0.794281244277954	0.126816138625145	56.90625	1821
True	False	False	False	False	-3298.34692382813	-522.19775390625	102.041061401367	0.717458426952362	0.952169239521027	0.54545783996582	73.1086959838867	6726
True	False	False	False	False	-3298.29614257813	-235.358657836914	124.223899841309	0.814991533756256	0.958977937698364	1	68.5625	7679
True	False	False	False	False	-3298.28662109375	-191.565460205078	47.6931037902832	0.563352346420288	0.897162199020386	0.305728614330292	58.6046524047852	2520
True	False	False	False	False	-3297.83837890625	-992.654846191406	9.98227787017822	0.606388568878174	0.91785192489624	0.353718668222427	74.3333358764648	669
True	False	False	False	False	-3290.64990234375	-985.328369140625	19.9645557403564	0.776177406311035	0.943199634552002	0.804480254650116	73.8888854980469	1330
True	False	False	False	False	-3280.96020507813	-897.327087402344	148.625015258789	0.802791655063629	0.954182624816895	1	79.0895538330078	10598
True	False	False	False	False	-3297.1435546875	-845.454528808594	75.4216537475586	0.605831742286682	0.934925138950348	0.35303920507431	67.3970565795898	4583
True	False	False	False	False	-3292.2705078125	-819.101684570313	93.1679229736328	0.738803207874298	0.946844875812531	0.6082723736763	68.6071395874023	5763
True	False	False	False	False	-3291.580078125	-751.988525390625	44.3656768798828	0.784437417984009	0.949666619300842	0.932413876056671	62.375	2495
True	False	False	False	False	-3290.5517578125	-869.411743164063	39.9291114807129	0.754574596881866	0.932782888412476	0.669301986694336	61.4722213745117	2213
True	False	False	False	False	-3276.96459960938	-784.413391113281	17.7462711334229	0.552815020084381	0.917225062847137	0.295184105634689	67.9375	1087
True	False	False	False	False	-3288.87158203125	-457.215301513672	94.2770690917969	0.636333703994751	0.927619218826294	0.393092930316925	65.717643737793	5586
True	False	False	False	False	-3289.86572265625	-418.401672363281	26.6194076538086	0.736015200614929	0.944578170776367	0.599038541316986	63.4583320617676	1523
True	False	False	False	False	-3289.77612304688	-363.658966064453	44.3656768798828	0.784437417984009	0.955680787563324	0.932413876056671	63.5999984741211	2544
True	False	False	False	False	-3289.08374023438	-54.1394348144531	74.3125076293945	0.688461124897003	0.92065966129303	0.480036944150925	60.7014923095703	4067
True	False	False	False	False	-3288.44897460938	-138.001678466797	15.5279874801636	0.366834104061127	0.868603408336639	0.156054571270943	55.7142868041992	780
True	False	False	False	False	-3287.34228515625	-725.857482910156	68.7667999267578	0.727385580539703	0.95063704252243	0.572600066661835	68.9516143798828	4275
True	False	False	False	False	-3277.3232421875	-677.297302246094	126.442184448242	0.775840818881989	0.952382564544678	0.801295220851898	74.7368392944336	8520
True	False	False	False	False	-3283.69482421875	-317.318572998047	64.3302307128906	0.69066047668457	0.968210101127625	0.484440058469772	67.6724166870117	3925
True	False	False	False	False	-3286.24853515625	-132.648223876953	9.98227787017822	0.606388568878174	0.906704366207123	0.353718668222427	53.8888893127441	485
True	False	False	False	False	-3281.64501953125	-279.585906982422	110.914192199707	0.496987581253052	0.895230889320374	0.245342969894409	68.2900009155273	6829
True	False	False	False	False	-3281.63525390625	-627.255065917969	103.150199890137	0.828564047813416	0.970127999782562	1	73.2795715332031	6815
True	False	False	False	False	-3279.841796875	-572.267639160156	14.4188451766968	0.666414141654968	0.918621897697449	0.43965283036232	64.3076934814453	836
True	False	False	False	False	-3280.1484375	-560.413452148438	33.2742576599121	0.786073088645935	0.948771238327026	1	63.9000015258789	1917
True	False	False	False	False	-3276.15258789063	-362.504608154297	18.8554134368896	0.625182271003723	0.939309358596802	0.377736806869507	60.235294342041	1024
True	False	False	False	False	-3275.72778320313	-937.923828125	33.2742576599121	0.745649039745331	0.954072058200836	0.63269704580307	85.466667175293	2564
True	False	False	False	False	-3275.47143554688	-234.804504394531	25.5102653503418	0.688737690448761	0.937802910804749	0.480586379766464	57.2608680725098	1317
True	False	False	False	False	-3275.65405273438	-74.5961685180664	57.6753807067871	0.730946362018585	0.922519266605377	0.583147346973419	58.8846168518066	3062
True	False	False	False	False	-3274.6396484375	-1137.05517578125	108.695907592773	0.78705221414566	0.946951866149902	1	115.979591369629	11366
True	False	False	False	False	-3274.55346679688	-1169.78381347656	58.7845230102539	0.807007014751434	0.9556485414505	1	112.641510009766	5970
True	False	False	False	False	-3263.7265625	-1032.92272949219	126.442184448242	0.829544961452484	0.958977937698364	1	81.4385986328125	9284
True	False	False	False	False	-3271.2900390625	-947.262512207031	104.259346008301	0.6683109998703	0.947087943553925	0.442888200283051	97.7765960693359	9191
True	False	False	False	False	-3274.1142578125	-475.780944824219	42.1473922729492	0.780941009521484	0.95463091135025	0.859888970851898	61.9210510253906	2353
True	False	False	False	False	-3274.00341796875	-397.348114013672	47.6931037902832	0.682282447814941	0.928457021713257	0.46806126832962	61.209300994873	2632
True	False	False	False	False	-3273.71118164063	-179.53581237793	67.6576614379883	0.715653538703918	0.945985317230225	0.540836870670319	66.1803283691406	4037
True	False	False	False	False	-3273.13623046875	2.716064453125	73.203369140625	0.461672514677048	0.930975258350372	0.218017369508743	60.6060600280762	4000
True	False	False	False	False	-3272.91772460938	24.0520839691162	12.2005615234375	0.658792555332184	0.933060109615326	0.427046239376068	59	649
True	False	False	False	False	-3272.4833984375	-775.255920410156	49.9113883972168	0.685194611549377	0.938362061977386	0.47363543510437	68.4444427490234	3080
True	False	False	False	False	-3269.68334960938	-711.152587890625	23.2919807434082	0.725569725036621	0.941173493862152	0.567398190498352	62.5714302062988	1314
True	False	False	False	False	-3269.5771484375	-309.400573730469	29.9468326568604	0.72340726852417	0.941167593002319	0.561349153518677	62.3333320617676	1683
True	False	False	False	False	-3267.22485351563	-264.477081298828	80.9673614501953	0.4912468791008	0.924865901470184	0.240706697106361	61.3013687133789	4475
True	False	False	False	False	-3268.62622070313	-22.158145904541	95.3862075805664	0.651514112949371	0.952857196331024	0.415552496910095	59.6976737976074	5134
True	False	False	False	False	-3266.72973632813	-977.385620117188	90.9496383666992	0.678500771522522	0.948442876338959	0.460999995470047	70.4146347045898	5774
True	False	False	False	False	-3264.51293945313	-917.655090332031	22.1828384399414	0.598902344703674	0.942156314849854	0.344725489616394	68.4000015258789	1368
True	False	False	False	False	-3264.09814453125	-825.859558105469	145.297592163086	0.757178783416748	0.950379192829132	0.681305050849915	79.4045791625977	10402
True	False	False	False	False	-3265.80834960938	-327.599060058594	21.0736961364746	0.602947294712067	0.901991903781891	0.349546879529953	63.4210510253906	1205
True	False	False	False	False	-3265.69165039063	-793.543640136719	83.1856460571289	0.587824404239655	0.952971756458282	0.331951409578323	68.3333358764648	5125
True	False	False	False	False	-3263.31274414063	-453.968872070313	19.9645557403564	0.53901207447052	0.916782796382904	0.28197169303894	59.5	1071
True	False	False	False	False	-3265.18334960938	-204.621078491211	39.9291114807129	0.606388568878174	0.898265779018402	0.353718668222427	59.5277786254883	2143
True	False	False	False	False	-3262.09716796875	-146.682739257813	44.3656768798828	0.703622102737427	0.944274544715881	0.512084782123566	57.5999984741211	2304
True	False	False	False	False	-3262.26977539063	-116.062103271484	52.1296730041504	0.524515509605408	0.866788446903229	0.268762975931168	56.4680862426758	2654
True	False	False	False	False	-3260.27954101563	-848.759765625	53.2388153076172	0.69047749042511	0.942322790622711	0.484070807695389	65.7916641235352	3158
True	False	False	False	False	-3259.36499023438	-1229.70275878906	33.2742576599121	0.660014808177948	0.946688234806061	0.429027110338211	106.599998474121	3198
True	False	False	False	False	-3257.45776367188	-1161.94201660156	16.6371288299561	0.693598926067352	0.931946337223053	0.490445405244827	80.9333343505859	1214
True	False	False	False	False	-3255.36840820313	-1099.31774902344	31.0559749603271	0.559786260128021	0.892771303653717	0.302113384008408	69.9285736083984	1958
True	False	False	False	False	-3258.58056640625	-957.349243164063	107.586769104004	0.366144716739655	0.895407557487488	0.155653148889542	82.3402099609375	7987
True	False	False	False	False	-3253.84155273438	-933.1142578125	108.695907592773	0.677731871604919	0.945722937583923	0.459587782621384	94.6326522827148	9274
True	False	False	False	False	-3255.94799804688	-868.85986328125	17.7462711334229	0.64491605758667	0.93289041519165	0.405553311109543	60.125	962
True	False	False	False	False	-3257.98168945313	-690.240783691406	32.1651153564453	0.743308067321777	0.949332594871521	0.624039947986603	61.2758636474609	1777
True	False	False	False	False	-3258.5791015625	52.121280670166	140.861022949219	0.576221525669098	0.930835604667664	0.319197148084641	65.5748062133789	8328
True	False	False	False	False	-3255.9599609375	-516.002319335938	137.533599853516	0.742881834506989	0.954752922058105	0.622499585151672	71.8951644897461	8915
True	False	False	False	False	-3254.79736328125	-761.338500976563	82.0765075683594	0.711891770362854	0.95036518573761	0.531479299068451	68.3378372192383	5057
True	False	False	False	False	-3253.1201171875	-900.153198242188	35.4925422668457	0.724676012992859	0.949697434902191	0.564879477024078	64.59375	2067
True	False	False	False	False	-3252.10693359375	-666.673034667969	33.2742576599121	0.588328063488007	0.890227913856506	0.332519084215164	57.1666679382324	1715
True	False	False	False	False	-3251.78393554688	-250.603912353516	53.2388153076172	0.730874300003052	0.950349152088165	0.582929074764252	60.5208320617676	2905
True	False	False	False	False	-3251.61254882813	-390.889404296875	53.2388153076172	0.62885844707489	0.932111263275146	0.382700979709625	59.8541679382324	2873
True	False	False	False	False	-3251.31884765625	-1137.42468261719	77.6399383544922	0.604641437530518	0.945669829845428	0.351592451334	74.9285736083984	5245
True	False	False	False	False	-3249.966796875	-1073.14318847656	61.0028076171875	0.837460100650787	0.960947930812836	1	70.8727264404297	3898
True	False	False	False	False	-3245.4580078125	-781.065063476563	17.7462711334229	0.406403243541718	0.937046825885773	0.180178329348564	60.6875	971
True	False	False	False	False	-3251.13403320313	-564.365112304688	65.4393768310547	0.658434331417084	0.924510419368744	0.426468521356583	60.7796592712402	3586
True	False	False	False	False	-3244.3251953125	-95.9937591552734	55.4570960998535	0.655060887336731	0.908281326293945	0.421090096235275	58.6399993896484	2932
True	False	False	False	False	-3251.29370117188	-63.721118927002	61.0028076171875	0.804323971271515	0.954383611679077	1	60.6181831359863	3334
True	False	False	False	False	-3246.89233398438	-5.46914339065552	120.896469116211	0.753803789615631	0.933431684970856	0.665879309177399	71.2201843261719	7763
True	False	False	False	False	-3243.8447265625	-299.606964111328	109.805053710938	0.363189965486526	0.892295956611633	0.153939485549927	62.5050506591797	6188
True	False	False	False	False	-3242.58740234375	-200.920883178711	90.9496383666992	0.511811971664429	0.934798419475555	0.25770029425621	64.5	5289
True	False	False	False	False	-3242.40209960938	-716.696533203125	44.3656768798828	0.411021560430527	0.866018891334534	0.183142319321632	63.4000015258789	2536
True	False	False	False	False	-3242.33276367188	20.0002784729004	59.8936653137207	0.399512976408005	0.896803259849548	0.175816774368286	56.4074058532715	3046
True	False	False	False	False	-3242.30444335938	-1004.08520507813	130.878753662109	0.714486539363861	0.9578537940979	0.537895143032074	76.101692199707	8980
True	False	False	False	False	-3242.05932617188	-326.695983886719	11.0914192199707	0.354471862316132	0.937066197395325	0.148947060108185	65.9000015258789	659
True	False	False	False	False	-3237.83056640625	-318.868865966797	37.7108268737793	0.609087347984314	0.941383063793182	0.357036799192429	64.7058792114258	2200
True	False	False	False	False	-3237.47314453125	-1258.31127929688	139.751892089844	0.803734004497528	0.956674993038177	1	142.309524536133	17931
True	False	False	False	False	-3237.08642578125	-1203.36083984375	149.734161376953	0.620585322380066	0.920350909233093	0.371657699346542	89.674072265625	12106
True	False	False	False	False	-3237.30786132813	-938.827819824219	34.3833999633789	0.830578744411469	0.962256669998169	1	72.5161285400391	2248
True	False	False	False	False	-3236.74096679688	-495.059783935547	28.8376903533936	0.681263327598572	0.948771238327026	0.466138988733292	62.961540222168	1637
True	False	False	False	False	-3236.5966796875	-148.292602539063	45.4748191833496	0.768088281154633	0.948370218276978	0.741466164588928	61.634147644043	2527
True	False	False	False	False	-3236.740234375	-31.0927619934082	12.2005615234375	0.474330633878708	0.811828792095184	0.227494090795517	58.9090919494629	648
True	False	False	False	False	-3235.96826171875	-1092.68933105469	67.6576614379883	0.705158889293671	0.936355650424957	0.515575468540192	69.4262313842773	4235
True	False	False	False	False	-3235.61352539063	-1039.763671875	15.5279874801636	0.549106180667877	0.891040980815887	0.291569441556931	64.3571395874023	901
True	False	False	False	False	-3235.45068359375	-862.369201660156	46.5839614868164	0.752402067184448	0.961008429527283	0.659794867038727	63.761905670166	2678
True	False	False	False	False	-3233.8369140625	-425.547790527344	26.6194076538086	0.62885844707489	0.894159495830536	0.382700979709625	59.375	1425
True	False	False	False	False	-3233.91235351563	-114.533782958984	17.7462711334229	0.689935445785522	0.925363481044769	0.482980132102966	57.5	920
True	False	False	False	False	-3233.7373046875	-481.177185058594	31.0559749603271	0.647358953952789	0.922874987125397	0.409211099147797	61.0714302062988	1710
True	False	False	False	False	-3233.00756835938	-333.660766601563	19.9645557403564	0.798721373081207	0.951427280902863	1	61.6111106872559	1109
True	False	False	False	False	-3233.35595703125	-41.2091026306152	24.401123046875	0.622672140598297	0.904448509216309	0.374400079250336	58.4090919494629	1285
True	False	False	False	False	-3232.77807617188	-982.231079101563	9.98227787017822	0.606388568878174	0.91785192489624	0.353718668222427	58.3333320617676	525
True	False	False	False	False	-3231.37060546875	-885.941589355469	61.0028076171875	0.804323971271515	0.96172833442688	1	66.6181793212891	3664
True	False	False	False	False	-3232.5302734375	-794.481750488281	23.2919807434082	0.594368875026703	0.93653929233551	0.339423686265945	62.3333320617676	1309
True	False	False	False	False	-3231.8525390625	-460.08056640625	45.4748191833496	0.435773998498917	0.882571041584015	0.199616402387619	58.5365867614746	2400
True	False	False	False	False	-3230.44091796875	-71.6832275390625	42.1473922729492	0.316055297851563	0.82734751701355	0.128008171916008	56.1052627563477	2132
True	False	False	False	False	-3230.212890625	-1285.89965820313	23.2919807434082	0.725569725036621	0.941173493862152	0.567398190498352	96.3809509277344	2024
True	False	False	False	False	-3220.36865234375	-1221.62719726563	99.8227767944336	0.673765122890472	0.939740240573883	0.452423572540283	80.0222244262695	7202
True	False	False	False	False	-3229.59838867188	-683.368041992188	27.7285480499268	0.655060887336731	0.938939929008484	0.421090096235275	63.3199996948242	1583
True	False	False	False	False	-3228.54248046875	-245.001190185547	14.4188451766968	0.601119041442871	0.890928745269775	0.347356885671616	56.769229888916	738
True	False	False	False	False	-3228.1142578125	-1174.28698730469	27.7285480499268	0.621374189853668	0.936564445495605	0.372691035270691	67.7600021362305	1694
True	False	False	False	False	-3214.30151367188	-1126.783203125	52.1296730041504	0.524515509605408	0.902429044246674	0.268762975931168	67.2127685546875	3159
True	False	False	False	False	-3228.0908203125	-966.15234375	19.9645557403564	0.621916890144348	0.921901285648346	0.373404234647751	59.6666679382324	1074
True	False	False	False	False	-3218.67358398438	-940.877075195313	19.9645557403564	0.705993711948395	0.942305445671082	0.517492473125458	56.1111106872559	1010
True	False	False	False	False	-3222.43505859375	-823.098571777344	73.203369140625	0.747322142124176	0.941456198692322	0.639100313186646	65.9393920898438	4352
True	False	False	False	False	-3225.7333984375	-652.012329101563	33.2742576599121	0.786073088645935	0.95572304725647	1	58.4000015258789	1752
True	False	False	False	False	-3219.87280273438	-546.807189941406	52.1296730041504	0.524515509605408	0.895322263240814	0.268762975931168	57.7872352600098	2716
True	False	False	False	False	-3223.97509765625	-430.063415527344	18.8554134368896	0.587365925312042	0.870261251926422	0.331435710191727	58	986
True	False	False	False	False	-3224.94287109375	-181.06901550293	18.8554134368896	0.733056426048279	0.943199634552002	0.589630365371704	60.0588226318359	1021
True	False	False	False	False	-3224.32202148438	-94.3774566650391	56.5662384033203	0.705394387245178	0.928153336048126	0.516114771366119	60.3333320617676	3077
True	False	False	False	False	-3217.41162109375	-390.671600341797	49.9113883972168	0.658083260059357	0.93880307674408	0.425903588533401	64.3777770996094	2897
True	False	False	False	False	-3216.57763671875	-3.42530012130737	54.3479537963867	0.777484655380249	0.954725384712219	0.817557096481323	59.9591827392578	2938
True	False	False	False	False	-3217.1513671875	37.5818023681641	17.7462711334229	0.689935445785522	0.925363481044769	0.482980132102966	53.375	854
True	False	False	False	False	-3216.54321289063	-487.836456298828	16.6371288299561	0.393036544322968	0.894159495830536	0.171781465411186	58.0666656494141	871
True	False	False	False	False	-3216.24243164063	-868.358215332031	62.1119499206543	0.647358953952789	0.956738173961639	0.409211099147797	65.9821395874023	3695
True	False	False	False	False	-3215.66259765625	-611.625305175781	46.5839614868164	0.786822140216827	0.956683158874512	1	64.4523773193359	2707
True	False	False	False	False	-3214.7587890625	-267.721405029297	26.6194076538086	0.66390061378479	0.908495008945465	0.435427129268646	63.25	1518
True	False	False	False	False	-3213.40063476563	-1357.30151367188	73.203369140625	0.747322142124176	0.950720965862274	0.639100313186646	109.333335876465	7216
True	False	False	False	False	-3201.65234375	-1295.44665527344	56.5662384033203	0.776553928852081	0.94504976272583	0.808126747608185	69.8039245605469	3560
True	False	False	False	False	-3212.3408203125	-980.836120605469	19.9645557403564	0.661957681179047	0.902729630470276	0.432207375764847	65.4444427490234	1178
True	False	False	False	False	-3212.06713867188	-62.7472381591797	65.4393768310547	0.816044509410858	0.957729458808899	1	58.3220329284668	3441
True	False	False	False	False	-3211.765625	-748.480651855469	13.3097038269043	0.66390061378479	0.935661971569061	0.435427129268646	59.1666679382324	710
True	False	False	False	False	-3211.306640625	-1099.5224609375	55.4570960998535	0.655060887336731	0.923123359680176	0.421090096235275	62.7799987792969	3139
True	False	False	False	False	-3206.01025390625	-1073.5322265625	27.7285480499268	0.707581996917725	0.914666414260864	0.521181464195251	59	1475
True	False	False	False	False	-3209.2919921875	-516.199584960938	100.931915283203	0.681251406669617	0.950887858867645	0.466116547584534	62.8791198730469	5722
True	False	False	False	False	-3210.0439453125	-365.429107666016	11.0914192199707	0.763594925403595	0.936281979084015	0.714360892772675	58.5999984741211	586
True	False	False	False	False	-3206.41259765625	-200.242034912109	25.5102653503418	0.748013913631439	0.94746345281601	0.641803920269012	61.5652160644531	1416
True	False	False	False	False	-3209.38330078125	-154.867233276367	9.98227787017822	0.606388568878174	0.906704366207123	0.353718668222427	55.8888893127441	503
True	False	False	False	False	-3206.29760742188	-331.189575195313	67.6576614379883	0.76977926492691	0.94997501373291	0.752817690372467	69.1967239379883	4221
True	False	False	False	False	-3206.017578125	-433.820953369141	26.6194076538086	0.67927873134613	0.946757137775421	0.462436705827713	56	1344
True	False	False	False	False	-3205.99609375	-310.147277832031	67.6576614379883	0.705158889293671	0.943588733673096	0.515575468540192	66.163932800293	4036
True	False	False	False	False	-3205.75830078125	-131.322738647461	63.2210922241211	0.758609592914581	0.958535254001617	0.688213586807251	64.6315765380859	3684
True	False	False	False	False	-3205.4765625	-285.13037109375	51.0205307006836	0.742634296417236	0.944354295730591	0.62160986661911	60.3695640563965	2777
True	False	False	False	False	-3204.23315429688	-33.0991744995117	14.4188451766968	0.619212806224823	0.940302610397339	0.369869381189346	59.769229888916	777
True	False	False	False	False	-3203.5244140625	-1029.92114257813	11.0914192199707	0.598902344703674	0.922550082206726	0.344725489616394	64.4000015258789	644
True	False	False	False	False	-3202.65698242188	-927.488464355469	35.4925422668457	0.627549946308136	0.914449036121368	0.380923300981522	64.59375	2067
True	False	False	False	False	-3200.78857421875	-899.659851074219	62.1119499206543	0.787172973155975	0.955277323722839	1	68.125	3815
True	False	False	False	False	-3202.4833984375	-111.456993103027	45.4748191833496	0.690609216690063	0.940852165222168	0.484336644411087	63.5609741210938	2606
True	False	False	False	False	-3199.89575195313	-671.414489746094	92.0587844848633	0.739471137523651	0.950555145740509	0.610541462898254	73.1084365844727	6068
True	False	False	False	False	-3199.63012695313	-914.411743164063	17.7462711334229	0.689935445785522	0.934281527996063	0.482980132102966	68.25	1092
True	False	False	False	False	-3198.70532226563	-854.531433105469	27.7285480499268	0.345781564712524	0.853751122951508	0.144062727689743	62.439998626709	1561
True	False	False	False	False	-3198.33715820313	-1420.67749023438	88.7313537597656	0.795180141925812	0.968447744846344	1	115.287498474121	9223
True	False	False	False	False	-3183.94555664063	-1395.67028808594	18.8554134368896	0.685223281383514	0.927839636802673	0.473690927028656	75.4117660522461	1282
True	False	False	False	False	-3192.75073242188	-1336.61181640625	51.0205307006836	0.742634296417236	0.935701072216034	0.62160986661911	74.2826080322266	3417
True	False	False	False	False	-3198.32373046875	-1190.5576171875	29.9468326568604	0.637438416481018	0.925982177257538	0.394664078950882	66.1481475830078	1786
True	False	False	False	False	-3197.21020507813	-591.406921386719	133.097030639648	0.59638512134552	0.90373569726944	0.341768622398376	80.5500030517578	9666
True	False	False	False	False	-3196.70971679688	-495.544921875	86.513069152832	0.812731087207794	0.955295741558075	1	63.5	4953
True	False	False	False	False	-3195.13940429688	-453.805633544922	28.8376903533936	0.601119041442871	0.930703997612	0.347356885671616	55.0769233703613	1432
True	False	False	False	False	-3195.71533203125	-130.959991455078	15.5279874801636	0.666844606399536	0.940302610397339	0.440383464097977	60.6428565979004	849
True	False	False	False	False	-3195.66772460938	-21.2986469268799	24.401123046875	0.622672140598297	0.907441258430481	0.374400079250336	59.2727279663086	1304
True	False	False	False	False	-3195.13208007813	-1129.47241210938	79.8582229614258	0.702046155929565	0.962751984596252	0.50855565071106	69.2222213745117	4984
True	False	False	False	False	-3187.923828125	-992.753601074219	127.551322937012	0.795297622680664	0.958529353141785	1	90.2086944580078	10374
True	False	False	False	False	-3189.41064453125	-821.202331542969	47.6931037902832	0.489842861890793	0.903371512889862	0.239584922790527	64.139533996582	2758
True	False	False	False	False	-3194.5498046875	-362.490234375	22.1828384399414	0.735508561134338	0.939309358596802	0.597400009632111	69.1999969482422	1384
True	False	False	False	False	-3194.94995117188	-244.52424621582	61.0028076171875	0.679211378097534	0.944582581520081	0.462311953306198	61.1454544067383	3363
True	False	False	False	False	-3193.64428710938	-71.3552856445313	17.7462711334229	0.762108087539673	0.940302610397339	0.706189274787903	56	896
True	False	False	False	False	-3190.92065429688	-638.768676757813	17.7462711334229	0.5884068608284	0.932486593723297	0.332607984542847	59.375	950
True	False	False	False	False	-3190.29931640625	-612.578857421875	124.223899841309	0.783444225788116	0.959779739379883	0.904983460903168	84.0446395874023	9413
True	False	False	False	False	-3187.81274414063	-978.145690917969	14.4188451766968	0.666414141654968	0.928345501422882	0.43965283036232	74	962
True	False	False	False	False	-3187.78881835938	-1316.50732421875	34.3833999633789	0.696077466011047	0.943475782871246	0.495624750852585	67.7741928100586	2101
True	False	False	False	False	-3187.255859375	-1268.55114746094	139.751892089844	0.754863798618317	0.95274144411087	0.67060112953186	84.9365081787109	10702
True	False	False	False	False	-3187.65307617188	-512.133972167969	33.2742576599121	0.745649039745331	0.94730132818222	0.63269704580307	58.2333335876465	1747
True	False	False	False	False	-3187.43383789063	-1231.76318359375	105.36848449707	0.470256477594376	0.933364391326904	0.224407106637955	78.2315826416016	7432
True	False	False	False	False	-3187.00366210938	-1208.26867675781	106.477630615234	0.515304148197174	0.920998573303223	0.260696142911911	76.9166641235352	7384
True	False	False	False	False	-3185.08740234375	-353.251861572266	90.9496383666992	0.815059661865234	0.953829169273376	1	96.0609741210938	7877
True	False	False	False	False	-3187.03881835938	-276.747528076172	15.5279874801636	0.666844606399536	0.930929720401764	0.440383464097977	56.4285697937012	790
True	False	False	False	False	-3184.62573242188	-529.609802246094	28.8376903533936	0.778573036193848	0.945234656333923	0.82945716381073	57.4230766296387	1493
True	False	False	False	False	-3184.56689453125	-471.804656982422	33.2742576599121	0.745649039745331	0.963647246360779	0.63269704580307	54.2999992370605	1629
True	False	False	False	False	-3184.43798828125	-209.867065429688	9.98227787017822	0.557533979415894	0.910541534423828	0.29985499382019	55.6666679382324	501
True	False	False	False	False	-3184.30346679688	-412.702453613281	113.132476806641	0.495319664478302	0.909894526004791	0.243987649679184	64.3235321044922	6561
True	False	False	False	False	-3182.9140625	40.5560150146484	19.9645557403564	0.64491605758667	0.903989851474762	0.405553311109543	57.6666679382324	1038
True	False	False	False	False	-3182.7587890625	-1367.326171875	11.0914192199707	0.673765122890472	0.928999543190002	0.452423572540283	72.3000030517578	723
True	False	False	False	False	-3182.40747070313	-919.156494140625	21.0736961364746	0.617924511432648	0.905319035053253	0.368201732635498	68.1578979492188	1295
True	False	False	False	False	-3181.42846679688	-1467.97912597656	24.401123046875	0.658792555332184	0.90171617269516	0.427046239376068	109.045455932617	2399
True	False	False	False	False	-3164.646484375	-1430.81494140625	122.005615234375	0.62654322385788	0.93754655122757	0.379563689231873	85.3909072875977	9393
True	False	False	False	False	-3177.943359375	-1189.107421875	19.9645557403564	0.330978840589523	0.819773137569427	0.135945722460747	65.0555572509766	1171
True	False	False	False	False	-3179.5830078125	-1017.12176513672	32.1651153564453	0.820795118808746	0.95398223400116	1	62.4482765197754	1811
True	False	False	False	False	-3178.93090820313	-960.886291503906	74.3125076293945	0.571434736251831	0.950941801071167	0.314107835292816	68.8208923339844	4611
True	False	False	False	False	-3176.958984375	-1083.93701171875	55.4570960998535	0.474613904953003	0.885512232780457	0.227710053324699	67.4599990844727	3373
True	False	False	False	False	-3176.12866210938	-134.07421875	11.0914192199707	0.763594925403595	0.936281979084015	0.714360892772675	61.9000015258789	619
True	False	False	False	False	-3173.27465820313	-1381.11877441406	21.0736961364746	0.617924511432648	0.902172982692719	0.368201732635498	72	1368
True	False	False	False	False	-3166.81909179688	-1308.62145996094	138.64274597168	0.797355175018311	0.950713515281677	1	90.6559982299805	11332
True	False	False	False	False	-3173.126953125	-1158.97607421875	43.256534576416	0.801492035388947	0.960787534713745	1	66.8205108642578	2606
True	False	False	False	False	-3172.12719726563	-689.780578613281	11.0914192199707	0.763594925403595	0.936281979084015	0.714360892772675	60.2000007629395	602
True	False	False	False	False	-3171.57055664063	-1040.1484375	37.7108268737793	0.598078787326813	0.893722414970398	0.343754470348358	63.1176452636719	2146
True	False	False	False	False	-3168.94116210938	-219.114364624023	52.1296730041504	0.841973721981049	0.963389337062836	1	60.2340431213379	2831
True	False	False	False	False	-3169.92333984375	-102.886322021484	11.0914192199707	0.69836014509201	0.927715241909027	0.500491261482239	53.2000007629395	532
True	False	False	False	False	-3168.08862304688	-79.4030990600586	21.0736961364746	0.656467795372009	0.941173493862152	0.423319727182388	53.7368431091309	1021
True	False	False	False	False	-3167.24267578125	-1290.91625976563	9.98227787017822	0.606388568878174	0.906704366207123	0.353718668222427	70.2222213745117	632
True	False	False	False	False	-3164.25903320313	-1269.73864746094	34.3833999633789	0.731873750686646	0.951372683048248	0.585974395275116	70.3548355102539	2181
True	False	False	False	False	-3164.72216796875	-1062.47607421875	104.259346008301	0.61575722694397	0.925341606140137	0.365419745445251	68.2340393066406	6414
True	False	False	False	False	-3166.5224609375	-555.161926269531	53.2388153076172	0.592766284942627	0.938860774040222	0.337574422359467	60.8125	2919
True	False	False	False	False	-3165.18920898438	-197.913116455078	32.1651153564453	0.820795118808746	0.95398223400116	1	58.5172424316406	1697
True	False	False	False	False	-3164.259765625	-1102.83508300781	66.5485153198242	0.757159888744354	0.95479941368103	0.681215405464172	70.75	4245
True	False	False	False	False	-3164.02221679688	-788.245178222656	11.0914192199707	0.763594925403595	0.936281979084015	0.714360892772675	59.2999992370605	593
True	False	False	False	False	-3163.94873046875	-723.527648925781	33.2742576599121	0.693598926067352	0.939938962459564	0.490445405244827	59.7000007629395	1791
True	False	False	False	False	-3162.92529296875	-625.385375976563	18.8554134368896	0.75434798002243	0.942380666732788	0.66828989982605	58.5882339477539	996
True	False	False	False	False	-3163.37548828125	-479.772552490234	38.8199691772461	0.699732840061188	0.943107068538666	0.503464043140411	59.3142852783203	2076
True	False	False	False	False	-3162.6630859375	-136.163299560547	15.5279874801636	0.717676758766174	0.938069105148315	0.546022891998291	63.7142868041992	892
True	False	False	False	False	-3163.14575195313	-40.6860694885254	80.9673614501953	0.650378227233887	0.939962387084961	0.41380363702774	62.2465744018555	4544
True	False	False	False	False	-3161.84936523438	-1515.16394042969	122.005615234375	0.578784465789795	0.951365888118744	0.32196244597435	118.972724914551	13087
True	False	False	False	False	-3154.62280273438	-1478.12280273438	79.8582229614258	0.815260469913483	0.957183837890625	1	86.1666641235352	6204
True	False	False	False	False	-3156.6552734375	-1357.96691894531	199.645553588867	0.751296818256378	0.945509850978851	0.655118405818939	93.5222244262695	16834
True	False	False	False	False	-3160.18090820313	-1138.91076660156	77.6399383544922	0.673411130905151	0.936706244945526	0.451793849468231	69.542854309082	4868
True	False	False	False	False	-3159.8662109375	-902.292297363281	90.9496383666992	0.753896296024323	0.933220505714417	0.666286945343018	71.1707305908203	5836
True	False	False	False	False	-3161.38012695313	-408.675140380859	52.1296730041504	0.791674017906189	0.953352153301239	1	59	2773
True	False	False	False	False	-3158.36206054688	-936.943664550781	137.533599853516	0.491878062486649	0.868795335292816	0.241212546825409	74.6693572998047	9259
True	False	False	False	False	-3158.34326171875	-1201.57421875	29.9468326568604	0.746888160705566	0.954506158828735	0.637421369552612	64.9629592895508	1754
True	False	False	False	False	-3158.16333007813	-676.481262207031	49.9113883972168	0.806145071983337	0.951893091201782	1	60.7555541992188	2734
True	False	False	False	False	-3157.93725585938	19.6641693115234	12.2005615234375	0.508639216423035	0.868633568286896	0.255007147789001	52.9090919494629	582
True	False	False	False	False	-3154.47045898438	-1452.60522460938	96.4953460693359	0.698709607124329	0.943658292293549	0.501244783401489	83.9655151367188	7305
True	False	False	False	False	-3148.7529296875	-1387.1455078125	137.533599853516	0.691914021968842	0.963527202606201	0.486984550952911	74.1451644897461	9194
True	False	False	False	False	-3148.62573242188	-1345.02856445313	49.9113883972168	0.843023717403412	0.96843945980072	1	87.3777770996094	3932
True	False	False	False	False	-3146.30249023438	-1258.18090820313	44.3656768798828	0.609061896800995	0.942854642868042	0.357005268335342	74	2960
True	False	False	False	False	-3154.41333007813	-536.978149414063	43.256534576416	0.686031520366669	0.919021248817444	0.475260227918625	63.0512809753418	2459
True	False	False	False	False	-3153.05322265625	-244.147598266602	26.6194076538086	0.718682765960693	0.937802910804749	0.54864364862442	54.0416679382324	1297
True	False	False	False	False	-3151.88940429688	-1013.18322753906	55.4570960998535	0.821437060832977	0.964940249919891	1	68.7399978637695	3437
True	False	False	False	False	-3145.3544921875	-985.591857910156	33.2742576599121	0.660014808177948	0.947781145572662	0.429027110338211	63.8666648864746	1916
True	False	False	False	False	-3148.39282226563	-434.794189453125	34.3833999633789	0.770503997802734	0.950105845928192	0.757918477058411	57.4516143798828	1781
True	False	False	False	False	-3144.10375976563	-365.534118652344	11.0914192199707	0.673765122890472	0.91785192489624	0.452423572540283	56.2000007629395	562
True	False	False	False	False	-3144.7734375	-290.817138671875	34.3833999633789	0.363692790269852	0.893433451652527	0.154230326414108	54.8064498901367	1699
True	False	False	False	False	-3141.91528320313	-1327.95764160156	55.4570960998535	0.842206358909607	0.95892596244812	1	77.7600021362305	3888
True	False	False	False	False	-3141.31665039063	-1249.0126953125	18.8554134368896	0.509066939353943	0.898697376251221	0.255368679761887	68.9411773681641	1172
True	False	False	False	False	-3140.05053710938	-223.503356933594	12.2005615234375	0.681430399417877	0.921230614185333	0.46645313501358	55.0909080505371	606
True	False	False	False	False	-3141.7802734375	-176.315124511719	25.5102653503418	0.794671595096588	0.957139134407043	1	59.4347839355469	1367
True	False	False	False	False	-3139.7333984375	-202.972290039063	13.3097038269043	0.571581065654755	0.885416984558105	0.314262002706528	56.8333320617676	682
True	False	False	False	False	-3137.7294921875	-1176.087890625	94.2770690917969	0.654927790164948	0.911460101604462	0.420880168676376	69.7294082641602	5927
True	False	False	False	False	-3137.248046875	-1116.9462890625	110.914192199707	0.793351709842682	0.941761016845703	1	70.1800003051758	7018
True	False	False	False	False	-3137.67919921875	-568.35400390625	11.0914192199707	0.763594925403595	0.936281979084015	0.714360892772675	59.9000015258789	599
True	False	False	False	False	-3136.2080078125	-1356.98547363281	56.5662384033203	0.745827674865723	0.949190139770508	0.633371949195862	75.3529434204102	3843
True	False	False	False	False	-3135.88500976563	-1560.68139648438	102.041061401367	0.612211227416992	0.924122929573059	0.360930055379868	104.989128112793	9659
True	False	False	False	False	-3135.07495117188	-1536.29992675781	25.5102653503418	0.688737690448761	0.930371165275574	0.480586379766464	83.5652160644531	1922
True	False	False	False	False	-3135.42309570313	-1431.15209960938	68.7667999267578	0.628333866596222	0.963816821575165	0.381986886262894	71.9032287597656	4458
True	False	False	False	False	-3132.146484375	-1219.24841308594	77.6399383544922	0.765458166599274	0.95157253742218	0.725123286247253	71.8857116699219	5032
True	False	False	False	False	-3132.95874023438	-707.930358886719	13.3097038269043	0.503049731254578	0.86231392621994	0.250327527523041	64.4166641235352	773
True	False	False	False	False	-3134.7080078125	-681.179077148438	69.8759460449219	0.739117622375488	0.952563881874084	0.609337687492371	66.2063522338867	4171
True	False	False	False	False	-3134.48901367188	-387.821807861328	62.1119499206543	0.818948090076447	0.96172833442688	1	62.75	3514
True	False	False	False	False	-3134.63940429688	-261.882537841797	32.1651153564453	0.776993036270142	0.955226957798004	0.812498211860657	56.2068977355957	1630
True	False	False	False	False	-3131.02661132813	-236.195388793945	21.0736961364746	0.617924511432648	0.931973576545715	0.368201732635498	55.4736824035645	1054
True	False	False	False	False	-3130.4638671875	-311.871520996094	12.2005615234375	0.681430399417877	0.921230614185333	0.46645313501358	55.0909080505371	606
True	False	False	False	False	-3130.29663085938	-1042.84313964844	146.40673828125	0.612466037273407	0.943130254745483	0.361250102519989	73.6515121459961	9722
True	False	False	False	False	-3129.80712890625	-1298.48449707031	82.0765075683594	0.745684206485748	0.949082970619202	0.632829606533051	79.4594573974609	5880
True	False	False	False	False	-3128.6982421875	-919.163146972656	114.241622924805	0.617071211338043	0.939988732337952	0.367102921009064	70.5436859130859	7266
True	False	False	False	False	-3128.64770507813	-1496.22497558594	90.9496383666992	0.81047135591507	0.964267015457153	1	86.1707305908203	7066
True	False	False	False	False	-3127.67260742188	-1090.18249511719	42.1473922729492	0.796495378017426	0.96039891242981	1	61.2894744873047	2329
True	False	False	False	False	-3126.9931640625	-479.511199951172	53.2388153076172	0.774922788143158	0.943418085575104	0.792935788631439	67.5208358764648	3241
True	False	False	False	False	-3126.76171875	-542.407409667969	9.98227787017822	0.606388568878174	0.91785192489624	0.353718668222427	60.3333320617676	543
True	False	False	False	False	-3124.95263671875	8.72743129730225	75.4216537475586	0.633469998836517	0.943497657775879	0.38906329870224	58.235294342041	3960
True	False	False	False	False	-3124.45971679688	-1599.51733398438	145.297592163086	0.663804352283478	0.946158885955811	0.435266673564911	131.206100463867	17188
True	False	False	False	False	-3114.70849609375	-1537.1708984375	39.9291114807129	0.705993711948395	0.947175443172455	0.517492473125458	80.5277786254883	2899
True	False	False	False	False	-3113.65747070313	-1483.82922363281	27.7285480499268	0.640782833099365	0.909070611000061	0.399478584527969	73.1600036621094	1829
True	False	False	False	False	-3122.951171875	-1389.16564941406	149.734161376953	0.661869049072266	0.928127408027649	0.432061463594437	77.7629623413086	10498
True	False	False	False	False	-3124.19482421875	-1317.5595703125	125.333038330078	0.600517809391022	0.875946819782257	0.34664061665535	86.0796432495117	9727
True	False	False	False	False	-3123.86352539063	-1159.87829589844	12.2005615234375	0.563888907432556	0.918621897697449	0.306276768445969	62.5454559326172	688
True	False	False	False	False	-3124.18969726563	-710.537048339844	9.98227787017822	0.687235474586487	0.9244145154953	0.47761595249176	62.4444427490234	562
True	False	False	False	False	-3123.9306640625	-181.487319946289	47.6931037902832	0.805555999279022	0.950805008411407	1	58.9069786071777	2533
True	False	False	False	False	-3121.68090820313	-1196.48132324219	26.6194076538086	0.643028676509857	0.938255786895752	0.402761965990067	68	1632
True	False	False	False	False	-3120.46948242188	-1337.67443847656	59.8936653137207	0.55170339345932	0.952136993408203	0.294095546007156	71.6666641235352	3870
True	False	False	False	False	-3119.52758789063	-1459.90478515625	84.2947845458984	0.546627998352051	0.922435462474823	0.289181053638458	73.7236862182617	5603
True	False	False	False	False	-3114.35595703125	-1128.87377929688	24.401123046875	0.452123731374741	0.82427990436554	0.211084485054016	61.6363639831543	1356
True	False	False	False	False	-3117.7802734375	-750.515014648438	51.0205307006836	0.712404549121857	0.943284869194031	0.532733857631683	61.347827911377	2822
True	False	False	False	False	-3117.51416015625	-975.378662109375	58.7845230102539	0.472192406654358	0.925138711929321	0.225869506597519	63.4150924682617	3361
True	False	False	False	False	-3117.10766601563	58.9157333374023	23.2919807434082	0.707453370094299	0.949795067310333	0.520880579948425	57.3333320617676	1204
True	False	False	False	False	-3113.19067382813	-1516.29919433594	123.114753723145	0.380746394395828	0.870446383953094	0.164288491010666	78.405403137207	8703
True	False	False	False	False	-3112.55151367188	-1420.6015625	35.4925422668457	0.507745087146759	0.851979553699493	0.254253089427948	68.78125	2201
True	False	False	False	False	-3112.4833984375	-950.326293945313	29.9468326568604	0.782097101211548	0.95344614982605	0.878232598304749	65.8888854980469	1779
True	False	False	False	False	-3111.3642578125	-402.858612060547	24.401123046875	0.715491533279419	0.931973576545715	0.54042637348175	58	1276
True	False	False	False	False	-3112.158203125	-34.047721862793	21.0736961364746	0.656467795372009	0.918440341949463	0.423319727182388	56.0526313781738	1065
True	False	False	False	False	-3110.52783203125	31.7592029571533	11.0914192199707	0.619482219219208	0.921230614185333	0.37021940946579	55.9000015258789	559
True	False	False	False	False	-3108.62670898438	-728.839233398438	11.0914192199707	0.619482219219208	0.921230614185333	0.37021940946579	59	590
True	False	False	False	False	-3108.1123046875	-71.6601028442383	47.6931037902832	0.413666814565659	0.912946999073029	0.18485501408577	54.3255805969238	2336
True	False	False	False	False	-3107.6298828125	-1366.11157226563	118.678184509277	0.708746135234833	0.942469596862793	0.523920714855194	73.6355133056641	7879
True	False	False	False	False	-3104.62841796875	-993.248962402344	27.7285480499268	0.748627901077271	0.945234656333923	0.644232213497162	66.1600036621094	1654
True	False	False	False	False	-3105.17407226563	-683.994567871094	23.2919807434082	0.682969212532043	0.924228668212891	0.469364792108536	62.6190490722656	1315
True	False	False	False	False	-3104.38208007813	-1645.25170898438	136.424453735352	0.513386130332947	0.912310719490051	0.259046584367752	118.41463470459	14565
True	False	False	False	False	-3086.11743164063	-1637.9599609375	59.8936653137207	0.789699912071228	0.966921865940094	1	88.7777786254883	4794
True	False	False	False	False	-3099.8076171875	-1596.78552246094	46.5839614868164	0.666415452957153	0.94390594959259	0.439655065536499	81.1904754638672	3410
True	False	False	False	False	-3097.19189453125	-1094.42053222656	34.3833999633789	0.649772524833679	0.932952880859375	0.412875860929489	62.5806465148926	1940
True	False	False	False	False	-3102.69775390625	-886.692810058594	31.0559749603271	0.647358953952789	0.929405093193054	0.409211099147797	60.4285697937012	1692
True	False	False	False	False	-3102.44604492188	-236.844360351563	36.6016845703125	0.532759428024292	0.89814156293869	0.276194453239441	53	1749
True	False	False	False	False	-3102.0283203125	-601.177917480469	57.6753807067871	0.692064881324768	0.936529695987701	0.487292498350143	59.8076934814453	3110
True	False	False	False	False	-3098.8212890625	-1030.02001953125	43.256534576416	0.686031520366669	0.929545998573303	0.475260227918625	69.7179489135742	2719
True	False	False	False	False	-3096.95629882813	-1125.03454589844	18.8554134368896	0.625182271003723	0.935897946357727	0.377736806869507	65.4117660522461	1112
True	False	False	False	False	-3096.93090820313	-1635.22790527344	18.8554134368896	0.521344065666199	0.941462934017181	0.26595813035965	94.9411773681641	1614
True	False	False	False	False	-3084.55908203125	-1622.91430664063	22.1828384399414	0.691018760204315	0.941173493862152	0.485164731740952	76.3000030517578	1526
True	False	False	False	False	-3093.79174804688	-1475.05114746094	23.2919807434082	0.725569725036621	0.941173493862152	0.567398190498352	64.1904754638672	1348
True	False	False	False	False	-3096.84912109375	-1311.01550292969	98.7136306762695	0.685747921466827	0.95017546415329	0.474708467721939	74.0561828613281	6591
True	False	False	False	False	-3096.267578125	-1332.39697265625	73.203369140625	0.432340204715729	0.898604273796082	0.19726924598217	73.5909118652344	4857
True	False	False	False	False	-3095.1826171875	-1243.21044921875	16.6371288299561	0.393036544322968	0.888400435447693	0.171781465411186	65.9333343505859	989
True	False	False	False	False	-3094.42797851563	-392.218719482422	15.5279874801636	0.564301550388336	0.920696794986725	0.306699156761169	59.3571434020996	831
True	False	False	False	False	-3093.61450195313	-88.6093368530273	49.9113883972168	0.696917474269867	0.942367911338806	0.497404634952545	54.1555557250977	2437
True	False	False	False	False	-3093.39013671875	-1563.38671875	57.6753807067871	0.773198902606964	0.950935184955597	0.778363168239594	72.5769195556641	3774
True	False	False	False	False	-3090.98901367188	-1397.33203125	27.7285480499268	0.707581996917725	0.933406889438629	0.521181464195251	64.879997253418	1622
True	False	False	False	False	-3089.46020507813	-1277.85534667969	163.043869018555	0.858571112155914	0.967889785766602	1	87.8027191162109	12907
True	False	False	False	False	-3091.07104492188	-904.4736328125	47.6931037902832	0.72429746389389	0.932013332843781	0.563820719718933	63.860466003418	2746
True	False	False	False	False	-3089.62670898438	-978.517517089844	61.0028076171875	0.411745339632034	0.878178477287292	0.183609843254089	65.4363632202148	3599
True	False	False	False	False	-3086.49682617188	-1364.32739257813	73.203369140625	0.832875907421112	0.964448213577271	1	70.2121200561523	4634
True	False	False	False	False	-3083.65380859375	-1047.35827636719	61.0028076171875	0.668995320796967	0.900060057640076	0.444065421819687	66.8909072875977	3679
True	False	False	False	False	-3084.22680664063	-940.487487792969	105.36848449707	0.414008647203445	0.890010595321655	0.185077130794525	69.726318359375	6624
True	False	False	False	False	-3082.70654296875	-1691.91650390625	36.6016845703125	0.439195036888123	0.925418555736542	0.201975554227829	99.6060638427734	3287
True	False	False	False	False	-3070.5869140625	-1664.03356933594	116.459907531738	0.429046660661697	0.903361976146698	0.195037230849266	76.7809524536133	8062
True	False	False	False	False	-3082.01416015625	-1490.05346679688	56.5662384033203	0.705394387245178	0.928153336048126	0.516114771366119	64.8235321044922	3306
True	False	False	False	False	-3082.5576171875	-1193.90393066406	26.6194076538086	0.554879128932953	0.871576011180878	0.297217160463333	63.7083320617676	1529
True	False	False	False	False	-3082.44580078125	-1346.95178222656	102.041061401367	0.59332275390625	0.939756512641907	0.338215082883835	74.5326080322266	6857
True	False	False	False	False	-3081.8125	-1083.45556640625	25.5102653503418	0.688737690448761	0.934724569320679	0.480586379766464	62.6956520080566	1442
True	False	False	False	False	-3081.98461914063	-117.276550292969	25.5102653503418	0.748013913631439	0.935181617736816	0.641803920269012	52.4782600402832	1207
True	False	False	False	False	-3081.97998046875	-719.774963378906	24.401123046875	0.715491533279419	0.950671494007111	0.54042637348175	58.5454559326172	1288
True	False	False	False	False	-3081.94409179688	-694.512878417969	15.5279874801636	0.717676758766174	0.928345501422882	0.546022891998291	60.2142868041992	843
True	False	False	False	False	-3080.861328125	-1610.20373535156	51.0205307006836	0.636238098144531	0.933204114437103	0.392957359552383	74.5869598388672	3431
True	False	False	False	False	-3071.18359375	-1586.25415039063	96.4953460693359	0.483406066894531	0.892935395240784	0.234501361846924	72.6896514892578	6324
True	False	False	False	False	-3078.81640625	-1508.23498535156	11.0914192199707	0.673765122890472	0.91785192489624	0.452423572540283	62.7999992370605	628
True	False	False	False	False	-3080.65258789063	-104.689720153809	9.98227787017822	0.754574596881866	0.933233201503754	0.669301986694336	52.2222213745117	470
True	False	False	False	False	-3079.46459960938	6.79808855056763	43.256534576416	0.656920969486237	0.945469677448273	0.424041956663132	53.6153831481934	2091
True	False	False	False	False	-3077.50219726563	-1536.32312011719	53.2388153076172	0.67471969127655	0.953168272972107	0.454129457473755	69.0833358764648	3316
True	False	False	False	False	-3075.55004882813	-1438.0009765625	19.9645557403564	0.798721373081207	0.951427280902863	1	64.0555572509766	1153
True	False	False	False	False	-3077.26318359375	-1412.36865234375	24.401123046875	0.760120630264282	0.941173493862152	0.695777595043182	68.1818161010742	1500
True	False	False	False	False	-3072.18017578125	-598.458618164063	17.7462711334229	0.689935445785522	0.943199634552002	0.482980132102966	61.3125	981
True	False	False	False	False	-3068.08227539063	-1413.69873046875	18.8554134368896	0.685223281383514	0.906788110733032	0.473690927028656	65.8235321044922	1119
True	False	False	False	False	-3067.28466796875	-1731.65612792969	73.203369140625	0.494094401597977	0.919592022895813	0.242996379733086	107.75757598877	7112
True	False	False	False	False	-3035.962890625	-1726.91198730469	225.155807495117	0.399176895618439	0.898263990879059	0.175605848431587	94.5714263916016	19198
True	False	False	False	False	-3059.25317382813	-1691.12158203125	163.043869018555	0.652361631393433	0.944326996803284	0.416865080595016	98.8435363769531	14530
True	False	False	False	False	-3067.03173828125	-1378.97814941406	69.8759460449219	0.679155230522156	0.951916694641113	0.462208092212677	67.7142868041992	4266
True	False	False	False	False	-3066.65625	-1627.26879882813	22.1828384399414	0.806145071983337	0.95370626449585	1	68.8000030517578	1376
True	False	False	False	False	-3052.6484375	-1607.40087890625	65.4393768310547	0.586445331573486	0.952055633068085	0.330403178930283	75.3559341430664	4446
True	False	False	False	False	-3062.86694335938	-1358.4072265625	99.8227767944336	0.801836133003235	0.954608798027039	1	75.1333312988281	6762
True	False	False	False	False	-3064.77685546875	-1051.66125488281	31.0559749603271	0.750200152397156	0.935208082199097	0.650578022003174	65.1071395874023	1823
True	False	False	False	False	-3064.533203125	-1029.51025390625	51.0205307006836	0.809165418148041	0.958025753498077	1	65.7826080322266	3026
True	False	False	False	False	-3062.54272460938	-1533.26159667969	14.4188451766968	0.666414141654968	0.938069105148315	0.43965283036232	66.6153869628906	866
True	False	False	False	False	-3058.0009765625	-1466.34143066406	34.3833999633789	0.619763374328613	0.917226791381836	0.370585262775421	66.2903213500977	2055
True	False	False	False	False	-3058.66064453125	-1308.13537597656	129.769607543945	0.530849754810333	0.895771741867065	0.274454563856125	75.521369934082	8836
True	False	False	False	False	-3061.923828125	-951.581848144531	9.98227787017822	0.606388568878174	0.879486918449402	0.353718668222427	59.2222213745117	533
True	False	False	False	False	-3055.32446289063	-998.381164550781	131.987884521484	0.664014279842377	0.955782294273376	0.435616761445999	71.9243698120117	8559
True	False	False	False	False	-3054.43408203125	-946.203857421875	9.98227787017822	0.447389423847198	0.840491950511932	0.207712739706039	57.5555572509766	518
True	False	False	False	False	-3054.21069335938	-1334.0595703125	115.350761413574	0.699858546257019	0.927287995815277	0.503738164901733	70.9807662963867	7382
True	False	False	False	False	-3050.62353515625	-1080.1044921875	21.0736961364746	0.819298386573792	0.952117681503296	1	58.8947372436523	1119
True	False	False	False	False	-3052.97729492188	-172.972793579102	165.262145996094	0.827902376651764	0.962278246879578	1	109.872482299805	16371
True	False	False	False	False	-3050.91040039063	22.8111743927002	24.401123046875	0.830724716186523	0.955192744731903	1	52.1363639831543	1147
True	False	False	False	False	-3049.20166015625	-1719.95690917969	13.3097038269043	0.685805439949036	0.930356502532959	0.474820286035538	79.4166641235352	953
True	False	False	False	False	-3029.92578125	-1675.89245605469	141.970169067383	0.627549946308136	0.931192636489868	0.380923300981522	89.4609375	11451
True	False	False	False	False	-3041.5810546875	-1578.70288085938	253.993499755859	0.420053035020828	0.895094811916351	0.189035832881927	83.3930130004883	19097
True	False	False	False	False	-3045.31665039063	-1429.85998535156	175.244430541992	0.65947163105011	0.949878334999084	0.428144931793213	72.7721481323242	11498
True	False	False	False	False	-3044.6826171875	-1364.23071289063	46.5839614868164	0.462010353803635	0.919775247573853	0.218265995383263	62.976188659668	2645
True	False	False	False	False	-3047.09033203125	-1052.859375	27.7285480499268	0.748627901077271	0.937802910804749	0.644232213497162	61.2000007629395	1530
True	False	False	False	False	-3046.33154296875	-1281.2294921875	55.4570960998535	0.665446996688843	0.939567387104034	0.438018769025803	72.4599990844727	3623
True	False	False	False	False	-3044.20288085938	-1240.1611328125	16.6371288299561	0.646814525127411	0.90358954668045	0.408391445875168	65.8000030517578	987
True	False	False	False	False	-3044.74731445313	-21.6362476348877	23.2919807434082	0.580913007259369	0.940220415592194	0.32428103685379	52.7142868041992	1107
True	False	False	False	False	-3044.1943359375	-1400.04187011719	176.353576660156	0.824980556964874	0.94989287853241	1	82.0377349853516	13044
True	False	False	False	False	-3040.73461914063	-1264.73059082031	106.477630615234	0.739683151245117	0.949601590633392	0.611266613006592	84.7395858764648	8135
True	False	False	False	False	-3041.53857421875	-422.8740234375	129.769607543945	0.738230884075165	0.953565120697021	0.606346130371094	74.2478637695313	8687
True	False	False	False	False	-3041.4453125	-1142.77526855469	42.1473922729492	0.796495378017426	0.954181313514709	1	62.4473686218262	2373
True	False	False	False	False	-3040.8046875	-655.330627441406	104.259346008301	0.787570297718048	0.944188833236694	1	74.8936157226563	7040
True	False	False	False	False	-3038.81494140625	-1533.29528808594	228.483245849609	0.580657660961151	0.908299744129181	0.32400181889534	92.9174728393555	19141
True	False	False	False	False	-3038.23681640625	-1632.34265136719	112.023338317871	0.589902579784393	0.934644818305969	0.334301590919495	74.5346527099609	7528
True	False	False	False	False	-3036.4609375	-1502.10192871094	27.7285480499268	0.439763814210892	0.889003694057465	0.202369824051857	65.3199996948242	1633
True	False	False	False	False	-3032.22583007813	-1012.72833251953	32.1651153564453	0.638014316558838	0.909386694431305	0.395486831665039	61.965518951416	1797
True	False	False	False	False	-3035.09155273438	-677.482238769531	49.9113883972168	0.791574835777283	0.952329814434052	1	64.9333343505859	2922
True	False	False	False	False	-3031.07202148438	-1479.52624511719	37.7108268737793	0.802700221538544	0.951372683048248	1	68.9411773681641	2344
True	False	False	False	False	-3030.5615234375	-1375.75671386719	66.5485153198242	0.613003730773926	0.968011140823364	0.361926883459091	68.5	4110
True	False	False	False	False	-3026.8232421875	-1777.57629394531	106.477630615234	0.761617660522461	0.96099179983139	0.703567922115326	108.947914123535	10459
True	False	False	False	False	-3012.41796875	-1750.81091308594	192.990692138672	0.772183120250702	0.951780140399933	0.770358383655548	99.3505783081055	17287
True	False	False	False	False	-3024.13403320313	-1494.58227539063	13.3097038269043	0.743378639221191	0.931919693946838	0.624296009540558	69.5833358764648	835
True	False	False	False	False	-3026.71166992188	-1334.94885253906	32.1651153564453	0.684656083583832	0.938175141811371	0.472595363855362	59.8275871276855	1735
True	False	False	False	False	-3026.62744140625	-1458.86901855469	55.4570960998535	0.630966603755951	0.924550414085388	0.385590404272079	68.7399978637695	3437
True	False	False	False	False	-3024.61157226563	-1345.08081054688	38.8199691772461	0.719287753105164	0.95823734998703	0.550233483314514	61.3142852783203	2146
True	False	False	False	False	-3026.57568359375	-961.709838867188	12.2005615234375	0.681430399417877	0.931919693946838	0.46645313501358	57.5454559326172	633
True	False	False	False	False	-3021.24243164063	-1145.10424804688	19.9645557403564	0.776177406311035	0.943199634552002	0.804480254650116	63.4444427490234	1142
True	False	False	False	False	-3021.2060546875	-1657.89343261719	43.256534576416	0.717120826244354	0.919572293758392	0.544586777687073	71.1282043457031	2774
True	False	False	False	False	-3014.0458984375	-1609.20812988281	113.132476806641	0.425734847784042	0.86139178276062	0.192811518907547	73.5784301757813	7505
True	False	False	False	False	-3014.8486328125	-1420.03601074219	95.3862075805664	0.61855274438858	0.933620989322662	0.369013637304306	73.3023223876953	6304
True	False	False	False	False	-3015.75708007813	-1364.76733398438	19.9645557403564	0.705993711948395	0.937323153018951	0.517492473125458	70.8333358764648	1275
True	False	False	False	False	-3017.54907226563	-713.279357910156	58.7845230102539	0.733056902885437	0.950586557388306	0.589631855487823	57.2264137268066	3033
True	False	False	False	False	-3017.49145507813	-1309.201171875	58.7845230102539	0.733056902885437	0.940485060214996	0.589631855487823	66.5849075317383	3529
True	False	False	False	False	-3017.263671875	-1193.7451171875	33.2742576599121	0.803785860538483	0.962256669998169	1	63.3666648864746	1901
True	False	False	False	False	-3016.35693359375	-786.332458496094	11.0914192199707	0.619482219219208	0.910541534423828	0.37021940946579	54.0999984741211	541
True	False	False	False	False	-3015.64501953125	-673.529174804688	32.1651153564453	0.759870648384094	0.95572304725647	0.694506108760834	59.3448257446289	1721
True	False	False	False	False	-3014.35815429688	-1032.44860839844	11.0914192199707	0.673765122890472	0.928999543190002	0.452423572540283	60	600
True	False	False	False	False	-3012.89721679688	-1375.08557128906	36.6016845703125	0.691693365573883	0.93037748336792	0.486534744501114	78.1515121459961	2579
True	False	False	False	False	-3012.47998046875	-1169.86364746094	84.2947845458984	0.755421161651611	0.946000397205353	0.673127472400665	72.3289489746094	5497
True	False	False	False	False	-3012.36206054688	-1449.56787109375	86.513069152832	0.852939069271088	0.96690559387207	1	75.9743576049805	5926
True	False	False	False	False	-3011.87280273438	-1220.52331542969	124.223899841309	0.814991533756256	0.958977937698364	1	81.2678604125977	9102
True	False	False	False	False	-3012.34643554688	-19.1950798034668	11.0914192199707	0.763594925403595	0.936281979084015	0.714360892772675	54.2999992370605	543
True	False	False	False	False	-3011.828125	-1838.86047363281	21.0736961364746	0.656467795372009	0.921901285648346	0.423319727182388	111.842102050781	2125
True	False	False	False	False	-2992.265625	-1823.89855957031	85.4039306640625	0.765360891819	0.952055633068085	0.724545955657959	87.831169128418	6763
True	False	False	False	False	-3005.73608398438	-1626.0498046875	55.4570960998535	0.731203615665436	0.956534862518311	0.583928167819977	68.0599975585938	3403
True	False	False	False	False	-3007.69409179688	-1573.19958496094	64.3302307128906	0.516738831996918	0.915306389331818	0.261936753988266	68.4655151367188	3971
True	False	False	False	False	-3003.15893554688	-1488.59069824219	95.3862075805664	0.720543026924133	0.958284735679626	0.55356627702713	83.8255844116211	7209
True	False	False	False	False	-3006.71362304688	-1108.78466796875	23.2919807434082	0.725569725036621	0.945849716663361	0.567398190498352	58.9523811340332	1238
True	False	False	False	False	-3006.55981445313	-978.8046875	25.5102653503418	0.650975465774536	0.929314136505127	0.414721727371216	56.4782600402832	1299
True	False	False	False	False	-3004.26342773438	-68.6842803955078	18.8554134368896	0.587365925312042	0.889751732349396	0.331435710191727	51.3529396057129	873
True	False	False	False	False	-3004.07275390625	-1080.65100097656	26.6194076538086	0.718682765960693	0.937802910804749	0.54864364862442	60.4166679382324	1450
True	False	False	False	False	-3004.00073242188	-1407.13098144531	58.7845230102539	0.775075852870941	0.940954327583313	0.794298112392426	78.2641525268555	4148
True	False	False	False	False	-2996.98413085938	-1375.91784667969	25.5102653503418	0.688737690448761	0.934724569320679	0.480586379766464	70.739128112793	1627
True	False	False	False	False	-2997.4326171875	-1308.34033203125	19.9645557403564	0.661957681179047	0.927662193775177	0.432207375764847	62.7777786254883	1130
True	False	False	False	False	-3001.40673828125	-450.087860107422	9.98227787017822	0.687235474586487	0.9244145154953	0.47761595249176	52.1111106872559	469
True	False	False	False	False	-2999.84692382813	-1175.87524414063	35.4925422668457	0.704015791416168	0.953058242797852	0.512974381446838	67.46875	2159
True	False	False	False	False	-2995.931640625	-74.8839950561523	11.0914192199707	0.462399274110794	0.881693780422211	0.218552485108376	50.0999984741211	501
True	False	False	False	False	-2995.82666015625	-1333.0537109375	119.787330627441	0.715369939804077	0.959413766860962	0.540118634700775	83.2685165405273	8993
True	False	False	False	False	-2994.63061523438	-1767.81262207031	72.0942230224609	0.762581646442413	0.947912156581879	0.708754479885101	70.538459777832	4585
True	False	False	False	False	-2988.9228515625	-1724.57641601563	33.2742576599121	0.431548416614532	0.84137624502182	0.196730971336365	65.1333312988281	1954
True	False	False	False	False	-2993.5634765625	-1644.17224121094	134.206176757813	0.607200801372528	0.873831212520599	0.354712903499603	75.3966979980469	9123
True	False	False	False	False	-2994.525390625	-1454.82177734375	148.625015258789	0.384425073862076	0.899958610534668	0.166509166359901	73.776123046875	9886
True	False	False	False	False	-2992.73217773438	-1012.0234375	77.6399383544922	0.709409236907959	0.950846612453461	0.525494813919067	63.2428588867188	4427
True	False	False	False	False	-2991.4599609375	-1696.2451171875	153.061584472656	0.75136935710907	0.936452269554138	0.655422210693359	77.6449279785156	10715
True	False	False	False	False	-2990.8955078125	-1404.83483886719	38.8199691772461	0.78589391708374	0.959012150764465	1	68.9714279174805	2414
True	False	False	False	False	-2991.06591796875	-1357.86950683594	31.0559749603271	0.711205661296844	0.939881920814514	0.529810667037964	66.4285736083984	1860
True	False	False	False	False	-2989.86645507813	-1201.60314941406	72.0942230224609	0.677275896072388	0.958927392959595	0.458754032850266	65.6769256591797	4269
True	False	False	False	False	-2988.89868164063	-1878.44445800781	96.4953460693359	0.521215498447418	0.940795302391052	0.265845000743866	113.850578308105	9905
True	False	False	False	False	-2961.66284179688	-1855.99560546875	155.279876708984	0.679850518703461	0.93278443813324	0.463497906923294	93.1571426391602	13042
True	False	False	False	False	-2986.03125	-1808.37231445313	15.5279874801636	0.800106346607208	0.94487601518631	1	72.3571395874023	1013
True	False	False	False	False	-2982.3232421875	-1587.00134277344	65.4393768310547	0.658434331417084	0.935587465763092	0.426468521356583	71.6949157714844	4230
True	False	False	False	False	-2987.32836914063	-1478.28552246094	72.0942230224609	0.667910039424896	0.931951522827148	0.442200928926468	74.2461547851563	4826
True	False	False	False	False	-2987.30883789063	-413.128082275391	15.5279874801636	0.717676758766174	0.938069105148315	0.546022891998291	48.4285697937012	678
True	False	False	False	False	-2983.74829101563	-1517.56945800781	108.695907592773	0.693430364131927	0.958051800727844	0.49009707570076	74.7448959350586	7325
True	False	False	False	False	-2982.68530273438	-1429.82739257813	99.8227767944336	0.4950110912323	0.896951854228973	0.243737652897835	73.5999984741211	6624
True	False	False	False	False	-2980.30322265625	-1298.73754882813	84.2947845458984	0.636758983135223	0.94716602563858	0.39369660615921	67.8947372436523	5160
True	False	False	False	False	-2980.04809570313	-478.886566162109	48.80224609375	0.654245257377625	0.950935184955597	0.419806182384491	57.5227279663086	2531
True	False	False	False	False	-2973.47509765625	-1785.46044921875	212.955261230469	0.496665984392166	0.908211886882782	0.24508111178875	87.5677108764648	16813
True	False	False	False	False	-2968.97973632813	-1746.01550292969	74.3125076293945	0.35253232717514	0.879688262939453	0.147849097847939	67.7014923095703	4536
True	False	False	False	False	-2972.36401367188	-1609.75537109375	100.931915283203	0.709659993648529	0.938227117061615	0.526092648506165	76.527473449707	6964
True	False	False	False	False	-2972.97631835938	-1172.75573730469	42.1473922729492	0.640076875686646	0.923022091388702	0.398454904556274	62.4736824035645	2374
True	False	False	False	False	-2971.82641601563	-1720.19995117188	112.023338317871	0.825404047966003	0.958134829998016	1	75.188117980957	7594
True	False	False	False	False	-2970.25244140625	-1687.24157714844	21.0736961364746	0.58267867565155	0.912524700164795	0.326219737529755	61.684211730957	1172
True	False	False	False	False	-2969.93725585938	-1234.80065917969	39.9291114807129	0.792017757892609	0.946688234806061	1	64.0833358764648	2307
True	False	False	False	False	-2969.46606445313	37.7148971557617	54.3479537963867	0.677731871604919	0.925194621086121	0.459587782621384	53.7346954345703	2633
True	False	False	False	False	-2967.79150390625	-1568.36059570313	98.7136306762695	0.745678246021271	0.953679203987122	0.63280725479126	73.6741561889648	6557
True	False	False	False	False	-2966.42602539063	-1543.96032714844	161.934722900391	0.51479709148407	0.931757152080536	0.260259091854095	77.808219909668	11360
True	False	False	False	False	-2967.37524414063	-1384.3134765625	47.6931037902832	0.665943384170532	0.945498645305634	0.43885612487793	66.3953475952148	2855
True	False	False	False	False	-2967.14501953125	-1131.36547851563	44.3656768798828	0.799694657325745	0.95525187253952	1	62.9749984741211	2519
True	False	False	False	False	-2966.4765625	-1456.39660644531	110.914192199707	0.64786285161972	0.920149087905884	0.409971982240677	72.4199981689453	7242
True	False	False	False	False	-2965.35424804688	-1430.47607421875	58.7845230102539	0.644668221473694	0.916360914707184	0.405185103416443	70.8301849365234	3754
True	False	False	False	False	-2963.45361328125	-1810.08911132813	56.5662384033203	0.705394387245178	0.923102557659149	0.516114771366119	71.4509811401367	3644
True	False	False	False	False	-2962.65307617188	-1666.58276367188	49.9113883972168	0.685194611549377	0.935257732868195	0.47363543510437	69.5777740478516	3131
True	False	False	False	False	-2962.87475585938	-1287.77880859375	18.8554134368896	0.685223281383514	0.945084035396576	0.473690927028656	61.8235282897949	1051
True	False	False	False	False	-2960.09008789063	-1655.39221191406	46.5839614868164	0.786822140216827	0.950805008411407	1	68.8571395874023	2892
True	False	False	False	False	-2958.98901367188	-1630.638671875	137.533599853516	0.742881834506989	0.935287714004517	0.622499585151672	76.4435501098633	9479
True	False	False	False	False	-2959.84301757813	-603.880798339844	13.3097038269043	0.743378639221191	0.942608833312988	0.624296009540558	52.4166679382324	629
True	False	False	False	False	-2958.7177734375	-1485.88513183594	58.7845230102539	0.74500298500061	0.962478160858154	0.630273818969727	67.5283050537109	3579
True	False	False	False	False	-2949.26806640625	-1878.10327148438	65.4393768310547	0.692189514636993	0.949838936328888	0.487547129392624	77.8135604858398	4591
True	False	False	False	False	-2958.32055664063	-1768.4765625	117.569046020508	0.816733479499817	0.95934933423996	1	80.0471725463867	8485
True	False	False	False	False	-2958.30859375	-1832.88269042969	97.6044921875	0.658792555332184	0.921667158603668	0.427046239376068	85.4772720336914	7522
True	False	False	False	False	-2946.92163085938	-1732.25183105469	69.8759460449219	0.679155230522156	0.945610642433167	0.462208092212677	68.6825408935547	4327
True	False	False	False	False	-2949.47216796875	-1593.2861328125	56.5662384033203	0.456815540790558	0.88172173500061	0.214468494057655	71	3621
True	False	False	False	False	-2957.64428710938	-1504.19860839844	70.9850845336914	0.607505798339844	0.932145357131958	0.355087220668793	71.203125	4557
True	False	False	False	False	-2947.64453125	-1471.57336425781	19.9645557403564	0.621916890144348	0.894427955150604	0.373404234647751	61.9444427490234	1115
True	False	False	False	False	-2954.56884765625	-1405.12854003906	33.2742576599121	0.616532325744629	0.933610796928406	0.366411358118057	67.1666641235352	2015
True	False	False	False	False	-2955.13696289063	-985.674133300781	49.9113883972168	0.757985770702362	0.95892596244812	0.685172200202942	57.2666664123535	2577
True	False	False	False	False	-2954.5595703125	-953.906494140625	35.4925422668457	0.704015791416168	0.927578091621399	0.512974381446838	58.71875	1879
True	False	False	False	False	-2953.91235351563	-1325.65441894531	13.3097038269043	0.615151524543762	0.924317836761475	0.364647418260574	64.3333358764648	772
True	False	False	False	False	-2948.8017578125	-1414.90270996094	70.9850845336914	0.750849604606628	0.945187211036682	0.653255343437195	70.859375	4535
True	False	False	False	False	-2947.35424804688	-1685.52856445313	153.061584472656	0.797638714313507	0.956349074840546	1	78.3478240966797	10812
True	False	False	False	False	-2924.2880859375	-1863.88439941406	75.4216537475586	0.6541708111763	0.935868382453918	0.419689297676086	65.7058792114258	4468
True	False	False	False	False	-2942.8583984375	-1807.34851074219	62.1119499206543	0.531567573547363	0.93037873506546	0.275107234716415	65.125	3647
True	False	False	False	False	-2945.02221679688	-1023.68292236328	35.4925422668457	0.739838838577271	0.922874987125397	0.6118004322052	56.6875	1814
True	False	False	False	False	-2945.12255859375	47.869743347168	9.98227787017822	0.754574596881866	0.933233201503754	0.669301986694336	48.4444427490234	436
True	False	False	False	False	-2944.39916992188	-1604.02038574219	46.5839614868164	0.666415452957153	0.947074890136719	0.439655065536499	76.5476226806641	3215
True	False	False	False	False	-2944.26196289063	-1062.05053710938	15.5279874801636	0.717676758766174	0.938069105148315	0.546022891998291	55.4285697937012	776
True	False	False	False	False	-2941.83422851563	-1837.90649414063	44.3656768798828	0.763594925403595	0.950339794158936	0.714360892772675	75.375	3015
True	False	False	False	False	-2931.26635742188	-1762.42639160156	179.680999755859	0.437887847423553	0.843931317329407	0.201071664690971	79.0123443603516	12800
True	False	False	False	False	-2930.09790039063	-1624.55700683594	93.1679229736328	0.716425657272339	0.935757577419281	0.542802810668945	87.5	7350
True	False	False	False	False	-2939.91943359375	-1556.4794921875	47.6931037902832	0.542631268501282	0.881733238697052	0.285373479127884	70.139533996582	3016
True	False	False	False	False	-2939.50415039063	-1285.81518554688	31.0559749603271	0.792491853237152	0.946757137775421	1	61.1071434020996	1711
True	False	False	False	False	-2938.80737304688	-1434.24963378906	9.98227787017822	0.606388568878174	0.906704366207123	0.353718668222427	59.8888893127441	539
True	False	False	False	False	-2937.68627929688	-1135.44067382813	11.0914192199707	0.55325049161911	0.870592355728149	0.295611768960953	56.5	565
True	False	False	False	False	-2935.39697265625	-1107.67102050781	28.8376903533936	0.778573036193848	0.945234656333923	0.82945716381073	54.9230766296387	1428
True	False	False	False	False	-2935.20483398438	-1571.56591796875	23.2919807434082	0.725569725036621	0.933190703392029	0.567398190498352	65.8571395874023	1383
True	False	False	False	False	-2929.12426757813	-1527.18212890625	75.4216537475586	0.839752197265625	0.964830636978149	1	74.9411773681641	5096
True	False	False	False	False	-2933.96606445313	-1488.17138671875	42.1473922729492	0.796495378017426	0.95160585641861	1	70.184211730957	2667
True	False	False	False	False	-2925.83422851563	-1467.93798828125	76.5307922363281	0.663790941238403	0.938451051712036	0.435244381427765	67.4927520751953	4657
True	False	False	False	False	-2932.18383789063	-1248.82482910156	41.0382537841797	0.775534987449646	0.947963654994965	0.798458695411682	62.2702713012695	2304
True	False	False	False	False	-2929.0322265625	-1422.17712402344	48.80224609375	0.824289858341217	0.956683158874512	1	66.5	2926
True	False	False	False	False	-2927.82080078125	-1086.39001464844	24.401123046875	0.698149502277374	0.943622469902039	0.500038266181946	54.1363639831543	1191
True	False	False	False	False	-2927.14624023438	-1040.853515625	56.5662384033203	0.823355436325073	0.959788382053375	1	58.4509811401367	2981
True	False	False	False	False	-2924.50317382813	-1636.18725585938	70.9850845336914	0.63614410161972	0.93481183052063	0.392824232578278	82.296875	5267
True	False	False	False	False	-2923.34423828125	-982.541198730469	22.1828384399414	0.650446891784668	0.942926585674286	0.413908988237381	54.25	1085
True	False	False	False	False	-2923.03540039063	-1899.09521484375	86.513069152832	0.812731087207794	0.958927392959595	1	77.4871826171875	6044
True	False	False	False	False	-2921.80126953125	-1841.70275878906	31.0559749603271	0.463366389274597	0.9482381939888	0.2192662358284	62.8571434020996	1760
True	False	False	False	False	-2922.49584960938	-818.094665527344	12.2005615234375	0.681430399417877	0.931919693946838	0.46645313501358	52.7272720336914	580
True	False	False	False	False	-2921.92626953125	-721.501098632813	29.9468326568604	0.764188587665558	0.943764388561249	0.717723667621613	50.2962951660156	1358
True	False	False	False	False	-2921.60400390625	-1545.38598632813	155.279876708984	0.643570005893707	0.941132605075836	0.403559476137161	78.5	10990
True	False	False	False	False	-2917.70483398438	-1814.93334960938	82.0765075683594	0.725604593753815	0.954142093658447	0.567497134208679	71.5675659179688	5296
True	False	False	False	False	-2920.9130859375	-1732.37182617188	68.7667999267578	0.691914021968842	0.947318851947784	0.486984550952911	66.7580642700195	4139
True	False	False	False	False	-2920.72021484375	-1692.54467773438	113.132476806641	0.763600468635559	0.962107300758362	0.714391827583313	67.7745132446289	6913
True	False	False	False	False	-2920.11572265625	-1492.27111816406	23.2919807434082	0.772283971309662	0.947545111179352	0.771135985851288	73.2857131958008	1539
True	False	False	False	False	-2918.03637695313	-899.370239257813	106.477630615234	0.829222500324249	0.960950613021851	1	67.7083358764648	6500
True	False	False	False	False	-2915.20556640625	-1357.94189453125	44.3656768798828	0.469281017780304	0.900011956691742	0.22367325425148	60.1749992370605	2407
True	False	False	False	False	-2914.78076171875	-1791.11071777344	177.462707519531	0.784437417984009	0.942705035209656	0.932413876056671	100.787498474121	16126
True	False	False	False	False	-2913.90673828125	-1715.31262207031	48.80224609375	0.698149502277374	0.933910071849823	0.500038266181946	63.5909080505371	2798
True	False	False	False	False	-2909.3125	-1628.7509765625	168.589569091797	0.836018741130829	0.957965433597565	1	108.111839294434	16433
True	False	False	False	False	-2913.21533203125	-1522.32299804688	12.2005615234375	0.608575522899628	0.915458858013153	0.356404304504395	63.0909080505371	694
True	False	False	False	False	-2911.28125	-1600.00317382813	36.6016845703125	0.67818558216095	0.927285850048065	0.46042013168335	62.3636360168457	2058
True	False	False	False	False	-2908.51171875	-1659.88916015625	178.571853637695	0.796961009502411	0.954597949981689	1	89.6894378662109	14440
True	False	False	False	False	-2907.83129882813	-1578.21520996094	62.1119499206543	0.717676758766174	0.949587345123291	0.546022891998291	65.1071395874023	3646
True	False	False	False	False	-2906.017578125	-1751.70092773438	56.5662384033203	0.653598487377167	0.925979614257813	0.418792575597763	66.7843170166016	3406
True	False	False	False	False	-2905.619140625	-1076.56164550781	33.2742576599121	0.537430047988892	0.938015878200531	0.280498117208481	54.2999992370605	1629
True	False	False	False	False	-2904.78833007813	-1401.8291015625	32.1651153564453	0.759870648384094	0.95572304725647	0.694506108760834	59.6896553039551	1731
True	False	False	False	False	-2902.76684570313	-1883.48425292969	45.4748191833496	0.72121262550354	0.938578546047211	0.555363178253174	72.4878082275391	2972
True	False	False	False	False	-2903.0087890625	-1839.640625	48.80224609375	0.698149502277374	0.919878423213959	0.500038266181946	74.136360168457	3262
True	False	False	False	False	-2899.64233398438	-1826.10388183594	56.5662384033203	0.733632326126099	0.951740801334381	0.591431677341461	76.3725509643555	3895
True	False	False	False	False	-2902.26147460938	-1479.44702148438	46.5839614868164	0.786822140216827	0.956683158874512	1	64.8571395874023	2724
True	False	False	False	False	-2901.56323242188	-1341.78283691406	27.7285480499268	0.561352789402008	0.914892673492432	0.303695470094681	57.8400001525879	1446
True	False	False	False	False	-2899.13647460938	-1238.94921875	9.98227787017822	0.785398185253143	0.931883156299591	1	55	495
True	False	False	False	False	-2896.50122070313	-1601.44897460938	35.4925422668457	0.739838838577271	0.945348680019379	0.6118004322052	67.28125	2153
True	False	False	False	False	-2891.369140625	-1848.51623535156	23.2919807434082	0.725569725036621	0.933190703392029	0.567398190498352	63.761905670166	1339
True	False	False	False	False	-2887.71435546875	-1719.22412109375	65.4393768310547	0.767979323863983	0.952063918113708	0.740759074687958	67.1864395141602	3964
True	False	False	False	False	-2890.28247070313	-1522.91723632813	41.0382537841797	0.775534987449646	0.947963654994965	0.798458695411682	66.4324340820313	2458
True	False	False	False	False	-2889.873046875	-1265.01318359375	48.80224609375	0.491035759449005	0.899822771549225	0.240537732839584	58.5	2574
True	False	False	False	False	-2888.8134765625	-1456.04528808594	41.0382537841797	0.693152844905853	0.942492067813873	0.489524483680725	61.972972869873	2293
True	False	False	False	False	-2888.80297851563	-1694.37023925781	98.7136306762695	0.54710328578949	0.919493794441223	0.289637446403503	74.2921371459961	6612
True	False	False	False	False	-2888.10205078125	-1624.76037597656	48.80224609375	0.809059381484985	0.957085192203522	1	67.5	2970
True	False	False	False	False	-2888.35791015625	-1396.43115234375	29.9468326568604	0.764188587665558	0.95398223400116	0.717723667621613	60.4444427490234	1632
True	False	False	False	False	-2886.1181640625	-1552.71252441406	186.335845947266	0.851291060447693	0.968300402164459	1	86.226188659668	14486
True	False	False	False	False	-2885.66430664063	-1738.19299316406	103.150199890137	0.828564047813416	0.966074287891388	1	74.5376358032227	6932
True	False	False	False	False	-2884.84301757813	-1889.47741699219	77.6399383544922	0.664459466934204	0.953147232532501	0.436360716819763	81.6857147216797	5718
True	False	False	False	False	-2881.75317382813	-1834.17724609375	23.2919807434082	0.682969212532043	0.939718544483185	0.469364792108536	68.9523773193359	1448
True	False	False	False	False	-2884.39721679688	-1662.013671875	381.544830322266	0.282323658466339	0.822854101657867	0.110905036330223	95.3081359863281	32786
True	False	False	False	False	-2881.76123046875	-1779.73205566406	397.072814941406	0.410635352134705	0.899975597858429	0.182893186807632	98.2793273925781	35184
True	False	False	False	False	-2879.39965820313	-265.401489257813	36.6016845703125	0.779091417789459	0.948639392852783	0.835518538951874	49	1617
True	False	False	False	False	-2877.7060546875	-114.161010742188	12.2005615234375	0.768196105957031	0.939064502716064	0.742168962955475	45.5454559326172	501
True	False	False	False	False	-2876.64208984375	-1507.03918457031	19.9645557403564	0.679683864116669	0.943390667438507	0.463188141584396	59.3888893127441	1069
True	False	False	False	False	-2873.73803710938	-1600.61669921875	108.695907592773	0.560589492321014	0.936146438121796	0.302923440933228	85.5408172607422	8383
True	False	False	False	False	-2872.42944335938	-1581.35461425781	144.188446044922	0.37847962975502	0.821860313415527	0.162929341197014	80.023078918457	10403
True	False	False	False	False	-2869.25122070313	-1886.4443359375	143.079315185547	0.61806720495224	0.947564423084259	0.368385910987854	82.2015533447266	10604
True	False	False	False	False	-2868.58349609375	-1795.54675292969	63.2210922241211	0.730492413043976	0.957297146320343	0.581776022911072	71.192985534668	4058
True	False	False	False	False	-2870.67358398438	-1085.81066894531	65.4393768310547	0.82934296131134	0.957386434078217	1	59.4915237426758	3510
True	False	False	False	False	-2869.48657226563	-1377.41174316406	24.401123046875	0.698149502277374	0.943622469902039	0.500038266181946	56.9090919494629	1252
True	False	False	False	False	-2868.23461914063	-1828.36328125	83.1856460571289	0.656151711940765	0.964717626571655	0.422817140817642	68.0666656494141	5105
True	False	False	False	False	-2866.93505859375	-1714.794921875	85.4039306640625	0.802311480045319	0.942059516906738	1	77.8701324462891	5996
True	False	False	False	False	-2867.53100585938	-1460.61047363281	17.7462711334229	0.709974586963654	0.951427280902863	0.52684485912323	58.625	938
True	False	False	False	False	-2867.66259765625	-1364.01025390625	17.7462711334229	0.689935445785522	0.930587589740753	0.482980132102966	56.375	902
True	False	False	False	False	-2863.88061523438	-1621.08581542969	16.6371288299561	0.76893937587738	0.938069105148315	0.747088372707367	63	945
True	False	False	False	False	-2857.17236328125	-1864.2490234375	87.6222152709961	0.445358783006668	0.90483021736145	0.206279471516609	76.2278518676758	6022
True	False	False	False	False	-2863.51635742188	-1682.8486328125	146.40673828125	0.751851856708527	0.94560182094574	0.657453954219818	99.5378799438477	13139
True	False	False	False	False	-2863.13671875	-1527.88037109375	33.2742576599121	0.786073088645935	0.948771238327026	1	65.8666687011719	1976
True	False	False	False	False	-2859.68359375	-1741.83203125	32.1651153564453	0.684656083583832	0.925982177257538	0.472595363855362	69.068962097168	2003
True	False	False	False	False	-2859.14501953125	-1479.32580566406	90.9496383666992	0.699367880821228	0.924431085586548	0.502670288085938	67.2682952880859	5516
True	False	False	False	False	-2847.00561523438	-1844.07788085938	76.5307922363281	0.672794282436371	0.954270482063293	0.45070019364357	71.6521759033203	4944
True	False	False	False	False	-2855.51928710938	-1777.48083496094	141.970169067383	0.714233875274658	0.951245367527008	0.537262856960297	81.890625	10482
True	False	False	False	False	-2853.5400390625	-1501.34448242188	57.6753807067871	0.773198902606964	0.961408913135529	0.778363168239594	74.288459777832	3863
True	False	False	False	False	-2851.52001953125	-1672.03918457031	38.8199691772461	0.733614146709442	0.947963654994965	0.591374695301056	80.1999969482422	2807
True	False	False	False	False	-2851.1318359375	-1297.67248535156	23.2919807434082	0.471536338329315	0.830350577831268	0.225373014807701	55.761905670166	1171
True	False	False	False	False	-2849.5244140625	-1815.88818359375	85.4039306640625	0.813641428947449	0.963053107261658	1	77.0779190063477	5935
True	False	False	False	False	-2844.85864257813	-1750.92102050781	137.533599853516	0.47603514790535	0.929425954818726	0.228796243667603	73.8871002197266	9162
True	False	False	False	False	-2846.11254882813	-1705.56567382813	108.695907592773	0.764249205589294	0.962896168231964	0.718070447444916	73.5714263916016	7210
True	False	False	False	False	-2845.90649414063	-1574.9697265625	96.4953460693359	0.633073806762695	0.947987496852875	0.388510584831238	70.0574722290039	6095
True	False	False	False	False	-2845.8837890625	-1539.35266113281	137.533599853516	0.533549427986145	0.913377285003662	0.276917576789856	75.7096786499023	9388
True	False	False	False	False	-2844.13159179688	-1377.47607421875	24.401123046875	0.698149502277374	0.928321480751038	0.500038266181946	56.1818199157715	1236
True	False	False	False	False	-2839.81030273438	-1646.1572265625	23.2919807434082	0.682969212532043	0.950671494007111	0.469364792108536	56.7142868041992	1191
True	False	False	False	False	-2839.78051757813	-1496.23657226563	55.4570960998535	0.731203615665436	0.947038888931274	0.583928167819977	70.3199996948242	3516
True	False	False	False	False	-2838.90966796875	-1890.51696777344	171.917007446289	0.602246403694153	0.929605782032013	0.348705172538757	76.4387130737305	11848
True	False	False	False	False	-2835.83178710938	-1857.44116210938	49.9113883972168	0.843023717403412	0.96843945980072	1	68.533332824707	3084
True	False	False	False	False	-2837.529296875	-1731.962890625	67.6576614379883	0.753307163715363	0.962853848934174	0.663703262805939	64.8524627685547	3956
True	False	False	False	False	-2837.20825195313	-1806.29821777344	166.371292114258	0.429022580385208	0.894350111484528	0.195020988583565	83.379997253418	12507
True	False	False	False	False	-2835.5166015625	-1675.46826171875	95.3862075805664	0.682282447814941	0.941791653633118	0.46806126832962	75.1860427856445	6466
True	False	False	False	False	-2833.29052734375	-1599.10656738281	11.0914192199707	0.763594925403595	0.936281979084015	0.714360892772675	64.0999984741211	641
True	False	False	False	False	-2829.92602539063	-1470.14453125	75.4216537475586	0.769968271255493	0.950720965862274	0.754133403301239	61.6470603942871	4192
True	False	False	False	False	-2826.56469726563	-1693.96545410156	80.9673614501953	0.622608006000519	0.914098680019379	0.374315321445465	72.2739715576172	5276
True	False	False	False	False	-2825.7294921875	-1567.01635742188	85.4039306640625	0.63712877035141	0.945206582546234	0.394222766160965	66.1948089599609	5097
True	False	False	False	False	-2826.55834960938	-390.5048828125	22.1828384399414	0.755204319953918	0.938502132892609	0.672140836715698	45.5999984741211	912
True	False	False	False	False	-2825.85034179688	-1451.86999511719	24.401123046875	0.760120630264282	0.941173493862152	0.695777595043182	57.1363639831543	1257
True	False	False	False	False	-2824.7685546875	-1541.39758300781	45.4748191833496	0.768088281154633	0.950805008411407	0.741466164588928	69.0487823486328	2831
True	False	False	False	False	-2823.81225585938	-1841.81262207031	97.6044921875	0.678042888641357	0.95024836063385	0.460158079862595	71.6704559326172	6307
True	False	False	False	False	-2821.87866210938	-1587.94250488281	27.7285480499268	0.655060887336731	0.945891737937927	0.421090096235275	65.0800018310547	1627
True	False	False	False	False	-2822.00048828125	-1045.75524902344	14.4188451766968	0.560572564601898	0.912751436233521	0.302906334400177	52.230770111084	679
True	False	False	False	False	-2820.79443359375	-1324.76867675781	35.4925422668457	0.657634496688843	0.918579041957855	0.425183236598969	55.65625	1781
True	False	False	False	False	-2820.53442382813	-1787.53430175781	14.4188451766968	0.719225645065308	0.935661971569061	0.550069808959961	62.8461532592773	817
True	False	False	False	False	-2819.91186523438	-1709.00866699219	21.0736961364746	0.765837788581848	0.945084035396576	0.727394282817841	64.684211730957	1229
True	False	False	False	False	-2820.50634765625	-1506.06701660156	54.3479537963867	0.352431207895279	0.917284607887268	0.147791981697083	60.7142868041992	2975
True	False	False	False	False	-2819.30029296875	-1878.47277832031	36.6016845703125	0.67818558216095	0.942317605018616	0.46042013168335	65.6666641235352	2167
True	False	False	False	False	-2819.794921875	-1867.41442871094	29.9468326568604	0.707465767860413	0.938939929008484	0.520909607410431	67.4074096679688	1820
True	False	False	False	False	-2816.30419921875	-1758.53466796875	113.132476806641	0.713493883609772	0.936642467975616	0.535420715808868	72.4803924560547	7393
True	False	False	False	False	-2818.8642578125	-409.937622070313	46.5839614868164	0.823659300804138	0.961694955825806	1	48.5	2037
True	False	False	False	False	-2815.65087890625	-1666.20751953125	44.3656768798828	0.749354422092438	0.944926857948303	0.647141218185425	62	2480
True	False	False	False	False	-2808.95654296875	-1821.80383300781	14.4188451766968	0.742955923080444	0.934609174728394	0.622766435146332	62.8461532592773	817
True	False	False	False	False	-2812.82373046875	-1143.77551269531	22.1828384399414	0.613345980644226	0.941462934017181	0.362358510494232	52.6500015258789	1053
True	False	False	False	False	-2812.12939453125	-1733.81872558594	128.660461425781	0.780611455440521	0.962010085582733	0.855170607566833	74.5862045288086	8652
True	False	False	False	False	-2808.08520507813	-1649.93737792969	76.5307922363281	0.654967188835144	0.940513789653778	0.42094224691391	71.8260879516602	4956
True	False	False	False	False	-2811.78100585938	-1535.158203125	23.2919807434082	0.495785444974899	0.942040622234344	0.244365438818932	65.8571395874023	1383
True	False	False	False	False	-2810.04052734375	-1108.27978515625	43.256534576416	0.656920969486237	0.917448282241821	0.424041956663132	55.4358978271484	2162
True	False	False	False	False	-2810.57543945313	-978.837219238281	80.9673614501953	0.786957621574402	0.960834741592407	1	60.9452056884766	4449
True	False	False	False	False	-2807.37280273438	-226.34797668457	18.8554134368896	0.809739828109741	0.949675559997559	1	43.294116973877	736
True	False	False	False	False	-2806.8671875	-1863.09716796875	57.6753807067871	0.791780471801758	0.9556485414505	1	70.1923065185547	3650
True	False	False	False	False	-2806.03247070313	-1619.45971679688	123.114753723145	0.735241293907166	0.959413766860962	0.596540331840515	75.4864883422852	8379
True	False	False	False	False	-2806.80078125	-1037.1923828125	13.3097038269043	0.571581065654755	0.936420261859894	0.314262002706528	53.3333320617676	640
True	False	False	False	False	-2803.67114257813	-1802.96215820313	18.8554134368896	0.733056426048279	0.952117681503296	0.589630365371704	62.3529396057129	1060
True	False	False	False	False	-2804.5703125	-1710.24938964844	34.3833999633789	0.812275528907776	0.95572304725647	1	60.0322570800781	1861
True	False	False	False	False	-2801.75146484375	-1773.39428710938	31.0559749603271	0.393586486577988	0.900818347930908	0.17212176322937	61.8571434020996	1732
True	False	False	False	False	-2801.4560546875	-1523.23840332031	27.7285480499268	0.669821560382843	0.938255786895752	0.445493936538696	62.0800018310547	1552
True	False	False	False	False	-2800.64697265625	-1398.90698242188	32.1651153564453	0.684656083583832	0.919330537319183	0.472595363855362	55.2068977355957	1601
True	False	False	False	False	-2799.66870117188	-1876.3916015625	27.7285480499268	0.490273386240005	0.92652553319931	0.239928409457207	62.0400009155273	1551
True	False	False	False	False	-2793.2216796875	-1796.34423828125	41.0382537841797	0.563382267951965	0.940659582614899	0.305759131908417	62.1621627807617	2300
True	False	False	False	False	-2798.32958984375	-1586.59130859375	41.0382537841797	0.532243072986603	0.940189242362976	0.2757228910923	57.8108100891113	2139
True	False	False	False	False	-2794.81494140625	-1552.32360839844	137.533599853516	0.716718852519989	0.941054940223694	0.543553650379181	70.6371002197266	8759
True	False	False	False	False	-2798.2001953125	-466.205657958984	33.2742576599121	0.729813098907471	0.943940103054047	0.579738736152649	47.5999984741211	1428
True	False	False	False	False	-2797.55688476563	-1435.66662597656	68.7667999267578	0.782398581504822	0.969272673130035	0.883594453334808	62.6612892150879	3885
True	False	False	False	False	-2795.37524414063	-1335.22863769531	13.3097038269043	0.66390061378479	0.890795469284058	0.435427129268646	52.0833320617676	625
True	False	False	False	False	-2797.478515625	-1282.55029296875	93.1679229736328	0.808093369007111	0.96125727891922	1	66.0595245361328	5549
True	False	False	False	False	-2781.95532226563	-1842.84301757813	72.0942230224609	0.500827133655548	0.889342606067657	0.248489245772362	67.9076919555664	4414
True	False	False	False	False	-2785.44506835938	-1602.86254882813	41.0382537841797	0.739717543125153	0.952736556529999	0.611384451389313	60.5945930480957	2242
True	False	False	False	False	-2789.90673828125	-1453.21911621094	45.4748191833496	0.690609216690063	0.943160891532898	0.484336644411087	57.3414649963379	2351
True	False	False	False	False	-2784.4111328125	-1239.26135253906	98.7136306762695	0.666278839111328	0.965185582637787	0.439423590898514	64.0224685668945	5698
True	False	False	False	False	-2783.8125	-1754.77380371094	112.023338317871	0.575280547142029	0.924367785453796	0.318189054727554	70.3564376831055	7106
True	False	False	False	False	-2782.01831054688	-1687.70935058594	86.513069152832	0.368756890296936	0.924635350704193	0.157177433371544	62.3974342346191	4867
True	False	False	False	False	-2782.314453125	-1041.134765625	36.6016845703125	0.532759428024292	0.914661049842834	0.276194453239441	50.7272720336914	1674
True	False	False	False	False	-2780.02587890625	-1860.92956542969	51.0205307006836	0.774829864501953	0.947778403759003	0.792114913463593	70.8913040161133	3261
True	False	False	False	False	-2778.12084960938	-1782.40539550781	59.8936653137207	0.624239027500153	0.959443032741547	0.376477956771851	63.5740737915039	3433
True	False	False	False	False	-2776.65600585938	-1620.04565429688	19.9645557403564	0.776177406311035	0.943199634552002	0.804480254650116	67	1206
True	False	False	False	False	-2775.85864257813	-1634.41662597656	82.0765075683594	0.711891770362854	0.949343144893646	0.531479299068451	68.7837829589844	5090
True	False	False	False	False	-2774.97875976563	-1125.77526855469	54.3479537963867	0.805008351802826	0.964940249919891	1	57.5714302062988	2821
True	False	False	False	False	-2773.2607421875	-1815.82958984375	11.0914192199707	0.763594925403595	0.936281979084015	0.714360892772675	63.9000015258789	639
True	False	False	False	False	-2773.48999023438	-1522.51000976563	57.6753807067871	0.534328043460846	0.932698428630829	0.277632147073746	57.788459777832	3005
True	False	False	False	False	-2771.67626953125	-1333.412109375	67.6576614379883	0.726384282112122	0.952209532260895	0.569717526435852	58.4262313842773	3564
True	False	False	False	False	-2770.51782226563	-1589.50402832031	51.0205307006836	0.672707319259644	0.93880307674408	0.450546443462372	62.7826080322266	2888
True	False	False	False	False	-2770.849609375	-1422.23474121094	72.0942230224609	0.537836015224457	0.932741105556488	0.280875474214554	56.2461547851563	3656
True	False	False	False	False	-2771.27905273438	-1287.09948730469	56.5662384033203	0.678755939006805	0.956483066082001	0.46147033572197	59.8823547363281	3054
True	False	False	False	False	-2770.62548828125	-164.7236328125	37.7108268737793	0.763439774513245	0.949911177158356	0.71349173784256	44.970588684082	1529
True	False	False	False	False	-2768.77758789063	-1498.62194824219	28.8376903533936	0.613829612731934	0.935441792011261	0.362969666719437	56.3076934814453	1464
True	False	False	False	False	-2767.38549804688	-1062.99243164063	13.3097038269043	0.615151524543762	0.918621897697449	0.364647418260574	48.75	585
True	False	False	False	False	-2766.99145507813	-1866.26525878906	38.8199691772461	0.770017266273499	0.953058242797852	0.754476308822632	68.1999969482422	2387
True	False	False	False	False	-2766.59375	-1801.17102050781	48.80224609375	0.555250585079193	0.912075519561768	0.297584682703018	62.4318199157715	2747
True	False	False	False	False	-2763.67211914063	-1716.30712890625	115.350761413574	0.719225645065308	0.925676047801971	0.550069808959961	64.5480804443359	6713
True	False	False	False	False	-2764.51977539063	-1654.25561523438	52.1296730041504	0.703710198402405	0.935757875442505	0.512283682823181	61.4893608093262	2890
True	False	False	False	False	-2765.98706054688	-1608.74169921875	44.3656768798828	0.609061896800995	0.930060744285583	0.357005268335342	62.625	2505
True	False	False	False	False	-2764.67700195313	-1538.37158203125	13.3097038269043	0.743378639221191	0.942608833312988	0.624296009540558	54.6666679382324	656
True	False	False	False	False	-2764.03198242188	-1682.26428222656	112.023338317871	0.768940627574921	0.959592163562775	0.747096836566925	82.1782150268555	8300
True	False	False	False	False	-2759.90356445313	-1558.55053710938	94.2770690917969	0.594578206539154	0.927970886230469	0.339666187763214	64.717643737793	5501
True	False	False	False	False	-2763.68994140625	-291.241760253906	16.6371288299561	0.76893937587738	0.938069105148315	0.747088372707367	46	690
True	False	False	False	False	-2761.51586914063	-1368.95495605469	35.4925422668457	0.739838838577271	0.942643821239471	0.6118004322052	55.625	1780
True	False	False	False	False	-2759.41870117188	-1775.31457519531	117.569046020508	0.741474032402039	0.945313990116119	0.61748605966568	74.3301849365234	7879
True	False	False	False	False	-2758.08984375	-1235.70104980469	12.2005615234375	0.563888907432556	0.885157644748688	0.306276768445969	54.2727279663086	597
True	False	False	False	False	-2755.55102539063	-1585.86169433594	26.6194076538086	0.736015200614929	0.941462934017181	0.599038541316986	58.6666679382324	1408
True	False	False	False	False	-2755.60473632813	-1458.99060058594	56.5662384033203	0.653598487377167	0.943451881408691	0.418792575597763	58.4509811401367	2981
True	False	False	False	False	-2754.91674804688	-1818.025390625	51.0205307006836	0.774829864501953	0.942204594612122	0.792114913463593	70.3478240966797	3236
True	False	False	False	False	-2754.33740234375	-1337.31506347656	55.4570960998535	0.731203615665436	0.943996608257294	0.583928167819977	57.1199989318848	2856
True	False	False	False	False	-2754.37109375	-1126.67822265625	19.9645557403564	0.679683864116669	0.943390667438507	0.463188141584396	50.7777786254883	914
True	False	False	False	False	-2753.79858398438	-1512.86938476563	53.2388153076172	0.638829112052917	0.890505969524384	0.396655410528183	58.1875	2793
True	False	False	False	False	-2752.30859375	-1741.962890625	23.2919807434082	0.744390904903412	0.948501110076904	0.628002285957336	61.6190490722656	1294
True	False	False	False	False	-2751.9208984375	-1308.6826171875	67.6576614379883	0.811845362186432	0.948626279830933	1	56.0491790771484	3419
True	False	False	False	False	-2751.43969726563	-1621.60949707031	15.5279874801636	0.774550676345825	0.945763468742371	0.789673984050751	63.4285697937012	888
True	False	False	False	False	-2749.42041015625	-1530.66320800781	23.2919807434082	0.792964518070221	0.946847438812256	1	58.1428565979004	1221
True	False	False	False	False	-2742.16943359375	-1846.84753417969	29.9468326568604	0.582133054733276	0.869676828384399	0.325619131326675	62.7407417297363	1694
True	False	False	False	False	-2744.6962890625	-1659.07312011719	65.4393768310547	0.473837554454803	0.931178271770477	0.227118581533432	57.6440696716309	3401
True	False	False	False	False	-2745.72875976563	-1144.36450195313	25.5102653503418	0.571664273738861	0.90088301897049	0.314349681138992	53.9130439758301	1240
True	False	False	False	False	-2743.48413085938	-1696.70458984375	78.7490768432617	0.587482392787933	0.952273964881897	0.331566601991653	63.478874206543	4507
True	False	False	False	False	-2743.38549804688	-1632.20422363281	74.3125076293945	0.554384768009186	0.95396763086319	0.296728879213333	66.2089538574219	4436
True	False	False	False	False	-2742.97021484375	-1418.83166503906	16.6371288299561	0.665601134300232	0.938633382320404	0.438278526067734	52.2666664123535	784
True	False	False	False	False	-2741.75146484375	-1728.9833984375	99.8227767944336	0.744696021080017	0.959492325782776	0.629131495952606	73.1111145019531	6580
True	False	False	False	False	-2740.59008789063	-1604.68481445313	47.6931037902832	0.572284460067749	0.942469656467438	0.315004199743271	57.6046524047852	2477
True	False	False	False	False	-2738.68017578125	-1283.72058105469	77.6399383544922	0.68638277053833	0.960156261920929	0.475945204496384	55.5571441650391	3889
True	False	False	False	False	-2739.84008789063	-1217.20764160156	33.2742576599121	0.745649039745331	0.94053065776825	0.63269704580307	51.2999992370605	1539
True	False	False	False	False	-2737.77270507813	-1191.18420410156	55.4570960998535	0.793351709842682	0.952484607696533	1	53.0400009155273	2652
True	False	False	False	False	-2732.35693359375	-1879.00451660156	266.194061279297	0.442822754383087	0.900219023227692	0.204500243067741	86.1999969482422	20688
True	False	False	False	False	-2735.52416992188	-1796.3173828125	16.6371288299561	0.76893937587738	0.947792708873749	0.747088372707367	60.6666679382324	910
True	False	False	False	False	-2735.70092773438	-1160.70678710938	26.6194076538086	0.718682765960693	0.9315025806427	0.54864364862442	52.9166679382324	1270
True	False	False	False	False	-2733.38110351563	-1832.02978515625	26.6194076538086	0.718682765960693	0.930371165275574	0.54864364862442	61.4166679382324	1474
True	False	False	False	False	-2732.88061523438	-1315.013671875	43.256534576416	0.779702305793762	0.943107068538666	0.843046307563782	52.0512809753418	2030
True	False	False	False	False	-2730.01831054688	-1753.18762207031	17.7462711334229	0.452852487564087	0.911731481552124	0.211607307195663	63.1875	1011
True	False	False	False	False	-2731.65698242188	-1465.60144042969	90.9496383666992	0.50952684879303	0.919048190116882	0.255757868289948	58.8902435302734	4829
True	False	False	False	False	-2725.96923828125	-1773.60290527344	72.0942230224609	0.522024393081665	0.938980937004089	0.266557365655899	66.015380859375	4291
True	False	False	False	False	-2727.267578125	-1547.51159667969	17.7462711334229	0.64491605758667	0.93289041519165	0.405553311109543	61.25	980
True	False	False	False	False	-2722.64135742188	-1747.65832519531	18.8554134368896	0.625182271003723	0.922837734222412	0.377736806869507	60.8235282897949	1034
True	False	False	False	False	-2722.43627929688	-1559.48571777344	14.4188451766968	0.742955923080444	0.934609174728394	0.622766435146332	57.0769233703613	742
True	False	False	False	False	-2721.37060546875	-1818.970703125	19.9645557403564	0.725530564785004	0.945084035396576	0.56728732585907	61.3333320617676	1104
True	False	False	False	False	-2721.84228515625	-1720.18188476563	69.8759460449219	0.638468325138092	0.944732427597046	0.396137297153473	64.6825408935547	4075
True	False	False	False	False	-2720.603515625	-1533.29614257813	24.401123046875	0.779838144779205	0.956586837768555	0.844782948493958	58.5	1287
True	False	False	False	False	-2719.60815429688	-1414.0234375	17.7462711334229	0.627549946308136	0.937323153018951	0.380923300981522	51.5	824
True	False	False	False	False	-2719.23266601563	-1187.89514160156	11.0914192199707	0.763594925403595	0.936281979084015	0.714360892772675	49.0999984741211	491
True	False	False	False	False	-2719.02807617188	-1810.78356933594	14.4188451766968	0.742955923080444	0.94487601518631	0.622766435146332	59.230770111084	770
True	False	False	False	False	-2718.28759765625	-1437.74633789063	73.203369140625	0.626490354537964	0.957331418991089	0.379492491483688	56.7424240112305	3745
True	False	False	False	False	-2714.9736328125	-1651.06555175781	25.5102653503418	0.729883551597595	0.951272964477539	0.579949259757996	57.5217399597168	1323
True	False	False	False	False	-2714.87280273438	-1519.81311035156	25.5102653503418	0.650975465774536	0.926181733608246	0.414721727371216	57.1304359436035	1314
True	False	False	False	False	-2708.1865234375	-1729.36474609375	37.7108268737793	0.712653756141663	0.95160585641861	0.533345997333527	66.970588684082	2277
True	False	False	False	False	-2714.70825195313	-1625.05615234375	99.8227767944336	0.502195656299591	0.924076735973358	0.249619662761688	66.4444427490234	5980
True	False	False	False	False	-2713.12036132813	-1687.73132324219	73.203369140625	0.614838540554047	0.941036343574524	0.364249229431152	68.1515121459961	4498
True	False	False	False	False	-2709.24145507813	-1670.03894042969	18.8554134368896	0.509066939353943	0.922939479351044	0.255368679761887	57.8823547363281	984
True	False	False	False	False	-2707.78002929688	-1351.22375488281	55.4570960998535	0.55466765165329	0.960270047187805	0.297008156776428	56.4000015258789	2820
True	False	False	False	False	-2711.978515625	-1336.61083984375	21.0736961364746	0.602947294712067	0.89434140920639	0.349546879529953	54.6315803527832	1038
True	False	False	False	False	-2711.05346679688	-1317.76123046875	46.5839614868164	0.639514982700348	0.945958971977234	0.397643029689789	54.6666679382324	2296
True	False	False	False	False	-2709.810546875	-1082.87817382813	38.8199691772461	0.770017266273499	0.944049656391144	0.754476308822632	51.6857147216797	1809
True	False	False	False	False	-2707.89794921875	-1107.41833496094	48.80224609375	0.339021444320679	0.855898082256317	0.140324801206589	51.0681800842285	2247
True	False	False	False	False	-2707.490234375	-1470.01501464844	102.041061401367	0.717458426952362	0.944510817527771	0.54545783996582	58.6956520080566	5400
True	False	False	False	False	-2704.73510742188	-1872.63708496094	232.919815063477	0.375422418117523	0.879657864570618	0.161107197403908	80.7523803710938	16958
True	False	False	False	False	-2704.49926757813	-1605.44592285156	57.6753807067871	0.760451793670654	0.951341331005096	0.697474420070648	64.8846130371094	3374
True	False	False	False	False	-2700.98901367188	-1717.55786132813	53.2388153076172	0.80851811170578	0.953352153301239	1	68.7291641235352	3299
True	False	False	False	False	-2701.28564453125	-1194.52575683594	72.0942230224609	0.677275896072388	0.92524129152298	0.458754032850266	56.4769248962402	3671
True	False	False	False	False	-2700.78857421875	-1298.89624023438	42.1473922729492	0.796495378017426	0.96039891242981	1	57.5789489746094	2188
True	False	False	False	False	-2700.26513671875	-1742.68957519531	82.0765075683594	0.711891770362854	0.94432669878006	0.531479299068451	67.905403137207	5025
True	False	False	False	False	-2700.13403320313	-1507.33801269531	41.0382537841797	0.814018249511719	0.953058242797852	1	59.1891899108887	2190
True	False	False	False	False	-2699.59814453125	-1434.00402832031	38.8199691772461	0.458542615175247	0.885294735431671	0.215725049376488	51.8857154846191	1816
True	False	False	False	False	-2698.12866210938	-1376.90100097656	22.1828384399414	0.735508561134338	0.947545111179352	0.597400009632111	54.5499992370605	1091
True	False	False	False	False	-2694.72778320313	-1784.39208984375	17.7462711334229	0.452852487564087	0.856072604656219	0.211607307195663	60.3125	965
True	False	False	False	False	-2694.75366210938	-1547.55090332031	25.5102653503418	0.559523403644562	0.868266046047211	0.30184879899025	56.652172088623	1303
True	False	False	False	False	-2691.88720703125	-1624.30065917969	36.6016845703125	0.820213973522186	0.956876516342163	1	62.8484840393066	2074
True	False	False	False	False	-2693.25732421875	-1330.79895019531	49.9113883972168	0.658083260059357	0.906139492988586	0.425903588533401	54.8444442749023	2468
True	False	False	False	False	-2692.17822265625	-1229.88513183594	25.5102653503418	0.774829864501953	0.949795067310333	0.792114913463593	52.3913040161133	1205
True	False	False	False	False	-2691.51977539063	-1599.92004394531	35.4925422668457	0.5884068608284	0.928807258605957	0.332607984542847	59.625	1908
True	False	False	False	False	-2691.462890625	-1706.15197753906	52.1296730041504	0.625520169734955	0.941619634628296	0.378189235925674	68.2978744506836	3210
True	False	False	False	False	-2691.11743164063	-1249.39880371094	13.3097038269043	0.615151524543762	0.938069105148315	0.364647418260574	51.1666679382324	614
True	False	False	False	False	-2690.9052734375	-1063.61462402344	27.7285480499268	0.669821560382843	0.948197305202484	0.445493936538696	49.8400001525879	1246
True	False	False	False	False	-2690.82397460938	-1679.81481933594	24.401123046875	0.715491533279419	0.935181617736816	0.54042637348175	57.6363639831543	1268
True	False	False	False	False	-2688.15869140625	-1842.58093261719	108.695907592773	0.572380721569061	0.916885554790497	0.315105974674225	68.4693908691406	6710
True	False	False	False	False	-2686.884765625	-1760.58837890625	16.6371288299561	0.76893937587738	0.947792708873749	0.747088372707367	62.533332824707	938
True	False	False	False	False	-2686.27026367188	-951.401428222656	31.0559749603271	0.792491853237152	0.961207389831543	1	48.3214302062988	1353
True	False	False	False	False	-2685.90502929688	-1508.42407226563	12.2005615234375	0.608575522899628	0.915458858013153	0.356404304504395	56.0909080505371	617
True	False	False	False	False	-2684.35180664063	-1477.74194335938	90.9496383666992	0.815059661865234	0.962392508983612	1	60.7073173522949	4978
True	False	False	False	False	-2685.01147460938	-1352.95776367188	39.9291114807129	0.754574596881866	0.94174599647522	0.669301986694336	55.9444427490234	2014
True	False	False	False	False	-2682.33984375	-1631.91821289063	21.0736961364746	0.819298386573792	0.952117681503296	1	59.9473686218262	1139
True	False	False	False	False	-2681.9462890625	-935.299987792969	27.7285480499268	0.766682505607605	0.944578170776367	0.732549428939819	46	1150
True	False	False	False	False	-2681.39038085938	-1265.00244140625	41.0382537841797	0.680345416069031	0.931378662586212	0.464419931173325	53.0810813903809	1964
True	False	False	False	False	-2681.02026367188	-1399.57885742188	23.2919807434082	0.682969212532043	0.939718544483185	0.469364792108536	48.6666679382324	1022
True	False	False	False	False	-2676.92065429688	-1312.73645019531	82.0765075683594	0.371345937252045	0.849385380744934	0.158696919679642	55.9054069519043	4137
True	False	False	False	False	-2676.1005859375	-1658.9736328125	36.6016845703125	0.726016283035278	0.946688234806061	0.568666875362396	55.4545440673828	1830
True	False	False	False	False	-2674.92333984375	-1539.31323242188	35.4925422668457	0.718531548976898	0.946141421794891	0.548247933387756	58.96875	1887
True	False	False	False	False	-2675.32055664063	-368.569732666016	31.0559749603271	0.750200152397156	0.934137880802155	0.650578022003174	44.7142868041992	1252
True	False	False	False	False	-2674.26928710938	55.7883377075195	70.9850845336914	0.778467297554016	0.941413700580597	0.828254580497742	57.59375	3686
True	False	False	False	False	-2673.88525390625	-1497.94653320313	87.6222152709961	0.82315069437027	0.958927392959595	1	61.4303779602051	4853
True	False	False	False	False	-2673.537109375	-1643.18041992188	15.5279874801636	0.564301550388336	0.924268186092377	0.306699156761169	55.5714302062988	778
True	False	False	False	False	-2673.22583007813	-1882.06481933594	38.8199691772461	0.733614146709442	0.947963654994965	0.591374695301056	63.6571426391602	2228
True	False	False	False	False	-2672.876953125	-1861.53125	146.40673828125	0.799256145954132	0.951105535030365	1	82.4393920898438	10882
True	False	False	False	False	-2671.3173828125	-1809.12280273438	53.2388153076172	0.575134336948395	0.909495174884796	0.318032741546631	67.8333358764648	3256
True	False	False	False	False	-2671.087890625	-1443.72705078125	41.0382537841797	0.532243072986603	0.931921482086182	0.2757228910923	52.3783798217773	1938
True	False	False	False	False	-2669.66430664063	-1683.13562011719	58.7845230102539	0.612679004669189	0.925874054431915	0.361517995595932	57.0377349853516	3023
True	False	False	False	False	-2665.90600585938	-1552.85266113281	25.5102653503418	0.794671595096588	0.94915634393692	1	55.5217399597168	1277
True	False	False	False	False	-2669.36328125	-736.225708007813	27.7285480499268	0.748627901077271	0.942156314849854	0.644232213497162	44.7200012207031	1118
True	False	False	False	False	-2665.888671875	-1576.65368652344	88.7313537597656	0.383297473192215	0.899546265602112	0.165826499462128	62.6375007629395	5011
True	False	False	False	False	-2665.47143554688	-1219.79760742188	44.3656768798828	0.634681344032288	0.920849859714508	0.390760332345963	53.9500007629395	2158
True	False	False	False	False	-2664.0009765625	-1407.68249511719	38.8199691772461	0.770017266273499	0.944049656391144	0.754476308822632	53.4857139587402	1872
True	False	False	False	False	-2662.89672851563	-1527.12536621094	70.9850845336914	0.790355026721954	0.958081305027008	1	58.078125	3717
True	False	False	False	False	-2659.30517578125	-1188.6064453125	22.1828384399414	0.691018760204315	0.933190703392029	0.485164731740952	51.6500015258789	1033
True	False	False	False	False	-2657.29174804688	-1706.93225097656	14.4188451766968	0.805326879024506	0.942608833312988	1	58.8461532592773	765
True	False	False	False	False	-2657.65844726563	-1257.33288574219	29.9468326568604	0.594013333320618	0.919539213180542	0.339012265205383	52.2962951660156	1412
True	False	False	False	False	-2657.0830078125	-1829.57336425781	93.1679229736328	0.808093369007111	0.963002026081085	1	69.5952377319336	5846
True	False	False	False	False	-2653.41552734375	-1797.17370605469	70.9850845336914	0.724676012992859	0.939688205718994	0.564879477024078	67.546875	4323
True	False	False	False	False	-2654.59521484375	-1633.01708984375	47.6931037902832	0.756393730640411	0.949970483779907	0.677612125873566	54.2325592041016	2332
True	False	False	False	False	-2653.11840820313	-1893.97290039063	129.769607543945	0.774984061717987	0.95037579536438	0.793480038642883	78.8290634155273	9223
True	False	False	False	False	-2653.07690429688	-1656.423828125	33.2742576599121	0.449176728725433	0.881788909435272	0.208980649709702	52.966667175293	1589
True	False	False	False	False	-2652.7802734375	-74.7005310058594	53.2388153076172	0.80851811170578	0.95661723613739	1	47.4583320617676	2278
True	False	False	False	False	-2649.94921875	-1098.603515625	24.401123046875	0.698149502277374	0.93280303478241	0.500038266181946	48.5909080505371	1069
True	False	False	False	False	-2646.60205078125	-1861.279296875	59.8936653137207	0.746888160705566	0.962780237197876	0.637421369552612	65.8703689575195	3557
True	False	False	False	False	-2647.53491210938	-1444.64294433594	17.7462711334229	0.689935445785522	0.934281527996063	0.482980132102966	49.1875	787
True	False	False	False	False	-2646.65209960938	-1322.35766601563	37.7108268737793	0.636951267719269	0.950805008411407	0.393970042467117	53.5	1819
True	False	False	False	False	-2643.65966796875	-1673.52709960938	9.98227787017822	0.661957681179047	0.925817608833313	0.432207375764847	54.2222213745117	488
True	False	False	False	False	-2642.85595703125	-1512.28601074219	92.0587844848633	0.658481895923615	0.911710739135742	0.426545202732086	58.5903625488281	4863
True	False	False	False	False	-2642.81884765625	-1409.29797363281	18.8554134368896	0.685223281383514	0.93289041519165	0.473690927028656	52.9411773681641	900
True	False	False	False	False	-2642.41918945313	-1339.55603027344	16.6371288299561	0.646814525127411	0.943199634552002	0.408391445875168	49.0666656494141	736
True	False	False	False	False	-2642.009765625	-1484.94128417969	131.987884521484	0.70543247461319	0.945071637630463	0.516202032566071	62.4285697937012	7429
True	False	False	False	False	-2639.69067382813	-420.240997314453	33.2742576599121	0.803785860538483	0.952315151691437	1	47.7999992370605	1434
True	False	False	False	False	-2639.10327148438	-1779.58093261719	55.4570960998535	0.413720011711121	0.833943545818329	0.184889554977417	61.6199989318848	3081
True	False	False	False	False	-2636.45947265625	-1836.59106445313	51.0205307006836	0.774829864501953	0.95892596244812	0.792114913463593	63.6086959838867	2926
True	False	False	False	False	-2636.19311523438	-1710.88586425781	42.1473922729492	0.745215535163879	0.949666619300842	0.631068110466003	58.3684196472168	2218
True	False	False	False	False	-2633.16064453125	-1807.60791015625	69.8759460449219	0.647358953952789	0.93116968870163	0.409211099147797	61.8571434020996	3897
True	False	False	False	False	-2634.98071289063	-1590.13989257813	11.0914192199707	0.763594925403595	0.936281979084015	0.714360892772675	51.9000015258789	519
True	False	False	False	False	-2633.64135742188	-1550.69018554688	76.5307922363281	0.36668786406517	0.889827191829681	0.155969381332397	56.0724639892578	3869
True	False	False	False	False	-2632.84130859375	-1684.40466308594	37.7108268737793	0.748016774654388	0.953058242797852	0.64181524515152	61.8529396057129	2103
True	False	False	False	False	-2631.6787109375	-1460.41625976563	89.8404998779297	0.606388568878174	0.934455513954163	0.353718668222427	56.8518524169922	4605
True	False	False	False	False	-2629.2470703125	-1524.62719726563	35.4925422668457	0.383422881364822	0.875318944454193	0.165902346372604	52.1875	1670
True	False	False	False	False	-2627.44384765625	-1852.78796386719	67.6576614379883	0.680754125118256	0.955614149570465	0.465183943510056	68.4590148925781	4176
True	False	False	False	False	-2628.44580078125	-1292.31005859375	9.98227787017822	0.606388568878174	0.879486918449402	0.353718668222427	53.1111106872559	478
True	False	False	False	False	-2627.46069335938	-1637.71435546875	16.6371288299561	0.665601134300232	0.92958676815033	0.438278526067734	53.2000007629395	798
True	False	False	False	False	-2621.87915039063	-1500.79797363281	74.3125076293945	0.635982632637024	0.948963046073914	0.392595559358597	58.2985076904297	3906
True	False	False	False	False	-2626.50708007813	-1283.91149902344	21.0736961364746	0.765837788581848	0.945084035396576	0.727394282817841	53.315788269043	1013
True	False	False	False	False	-2620.6865234375	-1879.99780273438	119.787330627441	0.608844935894012	0.884550034999847	0.356736987829208	70.7037048339844	7636
True	False	False	False	False	-2619.49780273438	-1599.70227050781	15.5279874801636	0.621227741241455	0.925839483737946	0.372498869895935	51.7857131958008	725
True	False	False	False	False	-2619.4921875	-1180.92565917969	57.6753807067871	0.707784593105316	0.923716604709625	0.521656036376953	55.8846168518066	2906
True	False	False	False	False	-2617.71704101563	-1823.07751464844	70.9850845336914	0.778467297554016	0.95088666677475	0.828254580497742	67.34375	4310
True	False	False	False	False	-2617.40405273438	-1811.84814453125	19.9645557403564	0.798721373081207	0.951427280902863	1	60.8333320617676	1095
True	False	False	False	False	-2615.8876953125	-1594.05944824219	15.5279874801636	0.514855980873108	0.891148388385773	0.260309815406799	52.7857131958008	739
True	False	False	False	False	-2616.9931640625	-1300.93688964844	9.98227787017822	0.497925460338593	0.870592355728149	0.246108084917068	53.7777786254883	484
True	False	False	False	False	-2616.13330078125	-1416.37731933594	32.1651153564453	0.638014316558838	0.928547859191895	0.395486831665039	53.3793106079102	1548
True	False	False	False	False	-2614.89672851563	-1783.74682617188	75.4216537475586	0.748016774654388	0.948789954185486	0.64181524515152	59.455883026123	4043
True	False	False	False	False	-2615.6083984375	-1647.70886230469	29.9468326568604	0.565930902957916	0.93917053937912	0.308373481035233	55.3703689575195	1495
True	False	False	False	False	-2613.3447265625	-1687.59704589844	115.350761413574	0.493598461151123	0.908976852893829	0.242596164345741	61.519229888916	6398
True	False	False	False	False	-2614.41284179688	-1570.70043945313	64.3302307128906	0.716259241104126	0.946559429168701	0.542377769947052	56.6034469604492	3283
True	False	False	False	False	-2614.26171875	-1437.22192382813	47.6931037902832	0.534381806850433	0.927109241485596	0.277681559324265	54.9767456054688	2364
True	False	False	False	False	-2610.666015625	-1858.55224609375	57.6753807067871	0.825085759162903	0.965544819831848	1	69.1538467407227	3596
True	False	False	False	False	-2610.34350585938	-1365.02392578125	31.0559749603271	0.695939123630524	0.94053065776825	0.495332807302475	50.5	1414
True	False	False	False	False	-2610.27221679688	-1203.57507324219	77.6399383544922	0.61240828037262	0.933882653713226	0.361177533864975	58.271427154541	4079
True	False	False	False	False	-2609.39208984375	-1469.82580566406	63.2210922241211	0.788381993770599	0.945535778999329	1	54.7543869018555	3121
True	False	False	False	False	-2607.9140625	-1452.02575683594	32.1651153564453	0.720794081687927	0.929793775081635	0.554238379001617	52.8275871276855	1532
True	False	False	False	False	-2608.80029296875	-1125.17651367188	34.3833999633789	0.682015299797058	0.912025272846222	0.467555910348892	50.3548393249512	1561
True	False	False	False	False	-2607.31567382813	-1417.24157714844	14.4188451766968	0.719225645065308	0.935661971569061	0.550069808959961	51.538459777832	670
True	False	False	False	False	-2607.22412109375	-1288.00463867188	23.2919807434082	0.725569725036621	0.957139134407043	0.567398190498352	53.5714302062988	1125
True	False	False	False	False	-2606.40234375	-1896.84301757813	88.7313537597656	0.795180141925812	0.962392508983612	1	70.5250015258789	5642
True	False	False	False	False	-2605.19995117188	-1735.54797363281	72.0942230224609	0.735999047756195	0.941581130027771	0.598986208438873	63.4153861999512	4122
True	False	False	False	False	-2603.16748046875	-1621.21203613281	24.401123046875	0.760120630264282	0.94915634393692	0.695777595043182	53.1363639831543	1169
True	False	False	False	False	-2602.85473632813	-1162.95703125	36.6016845703125	0.647160887718201	0.905943691730499	0.408912599086761	53.6060600280762	1769
True	False	False	False	False	-2602.41748046875	-1383.33093261719	23.2919807434082	0.772283971309662	0.955780923366547	0.771135985851288	50.2857131958008	1056
True	False	False	False	False	-2599.16284179688	-1875.94799804688	46.5839614868164	0.738803207874298	0.944274544715881	0.6082723736763	66.5714263916016	2796
True	False	False	False	False	-2599.90625	-1829.70007324219	57.6753807067871	0.748017251491547	0.954758107662201	0.641817271709442	64.8846130371094	3374
True	False	False	False	False	-2598.2060546875	-1846.98046875	58.7845230102539	0.807007014751434	0.950349152088165	1	68.6792449951172	3640
True	False	False	False	False	-2597.34887695313	-1548.28161621094	53.2388153076172	0.730874300003052	0.9556485414505	0.582929074764252	53.1875	2553
True	False	False	False	False	-2597.39233398438	-1397.40966796875	35.4925422668457	0.857371628284454	0.962256669998169	1	51.3125	1642
True	False	False	False	False	-2594.8798828125	-1890.02258300781	36.6016845703125	0.691693365573883	0.920347630977631	0.486534744501114	67.2121200561523	2218
True	False	False	False	False	-2594.7919921875	-1485.45361328125	57.6753807067871	0.805326879024506	0.955270767211914	1	53.8846168518066	2802
True	False	False	False	False	-2594.3369140625	-1288.81921386719	22.1828384399414	0.691018760204315	0.941173493862152	0.485164731740952	50.6500015258789	1013
True	False	False	False	False	-2592.99365234375	-692.287109375	118.678184509277	0.634296417236328	0.936431050300598	0.390219837427139	54.9906539916992	5884
True	False	False	False	False	-2592.06787109375	-1264.07482910156	16.6371288299561	0.646814525127411	0.894671499729156	0.408391445875168	50.8666648864746	763
True	False	False	False	False	-2590.49243164063	-1499.27563476563	37.7108268737793	0.712653756141663	0.947963654994965	0.533345997333527	49.294116973877	1676
True	False	False	False	False	-2591.0654296875	20.100414276123	15.5279874801636	0.800106346607208	0.94487601518631	1	41.1428565979004	576
True	False	False	False	False	-2589.98803710938	-1328.494140625	22.1828384399414	0.55325049161911	0.918791830539703	0.295611768960953	54.4500007629395	1089
True	False	False	False	False	-2589.31469726563	-1357.61303710938	19.9645557403564	0.64491605758667	0.903989851474762	0.405553311109543	48.6666679382324	876
True	False	False	False	False	-2588.71801757813	-1421.02124023438	36.6016845703125	0.618217408657074	0.943500638008118	0.368579924106598	48.9393920898438	1615
True	False	False	False	False	-2588.00366210938	-1371.31359863281	37.7108268737793	0.802700221538544	0.964570224285126	1	52.794116973877	1795
True	False	False	False	False	-2587.86547851563	-1194.80322265625	14.4188451766968	0.619212806224823	0.917674422264099	0.369869381189346	49.3846168518066	642
True	False	False	False	False	-2587.81958007813	-1663.56970214844	18.8554134368896	0.685223281383514	0.936461865901947	0.473690927028656	56.470588684082	960
True	False	False	False	False	-2587.7294921875	-1461.3935546875	28.8376903533936	0.681263327598572	0.941819429397583	0.466138988733292	48.038459777832	1249
True	False	False	False	False	-2585.22485351563	-1236.94921875	31.0559749603271	0.774550676345825	0.954506158828735	0.789673984050751	53.8571434020996	1508
True	False	False	False	False	-2583.107421875	-1386.98474121094	36.6016845703125	0.820213973522186	0.956876516342163	1	52.2727279663086	1725
True	False	False	False	False	-2580.43090820313	-1777.83630371094	75.4216537475586	0.645474910736084	0.944060981273651	0.406385600566864	58.25	3961
True	False	False	False	False	-2580.29174804688	-1085.57446289063	38.8199691772461	0.770017266273499	0.953058242797852	0.754476308822632	47.2857131958008	1655
True	False	False	False	False	-2577.33251953125	-1578.21215820313	35.4925422668457	0.718531548976898	0.949911177158356	0.548247933387756	49.3125	1578
True	False	False	False	False	-2574.36865234375	-1708.02661132813	78.7490768432617	0.540542423725128	0.895315289497375	0.28340482711792	59.2957763671875	4210
True	False	False	False	False	-2574.66235351563	-1679.87060546875	19.9645557403564	0.509459018707275	0.869422912597656	0.255700469017029	53.1666679382324	957
True	False	False	False	False	-2573.63525390625	-1278.09912109375	62.1119499206543	0.624954640865326	0.905174374580383	0.377432435750961	56.3214302062988	3154
True	False	False	False	False	-2572.81591796875	-1253.25451660156	49.9113883972168	0.843023717403412	0.962561309337616	1	58.5999984741211	2637
True	False	False	False	False	-2570.21606445313	-1488.11462402344	69.8759460449219	0.713352918624878	0.94693511724472	0.535071432590485	52.9206352233887	3334
True	False	False	False	False	-2572.103515625	-1349.96997070313	13.3097038269043	0.615151524543762	0.924317836761475	0.364647418260574	46.3333320617676	556
True	False	False	False	False	-2570.30102539063	-1400.20971679688	37.7108268737793	0.763439774513245	0.959012150764465	0.71349173784256	52.0882339477539	1771
True	False	False	False	False	-2569.9794921875	-1329.01049804688	23.2919807434082	0.725569725036621	0.941173493862152	0.567398190498352	52.3333320617676	1099
True	False	False	False	False	-2570.19262695313	-1311.28796386719	44.3656768798828	0.799694657325745	0.95525187253952	1	55.4749984741211	2219
True	False	False	False	False	-2558.2666015625	-1858.38317871094	77.6399383544922	0.729374051094055	0.948343932628632	0.578431367874146	64.457145690918	4512
True	False	False	False	False	-2564.240234375	-1167.67932128906	57.6753807067871	0.597470939159393	0.953056037425995	0.34304004907608	53.0769233703613	2760
True	False	False	False	False	-2562.419921875	-448.479461669922	14.4188451766968	0.666414141654968	0.894881248474121	0.43965283036232	40.769229888916	530
True	False	False	False	False	-2560.00854492188	-863.707153320313	78.7490768432617	0.776393234729767	0.965045392513275	0.80655974149704	51.3098602294922	3643
[truncated: 30,903 more rows]
