# Supplementary material for: Gene Delivery Mediated by Backbone-Degradable RAFT Copolymers
Source: Biomacromolecules. 2026 Feb 12;27(3):1846–56. doi: 10.1021/acs.biomac.5c01662 (PMC12977016; doi:10.1021/acs.biomac.5c01662)
Supplement: Supplementary file 2 [file bm5c01662_si_002.zip › Celigo Raw Data/Object (Cell)-Level Data/Blue/7-15-2024-9-13-53-PM_object_G8.csv]

Plate ID	PM_2024_07_15_PPP41-45_NP_5_10_20_PEIpro_200ngwell_U2OS_6k_Plate2
Plate Name
Plate Description
Scan ID	7/15/2024 9:13:53 PM
Scan Description
Scan Result ID	7/15/2024 9:13:53 PM
Scan Result Description
Software Version	5.1.0.0
Experiment Name
Application Name	Target 1
Plate Type	96-Well BD Falcon™ 353072 Plate
Acquisition Start/End Times	7/15/2024 9:13:53 PM - 7/15/2024 9:15:42 PM
Analysis Start Time	7/15/2024 9:13:53 PM
User ID	Local Administrator
Scan Area Object-Level Data CSV Report
Row	G
Column	8
Total	Class 1	Class 2	Class 3	Class 4	X Position (µm)	Y Position (µm)	Target 1: Area (µm²)	Target 1: Form Factor	Target 1: Smoothness	Target 1: Aspect Ratio	Target 1: Mean Intensity	Target 1: Integrated Intensity
True	False	False	False	False	-1907.83312988281	-2985.15942382813	105.36848449707	0.795948684215546	0.954277694225311	1	181.568420410156	17249
True	False	False	False	False	-1953.19897460938	-2972.537109375	11.0914192199707	0.735508561134338	0.937464773654938	0.597400009632111	155.199996948242	1552
True	False	False	False	False	-2017.07177734375	-2912.98364257813	145.297592163086	0.494484126567841	0.903839349746704	0.243311256170273	172.977096557617	22660
True	False	False	False	False	-2062.76513671875	-2893.35791015625	32.1651153564453	0.510125994682312	0.928163945674896	0.256265819072723	141.862075805664	4114
True	False	False	False	False	-2100.927734375	-2862.20385742188	470.276184082031	0.179457455873489	0.934905350208282	0.0647614002227783	129.26887512207	54810
True	False	False	False	False	-2081.3857421875	-2830.79907226563	84.2947845458984	0.721413135528564	0.932111859321594	0.555903851985931	155.026321411133	11782
True	False	False	False	False	-2184.35302734375	-2791.54663085938	453.639068603516	0.149490520358086	0.959394216537476	0.0527353994548321	128.017120361328	52359
True	False	False	False	False	-2250.57666015625	-2736.552734375	123.114753723145	0.279302209615707	0.91281259059906	0.109426200389862	124.090087890625	13774
True	False	False	False	False	-2292.25146484375	-2688.42919921875	95.3862075805664	0.720543026924133	0.938522040843964	0.55356627702713	177.348831176758	15252
True	False	False	False	False	-2339.30151367188	-2660.26318359375	124.223899841309	0.128961771726608	0.852607488632202	0.0448112227022648	127.5625	14287
True	False	False	False	False	-2386.4873046875	-2613.79711914063	239.574661254883	0.361009359359741	0.96624618768692	0.152681887149811	122.291664123535	26415
True	False	False	False	False	-2414.2421875	-2576.0849609375	65.4393768310547	0.682038903236389	0.906485676765442	0.467600554227829	157.983047485352	9321
True	False	False	False	False	-2478.00634765625	-2502.04321289063	15.5279874801636	0.800106346607208	0.94487601518631	1	76.5714263916016	1072
True	False	False	False	False	-2520.12963867188	-2474.66186523438	179.680999755859	0.368505954742432	0.936610043048859	0.157030612230301	123	19926
True	False	False	False	False	-2542.20874023438	-2433.775390625	28.8376903533936	0.735885262489319	0.946757137775421	0.598617315292358	87.7692337036133	2282
True	False	False	False	False	-2573.6240234375	-2400.96752929688	145.297592163086	0.530633151531219	0.893447279930115	0.274257957935333	159.106872558594	20843
True	False	False	False	False	-2608.22387695313	-2375.43286132813	48.80224609375	0.484010845422745	0.938601315021515	0.234974905848503	134	5896
True	False	False	False	False	-2624.61181640625	-2354.93896484375	38.8199691772461	0.503473162651062	0.956891655921936	0.250679224729538	126.65714263916	4433
True	False	False	False	False	-2639.0986328125	-2322.67236328125	82.0765075683594	0.693152844905853	0.922413349151611	0.489524483680725	146.175674438477	10817
True	False	False	False	False	-2722.216796875	-2204.3994140625	98.7136306762695	0.768758356571198	0.945669829845428	0.745877683162689	151.831466674805	13513
True	False	False	False	False	-2750.08764648438	-2172.15747070313	38.8199691772461	0.68638277053833	0.949666619300842	0.475945204496384	83.542854309082	2924
True	False	False	False	False	-2788.85083007813	-2135.88793945313	622.228637695313	0.163474604487419	0.953588664531708	0.0582772977650166	123.513366699219	69291
True	False	False	False	False	-2834.00903320313	-2069.18481445313	239.574661254883	0.374326139688492	0.95822012424469	0.160456851124763	124.518516540527	26896
True	False	False	False	False	-2847.12133789063	-2031.31726074219	13.3097038269043	0.615151524543762	0.928345501422882	0.364647418260574	86.6666641235352	1040
True	False	False	False	False	-2861.5517578125	-2026.85498046875	96.4953460693359	0.578938901424408	0.957267701625824	0.322130024433136	128.781616210938	11204
True	False	False	False	False	-2883.31811523438	-1990.97021484375	228.483245849609	0.336264252662659	0.940893232822418	0.138815328478813	126.063110351563	25969
True	False	False	False	False	-2921.05859375	-1911.32397460938	89.8404998779297	0.794242918491364	0.960885882377625	1	165.901229858398	13438
True	False	False	False	False	-2890.91430664063	-1960.58459472656	94.2770690917969	0.654927790164948	0.942605793476105	0.420880168676376	162.764709472656	13835
True	False	False	False	False	-2872.98681640625	-1953.65124511719	149.734161376953	0.599107623100281	0.912922739982605	0.34496808052063	161.888885498047	21855
True	False	False	False	False	-2861.21337890625	-2009.72229003906	72.0942230224609	0.715016007423401	0.925052344799042	0.539225459098816	155.353851318359	10098
True	False	False	False	False	-2841.69946289063	-1903.9541015625	9.98227787017822	0.754574596881866	0.933233201503754	0.669301986694336	49.3333320617676	444
True	False	False	False	False	-2841.22436523438	-2043.35070800781	66.5485153198242	0.646814525127411	0.886231243610382	0.408391445875168	165.783340454102	9947
True	False	False	False	False	-2813.69946289063	-1899.75671386719	131.987884521484	0.759082078933716	0.927720248699188	0.690548181533813	165.689071655273	19717
True	False	False	False	False	-2811.42553710938	-2087.68383789063	49.9113883972168	0.685194611549377	0.914017677307129	0.47363543510437	146.488891601563	6592
True	False	False	False	False	-2761.0341796875	-2074.5595703125	148.625015258789	0.650714099407196	0.888079464435577	0.414319545030594	162.544769287109	21781
True	False	False	False	False	-2803.31958007813	-2071.72973632813	234.028945922852	0.630091667175293	0.910729765892029	0.3843874335289	177.739334106445	37503
True	False	False	False	False	-2808.13745117188	-2010.42846679688	116.459907531738	0.773055732250214	0.954980790615082	0.777210652828217	144.190475463867	15140
True	False	False	False	False	-2780.30151367188	-2005.33203125	112.023338317871	0.787644565105438	0.947622299194336	1	145.841583251953	14730
True	False	False	False	False	-2805.32568359375	-1998.14807128906	21.0736961364746	0.633466780185699	0.950055003166199	0.389058798551559	60.9473686218262	1158
True	False	False	False	False	-2778.703125	-1997.46459960938	53.2388153076172	0.624796748161316	0.956963658332825	0.377221554517746	75.9583358764648	3646
True	False	False	False	False	-2763.93017578125	-1899.45153808594	87.6222152709961	0.75999253988266	0.957044959068298	0.695125102996826	156.810119628906	12388
True	False	False	False	False	-2739.38623046875	-2187.94604492188	25.5102653503418	0.705347895622253	0.941462934017181	0.516008198261261	88.6521759033203	2039
True	False	False	False	False	-2737.30029296875	-2093.52514648438	126.442184448242	0.775840818881989	0.950238645076752	0.801295220851898	159.535095214844	18187
True	False	False	False	False	-2710.87133789063	-2070.08837890625	158.607299804688	0.75994735956192	0.955550789833069	0.694895327091217	162.979019165039	23306
True	False	False	False	False	-2700.60180664063	-2016.68530273438	93.1679229736328	0.674616158008575	0.909500598907471	0.453943878412247	154.869049072266	13009
True	False	False	False	False	-2705.12719726563	-2000.34851074219	141.970169067383	0.729068458080292	0.936839163303375	0.577525734901428	170.484375	21822
True	False	False	False	False	-2702.27294921875	-1909.62548828125	75.4216537475586	0.797777712345123	0.9591423869133	1	149.617645263672	10174
True	False	False	False	False	-2699.86279296875	-2258.33715820313	929.4609375	0.0848378464579582	0.939905643463135	0.028569808229804	123.568016052246	103550
True	False	False	False	False	-2668.93139648438	-2271.61645507813	82.0765075683594	0.702428579330444	0.916092991828918	0.5094074010849	149	11026
True	False	False	False	False	-2682.43920898438	-2052.10766601563	79.8582229614258	0.725530564785004	0.922086954116821	0.56728732585907	125.652778625488	9047
True	False	False	False	False	-2681.89135742188	-1927.02075195313	16.6371288299561	0.76893937587738	0.938069105148315	0.747088372707367	48	720
True	False	False	False	False	-2681.49951171875	-2241.837890625	158.607299804688	0.71760094165802	0.927749216556549	0.545826494693756	151.370635986328	21646
True	False	False	False	False	-2635.47387695313	-2340.63012695313	89.8404998779297	0.447389423847198	0.927680253982544	0.207712739706039	124.777778625488	10107
True	False	False	False	False	-2603.63916015625	-2076.8037109375	151.952453613281	0.735381960868835	0.931028187274933	0.596992313861847	166.109481811523	22757
True	False	False	False	False	-2600.72241210938	-2354.44482421875	164.153015136719	0.814018249511719	0.962469756603241	1	162.959457397461	24118
True	False	False	False	False	-2588.521484375	-2379.74267578125	41.0382537841797	0.693152844905853	0.944926857948303	0.489524483680725	95.7027053833008	3541
True	False	False	False	False	-2585.07275390625	-2251.42602539063	163.043869018555	0.777985334396362	0.940436184406281	0.822903335094452	156.782318115234	23047
True	False	False	False	False	-2580.1435546875	-2206.380859375	92.0587844848633	0.666585028171539	0.937555074691772	0.43994265794754	126.710845947266	10517
True	False	False	False	False	-2567.40649414063	-2422.51220703125	9.98227787017822	0.497925460338593	0.925560414791107	0.246108084917068	127.777778625488	1150
True	False	False	False	False	-2552.79418945313	-2420.17114257813	35.4925422668457	0.599483549594879	0.942492067813873	0.345412909984589	79.125	2532
True	False	False	False	False	-2545.09106445313	-2285.98681640625	89.8404998779297	0.606388568878174	0.879645824432373	0.353718668222427	131.370376586914	10641
True	False	False	False	False	-2562.44482421875	-2046.61413574219	547.916137695313	0.704944729804993	0.92435210943222	0.515086114406586	110.771255493164	54721
True	False	False	False	False	-2554.26977539063	-1958.84948730469	11.0914192199707	0.763594925403595	0.936281979084015	0.714360892772675	44.9000015258789	449
True	False	False	False	False	-2540.14599609375	-2349.03271484375	123.114753723145	0.785416007041931	0.948640644550323	1	141.81982421875	15742
True	False	False	False	False	-2531.65405273438	-2449.830078125	102.041061401367	0.629056334495544	0.906382858753204	0.382970869541168	162.75	14973
True	False	False	False	False	-2525.6279296875	-2371.34692382813	86.513069152832	0.785991430282593	0.949857115745544	1	136.153839111328	10620
True	False	False	False	False	-2523.18139648438	-2335.35815429688	119.787330627441	0.67108416557312	0.945681035518646	0.447692304849625	108.175926208496	11683
True	False	False	False	False	-2521.49365234375	-2006.44274902344	146.40673828125	0.662400841712952	0.937151074409485	0.432938277721405	134.068176269531	17697
True	False	False	False	False	-2490.8603515625	-2495.19287109375	84.2947845458984	0.721413135528564	0.928645551204681	0.555903851985931	165.592102050781	12585
True	False	False	False	False	-2480.33129882813	-2382.95239257813	206.300399780273	0.760025501251221	0.937849640846252	0.695292770862579	156.145156860352	29043
True	False	False	False	False	-2482.5869140625	-2162.0478515625	9.98227787017822	0.754574596881866	0.933233201503754	0.669301986694336	34.4444427490234	310
True	False	False	False	False	-2481.31665039063	-2297.88403320313	158.607299804688	0.691682934761047	0.917060911655426	0.486513465642929	152.146850585938	21757
True	False	False	False	False	-2455.84155273438	-2543.55200195313	512.423583984375	0.182226806879044	0.96255886554718	0.0659017115831375	121.417747497559	56095
True	False	False	False	False	-2411.8193359375	-2528.97680664063	83.1856460571289	0.721511900424957	0.928085088729858	0.556170701980591	133.839996337891	10038
True	False	False	False	False	-2436.44848632813	-2396.50122070313	89.8404998779297	0.560166120529175	0.851760387420654	0.302496165037155	134.962966918945	10932
True	False	False	False	False	-2452.7939453125	-2166.2099609375	93.1679229736328	0.655070722103119	0.888643324375153	0.421105623245239	141.261901855469	11866
True	False	False	False	False	-2449.91381835938	-2331.83276367188	92.0587844848633	0.716931939125061	0.919881761074066	0.544100821018219	134.939758300781	11200
True	False	False	False	False	-2432.83813476563	-2124.27124023438	22.1828384399414	0.735508561134338	0.947545111179352	0.597400009632111	31	620
True	False	False	False	False	-2425.92724609375	-2489.82885742188	9.98227787017822	0.687235474586487	0.9244145154953	0.47761595249176	36.7777786254883	331
True	False	False	False	False	-2419.98168945313	-2316.26611328125	96.4953460693359	0.751482903957367	0.931855976581573	0.655898630619049	127.13793182373	11061
True	False	False	False	False	-2425.61279296875	-2190.15649414063	29.9468326568604	0.764188587665558	0.946757137775421	0.717723667621613	33.6666679382324	909
True	False	False	False	False	-2401.29541015625	-2586.19677734375	73.203369140625	0.747322142124176	0.948828041553497	0.639100313186646	149.439392089844	9863
True	False	False	False	False	-2386.41381835938	-2496.50439453125	149.734161376953	0.599107623100281	0.878411889076233	0.34496808052063	155.029632568359	20929
True	False	False	False	False	-2397.3603515625	-2273.2294921875	79.8582229614258	0.641468942165375	0.89324814081192	0.400477290153503	128.125	9225
True	False	False	False	False	-2362.16723632813	-2327.1142578125	149.734161376953	0.693598926067352	0.907786548137665	0.490445405244827	154.214813232422	20819
True	False	False	False	False	-2359.72021484375	-2630.24096679688	70.9850845336914	0.778467297554016	0.953661262989044	0.828254580497742	160.78125	10290
True	False	False	False	False	-2333.12866210938	-2490.8193359375	115.350761413574	0.765693306922913	0.946716666221619	0.7265265583992	141.019226074219	14666
True	False	False	False	False	-2341.05517578125	-2444.80883789063	272.848907470703	0.716199934482574	0.932421386241913	0.542226374149323	167.821136474609	41284
True	False	False	False	False	-2358.71362304688	-2379.93823242188	105.36848449707	0.683284997940063	0.916589319705963	0.469966500997543	118	11210
True	False	False	False	False	-2359.20947265625	-2257.3671875	89.8404998779297	0.779232859611511	0.941825449466705	0.837222635746002	136.790130615234	11080
True	False	False	False	False	-2346.17846679688	-2213.02783203125	78.7490768432617	0.739793658256531	0.938427865505219	0.611645519733429	136.323944091797	9679
True	False	False	False	False	-2351.08618164063	-2192.90283203125	24.401123046875	0.830724716186523	0.955192744731903	1	38.2272720336914	841
True	False	False	False	False	-2345.86865234375	-2427.46630859375	28.8376903533936	0.778573036193848	0.945234656333923	0.82945716381073	72.8076934814453	1893
True	False	False	False	False	-2330.97900390625	-2476.25219726563	33.2742576599121	0.803785860538483	0.955226957798004	1	64.5	1935
True	False	False	False	False	-2302.59521484375	-2673.64208984375	156.389007568359	0.620066940784454	0.908400416374207	0.370980858802795	173.439712524414	24455
True	False	False	False	False	-2281.33154296875	-2629.28979492188	62.1119499206543	0.564301550388336	0.867237448692322	0.306699156761169	105.678573608398	5918
True	False	False	False	False	-2300.46166992188	-2314.08642578125	214.064392089844	0.713944494724274	0.916551113128662	0.536540806293488	165.088088989258	31862
True	False	False	False	False	-2299.09765625	-2611.43310546875	128.660461425781	0.798443734645844	0.951431930065155	1	147.922409057617	17159
True	False	False	False	False	-2297.39428710938	-2545.03344726563	173.026138305664	0.79824435710907	0.96246874332428	1	159.762817382813	24923
True	False	False	False	False	-2281.99609375	-2455.50903320313	127.551322937012	0.681720435619354	0.907652080059052	0.466999381780624	132	15180
True	False	False	False	False	-2274.078125	-2524.63061523438	169.698715209961	0.703330039978027	0.934522867202759	0.511426985263824	158.954254150391	24320
True	False	False	False	False	-2272.40502929688	-2705.94458007813	177.462707519531	0.510307312011719	0.960298359394073	0.256419688463211	125.675003051758	20108
True	False	False	False	False	-2241.26904296875	-2692.083984375	232.919815063477	0.58589494228363	0.946827352046967	0.329787790775299	87.2666702270508	18326
True	False	False	False	False	-2248.89892578125	-2564.31958007813	128.660461425781	0.720794081687927	0.940285503864288	0.554238379001617	139.801727294922	16217
True	False	False	False	False	-2224.134765625	-2535.54736328125	95.3862075805664	0.720543026924133	0.926652908325195	0.55356627702713	125.779067993164	10817
True	False	False	False	False	-2243.59814453125	-2289.58056640625	255.102645874023	0.712327122688293	0.928899526596069	0.532544136047363	173.295654296875	39858
True	False	False	False	False	-2221.92724609375	-2747.07983398438	95.3862075805664	0.733483374118805	0.96352082490921	0.590964496135712	157.441864013672	13540
True	False	False	False	False	-2169.63061523438	-2734.2275390625	13.3097038269043	0.685805439949036	0.934609174728394	0.474820286035538	85.8333358764648	1030
True	False	False	False	False	-2221.14575195313	-2700.1767578125	291.704345703125	0.358739495277405	0.774989604949951	0.151379138231277	160.174911499023	42126
True	False	False	False	False	-2176.42993164063	-2720.45336914063	364.90771484375	0.572062313556671	0.92752867937088	0.314769566059113	130.063827514648	42791
True	False	False	False	False	-2164.52001953125	-2624.72827148438	97.6044921875	0.809059381484985	0.951477408409119	1	61.8409080505371	5442
True	False	False	False	False	-2141.44409179688	-2829.52368164063	31.0559749603271	0.695939123630524	0.950105845928192	0.495332807302475	137	3836
True	False	False	False	False	-2133.09423828125	-2814.95385742188	119.787330627441	0.785884737968445	0.938972055912018	1	180.092590332031	19450
True	False	False	False	False	-2137.41455078125	-2782.14916992188	324.978576660156	0.627059996128082	0.962540626525879	0.380260765552521	84.4709930419922	24750
True	False	False	False	False	-2139.66137695313	-2429.6748046875	181.899276733398	0.699367880821228	0.947245180606842	0.502670288085938	170.615859985352	27981
True	False	False	False	False	-2129.57202148438	-2177.08276367188	235.138092041016	0.719015598297119	0.931026995182037	0.549516916275024	181.679244995117	38516
True	False	False	False	False	-2128.04418945313	-2762.07861328125	28.8376903533936	0.797349810600281	0.959619760513306	1	50.1153831481934	1303
True	False	False	False	False	-2088.51977539063	-2733.4697265625	83.1856460571289	0.80851811170578	0.962681770324707	1	144.266662597656	10820
True	False	False	False	False	-2119.12646484375	-2574.52514648438	138.64274597168	0.704681634902954	0.950212419033051	0.514486134052277	171.951995849609	21494
True	False	False	False	False	-2108.40771484375	-2503.29223632813	114.241622924805	0.732298254966736	0.960951387882233	0.587279975414276	150.44660949707	15496
True	False	False	False	False	-2102.1044921875	-2563.55053710938	92.0587844848633	0.798473179340363	0.960534572601318	1	150.879516601563	12523
True	False	False	False	False	-2093.8662109375	-2469.06176757813	95.3862075805664	0.742845177650452	0.937609851360321	0.62236750125885	135.755813598633	11675
True	False	False	False	False	-2097.08349609375	-2425.75219726563	87.6222152709961	0.703833937644958	0.914467632770538	0.512563169002533	138.037979125977	10905
True	False	False	False	False	-2086.8134765625	-2684.49438476563	300.577453613281	0.72519838809967	0.949183166027069	0.566348493099213	93.918815612793	25452
True	False	False	False	False	-2070.28662109375	-2632.11352539063	86.513069152832	0.694924652576447	0.921006679534912	0.49320250749588	148.16667175293	11557
True	False	False	False	False	-2084.37182617188	-2510.59497070313	14.4188451766968	0.560572564601898	0.925363481044769	0.302906334400177	40.8461532592773	531
True	False	False	False	False	-2066.13916015625	-2801.43408203125	144.188446044922	0.681213140487671	0.912385880947113	0.466044723987579	172.484619140625	22423
True	False	False	False	False	-2065.57836914063	-2768.94970703125	252.884368896484	0.779482901096344	0.936382412910461	0.84029096364975	185.692977905273	42338
True	False	False	False	False	-2061.2412109375	-2528.99438476563	82.0765075683594	0.612305581569672	0.867944419384003	0.361048519611359	154.324325561523	11420
True	False	False	False	False	-2055.76098632813	-2847.66943359375	94.2770690917969	0.571999788284302	0.857389211654663	0.314703583717346	152.423522949219	12956
True	False	False	False	False	-2054.42724609375	-2881.73291015625	93.1679229736328	0.686474680900574	0.904826283454895	0.476124733686447	169.880950927734	14270
True	False	False	False	False	-2051.798828125	-2511.9609375	183.008422851563	0.701034069061279	0.967014491558075	0.506315171718597	169.193939208984	27917
True	False	False	False	False	-2043.96936035156	-2906.10961914063	116.459907531738	0.467737764120102	0.929755985736847	0.222516342997551	132.304763793945	13892
True	False	False	False	False	-2033.15112304688	-2864.99584960938	113.132476806641	0.643585920333862	0.939853668212891	0.403582990169525	143.127456665039	14599
True	False	False	False	False	-2023.94982910156	-2720.22094726563	256.211791992188	0.798755407333374	0.952929079532623	1	186.454544067383	43071
True	False	False	False	False	-2042.07946777344	-2596.78369140625	104.259346008301	0.695448517799377	0.907914757728577	0.494300276041031	158.319152832031	14882
True	False	False	False	False	-2036.275390625	-2539.31176757813	105.36848449707	0.62230783700943	0.869752109050751	0.373919248580933	149.315795898438	14185
True	False	False	False	False	-2018.24096679688	-2627.99731445313	194.099838256836	0.700206875801086	0.931888401508331	0.504499018192291	174.199996948242	30485
True	False	False	False	False	-2013.08776855469	-2582.66577148438	83.1856460571289	0.721511900424957	0.925617635250092	0.556170701980591	157.320007324219	11799
True	False	False	False	False	-1997.12756347656	-2800.5361328125	94.2770690917969	0.767170608043671	0.953613638877869	0.735596120357513	136.117645263672	11570
True	False	False	False	False	-1990.15258789063	-2623.06298828125	137.533599853516	0.622255384922028	0.911932647228241	0.373850047588348	158.774200439453	19688
True	False	False	False	False	-1991.09069824219	-2544.951171875	145.297592163086	0.738506317138672	0.94312196969986	0.607271134853363	166.4580078125	21806
True	False	False	False	False	-1983.77319335938	-2947.97314453125	265.084930419922	0.195251151919365	0.896990716457367	0.0713334158062935	132.230133056641	31603
True	False	False	False	False	-1929.41040039063	-2972.07666015625	102.041061401367	0.688737690448761	0.905860006809235	0.480586379766464	187.130432128906	17216
True	False	False	False	False	-1961.74169921875	-2842.6318359375	168.589569091797	0.745215535163879	0.92026948928833	0.631068110466003	189.934204101563	28870
True	False	False	False	False	-1969.81665039063	-2655.16748046875	157.498153686523	0.762220680713654	0.943221032619476	0.706796109676361	188.070419311523	26706
True	False	False	False	False	-1943.45397949219	-2559.12573242188	109.805053710938	0.712054908275604	0.953440308570862	0.531877756118774	121.262626647949	12005
True	False	False	False	False	-1967.73889160156	-2522.65991210938	148.625015258789	0.802791655063629	0.968855977058411	1	170.380599975586	22831
True	False	False	False	False	-1956.29638671875	-2544.30346679688	14.4188451766968	0.805326879024506	0.942608833312988	1	61.230770111084	796
True	False	False	False	False	-1948.74621582031	-2379.69458007813	89.8404998779297	0.779232859611511	0.958789765834808	0.837222635746002	111.320983886719	9017
True	False	False	False	False	-1942.86389160156	-2959.3349609375	143.079315185547	0.669323861598969	0.889241874217987	0.444632470607758	190.14729309082	24529
True	False	False	False	False	-1937.26086425781	-2890.71533203125	151.952453613281	0.694207608699799	0.894091725349426	0.491707503795624	183.489044189453	25138
True	False	False	False	False	-1922.79479980469	-2770.04174804688	103.150199890137	0.74689644575119	0.944349408149719	0.637453377246857	170.913970947266	15895
True	False	False	False	False	-1937.51489257813	-2648.42797851563	22.1828384399414	0.673765122890472	0.941912531852722	0.452423572540283	67	1340
True	False	False	False	False	-1940.49877929688	-2611.8662109375	177.462707519531	0.818712174892426	0.953720211982727	1	184.71875	29555
True	False	False	False	False	-1932.09997558594	-2722.13916015625	96.4953460693359	0.799865543842316	0.953889608383179	1	166.218383789063	14461
True	False	False	False	False	-1927.37512207031	-2663.13916015625	102.041061401367	0.661707580089569	0.894636452198029	0.431795805692673	172.445648193359	15865
True	False	False	False	False	-1919.84936523438	-2793.57421875	9.98227787017822	0.687235474586487	0.9244145154953	0.47761595249176	60.1111106872559	541
True	False	False	False	False	-1902.07958984375	-3004.93798828125	29.9468326568604	0.519488573074341	0.850477576255798	0.264330595731735	136.407409667969	3683
True	False	False	False	False	-1899.31359863281	-2924.78637695313	125.333038330078	0.812749564647675	0.965875566005707	1	78.3362808227539	8852
True	False	False	False	False	-2949.76977539063	-1857.484375	74.3125076293945	0.675146460533142	0.953511893749237	0.45489576458931	100.119400024414	6708
True	False	False	False	False	-2977.30932617188	-1827.47204589844	28.8376903533936	0.560572564601898	0.947224020957947	0.302906334400177	98.5769195556641	2563
True	False	False	False	False	-3001.62231445313	-1779.50549316406	133.097030639648	0.188264980912209	0.911925375461578	0.0684056580066681	98.6750030517578	11841
True	False	False	False	False	-3030.89868164063	-1701.76623535156	140.861022949219	0.594800055027008	0.954115867614746	0.339923411607742	119.543304443359	15182
True	False	False	False	False	-3052.66333007813	-1657.02014160156	110.914192199707	0.64786285161972	0.934137403964996	0.409971982240677	121.099998474121	12110
True	False	False	False	False	-3073.00512695313	-1612.06616210938	43.256534576416	0.817455768585205	0.96039891242981	1	93.1538467407227	3633
True	False	False	False	False	-3093.67651367188	-1569.93493652344	55.4570960998535	0.743460476398468	0.939089596271515	0.624593436717987	152.539993286133	7627
True	False	False	False	False	-3111.36840820313	-1526.69372558594	86.513069152832	0.775300621986389	0.952055633068085	0.796320915222168	160.346160888672	12507
True	False	False	False	False	-3143.8203125	-1469.35632324219	42.1473922729492	0.292791247367859	0.871110379695892	0.116094000637531	107.394737243652	4081
True	False	False	False	False	-3165.732421875	-1409.92053222656	95.3862075805664	0.283896028995514	0.928135573863983	0.111677944660187	109.116279602051	9384
True	False	False	False	False	-3177.22680664063	-1346.75988769531	320.542022705078	0.597825407981873	0.926547586917877	0.343456447124481	147.747406005859	42699
True	False	False	False	False	-3204.7880859375	-1263.58532714844	143.079315185547	0.685546875	0.928302109241486	0.474318087100983	150.488372802734	19413
True	False	False	False	False	-3260.87109375	-1071.55969238281	100.931915283203	0.739883303642273	0.936261057853699	0.61195319890976	147.274719238281	13402
True	False	False	False	False	-3296.1318359375	-963.446838378906	33.2742576599121	0.364906549453735	0.867587745189667	0.154933705925941	102.733329772949	3082
True	False	False	False	False	-3303.56225585938	-926.292175292969	102.041061401367	0.194930016994476	0.881357133388519	0.0711981058120728	101.532608032227	9341
True	False	False	False	False	-3312.60571289063	-879.815551757813	79.8582229614258	0.297878384590149	0.871540069580078	0.118653416633606	100.472221374512	7234
True	False	False	False	False	-3319.1103515625	-776.048828125	87.6222152709961	0.601448595523834	0.903719007968903	0.347750335931778	114.481010437012	9044
True	False	False	False	False	-3340.40698242188	-688.7412109375	290.595184326172	0.102924697101116	0.876997232437134	0.0351023599505424	95.213737487793	24946
True	False	False	False	False	-3350.265625	-601.175537109375	72.0942230224609	0.229190498590469	0.83869206905365	0.0860489383339882	91.7846145629883	5966
True	False	False	False	False	-3363.95727539063	-370.755920410156	12.2005615234375	0.443379789590836	0.920696794986725	0.204890042543411	86.7272720336914	954
True	False	False	False	False	-3364.54125976563	-267.87841796875	58.7845230102539	0.43628990650177	0.964161574840546	0.199970856308937	85.698112487793	4542
True	False	False	False	False	-3364.048828125	-213.081604003906	24.401123046875	0.244053766131401	0.956522822380066	0.0927662923932076	83.7727279663086	1843
True	False	False	False	False	-3363.57495117188	-195.131713867188	42.1473922729492	0.401537328958511	0.942494630813599	0.177090778946877	83.2631607055664	3164
True	False	False	False	False	-3362.77783203125	-181.567672729492	13.3097038269043	0.359341382980347	0.8040851354599	0.151723966002464	81.9166641235352	983
True	False	False	False	False	-3362.06079101563	-170.584442138672	13.3097038269043	0.517451584339142	0.885753393173218	0.262555181980133	81.3333358764648	976
True	False	False	False	False	-3361.58471679688	-150.912338256836	21.0736961364746	0.301473647356033	0.828056573867798	0.120477437973022	84.0526351928711	1597
True	False	False	False	False	-3356.97387695313	-515.300842285156	94.2770690917969	0.148644551634789	0.847631514072418	0.0524039566516876	89.9647064208984	7647
True	False	False	False	False	-3349.26513671875	-482.271453857422	78.7490768432617	0.652763843536377	0.899792492389679	0.41749033331871	134.661972045898	9561
True	False	False	False	False	-3353.06665039063	-403.733184814453	58.7845230102539	0.658656656742096	0.92033851146698	0.426826924085617	110.452827453613	5854
True	False	False	False	False	-3355.283203125	-296.760681152344	93.1679229736328	0.636362612247467	0.970905840396881	0.393133908510208	89.7857131958008	7542
True	False	False	False	False	-3354.59130859375	-245.181625366211	92.0587844848633	0.753171443939209	0.945896327495575	0.663112580776215	143.50602722168	11911
True	False	False	False	False	-3354.57080078125	-336.605895996094	117.569046020508	0.560996234416962	0.960596978664398	0.303334563970566	96.6509399414063	10245
True	False	False	False	False	-3349.63256835938	-127.00700378418	75.4216537475586	0.743587911128998	0.956834018230438	0.62505716085434	139.352935791016	9476
True	False	False	False	False	-3349.3857421875	-470.168640136719	9.98227787017822	0.687235474586487	0.9244145154953	0.47761595249176	80.3333358764648	723
True	False	False	False	False	-3348.3837890625	-109.761177062988	72.0942230224609	0.833017647266388	0.962158918380737	1	141.70768737793	9211
True	False	False	False	False	-3348.44213867188	16.4528484344482	17.7462711334229	0.604163408279419	0.938502132892609	0.351013720035553	97.875	1566
True	False	False	False	False	-3347.04223632813	-630.475524902344	112.023338317871	0.196215763688087	0.860469877719879	0.0717402920126915	91.2970275878906	9221
True	False	False	False	False	-3342.3447265625	-569.025329589844	98.7136306762695	0.702530324459076	0.966486155986786	0.509634494781494	89.764045715332	7989
True	False	False	False	False	-3344.90405273438	54.840503692627	75.4216537475586	0.530295372009277	0.929310262203217	0.273951560258865	100.176467895508	6812
True	False	False	False	False	-3344.5673828125	-548.811889648438	58.7845230102539	0.762402236461639	0.939164698123932	0.707778513431549	118.792449951172	6296
True	False	False	False	False	-3332.28271484375	-172.395584106445	14.4188451766968	0.805326879024506	0.942608833312988	1	47.3846168518066	616
True	False	False	False	False	-3344.2568359375	-46.8068733215332	96.4953460693359	0.751482903957367	0.96260392665863	0.655898630619049	90.1839065551758	7846
True	False	False	False	False	-3342.61474609375	-22.1639862060547	78.7490768432617	0.808810293674469	0.9616379737854	1	161.830978393555	11490
True	False	False	False	False	-3341.42553710938	0.350713729858398	74.3125076293945	0.656966328620911	0.901763558387756	0.424114376306534	125.895523071289	8435
True	False	False	False	False	-3337.841796875	33.1343994140625	117.569046020508	0.733056902885437	0.933431684970856	0.589631855487823	164.716979980469	17460
True	False	False	False	False	-3331.18188476563	-758.364196777344	36.6016845703125	0.659748077392578	0.961324214935303	0.428593575954437	104.272727966309	3441
True	False	False	False	False	-3323.904296875	-740.750427246094	107.586769104004	0.726169049739838	0.931305348873138	0.56910252571106	137.57731628418	13345
True	False	False	False	False	-3317.51586914063	-850.388549804688	83.1856460571289	0.259336173534393	0.897417306900024	0.0998590141534805	99.5466690063477	7466
True	False	False	False	False	-3312.4736328125	-823.276184082031	98.7136306762695	0.694063067436218	0.942258834838867	0.491407215595245	130	11570
True	False	False	False	False	-3309.90698242188	-690.460083007813	210.736968994141	0.537845492362976	0.911531746387482	0.280884265899658	137.136840820313	26056
True	False	False	False	False	-3308.90625	-899.628723144531	28.8376903533936	0.374008625745773	0.86338746547699	0.160268798470497	101.423080444336	2637
True	False	False	False	False	-3299.59692382813	-791.637451171875	134.206176757813	0.634052217006683	0.872832715511322	0.389877587556839	136.842971801758	16558
True	False	False	False	False	-3303.88232421875	-354.68603515625	112.023338317871	0.743605971336365	0.952893376350403	0.625122964382172	140.861389160156	14227
True	False	False	False	False	-3302.89111328125	-256.833068847656	125.333038330078	0.720809042453766	0.931150257587433	0.554278552532196	143.707962036133	16239
True	False	False	False	False	-3300.84252929688	30.0902729034424	12.2005615234375	0.741141617298126	0.94014710187912	0.616318583488464	53.9090919494629	593
True	False	False	False	False	-3299.3154296875	-948.896301269531	25.5102653503418	0.705347895622253	0.952098965644836	0.516008198261261	103.17391204834	2373
True	False	False	False	False	-3286.3984375	-762.008544921875	79.8582229614258	0.702046155929565	0.91379976272583	0.50855565071106	128.152770996094	9227
True	False	False	False	False	-3292.15673828125	-78.1676788330078	68.7667999267578	0.83834183216095	0.963199138641357	1	143.080642700195	8871
True	False	False	False	False	-3294.65356445313	-14.7987604141235	102.041061401367	0.794671595096588	0.960950613021851	1	149.760864257813	13778
True	False	False	False	False	-3282.5537109375	-406.935882568359	105.36848449707	0.772405624389648	0.943341553211212	0.772078812122345	139.778945922852	13279
True	False	False	False	False	-3278.56567382813	-1039.28686523438	190.772415161133	0.242410480976105	0.92142528295517	0.0920150205492973	104.924415588379	18047
True	False	False	False	False	-3276.91918945313	-999.873657226563	110.914192199707	0.688313543796539	0.960102736949921	0.479744225740433	120.949996948242	12095
True	False	False	False	False	-3257.2646484375	-819.917175292969	77.6399383544922	0.673411130905151	0.913703441619873	0.451793849468231	130.271423339844	9119
True	False	False	False	False	-3276.99145507813	-369.951019287109	205.191253662109	0.38608306646347	0.888302862644196	0.167516157031059	132.978378295898	24601
True	False	False	False	False	-3275.20263671875	-200.496490478516	69.8759460449219	0.795017898082733	0.957625508308411	1	145.142852783203	9144
True	False	False	False	False	-3277.38916015625	-91.8508758544922	80.9673614501953	0.814673006534576	0.94641637802124	1	144.301376342773	10534
True	False	False	False	False	-3268.1318359375	-324.903533935547	80.9673614501953	0.786957621574402	0.942876696586609	1	135.301376342773	9877
True	False	False	False	False	-3252.0888671875	-299.765655517578	79.8582229614258	0.750213325023651	0.940243661403656	0.650631964206696	133.58332824707	9618
True	False	False	False	False	-3264.3779296875	60.5391845703125	314.996307373047	0.77314817905426	0.960474669933319	0.777953743934631	162.088027954102	46033
True	False	False	False	False	-3257.16577148438	-256.389739990234	102.041061401367	0.705347895622253	0.923563718795776	0.516008198261261	138.59782409668	12751
True	False	False	False	False	-3250.412109375	-474.861999511719	98.7136306762695	0.666278839111328	0.887744843959808	0.439423590898514	133.056182861328	11842
True	False	False	False	False	-3249.72192382813	-116.811393737793	17.7462711334229	0.520357489585876	0.90538102388382	0.265091508626938	45.5625	729
True	False	False	False	False	-3247.63525390625	-899.848083496094	115.350761413574	0.78787750005722	0.947498619556427	1	136.25	14170
True	False	False	False	False	-3246.29760742188	-10.4175806045532	86.513069152832	0.750372409820557	0.930586338043213	0.651284754276276	148.679489135742	11597
True	False	False	False	False	-3245.06298828125	-1166.16650390625	806.34619140625	0.0667516887187958	0.908296585083008	0.0222016666084528	104.793670654297	76185
True	False	False	False	False	-3209.04736328125	-1060.50439453125	78.7490768432617	0.776393234729767	0.949712336063385	0.80655974149704	131.887329101563	9364
True	False	False	False	False	-3232.13061523438	-661.76806640625	25.5102653503418	0.794671595096588	0.94915634393692	1	54.7391319274902	1259
True	False	False	False	False	-3236.63159179688	-184.796981811523	262.866638183594	0.74769538640976	0.920503854751587	0.640555024147034	157.329116821289	37287
True	False	False	False	False	-3232.48583984375	-91.8718566894531	22.1828384399414	0.806145071983337	0.945084035396576	1	52	1040
True	False	False	False	False	-3232.30078125	-37.6509437561035	115.350761413574	0.778573036193848	0.963646411895752	0.82945716381073	154.086532592773	16025
True	False	False	False	False	-3224.83447265625	-553.118713378906	76.5307922363281	0.71895444393158	0.916388928890228	0.54935622215271	133.014495849609	9178
True	False	False	False	False	-3220.27758789063	-688.068176269531	105.36848449707	0.762958765029907	0.942094922065735	0.710821866989136	134.06315612793	12736
True	False	False	False	False	-3207.23461914063	-541.818420410156	85.4039306640625	0.77591460943222	0.941234946250916	0.801987648010254	131.987014770508	10163
True	False	False	False	False	-3216.0546875	-443.01318359375	113.132476806641	0.742224454879761	0.9249467253685	0.620144486427307	137.990188598633	14075
True	False	False	False	False	-3215.81127929688	-395.756072998047	87.6222152709961	0.75999253988266	0.928085088729858	0.695125102996826	140.632904052734	11110
True	False	False	False	False	-3213.95874023438	-238.860961914063	93.1679229736328	0.758145093917847	0.948464751243591	0.685944676399231	139.785720825195	11742
True	False	False	False	False	-3213.3271484375	-80.0247192382813	129.769607543945	0.669275224208832	0.896760225296021	0.444548457860947	156.094024658203	18263
True	False	False	False	False	-3208.33203125	-493.942230224609	99.8227767944336	0.701861500740051	0.916288375854492	0.508145332336426	136.800003051758	12312
True	False	False	False	False	-3205.6171875	-13.1109952926636	19.9645557403564	0.745889723300934	0.944318890571594	0.633606791496277	52.8333320617676	951
True	False	False	False	False	-3203.90234375	-1301.80725097656	228.483245849609	0.221595123410225	0.927991569042206	0.082682266831398	108.218444824219	22293
True	False	False	False	False	-3193.65625	-1134.53259277344	120.896469116211	0.793161451816559	0.953726172447205	1	143.577987670898	15650
True	False	False	False	False	-3196.03466796875	-1010.64562988281	74.3125076293945	0.827402949333191	0.964830636978149	1	140.805969238281	9434
True	False	False	False	False	-3203.3134765625	-886.022399902344	102.041061401367	0.696968555450439	0.897750914096832	0.497513294219971	136.576080322266	12565
True	False	False	False	False	-3197.50439453125	-789.943786621094	82.0765075683594	0.711891770362854	0.923872828483582	0.531479299068451	130.783782958984	9678
True	False	False	False	False	-3194.8232421875	-581.221252441406	87.6222152709961	0.735943078994751	0.916796803474426	0.598804712295532	129.683547973633	10245
True	False	False	False	False	-3187.501953125	-1089.29821777344	143.079315185547	0.810293078422546	0.955013513565063	1	143.953491210938	18570
True	False	False	False	False	-3186.24853515625	-1050.05920410156	84.2947845458984	0.68965095281601	0.898976564407349	0.482409477233887	132.894729614258	10100
True	False	False	False	False	-3186.7060546875	-694.567321777344	130.878753662109	0.825414478778839	0.956187844276428	1	139.084747314453	16412
True	False	False	False	False	-3185.33520507813	13.9660835266113	139.751892089844	0.717676758766174	0.950653076171875	0.546022891998291	162.952377319336	20532
True	False	False	False	False	-3181.798828125	-1008.65875244141	266.194061279297	0.496463984251022	0.892044186592102	0.244916766881943	146.35417175293	35125
True	False	False	False	False	-3177.21459960938	-746.200561523438	77.6399383544922	0.673411130905151	0.930586338043213	0.451793849468231	125.614288330078	8793
True	False	False	False	False	-3179.55102539063	-490.646881103516	66.5485153198242	0.829875767230988	0.965738892555237	1	133.133331298828	7988
True	False	False	False	False	-3162.03955078125	-1385.51477050781	77.6399383544922	0.729374051094055	0.933291912078857	0.578431367874146	109.114288330078	7638
True	False	False	False	False	-3149.88818359375	-1282.59606933594	196.318130493164	0.687726557254791	0.936644971370697	0.478583216667175	147.271179199219	26067
True	False	False	False	False	-3161.09155273438	-501.542694091797	102.041061401367	0.761244773864746	0.93661642074585	0.701598525047302	136.739135742188	12580
True	False	False	False	False	-3150.85107421875	-118.547439575195	87.6222152709961	0.713017404079437	0.956703662872314	0.534241855144501	127.037971496582	10036
True	False	False	False	False	-3150.80810546875	-65.1520462036133	129.769607543945	0.851375102996826	0.962570607662201	1	159.692306518555	18684
True	False	False	False	False	-3148.57958984375	11.1619234085083	148.625015258789	0.802791655063629	0.962778031826019	1	165.917907714844	22233
True	False	False	False	False	-3146.859375	-808.390380859375	112.023338317871	0.756114184856415	0.925412774085999	0.676312983036041	132.277221679688	13360
True	False	False	False	False	-3145.5419921875	-1439.00207519531	197.427261352539	0.620475888252258	0.956829071044922	0.371514648199081	155.078659057617	27604
True	False	False	False	False	-3139.00708007813	-1180.16528320313	124.223899841309	0.609807014465332	0.850679099559784	0.357928603887558	139.696426391602	15646
True	False	False	False	False	-3143.44702148438	-1134.48193359375	199.645553588867	0.729114294052124	0.916573464870453	0.577661335468292	147.888885498047	26620
True	False	False	False	False	-3136.34594726563	-1097.98266601563	19.9645557403564	0.776177406311035	0.952117681503296	0.804480254650116	59.3888893127441	1069
True	False	False	False	False	-3139.212890625	-925.558959960938	107.586769104004	0.726169049739838	0.921029627323151	0.56910252571106	131.752578735352	12780
True	False	False	False	False	-3142.20678710938	-591.197570800781	16.6371288299561	0.693598926067352	0.941181302070618	0.490445405244827	51.533332824707	773
True	False	False	False	False	-3141.9111328125	-644.775634765625	140.861022949219	0.741758704185486	0.927554607391357	0.618490815162659	137.401580810547	17450
True	False	False	False	False	-3141.2490234375	-559.085388183594	133.097030639648	0.849098384380341	0.96615344285965	1	139.891662597656	16787
True	False	False	False	False	-3136.2255859375	-1021.06463623047	144.188446044922	0.740460157394409	0.941511511802673	0.613943874835968	139.46923828125	18131
True	False	False	False	False	-3132.36328125	-523.266662597656	124.223899841309	0.774550676345825	0.951386451721191	0.789673984050751	139.267852783203	15598
True	False	False	False	False	-3130.30102539063	-1501.55139160156	118.678184509277	0.279533475637436	0.931540846824646	0.109539106488228	106.971961975098	11446
True	False	False	False	False	-3125.84643554688	-1476.63232421875	72.0942230224609	0.735999047756195	0.936886250972748	0.598986208438873	146.815383911133	9543
True	False	False	False	False	-3117.9228515625	-801.533020019531	106.477630615234	0.698564171791077	0.941218256950378	0.500930964946747	129.71875	12453
True	False	False	False	False	-3125.166015625	-109.344306945801	13.3097038269043	0.769369602203369	0.941614151000977	0.75	51	612
True	False	False	False	False	-3127.47265625	24.4579315185547	159.716445922852	0.692651450634003	0.891589343547821	0.488493382930756	164.1875	23643
True	False	False	False	False	-3117.5859375	-754.447509765625	73.203369140625	0.758328497409821	0.930650651454926	0.686837375164032	128.727279663086	8496
True	False	False	False	False	-3116.72875976563	-1274.33361816406	144.188446044922	0.740460157394409	0.940168976783752	0.613943874835968	143.769226074219	18690
True	False	False	False	False	-3109.61279296875	-1097.38232421875	210.736968994141	0.783208847045898	0.946990609169006	0.899701058864594	146.310531616211	27799
True	False	False	False	False	-3109.84008789063	-171.639801025391	80.9673614501953	0.735607385635376	0.943020641803741	0.59771865606308	131.671234130859	9612
True	False	False	False	False	-3107.68383789063	-1556.44995117188	13.3097038269043	0.554879128932953	0.928121089935303	0.297217160463333	107.583335876465	1291
True	False	False	False	False	-3099.33129882813	-1534.28515625	73.203369140625	0.762958765029907	0.945590615272522	0.710821986198425	149.590911865234	9873
True	False	False	False	False	-3105.04541015625	-1377.50988769531	251.77522277832	0.743494093418121	0.956713199615479	0.624715685844421	85.9118957519531	19502
True	False	False	False	False	-3106.8984375	-850.144714355469	133.097030639648	0.726596474647522	0.9147629737854	0.570325434207916	135.191665649414	16223
True	False	False	False	False	-3104.00390625	-1217.56530761719	102.041061401367	0.708863019943237	0.912918508052826	0.524197518825531	140.282608032227	12906
True	False	False	False	False	-3103.54443359375	-3.37433815002441	98.7136306762695	0.792926847934723	0.944016098976135	1	153.584274291992	13669
True	False	False	False	False	-3103.33251953125	-1453.5712890625	123.114753723145	0.755423963069916	0.93597012758255	0.673140406608582	149.297302246094	16572
True	False	False	False	False	-3092.52880859375	-1400.22668457031	110.914192199707	0.748627901077271	0.947171986103058	0.644232213497162	139.630004882813	13963
True	False	False	False	False	-3094.84301757813	-1198.33532714844	155.279876708984	0.762258768081665	0.939559936523438	0.707001686096191	143.271423339844	20058
True	False	False	False	False	-3088.5126953125	-1157.33288574219	78.7490768432617	0.832973837852478	0.961069166660309	1	137.591552734375	9769
True	False	False	False	False	-3091.68994140625	-1060.40002441406	278.394622802734	0.642940938472748	0.924776971340179	0.402632892131805	146.243026733398	36707
True	False	False	False	False	-3086.7197265625	-923.788269042969	69.8759460449219	0.590116620063782	0.863652944564819	0.334544777870178	127.34920501709	8023
True	False	False	False	False	-3087.11938476563	-198.368255615234	77.6399383544922	0.792614340782166	0.946846783161163	1	132.457138061523	9272
True	False	False	False	False	-3078.96215820313	-1594.05554199219	16.6371288299561	0.714476346969604	0.930929720401764	0.53786963224411	82.9333343505859	1244
True	False	False	False	False	-3076.16650390625	-1474.31689453125	86.513069152832	0.740397691726685	0.940513789653778	0.613727450370789	139.923080444336	10914
True	False	False	False	False	-3076.87036132813	-1017.73986816406	153.061584472656	0.777968525886536	0.936584711074829	0.822720050811768	139.710144042969	19280
True	False	False	False	False	-3078.43798828125	-546.389465332031	102.041061401367	0.784656643867493	0.943581461906433	0.940379023551941	138.336959838867	12727
True	False	False	False	False	-3078.05224609375	-774.433349609375	95.3862075805664	0.790671706199646	0.939011096954346	1	129	11094
True	False	False	False	False	-3077.94165039063	-363.534515380859	136.424453735352	0.764290273189545	0.946567893028259	0.718305766582489	140.66667175293	17302
True	False	False	False	False	-3074.77465820313	-1280.234375	146.40673828125	0.755079746246338	0.941360116004944	0.671576261520386	146.393936157227	19324
True	False	False	False	False	-3074.26684570313	-1239.380859375	93.1679229736328	0.748380422592163	0.954608798027039	0.643250167369843	137.988098144531	11591
True	False	False	False	False	-3071.14599609375	-1637.16662597656	27.7285480499268	0.499809145927429	0.92581444978714	0.24765145778656	104.120002746582	2603
True	False	False	False	False	-3055.8134765625	-988.641540527344	83.1856460571289	0.820133745670319	0.954116463661194	1	129	9675
True	False	False	False	False	-3065.49291992188	-643.875732421875	279.503784179688	0.485417068004608	0.875613331794739	0.23607924580574	140.932540893555	35515
True	False	False	False	False	-3070.65844726563	-11.789083480835	27.7285480499268	0.669821560382843	0.942373692989349	0.445493936538696	49.2400016784668	1231
True	False	False	False	False	-3070.36401367188	62.04736328125	150.843307495117	0.740479946136475	0.948670923709869	0.614012479782104	157.647064208984	21440
True	False	False	False	False	-3060.96435546875	-475.395629882813	86.513069152832	0.801492035388947	0.94858330488205	1	136.115386962891	10617
True	False	False	False	False	-3056.41357421875	-927.136474609375	75.4216537475586	0.733056426048279	0.921260416507721	0.589630365371704	128.132354736328	8713
True	False	False	False	False	-3051.43969726563	-1681.86706542969	35.4925422668457	0.507745087146759	0.904577434062958	0.254253089427948	103.4375	3310
True	False	False	False	False	-3013.60717773438	-1546.13916015625	75.4216537475586	0.698736667633057	0.918772280216217	0.501303195953369	139.426467895508	9481
True	False	False	False	False	-3039.3828125	-1248.2822265625	90.9496383666992	0.730561852455139	0.944016098976135	0.581985175609589	138.304870605469	11341
True	False	False	False	False	-3048.67358398438	-1027.78771972656	88.7313537597656	0.769612729549408	0.941825449466705	0.751666605472565	135.5625	10845
True	False	False	False	False	-3051.02880859375	-382.509826660156	87.6222152709961	0.735943078994751	0.963592112064362	0.598804712295532	120.30379486084	9504
True	False	False	False	False	-3041.29638671875	-237.258728027344	82.0765075683594	0.809198617935181	0.96690559387207	1	132.743240356445	9823
True	False	False	False	False	-3049.84448242188	29.9248104095459	131.987884521484	0.809868931770325	0.965338468551636	1	163.61344909668	19470
True	False	False	False	False	-3039.65258789063	-1188.50671386719	218.500961303711	0.829573273658752	0.96321976184845	1	149.802032470703	29511
True	False	False	False	False	-3032.6259765625	-1149.11364746094	88.7313537597656	0.691018760204315	0.900423228740692	0.485164731740952	138.875	11110
True	False	False	False	False	-3038.10400390625	-732.261535644531	135.315322875977	0.758076548576355	0.940827965736389	0.685611963272095	134.942626953125	16463
True	False	False	False	False	-3036.12768554688	-570.963195800781	78.7490768432617	0.803937435150146	0.953309655189514	1	128.309860229492	9110
True	False	False	False	False	-3024.92504882813	-1101.38635253906	114.241622924805	0.720488905906677	0.947446823120117	0.55342161655426	138.252426147461	14240
True	False	False	False	False	-3024.91821289063	-1427.24914550781	165.262145996094	0.730507373809814	0.957248568534851	0.581821024417877	78.7315444946289	11731
True	False	False	False	False	-3018.91284179688	-1294.46826171875	108.695907592773	0.625126421451569	0.940701842308044	0.377662122249603	134.744903564453	13205
True	False	False	False	False	-3019.05541992188	-952.538696289063	75.4216537475586	0.675903141498566	0.891408145427704	0.456260055303574	125.735290527344	8550
True	False	False	False	False	-3017.54711914063	-1055.55297851563	115.350761413574	0.715846061706543	0.904624104499817	0.541325628757477	135.961532592773	14140
True	False	False	False	False	-3016.76538085938	-864.382202148438	84.2947845458984	0.803074657917023	0.942323923110962	1	132.539474487305	10073
True	False	False	False	False	-3013.50341796875	-1737.79968261719	174.135284423828	0.363238930702209	0.835378050804138	0.153967797756195	149.082809448242	23406
True	False	False	False	False	-3001.73095703125	-1590.90173339844	204.082122802734	0.71492475271225	0.903045237064362	0.538995683193207	157.380432128906	28958
True	False	False	False	False	-2994.69140625	-1505.17749023438	186.335845947266	0.762245774269104	0.942691504955292	0.70693165063858	151.648803710938	25477
True	False	False	False	False	-2996.64526367188	-1399.25891113281	110.914192199707	0.707581996917725	0.909874737262726	0.521181464195251	142.429992675781	14243
True	False	False	False	False	-3004.35620117188	-827.106201171875	79.8582229614258	0.750213325023651	0.933256804943085	0.650631964206696	121.75	8766
True	False	False	False	False	-3002.31811523438	-1012.46594238281	79.8582229614258	0.683444023132324	0.914278984069824	0.470269948244095	132.04167175293	9507
True	False	False	False	False	-2990.4697265625	-1450.29260253906	134.206176757813	0.763469576835632	0.944650769233704	0.713658273220062	147.22314453125	17814
True	False	False	False	False	-2990.31103515625	-909.952392578125	102.041061401367	0.700421154499054	0.910334289073944	0.504968225955963	133.130432128906	12248
True	False	False	False	False	-2986.25537109375	-1578.93994140625	74.3125076293945	0.758645176887512	0.948828041553497	0.688388466835022	156.029846191406	10454
True	False	False	False	False	-2980.8798828125	-1483.54858398438	87.6222152709961	0.75999253988266	0.928085088729858	0.695125102996826	139.658233642578	11033
True	False	False	False	False	-2980.45434570313	-1039.00354003906	103.150199890137	0.779191911220551	0.957610249519348	0.836726665496826	131.075271606445	12190
True	False	False	False	False	-2977.83935546875	-1807.03259277344	80.9673614501953	0.750114381313324	0.951252520084381	0.650226891040802	102.260276794434	7465
True	False	False	False	False	-2972.51782226563	-1730.29089355469	114.241622924805	0.749501168727875	0.932273685932159	0.647733688354492	146.436889648438	15083
True	False	False	False	False	-2972.84619140625	-1583.88854980469	143.079315185547	0.761384785175323	0.953092932701111	0.702335596084595	154.914733886719	19984
True	False	False	False	False	-2974.28564453125	-1093.89978027344	116.459907531738	0.786059260368347	0.947809517383575	1	138.571426391602	14550
True	False	False	False	False	-2965.85595703125	-1719.85388183594	15.5279874801636	0.717676758766174	0.938069105148315	0.546022891998291	75.2857131958008	1054
True	False	False	False	False	-2960.82934570313	-1301.66345214844	105.36848449707	0.702846884727478	0.909444868564606	0.510342478752136	142.199996948242	13509
True	False	False	False	False	-2963.57080078125	-1067.32885742188	15.5279874801636	0.717676758766174	0.928345501422882	0.546022891998291	56	784
True	False	False	False	False	-2957.68310546875	-1842.63366699219	47.6931037902832	0.770316362380981	0.951893091201782	0.756583452224731	89.6046524047852	3853
True	False	False	False	False	-2950.1162109375	-1468.40673828125	88.7313537597656	0.650446891784668	0.875268936157227	0.413908988237381	138.987503051758	11119
True	False	False	False	False	-2946.0048828125	-1223.052734375	146.40673828125	0.751851856708527	0.935459911823273	0.657453954219818	142.742431640625	18842
True	False	False	False	False	-2957.232421875	-1120.48596191406	95.3862075805664	0.816335916519165	0.960797727108002	1	134.5	11567
True	False	False	False	False	-2941.56567382813	-1267.478515625	97.6044921875	0.737299859523773	0.928955674171448	0.603246867656708	140.681823730469	12380
True	False	False	False	False	-2936.07348632813	-1883.32275390625	55.4570960998535	0.793351709842682	0.965544819831848	1	149.679992675781	7484
True	False	False	False	False	-2900.09814453125	-1783.38940429688	80.9673614501953	0.680048704147339	0.910854637622833	0.463866710662842	142.273971557617	10386
True	False	False	False	False	-2928.34301757813	-1367.08544921875	82.0765075683594	0.771052539348602	0.948343932628632	0.761882483959198	137.216217041016	10154
True	False	False	False	False	-2932.6337890625	-1326.72802734375	74.3125076293945	0.722276210784912	0.914954364299774	0.558245301246643	135.955230712891	9109
True	False	False	False	False	-2929.34130859375	-1200.9990234375	77.6399383544922	0.643570005893707	0.903830826282501	0.403559476137161	125.571426391602	8790
True	False	False	False	False	-2922.28686523438	-1749.75366210938	129.769607543945	0.754551768302917	0.930771827697754	0.66919994354248	154.547012329102	18082
True	False	False	False	False	-2918.15356445313	-1688.27600097656	137.533599853516	0.665601193904877	0.879688441753387	0.438278526067734	155.935485839844	19336
True	False	False	False	False	-2919.17114257813	-1564.25122070313	89.8404998779297	0.76464432477951	0.950717926025391	0.720346689224243	138.148147583008	11190
True	False	False	False	False	-2922.11059570313	-1130.40576171875	27.7285480499268	0.691563129425049	0.961649000644684	0.486269682645798	50.1599998474121	1254
True	False	False	False	False	-2907.03442382813	-1408.01501464844	89.8404998779297	0.650522708892822	0.919557750225067	0.414025485515594	126.098762512207	10214
True	False	False	False	False	-2898.16186523438	-1652.759765625	135.315322875977	0.778218626976013	0.941534101963043	0.825467169284821	154.393447875977	18836
True	False	False	False	False	-2895.42822265625	-1432.74548339844	82.0765075683594	0.771052539348602	0.952727735042572	0.761882483959198	135.175674438477	10003
True	False	False	False	False	-2888.56176757813	-1737.15954589844	99.8227767944336	0.615381240844727	0.953132569789886	0.364940047264099	119.033332824707	10713
True	False	False	False	False	-2877.11547851563	-1676.69506835938	82.0765075683594	0.825832903385162	0.964687943458557	1	145.97297668457	10802
True	False	False	False	False	-2885.40698242188	-428.594299316406	83.1856460571289	0.755760967731476	0.956037282943726	0.674683451652527	106.586669921875	7994
True	False	False	False	False	-2886.38549804688	27.1649360656738	52.1296730041504	0.543319165706635	0.939060509204865	0.286024957895279	51.4893608093262	2420
True	False	False	False	False	-2883.66235351563	-1520.724609375	80.9673614501953	0.760632932186127	0.959679543972015	0.698408961296082	133.726028442383	9762
True	False	False	False	False	-2866.24047851563	-1382.34924316406	95.3862075805664	0.790671706199646	0.953889608383179	1	112.29069519043	9657
True	False	False	False	False	-2868.89599609375	43.1059608459473	100.931915283203	0.388063877820969	0.933364272117615	0.168724223971367	49.5824165344238	4512
True	False	False	False	False	-2860.95556640625	58.6515655517578	14.4188451766968	0.31625235080719	0.845213115215302	0.128111436963081	45.9230766296387	597
True	False	False	False	False	-2851.70092773438	-1748.31896972656	79.8582229614258	0.815260469913483	0.957879543304443	1	139.069442749023	10013
True	False	False	False	False	-2836.3486328125	-1777.87780761719	75.4216537475586	0.743587911128998	0.930485188961029	0.62505716085434	144.352935791016	9816
True	False	False	False	False	-2840.36889648438	-1543.71643066406	87.6222152709961	0.703833937644958	0.923413753509521	0.512563169002533	136.189880371094	10759
True	False	False	False	False	-2839.56225585938	-222.078262329102	102.041061401367	0.531759142875671	0.96152675151825	0.275281727313995	55.2717399597168	5085
True	False	False	False	False	-2829.4462890625	-1810.09289550781	73.203369140625	0.721717655658722	0.94141411781311	0.556727468967438	144.015151977539	9505
True	False	False	False	False	-2805.76953125	-1766.32373046875	80.9673614501953	0.771374344825745	0.933494627475739	0.764251410961151	137.465759277344	10035
True	False	False	False	False	-2785.359375	-1861.53955078125	88.7313537597656	0.780051290988922	0.943950414657593	0.847558856010437	149.4375	11955
True	False	False	False	False	-2797.93432617188	-1800.08740234375	82.0765075683594	0.735541641712189	0.95633727312088	0.597506582736969	146.378372192383	10832
True	False	False	False	False	-2784.96826171875	-1745.05065917969	72.0942230224609	0.715016007423401	0.913282036781311	0.539225459098816	143.199996948242	9308
True	False	False	False	False	-2784.80834960938	-1648.99206542969	123.114753723145	0.735241293907166	0.917839586734772	0.596540331840515	152.909912109375	16973
True	False	False	False	False	-2768.65600585938	-163.61653137207	95.3862075805664	0.827333629131317	0.968959093093872	1	136.558135986328	11744
True	False	False	False	False	-2760.59375	-1804.98083496094	9.98227787017822	0.754574596881866	0.933233201503754	0.669301986694336	47.8888893127441	431
True	False	False	False	False	-2745.49731445313	-1679.92333984375	12.2005615234375	0.563888907432556	0.938069105148315	0.306276768445969	55.1818199157715	607
True	False	False	False	False	-2742.25512695313	-1695.03491210938	73.203369140625	0.774313688278198	0.954490661621094	0.787631273269653	133.348480224609	8801
True	False	False	False	False	-2730.14770507813	-1761.77819824219	75.4216537475586	0.769968271255493	0.935725688934326	0.754133403301239	147.691177368164	10043
True	False	False	False	False	-2738.65112304688	-762.467834472656	89.8404998779297	0.754574596881866	0.931693434715271	0.669301986694336	117.506172180176	9518
True	False	False	False	False	-2724.61108398438	-602.844360351563	128.660461425781	0.768360316753387	0.960261881351471	0.743243813514709	132.939651489258	15421
True	False	False	False	False	-2727.1337890625	-382.875793457031	280.612915039063	0.480350524187088	0.926641464233398	0.232121586799622	89.260871887207	22583
True	False	False	False	False	-2710.37036132813	-1777.55200195313	148.625015258789	0.613627016544342	0.895265698432922	0.362713485956192	157.962692260742	21167
True	False	False	False	False	-2708.86499023438	-1707.09692382813	13.3097038269043	0.743378639221191	0.931919693946838	0.624296009540558	58.75	705
True	False	False	False	False	-2704.42016601563	-1723.46997070313	119.787330627441	0.647026121616364	0.933367133140564	0.408709734678268	145.972229003906	15765
True	False	False	False	False	-2698.45434570313	-1853.92956542969	77.6399383544922	0.705376923084259	0.903629839420319	0.51607471704483	142.442855834961	9971
True	False	False	False	False	-2695.81982421875	-1091.55444335938	138.64274597168	0.639618873596191	0.952039420604706	0.397792965173721	77.8239974975586	9728
True	False	False	False	False	-2670.64282226563	-1876.97009277344	85.4039306640625	0.830078601837158	0.958222687244415	1	154.051940917969	11862
True	False	False	False	False	-2678.029296875	-371.2255859375	131.987884521484	0.779522478580475	0.936652064323425	0.840783715248108	140.268905639648	16692
True	False	False	False	False	-2671.16430664063	-1834.27624511719	80.9673614501953	0.546498358249664	0.818709254264832	0.289056688547134	143.054794311523	10443
True	False	False	False	False	-2659.21264648438	-1796.53881835938	123.114753723145	0.708051383495331	0.952722728252411	0.522282242774963	68.0180206298828	7550
True	False	False	False	False	-2670.12939453125	-1036.33630371094	135.315322875977	0.648346662521362	0.926443099975586	0.410704642534256	130.073776245117	15869
True	False	False	False	False	-2670.234375	-710.996520996094	106.477630615234	0.590133845806122	0.948827087879181	0.334564417600632	53.6041679382324	5146
True	False	False	False	False	-2654.8349609375	-1772.04919433594	123.114753723145	0.798364579677582	0.965875566005707	1	65.4594573974609	7266
True	False	False	False	False	-2615.66064453125	-1848.009765625	250.666076660156	0.769035220146179	0.958383917808533	0.747732698917389	95.4955749511719	21582
True	False	False	False	False	-2611.82299804688	-406.922149658203	133.097030639648	0.440230250358582	0.886057734489441	0.202693581581116	56.7416648864746	6809
True	False	False	False	False	-2441.73852539063	-1801.6884765625	68.7667999267578	0.658975303173065	0.918233692646027	0.427341461181641	139.241928100586	8633
True	False	False	False	False	-2400.29931640625	-1771.9130859375	69.8759460449219	0.766303777694702	0.939322292804718	0.730220139026642	121.142860412598	7632
True	False	False	False	False	-2327.66186523438	47.3020668029785	80.9673614501953	0.775890290737152	0.941445827484131	0.801759004592896	149.493148803711	10913
True	False	False	False	False	-2202.4150390625	-270.438507080078	72.0942230224609	0.437411606311798	0.915756106376648	0.200743094086647	54.461540222168	3540
True	False	False	False	False	-2213.19702148438	-32.1673164367676	9.98227787017822	0.754574596881866	0.933233201503754	0.669301986694336	39.3333320617676	354
True	False	False	False	False	-2209.3251953125	37.0900039672852	108.695907592773	0.733655333518982	0.925978481769562	0.591503977775574	145.714279174805	14280
True	False	False	False	False	-2201.76904296875	-376.154418945313	151.952453613281	0.435554713010788	0.863289535045624	0.199465900659561	79.1897811889648	10849
True	False	False	False	False	-2187.14184570313	-49.4677429199219	13.3097038269043	0.615151524543762	0.924317836761475	0.364647418260574	42.9166679382324	515
True	False	False	False	False	-2192.3876953125	29.9772033691406	48.80224609375	0.741141617298126	0.95661723613739	0.616318583488464	49.2272720336914	2166
True	False	False	False	False	-2190.8720703125	43.5192565917969	12.2005615234375	0.768196105957031	0.939064502716064	0.742168962955475	46.6363639831543	513
True	False	False	False	False	-2180.01928710938	-35.6296310424805	55.4570960998535	0.731203615665436	0.941845417022705	0.583928167819977	54.2000007629395	2710
True	False	False	False	False	-2165.77661132813	-44.1799774169922	44.3656768798828	0.822043120861053	0.960787534713745	1	46.7999992370605	1872
True	False	False	False	False	-2174.30932617188	12.9287242889404	11.0914192199707	0.763594925403595	0.936281979084015	0.714360892772675	37.7999992370605	378
True	False	False	False	False	-2170.86376953125	-26.2809982299805	55.4570960998535	0.731203615665436	0.936651885509491	0.583928167819977	54.4799995422363	2724
True	False	False	False	False	-2158.626953125	19.1249256134033	12.2005615234375	0.681430399417877	0.927492141723633	0.46645313501358	39	429
True	False	False	False	False	-2165.35888671875	34.0742454528809	15.5279874801636	0.666844606399536	0.930929720401764	0.440383464097977	41.7142868041992	584
True	False	False	False	False	-2155.82006835938	44.4095726013184	23.2919807434082	0.792964518070221	0.955192744731903	1	42.238094329834	887
True	False	False	False	False	-2152.60400390625	-282.059143066406	23.2919807434082	0.644013285636902	0.92316073179245	0.404214441776276	37.0476188659668	778
True	False	False	False	False	-2146.80541992188	-27.6316413879395	12.2005615234375	0.681430399417877	0.931919693946838	0.46645313501358	43.8181800842285	482
True	False	False	False	False	-2130.8759765625	-47.9421005249023	11.0914192199707	0.763594925403595	0.936281979084015	0.714360892772675	38.7999992370605	388
True	False	False	False	False	-2120.85571289063	-150.828308105469	32.1651153564453	0.759870648384094	0.941819429397583	0.694506108760834	42.5862083435059	1235
True	False	False	False	False	-2119.38232421875	-139.308334350586	24.401123046875	0.830724716186523	0.955192744731903	1	41.2727279663086	908
True	False	False	False	False	-2103.9169921875	-1410.80554199219	138.64274597168	0.7602219581604	0.958573222160339	0.696295320987701	153.287994384766	19161
True	False	False	False	False	-2062.611328125	61.1846466064453	18.8554134368896	0.809739828109741	0.949675559997559	1	44.529411315918	757
True	False	False	False	False	-2025.63806152344	-9.54151153564453	22.1828384399414	0.691018760204315	0.94915634393692	0.485164731740952	49.7999992370605	996
True	False	False	False	False	-2028.03186035156	7.74139165878296	77.6399383544922	0.441676616668701	0.941266715526581	0.203700020909309	69.1999969482422	4844
True	False	False	False	False	-2023.17761230469	19.977331161499	320.542022705078	0.248824670910835	0.863776087760925	0.0949598327279091	67.5432510375977	19520
True	False	False	False	False	-1991.9814453125	-1403.72082519531	123.114753723145	0.601841509342194	0.94290953874588	0.348220139741898	109.558555603027	12161
True	False	False	False	False	-1984.47924804688	-1.9993782043457	12.2005615234375	0.768196105957031	0.939064502716064	0.742168962955475	43.5454559326172	479
True	False	False	False	False	-1962.98266601563	11.4903450012207	32.1651153564453	0.684656083583832	0.957971453666687	0.472595363855362	46.6206893920898	1352
True	False	False	False	False	-1935.86511230469	-228.678405761719	14.4188451766968	0.742955923080444	0.94487601518631	0.622766435146332	38.1538467407227	496
True	False	False	False	False	-1908.36975097656	-238.415771484375	26.6194076538086	0.780536234378815	0.950671494007111	0.854119598865509	44.5416679382324	1069
True	False	False	False	False	-1917.59460449219	-233.83056640625	18.8554134368896	0.733056426048279	0.943199634552002	0.589630365371704	40.8823547363281	695
True	False	False	False	False	-3339.73095703125	96.3277206420898	96.4953460693359	0.471713602542877	0.949802100658417	0.225507080554962	98.0574722290039	8531
True	False	False	False	False	-3332.20092773438	156.339172363281	141.970169067383	0.263139873743057	0.899625778198242	0.101654790341854	98.625	12624
True	False	False	False	False	-3331.43212890625	71.7483749389648	107.586769104004	0.779021024703979	0.954649329185486	0.834679305553436	157.123718261719	15241
True	False	False	False	False	-3326.64721679688	120.15682220459	141.970169067383	0.529561579227448	0.921211421489716	0.273287266492844	127.328125	16298
True	False	False	False	False	-3317.232421875	183.126754760742	139.751892089844	0.782931506633759	0.966879963874817	0.893864810466766	148.404754638672	18699
True	False	False	False	False	-3310.888671875	272.941955566406	821.874206542969	0.0934990271925926	0.942696869373322	0.0316770523786545	102.001350402832	75583
True	False	False	False	False	-3282.63842773438	77.1568450927734	75.4216537475586	0.871464610099792	0.973896324634552	1	148.632354736328	10107
True	False	False	False	False	-3291.43041992188	380.250152587891	170.807861328125	0.38160103559494	0.942338407039642	0.164802744984627	104.896102905273	16154
True	False	False	False	False	-3288.5029296875	354.958404541016	76.5307922363281	0.606874048709869	0.847630679607391	0.354312479496002	136.231887817383	9400
True	False	False	False	False	-3281.71362304688	213.193481445313	151.952453613281	0.728061437606812	0.940910756587982	0.574565887451172	154.445251464844	21159
True	False	False	False	False	-3281.3505859375	425.577575683594	99.8227767944336	0.512626230716705	0.919846713542938	0.258395850658417	106.788887023926	9611
True	False	False	False	False	-3277.9228515625	405.679992675781	87.6222152709961	0.703833937644958	0.926817834377289	0.512563169002533	124	9796
True	False	False	False	False	-3275.94897460938	120.627105712891	87.6222152709961	0.749889969825745	0.936296045780182	0.649311125278473	146.113922119141	11543
True	False	False	False	False	-3272.38110351563	263.134063720703	212.955261230469	0.80851811170578	0.959202289581299	1	155.828125	29919
True	False	False	False	False	-3273.37573242188	460.745147705078	27.7285480499268	0.669821560382843	0.955226957798004	0.445493936538696	110.360000610352	2759
True	False	False	False	False	-3268.4990234375	200.36994934082	179.680999755859	0.642614901065826	0.956135630607605	0.402153879404068	95.0555572509766	15399
True	False	False	False	False	-3268.23608398438	442.174499511719	53.2388153076172	0.517451584339142	0.921346604824066	0.262555181980133	89.8541641235352	4313
True	False	False	False	False	-3264.92822265625	79.6197052001953	9.98227787017822	0.754574596881866	0.933233201503754	0.669301986694336	82.5555572509766	743
True	False	False	False	False	-3263.50390625	142.218231201172	133.097030639648	0.718917906284332	0.944689750671387	0.549260377883911	148.79167175293	17855
True	False	False	False	False	-3261.21704101563	476.668182373047	115.350761413574	0.6888747215271	0.957298755645752	0.480859190225601	146.701919555664	15257
True	False	False	False	False	-3257.23022460938	402.18896484375	19.9645557403564	0.705993711948395	0.937323153018951	0.517492473125458	55.9444427490234	1007
True	False	False	False	False	-3252.44091796875	502.679351806641	35.4925422668457	0.739838838577271	0.951878786087036	0.6118004322052	96.1875	3078
True	False	False	False	False	-3248.26171875	221.675155639648	148.625015258789	0.71211850643158	0.925647974014282	0.532033205032349	153.962692260742	20631
True	False	False	False	False	-3246.94018554688	152.703338623047	9.98227787017822	0.606388568878174	0.928999543190002	0.353718668222427	69.4444427490234	625
True	False	False	False	False	-3238.47485351563	85.4367599487305	250.666076660156	0.514664947986603	0.904670298099518	0.260145246982574	117.203536987305	26488
True	False	False	False	False	-3244.40454101563	131.079132080078	201.863830566406	0.574179589748383	0.889634251594543	0.317014306783676	160.230773925781	29162
True	False	False	False	False	-3240.744140625	459.317687988281	86.513069152832	0.717120826244354	0.929696559906006	0.544586777687073	141.307693481445	11022
True	False	False	False	False	-3239.98510742188	587.807983398438	796.363891601563	0.102262035012245	0.929776191711426	0.0348600335419178	108.160163879395	77659
True	False	False	False	False	-3220.53759765625	129.1123046875	22.1828384399414	0.755204319953918	0.946847438812256	0.672140836715698	63.7000007629395	1274
True	False	False	False	False	-3223.2392578125	568.347045898438	105.36848449707	0.762958765029907	0.932037770748138	0.710821866989136	137.663162231445	13078
True	False	False	False	False	-3221.52392578125	550.330261230469	26.6194076538086	0.780536234378815	0.950671494007111	0.854119598865509	60.7083320617676	1457
True	False	False	False	False	-3219.30493164063	264.337249755859	197.427261352539	0.852836906909943	0.967944443225861	1	155.466293334961	27673
True	False	False	False	False	-3218.56103515625	466.239868164063	82.0765075683594	0.735541641712189	0.920845091342926	0.597506582736969	139.270263671875	10306
True	False	False	False	False	-3216.30786132813	334.654266357422	149.734161376953	0.686842799186707	0.906501531600952	0.47684520483017	145.851852416992	19690
True	False	False	False	False	-3215.22485351563	247.044982910156	22.1828384399414	0.755204319953918	0.946847438812256	0.672140836715698	66.6999969482422	1334
True	False	False	False	False	-3209.30981445313	655.473876953125	80.9673614501953	0.73981249332428	0.929853200912476	0.611710011959076	142.493148803711	10402
True	False	False	False	False	-3212.326171875	681.441162109375	209.627822875977	0.399410843849182	0.943570852279663	0.17575266957283	111.455024719238	21065
True	False	False	False	False	-3202.5771484375	122.880218505859	144.188446044922	0.740460157394409	0.9349405169487	0.613943874835968	154.669235229492	20107
True	False	False	False	False	-3196.16552734375	357.663635253906	83.1856460571289	0.721511900424957	0.931656122207642	0.556170701980591	143.639999389648	10773
True	False	False	False	False	-3191.88354492188	152.327774047852	12.2005615234375	0.768196105957031	0.939064502716064	0.742168962955475	57.8181800842285	636
True	False	False	False	False	-3193.97583007813	711.261962890625	191.881561279297	0.677957475185394	0.958489537239075	0.460001349449158	147.346817016602	25491
True	False	False	False	False	-3190.71728515625	747.922607421875	292.8134765625	0.302234202623367	0.942026913166046	0.120864927768707	111.954544067383	29556
True	False	False	False	False	-3186.25244140625	293.556701660156	9.98227787017822	0.785398185253143	0.931883156299591	1	55.8888893127441	503
True	False	False	False	False	-3185.02270507813	176.488342285156	87.6222152709961	0.735943078994751	0.919144809246063	0.598804712295532	147.531646728516	11655
True	False	False	False	False	-3184.92700195313	405.159881591797	11.0914192199707	0.763594925403595	0.936281979084015	0.714360892772675	58.2999992370605	583
True	False	False	False	False	-3181.99365234375	449.834869384766	147.515884399414	0.784993588924408	0.945629775524139	0.955616056919098	147.406021118164	19605
True	False	False	False	False	-3179.849609375	261.194000244141	118.678184509277	0.791627526283264	0.954942405223846	1	150.71028137207	16126
True	False	False	False	False	-3170.82568359375	65.2406234741211	18.8554134368896	0.685223281383514	0.927839636802673	0.473690927028656	56	952
True	False	False	False	False	-3177.77612304688	209.285797119141	78.7490768432617	0.820758700370789	0.962147891521454	1	143.366195678711	10179
True	False	False	False	False	-3177.96630859375	625.173461914063	69.8759460449219	0.713352918624878	0.923872232437134	0.535071432590485	134.539688110352	8476
True	False	False	False	False	-3177.29443359375	587.358581542969	119.787330627441	0.735007107257843	0.92451012134552	0.595789611339569	142.296295166016	15368
True	False	False	False	False	-3175.9794921875	694.379577636719	96.4953460693359	0.751482903957367	0.931965112686157	0.655898630619049	138.632186889648	12061
True	False	False	False	False	-3174.65112304688	795.017211914063	11.0914192199707	0.619482219219208	0.931919693946838	0.37021940946579	119.699996948242	1197
True	False	False	False	False	-3172.1669921875	120.031532287598	280.612915039063	0.563512623310089	0.872102618217468	0.305892258882523	160.656127929688	40646
True	False	False	False	False	-3164.12255859375	388.016296386719	79.8582229614258	0.776177406311035	0.934637486934662	0.804480254650116	139.777770996094	10064
True	False	False	False	False	-3167.17041015625	484.017425537109	97.6044921875	0.706740736961365	0.934366703033447	0.51922070980072	138.545455932617	12192
True	False	False	False	False	-3171.353515625	571.138610839844	18.8554134368896	0.809739828109741	0.949675559997559	1	71.0588226318359	1208
True	False	False	False	False	-3168.6923828125	776.142028808594	154.17073059082	0.585333406925201	0.910920262336731	0.329161405563354	143.589935302734	19959
True	False	False	False	False	-3166.3330078125	474.313385009766	12.2005615234375	0.768196105957031	0.939064502716064	0.742168962955475	85.636360168457	942
True	False	False	False	False	-3162.58642578125	801.868286132813	86.513069152832	0.801492035388947	0.948702335357666	1	118.217948913574	9221
True	False	False	False	False	-3156.69360351563	293.844573974609	123.114753723145	0.715856790542603	0.95793205499649	0.541352868080139	147.207214355469	16340
True	False	False	False	False	-3151.56860351563	325.537139892578	109.805053710938	0.795083343982697	0.955235242843628	1	150.313125610352	14881
True	False	False	False	False	-3149.2236328125	571.606628417969	222.937530517578	0.681708157062531	0.936303615570068	0.466976225376129	106.716415405273	21450
True	False	False	False	False	-3146.45849609375	869.000183105469	805.237060546875	0.133042857050896	0.927881836891174	0.0463670864701271	110.81404876709	80451
True	False	False	False	False	-3144.27709960938	768.423278808594	82.0765075683594	0.735541641712189	0.928022027015686	0.597506582736969	132.932434082031	9837
True	False	False	False	False	-3143.04760742188	528.153991699219	226.264953613281	0.816241204738617	0.949439823627472	1	98.3137283325195	20056
True	False	False	False	False	-3142.81640625	172.520751953125	237.356369018555	0.700915157794952	0.925844550132751	0.506053328514099	153.327102661133	32812
True	False	False	False	False	-3142.71899414063	434.607971191406	176.353576660156	0.657814800739288	0.94178980588913	0.425472408533096	146.57861328125	23306
True	False	False	False	False	-3141.16357421875	465.062927246094	14.4188451766968	0.719225645065308	0.935661971569061	0.550069808959961	60	780
True	False	False	False	False	-3136.34594726563	80.5546035766602	137.533599853516	0.742881834506989	0.95888364315033	0.622499585151672	156.75	19437
True	False	False	False	False	-3136.18359375	282.831146240234	153.061584472656	0.759016990661621	0.934202373027802	0.690224945545197	153.797103881836	21224
True	False	False	False	False	-3134.12866210938	132.813995361328	275.067199707031	0.800763547420502	0.97124445438385	1	81.6048355102539	20238
True	False	False	False	False	-3122.04931640625	365.622772216797	131.987884521484	0.723731338977814	0.937573790550232	0.562245845794678	147.655456542969	17571
True	False	False	False	False	-3119.75415039063	819.534790039063	99.8227767944336	0.801836133003235	0.952123403549194	1	138.477783203125	12463
True	False	False	False	False	-3112.73706054688	883.111145019531	143.079315185547	0.709515929222107	0.922493577003479	0.52574896812439	141.162796020508	18210
True	False	False	False	False	-3112.90234375	932.907287597656	96.4953460693359	0.799865543842316	0.957300961017609	1	133.264373779297	11594
True	False	False	False	False	-3111.52709960938	955.845825195313	179.680999755859	0.409274935722351	0.931455314159393	0.182017460465431	113.203704833984	18339
True	False	False	False	False	-3109.00366210938	308.010711669922	86.513069152832	0.707799673080444	0.911361515522003	0.52169132232666	144.076919555664	11238
True	False	False	False	False	-3109.24853515625	418.863342285156	95.3862075805664	0.801153242588043	0.957018911838531	1	141.627914428711	12180
True	False	False	False	False	-3107.92797851563	482.716217041016	189.663269042969	0.720086455345154	0.921034336090088	0.552348673343658	146.964904785156	25131
True	False	False	False	False	-3095.16284179688	447.666473388672	13.3097038269043	0.743378639221191	0.931919693946838	0.624296009540558	57.5	690
True	False	False	False	False	-3100.767578125	728.064514160156	14.4188451766968	0.68755978345871	0.933003187179565	0.478254348039627	58.3076934814453	758
True	False	False	False	False	-3094.89892578125	775.558898925781	28.8376903533936	0.797349810600281	0.959619760513306	1	58.230770111084	1514
True	False	False	False	False	-3093.57299804688	374.224792480469	102.041061401367	0.804879486560822	0.954942107200623	1	144.184783935547	13265
True	False	False	False	False	-3093.43676757813	997.801513671875	124.223899841309	0.562037110328674	0.953764677047729	0.304389536380768	114.919639587402	12871
True	False	False	False	False	-3089.72875976563	975.848571777344	117.569046020508	0.793545544147491	0.954675555229187	1	142.301879882813	15084
True	False	False	False	False	-3075.24536132813	272.262268066406	205.191253662109	0.69008469581604	0.915565848350525	0.483279913663864	152.783782958984	28265
True	False	False	False	False	-3076.6865234375	471.503326416016	18.8554134368896	0.786078751087189	0.950416266918182	1	61.529411315918	1046
True	False	False	False	False	-3077.5908203125	1033.81091308594	75.4216537475586	0.440546751022339	0.915948092937469	0.202913492918015	116.470588684082	7920
True	False	False	False	False	-3076.80029296875	1014.96997070313	51.0205307006836	0.636238098144531	0.955637335777283	0.392957359552383	119.391304016113	5492
True	False	False	False	False	-3076.6103515625	408.900329589844	161.934722900391	0.636265933513641	0.916787803173065	0.392996817827225	146.315063476563	21362
True	False	False	False	False	-3076.0751953125	776.760375976563	89.8404998779297	0.754574596881866	0.955301940441132	0.669301986694336	139.567901611328	11305
True	False	False	False	False	-3075.07983398438	171.651306152344	11.0914192199707	0.763594925403595	0.936281979084015	0.714360892772675	48.2000007629395	482
True	False	False	False	False	-3073.79028320313	439.462951660156	141.970169067383	0.786845147609711	0.956956207752228	1	148.21875	18972
True	False	False	False	False	-3074.05493164063	690.425109863281	95.3862075805664	0.742845177650452	0.940884470939636	0.62236750125885	140.965118408203	12123
True	False	False	False	False	-3073.57006835938	712.764526367188	273.958068847656	0.751099288463593	0.957670569419861	0.654293596744537	102.866394042969	25408
True	False	False	False	False	-3071.17944335938	366.679321289063	98.7136306762695	0.745678246021271	0.912125706672668	0.63280725479126	139.471908569336	12413
True	False	False	False	False	-3065.87939453125	327.926940917969	85.4039306640625	0.707926988601685	0.929696559906006	0.521990060806274	141.220779418945	10874
True	False	False	False	False	-3066.58837890625	669.900268554688	324.978576660156	0.745351612567902	0.946587979793549	0.631578028202057	142.709899902344	41814
True	False	False	False	False	-3070.30786132813	1004.34735107422	105.36848449707	0.795948684215546	0.967100620269775	1	142.642105102539	13551
True	False	False	False	False	-3067.0009765625	1057.77429199219	11.0914192199707	0.619482219219208	0.931919693946838	0.37021940946579	123.699996948242	1237
True	False	False	False	False	-3065.36083984375	500.309692382813	17.7462711334229	0.762108087539673	0.940302610397339	0.706189274787903	57	912
True	False	False	False	False	-3057.6376953125	218.732299804688	26.6194076538086	0.761617660522461	0.951272964477539	0.703567922115326	50.2916679382324	1207
True	False	False	False	False	-3060.21264648438	1010.33996582031	11.0914192199707	0.735508561134338	0.937464773654938	0.597400009632111	79.5	795
True	False	False	False	False	-3060.04931640625	1043.46081542969	108.695907592773	0.78705221414566	0.959158360958099	1	138.908157348633	13613
True	False	False	False	False	-3056.79125976563	729.70361328125	117.569046020508	0.771331310272217	0.944881737232208	0.763932764530182	141.179244995117	14965
True	False	False	False	False	-3056.52709960938	1078.96618652344	26.6194076538086	0.718682765960693	0.942156314849854	0.54864364862442	119.041664123535	2857
True	False	False	False	False	-3052.95727539063	1063.00842285156	97.6044921875	0.846573948860168	0.964746832847595	1	137.295455932617	12082
True	False	False	False	False	-3047.859375	239.929321289063	97.6044921875	0.846573948860168	0.968959093093872	1	142.295455932617	12522
True	False	False	False	False	-3047.84252929688	881.538696289063	153.061584472656	0.733375728130341	0.954253971576691	0.590627431869507	141.456527709961	19521
True	False	False	False	False	-3047.18701171875	402.034698486328	93.1679229736328	0.819053888320923	0.960267782211304	1	144.273803710938	12119
True	False	False	False	False	-3045.2119140625	840.440856933594	9.98227787017822	0.754574596881866	0.933233201503754	0.669301986694336	61.3333320617676	552
True	False	False	False	False	-3040.11303710938	1112.205078125	136.424453735352	0.406037330627441	0.94565087556839	0.179944917559624	112.869918823242	13883
True	False	False	False	False	-3038.6220703125	1085.99841308594	136.424453735352	0.676515161991119	0.954780399799347	0.457368969917297	108.934959411621	13399
True	False	False	False	False	-3025.55224609375	749.951782226563	17.7462711334229	0.762108087539673	0.949675559997559	0.706189274787903	59	944
True	False	False	False	False	-3029.14819335938	925.878662109375	104.259346008301	0.657533586025238	0.874989986419678	0.425021469593048	136.978729248047	12876
True	False	False	False	False	-3024.60327148438	528.546569824219	338.288299560547	0.6837437748909	0.957594573497772	0.47084304690361	86.5999984741211	26413
True	False	False	False	False	-3023.08081054688	1145.73474121094	95.3862075805664	0.404345571994781	0.920782089233398	0.178868308663368	113.418601989746	9754
True	False	False	False	False	-3023.009765625	455.511383056641	211.846115112305	0.742123007774353	0.929502308368683	0.619783222675323	149.492141723633	28553
True	False	False	False	False	-3020.169921875	820.410400390625	26.6194076538086	0.718682765960693	0.930371165275574	0.54864364862442	60.0416679382324	1441
True	False	False	False	False	-3022.78540039063	1124.51586914063	32.1651153564453	0.638014316558838	0.937679588794708	0.395486831665039	92	2668
True	False	False	False	False	-3019.9296875	1074.36962890625	150.843307495117	0.774635255336761	0.957224071025848	0.790409028530121	140.397064208984	19094
True	False	False	False	False	-3014.02197265625	1015.32794189453	306.123168945313	0.685842871665955	0.920055389404297	0.474893063306808	142.206527709961	39249
True	False	False	False	False	-3010.79272460938	747.701110839844	104.259346008301	0.724273085594177	0.965327382087708	0.5637526512146	128.436172485352	12073
True	False	False	False	False	-3010.02880859375	234.84098815918	11.0914192199707	0.735508561134338	0.937464773654938	0.597400009632111	47.2999992370605	473
True	False	False	False	False	-3002.31884765625	569.798706054688	300.577453613281	0.769457101821899	0.945367038249969	0.750598073005676	92.3542404174805	25028
True	False	False	False	False	-3006.0205078125	1162.34643554688	146.40673828125	0.73655366897583	0.956332683563232	0.60079300403595	136.810607910156	18059
True	False	False	False	False	-3003.361328125	1043.3681640625	19.9645557403564	0.725530564785004	0.945084035396576	0.56728732585907	61.4444427490234	1106
True	False	False	False	False	-2990.8447265625	368.551361083984	169.698715209961	0.801735460758209	0.940731346607208	1	151.66667175293	23205
True	False	False	False	False	-2998.83081054688	875.453369140625	9.98227787017822	0.754574596881866	0.933233201503754	0.669301986694336	71	639
True	False	False	False	False	-3001.4609375	975.722412109375	95.3862075805664	0.776196181774139	0.934455811977386	0.804659724235535	133.162796020508	11452
True	False	False	False	False	-2994.40698242188	863.145446777344	87.6222152709961	0.851639091968536	0.971599817276001	1	137.55696105957	10867
True	False	False	False	False	-2992.16674804688	903.027160644531	86.513069152832	0.740397691726685	0.93037873506546	0.613727450370789	135.410263061523	10562
True	False	False	False	False	-2991.52416992188	1206.51794433594	474.712738037109	0.215654239058495	0.94156938791275	0.0800791159272194	110.278038024902	47199
True	False	False	False	False	-2988.35327148438	810.765563964844	227.374099731445	0.810289084911346	0.952806413173676	1	146.302444458008	29992
True	False	False	False	False	-2980.50610351563	131.755950927734	24.401123046875	0.760120630264282	0.945849716663361	0.695777595043182	57.5	1265
True	False	False	False	False	-2985.7724609375	1076.56701660156	16.6371288299561	0.76893937587738	0.947792708873749	0.747088372707367	63.7333335876465	956
True	False	False	False	False	-2982.6162109375	787.710327148438	15.5279874801636	0.740449011325836	0.937094211578369	0.613905251026154	72.2857131958008	1012
True	False	False	False	False	-2981.78173828125	1127.12353515625	109.805053710938	0.785418212413788	0.963232576847076	1	137.313125610352	13594
True	False	False	False	False	-2977.93188476563	1047.638671875	178.571853637695	0.578994154930115	0.847849309444427	0.322189956903458	137.869567871094	22197
True	False	False	False	False	-2979.38403320313	1095.62854003906	85.4039306640625	0.740752220153809	0.917834341526031	0.614958584308624	132.415588378906	10196
True	False	False	False	False	-2975.138671875	693.069030761719	103.150199890137	0.828564047813416	0.964395225048065	1	136.032257080078	12651
True	False	False	False	False	-2976.24951171875	771.5947265625	144.188446044922	0.799139618873596	0.957533895969391	1	143.315383911133	18631
True	False	False	False	False	-2969.65673828125	150.217178344727	222.937530517578	0.500887334346771	0.877323687076569	0.248538881540298	156.024871826172	31361
True	False	False	False	False	-2972.62719726563	546.498413085938	22.1828384399414	0.755204319953918	0.938502132892609	0.672140836715698	55	1100
True	False	False	False	False	-2972.5869140625	486.834106445313	26.6194076538086	0.780536234378815	0.942926585674286	0.854119598865509	53.375	1281
True	False	False	False	False	-2966.35473632813	818.015563964844	89.8404998779297	0.789801955223083	0.940355241298676	1	137.148147583008	11109
True	False	False	False	False	-2970.94995117188	968.275024414063	17.7462711334229	0.762108087539673	0.940302610397339	0.706189274787903	61.75	988
True	False	False	False	False	-2963.9755859375	534.989379882813	14.4188451766968	0.619212806224823	0.89867228269577	0.369869381189346	54.230770111084	705
True	False	False	False	False	-2962.41625976563	465.823638916016	95.3862075805664	0.71159839630127	0.902540028095245	0.53076446056366	140.232559204102	12060
True	False	False	False	False	-2961.74609375	945.815307617188	95.3862075805664	0.733483374118805	0.919675946235657	0.590964496135712	138.139541625977	11880
True	False	False	False	False	-2961.3720703125	1246.5205078125	129.769607543945	0.766421258449554	0.936652064323425	0.730939626693726	143.991455078125	16847
True	False	False	False	False	-2957.30004882813	571.109130859375	93.1679229736328	0.674616158008575	0.905651867389679	0.453943878412247	136.16667175293	11438
True	False	False	False	False	-2955.60546875	421.450958251953	13.3097038269043	0.769369602203369	0.941614151000977	0.75	47.6666679382324	572
True	False	False	False	False	-2955.62158203125	793.875183105469	88.7313537597656	0.795180141925812	0.949430406093597	1	132.287506103516	10583
True	False	False	False	False	-2946.8779296875	931.148559570313	15.5279874801636	0.800106346607208	0.94487601518631	1	60	840
True	False	False	False	False	-2950.05541992188	1113.37329101563	22.1828384399414	0.735508561134338	0.939309358596802	0.597400009632111	62.7999992370605	1256
True	False	False	False	False	-2955.92114257813	1137.11328125	99.8227767944336	0.763594925403595	0.929141700267792	0.714360892772675	135.955551147461	12236
True	False	False	False	False	-2953.53735351563	1276.6123046875	271.739776611328	0.320683509111404	0.932432174682617	0.130444303154945	109.624488830566	26858
True	False	False	False	False	-2948.97583007813	1084.1025390625	85.4039306640625	0.740752220153809	0.935868382453918	0.614958584308624	134.701293945313	10372
True	False	False	False	False	-2946.01440429688	901.362915039063	93.1679229736328	0.819053888320923	0.956672668457031	1	139.488098144531	11717
True	False	False	False	False	-2944.08129882813	715.4755859375	177.462707519531	0.725948393344879	0.939537167549133	0.56847357749939	144.856246948242	23177
True	False	False	False	False	-2943.86083984375	1050.68469238281	96.4953460693359	0.654513537883759	0.884020864963531	0.420227766036987	137.344833374023	11949
True	False	False	False	False	-2941.9677734375	1069.07580566406	90.9496383666992	0.788853049278259	0.963002026081085	1	138.475616455078	11355
True	False	False	False	False	-2941.54809570313	497.007995605469	14.4188451766968	0.719225645065308	0.945763468742371	0.550069808959961	52.461540222168	682
True	False	False	False	False	-2941.13208007813	529.824096679688	187.44499206543	0.727176249027252	0.911650061607361	0.571994483470917	147.455627441406	24920
True	False	False	False	False	-2936.94067382813	997.533447265625	156.389007568359	0.588515818119049	0.889863312244415	0.332731008529663	130.468078613281	18396
True	False	False	False	False	-2938.318359375	1096.61975097656	44.3656768798828	0.799694657325745	0.95525187253952	1	72.7249984741211	2909
True	False	False	False	False	-2934.52270507813	1152.96838378906	89.8404998779297	0.779232859611511	0.94258189201355	0.837222635746002	135.629623413086	10986
True	False	False	False	False	-2934.47607421875	1214.88671875	124.223899841309	0.733668208122253	0.928789675235748	0.591544389724731	126.589286804199	14178
True	False	False	False	False	-2930.8525390625	1303.23937988281	102.041061401367	0.784656643867493	0.941258132457733	0.940379023551941	135.423919677734	12459
True	False	False	False	False	-2929.86572265625	649.968383789063	140.861022949219	0.665492832660675	0.925695717334747	0.438095986843109	141.929138183594	18025
True	False	False	False	False	-2922.55004882813	792.3134765625	83.1856460571289	0.80851811170578	0.965293765068054	1	135.279998779297	10146
True	False	False	False	False	-2928.84912109375	833.594055175781	106.477630615234	0.710245251655579	0.91996443271637	0.527493894100189	134.85417175293	12946
True	False	False	False	False	-2928.73901367188	918.064086914063	11.0914192199707	0.763594925403595	0.936281979084015	0.714360892772675	69.1999969482422	692
True	False	False	False	False	-2925.84912109375	1325.49047851563	161.934722900391	0.401508986949921	0.934523940086365	0.177072927355766	110.595893859863	16147
True	False	False	False	False	-2921.62353515625	1179.95483398438	97.6044921875	0.835320472717285	0.965699791908264	1	135.738632202148	11945
True	False	False	False	False	-2921.3486328125	931.05029296875	129.769607543945	0.719225645065308	0.944577813148499	0.550069808959961	138.98291015625	16261
True	False	False	False	False	-2914.61572265625	983.336730957031	351.597991943359	0.657440662384033	0.958541750907898	0.424872666597366	106.249214172363	33681
True	False	False	False	False	-2919.8486328125	1106.59094238281	22.1828384399414	0.806145071983337	0.945084035396576	1	61.5	1230
True	False	False	False	False	-2911.90454101563	1125.18078613281	15.5279874801636	0.800106346607208	0.94487601518631	1	62.0714302062988	869
True	False	False	False	False	-2908.45727539063	1226.16882324219	164.153015136719	0.794427216053009	0.945827662944794	1	139.601348876953	20661
True	False	False	False	False	-2899.35522460938	669.29052734375	150.843307495117	0.836022973060608	0.953496932983398	1	144.683822631836	19677
True	False	False	False	False	-2903.048828125	1354.57019042969	291.704345703125	0.368764907121658	0.91100001335144	0.15718212723732	137.429656982422	36144
True	False	False	False	False	-2899.58740234375	903.844360351563	16.6371288299561	0.76893937587738	0.938069105148315	0.747088372707367	50.7333335876465	761
True	False	False	False	False	-2891.310546875	1159.67126464844	108.695907592773	0.764249205589294	0.948303401470184	0.718070447444916	136.010208129883	13329
True	False	False	False	False	-2889.13354492188	1091.1455078125	14.4188451766968	0.719225645065308	0.935661971569061	0.550069808959961	50.6153831481934	658
True	False	False	False	False	-2888.3466796875	1179.40209960938	28.8376903533936	0.735885262489319	0.939532041549683	0.598617315292358	62.4230766296387	1623
True	False	False	False	False	-2887.01098632813	1299.69006347656	267.30322265625	0.457567095756531	0.914403200149536	0.215014562010765	134.452285766602	32403
True	False	False	False	False	-2879.4677734375	755.371826171875	228.483245849609	0.732298254966736	0.927886486053467	0.587279975414276	147.766983032227	30440
True	False	False	False	False	-2883.46215820313	1396.05285644531	39.9291114807129	0.53901207447052	0.91473776102066	0.28197169303894	114.194442749023	4111
True	False	False	False	False	-2882.6904296875	796.574584960938	86.513069152832	0.852939069271088	0.96690559387207	1	137.371795654297	10715
True	False	False	False	False	-2876.4931640625	821.556457519531	128.660461425781	0.802213251590729	0.947104632854462	1	100.36206817627	11642
True	False	False	False	False	-2875.97119140625	1237.80017089844	16.6371288299561	0.604608774185181	0.911907911300659	0.351552903652191	75.1333312988281	1127
True	False	False	False	False	-2881.52124023438	1379.74206542969	83.1856460571289	0.80851811170578	0.951916694641113	1	144.720001220703	10854
True	False	False	False	False	-2877.4814453125	1283.09753417969	34.3833999633789	0.812275528907776	0.962674856185913	1	69.2258071899414	2146
True	False	False	False	False	-2872.49633789063	841.999267578125	167.480438232422	0.638212084770203	0.938905417919159	0.395769953727722	102.516555786133	15480
True	False	False	False	False	-2869.80737304688	1147.30590820313	150.843307495117	0.651605725288391	0.900637745857239	0.415694087743759	141.632354736328	19262
True	False	False	False	False	-2865.70434570313	1178.62097167969	89.8404998779297	0.754574596881866	0.926803946495056	0.669301986694336	136.567901611328	11062
True	False	False	False	False	-2868.38427734375	1253.26208496094	231.810668945313	0.742962777614594	0.927426636219025	0.622791171073914	145.057418823242	30317
True	False	False	False	False	-2867.13452148438	1405.55187988281	77.6399383544922	0.781193256378174	0.949198067188263	0.863637804985046	145.699996948242	10199
True	False	False	False	False	-2860.39135742188	1016.31103515625	291.704345703125	0.741325080394745	0.957563400268555	0.616962134838104	101.422050476074	26674
True	False	False	False	False	-2859.5341796875	1434.12670898438	228.483245849609	0.327460825443268	0.943384349346161	0.134052857756615	107.5	22145
True	False	False	False	False	-2856.68115234375	736.661804199219	23.2919807434082	0.792964518070221	0.946847438812256	1	50.0952377319336	1052
True	False	False	False	False	-2852.25512695313	1317.431640625	27.7285480499268	0.724164009094238	0.95344614982605	0.563448429107666	54.9199981689453	1373
True	False	False	False	False	-2839.49072265625	1023.81860351563	24.401123046875	0.809059381484985	0.955780923366547	1	60.5454559326172	1332
True	False	False	False	False	-2833.37109375	1078.09838867188	107.586769104004	0.765679121017456	0.931653201580048	0.72644168138504	135.010314941406	13096
True	False	False	False	False	-2833.994140625	1291.45129394531	23.2919807434082	0.792964518070221	0.955192744731903	1	57.3333320617676	1204
True	False	False	False	False	-2829.48266601563	1388.57580566406	23.2919807434082	0.725569725036621	0.933190703392029	0.567398190498352	57.9047622680664	1216
True	False	False	False	False	-2830.6435546875	1465.96789550781	122.005615234375	0.712649166584015	0.927157044410706	0.533334612846375	148.681823730469	16355
True	False	False	False	False	-2812.04833984375	189.315383911133	231.810668945313	0.589113831520081	0.923422336578369	0.333407133817673	75.7511978149414	15832
True	False	False	False	False	-2822.06079101563	1061.966796875	94.2770690917969	0.856529116630554	0.968230903148651	1	138.37646484375	11762
True	False	False	False	False	-2816.11669921875	1100.21008300781	29.9468326568604	0.72340726852417	0.945285499095917	0.561349153518677	56.5925941467285	1528
True	False	False	False	False	-2810.39892578125	1117.49426269531	18.8554134368896	0.809739828109741	0.949675559997559	1	55.0588226318359	936
True	False	False	False	False	-2811.125	1235.1669921875	161.934722900391	0.677424550056458	0.901637554168701	0.459025532007217	141.869857788086	20713
True	False	False	False	False	-2806.82470703125	1186.03002929688	157.498153686523	0.781017482280731	0.934687256813049	0.861013054847717	140.39436340332	19936
True	False	False	False	False	-2806.55932617188	1513.08569335938	505.768737792969	0.152625203132629	0.950824081897736	0.053967297077179	105.445175170898	48083
True	False	False	False	False	-2803.1416015625	1443.79370117188	16.6371288299561	0.76893937587738	0.947792708873749	0.747088372707367	54.2000007629395	813
True	False	False	False	False	-2790.5888671875	1107.99548339844	24.401123046875	0.741141617298126	0.941912531852722	0.616318583488464	53	1166
True	False	False	False	False	-2793.79809570313	1340.03649902344	242.902084350586	0.5231853723526	0.859639644622803	0.267583042383194	119.301368713379	26127
True	False	False	False	False	-2781.75952148438	961.174072265625	377.108276367188	0.769241213798523	0.957048833370209	0.749125719070435	103.029411315918	35030
True	False	False	False	False	-2764.36254882813	1006.75537109375	17.7462711334229	0.762108087539673	0.940302610397339	0.706189274787903	49	784
True	False	False	False	False	-2776.35278320313	1077.51293945313	32.1651153564453	0.759870648384094	0.948771238327026	0.694506108760834	57.6551742553711	1672
True	False	False	False	False	-2775.9462890625	1191.29040527344	33.2742576599121	0.803785860538483	0.948197305202484	1	59.7333335876465	1792
True	False	False	False	False	-2771.10717773438	1267.74182128906	15.5279874801636	0.740449011325836	0.946970880031586	0.613905251026154	57.2857131958008	802
True	False	False	False	False	-2775.73461914063	1369.71545410156	29.9468326568604	0.72340726852417	0.945285499095917	0.561349153518677	56.5925941467285	1528
True	False	False	False	False	-2778.71606445313	1432.43859863281	400.400238037109	0.518940210342407	0.866836547851563	0.263851463794708	124.739608764648	45031
True	False	False	False	False	-2774.13305664063	1289.63562011719	191.881561279297	0.777743518352509	0.950917482376099	0.82029527425766	140.075149536133	24233
True	False	False	False	False	-2770.23461914063	1230.10961914063	148.625015258789	0.729590535163879	0.933765769004822	0.579075038433075	139.402984619141	18680
True	False	False	False	False	-2768.556640625	1160.13977050781	102.041061401367	0.551170408725739	0.821201503276825	0.29357522726059	130.25	11983
True	False	False	False	False	-2768.02124023438	1050.87609863281	216.282684326172	0.839049518108368	0.97127240896225	1	146.548721313477	28577
True	False	False	False	False	-2764.248046875	1138.7470703125	92.0587844848633	0.864829242229462	0.972078859806061	1	138.325302124023	11481
True	False	False	False	False	-2756.8388671875	1194.54455566406	107.586769104004	0.864201188087463	0.974181652069092	1	137.618560791016	13349
True	False	False	False	False	-2763.51684570313	1575.0615234375	109.805053710938	0.465467572212219	0.943915605545044	0.220823526382446	104.565658569336	10352
True	False	False	False	False	-2751.14697265625	1258.98999023438	37.7108268737793	0.802700221538544	0.951372683048248	1	58.1176452636719	1976
True	False	False	False	False	-2748.7373046875	1040.17053222656	37.7108268737793	0.763439774513245	0.965447545051575	0.71349173784256	58.5882339477539	1992
True	False	False	False	False	-2745.49047851563	1109.18029785156	15.5279874801636	0.800106346607208	0.94487601518631	1	53.7142868041992	752
True	False	False	False	False	-2744.73266601563	1146.84509277344	93.1679229736328	0.819053888320923	0.962751984596252	1	138.226196289063	11611
True	False	False	False	False	-2743.30932617188	1306.91357421875	62.1119499206543	0.787172973155975	0.945093810558319	1	63.5892868041992	3561
True	False	False	False	False	-2744.52124023438	1587.521484375	79.8582229614258	0.715662121772766	0.933038294315338	0.540858566761017	149.013885498047	10729
True	False	False	False	False	-2740.15185546875	1236.22277832031	29.9468326568604	0.746888160705566	0.940220415592194	0.637421369552612	53.5925941467285	1447
True	False	False	False	False	-2741.529296875	1496.236328125	350.488861083984	0.663615226745605	0.928350925445557	0.43495175242424	92.2405090332031	29148
True	False	False	False	False	-2731.69653320313	1166.26306152344	76.5307922363281	0.781291306018829	0.946846783161163	0.865128993988037	135.695648193359	9363
True	False	False	False	False	-2731.75512695313	1619.1396484375	308.341461181641	0.300161272287369	0.941057741641998	0.11981014162302	101.507194519043	28219
True	False	False	False	False	-2729.26147460938	1282.64538574219	13.3097038269043	0.685805439949036	0.934609174728394	0.474820286035538	61	732
True	False	False	False	False	-2726.87915039063	454.8544921875	99.8227767944336	0.791574835777283	0.970319747924805	1	131.855560302734	11867
True	False	False	False	False	-2723.4970703125	1178.07177734375	34.3833999633789	0.770503997802734	0.956876516342163	0.757918477058411	69.5806427001953	2157
True	False	False	False	False	-2719.80346679688	1194.19860839844	80.9673614501953	0.750114381313324	0.93807327747345	0.650226891040802	134.095886230469	9789
True	False	False	False	False	-2719.34692382813	1313.24145507813	140.861022949219	0.741758704185486	0.924835622310638	0.618490815162659	143.850387573242	18269
True	False	False	False	False	-2715.93530273438	1516.60400390625	212.955261230469	0.710245251655579	0.94018143415451	0.527493894100189	148.546875	28521
True	False	False	False	False	-2712.09423828125	1148.41259765625	97.6044921875	0.819784700870514	0.965309083461761	1	135.602279663086	11933
True	False	False	False	False	-2711.53198242188	1398.11071777344	36.6016845703125	0.762958765029907	0.945348680019379	0.710821986198425	55.8484840393066	1843
True	False	False	False	False	-2708.25073242188	1288.0771484375	84.2947845458984	0.731132090091705	0.929829895496368	0.583710730075836	137.828948974609	10475
True	False	False	False	False	-2708.30444335938	1598.92529296875	88.7313537597656	0.795180141925812	0.945148706436157	1	148.024993896484	11842
True	False	False	False	False	-2704.33911132813	383.159942626953	138.64274597168	0.664289653301239	0.923276841640472	0.436076670885086	129.664001464844	16208
True	False	False	False	False	-2703.01879882813	1382.99365234375	19.9645557403564	0.798721373081207	0.951427280902863	1	55.7222213745117	1003
True	False	False	False	False	-2702.68139648438	1644.25280761719	126.442184448242	0.797434329986572	0.957675635814667	1	153.622802734375	17513
True	False	False	False	False	-2697.98046875	1402.84240722656	21.0736961364746	0.698733150959015	0.910965442657471	0.501295566558838	55	1045
True	False	False	False	False	-2687.77978515625	1112.38684082031	85.4039306640625	0.84200394153595	0.96690559387207	1	130.623382568359	10058
True	False	False	False	False	-2693.3330078125	1669.91076660156	179.680999755859	0.388088703155518	0.942239165306091	0.168739393353462	101.160491943359	16388
True	False	False	False	False	-2691.3203125	1492.28186035156	17.7462711334229	0.739838838577271	0.941181302070618	0.6118004322052	52.1875	835
True	False	False	False	False	-2686.08056640625	1597.63305664063	187.44499206543	0.759761035442352	0.950400352478027	0.693951070308685	154.603546142578	26128
True	False	False	False	False	-2681.1552734375	1075.68933105469	28.8376903533936	0.601119041442871	0.942643821239471	0.347356885671616	51	1326
True	False	False	False	False	-2676.56909179688	1210.041015625	9.98227787017822	0.754574596881866	0.933233201503754	0.669301986694336	44.6666679382324	402
True	False	False	False	False	-2675.8505859375	1429.20166015625	239.574661254883	0.767846703529358	0.951672434806824	0.739902198314667	78.3611145019531	16926
True	False	False	False	False	-2679.4677734375	1575.15148925781	191.881561279297	0.664145827293396	0.945485651493073	0.435836344957352	141.36994934082	24457
True	False	False	False	False	-2676.53759765625	1539.46398925781	180.790130615234	0.657877147197723	0.92203027009964	0.425572454929352	141.638031005859	23087
True	False	False	False	False	-2674.23120117188	1264.02587890625	31.0559749603271	0.750200152397156	0.955226957798004	0.650578022003174	50.8928565979004	1425
True	False	False	False	False	-2672.46459960938	1586.25549316406	14.4188451766968	0.666414141654968	0.947792708873749	0.43965283036232	90.7692337036133	1180
True	False	False	False	False	-2665.77587890625	1104.45129394531	92.0587844848633	0.716931939125061	0.939231157302856	0.544100821018219	129.963851928711	10787
True	False	False	False	False	-2665.48754882813	1281.04907226563	22.1828384399414	0.755204319953918	0.955192744731903	0.672140836715698	55	1100
True	False	False	False	False	-2667.8896484375	1670.17041015625	28.8376903533936	0.735885262489319	0.939532041549683	0.598617315292358	76.8846130371094	1999
True	False	False	False	False	-2664.51513671875	1690.83972167969	262.866638183594	0.466034084558487	0.858783841133118	0.221244961023331	157.99577331543	37445
True	False	False	False	False	-2662.03271484375	1240.98742675781	15.5279874801636	0.647358953952789	0.950416266918182	0.409211099147797	54.4285697937012	762
True	False	False	False	False	-2656.96948242188	1297.45837402344	117.569046020508	0.741474032402039	0.935085237026215	0.61748605966568	135.933959960938	14409
True	False	False	False	False	-2643.73071289063	772.662353515625	93.1679229736328	0.819053888320923	0.964508533477783	1	120.797622680664	10147
True	False	False	False	False	-2648.923828125	1250.61096191406	83.1856460571289	0.770665466785431	0.93987649679184	0.759075462818146	139.013336181641	10426
True	False	False	False	False	-2649.07250976563	1479.19372558594	252.884368896484	0.779482901096344	0.97335284948349	0.84029096364975	84.7850875854492	19331
True	False	False	False	False	-2652.59204101563	1721.86181640625	66.5485153198242	0.388717710971832	0.933571994304657	0.169124200940132	101.300003051758	6078
True	False	False	False	False	-2646.78051757813	1274.79833984375	31.0559749603271	0.792491853237152	0.95398223400116	1	54.3928565979004	1523
True	False	False	False	False	-2644.49658203125	812.570556640625	137.533599853516	0.742881834506989	0.956129848957062	0.622499585151672	142.725799560547	17698
True	False	False	False	False	-2643.34326171875	1225.19750976563	38.8199691772461	0.565047860145569	0.938897550106049	0.307464748620987	49.4285697937012	1730
True	False	False	False	False	-2639.28051757813	1355.11706542969	118.678184509277	0.778608024120331	0.953168451786041	0.829857766628265	142.607482910156	15259
True	False	False	False	False	-2629.25244140625	1136.99450683594	140.861022949219	0.698515653610229	0.948895275592804	0.500826358795166	136.874008178711	17383
True	False	False	False	False	-2623.11108398438	1723.57800292969	76.5307922363281	0.547412693500519	0.927116334438324	0.289934992790222	70.0289840698242	4832
True	False	False	False	False	-2620.99438476563	1241.21276855469	13.3097038269043	0.743378639221191	0.942608833312988	0.624296009540558	44.9166679382324	539
True	False	False	False	False	-2617.13745117188	1415.42309570313	87.6222152709961	0.785240411758423	0.953712105751038	0.972049474716187	136.620254516602	10793
True	False	False	False	False	-2617.08715820313	1750.59008789063	237.356369018555	0.456294894218445	0.852189898490906	0.21409085392952	144.457946777344	30914
True	False	False	False	False	-2609.28833007813	1339.80529785156	15.5279874801636	0.800106346607208	0.94487601518631	1	57.5714302062988	806
True	False	False	False	False	-2604.45166015625	1467.59619140625	24.401123046875	0.760120630264282	0.941173493862152	0.695777595043182	54.0454559326172	1189
True	False	False	False	False	-2608.2177734375	1477.70434570313	13.3097038269043	0.685805439949036	0.924342334270477	0.474820286035538	48.4166679382324	581
True	False	False	False	False	-2604.87524414063	1524.15637207031	221.828384399414	0.64786285161972	0.92138409614563	0.409971982240677	137.375	27475
True	False	False	False	False	-2606.33129882813	1549.02893066406	96.4953460693359	0.732719540596008	0.939994633197784	0.588583052158356	142.482757568359	12396
True	False	False	False	False	-2593.7265625	1311.19030761719	92.0587844848633	0.83637547492981	0.963919818401337	1	134.469879150391	11161
True	False	False	False	False	-2599.11938476563	1420.83044433594	154.17073059082	0.791722774505615	0.952577650547028	1	146.208633422852	20323
True	False	False	False	False	-2599.013671875	1337.30554199219	12.2005615234375	0.608575522899628	0.92137622833252	0.356404304504395	56	616
True	False	False	False	False	-2589.70947265625	1361.65454101563	181.899276733398	0.642688035964966	0.919464886188507	0.402261257171631	141.615859985352	23225
True	False	False	False	False	-2598.26196289063	1695.06457519531	314.996307373047	0.566729605197906	0.922070503234863	0.309198021888733	117.25	33299
True	False	False	False	False	-2594.09497070313	1776.26489257813	100.931915283203	0.721950054168701	0.944032430648804	0.557357847690582	145.197799682617	13213
True	False	False	False	False	-2589.49951171875	1385.24560546875	15.5279874801636	0.800106346607208	0.94487601518631	1	53.3571434020996	747
True	False	False	False	False	-2589.33081054688	1542.69189453125	104.259346008301	0.745750606060028	0.924801588058472	0.63308048248291	148.085113525391	13920
True	False	False	False	False	-2585.6806640625	909.752319335938	119.787330627441	0.785884737968445	0.969339847564697	1	64.3518524169922	6950
True	False	False	False	False	-2586.65234375	1276.02014160156	13.3097038269043	0.685805439949036	0.934609174728394	0.474820286035538	42.25	507
True	False	False	False	False	-2582.06665039063	1298.26879882813	13.3097038269043	0.685805439949036	0.924342334270477	0.474820286035538	48.8333320617676	586
True	False	False	False	False	-2586.52172851563	1520.84790039063	84.2947845458984	0.819298386573792	0.967140793800354	1	143.855270385742	10933
True	False	False	False	False	-2586.45190429688	1586.43530273438	15.5279874801636	0.800106346607208	0.94487601518631	1	49.4285697937012	692
True	False	False	False	False	-2581.22729492188	1496.60778808594	106.477630615234	0.761617660522461	0.95334130525589	0.703567922115326	140.4375	13482
True	False	False	False	False	-2581.1982421875	1769.06567382813	140.861022949219	0.684545338153839	0.891631007194519	0.472382038831711	162.094482421875	20586
True	False	False	False	False	-2580.69970703125	1793.01306152344	129.769607543945	0.652854382991791	0.885980784893036	0.417631298303604	137.33332824707	16068
True	False	False	False	False	-2573.49633789063	899.171203613281	24.401123046875	0.698149502277374	0.951272964477539	0.500038266181946	49.1363639831543	1081
True	False	False	False	False	-2573.57641601563	1440.13830566406	22.1828384399414	0.691018760204315	0.933190703392029	0.485164731740952	49.7000007629395	994
True	False	False	False	False	-2571.685546875	1516.63684082031	100.931915283203	0.836640954017639	0.967948973178864	1	143.329666137695	13043
True	False	False	False	False	-2570.06396484375	1564.48950195313	26.6194076538086	0.780536234378815	0.950671494007111	0.854119598865509	49.7083320617676	1193
True	False	False	False	False	-2567.2333984375	1378.15747070313	95.3862075805664	0.801153242588043	0.951787889003754	1	137.883728027344	11858
True	False	False	False	False	-2560.24536132813	1495.17626953125	29.9468326568604	0.828017055988312	0.959619760513306	1	51.5185203552246	1391
True	False	False	False	False	-2560.29370117188	1549.01574707031	16.6371288299561	0.714476346969604	0.940302610397339	0.53786963224411	45.1333351135254	677
True	False	False	False	False	-2558.14770507813	1747.67590332031	170.807861328125	0.810298204421997	0.955686330795288	1	154.798706054688	23839
True	False	False	False	False	-2557.96728515625	1656.22912597656	17.7462711334229	0.820201992988586	0.947792708873749	1	46.6875	747
True	False	False	False	False	-2555.09130859375	1532.99182128906	9.98227787017822	0.428685814142227	0.921556770801544	0.194793805480003	43	387
True	False	False	False	False	-2549.4853515625	1780.14624023438	19.9645557403564	0.725530564785004	0.945084035396576	0.56728732585907	63.0555572509766	1135
True	False	False	False	False	-2551.98950195313	1796.55090332031	41.0382537841797	0.814018249511719	0.959428310394287	1	67.8918914794922	2512
True	False	False	False	False	-2548.29833984375	1834.29907226563	96.4953460693359	0.74201226234436	0.932363450527191	0.619389593601227	162.24137878418	14115
True	False	False	False	False	-2546.13037109375	1344.37939453125	131.987884521484	0.809868931770325	0.959720134735107	1	139.563018798828	16608
True	False	False	False	False	-2542.5419921875	1437.72375488281	28.8376903533936	0.797349810600281	0.952098965644836	1	89.6538467407227	2331
True	False	False	False	False	-2542.23315429688	1451.56225585938	285.049468994141	0.737292885780334	0.927858829498291	0.60322380065918	151.241241455078	38869
True	False	False	False	False	-2540.80737304688	1782.22180175781	23.2919807434082	0.682969212532043	0.920870900154114	0.469364792108536	65.0952377319336	1367
True	False	False	False	False	-2539.04028320313	1539.35131835938	13.3097038269043	0.769369602203369	0.941614151000977	0.75	44.3333320617676	532
True	False	False	False	False	-2532.279296875	1575.26733398438	181.899276733398	0.637215554714203	0.8916876912117	0.394346356391907	138.024383544922	22636
True	False	False	False	False	-2531.88354492188	1801.33044433594	146.40673828125	0.802794396877289	0.949583292007446	1	155.962127685547	20587
True	False	False	False	False	-2529.36279296875	1386.01049804688	108.695907592773	0.777484655380249	0.941761016845703	0.817557096481323	138.642852783203	13587
True	False	False	False	False	-2524.70727539063	1719.47729492188	241.792938232422	0.719643414020538	0.962923407554626	0.551173090934753	107.582565307617	23453
True	False	False	False	False	-2524.28442382813	1758.38427734375	11.0914192199707	0.763594925403595	0.936281979084015	0.714360892772675	48.5999984741211	486
True	False	False	False	False	-2501.4873046875	1374.19750976563	23.2919807434082	0.682969212532043	0.931973576545715	0.469364792108536	42.8095245361328	899
True	False	False	False	False	-2517.3994140625	1417.89477539063	36.6016845703125	0.779091417789459	0.957971453666687	0.835518538951874	46.9090919494629	1548
True	False	False	False	False	-2521.15283203125	1817.54260253906	17.7462711334229	0.762108087539673	0.940302610397339	0.706189274787903	59.8125	957
True	False	False	False	False	-2518.189453125	1471.34912109375	15.5279874801636	0.800106346607208	0.94487601518631	1	50.5	707
True	False	False	False	False	-2501.65673828125	1408.41076660156	46.5839614868164	0.823659300804138	0.955680787563324	1	49.0476188659668	2060
True	False	False	False	False	-2498.17211914063	1817.85461425781	126.442184448242	0.708366572856903	0.934057295322418	0.523024260997772	159.745620727539	18211
True	False	False	False	False	-2491.17163085938	1005.60388183594	98.7136306762695	0.598917424678802	0.939852714538574	0.344743341207504	123.191009521484	10964
True	False	False	False	False	-2487.59423828125	1578.6650390625	11.0914192199707	0.735508561134338	0.937464773654938	0.597400009632111	49.7999992370605	498
True	False	False	False	False	-2488.8525390625	1832.46630859375	147.515884399414	0.724145829677582	0.917351961135864	0.563397824764252	155.872177124023	20731
True	False	False	False	False	-2489.70263671875	1909.95483398438	700.977722167969	0.080461360514164	0.929540872573853	0.0270140878856182	94.1329116821289	59492
True	False	False	False	False	-2485.84228515625	1791.4033203125	306.123168945313	0.648833572864532	0.925487399101257	0.411444038152695	157.786224365234	43549
True	False	False	False	False	-2485.66430664063	1469.93212890625	31.0559749603271	0.750200152397156	0.941167593002319	0.650578022003174	46.6071434020996	1305
True	False	False	False	False	-2483.90600585938	1607.64306640625	210.736968994141	0.549099147319794	0.898704946041107	0.291562587022781	141.910522460938	26963
True	False	False	False	False	-2472.9853515625	1451.85632324219	106.477630615234	0.794342398643494	0.95396763086319	1	143.84375	13809
True	False	False	False	False	-2479.203125	1524.30053710938	22.1828384399414	0.806145071983337	0.95370626449585	1	45.7000007629395	914
True	False	False	False	False	-2458.79150390625	1689.24475097656	140.861022949219	0.797730386257172	0.961886703968048	1	139.047241210938	17659
True	False	False	False	False	-2477.41796875	1757.71801757813	12.2005615234375	0.768196105957031	0.939064502716064	0.742168962955475	67.1818161010742	739
True	False	False	False	False	-2468.69067382813	1743.0400390625	17.7462711334229	0.762108087539673	0.940302610397339	0.706189274787903	72.625	1162
True	False	False	False	False	-2458.83569335938	1760.94055175781	307.232330322266	0.336283206939697	0.733618021011353	0.138825684785843	139.389892578125	38611
True	False	False	False	False	-2461.58032226563	1810.86987304688	19.9645557403564	0.776177406311035	0.943199634552002	0.804480254650116	60.4444427490234	1088
True	False	False	False	False	-2443.23071289063	1437.19079589844	108.695907592773	0.800887107849121	0.946381509304047	1	136.744903564453	13401
True	False	False	False	False	-2449.52612304688	1584.88037109375	148.625015258789	0.650714099407196	0.89290714263916	0.414319545030594	134.059707641602	17964
True	False	False	False	False	-2443.87255859375	1739.93469238281	11.0914192199707	0.763594925403595	0.936281979084015	0.714360892772675	55.7000007629395	557
True	False	False	False	False	-2446.70458984375	1796.40246582031	197.427261352539	0.733743011951447	0.939116358757019	0.59177953004837	160.471908569336	28564
True	False	False	False	False	-2443.90795898438	1883.5849609375	25.5102653503418	0.794671595096588	0.94915634393692	1	47.8695640563965	1101
True	False	False	False	False	-2441.74658203125	1771.87890625	28.8376903533936	0.778573036193848	0.952666342258453	0.82945716381073	68.2307662963867	1774
True	False	False	False	False	-2429.22314453125	1665.17492675781	15.5279874801636	0.800106346607208	0.94487601518631	1	49.9285697937012	699
True	False	False	False	False	-2437.3544921875	1837.35205078125	134.206176757813	0.805190920829773	0.953668594360352	1	157.165283203125	19017
True	False	False	False	False	-2436.64208984375	1727.1298828125	31.0559749603271	0.792491853237152	0.946757137775421	1	54.5714302062988	1528
True	False	False	False	False	-2433.70922851563	1858.68139648438	15.5279874801636	0.800106346607208	0.94487601518631	1	48.3571434020996	677
True	False	False	False	False	-2404.44262695313	1509.00769042969	25.5102653503418	0.794671595096588	0.94915634393692	1	43.0434799194336	990
True	False	False	False	False	-2424.01489257813	1715.45434570313	104.259346008301	0.811947047710419	0.955228745937347	1	144.585113525391	13591
True	False	False	False	False	-2420.07690429688	1746.76062011719	21.0736961364746	0.787328064441681	0.95306122303009	1	63.2631568908691	1202
True	False	False	False	False	-2425.01049804688	1763.50146484375	29.9468326568604	0.746888160705566	0.944404602050781	0.637421369552612	57.8888893127441	1563
True	False	False	False	False	-2423.94360351563	1893.65441894531	37.7108268737793	0.763439774513245	0.952576816082001	0.71349173784256	71.5882339477539	2434
True	False	False	False	False	-2425.00561523438	1969.68505859375	112.023338317871	0.825404047966003	0.971390128135681	1	145.326736450195	14678
True	False	False	False	False	-2416.427734375	1733.71264648438	29.9468326568604	0.72340726852417	0.941167593002319	0.561349153518677	54	1458
True	False	False	False	False	-2413.04663085938	1671.81921386719	115.350761413574	0.835239052772522	0.962346732616425	1	145.769226074219	15160
True	False	False	False	False	-2410.17431640625	1757.0341796875	87.6222152709961	0.703833937644958	0.906360268592834	0.512563169002533	143.658233642578	11349
True	False	False	False	False	-2409.25927734375	1985.70727539063	103.150199890137	0.708034455776215	0.932349741458893	0.522242486476898	168.924728393555	15710
True	False	False	False	False	-2407.03173828125	1835.32629394531	13.3097038269043	0.743378639221191	0.942608833312988	0.624296009540558	45.0833320617676	541
True	False	False	False	False	-2382.9248046875	1513.66735839844	16.6371288299561	0.76893937587738	0.947792708873749	0.747088372707367	41.7999992370605	627
True	False	False	False	False	-2392.60595703125	1611.5009765625	106.477630615234	0.757785499095917	0.951804637908936	0.684205770492554	141.34375	13569
True	False	False	False	False	-2390.9716796875	1721.56213378906	21.0736961364746	0.537762343883514	0.914666414260864	0.280806958675385	46	874
True	False	False	False	False	-2399.24951171875	1917.35046386719	577.862976074219	0.373100101947784	0.869108319282532	0.159731417894363	168.510559082031	87794
True	False	False	False	False	-2390.39404296875	1955.46118164063	18.8554134368896	0.809739828109741	0.949675559997559	1	50.705883026123	862
True	False	False	False	False	-2389.24829101563	1649.97644042969	17.7462711334229	0.689935445785522	0.925363481044769	0.482980132102966	42	672
True	False	False	False	False	-2381.53833007813	1750.94396972656	36.6016845703125	0.762958765029907	0.951878786087036	0.710821986198425	45.2727279663086	1494
True	False	False	False	False	-2371.1591796875	1854.55065917969	9.98227787017822	0.754574596881866	0.933233201503754	0.669301986694336	43.6666679382324	393
True	False	False	False	False	-2370.78198242188	1572.296875	23.2919807434082	0.725569725036621	0.933190703392029	0.567398190498352	41.0476188659668	862
True	False	False	False	False	-2365.06518554688	1980.22509765625	21.0736961364746	0.765837788581848	0.945084035396576	0.727394282817841	45.9473686218262	873
True	False	False	False	False	-2353.89184570313	1621.09497070313	25.5102653503418	0.794671595096588	0.94915634393692	1	42.6086959838867	980
True	False	False	False	False	-2353.08032226563	1806.31896972656	413.7099609375	0.271902143955231	0.686147689819336	0.105839252471924	120.702415466309	45022
True	False	False	False	False	-2350.11938476563	1678.73364257813	191.881561279297	0.802701711654663	0.957255184650421	1	114.786125183105	19858
True	False	False	False	False	-2343.09155273438	1983.82690429688	28.8376903533936	0.84558093547821	0.95841646194458	1	48	1248
True	False	False	False	False	-2322.28930664063	1681.01220703125	131.987884521484	0.788231670856476	0.947412610054016	1	145.739501953125	17343
True	False	False	False	False	-2324.6728515625	1861.61254882813	173.026138305664	0.801492035388947	0.960648775100708	1	108.455131530762	16919
True	False	False	False	False	-2323.98876953125	1950.42626953125	21.0736961364746	0.717444062232971	0.938502132892609	0.54542076587677	46.8947372436523	891
True	False	False	False	False	-2320.083984375	1642.94763183594	16.6371288299561	0.793338239192963	0.946970880031586	1	42.2666664123535	634
True	False	False	False	False	-2312.48510742188	1772.44812011719	14.4188451766968	0.805326879024506	0.942608833312988	1	45.1538467407227	587
True	False	False	False	False	-2309.01391601563	1882.64697265625	90.9496383666992	0.753896296024323	0.943129003047943	0.666286945343018	151.743896484375	12443
True	False	False	False	False	-2303.0615234375	1951.8837890625	76.5307922363281	0.74383670091629	0.925719439983368	0.625965297222137	157.65217590332	10878
True	False	False	False	False	-2294.57666015625	1712.16674804688	46.5839614868164	0.707453370094299	0.947778403759003	0.520880579948425	111.333335876465	4676
True	False	False	False	False	-2294.20434570313	1675.19787597656	250.666076660156	0.757928252220154	0.967176854610443	0.684894204139709	107.774337768555	24357
True	False	False	False	False	-2286.63427734375	1718.09594726563	300.577453613281	0.5296710729599	0.915904760360718	0.273386269807816	135.579330444336	36742
True	False	False	False	False	-2292.31884765625	1858.87451171875	15.5279874801636	0.800106346607208	0.94487601518631	1	44.3571434020996	621
True	False	False	False	False	-2289.90405273438	1948.15393066406	9.98227787017822	0.785398185253143	0.931883156299591	1	70.5555572509766	635
True	False	False	False	False	-2285.52905273438	1963.28161621094	154.17073059082	0.721209406852722	0.945988953113556	0.555354535579681	157.2158203125	21853
True	False	False	False	False	-2284.98413085938	1760.76293945313	13.3097038269043	0.743378639221191	0.931919693946838	0.624296009540558	48.4166679382324	581
True	False	False	False	False	-2282.23950195313	1768.05969238281	24.401123046875	0.760120630264282	0.941173493862152	0.695777595043182	53.4090919494629	1175
True	False	False	False	False	-2279.9833984375	1897.46569824219	25.5102653503418	0.794671595096588	0.957139134407043	1	44.7826080322266	1030
True	False	False	False	False	-2278.96484375	1814.97998046875	13.3097038269043	0.743378639221191	0.931919693946838	0.624296009540558	45.25	543
True	False	False	False	False	-2267.99560546875	1762.14379882813	25.5102653503418	0.774829864501953	0.957677602767944	0.792114913463593	49.4782600402832	1138
True	False	False	False	False	-2267.64111328125	1786.48754882813	133.097030639648	0.79485547542572	0.938906729221344	1	156.108337402344	18733
True	False	False	False	False	-2259.46240234375	1805.43713378906	24.401123046875	0.779838144779205	0.948501110076904	0.844782948493958	48.7272720336914	1072
True	False	False	False	False	-2252.46728515625	1886.94348144531	104.259346008301	0.758778512477875	0.921856462955475	0.689045190811157	164.765960693359	15488
True	False	False	False	False	-2232.099609375	306.867889404297	17.7462711334229	0.739838838577271	0.941181302070618	0.6118004322052	35.5625	569
True	False	False	False	False	-2231.3056640625	1820.251953125	17.7462711334229	0.762108087539673	0.940302610397339	0.706189274787903	47.5625	761
True	False	False	False	False	-2239.08178710938	1891.9453125	99.8227767944336	0.767598927021027	0.928320586681366	0.738312005996704	165.399993896484	14886
True	False	False	False	False	-2238.30297851563	1838.66552734375	11.0914192199707	0.763594925403595	0.936281979084015	0.714360892772675	44.7999992370605	448
True	False	False	False	False	-2228.14306640625	1737.55212402344	43.256534576416	0.764826476573944	0.941161274909973	0.721405208110809	51.9487190246582	2026
True	False	False	False	False	-2217.98754882813	1732.41162109375	33.2742576599121	0.849098384380341	0.961207389831543	1	49.1333351135254	1474
True	False	False	False	False	-2221.42358398438	1837.99450683594	96.4953460693359	0.825828194618225	0.950581789016724	1	150.701156616211	13111
True	False	False	False	False	-2205.9013671875	1910.53295898438	105.36848449707	0.590305507183075	0.933541893959045	0.334759622812271	78.042106628418	7414
True	False	False	False	False	-2203.93408203125	145.57844543457	105.36848449707	0.762958765029907	0.966195464134216	0.710821866989136	110.652633666992	10512
True	False	False	False	False	-2202.1953125	1881.64416503906	106.477630615234	0.770989894866943	0.942997932434082	0.761425018310547	85.3541641235352	8194
True	False	False	False	False	-2193.21044921875	1749.44689941406	27.7285480499268	0.707581996917725	0.929314136505127	0.521181464195251	45.6800003051758	1142
True	False	False	False	False	-2194.91723632813	1813.25915527344	238.465515136719	0.743430376052856	0.937707722187042	0.62448388338089	177.972091674805	38264
True	False	False	False	False	-2192.54077148438	1902.81823730469	171.917007446289	0.812215685844421	0.954489529132843	1	180.76774597168	28019
True	False	False	False	False	-2192.44482421875	1772.7861328125	92.0587844848633	0.824999392032623	0.962392508983612	1	150.662643432617	12505
True	False	False	False	False	-2189.81030273438	121.12223815918	22.1828384399414	0.806145071983337	0.95370626449585	1	42	840
True	False	False	False	False	-2186.90478515625	1836.6015625	88.7313537597656	0.759382247924805	0.932748854160309	0.692045390605927	154.949996948242	12396
True	False	False	False	False	-2190.3310546875	1873.48229980469	107.586769104004	0.686354577541351	0.91420590877533	0.475890129804611	162.824737548828	15794
True	False	False	False	False	-2183.31201171875	138.645477294922	89.8404998779297	0.406473249197006	0.893403887748718	0.180223017930984	48.2839508056641	3911
True	False	False	False	False	-2181.37646484375	466.049957275391	119.787330627441	0.776787161827087	0.969517827033997	0.810432493686676	146.296295166016	15800
True	False	False	False	False	-2178.81298828125	1993.3701171875	187.44499206543	0.727176249027252	0.951069355010986	0.571994483470917	92.4911270141602	15631
True	False	False	False	False	-2176.15795898438	1825.64855957031	82.0765075683594	0.825832903385162	0.960151076316833	1	161.135131835938	11924
True	False	False	False	False	-2161.8408203125	129.009002685547	47.6931037902832	0.72429746389389	0.951043426990509	0.563820719718933	44.1162796020508	1897
True	False	False	False	False	-2156.57470703125	1764.67224121094	21.0736961364746	0.765837788581848	0.945084035396576	0.727394282817841	41.6315803527832	791
True	False	False	False	False	-2160.18969726563	1906.94567871094	51.0205307006836	0.774829864501953	0.95892596244812	0.792114913463593	46.0434799194336	2118
True	False	False	False	False	-2152.9951171875	1795.45141601563	11.0914192199707	0.763594925403595	0.936281979084015	0.714360892772675	43.4000015258789	434
True	False	False	False	False	-2148.26806640625	73.6315231323242	55.4570960998535	0.761327385902405	0.948154032230377	0.702032923698425	45.2799987792969	2264
True	False	False	False	False	-2146.51000976563	1980.76196289063	282.831207275391	0.638005554676056	0.892256617546082	0.395474344491959	192.976470947266	49209
True	False	False	False	False	-2132.794921875	1894.0810546875	21.0736961364746	0.819298386573792	0.952117681503296	1	43.5789489746094	828
True	False	False	False	False	-2132.67504882813	1835.4306640625	118.678184509277	0.859332501888275	0.967789649963379	1	167.383178710938	17910
True	False	False	False	False	-2122.15307617188	181.660888671875	16.6371288299561	0.714476346969604	0.940302610397339	0.53786963224411	37.4000015258789	561
True	False	False	False	False	-2116.77392578125	148.542999267578	11.0914192199707	0.673765122890472	0.91785192489624	0.452423572540283	39.2999992370605	393
True	False	False	False	False	-2110.28393554688	1864.05090332031	38.8199691772461	0.733614146709442	0.93917053937912	0.591374695301056	46.5999984741211	1631
True	False	False	False	False	-2112.37744140625	1983.775390625	411.491668701172	0.636292397975922	0.935661792755127	0.393034368753433	215.374664306641	79904
True	False	False	False	False	-2108.55322265625	1887.92614746094	11.0914192199707	0.763594925403595	0.936281979084015	0.714360892772675	42.5	425
True	False	False	False	False	-2107.0595703125	167.81169128418	14.4188451766968	0.805326879024506	0.942608833312988	1	38.1538467407227	496
True	False	False	False	False	-2106.35400390625	1818.50439453125	25.5102653503418	0.748013913631439	0.942926585674286	0.641803920269012	40.6956520080566	936
True	False	False	False	False	-2099.73803710938	1948.42846679688	244.01123046875	0.694063246250153	0.938887596130371	0.491407632827759	125.859092712402	27689
True	False	False	False	False	-2091.67993164063	176.954391479492	24.401123046875	0.715491533279419	0.94746345281601	0.54042637348175	40.2272720336914	885
True	False	False	False	False	-2091.22998046875	1975.8798828125	107.586769104004	0.864201188087463	0.970127999782562	1	196.154632568359	19027
True	False	False	False	False	-2089.05053710938	1931.59777832031	64.3302307128906	0.680457472801208	0.941243708133698	0.464629203081131	105	6090
True	False	False	False	False	-2074.86352539063	113.840934753418	36.6016845703125	0.726016283035278	0.940318167209625	0.568666875362396	41.4545440673828	1368
True	False	False	False	False	-2067.5986328125	189.806518554688	175.244430541992	0.606560885906219	0.951961159706116	0.353929311037064	158.841766357422	25097
True	False	False	False	False	-2079.13452148438	1958.97436523438	147.515884399414	0.749781250953674	0.93533718585968	0.648868799209595	187.353378295898	24918
True	False	False	False	False	-2073.40063476563	1900.025390625	22.1828384399414	0.806145071983337	0.95370626449585	1	45.75	915
True	False	False	False	False	-2072.30932617188	1933.93225097656	31.0559749603271	0.792491853237152	0.946757137775421	1	61.8571434020996	1732
True	False	False	False	False	-2066.52685546875	162.204864501953	139.751892089844	0.499811589717865	0.916203081607819	0.24765345454216	64.7698440551758	8161
True	False	False	False	False	-2055.98193359375	1840.94567871094	12.2005615234375	0.768196105957031	0.939064502716064	0.742168962955475	39.8181800842285	438
True	False	False	False	False	-2051.0693359375	1957.32763671875	29.9468326568604	0.764188587665558	0.939532041549683	0.717723667621613	52.2592582702637	1411
True	False	False	False	False	-2048.787109375	64.5177993774414	11.0914192199707	0.763594925403595	0.936281979084015	0.714360892772675	45.7999992370605	458
True	False	False	False	False	-2047.40161132813	1401.00927734375	104.259346008301	0.77779358625412	0.94122451543808	0.82083135843277	152.202133178711	14307
True	False	False	False	False	-2043.17407226563	154.280364990234	48.80224609375	0.710345864295959	0.952071368694305	0.527735590934753	45.1818199157715	1988
True	False	False	False	False	-2041.25451660156	1969.90087890625	11.0914192199707	0.69836014509201	0.927715241909027	0.500491261482239	45.2999992370605	453
True	False	False	False	False	-2032.775390625	104.411483764648	13.3097038269043	0.615151524543762	0.928345501422882	0.364647418260574	37.25	447
True	False	False	False	False	-2034.53234863281	1920.06372070313	17.7462711334229	0.785398185253143	0.948912382125854	1	45.1875	723
True	False	False	False	False	-2024.5966796875	115.210708618164	34.3833999633789	0.731873750686646	0.94477391242981	0.585974395275116	40.2580642700195	1248
True	False	False	False	False	-2013.71166992188	1741.52136230469	225.155807495117	0.423647910356522	0.904486536979675	0.19141848385334	56.980297088623	11567
True	False	False	False	False	-2016.72607421875	1983.74243164063	186.335845947266	0.70121031999588	0.939256072044373	0.506703972816467	100.041664123535	16807
True	False	False	False	False	-2005.55139160156	1965.38488769531	58.7845230102539	0.705373823642731	0.956483066082001	0.516067683696747	69.7169799804688	3695
True	False	False	False	False	-2005.51147460938	2005.71154785156	45.4748191833496	0.859376609325409	0.966616570949554	1	104.17073059082	4271
True	False	False	False	False	-2004.6572265625	1455.08483886719	78.7490768432617	0.459982633590698	0.884648323059082	0.216777265071869	67.1830978393555	4770
True	False	False	False	False	-2000.69934082031	1906.76623535156	12.2005615234375	0.768196105957031	0.939064502716064	0.742168962955475	39.0909080505371	430
True	False	False	False	False	-2003.36840820313	1993.11340332031	160.825576782227	0.752340793609619	0.937434315681458	0.659532845020294	209.827590942383	30425
True	False	False	False	False	-1996.69030761719	1469.76098632813	194.099838256836	0.857978463172913	0.968819141387939	1	177.942855834961	31140
True	False	False	False	False	-1988.55834960938	1484.50988769531	11.0914192199707	0.763594925403595	0.936281979084015	0.714360892772675	49.9000015258789	499
True	False	False	False	False	-1990.47192382813	1955.06115722656	17.7462711334229	0.739838838577271	0.950416266918182	0.6118004322052	44.125	706
True	False	False	False	False	-1988.88586425781	1985.23303222656	99.8227767944336	0.838416218757629	0.967737257480621	1	188.988891601563	17009
True	False	False	False	False	-1970.18078613281	1740.32189941406	36.6016845703125	0.474703282117844	0.941439032554626	0.227778226137161	42.6363639831543	1407
True	False	False	False	False	-1961.14489746094	1578.66284179688	72.0942230224609	0.762581646442413	0.951765775680542	0.708754479885101	47.1692314147949	3066
True	False	False	False	False	-1959.40588378906	1938.67834472656	23.2919807434082	0.725569725036621	0.945849716663361	0.567398190498352	47.3809509277344	995
True	False	False	False	False	-1959.27905273438	1977.55432128906	110.914192199707	0.779846131801605	0.948303401470184	0.844886004924774	170.009994506836	17001
True	False	False	False	False	-1946.52209472656	1955.81713867188	14.4188451766968	0.666414141654968	0.918621897697449	0.43965283036232	44.538459777832	579
True	False	False	False	False	-1940.36010742188	1968.2509765625	16.6371288299561	0.745649039745331	0.948589444160461	0.63269704580307	45.9333343505859	689
True	False	False	False	False	-1901.62377929688	116.612434387207	41.0382537841797	0.739717543125153	0.958808958530426	0.611384451389313	41	1517
True	False	False	False	False	-1900.63232421875	1994.30395507813	11.0914192199707	0.641141355037689	0.941614151000977	0.400000005960464	40.0999984741211	401
True	False	False	False	False	-2349.587890625	2054.595703125	1201.20068359375	0.120046801865101	0.953994750976563	0.0414451323449612	115.416435241699	124996
True	False	False	False	False	-2334.53759765625	2039.97277832031	26.6194076538086	0.761617660522461	0.943622469902039	0.703567922115326	46.5	1116
True	False	False	False	False	-2274.1796875	2108.70703125	92.0587844848633	0.739471137523651	0.926739454269409	0.610541462898254	174.734939575195	14503
True	False	False	False	False	-2226.076171875	2052.07641601563	109.805053710938	0.785418212413788	0.947170734405518	1	166.353530883789	16469
True	False	False	False	False	-2219.4775390625	2096.26245117188	11.0914192199707	0.69836014509201	0.927715241909027	0.500491261482239	47.7999992370605	478
True	False	False	False	False	-2201.3955078125	2050.6376953125	28.8376903533936	0.84558093547821	0.95841646194458	1	52.8461532592773	1374
True	False	False	False	False	-2187.56005859375	2108.80737304688	21.0736961364746	0.745215535163879	0.954333782196045	0.631068110466003	49.2105255126953	935
True	False	False	False	False	-2175.17456054688	2057.03881835938	346.052276611328	0.479483753442764	0.851752400398254	0.231450363993645	192.733978271484	60133
True	False	False	False	False	-2160.6484375	2105.96020507813	113.132476806641	0.745827674865723	0.929298758506775	0.633371949195862	165.362747192383	16867
True	False	False	False	False	-2154.18896484375	2172.318359375	159.716445922852	0.639048099517822	0.905043542385101	0.396970301866531	177.64582824707	25581
True	False	False	False	False	-2151.1435546875	2226.82885742188	2011.98352050781	0.0508688427507877	0.871177673339844	0.0167386587709188	119.990074157715	217662
True	False	False	False	False	-2141.43310546875	2034.55090332031	51.0205307006836	0.729883551597595	0.947074890136719	0.579949259757996	49.3913040161133	2272
True	False	False	False	False	-2132.93041992188	2072.64697265625	18.8554134368896	0.786078751087189	0.950416266918182	1	50.4117660522461	857
True	False	False	False	False	-2124.46899414063	2101.85278320313	116.459907531738	0.786059260368347	0.954603731632233	1	169.828567504883	17832
True	False	False	False	False	-2120.65551757813	2049.2041015625	29.9468326568604	0.707465767860413	0.941819429397583	0.520909607410431	54.037036895752	1459
True	False	False	False	False	-2106.76245117188	2062.2607421875	126.442184448242	0.775840818881989	0.946087896823883	0.801295220851898	183.640350341797	20935
True	False	False	False	False	-2104.7236328125	2198.068359375	21.0736961364746	0.765837788581848	0.95370626449585	0.727394282817841	48.2105255126953	916
True	False	False	False	False	-2100.123046875	2047.98645019531	92.0587844848633	0.739471137523651	0.918632090091705	0.610541462898254	181.421691894531	15058
True	False	False	False	False	-2093.53442382813	2216.29248046875	33.2742576599121	0.588328063488007	0.943652451038361	0.332519084215164	48.1666679382324	1445
True	False	False	False	False	-2072.94873046875	2252.400390625	126.442184448242	0.71930193901062	0.944650769233704	0.550270855426788	175.657897949219	20025
True	False	False	False	False	-2070.38452148438	2146.7802734375	155.279876708984	0.838737607002258	0.966102182865143	1	193.321426391602	27065
True	False	False	False	False	-2063.123046875	2120.05346679688	117.569046020508	0.72139585018158	0.922406375408173	0.555857241153717	192.377365112305	20392
True	False	False	False	False	-2053.82788085938	2262.87744140625	166.371292114258	0.745481371879578	0.946076273918152	0.63206559419632	186.746673583984	28012
True	False	False	False	False	-2051.23022460938	2131.3896484375	177.462707519531	0.735508561134338	0.937457978725433	0.597400009632111	106.068748474121	16971
True	False	False	False	False	-2047.63513183594	2106.19213867188	189.663269042969	0.584612131118774	0.890152335166931	0.328358948230743	186.005844116211	31807
True	False	False	False	False	-2037.75219726563	2273.35546875	109.805053710938	0.772047638893127	0.953740179538727	0.769319832324982	176.151519775391	17439
True	False	False	False	False	-2020.67370605469	2311.71264648438	157.498153686523	0.762220680713654	0.950053811073303	0.706796109676361	96.1267623901367	13650
True	False	False	False	False	-2013.54309082031	2217.48754882813	147.515884399414	0.808876216411591	0.949008703231812	1	194.947372436523	25928
True	False	False	False	False	-2017.322265625	2243.77099609375	173.026138305664	0.686031520366669	0.953178703784943	0.475260227918625	85.0641021728516	13270
True	False	False	False	False	-2009.41162109375	2084.97509765625	353.816284179688	0.705947637557983	0.947710931301117	0.517386317253113	94.4545440673828	30131
True	False	False	False	False	-2007.82055664063	2271.0888671875	42.1473922729492	0.836018741130829	0.965798377990723	1	52.6052627563477	1999
True	False	False	False	False	-1997.875	2227.7216796875	136.424453735352	0.756108999252319	0.952194273471832	0.676289081573486	112.130081176758	13792
True	False	False	False	False	-1992.82287597656	2249.72900390625	114.241622924805	0.762033998966217	0.947554409503937	0.705790936946869	177.077667236328	18239
True	False	False	False	False	-1984.998046875	2182.84350585938	44.3656768798828	0.673765122890472	0.928595900535583	0.452423572540283	63.125	2525
True	False	False	False	False	-1978.52062988281	2237.15649414063	292.8134765625	0.749581873416901	0.937098741531372	0.648060083389282	198.340911865234	52362
True	False	False	False	False	-1971.423828125	2096.40698242188	300.577453613281	0.73251610994339	0.95075923204422	0.58795291185379	111.656829833984	30259
True	False	False	False	False	-1970.87841796875	2350.46240234375	61.0028076171875	0.804323971271515	0.954383611679077	1	76.1999969482422	4191
True	False	False	False	False	-1964.51977539063	2122.00122070313	26.6194076538086	0.829222500324249	0.957139134407043	1	49.6666679382324	1192
True	False	False	False	False	-1965.11413574219	2183.8134765625	385.981384277344	0.58545857667923	0.877575278282166	0.329300910234451	96.9540252685547	33740
True	False	False	False	False	-1960.48828125	2370.6337890625	1180.12707519531	0.118481695652008	0.940575480461121	0.0408587418496609	124.296051025391	132251
True	False	False	False	False	-1957.53173828125	2251.4287109375	117.569046020508	0.851301372051239	0.971638321876526	1	166.311325073242	17629
True	False	False	False	False	-1955.20947265625	2141.90185546875	26.6194076538086	0.829222500324249	0.957139134407043	1	45.9166679382324	1102
True	False	False	False	False	-1953.77819824219	2165.98803710938	24.401123046875	0.830724716186523	0.955192744731903	1	52.4090919494629	1153
True	False	False	False	False	-1936.9111328125	2089.40014648438	34.3833999633789	0.770503997802734	0.94730132818222	0.757918477058411	43.7096786499023	1355
True	False	False	False	False	-1939.50756835938	2265.97412109375	22.1828384399414	0.691018760204315	0.929884076118469	0.485164731740952	48.4000015258789	968
True	False	False	False	False	-1930.96472167969	2295.306640625	35.4925422668457	0.795358955860138	0.950105845928192	1	49.9375	1598
True	False	False	False	False	-1925.07202148438	2230.48681640625	159.716445922852	0.739838838577271	0.914027333259583	0.6118004322052	173.736114501953	25018
True	False	False	False	False	-1909.96264648438	2040.06811523438	23.2919807434082	0.792964518070221	0.955192744731903	1	58.238094329834	1223
True	False	False	False	False	-1912.74768066406	2297.06323242188	13.3097038269043	0.769369602203369	0.941614151000977	0.75	49	588
True	False	False	False	False	-1912.03845214844	2145.31640625	446.984191894531	0.80913782119751	0.954840123653412	1	189.290328979492	76284
True	False	False	False	False	-1904.44970703125	2279.0166015625	187.44499206543	0.828562021255493	0.957306742668152	1	103.57396697998	17504
True	False	False	False	False	-1895.89636230469	2044.25024414063	113.132476806641	0.84398877620697	0.971212029457092	1	158.039215087891	16120
True	False	False	False	False	-1897.70739746094	2177.53784179688	33.2742576599121	0.786073088645935	0.948771238327026	1	51.8666648864746	1556
True	False	False	False	False	-34.1656799316406	-3528.9560546875	9.98227787017822	0.319024682044983	0.937066197395325	0.129568547010422	92.1111145019531	829
True	False	False	False	False	-11.88916015625	-3528.41430664063	24.401123046875	0.198561802506447	0.787012100219727	0.072732537984848	92.136360168457	2027
True	False	False	False	False	-85.2138977050781	-3517.36474609375	31.0559749603271	0.774550676345825	0.947363257408142	0.789673984050751	73.4285736083984	2056
True	False	False	False	False	-334.490539550781	-3512.14526367188	97.6044921875	0.706740736961365	0.94535768032074	0.51922070980072	104.102272033691	9161
True	False	False	False	False	-430.607269287109	-3499.43920898438	89.8404998779297	0.744702398777008	0.962125420570374	0.629155278205872	141.259262084961	11442
True	False	False	False	False	-474.306854248047	-3494.8115234375	234.028945922852	0.318405508995056	0.696982681751251	0.129242405295372	160.218002319336	33806
True	False	False	False	False	-693.58740234375	-3470.77954101563	66.5485153198242	0.798536419868469	0.956483066082001	1	138.100006103516	8286
True	False	False	False	False	-636.768310546875	-3473.47875976563	11.0914192199707	0.763594925403595	0.936281979084015	0.714360892772675	73.0999984741211	731
True	False	False	False	False	-568.734680175781	-3470.53247070313	86.513069152832	0.812731087207794	0.961495399475098	1	180.551284790039	14083
True	False	False	False	False	-646.857788085938	-3456.77465820313	84.2947845458984	0.698733150959015	0.943868517875671	0.501295566558838	155.973678588867	11854
True	False	False	False	False	-844.630249023438	-3452.5361328125	25.5102653503418	0.559523403644562	0.904715776443481	0.30184879899025	111.65217590332	2568
True	False	False	False	False	-798.843444824219	-3449.5234375	189.663269042969	0.399339735507965	0.892948389053345	0.175708025693893	122.573097229004	20960
True	False	False	False	False	-866.834167480469	-3447.47778320313	35.4925422668457	0.369919419288635	0.846617758274078	0.157858625054359	112.46875	3599
True	False	False	False	False	-909.783935546875	-3437.28002929688	16.6371288299561	0.551631391048431	0.886258065700531	0.294025242328644	115	1725
True	False	False	False	False	-947.286193847656	-3427.51513671875	23.2919807434082	0.333207726478577	0.843357563018799	0.137152031064034	115.476188659668	2425
True	False	False	False	False	-977.895202636719	-3419.67822265625	100.931915283203	0.249513104557991	0.914528429508209	0.0952778905630112	116.175827026367	10572
True	False	False	False	False	-1084.97253417969	-3388.45751953125	109.805053710938	0.206606611609459	0.865598857402802	0.0761643126606941	118.74747467041	11756
True	False	False	False	False	-1141.77001953125	-3370.28979492188	14.4188451766968	0.348307222127914	0.928314328193665	0.145472958683968	119.153846740723	1549
True	False	False	False	False	-1110.21850585938	-3368.40869140625	106.477630615234	0.794342398643494	0.965687274932861	1	133.19792175293	12787
True	False	False	False	False	-1198.45275878906	-3351.33471679688	34.3833999633789	0.276188015937805	0.898075699806213	0.107910685241222	121.354835510254	3762
True	False	False	False	False	-1230.82214355469	-3329.84912109375	73.203369140625	0.774313688278198	0.954490661621094	0.787631273269653	188.136367797852	12417
True	False	False	False	False	-1314.84436035156	-3307.78271484375	21.0736961364746	0.486994951963425	0.898167312145233	0.237323820590973	121.052635192871	2300
True	False	False	False	False	-1287.55590820313	-3306.65380859375	228.483245849609	0.492128729820251	0.943932771682739	0.241413697600365	182.485443115234	37592
True	False	False	False	False	-1391.2314453125	-3261.31494140625	131.987884521484	0.842022597789764	0.968269646167755	1	188.521011352539	22434
True	False	False	False	False	-1438.92907714844	-3242.5712890625	167.480438232422	0.783472120761871	0.959704160690308	0.905631244182587	188.821197509766	28512
True	False	False	False	False	-1489.31457519531	-3219.0556640625	54.3479537963867	0.716579556465149	0.928274095058441	0.543196678161621	99.2448959350586	4863
True	False	False	False	False	-1540.63464355469	-3209.02075195313	280.612915039063	0.0919317603111267	0.857089996337891	0.0311119575053453	116.098815917969	29373
True	False	False	False	False	-1696.24572753906	-3117.0478515625	69.8759460449219	0.713352918624878	0.919302344322205	0.535071432590485	147.650787353516	9302
True	False	False	False	False	-1759.35656738281	-3076.54321289063	183.008422851563	0.507146298885345	0.911497354507446	0.253749251365662	172.569702148438	28474
True	False	False	False	False	-1828.39892578125	-3038.32934570313	115.350761413574	0.769432365894318	0.96386045217514	0.750428736209869	177.423080444336	18452
True	False	False	False	False	-1876.59765625	-2971.69482421875	129.769607543945	0.796257674694061	0.949602425098419	1	174.239318847656	20386
True	False	False	False	False	-1886.04516601563	-2812.46215820313	110.914192199707	0.672940909862518	0.898016512393951	0.450959801673889	160.029998779297	16003
True	False	False	False	False	-1862.80444335938	-2630.18701171875	280.612915039063	0.769344627857208	0.938659846782684	0.749829590320587	185.80632019043	47009
True	False	False	False	False	-1861.94921875	-2940.0419921875	236.24723815918	0.640849232673645	0.900335967540741	0.399575084447861	181.882629394531	38741
True	False	False	False	False	-1852.8330078125	-3023.46044921875	123.114753723145	0.619374692440033	0.942109644412994	0.370079636573792	178.900894165039	19858
True	False	False	False	False	-1794.52136230469	-2994.4296875	160.825576782227	0.770576000213623	0.952420055866241	0.758433282375336	178.089660644531	25823
True	False	False	False	False	-1842.21508789063	-2970.79248046875	88.7313537597656	0.769612729549408	0.96125727891922	0.751666605472565	161.9375	12955
True	False	False	False	False	-1811.45886230469	-2966.11206054688	83.1856460571289	0.69868016242981	0.930949032306671	0.501181185245514	167.146667480469	12536
True	False	False	False	False	-1815.01293945313	-2865.19995117188	119.787330627441	0.80851811170578	0.953136384487152	1	179.527770996094	19389
True	False	False	False	False	-1832.99267578125	-2781.72729492188	98.7136306762695	0.640130162239075	0.914426565170288	0.398532092571259	137.730331420898	12258
True	False	False	False	False	-1825.77587890625	-2713.7724609375	82.0765075683594	0.711891770362854	0.929911315441132	0.531479299068451	155.959457397461	11541
True	False	False	False	False	-1812.18737792969	-2848.5869140625	149.734161376953	0.674742341041565	0.934049427509308	0.454170078039169	180.140747070313	24319
True	False	False	False	False	-1800.41760253906	-2924.33056640625	166.371292114258	0.786015152931213	0.93888533115387	1	177.053329467773	26558
True	False	False	False	False	-1789.61730957031	-3064.025390625	66.5485153198242	0.729813098907471	0.935436367988586	0.579738736152649	170.516662597656	10231
True	False	False	False	False	-1741.0615234375	-3020.59765625	83.1856460571289	0.745481371879578	0.946000397205353	0.63206559419632	161.133331298828	12085
True	False	False	False	False	-1767.81494140625	-2963.51171875	12.2005615234375	0.608575522899628	0.945763468742371	0.356404304504395	59.4545440673828	654
True	False	False	False	False	-1738.44860839844	-2885.18212890625	341.61572265625	0.778127670288086	0.947142124176025	0.824461460113525	179.733764648438	55358
True	False	False	False	False	-1769.27258300781	-2751.32983398438	83.1856460571289	0.792507886886597	0.954895853996277	1	146.466659545898	10985
True	False	False	False	False	-1784.85913085938	-2488.5419921875	122.005615234375	0.712649166584015	0.909778833389282	0.533334612846375	161.072723388672	17718
True	False	False	False	False	-1778.8779296875	-2456.64135742188	86.513069152832	0.775300621986389	0.951321005821228	0.796320915222168	163.141021728516	12725
True	False	False	False	False	-1757.2470703125	-2863.86206054688	23.2919807434082	0.725569725036621	0.941173493862152	0.567398190498352	65.9047622680664	1384
True	False	False	False	False	-1749.64904785156	-2834.33203125	144.188446044922	0.658737123012543	0.929988861083984	0.42695677280426	169.992309570313	22099
True	False	False	False	False	-1731.65844726563	-2929.123046875	306.123168945313	0.824195742607117	0.955239117145538	1	184.33332824707	50876
True	False	False	False	False	-1730.33642578125	-2980.64501953125	96.4953460693359	0.775108277797699	0.942336976528168	0.794588387012482	165.563217163086	14404
True	False	False	False	False	-1723.67016601563	-3112.86303710938	54.3479537963867	0.235693886876106	0.909136235713959	0.0889667421579361	108.367347717285	5310
True	False	False	False	False	-1697.90405273438	-3087.01904296875	9.98227787017822	0.785398185253143	0.931883156299591	1	60.6666679382324	546
True	False	False	False	False	-1722.11145019531	-2952.51049804688	15.5279874801636	0.717676758766174	0.928345501422882	0.546022891998291	63.7142868041992	892
True	False	False	False	False	-1708.12890625	-3066.78881835938	88.7313537597656	0.769612729549408	0.958789765834808	0.751666605472565	157.162506103516	12573
True	False	False	False	False	-1674.03845214844	-3059.4033203125	96.4953460693359	0.58545857667923	0.834627389907837	0.329300910234451	155.988510131836	13571
True	False	False	False	False	-1707.85009765625	-3036.5078125	156.389007568359	0.707564532756805	0.908949196338654	0.52114063501358	177.319152832031	25002
True	False	False	False	False	-1704.23120117188	-2999.48266601563	143.079315185547	0.719813823699951	0.929251730442047	0.551624536514282	170.806198120117	22034
True	False	False	False	False	-1665.26123046875	-2840.84350585938	164.153015136719	0.650850415229797	0.895673096179962	0.414529263973236	171.385131835938	25365
True	False	False	False	False	-1671.64758300781	-2761.8798828125	87.6222152709961	0.796068251132965	0.962134122848511	1	145.025314331055	11457
True	False	False	False	False	-1657.55700683594	-2884.06665039063	11.0914192199707	0.735508561134338	0.937464773654938	0.597400009632111	59	590
True	False	False	False	False	-1646.94213867188	-3154.99829101563	445.875061035156	0.0991116240620613	0.892069041728973	0.0337111130356789	112.169151306152	45092
True	False	False	False	False	-1572.98828125	-3173.77026367188	14.4188451766968	0.805326879024506	0.942608833312988	1	96	1248
True	False	False	False	False	-1633.43090820313	-3122.35107421875	151.952453613281	0.800164878368378	0.958043396472931	1	178.700729370117	24482
True	False	False	False	False	-1638.79943847656	-3041.52514648438	97.6044921875	0.435606002807617	0.78054678440094	0.199501097202301	146.931823730469	12930
True	False	False	False	False	-1602.2041015625	-3001.21240234375	242.902084350586	0.778511226177216	0.945030808448792	0.828752934932709	178.936065673828	39187
True	False	False	False	False	-1623.59619140625	-2806.24072265625	68.7667999267578	0.794570684432983	0.950327515602112	1	151.225799560547	9376
True	False	False	False	False	-1610.46960449219	-2913.189453125	176.353576660156	0.678045690059662	0.902393043041229	0.460163205862045	169.559753417969	26960
True	False	False	False	False	-1594.54174804688	-2854.88256835938	106.477630615234	0.69047749042511	0.920161128044128	0.484070807695389	162.29167175293	15580
True	False	False	False	False	-1599.35546875	-2823.28393554688	67.6576614379883	0.811845362186432	0.961437523365021	1	161.737701416016	9866
True	False	False	False	False	-1589.86865234375	-3167.01440429688	161.934722900391	0.73981249332428	0.923815548419952	0.611710011959076	187.212326049805	27333
True	False	False	False	False	-1559.69934082031	-3122.25048828125	138.64274597168	0.711980938911438	0.913301646709442	0.531696975231171	173.42399597168	21678
True	False	False	False	False	-1575.45727539063	-3080.60131835938	13.3097038269043	0.685805439949036	0.934609174728394	0.474820286035538	59.5833320617676	715
True	False	False	False	False	-1576.96130371094	-3037.19116210938	39.9291114807129	0.754574596881866	0.945388197898865	0.669301986694336	76.9444427490234	2770
True	False	False	False	False	-1583.4951171875	-2828.83764648438	90.9496383666992	0.763890326023102	0.949326574802399	0.716026604175568	155.768295288086	12773
True	False	False	False	False	-1565.28686523438	-3056.7255859375	149.734161376953	0.677455425262451	0.903849720954895	0.45908197760582	178.992599487305	24164
True	False	False	False	False	-1549.31005859375	-3040.8896484375	154.17073059082	0.494123578071594	0.807456791400909	0.243019923567772	173.856109619141	24166
True	False	False	False	False	-1563.68615722656	-2950.83764648438	108.695907592773	0.685513734817505	0.902364194393158	0.474253714084625	162.214279174805	15897
True	False	False	False	False	-1532.81384277344	-2858.14233398438	137.533599853516	0.762256264686584	0.929557204246521	0.706988096237183	164.685485839844	20421
True	False	False	False	False	-1530.61267089844	-2897.56274414063	130.878753662109	0.714486539363861	0.898535847663879	0.537895143032074	169.525421142578	20004
True	False	False	False	False	-1522.43041992188	-2971.49658203125	220.719253540039	0.806076347827911	0.962794840335846	1	176.432159423828	35110
True	False	False	False	False	-1516.42407226563	-3083.05078125	114.241622924805	0.674712717533112	0.893025040626526	0.45411691069603	172.067962646484	17723
True	False	False	False	False	-1479.00769042969	-2911.47387695313	87.6222152709961	0.713017404079437	0.910564124584198	0.534241855144501	149.734176635742	11829
True	False	False	False	False	-1512.52551269531	-2848.17431640625	11.0914192199707	0.763594925403595	0.936281979084015	0.714360892772675	63.7999992370605	638
True	False	False	False	False	-1495.0537109375	-2892.5166015625	78.7490768432617	0.776393234729767	0.945134520530701	0.80655974149704	154.126754760742	10943
True	False	False	False	False	-1471.67468261719	-3228.47973632813	61.0028076171875	0.592913269996643	0.95637571811676	0.337743520736694	108.109092712402	5946
True	False	False	False	False	-1465.91967773438	-3209.24658203125	155.279876708984	0.719287753105164	0.912692785263062	0.550233483314514	184.142852783203	25780
True	False	False	False	False	-1465.70349121094	-3155.65991210938	158.607299804688	0.678697884082794	0.909694790840149	0.461363196372986	171.097900390625	24467
True	False	False	False	False	-1440.83312988281	-3146.28930664063	154.17073059082	0.721209406852722	0.941058576107025	0.555354535579681	171.007186889648	23770
True	False	False	False	False	-1463.22778320313	-3093.81665039063	180.790130615234	0.756302773952484	0.945999085903168	0.677188336849213	178.196319580078	29046
True	False	False	False	False	-1429.71752929688	-3048.96362304688	80.9673614501953	0.735607385635376	0.933269083499908	0.59771865606308	160.027404785156	11682
True	False	False	False	False	-1457.3662109375	-3033.90991210938	22.1828384399414	0.755204319953918	0.946847438812256	0.672140836715698	57.7000007629395	1154
True	False	False	False	False	-1429.11022949219	-2996.99780273438	85.4039306640625	0.77591460943222	0.943020641803741	0.801987648010254	160.467529296875	12356
True	False	False	False	False	-1449.62756347656	-2903.31030273438	26.6194076538086	0.761617660522461	0.943622469902039	0.703567922115326	58.5833320617676	1406
True	False	False	False	False	-1420.78771972656	-2911.802734375	84.2947845458984	0.791891813278198	0.961495399475098	1	141	10716
True	False	False	False	False	-1420.33862304688	-2263.99951171875	13.3097038269043	0.80851811170578	0.94014710187912	1	46.0833320617676	553
True	False	False	False	False	-1412.67651367188	-3254.1318359375	156.389007568359	0.532230973243713	0.905602395534515	0.275711894035339	128.092193603516	18061
True	False	False	False	False	-1384.52575683594	-3180.8212890625	248.447799682617	0.751220881938934	0.92849987745285	0.654801070690155	191.602676391602	42919
True	False	False	False	False	-1407.42138671875	-3140.74658203125	11.0914192199707	0.763594925403595	0.936281979084015	0.714360892772675	67.0999984741211	671
True	False	False	False	False	-1390.93664550781	-3158.47143554688	157.498153686523	0.781017482280731	0.942499697208405	0.861013054847717	184.788726806641	26240
True	False	False	False	False	-1368.51281738281	-3286.80322265625	85.4039306640625	0.201159611344337	0.855056285858154	0.0738357380032539	121.649353027344	9367
True	False	False	False	False	-1341.28186035156	-3287.91772460938	61.0028076171875	0.760719418525696	0.933204114437103	0.698856711387634	188.563629150391	10371
True	False	False	False	False	-1303.73889160156	-3200.07275390625	153.061584472656	0.759016990661621	0.944365441799164	0.690224945545197	177.101455688477	24440
True	False	False	False	False	-1364.39709472656	-3041.31372070313	98.7136306762695	0.647627234458923	0.871009767055511	0.409615904092789	170.65168762207	15188
True	False	False	False	False	-1344.12768554688	-2968.02954101563	141.970169067383	0.633608758449554	0.938121736049652	0.389257103204727	146.1171875	18703
True	False	False	False	False	-1340.61474609375	-3197.94189453125	15.5279874801636	0.774550676345825	0.945763468742371	0.789673984050751	61	854
True	False	False	False	False	-1339.083984375	-3101.71557617188	145.297592163086	0.784818708896637	0.933276236057281	0.947113275527954	176.450378417969	23115
True	False	False	False	False	-1334.78771972656	-3013.24560546875	99.8227767944336	0.693452954292297	0.911460101604462	0.490143746137619	163.811111450195	14743
True	False	False	False	False	-1317.27001953125	-3057.1875	94.2770690917969	0.791837513446808	0.957730054855347	1	134.058822631836	11395
True	False	False	False	False	-1261.931640625	-3018.41967773438	93.1679229736328	0.738803207874298	0.920790493488312	0.6082723736763	163.011901855469	13693
True	False	False	False	False	-1293.53527832031	-3005.78271484375	95.3862075805664	0.790671706199646	0.943129003047943	1	163.081390380859	14025
True	False	False	False	False	-1261.19738769531	-3235.47216796875	86.513069152832	0.812731087207794	0.965879201889038	1	160.602569580078	12527
True	False	False	False	False	-1257.7333984375	-3123.53662109375	76.5307922363281	0.754523038864136	0.925994217395782	0.669071316719055	154.811599731445	10682
True	False	False	False	False	-1254.20422363281	-3318.76904296875	94.2770690917969	0.542201519012451	0.943609654903412	0.28496727347374	107	9095
True	False	False	False	False	-1243.36596679688	-3272.43188476563	83.1856460571289	0.80851811170578	0.971599817276001	1	153.919998168945	11544
True	False	False	False	False	-1231.86450195313	-2734.03564453125	82.0765075683594	0.8379065990448	0.966323673725128	1	127.581077575684	9441
True	False	False	False	False	-1217.70849609375	-3147.91015625	89.8404998779297	0.721652567386627	0.925060391426086	0.556551098823547	164.50617980957	13325
True	False	False	False	False	-1217.49890136719	-3345.40014648438	18.8554134368896	0.685223281383514	0.936461865901947	0.473690927028656	123.764709472656	2104
True	False	False	False	False	-1164.48913574219	-3312.21484375	306.123168945313	0.809509754180908	0.956666707992554	1	193.304351806641	53352
True	False	False	False	False	-1216.12072753906	-3054.5478515625	157.498153686523	0.712582767009735	0.903303384780884	0.533171415328979	172.964782714844	24561
True	False	False	False	False	-1214.16552734375	-3235.16186523438	86.513069152832	0.645403206348419	0.916060209274292	0.406278669834137	167.256408691406	13046
True	False	False	False	False	-1177.12963867188	-3193.81494140625	67.6576614379883	0.811845362186432	0.961437523365021	1	173.868850708008	10606
True	False	False	False	False	-1181.90258789063	-3179.08056640625	112.023338317871	0.734947741031647	0.930127680301666	0.595599770545959	184.603958129883	18645
True	False	False	False	False	-1181.71020507813	-3003.92065429688	87.6222152709961	0.75999253988266	0.954577445983887	0.695125102996826	140.987335205078	11138
True	False	False	False	False	-1169.77197265625	-3074.06787109375	163.043869018555	0.640623927116394	0.896144509315491	0.399247795343399	173.891159057617	25562
True	False	False	False	False	-1164.400390625	-3191.13647460938	94.2770690917969	0.703324019908905	0.906553387641907	0.511413395404816	180.023529052734	15302
True	False	False	False	False	-1163.86962890625	-3351.59887695313	88.7313537597656	0.591871082782745	0.919097721576691	0.336546957492828	141.524993896484	11322
True	False	False	False	False	-1063.36511230469	-3345.2607421875	72.0942230224609	0.597600698471069	0.872560322284698	0.343192428350449	163.32307434082	10616
True	False	False	False	False	-1122.29479980469	-3266.71166992188	160.825576782227	0.75981467962265	0.957149982452393	0.694222569465637	172.81379699707	25058
True	False	False	False	False	-1161.15710449219	-3244.55859375	25.5102653503418	0.729883551597595	0.935971975326538	0.579949259757996	61.1304359436035	1406
True	False	False	False	False	-1133.19470214844	-3231.21142578125	75.4216537475586	0.698736667633057	0.921322405338287	0.501303195953369	158.411758422852	10772
True	False	False	False	False	-1135.50939941406	-3163.97705078125	166.371292114258	0.735410094261169	0.923276603221893	0.597082853317261	174.586669921875	26188
True	False	False	False	False	-1120.96643066406	-3053.32177734375	92.0587844848633	0.639517724514008	0.887750923633575	0.397646993398666	158.216873168945	13132
True	False	False	False	False	-1139.17504882813	-3022.423828125	9.98227787017822	0.661957681179047	0.925817608833313	0.432207375764847	55.7777786254883	502
True	False	False	False	False	-1142.76818847656	-2817.17236328125	130.878753662109	0.85865181684494	0.969339847564697	1	161.754241943359	19087
True	False	False	False	False	-1103.21618652344	-3030.92626953125	139.751892089844	0.5846266746521	0.856177449226379	0.328375071287155	169.841262817383	21400
True	False	False	False	False	-1098.68493652344	-3141.90625	128.660461425781	0.844098389148712	0.965676367282867	1	176.439651489258	20467
True	False	False	False	False	-1092.31030273438	-3091.50634765625	150.843307495117	0.71558803319931	0.95706182718277	0.54067075252533	171.316177368164	23299
True	False	False	False	False	-1091.44067382813	-3230.62646484375	78.7490768432617	0.715453743934631	0.93513810634613	0.540330648422241	153.746475219727	10916
True	False	False	False	False	-1091.35571289063	-3335.19482421875	77.6399383544922	0.781193256378174	0.955614149570465	0.863637804985046	169.071426391602	11835
True	False	False	False	False	-1066.60900878906	-3310.044921875	84.2947845458984	0.707995891571045	0.909137666225433	0.52215188741684	166.921051025391	12686
True	False	False	False	False	-1082.30737304688	-3198.35620117188	84.2947845458984	0.721413135528564	0.93037873506546	0.555903851985931	151.960525512695	11549
True	False	False	False	False	-1058.96350097656	-3199.56494140625	9.98227787017822	0.754574596881866	0.933233201503754	0.669301986694336	60.5555572509766	545
True	False	False	False	False	-1064.43347167969	-3151.00659179688	17.7462711334229	0.762108087539673	0.940302610397339	0.706189274787903	70.6875	1131
True	False	False	False	False	-1075.37902832031	-2744.79223632813	164.153015136719	0.822345972061157	0.962765634059906	1	163.162155151367	24148
True	False	False	False	False	-1059.79272460938	-3168.90380859375	75.4216537475586	0.708534777164459	0.921559989452362	0.523421168327332	161.308822631836	10969
True	False	False	False	False	-1057.31176757813	-3383.03369140625	123.114753723145	0.727117598056793	0.949210941791534	0.57182514667511	102.657661437988	11395
True	False	False	False	False	-1038.4248046875	-3278.72973632813	148.625015258789	0.602414071559906	0.904427230358124	0.348906248807907	180.731338500977	24218
True	False	False	False	False	-1056.97009277344	-3116.70581054688	16.6371288299561	0.693598926067352	0.941181302070618	0.490445405244827	70.1333312988281	1052
True	False	False	False	False	-1051.935546875	-3239.45849609375	76.5307922363281	0.685842871665955	0.936585366725922	0.474893063306808	145.115936279297	10013
True	False	False	False	False	-1045.25610351563	-3129.49560546875	107.586769104004	0.726169049739838	0.910447716712952	0.56910252571106	168.48454284668	16343
True	False	False	False	False	-1038.4326171875	-3073.00634765625	26.6194076538086	0.829222500324249	0.957139134407043	1	56	1344
True	False	False	False	False	-1037.35095214844	-3105.82934570313	174.135284423828	0.795551776885986	0.956596493721008	1	95.0573272705078	14924
True	False	False	False	False	-1034.17529296875	-3403.98559570313	84.2947845458984	0.283494234085083	0.906190156936646	0.111480228602886	118.486839294434	9005
True	False	False	False	False	-1001.53228759766	-3401.33251953125	52.1296730041504	0.687331438064575	0.951341331005096	0.477804660797119	94.8936157226563	4460
True	False	False	False	False	-1025.39636230469	-3343.96630859375	117.569046020508	0.729612350463867	0.942190170288086	0.579140067100525	172.98112487793	18336
True	False	False	False	False	-991.613464355469	-3325.21411132813	63.2210922241211	0.788381993770599	0.957729458808899	1	167.052627563477	9522
True	False	False	False	False	-1024.23205566406	-3187.66674804688	149.734161376953	0.788483679294586	0.935478389263153	1	177.777770996094	24000
True	False	False	False	False	-1020.47741699219	-3257.14233398438	84.2947845458984	0.780941009521484	0.955605924129486	0.859888970851898	164.855270385742	12529
True	False	False	False	False	-1008.0810546875	-3222.03149414063	134.206176757813	0.743814587593079	0.952129185199738	0.625884413719177	173.413223266602	20983
True	False	False	False	False	-994.874572753906	-3190.69458007813	13.3097038269043	0.80851811170578	0.94014710187912	1	57.9166679382324	695
True	False	False	False	False	-988.712951660156	-3111.52954101563	185.226699829102	0.818756580352783	0.95121031999588	1	90.2994003295898	15080
True	False	False	False	False	-957.7158203125	-3425.34228515625	24.401123046875	0.412144929170609	0.908071041107178	0.183868303894997	116.636360168457	2566
True	False	False	False	False	-917.06494140625	-3387.73168945313	346.052276611328	0.679845750331879	0.935232818126678	0.463489055633545	154.115386962891	48084
True	False	False	False	False	-940.763000488281	-3241.70874023438	108.695907592773	0.713117599487305	0.907187044620514	0.534489333629608	172.806121826172	16935
True	False	False	False	False	-936.666687011719	-3328.44677734375	163.043869018555	0.697682440280914	0.932937383651733	0.499036550521851	168.571426391602	24780
True	False	False	False	False	-927.225341796875	-3284.216796875	231.810668945313	0.652248203754425	0.947979331016541	0.416689068078995	98.5215301513672	20591
True	False	False	False	False	-935.686828613281	-3187.40405273438	72.0942230224609	0.700715720653534	0.951916694641113	0.505614638328552	156.015380859375	10141
True	False	False	False	False	-928.271057128906	-3103.98779296875	122.005615234375	0.652080416679382	0.862185776233673	0.416428864002228	172.954544067383	19025
True	False	False	False	False	-927.2763671875	-3152.23876953125	134.206176757813	0.65880936384201	0.922377228736877	0.427073359489441	176.421493530273	21347
True	False	False	False	False	-924.93212890625	-3142.31079101563	19.9645557403564	0.725530564785004	0.945084035396576	0.56728732585907	109.777778625488	1976
True	False	False	False	False	-893.7841796875	-3207.72924804688	80.9673614501953	0.735607385635376	0.928957939147949	0.59771865606308	165.136993408203	12055
True	False	False	False	False	-876.735900878906	-3423.36694335938	247.338653564453	0.741973400115967	0.962351977825165	0.619251668453217	105.053810119629	23427
True	False	False	False	False	-872.991088867188	-3373.46020507813	74.3125076293945	0.73265278339386	0.930485188961029	0.588376104831696	154.820892333984	10373
True	False	False	False	False	-873.250122070313	-3218.22485351563	29.9468326568604	0.828017055988312	0.959619760513306	1	61.4814796447754	1660
True	False	False	False	False	-871.666687011719	-2958.0126953125	114.241622924805	0.657020628452301	0.946973383426666	0.42420107126236	157.640777587891	16237
True	False	False	False	False	-869.217163085938	-3130.58862304688	139.751892089844	0.717676758766174	0.940840840339661	0.546022891998291	172.253967285156	21704
True	False	False	False	False	-863.211669921875	-3078.96020507813	102.041061401367	0.794671595096588	0.964942038059235	1	163.858688354492	15075
True	False	False	False	False	-861.178649902344	-3323.21728515625	129.769607543945	0.738230884075165	0.943265020847321	0.606346130371094	179.153839111328	20961
True	False	False	False	False	-832.102600097656	-3288.07080078125	13.3097038269043	0.66390061378479	0.935661971569061	0.435427129268646	53.5833320617676	643
True	False	False	False	False	-851.772766113281	-3243.54736328125	90.9496383666992	0.740094006061554	0.941994667053223	0.612678289413452	136.67073059082	11207
True	False	False	False	False	-826.730346679688	-3238.86547851563	82.0765075683594	0.604751467704773	0.860965669155121	0.351725876331329	167.337844848633	12383
True	False	False	False	False	-828.091735839844	-3226.48974609375	13.3097038269043	0.66390061378479	0.931477785110474	0.435427129268646	80.8333358764648	970
True	False	False	False	False	-823.887451171875	-3445.17456054688	85.4039306640625	0.791216492652893	0.966115951538086	1	137.922073364258	10620
True	False	False	False	False	-783.134338378906	-3412.15869140625	78.7490768432617	0.803937435150146	0.94873970746994	1	161.267608642578	11450
True	False	False	False	False	-806.000122070313	-3259.34497070313	89.8404998779297	0.670226395130157	0.901028692722321	0.446196794509888	164.246917724609	13304
True	False	False	False	False	-811.339050292969	-3184.90673828125	82.0765075683594	0.735541641712189	0.918336927890778	0.597506582736969	166.770263671875	12341
True	False	False	False	False	-800.449768066406	-3118.39135742188	78.7490768432617	0.715453743934631	0.909153640270233	0.540330648422241	161.112670898438	11439
True	False	False	False	False	-791.294616699219	-3149.8701171875	78.7490768432617	0.79235315322876	0.957493424415588	1	160.845077514648	11420
True	False	False	False	False	-776.207458496094	-3256.3447265625	123.114753723145	0.755423963069916	0.925341427326202	0.673140406608582	169.765762329102	18844
True	False	False	False	False	-774.721313476563	-3402.9677734375	11.0914192199707	0.763594925403595	0.936281979084015	0.714360892772675	77.6999969482422	777
True	False	False	False	False	-773.470886230469	-3369.06665039063	148.625015258789	0.802791655063629	0.950767636299133	1	188.880599975586	25310
True	False	False	False	False	-773.600219726563	-3112.02368164063	61.0028076171875	0.731991708278656	0.917466044425964	0.586336493492126	156.109085083008	8586
True	False	False	False	False	-767.857238769531	-3447.640625	83.1856460571289	0.711920857429504	0.923776984214783	0.531550288200378	162.066665649414	12155
True	False	False	False	False	-725.7138671875	-3332.05834960938	82.0765075683594	0.771052539348602	0.939456462860107	0.761882483959198	158.554046630859	11733
True	False	False	False	False	-763.52734375	-3325.58471679688	14.4188451766968	0.742955923080444	0.934609174728394	0.622766435146332	56.3076934814453	732
True	False	False	False	False	-746.23876953125	-3299.08349609375	18.8554134368896	0.75434798002243	0.942380666732788	0.66828989982605	61.764705657959	1050
True	False	False	False	False	-737.681335449219	-3284.53515625	12.2005615234375	0.563888907432556	0.875434041023254	0.306276768445969	66.8181838989258	735
True	False	False	False	False	-754.785400390625	-3125.51538085938	85.4039306640625	0.77591460943222	0.94554603099823	0.801987648010254	130.038955688477	10013
True	False	False	False	False	-728.948120117188	-3059.95751953125	31.0559749603271	0.733668208122253	0.93486762046814	0.591544389724731	52.3571434020996	1466
True	False	False	False	False	-727.209533691406	-3296.5927734375	79.8582229614258	0.692651450634003	0.905163764953613	0.488493382930756	158.125	11385
True	False	False	False	False	-714.248962402344	-3263.65893554688	72.0942230224609	0.735999047756195	0.929262816905975	0.598986208438873	164.399993896484	10686
True	False	False	False	False	-723.102233886719	-3192.19311523438	88.7313537597656	0.682310163974762	0.902772188186646	0.468113631010056	166.387496948242	13311
True	False	False	False	False	-702.291687011719	-3452.47583007813	137.533599853516	0.665601193904877	0.876541972160339	0.438278526067734	188.959671020508	23431
True	False	False	False	False	-630.341552734375	-3445.04809570313	197.427261352539	0.645417809486389	0.905267953872681	0.406300455331802	182.870788574219	32551
True	False	False	False	False	-676.744567871094	-3393.14208984375	13.3097038269043	0.743378639221191	0.931919693946838	0.624296009540558	52.8333320617676	634
True	False	False	False	False	-690.213195800781	-3327.44702148438	85.4039306640625	0.656723499298096	0.90673840045929	0.423726975917816	158.31169128418	12190
True	False	False	False	False	-695.399291992188	-3285.77026367188	137.533599853516	0.812275528907776	0.953216016292572	1	183.314514160156	22731
True	False	False	False	False	-688.48193359375	-3156.10180664063	140.861022949219	0.698515653610229	0.898730516433716	0.500826358795166	175.007873535156	22226
True	False	False	False	False	-693.024291992188	-2108.748046875	72.0942230224609	0.735999047756195	0.926549255847931	0.598986208438873	101.907691955566	6624
True	False	False	False	False	-668.678161621094	-3371.85278320313	122.005615234375	0.823490679264069	0.967362284660339	1	185.12727355957	20364
True	False	False	False	False	-648.113037109375	-3290.85400390625	85.4039306640625	0.740752220153809	0.932331144809723	0.614958584308624	163.402603149414	12582
True	False	False	False	False	-660.113159179688	-3211.16357421875	96.4953460693359	0.69021600484848	0.920945703983307	0.483544021844864	123.666664123535	10759
True	False	False	False	False	-656.403991699219	-3247.43627929688	135.315322875977	0.808103084564209	0.957298755645752	1	180.967208862305	22078
True	False	False	False	False	-642.403259277344	-3409.87524414063	68.7667999267578	0.727385580539703	0.926069915294647	0.572600066661835	162.919357299805	10101
True	False	False	False	False	-617.715393066406	-3383.83154296875	78.7490768432617	0.739793658256531	0.932143449783325	0.611645519733429	162.042251586914	11505
True	False	False	False	False	-628.140686035156	-3187.16381835938	115.350761413574	0.707784593105316	0.909633755683899	0.521656036376953	180.913467407227	18815
True	False	False	False	False	-631.3994140625	-3176.38793945313	41.0382537841797	0.62323272228241	0.945469677448273	0.375141590833664	98.2972946166992	3637
True	False	False	False	False	-621.957275390625	-3328.03173828125	86.513069152832	0.750372409820557	0.949261665344238	0.651284754276276	153.102569580078	11942
True	False	False	False	False	-620.925170898438	-3226.57495117188	35.4925422668457	0.857371628284454	0.962256669998169	1	57.46875	1839
True	False	False	False	False	-598.176147460938	-3457.52197265625	123.114753723145	0.64157897233963	0.880420923233032	0.400637835264206	193.747741699219	21506
True	False	False	False	False	-577.402587890625	-3452.2451171875	125.333038330078	0.790439307689667	0.954083800315857	1	202.159286499023	22844
True	False	False	False	False	-569.750915527344	-3407.9833984375	88.7313537597656	0.806145071983337	0.947331726551056	1	153.787506103516	12303
True	False	False	False	False	-595.773315429688	-3266.1142578125	141.970169067383	0.714233875274658	0.928613603115082	0.537262856960297	181.25	23200
True	False	False	False	False	-597.757507324219	-3188.04956054688	124.223899841309	0.838463246822357	0.968901455402374	1	176.294647216797	19745
True	False	False	False	False	-588.63720703125	-3374.251953125	77.6399383544922	0.754616916179657	0.938417673110962	0.669491648674011	152.357147216797	10665
True	False	False	False	False	-579.811950683594	-3327.81591796875	108.695907592773	0.810891211032867	0.949954271316528	1	180.387756347656	17678
True	False	False	False	False	-570.130615234375	-3226.5849609375	134.206176757813	0.706714987754822	0.908271789550781	0.51916092634201	183.322311401367	22182
True	False	False	False	False	-564.730041503906	-3442.51123046875	178.571853637695	0.449186116456985	0.871594071388245	0.208987340331078	196	31556
True	False	False	False	False	-563.537963867188	-3372.91162109375	79.8582229614258	0.875775694847107	0.974569141864777	1	166.805557250977	12010
True	False	False	False	False	-559.504516601563	-3489.35375976563	130.878753662109	0.752703249454498	0.942338883876801	0.661087512969971	199.62712097168	23556
True	False	False	False	False	-396.742279052734	-3481.84790039063	79.8582229614258	0.725530564785004	0.953511893749237	0.56728732585907	177.41667175293	12774
True	False	False	False	False	-510.941497802734	-3480.12353515625	158.607299804688	0.81450617313385	0.960465252399445	1	137.720275878906	19694
True	False	False	False	False	-538.462341308594	-3412.2734375	93.1679229736328	0.797351360321045	0.950581789016724	1	170.023803710938	14282
True	False	False	False	False	-537.393798828125	-3325.10961914063	87.6222152709961	0.716874003410339	0.924369335174561	0.54395192861557	167.44303894043	13228
True	False	False	False	False	-552.134155273438	-3285.658203125	26.6194076538086	0.829222500324249	0.957139134407043	1	58.75	1410
True	False	False	False	False	-516.704956054688	-3277.2734375	77.6399383544922	0.792614340782166	0.946846783161163	1	154.114288330078	10788
True	False	False	False	False	-544.60595703125	-3188.81274414063	28.8376903533936	0.797349810600281	0.952098965644836	1	58.1153831481934	1511
True	False	False	False	False	-543.228393554688	-3155.01440429688	22.1828384399414	0.650446891784668	0.950671494007111	0.413908988237381	90.3000030517578	1806
True	False	False	False	False	-541.747009277344	-3164.77416992188	86.513069152832	0.673743307590485	0.906177043914795	0.45238471031189	164.294876098633	12815
True	False	False	False	False	-535.852233886719	-3245.72265625	109.805053710938	0.741141617298126	0.925412774085999	0.616318583488464	186.121215820313	18426
True	False	False	False	False	-498.534057617188	-3183.89428710938	87.6222152709961	0.785240411758423	0.96061897277832	0.972049474716187	143	11297
True	False	False	False	False	-516.144409179688	-2263.15112304688	55.4570960998535	0.761327385902405	0.942854642868042	0.702032923698425	133.5	6675
True	False	False	False	False	-481.416625976563	-2696.41430664063	80.9673614501953	0.650378227233887	0.877539813518524	0.41380363702774	136.83561706543	9989
True	False	False	False	False	-468.360168457031	-3385.5400390625	103.150199890137	0.769519209861755	0.931016147136688	0.751023590564728	179.978500366211	16738
True	False	False	False	False	-463.886474609375	-3308.79467773438	77.6399383544922	0.63520485162735	0.873981356620789	0.391497045755386	159.68571472168	11178
True	False	False	False	False	-467.812316894531	-3282.90209960938	134.206176757813	0.73265141248703	0.947763741016388	0.588371932506561	183	22143
True	False	False	False	False	-457.449127197266	-3162.26904296875	75.4216537475586	0.743587911128998	0.938783407211304	0.62505716085434	140.838241577148	9577
True	False	False	False	False	-440.109436035156	-3293.96630859375	78.7490768432617	0.683031260967255	0.910132467746735	0.469482928514481	158.028167724609	11220
True	False	False	False	False	-421.515350341797	-3458.25537109375	107.586769104004	0.827301025390625	0.96284031867981	1	178.402069091797	17305
True	False	False	False	False	-409.24072265625	-3387.9765625	75.4216537475586	0.598078787326813	0.867879033088684	0.343754470348358	163.382354736328	11110
True	False	False	False	False	-415.23486328125	-3215.49267578125	37.7108268737793	0.748016774654388	0.946688234806061	0.64181524515152	56.9117660522461	1935
True	False	False	False	False	-412.275207519531	-3284.98803710938	86.513069152832	0.694924652576447	0.902306616306305	0.49320250749588	148.78205871582	11605
True	False	False	False	False	-400.901733398438	-3252.60522460938	268.412353515625	0.687116682529449	0.916607916355133	0.477382600307465	191.185943603516	46267
True	False	False	False	False	-395.833435058594	-3509.40283203125	103.150199890137	0.69282066822052	0.968977570533752	0.488840907812119	161.66667175293	15035
True	False	False	False	False	-110.358299255371	-3502.49267578125	144.188446044922	0.740460157394409	0.935029149055481	0.613943874835968	200.846160888672	26110
True	False	False	False	False	-350.011291503906	-3487.39453125	100.931915283203	0.790192663669586	0.944730222225189	1	191.835159301758	17457
True	False	False	False	False	-348.110382080078	-3477.08959960938	19.9645557403564	0.661957681179047	0.902729630470276	0.432207375764847	100.611114501953	1811
True	False	False	False	False	-381.341522216797	-3215.08642578125	86.513069152832	0.717120826244354	0.921460747718811	0.544586777687073	158.512817382813	12364
True	False	False	False	False	-385.762084960938	-3172.05249023438	147.515884399414	0.757547676563263	0.930294096469879	0.683063745498657	164.187973022461	21837
True	False	False	False	False	-368.908996582031	-3460.79443359375	94.2770690917969	0.781477868556976	0.949659109115601	0.868022978305817	155.129409790039	13186
True	False	False	False	False	-254.476425170898	-3446.603515625	84.2947845458984	0.819298386573792	0.971599817276001	1	176.75	13433
True	False	False	False	False	-364.411102294922	-3292.4052734375	232.919815063477	0.717944741249084	0.938511252403259	0.546718239784241	199.804763793945	41959
True	False	False	False	False	-354.295440673828	-3434.29467773438	74.3125076293945	0.786045730113983	0.947912156581879	1	163.104476928711	10928
True	False	False	False	False	-346.988739013672	-3421.72998046875	76.5307922363281	0.83928507566452	0.9698326587677	1	160.550720214844	11078
True	False	False	False	False	-272.025451660156	-3410.90502929688	96.4953460693359	0.618543148040771	0.876090884208679	0.369001239538193	171.954025268555	14960
True	False	False	False	False	-302.756622314453	-3362.85571289063	94.2770690917969	0.747598469257355	0.931315243244171	0.640176296234131	128.329406738281	10908
True	False	False	False	False	-326.583160400391	-3241.5859375	11.0914192199707	0.763594925403595	0.936281979084015	0.714360892772675	48.7999992370605	488
True	False	False	False	False	-290.655548095703	-3405.25927734375	77.6399383544922	0.754616916179657	0.952681720256805	0.669491648674011	152.971435546875	10708
True	False	False	False	False	-283.864379882813	-3379.4755859375	97.6044921875	0.737299859523773	0.954277694225311	0.603246867656708	145.579544067383	12811
True	False	False	False	False	-284.073944091797	-3300.40649414063	108.695907592773	0.713117599487305	0.928639531135559	0.534489333629608	183.969390869141	18029
True	False	False	False	False	-284.526000976563	-2124.88208007813	74.3125076293945	0.722276210784912	0.933958649635315	0.558245301246643	118.731346130371	7955
True	False	False	False	False	-269.281921386719	-3187.67797851563	14.4188451766968	0.805326879024506	0.942608833312988	1	49.8461532592773	648
True	False	False	False	False	-259.888702392578	-3365.83471679688	125.333038330078	0.845949530601501	0.967362284660339	1	202.769912719727	22913
True	False	False	False	False	-254.990692138672	-3356.13305664063	12.2005615234375	0.523949325084686	0.930929720401764	0.268260091543198	107.909088134766	1187
True	False	False	False	False	-246.304565429688	-2086.41845703125	100.931915283203	0.730834186077118	0.930443584918976	0.582807719707489	110.395606994629	10046
True	False	False	False	False	-234.015701293945	-3179.3681640625	90.9496383666992	0.753896296024323	0.946280717849731	0.666286945343018	157.195129394531	12890
True	False	False	False	False	-233.610992431641	-3420.26000976563	78.7490768432617	0.683031260967255	0.917915761470795	0.469482928514481	144.253524780273	10242
True	False	False	False	False	-223.993606567383	-3400.97314453125	73.203369140625	0.774313688278198	0.943968594074249	0.787631273269653	167.136367797852	11031
True	False	False	False	False	-233.269454956055	-3266.189453125	330.524291992188	0.684942364692688	0.928420960903168	0.473147690296173	158.667785644531	47283
True	False	False	False	False	-231.645172119141	-3379.33984375	66.5485153198242	0.76893937587738	0.952435314655304	0.747088372707367	180.616668701172	10837
True	False	False	False	False	-188.668853759766	-3364.79223632813	313.887176513672	0.646217226982117	0.899971663951874	0.407495230436325	197.848052978516	55991
True	False	False	False	False	-197.609191894531	-3220.5146484375	69.8759460449219	0.656436622142792	0.899520993232727	0.423270106315613	162.349212646484	10228
True	False	False	False	False	-186.847274780273	-3286.11328125	12.2005615234375	0.768196105957031	0.939064502716064	0.742168962955475	52.8181800842285	581
True	False	False	False	False	-186.362442016602	-3479.37329101563	129.769607543945	0.652854382991791	0.892132520675659	0.417631298303604	198.495727539063	23224
True	False	False	False	False	-99.550422668457	-3483.01391601563	11.0914192199707	0.763594925403595	0.936281979084015	0.714360892772675	97.5	975
True	False	False	False	False	-177.350402832031	-3257.79809570313	84.2947845458984	0.791891813278198	0.957111597061157	1	158.789474487305	12068
True	False	False	False	False	-179.416534423828	-2148.68383789063	74.3125076293945	0.707973718643188	0.896900057792664	0.522099733352661	131.985076904297	8843
True	False	False	False	False	-170.670211791992	-3468.36596679688	29.9468326568604	0.72340726852417	0.955226957798004	0.561349153518677	74.7777786254883	2019
True	False	False	False	False	-110.767539978027	-3467.33569335938	32.1651153564453	0.820795118808746	0.961207389831543	1	58.4482765197754	1695
True	False	False	False	False	-154.551864624023	-3378.45068359375	83.1856460571289	0.781472206115723	0.957111597061157	0.867934346199036	170.199996948242	12765
True	False	False	False	False	-164.004028320313	-3256.65405273438	36.6016845703125	0.779091417789459	0.951372683048248	0.835518538951874	70.9090881347656	2340
True	False	False	False	False	-163.189178466797	-3320.54174804688	129.769607543945	0.757999539375305	0.929993033409119	0.685239017009735	187.538467407227	21942
True	False	False	False	False	-159.558776855469	-3289.62719726563	12.2005615234375	0.741141617298126	0.928999543190002	0.616318583488464	53.0909080505371	584
True	False	False	False	False	-152.929183959961	-3449.87915039063	131.987884521484	0.570155024528503	0.83163845539093	0.31276348233223	200.210083007813	23825
True	False	False	False	False	-96.0836410522461	-3416.31030273438	70.9850845336914	0.739838838577271	0.927697420120239	0.6118004322052	169.875	10872
True	False	False	False	False	-113.068702697754	-3391.1767578125	170.807861328125	0.780350148677826	0.93731027841568	0.851559281349182	203.876617431641	31397
True	False	False	False	False	-148.991638183594	-3355.91381835938	86.513069152832	0.665252387523651	0.912455856800079	0.437691152095795	176.205123901367	13744
True	False	False	False	False	-98.5119323730469	-3343.1171875	87.6222152709961	0.726314723491669	0.91311240196228	0.569518506526947	145.784805297852	11517
True	False	False	False	False	-141.774169921875	-3314.50463867188	19.9645557403564	0.798721373081207	0.951427280902863	1	61.3333320617676	1104
True	False	False	False	False	-119.480667114258	-3300.46899414063	14.4188451766968	0.619212806224823	0.921556770801544	0.369869381189346	56.538459777832	735
True	False	False	False	False	-99.4629821777344	-3298.90112304688	125.333038330078	0.740218818187714	0.937248408794403	0.61310887336731	190.097351074219	21481
True	False	False	False	False	-128.668838500977	-3258.74243164063	24.401123046875	0.830724716186523	0.955192744731903	1	50.5909080505371	1113
True	False	False	False	False	-109.347343444824	-3244.0380859375	19.9645557403564	0.776177406311035	0.943199634552002	0.804480254650116	50.1666679382324	903
True	False	False	False	False	-103.857872009277	-2894.248046875	217.391815185547	0.34754353761673	0.899086713790894	0.145045757293701	54.7551002502441	10732
True	False	False	False	False	-97.1261291503906	-3396.71850585938	22.1828384399414	0.806145071983337	0.945084035396576	1	83.25	1665
True	False	False	False	False	-94.266716003418	-2799.169921875	102.041061401367	0.571664273738861	0.934095621109009	0.314349681138992	77.25	7107
True	False	False	False	False	-91.7949676513672	-3493.763671875	133.097030639648	0.83940452337265	0.966347217559814	1	202.475006103516	24297
True	False	False	False	False	-83.4543075561523	-3450.32348632813	83.1856460571289	0.708003997802734	0.963349997997284	0.522170960903168	155.960006713867	11697
True	False	False	False	False	-85.6203460693359	-3406.57592773438	9.98227787017822	0.661957681179047	0.925817608833313	0.432207375764847	85.7777786254883	772
True	False	False	False	False	-91.5081481933594	-3281.7734375	13.3097038269043	0.743378639221191	0.942608833312988	0.624296009540558	67.3333358764648	808
True	False	False	False	False	-77.5130386352539	-3419.42846679688	75.4216537475586	0.839752197265625	0.964830636978149	1	176.897064208984	12029
True	False	False	False	False	-71.8190689086914	-3516.53344726563	42.1473922729492	0.836018741130829	0.959428310394287	1	73.7105255126953	2801
True	False	False	False	False	-38.597225189209	-3447.57983398438	124.223899841309	0.762229561805725	0.928884327411652	0.70684415102005	206.258926391602	23101
True	False	False	False	False	-50.8166542053223	-3370.2705078125	189.663269042969	0.658780336380005	0.953002095222473	0.427026480436325	204.625732421875	34991
True	False	False	False	False	-69.3496475219727	-3215.42138671875	124.223899841309	0.745300650596619	0.944609642028809	0.631386935710907	192.794647216797	21593
True	False	False	False	False	-61.1072196960449	-2244.92236328125	84.2947845458984	0.831068813800812	0.962414622306824	1	134.171051025391	10197
True	False	False	False	False	-49.1527328491211	-3435.00415039063	77.6399383544922	0.821241796016693	0.952473938465118	1	186.800003051758	13076
True	False	False	False	False	-30.1497573852539	-3440.17651367188	49.9113883972168	0.56426990032196	0.95576798915863	0.306666731834412	79.6888885498047	3586
True	False	False	False	False	-43.0640563964844	-3405.75659179688	33.2742576599121	0.786073088645935	0.948771238327026	1	59.1333351135254	1774
True	False	False	False	False	-46.7345733642578	-3251.16796875	22.1828384399414	0.691018760204315	0.941173493862152	0.485164731740952	57.3499984741211	1147
True	False	False	False	False	-39.5869026184082	-2193.18798828125	93.1679229736328	0.758145093917847	0.960083663463593	0.685944676399231	135.476196289063	11380
True	False	False	False	False	-35.3418579101563	-3267.46801757813	87.6222152709961	0.59141606092453	0.94560307264328	0.336026251316071	149.316452026367	11796
True	False	False	False	False	-23.9869956970215	-3528.36499023438	11.0914192199707	0.619482219219208	0.927492141723633	0.37021940946579	90.9000015258789	909
True	False	False	False	False	42.1717147827148	-3514.37939453125	95.3862075805664	0.766198992729187	0.936525881290436	0.729580998420715	171.837203979492	14778
True	False	False	False	False	-19.492805480957	-3472.27758789063	14.4188451766968	0.719225645065308	0.935661971569061	0.550069808959961	49.3846168518066	642
True	False	False	False	False	2.18594074249268	-3414.20263671875	120.896469116211	0.793161451816559	0.949404776096344	1	181.27522277832	19759
True	False	False	False	False	-17.1363945007324	-3310.74047851563	22.1828384399414	0.755204319953918	0.955192744731903	0.672140836715698	47.5	950
True	False	False	False	False	-14.6241779327393	-3379.00439453125	94.2770690917969	0.844878911972046	0.964166045188904	1	169.364700317383	14396
True	False	False	False	False	11.4939212799072	-3274.56811523438	90.9496383666992	0.730561852455139	0.958662450313568	0.581985175609589	163.439025878906	13402
True	False	False	False	False	-12.0545024871826	-3236.36840820313	105.36848449707	0.639293849468231	0.934265911579132	0.397324234247208	125.642105102539	11936
True	False	False	False	False	10.4749794006348	-3262.13647460938	113.132476806641	0.81917679309845	0.952394783496857	1	183.79411315918	18747
True	False	False	False	False	15.1415462493896	-3195.84790039063	18.8554134368896	0.75434798002243	0.951427280902863	0.66828989982605	45.6470603942871	776
True	False	False	False	False	18.2949295043945	-3444.35693359375	117.569046020508	0.741474032402039	0.93149334192276	0.61748605966568	179.075469970703	18982
True	False	False	False	False	50.2753257751465	-3402.9296875	24.401123046875	0.715491533279419	0.931973576545715	0.54042637348175	48.5	1067
True	False	False	False	False	32.7544212341309	-3384.0234375	92.0587844848633	0.824999392032623	0.962392508983612	1	164.843368530273	13682
True	False	False	False	False	19.7619209289551	-3247.13134765625	80.9673614501953	0.650378227233887	0.944822371006012	0.41380363702774	146.109588623047	10666
True	False	False	False	False	19.5079441070557	-1940.67504882813	69.8759460449219	0.807386338710785	0.952435314655304	1	154.873016357422	9757
True	False	False	False	False	20.4474334716797	-3353.92333984375	114.241622924805	0.740824818611145	0.930533230304718	0.615211486816406	173.951461791992	17917
True	False	False	False	False	61.0666275024414	-3335.47485351563	22.1828384399414	0.806145071983337	0.945084035396576	1	48.75	975
True	False	False	False	False	26.4964694976807	-3180.91064453125	32.1651153564453	0.776993036270142	0.952315151691437	0.812498211860657	47.1724128723145	1368
True	False	False	False	False	37.5955123901367	-3317.66162109375	34.3833999633789	0.649772524833679	0.947963654994965	0.412875860929489	51.0967750549316	1584
True	False	False	False	False	56.0783157348633	-3228.94750976563	130.878753662109	0.772971868515015	0.941567718982697	0.776539385318756	168.525421142578	19886
True	False	False	False	False	59.0786933898926	-3188.37060546875	25.5102653503418	0.748013913631439	0.942926585674286	0.641803920269012	44.347827911377	1020
True	False	False	False	False	61.6535530090332	-3383.99658203125	125.333038330078	0.740218818187714	0.930853605270386	0.61310887336731	172.884948730469	19536
True	False	False	False	False	-1865.33642578125	-343.555023193359	219.610107421875	0.351089924573898	0.790543496608734	0.147035494446754	138.282821655273	27380
True	False	False	False	False	-1828.32702636719	-296.799530029297	14.4188451766968	0.576854348182678	0.92958676815033	0.319877296686172	67.2307662963867	874
True	False	False	False	False	-1823.02600097656	-329.798217773438	51.0205307006836	0.742634296417236	0.949811100959778	0.62160986661911	48.3260879516602	2223
True	False	False	False	False	-1815.41247558594	-294.653778076172	151.952453613281	0.753516912460327	0.928378760814667	0.664619505405426	158.291976928711	21686
True	False	False	False	False	-1808.36535644531	-42.9024696350098	18.8554134368896	0.809739828109741	0.949675559997559	1	38.705883026123	658
True	False	False	False	False	-1811.25329589844	47.4626998901367	25.5102653503418	0.729883551597595	0.935971975326538	0.579949259757996	43.7826080322266	1007
True	False	False	False	False	-1789.84875488281	-294.038757324219	12.2005615234375	0.658792555332184	0.933060109615326	0.427046239376068	57.1818199157715	629
True	False	False	False	False	-1798.83361816406	59.7825660705566	43.256534576416	0.764826476573944	0.943652451038361	0.721405208110809	50.8205146789551	1982
True	False	False	False	False	-1788.80541992188	-322.941589355469	19.9645557403564	0.725530564785004	0.936461865901947	0.56728732585907	39.5	711
True	False	False	False	False	-1785.86315917969	-44.4433670043945	9.98227787017822	0.606388568878174	0.924382030963898	0.353718668222427	38.6666679382324	348
True	False	False	False	False	-1785.14270019531	35.1416473388672	25.5102653503418	0.748013913631439	0.942926585674286	0.641803920269012	44.4782600402832	1023
True	False	False	False	False	-1782.88269042969	53.0331115722656	44.3656768798828	0.532357633113861	0.911349058151245	0.275827437639236	49.3499984741211	1974
True	False	False	False	False	-1750.33471679688	-48.1798057556152	48.80224609375	0.741141617298126	0.947778403759003	0.616318583488464	54.0681800842285	2379
True	False	False	False	False	-1747.12353515625	-36.3523368835449	33.2742576599121	0.786073088645935	0.95572304725647	1	46.9333343505859	1408
True	False	False	False	False	-1734.11657714844	-31.1172008514404	22.1828384399414	0.755204319953918	0.955192744731903	0.672140836715698	40.9000015258789	818
True	False	False	False	False	-1725.20764160156	-1283.39892578125	67.6576614379883	0.657594740390778	0.895950078964233	0.425119489431381	119.44261932373	7286
True	False	False	False	False	-1720.66870117188	-58.2109107971191	70.9850845336914	0.552815020084381	0.940025091171265	0.295184105634689	50.8125	3252
True	False	False	False	False	-1715.71533203125	-31.6122779846191	31.0559749603271	0.792491853237152	0.95398223400116	1	48.2142868041992	1350
True	False	False	False	False	-1718.30603027344	15.1098966598511	14.4188451766968	0.805326879024506	0.942608833312988	1	32.6923065185547	425
True	False	False	False	False	-1688.52563476563	-37.3480911254883	15.5279874801636	0.740449011325836	0.946970880031586	0.613905251026154	46.7857131958008	655
True	False	False	False	False	-1683.26806640625	-42.6793098449707	12.2005615234375	0.741141617298126	0.94014710187912	0.616318583488464	44.4545440673828	489
True	False	False	False	False	-1672.34680175781	-37.7970924377441	44.3656768798828	0.784437417984009	0.943652451038361	0.932413876056671	44.1500015258789	1766
True	False	False	False	False	-1704.04016113281	-36.7352981567383	128.660461425781	0.42409810423851	0.932090401649475	0.191718369722366	59.0258636474609	6847
True	False	False	False	False	-1696.55895996094	-14.6138668060303	31.0559749603271	0.792491853237152	0.946757137775421	1	46.4642868041992	1301
True	False	False	False	False	-1678.42004394531	-14.8428678512573	19.9645557403564	0.679683864116669	0.938502132892609	0.463188141584396	44.5555572509766	802
True	False	False	False	False	-1665.85668945313	-12.6725435256958	27.7285480499268	0.707581996917725	0.950989484786987	0.521181464195251	41.9599990844727	1049
True	False	False	False	False	-1655.64343261719	-25.4530906677246	62.1119499206543	0.595203518867493	0.949662387371063	0.340391874313354	52.1071434020996	2918
True	False	False	False	False	-1645.75341796875	-12.0813846588135	77.6399383544922	0.673411130905151	0.946875631809235	0.451793849468231	56.4857139587402	3954
True	False	False	False	False	-1636.63122558594	-26.0202884674072	41.0382537841797	0.739717543125153	0.949179470539093	0.611384451389313	45.6486473083496	1689
True	False	False	False	False	-1629.89587402344	-13.8273239135742	23.2919807434082	0.725569725036621	0.94915634393692	0.567398190498352	54.0476188659668	1135
True	False	False	False	False	-1629.20690917969	-1642.83325195313	74.3125076293945	0.786045730113983	0.957215547561646	1	110.492538452148	7403
True	False	False	False	False	-1615.55578613281	-12.4773979187012	76.5307922363281	0.676577270030975	0.928509831428528	0.457481801509857	69.2463760375977	4778
True	False	False	False	False	-1485.92761230469	-1162.08520507813	83.1856460571289	0.6895392537117	0.897267699241638	0.482185840606689	129.49333190918	9712
True	False	False	False	False	-1419.1982421875	-302.763946533203	9.98227787017822	0.754574596881866	0.933233201503754	0.669301986694336	42.7777786254883	385
True	False	False	False	False	-1373.03332519531	-581.255004882813	104.259346008301	0.745750606060028	0.943345487117767	0.63308048248291	135.627655029297	12749
True	False	False	False	False	-1356.14575195313	-1130.80639648438	87.6222152709961	0.82315069437027	0.955210983753204	1	126.379745483398	9984
True	False	False	False	False	-1296.81567382813	-573.002380371094	87.6222152709961	0.726314723491669	0.935599744319916	0.569518506526947	129.987335205078	10269
True	False	False	False	False	-1262.318359375	-909.943237304688	72.0942230224609	0.725393772125244	0.924422740936279	0.566900193691254	125.153846740723	8135
True	False	False	False	False	-1247.64135742188	-1168.69921875	112.023338317871	0.846219122409821	0.963768064975739	1	140.316833496094	14172
True	False	False	False	False	-1234.49328613281	-314.852111816406	98.7136306762695	0.856194138526917	0.968959093093872	1	125.640449523926	11182
True	False	False	False	False	-1230.11999511719	-955.097595214844	77.6399383544922	0.781193256378174	0.95827180147171	0.863637804985046	120.31428527832	8422
True	False	False	False	False	-1223.75708007813	-1825.56750488281	65.4393768310547	0.717649579048157	0.92109739780426	0.545952379703522	129.474578857422	7639
True	False	False	False	False	-1199.91369628906	-926.932739257813	83.1856460571289	0.731298089027405	0.931873738765717	0.584215581417084	130.399993896484	9780
True	False	False	False	False	-1196.22827148438	-585.342407226563	116.459907531738	0.809028446674347	0.951706767082214	1	138.933334350586	14588
True	False	False	False	False	-1212.6875	-256.377624511719	77.6399383544922	0.792614340782166	0.961753726005554	1	132.985717773438	9309
True	False	False	False	False	-1198.85705566406	-221.391326904297	80.9673614501953	0.750114381313324	0.957409143447876	0.650226891040802	133.16438293457	9721
True	False	False	False	False	-1177.88696289063	-855.448913574219	64.3302307128906	0.771918535232544	0.927374958992004	0.768335938453674	125.413795471191	7274
True	False	False	False	False	-1173.55236816406	-560.199279785156	83.1856460571289	0.711920857429504	0.9302978515625	0.531550288200378	123.519996643066	9264
True	False	False	False	False	-1170.25378417969	-1271.76953125	70.9850845336914	0.807637214660645	0.943020343780518	1	134.53125	8610
True	False	False	False	False	-1126.61779785156	-1424.74047851563	87.6222152709961	0.75999253988266	0.93229740858078	0.695125102996826	131.468353271484	10386
True	False	False	False	False	-1129.72595214844	-897.69287109375	65.4393768310547	0.816044509410858	0.945397734642029	1	123.661018371582	7296
True	False	False	False	False	-1133.75012207031	-444.300659179688	88.7313537597656	0.83357036113739	0.955210983753204	1	110.637496948242	8851
True	False	False	False	False	-1131.93444824219	-865.86962890625	113.132476806641	0.785913348197937	0.935640156269073	1	140	14280
True	False	False	False	False	-1113.60192871094	-799.270690917969	67.6576614379883	0.715653538703918	0.909262716770172	0.540836870670319	126.836067199707	7737
True	False	False	False	False	-1110.81237792969	-1186.2958984375	97.6044921875	0.750541150569916	0.929963409900665	0.651979506015778	140.659088134766	12378
True	False	False	False	False	-1100.87976074219	-890.986206054688	115.350761413574	0.860537588596344	0.967305481433868	1	140.298080444336	14591
True	False	False	False	False	-1098.90966796875	-662.933837890625	73.203369140625	0.802794396877289	0.951607763767242	1	127.348487854004	8405
True	False	False	False	False	-1096.18188476563	-1099.36462402344	94.2770690917969	0.724954545497894	0.96119749546051	0.565661549568176	131.270584106445	11158
True	False	False	False	False	-1080.0693359375	-1124.79089355469	87.6222152709961	0.713017404079437	0.912986814975739	0.534241855144501	132.379745483398	10458
True	False	False	False	False	-1081.1953125	-619.972473144531	106.477630615234	0.829222500324249	0.966595351696014	1	134.55207824707	12917
True	False	False	False	False	-1080.29638671875	-677.656799316406	87.6222152709961	0.851639091968536	0.971599817276001	1	128.911392211914	10184
True	False	False	False	False	-1043.31579589844	-552.861633300781	112.023338317871	0.747237205505371	0.931709766387939	0.638770759105682	140.485153198242	14189
True	False	False	False	False	-1027.01550292969	-236.109970092773	79.8582229614258	0.776177406311035	0.942876696586609	0.804480254650116	142.83332824707	10284
True	False	False	False	False	-1004.99499511719	-1383.18127441406	99.8227767944336	0.791574835777283	0.94673478603363	1	143.133331298828	12882
True	False	False	False	False	-1020.11645507813	-1099.99487304688	80.9673614501953	0.725601851940155	0.916480660438538	0.567489385604858	132.83561706543	9697
True	False	False	False	False	-1005.50701904297	-583.968566894531	77.6399383544922	0.652101457118988	0.884153723716736	0.416461527347565	126.31428527832	8842
True	False	False	False	False	-999.796569824219	-562.927062988281	106.477630615234	0.794342398643494	0.938829302787781	1	137.05207824707	13157
True	False	False	False	False	-990.496948242188	-1051.65051269531	116.459907531738	0.858093321323395	0.979154944419861	1	135.523803710938	14230
True	False	False	False	False	-983.5791015625	-535.281555175781	107.586769104004	0.837860226631165	0.96260392665863	1	138.742263793945	13458
True	False	False	False	False	-969.314331054688	-1507.38073730469	79.8582229614258	0.815260469913483	0.953309655189514	1	125.708335876465	9051
True	False	False	False	False	-957.252746582031	-1142.52734375	89.8404998779297	0.744702398777008	0.921460747718811	0.629155278205872	134.172836303711	10868
True	False	False	False	False	-956.798217773438	-1522.58776855469	73.203369140625	0.656023621559143	0.882844746112823	0.422613710165024	113.772727966309	7509
True	False	False	False	False	-948.647033691406	-1308.96569824219	93.1679229736328	0.738803207874298	0.940960943698883	0.6082723736763	132.511901855469	11131
True	False	False	False	False	-954.502197265625	-1060.30200195313	117.569046020508	0.686734616756439	0.897882223129272	0.476633340120316	139.707550048828	14809
True	False	False	False	False	-953.278503417969	-1182.98803710938	99.8227767944336	0.777396082878113	0.948976397514343	0.816632270812988	127.666664123535	11490
True	False	False	False	False	-942.782470703125	-953.212951660156	79.8582229614258	0.844705820083618	0.963794112205505	1	112.888885498047	8128
True	False	False	False	False	-939.92236328125	-305.295989990234	93.1679229736328	0.834939122200012	0.959884345531464	1	143.464279174805	12051
True	False	False	False	False	-935.798645019531	-1016.58453369141	65.4393768310547	0.756123721599579	0.937717020511627	0.676357209682465	105.271186828613	6211
True	False	False	False	False	-927.07958984375	-1408.99560546875	76.5307922363281	0.74383670091629	0.95637571811676	0.625965297222137	119.840576171875	8269
True	False	False	False	False	-907.136535644531	-1014.17767333984	59.8936653137207	0.822233557701111	0.966247379779816	1	105.722221374512	5709
True	False	False	False	False	-895.679016113281	-1439.24987792969	85.4039306640625	0.765360891819	0.92867386341095	0.724545955657959	131.740264892578	10144
True	False	False	False	False	-886.1611328125	-1375.13757324219	94.2770690917969	0.817713499069214	0.952751278877258	1	139.08235168457	11822
True	False	False	False	False	-890.302368164063	-1201.90600585938	93.1679229736328	0.758145093917847	0.932033061981201	0.685944676399231	131.809524536133	11072
True	False	False	False	False	-891.222839355469	-612.238403320313	75.4216537475586	0.733056426048279	0.926520168781281	0.589630365371704	137.04411315918	9319
True	False	False	False	False	-884.548217773438	-620.2783203125	83.1856460571289	0.612923800945282	0.898669600486755	0.361826151609421	124.093330383301	9307
True	False	False	False	False	-882.122924804688	-1283.84350585938	82.0765075683594	0.8379065990448	0.961753726005554	1	133.878372192383	9907
True	False	False	False	False	-872.305419921875	-494.55078125	97.6044921875	0.773984313011169	0.956568479537964	0.784835934638977	136.636367797852	12024
True	False	False	False	False	-868.709106445313	-1236.1640625	89.8404998779297	0.744702398777008	0.939011096954346	0.629155278205872	132.209869384766	10709
True	False	False	False	False	-863.418212890625	-1434.83190917969	69.8759460449219	0.728278815746307	0.927697420120239	0.575201690196991	130.174606323242	8201
True	False	False	False	False	-853.012573242188	-1400.86242675781	72.0942230224609	0.833017647266388	0.964172780513763	1	126.738464355469	8238
True	False	False	False	False	-852.191162109375	-1362.11511230469	129.769607543945	0.646229147911072	0.95272821187973	0.407513111829758	140.68376159668	16460
True	False	False	False	False	-849.503295898438	-1450.37084960938	66.5485153198242	0.811298549175262	0.959062039852142	1	131.149993896484	7869
True	False	False	False	False	-839.84814453125	-1049.82666015625	68.7667999267578	0.738292217254639	0.92074066400528	0.606551706790924	115.645164489746	7170
True	False	False	False	False	-830.156677246094	-579.335083007813	84.2947845458984	0.807776212692261	0.94770735502243	1	122.815788269043	9334
True	False	False	False	False	-838.836181640625	-483.732818603516	199.645553588867	0.55325049161911	0.88111275434494	0.295611768960953	145.16667175293	26130
True	False	False	False	False	-830.559143066406	-325.00146484375	100.931915283203	0.709659993648529	0.920731663703918	0.526092648506165	100.813186645508	9174
True	False	False	False	False	-823.755493164063	-1344.87097167969	76.5307922363281	0.83928507566452	0.9698326587677	1	114.681159973145	7913
True	False	False	False	False	-796.430236816406	-237.997589111328	79.8582229614258	0.739838838577271	0.93116968870163	0.6118004322052	134.763885498047	9703
True	False	False	False	False	-792.812805175781	36.0352401733398	103.150199890137	0.716568052768707	0.95934933423996	0.543167233467102	143.66667175293	13361
True	False	False	False	False	-790.568481445313	-1130.29626464844	215.173538208008	0.753779411315918	0.953260898590088	0.665771782398224	148.45361328125	28800
True	False	False	False	False	-787.85205078125	-401.670501708984	100.931915283203	0.721950054168701	0.923873424530029	0.557357847690582	140.043960571289	12744
True	False	False	False	False	-779.028259277344	-989.669494628906	65.4393768310547	0.717649579048157	0.916360914707184	0.545952379703522	117.677963256836	6943
True	False	False	False	False	-760.604797363281	-321.939575195313	76.5307922363281	0.663790941238403	0.894912958145142	0.435244381427765	118.405799865723	8170
True	False	False	False	False	-740.674011230469	-1099.71069335938	129.769607543945	0.796257674694061	0.968881368637085	1	144.196578979492	16871
True	False	False	False	False	-737.655090332031	-1413.66796875	39.9291114807129	0.754574596881866	0.93917053937912	0.669301986694336	37.0277786254883	1333
True	False	False	False	False	-663.413269042969	-450.08544921875	226.264953613281	0.823355436325073	0.96831864118576	1	152.754898071289	31162
True	False	False	False	False	-643.853881835938	-1472.42834472656	149.734161376953	0.838855147361755	0.973650693893433	1	150.429626464844	20308
True	False	False	False	False	-644.045471191406	-777.711242675781	68.7667999267578	0.794570684432983	0.94831371307373	1	126.564514160156	7847
True	False	False	False	False	-645.697265625	-762.119140625	69.8759460449219	0.766303777694702	0.951699316501617	0.730220139026642	131.746032714844	8300
True	False	False	False	False	-642.801574707031	-838.847534179688	66.5485153198242	0.740957856178284	0.926126837730408	0.615675687789917	122.699996948242	7362
True	False	False	False	False	-638.504150390625	-1585.8564453125	69.8759460449219	0.728278815746307	0.921167314052582	0.575201690196991	127.777778625488	8050
True	False	False	False	False	-639.063720703125	-231.216613769531	130.878753662109	0.834946751594543	0.969766020774841	1	146.99153137207	17345
True	False	False	False	False	-623.522766113281	-519.774536132813	75.4216537475586	0.733056426048279	0.939218401908875	0.589630365371704	124.794120788574	8486
True	False	False	False	False	-615.702941894531	-554.293395996094	92.0587844848633	0.666585028171539	0.942094922065735	0.43994265794754	99.4337387084961	8253
True	False	False	False	False	-606.660766601563	-1496.56213378906	97.6044921875	0.698149502277374	0.917120456695557	0.500038266181946	126.488639831543	11131
True	False	False	False	False	-579.779541015625	-1536.98889160156	82.0765075683594	0.745684206485748	0.94554603099823	0.632829606533051	133.635131835938	9889
True	False	False	False	False	-578.575012207031	-528.656494140625	73.203369140625	0.67818558216095	0.903789818286896	0.46042013168335	127.803031921387	8435
True	False	False	False	False	-571.336547851563	-1452.85229492188	161.934722900391	0.73265552520752	0.927227258682251	0.588384509086609	156.636993408203	22869
True	False	False	False	False	-556.486022949219	-757.459411621094	79.8582229614258	0.815260469913483	0.953309655189514	1	116.833335876465	8412
True	False	False	False	False	-551.544921875	-1049.94738769531	106.477630615234	0.752415239810944	0.947490870952606	0.659851312637329	137.90625	13239
True	False	False	False	False	-548.850158691406	-1468.88708496094	67.6576614379883	0.85745632648468	0.967569947242737	1	123.049179077148	7506
True	False	False	False	False	-543.920654296875	-420.32421875	106.477630615234	0.844346523284912	0.968651413917542	1	142.61457824707	13691
True	False	False	False	False	-546.334594726563	-206.648590087891	104.259346008301	0.801714420318604	0.96119749546051	1	147.202133178711	13837
True	False	False	False	False	-538.403442382813	17.7153358459473	137.533599853516	0.812275528907776	0.959042251110077	1	173.185485839844	21475
True	False	False	False	False	-530.165344238281	-1091.91967773438	88.7313537597656	0.806145071983337	0.963919818401337	1	121.900001525879	9752
True	False	False	False	False	-532.832397460938	-1002.28894042969	116.459907531738	0.687813937664032	0.956162750720978	0.478755712509155	136.66667175293	14350
True	False	False	False	False	-511.768829345703	-1167.68920898438	69.8759460449219	0.766303777694702	0.948924779891968	0.730220139026642	123.761901855469	7797
True	False	False	False	False	-489.397399902344	-155.896484375	69.8759460449219	0.766303777694702	0.946962833404541	0.730220139026642	137.349212646484	8653
True	False	False	False	False	-500.064910888672	-131.703735351563	76.5307922363281	0.781291306018829	0.955290913581848	0.865128993988037	110.710144042969	7639
True	False	False	False	False	-481.892059326172	38.7982711791992	9.98227787017822	0.606388568878174	0.91785192489624	0.353718668222427	35	315
True	False	False	False	False	-476.478515625	-1422.92932128906	75.4216537475586	0.698736667633057	0.915165781974792	0.501303195953369	130.073532104492	8845
True	False	False	False	False	-475.481872558594	-778.841064453125	216.282684326172	0.813904881477356	0.959458589553833	1	153.553848266602	29943
True	False	False	False	False	-466.228607177734	-1300.06811523438	79.8582229614258	0.674418985843658	0.902263760566711	0.453590780496597	137.41667175293	9894
True	False	False	False	False	-457.443237304688	-1434.03527832031	78.7490768432617	0.739793658256531	0.944627523422241	0.611645519733429	125.985916137695	8945
True	False	False	False	False	-444.230560302734	-277.539306640625	141.970169067383	0.786845147609711	0.943395435810089	1	155.3671875	19887
True	False	False	False	False	-414.60205078125	-431.189727783203	66.5485153198242	0.877444326877594	0.972115337848663	1	132.266662597656	7936
True	False	False	False	False	-389.289916992188	-120.99462890625	126.442184448242	0.775840818881989	0.951706171035767	0.801295220851898	155.114028930664	17683
True	False	False	False	False	-380.300689697266	-1407.96179199219	79.8582229614258	0.815260469913483	0.953309655189514	1	122.944442749023	8852
True	False	False	False	False	-383.866729736328	-53.1847457885742	127.551322937012	0.804429352283478	0.964859426021576	1	162.182601928711	18651
True	False	False	False	False	-377.264190673828	-178.673263549805	78.7490768432617	0.719543635845184	0.919297337532043	0.550909161567688	139.971832275391	9938
True	False	False	False	False	-369.606964111328	-24.7154235839844	127.551322937012	0.688962996006012	0.909136652946472	0.481034994125366	184.582611083984	21227
True	False	False	False	False	-358.743438720703	-12.4204158782959	9.98227787017822	0.606388568878174	0.906704366207123	0.353718668222427	49.3333320617676	444
True	False	False	False	False	-336.025543212891	-1655.56335449219	73.203369140625	0.845833301544189	0.969034552574158	1	130.606063842773	8620
True	False	False	False	False	-353.54638671875	-901.041320800781	70.9850845336914	0.778467297554016	0.95088666677475	0.828254580497742	119.875	7672
True	False	False	False	False	-340.738067626953	-943.629333496094	80.9673614501953	0.856437861919403	0.97037261724472	1	111.520545959473	8141
True	False	False	False	False	-335.450836181641	-631.187683105469	77.6399383544922	0.719287753105164	0.925675809383392	0.550233483314514	126.52857208252	8857
True	False	False	False	False	-327.907806396484	-36.2176284790039	119.787330627441	0.818180501461029	0.947426319122314	1	156.240737915039	16874
True	False	False	False	False	-310.902465820313	-1388.1572265625	125.333038330078	0.720809042453766	0.948394179344177	0.554278552532196	158.026550292969	17857
True	False	False	False	False	-305.518157958984	-872.3232421875	16.6371288299561	0.73631078004837	0.948912382125854	0.600000023841858	33.4000015258789	501
True	False	False	False	False	-303.378997802734	-257.292755126953	87.6222152709961	0.82315069437027	0.963311195373535	1	126.354431152344	9982
True	False	False	False	False	-301.578399658203	-1118.51330566406	69.8759460449219	0.807386338710785	0.962158918380737	1	127.492065429688	8032
True	False	False	False	False	-291.989685058594	-808.085327148438	190.772415161133	0.835244953632355	0.961660921573639	1	158.95930480957	27341
True	False	False	False	False	-289.593566894531	-160.389419555664	242.902084350586	0.378630816936493	0.801057457923889	0.163019776344299	140.324203491211	30731
True	False	False	False	False	-288.682891845703	-731.916381835938	83.1856460571289	0.755760967731476	0.94554603099823	0.674683451652527	133.346664428711	10001
True	False	False	False	False	-282.027130126953	-694.42529296875	69.8759460449219	0.778005719184875	0.944490313529968	0.823125541210175	129.682540893555	8170
True	False	False	False	False	-281.830017089844	-310.037780761719	97.6044921875	0.846573948860168	0.968959093093872	1	138.488632202148	12187
True	False	False	False	False	-264.419860839844	-658.8916015625	79.8582229614258	0.776177406311035	0.938417673110962	0.804480254650116	117.5	8460
True	False	False	False	False	-265.332153320313	-23.5261917114258	99.8227767944336	0.801836133003235	0.960341572761536	1	164.066665649414	14766
True	False	False	False	False	-247.445404052734	-1023.34405517578	84.2947845458984	0.765837788581848	0.947331726551056	0.727394282817841	120.578948974609	9164
True	False	False	False	False	-253.013732910156	-592.110900878906	105.36848449707	0.820584774017334	0.955228745937347	1	145.421051025391	13815
True	False	False	False	False	-236.886260986328	-1046.10339355469	104.259346008301	0.864222526550293	0.973772585391998	1	153.095748901367	14391
True	False	False	False	False	-235.914947509766	-939.059631347656	100.931915283203	0.721950054168701	0.915462076663971	0.557357847690582	149.527465820313	13607
True	False	False	False	False	-231.14794921875	-1000.20684814453	82.0765075683594	0.760389924049377	0.954858958721161	0.697156250476837	131.081085205078	9700
True	False	False	False	False	-226.954406738281	-35.7573013305664	14.4188451766968	0.805326879024506	0.942608833312988	1	34.0769233703613	443
True	False	False	False	False	-224.624877929688	-1146.36865234375	126.442184448242	0.829544961452484	0.962012887001038	1	163.157897949219	18600
True	False	False	False	False	-204.731109619141	-975.450805664063	76.5307922363281	0.781291306018829	0.959860801696777	0.865128993988037	132.057968139648	9112
True	False	False	False	False	-218.247360229492	-115.521492004395	100.931915283203	0.821323812007904	0.965853691101074	1	134.769226074219	12264
True	False	False	False	False	-212.482452392578	-605.649230957031	69.8759460449219	0.739117622375488	0.927161395549774	0.609337687492371	133.047622680664	8382
True	False	False	False	False	-201.552276611328	-348.9072265625	129.769607543945	0.875894665718079	0.976333200931549	1	152.820510864258	17880
True	False	False	False	False	-181.648071289063	42.1965713500977	90.9496383666992	0.84259420633316	0.966115951538086	1	156.682922363281	12848
True	False	False	False	False	-178.624633789063	-1876.23095703125	69.8759460449219	0.807386338710785	0.959310948848724	1	157.825393676758	9943
True	False	False	False	False	-169.489685058594	-1078.62109375	123.114753723145	0.798364579677582	0.949698507785797	1	162.387390136719	18025
True	False	False	False	False	-164.297943115234	-15.6936645507813	29.9468326568604	0.828017055988312	0.959619760513306	1	37.0740737915039	1001
True	False	False	False	False	-157.124282836914	-113.709625244141	9.98227787017822	0.754574596881866	0.933233201503754	0.669301986694336	34.7777786254883	313
True	False	False	False	False	-153.777770996094	35.3926429748535	74.3125076293945	0.858648955821991	0.964172780513763	1	157.164184570313	10530
True	False	False	False	False	-133.20475769043	-829.080139160156	135.315322875977	0.830285787582397	0.956716597080231	1	159.040985107422	19403
True	False	False	False	False	-140.862640380859	-212.825180053711	112.023338317871	0.747237205505371	0.951177000999451	0.638770759105682	160.287124633789	16189
True	False	False	False	False	-124.802291870117	-1115.98498535156	129.769607543945	0.875894665718079	0.972617328166962	1	148.196578979492	17339
True	False	False	False	False	-128.077331542969	-472.542205810547	181.899276733398	0.822982907295227	0.953681528568268	1	168.213409423828	27587
True	False	False	False	False	-126.497329711914	-885.557678222656	122.005615234375	0.857830703258514	0.964467108249664	1	160.536361694336	17659
True	False	False	False	False	-106.509864807129	-857.239379882813	72.0942230224609	0.725393772125244	0.911502778530121	0.566900193691254	129.476928710938	8416
True	False	False	False	False	-122.495475769043	-648.811950683594	122.005615234375	0.847553610801697	0.970658659934998	1	159.572723388672	17553
True	False	False	False	False	-83.8350067138672	-1773.63708496094	110.914192199707	0.719247400760651	0.912876665592194	0.55012708902359	186.789993286133	18679
True	False	False	False	False	-87.3193740844727	-653.148193359375	231.810668945313	0.536896944046021	0.876472890377045	0.280003368854523	168.827758789063	35285
True	False	False	False	False	-73.5840759277344	-379.901947021484	86.513069152832	0.812731087207794	0.955210983753204	1	128.858978271484	10051
True	False	False	False	False	-69.1353073120117	-1560.75708007813	118.678184509277	0.824438512325287	0.951706767082214	1	183.75700378418	19662
True	False	False	False	False	-61.5174789428711	-350.469360351563	100.931915283203	0.776127755641937	0.952226102352142	0.804006338119507	132.252746582031	12035
True	False	False	False	False	-56.7302093505859	-25.5932807922363	13.3097038269043	0.718682765960693	0.943570137023926	0.54864364862442	37.0833320617676	445
True	False	False	False	False	-46.4448318481445	-1577.98889160156	125.333038330078	0.870668709278107	0.972220122814178	1	169.362838745117	19138
True	False	False	False	False	-49.1090431213379	-963.701293945313	86.513069152832	0.775300621986389	0.968447744846344	0.796320915222168	122.102561950684	9524
True	False	False	False	False	-32.196403503418	-1545.11877441406	78.7490768432617	0.776393234729767	0.940643608570099	0.80655974149704	152.521133422852	10829
True	False	False	False	False	-33.4689636230469	-1530.68395996094	70.9850845336914	0.689935445785522	0.907847583293915	0.482980132102966	163.1875	10444
True	False	False	False	False	-21.4611892700195	-1518.14453125	86.513069152832	0.870472490787506	0.975640892982483	1	151.564102172852	11822
True	False	False	False	False	-19.2891960144043	-887.04443359375	103.150199890137	0.769519209861755	0.944536328315735	0.751023590564728	155.559143066406	14467
True	False	False	False	False	-8.65560722351074	-1483.91979980469	96.4953460693359	0.836953818798065	0.956963539123535	1	152.218383789063	13243
True	False	False	False	False	-8.45807838439941	-1008.67547607422	77.6399383544922	0.821241796016693	0.961069166660309	1	138.442855834961	9691
True	False	False	False	False	-2.74366140365601	-1248.17517089844	12.2005615234375	0.768196105957031	0.939064502716064	0.742168962955475	33	363
True	False	False	False	False	2.77245044708252	-1755.54602050781	75.4216537475586	0.698736667633057	0.903789818286896	0.501303195953369	135.617645263672	9222
True	False	False	False	False	12.1263866424561	-1399.35778808594	89.8404998779297	0.873199582099915	0.971599817276001	1	150.617279052734	12200
True	False	False	False	False	14.2942066192627	-425.416931152344	83.1856460571289	0.797147572040558	0.94770735502243	1	143.119995117188	10734
True	False	False	False	False	16.7514686584473	-4.13656234741211	13.3097038269043	0.743378639221191	0.942608833312988	0.624296009540558	34.5	414
True	False	False	False	False	24.9373321533203	-773.747924804688	100.931915283203	0.800370097160339	0.942707121372223	1	155.428573608398	14144
True	False	False	False	False	30.4069519042969	-1756.15881347656	74.3125076293945	0.845495223999023	0.967274308204651	1	148.537307739258	9952
True	False	False	False	False	36.0200424194336	-627.223571777344	9.98227787017822	0.754574596881866	0.933233201503754	0.669301986694336	36.1111106872559	325
True	False	False	False	False	33.8230743408203	-85.429069519043	80.9673614501953	0.750114381313324	0.923125684261322	0.650226891040802	141.068496704102	10298
True	False	False	False	False	36.9500503540039	-608.970153808594	77.6399383544922	0.851448595523834	0.965096175670624	1	146.085708618164	10226
True	False	False	False	False	57.601692199707	-1831.31665039063	69.8759460449219	0.703073918819427	0.930926561355591	0.510851562023163	125.587303161621	7912
True	False	False	False	False	39.8669242858887	-845.8154296875	90.9496383666992	0.753896296024323	0.933187544345856	0.666286945343018	110.963417053223	9099
True	False	False	False	False	44.2963829040527	-820.916870117188	76.5307922363281	0.83928507566452	0.963134229183197	1	139.434783935547	9621
True	False	False	False	False	61.1773147583008	-1296.04467773438	154.17073059082	0.783605933189392	0.947707951068878	0.908817052841187	160.417266845703	22298
True	False	False	False	False	64.9898681640625	-96.0807189941406	80.9673614501953	0.798263490200043	0.949625492095947	1	139.136993408203	10157
True	False	False	False	False	-1716.00231933594	817.025085449219	117.569046020508	0.816733479499817	0.963119089603424	1	147.452835083008	15630
True	False	False	False	False	-1703.35021972656	830.234924316406	131.987884521484	0.657275795936584	0.95272821187973	0.424608886241913	138.882354736328	16527
True	False	False	False	False	-1686.37512207031	1941.57263183594	19.9645557403564	0.776177406311035	0.943199634552002	0.804480254650116	38.3333320617676	690
True	False	False	False	False	-1622.94128417969	906.045349121094	83.1856460571289	0.849229693412781	0.966323673725128	1	135.360000610352	10152
True	False	False	False	False	-1577.51257324219	2012.38464355469	119.787330627441	0.735007107257843	0.937437653541565	0.595789611339569	146.509262084961	15823
True	False	False	False	False	-1527.51513671875	746.646423339844	115.350761413574	0.801323413848877	0.963119089603424	1	142.788467407227	14850
True	False	False	False	False	-1432.93273925781	1793.30883789063	118.678184509277	0.859332501888275	0.971638321876526	1	150.953277587891	16152
True	False	False	False	False	-1405.78356933594	1773.109375	134.206176757813	0.805190920829773	0.955119729042053	1	155.157028198242	18774
True	False	False	False	False	-1184.52905273438	1678.93859863281	145.297592163086	0.805286824703217	0.952129185199738	1	148.816787719727	19495
True	False	False	False	False	-1166.85791015625	1036.392578125	159.716445922852	0.803513050079346	0.949828863143921	1	146.118057250977	21041
True	False	False	False	False	-1113.60754394531	691.307006835938	138.64274597168	0.756871342658997	0.940204620361328	0.679850697517395	147.063995361328	18383
True	False	False	False	False	-1104.96264648438	483.261657714844	98.7136306762695	0.856194138526917	0.973171412944794	1	139.853927612305	12447
True	False	False	False	False	-1102.98461914063	805.943664550781	107.586769104004	0.802616775035858	0.963398873806	1	138.618560791016	13446
True	False	False	False	False	-1081.19128417969	1482.95544433594	171.917007446289	0.785417377948761	0.952214002609253	1	146.116134643555	22648
True	False	False	False	False	-1046.59741210938	712.417236328125	102.041061401367	0.774829864501953	0.932004332542419	0.792114913463593	136.195648193359	12530
True	False	False	False	False	-1030.78503417969	968.067321777344	25.5102653503418	0.774829864501953	0.949795067310333	0.792114913463593	37.1304359436035	854
True	False	False	False	False	-1027.69921875	572.245849609375	87.6222152709961	0.811767578125	0.94858330488205	1	133.025314331055	10509
True	False	False	False	False	-1013.99920654297	155.460479736328	99.8227767944336	0.81229829788208	0.948464751243591	1	145.822219848633	13124
True	False	False	False	False	-984.703857421875	412.991943359375	140.861022949219	0.864313900470734	0.9703488945961	1	154.755905151367	19654
True	False	False	False	False	-981.537475585938	124.708534240723	93.1679229736328	0.834939122200012	0.972729384899139	1	140.821426391602	11829
True	False	False	False	False	-983.055358886719	1503.20715332031	141.970169067383	0.778467297554016	0.945659458637238	0.828254580497742	145.078125	18570
True	False	False	False	False	-970.23779296875	1537.06616210938	148.625015258789	0.832641422748566	0.968282222747803	1	145.462692260742	19492
True	False	False	False	False	-969.175170898438	468.374908447266	86.513069152832	0.740397691726685	0.919444918632507	0.613727450370789	135.307693481445	10554
True	False	False	False	False	-966.862365722656	1439.54040527344	124.223899841309	0.61861252784729	0.918565392494202	0.369091033935547	130.866073608398	14657
True	False	False	False	False	-961.653259277344	960.702575683594	15.5279874801636	0.717676758766174	0.947792708873749	0.546022891998291	34.6428565979004	485
True	False	False	False	False	-955.556762695313	104.941787719727	84.2947845458984	0.848152697086334	0.971104025840759	1	140.460525512695	10675
True	False	False	False	False	-955.37255859375	384.406555175781	135.315322875977	0.853394627571106	0.969939112663269	1	150.270492553711	18333
True	False	False	False	False	-939.116638183594	160.39079284668	86.513069152832	0.760550022125244	0.924037873744965	0.69798070192337	137.230773925781	10704
True	False	False	False	False	-923.376892089844	1506.14721679688	229.592376708984	0.765733182430267	0.963997304439545	0.726765692234039	89.2463760375977	18474
True	False	False	False	False	-900.177673339844	526.338073730469	85.4039306640625	0.830078601837158	0.962681770324707	1	139.402603149414	10734
True	False	False	False	False	-869.678405761719	70.8811874389648	107.586769104004	0.837860226631165	0.958612501621246	1	155.54638671875	15088
True	False	False	False	False	-860.098327636719	1337.4228515625	104.259346008301	0.864222526550293	0.973772585391998	1	140.223403930664	13181
True	False	False	False	False	-842.729614257813	85.3967666625977	127.551322937012	0.795297622680664	0.947104632854462	1	160.234786987305	18427
True	False	False	False	False	-842.54541015625	1298.53039550781	114.241622924805	0.753139734268188	0.924105286598206	0.662974834442139	139.087371826172	14326
True	False	False	False	False	-836.690185546875	295.341674804688	96.4953460693359	0.825828194618225	0.950581789016724	1	150.885055541992	13127
True	False	False	False	False	-833.030883789063	1321.52624511719	106.477630615234	0.770989894866943	0.958498001098633	0.761425018310547	136.71875	13125
True	False	False	False	False	-828.935852050781	1361.67797851563	104.259346008301	0.801714420318604	0.941258132457733	1	135.127655029297	12702
True	False	False	False	False	-793.952941894531	1229.99011230469	18.8554134368896	0.733056426048279	0.934281527996063	0.589630365371704	35.3529396057129	601
True	False	False	False	False	-805.606628417969	1417.32299804688	100.931915283203	0.810745477676392	0.948797702789307	1	137.109893798828	12477
True	False	False	False	False	-779.074768066406	171.020385742188	82.0765075683594	0.745684206485748	0.933269083499908	0.632829606533051	139.310806274414	10309
True	False	False	False	False	-761.384704589844	1633.5771484375	120.896469116211	0.783979654312134	0.948189854621887	0.918468296527863	140.284408569336	15291
True	False	False	False	False	-750.679565429688	297.348571777344	131.987884521484	0.80079972743988	0.944835007190704	1	153.882354736328	18312
True	False	False	False	False	-715.163208007813	154.92301940918	146.40673828125	0.811434090137482	0.961718082427979	1	168.545455932617	22248
True	False	False	False	False	-697.768432617188	161.022659301758	139.751892089844	0.816307187080383	0.95225989818573	1	165.865081787109	20899
True	False	False	False	False	-681.565307617188	285.927368164063	158.607299804688	0.85671055316925	0.970803201198578	1	158.188812255859	22621
True	False	False	False	False	-691.602844238281	1376.90612792969	90.9496383666992	0.753896296024323	0.937305450439453	0.666286945343018	126.17073059082	10346
True	False	False	False	False	-681.536193847656	1095.12976074219	92.0587844848633	0.798473179340363	0.946037769317627	1	133.240966796875	11059
True	False	False	False	False	-654.53515625	1118.17333984375	104.259346008301	0.791674017906189	0.939994633197784	1	130.776596069336	12293
True	False	False	False	False	-619.529907226563	1033.80541992188	93.1679229736328	0.863145291805267	0.972272574901581	1	134.773803710938	11321
True	False	False	False	False	-619.140075683594	1640.9619140625	127.551322937012	0.761736512184143	0.957366287708282	0.704199910163879	129.46955871582	14889
True	False	False	False	False	-589.868774414063	1515.0791015625	166.371292114258	0.805162727832794	0.970520377159119	1	150.046661376953	22507
True	False	False	False	False	-579.89501953125	146.842483520508	92.0587844848633	0.809303224086761	0.952431917190552	1	113.831321716309	9448
True	False	False	False	False	-535.129333496094	1159.94519042969	96.4953460693359	0.836953818798065	0.961175799369812	1	133.528732299805	11617
True	False	False	False	False	-491.601593017578	1586.62609863281	128.660461425781	0.743308067321777	0.915107429027557	0.624039947986603	143.353454589844	16629
True	False	False	False	False	-449.048034667969	1496.3310546875	137.533599853516	0.843897044658661	0.963802456855774	1	149.282257080078	18511
True	False	False	False	False	-448.546356201172	1874.93420410156	126.442184448242	0.853435814380646	0.965185582637787	1	159.438598632813	18176
True	False	False	False	False	-414.499450683594	1475.12719726563	159.716445922852	0.800120413303375	0.95587569475174	1	155.361114501953	22372
True	False	False	False	False	-372.618194580078	1350.34228515625	144.188446044922	0.799139618873596	0.957468807697296	1	133.884613037109	17405
True	False	False	False	False	-372.318634033203	484.755828857422	170.807861328125	0.82663369178772	0.955267071723938	1	162.642852783203	25047
True	False	False	False	False	-315.345581054688	143.143112182617	116.459907531738	0.843270182609558	0.966195464134216	1	180.257141113281	18927
True	False	False	False	False	-306.237335205078	311.957824707031	63.2210922241211	0.788381993770599	0.96068811416626	1	42.8421058654785	2442
True	False	False	False	False	-273.730590820313	970.894714355469	82.0765075683594	0.797737896442413	0.962681770324707	1	137.445953369141	10171
True	False	False	False	False	-260.698547363281	114.18586730957	15.5279874801636	0.800106346607208	0.94487601518631	1	39.5	553
True	False	False	False	False	-254.390060424805	208.258987426758	11.0914192199707	0.763594925403595	0.936281979084015	0.714360892772675	34.9000015258789	349
True	False	False	False	False	-255.01823425293	694.517822265625	131.987884521484	0.822960138320923	0.950676083564758	1	160.226898193359	19067
True	False	False	False	False	-253.036193847656	969.593322753906	93.1679229736328	0.738803207874298	0.917486131191254	0.6082723736763	135.773803710938	11405
True	False	False	False	False	-241.332824707031	287.604278564453	148.625015258789	0.854764699935913	0.969872891902924	1	167.104476928711	22392
True	False	False	False	False	-246.460266113281	1340.84948730469	85.4039306640625	0.755021035671234	0.943758964538574	0.671310603618622	142.233764648438	10952
True	False	False	False	False	-245.423492431641	1385.82458496094	129.769607543945	0.774984061717987	0.928325414657593	0.793480038642883	156.70085144043	18334
True	False	False	False	False	-235.249572753906	476.564117431641	90.9496383666992	0.815059661865234	0.953829169273376	1	158.841461181641	13025
True	False	False	False	False	-232.579711914063	77.5713958740234	112.023338317871	0.87241119146347	0.970586776733398	1	186.653472900391	18852
True	False	False	False	False	-207.095260620117	505.417297363281	141.970169067383	0.775036215782166	0.94580614566803	0.793944418430328	170.0078125	21761
True	False	False	False	False	-208.507843017578	1165.5126953125	124.223899841309	0.753693819046021	0.928650975227356	0.665395557880402	160	17920
True	False	False	False	False	-203.246765136719	149.15185546875	98.7136306762695	0.8182532787323	0.963831067085266	1	136.775283813477	12173
True	False	False	False	False	-195.698852539063	1104.81555175781	119.787330627441	0.856819868087769	0.971811234951019	1	148.009262084961	15985
True	False	False	False	False	-177.253723144531	173.908584594727	13.3097038269043	0.743378639221191	0.931919693946838	0.624296009540558	35.25	423
True	False	False	False	False	-173.593994140625	997.410888671875	90.9496383666992	0.84259420633316	0.972272574901581	1	143.268295288086	11748
True	False	False	False	False	-167.225723266602	1226.02331542969	119.787330627441	0.832143545150757	0.96468061208725	1	159.435180664063	17219
True	False	False	False	False	-158.907531738281	408.771575927734	99.8227767944336	0.827447116374969	0.957300961017609	1	159.33332824707	14340
True	False	False	False	False	-162.938827514648	1904.39526367188	180.790130615234	0.739559888839722	0.933255255222321	0.610844850540161	186.865036010742	30459
True	False	False	False	False	-149.1904296875	512.511840820313	21.0736961364746	0.787328064441681	0.95306122303009	1	37.1578941345215	706
True	False	False	False	False	-149.988052368164	1067.51306152344	98.7136306762695	0.803272783756256	0.954234778881073	1	144.280899047852	12841
True	False	False	False	False	-143.673538208008	156.567153930664	78.7490768432617	0.79235315322876	0.955614149570465	1	158.830978393555	11277
True	False	False	False	False	-134.243606567383	338.169982910156	9.98227787017822	0.661957681179047	0.925817608833313	0.432207375764847	34.1111106872559	307
True	False	False	False	False	-133.650787353516	1018.17144775391	23.2919807434082	0.792964518070221	0.946847438812256	1	36.8095245361328	773
True	False	False	False	False	-110.652503967285	355.462249755859	22.1828384399414	0.691018760204315	0.929884076118469	0.485164731740952	38.3499984741211	767
True	False	False	False	False	-116.130294799805	1760.06323242188	83.1856460571289	0.80851811170578	0.95637571811676	1	151.693328857422	11377
True	False	False	False	False	-110.052825927734	1214.43054199219	166.371292114258	0.786015152931213	0.945187985897064	1	167.606674194336	25141
True	False	False	False	False	-101.021644592285	369.228485107422	83.1856460571289	0.735410094261169	0.928509831428528	0.597082853317261	145.266662597656	10895
True	False	False	False	False	-86.3025207519531	87.1810913085938	13.3097038269043	0.743378639221191	0.942608833312988	0.624296009540558	36.75	441
True	False	False	False	False	-57.8625183105469	82.1284027099609	11.0914192199707	0.69836014509201	0.927715241909027	0.500491261482239	34	340
True	False	False	False	False	-42.5032386779785	681.592529296875	15.5279874801636	0.800106346607208	0.94487601518631	1	35	490
True	False	False	False	False	-47.4572792053223	1014.96087646484	102.041061401367	0.761244773864746	0.923797786235809	0.701598525047302	136.815216064453	12587
True	False	False	False	False	-42.5279731750488	1150.26574707031	9.98227787017822	0.687235474586487	0.9244145154953	0.47761595249176	31.7777786254883	286
True	False	False	False	False	-31.330883026123	714.141357421875	97.6044921875	0.874698162078857	0.97701108455658	1	159.693176269531	14053
True	False	False	False	False	-20.7917098999023	921.852111816406	104.259346008301	0.724273085594177	0.921135008335114	0.5637526512146	153.744674682617	14452
True	False	False	False	False	-12.6615161895752	114.143074035645	106.477630615234	0.794342398643494	0.963398873806	1	154.85417175293	14866
True	False	False	False	False	-9.15104103088379	983.385498046875	139.751892089844	0.743678152561188	0.966354250907898	0.6253861784935	156.571426391602	19728
True	False	False	False	False	-10.3078479766846	1143.1611328125	149.734161376953	0.829875767230988	0.962230741977692	1	162.192596435547	21896
True	False	False	False	False	2.18456983566284	82.3876266479492	82.0765075683594	0.8379065990448	0.957183837890625	1	156.662155151367	11593
True	False	False	False	False	10.4151964187622	1161.38513183594	93.1679229736328	0.834939122200012	0.966674208641052	1	153.690475463867	12910
True	False	False	False	False	9.08768177032471	1735.970703125	13.3097038269043	0.743378639221191	0.931919693946838	0.624296009540558	30.9166660308838	371
True	False	False	False	False	10.5692148208618	291.952178955078	24.401123046875	0.809059381484985	0.955780923366547	1	36.5454559326172	804
True	False	False	False	False	11.2155075073242	941.286437988281	102.041061401367	0.885054588317871	0.977383673191071	1	147.065216064453	13530
True	False	False	False	False	26.6200294494629	1552.11804199219	146.40673828125	0.782496511936188	0.964343845844269	0.885400652885437	166.734848022461	22009
True	False	False	False	False	29.9759502410889	369.305847167969	97.6044921875	0.846573948860168	0.960534572601318	1	147.477279663086	12978
True	False	False	False	False	38.3246536254883	1034.29956054688	256.211791992188	0.837592780590057	0.956970393657684	1	168.683975219727	38966
True	False	False	False	False	44.3964004516602	412.01025390625	82.0765075683594	0.868169903755188	0.97037261724472	1	151.662155151367	11223
True	False	False	False	False	65.7910690307617	899.482971191406	14.4188451766968	0.742955923080444	0.934609174728394	0.622766435146332	34	442
True	False	False	False	False	-1890.56530761719	2158.501953125	164.153015136719	0.805816411972046	0.955552518367767	1	177.979736328125	26341
True	False	False	False	False	-1886.42028808594	2297.09301757813	28.8376903533936	0.84558093547821	0.95841646194458	1	47.3846168518066	1232
True	False	False	False	False	-1887.78344726563	2396.10278320313	163.043869018555	0.713843047618866	0.925477504730225	0.536288261413574	101.231292724609	14881
True	False	False	False	False	-1873.30322265625	2068.1572265625	116.459907531738	0.786059260368347	0.94868141412735	1	161.904754638672	17000
True	False	False	False	False	-1873.22216796875	2322.10693359375	192.990692138672	0.643659770488739	0.939598143100739	0.403692007064819	109.408042907715	19037
True	False	False	False	False	-1867.1513671875	2210.87329101563	359.361999511719	0.739838838577271	0.948993444442749	0.6118004322052	104.413581848145	33830
True	False	False	False	False	-1862.23474121094	2147.3984375	102.041061401367	0.819654762744904	0.952851355075836	1	155.456527709961	14302
True	False	False	False	False	-1865.1640625	2420.73071289063	125.333038330078	0.496933102607727	0.937961578369141	0.245298579335213	102.247787475586	11554
True	False	False	False	False	-1865.11486816406	2340.40209960938	15.5279874801636	0.774550676345825	0.945763468742371	0.789673984050751	55.6428565979004	779
True	False	False	False	False	-1858.66064453125	2412.240234375	23.2919807434082	0.628847420215607	0.937802910804749	0.382685959339142	77.0952377319336	1619
True	False	False	False	False	-1849.75634765625	2095.81713867188	120.896469116211	0.839848577976227	0.96468061208725	1	165.018341064453	17987
True	False	False	False	False	-1851.68200683594	2350.44384765625	56.5662384033203	0.823355436325073	0.959788382053375	1	58.8627433776855	3002
True	False	False	False	False	-1848.25109863281	2444.751953125	17.7462711334229	0.47912186384201	0.931646287441254	0.231170579791069	99.8125	1597
True	False	False	False	False	-1847.68823242188	2131.68139648438	13.3097038269043	0.743378639221191	0.931919693946838	0.624296009540558	49.8333320617676	598
True	False	False	False	False	-1843.48132324219	2153.42626953125	98.7136306762695	0.829100430011749	0.965309083461761	1	156.483139038086	13927
True	False	False	False	False	-1845.74853515625	2296.67163085938	61.0028076171875	0.837460100650787	0.966247379779816	1	50.9272727966309	2801
True	False	False	False	False	-1837.18908691406	2393.5830078125	110.914192199707	0.803114473819733	0.946846663951874	1	151.25	15125
True	False	False	False	False	-1838.92651367188	2450.60083007813	23.2919807434082	0.431572645902634	0.914972543716431	0.196747422218323	99.7619018554688	2095
True	False	False	False	False	-1833.76123046875	2070.85131835938	18.8554134368896	0.602602183818817	0.940415441989899	0.349132090806961	42.294116973877	719
True	False	False	False	False	-1827.99694824219	2102.28588867188	22.1828384399414	0.806145071983337	0.95370626449585	1	48.5	970
True	False	False	False	False	-1823.71215820313	2200.94995117188	298.359191894531	0.702752411365509	0.952517867088318	0.510131001472473	103.394050598145	27813
True	False	False	False	False	-1814.31176757813	2449.42895507813	128.660461425781	0.638014316558838	0.911557674407959	0.395486831665039	94.6551742553711	10980
True	False	False	False	False	-1811.50219726563	2385.49243164063	15.5279874801636	0.647358953952789	0.941181302070618	0.409211099147797	50.1428565979004	702
True	False	False	False	False	-1804.765625	2068.72143554688	12.2005615234375	0.741141617298126	0.928999543190002	0.616318583488464	43.4545440673828	478
True	False	False	False	False	-1803.46606445313	2164.66430664063	94.2770690917969	0.791837513446808	0.943497657775879	1	151.788238525391	12902
True	False	False	False	False	-1804.37658691406	2179.001953125	51.0205307006836	0.774829864501953	0.947778403759003	0.792114913463593	63.3043479919434	2912
True	False	False	False	False	-1803.37036132813	2329.24780273438	11.0914192199707	0.763594925403595	0.936281979084015	0.714360892772675	49.2999992370605	493
True	False	False	False	False	-1802.39367675781	2139.66040039063	100.931915283203	0.786033868789673	0.94160121679306	1	153.274719238281	13948
True	False	False	False	False	-1798.72302246094	2220.37109375	21.0736961364746	0.765837788581848	0.945084035396576	0.727394282817841	48.1578941345215	915
True	False	False	False	False	-1794.19470214844	2477.94116210938	57.6753807067871	0.290157496929169	0.887885689735413	0.114778682589531	101.423080444336	5274
True	False	False	False	False	-1790.37573242188	2247.30419921875	245.120376586914	0.758062660694122	0.956743657588959	0.685544729232788	123.701354980469	27338
True	False	False	False	False	-1783.64367675781	2138.9296875	35.4925422668457	0.704015791416168	0.931309521198273	0.512974381446838	49.125	1572
True	False	False	False	False	-1779.85717773438	2081.662109375	13.3097038269043	0.743378639221191	0.942608833312988	0.624296009540558	43.4166679382324	521
True	False	False	False	False	-1769.45593261719	2385.17724609375	126.442184448242	0.784677445888519	0.949344754219055	0.941195964813232	150.149124145508	17117
True	False	False	False	False	-1767.05554199219	2493.25634765625	13.3097038269043	0.517451584339142	0.925363481044769	0.262555181980133	104.166664123535	1250
True	False	False	False	False	-1766.37866210938	2113.04565429688	114.241622924805	0.762033998966217	0.941595554351807	0.705790936946869	146.58251953125	15098
True	False	False	False	False	-1761.02990722656	2153.48071289063	28.8376903533936	0.735885262489319	0.939532041549683	0.598617315292358	45	1170
True	False	False	False	False	-1764.57604980469	2350.74609375	14.4188451766968	0.805326879024506	0.942608833312988	1	68.6923065185547	893
True	False	False	False	False	-1763.765625	2168.28442382813	27.7285480499268	0.669821560382843	0.948197305202484	0.445493936538696	46	1150
True	False	False	False	False	-1761.87548828125	2177.74096679688	18.8554134368896	0.733056426048279	0.943199634552002	0.589630365371704	44.3529396057129	754
True	False	False	False	False	-1759.73461914063	2233.46508789063	106.477630615234	0.855291903018951	0.966074287891388	1	158.75	15240
True	False	False	False	False	-1756.09594726563	2218.37646484375	113.132476806641	0.81917679309845	0.962346732616425	1	160.882354736328	16410
True	False	False	False	False	-1752.70324707031	2252.06225585938	44.3656768798828	0.784437417984009	0.955680787563324	0.932413876056671	54.25	2170
True	False	False	False	False	-1751.48815917969	2357.92578125	331.633453369141	0.589431345462799	0.925620079040527	0.333766877651215	107.371238708496	32104
True	False	False	False	False	-1749.93139648438	2125.64501953125	9.98227787017822	0.687235474586487	0.9244145154953	0.47761595249176	41.4444427490234	373
True	False	False	False	False	-1742.88781738281	2178.13061523438	107.586769104004	0.68964010477066	0.909107983112335	0.482387721538544	148.721649169922	14426
True	False	False	False	False	-1748.36083984375	2267.33056640625	37.7108268737793	0.748016774654388	0.950419723987579	0.64181524515152	50.5588226318359	1719
True	False	False	False	False	-1742.44226074219	2296.91162109375	153.061584472656	0.857496380805969	0.968282222747803	1	158.971008300781	21938
True	False	False	False	False	-1742.67175292969	2496.28442382813	108.695907592773	0.755093216896057	0.93581610918045	0.671637296676636	161.346939086914	15812
True	False	False	False	False	-1734.37744140625	2142.62475585938	41.0382537841797	0.680345416069031	0.945438027381897	0.464419931173325	46.1891899108887	1709
True	False	False	False	False	-1730.55419921875	2464.09228515625	107.586769104004	0.864201188087463	0.974181652069092	1	144.793807983398	14045
True	False	False	False	False	-1724.21752929688	2193.99877929688	157.498153686523	0.841776549816132	0.964253425598145	1	163.718307495117	23248
True	False	False	False	False	-1719.83666992188	2520.45849609375	107.586769104004	0.413650512695313	0.914499163627625	0.184844434261322	102.670104980469	9959
True	False	False	False	False	-1717.78625488281	2153.3203125	23.2919807434082	0.792964518070221	0.946847438812256	1	44.5714302062988	936
True	False	False	False	False	-1714.9072265625	2237.95703125	116.459907531738	0.755209743976593	0.919507026672363	0.672165632247925	153.01904296875	16067
True	False	False	False	False	-1703.43994140625	2398.1953125	286.158630371094	0.685546875	0.949502050876617	0.474318087100983	109.732559204102	28311
True	False	False	False	False	-1704.40551757813	2489.28540039063	21.0736961364746	0.765837788581848	0.945084035396576	0.727394282817841	47.3684196472168	900
True	False	False	False	False	-1701.83666992188	2333.03344726563	41.0382537841797	0.775534987449646	0.96039891242981	0.798458695411682	50.3513526916504	1863
True	False	False	False	False	-1692.84252929688	2192.88891601563	130.878753662109	0.848711907863617	0.968009173870087	1	155.677963256836	18370
True	False	False	False	False	-1695.93957519531	2516.72998046875	145.297592163086	0.826566219329834	0.964626967906952	1	113.297706604004	14842
True	False	False	False	False	-1694.3974609375	2214.8603515625	15.5279874801636	0.483713120222092	0.933190703392029	0.234741687774658	46.7142868041992	654
True	False	False	False	False	-1688.32470703125	2341.13891601563	24.401123046875	0.779838144779205	0.948501110076904	0.844782948493958	50.7272720336914	1116
True	False	False	False	False	-1690.783203125	2536.7177734375	41.0382537841797	0.563382267951965	0.921512126922607	0.305759131908417	106.189186096191	3929
True	False	False	False	False	-1688.384765625	2380.83471679688	14.4188451766968	0.742955923080444	0.94487601518631	0.622766435146332	45.6923065185547	594
True	False	False	False	False	-1683.81616210938	2276.7763671875	109.805053710938	0.762798249721527	0.942605793476105	0.709939241409302	147.595962524414	14612
True	False	False	False	False	-1675.74987792969	2451.77319335938	174.135284423828	0.718951046466827	0.941039025783539	0.549347400665283	107.089172363281	16813
True	False	False	False	False	-1672.20715332031	2351.94873046875	94.2770690917969	0.844878911972046	0.970955848693848	1	145.62353515625	12378
True	False	False	False	False	-1669.08984375	2259.02709960938	16.6371288299561	0.714476346969604	0.930929720401764	0.53786963224411	45.7999992370605	687
True	False	False	False	False	-1670.5205078125	2524.31762695313	151.952453613281	0.85128265619278	0.965412259101868	1	158.927001953125	21773
True	False	False	False	False	-1669.53527832031	2305.10400390625	24.401123046875	0.830724716186523	0.955192744731903	1	51.3181800842285	1129
True	False	False	False	False	-1664.27709960938	2242.52587890625	12.2005615234375	0.768196105957031	0.939064502716064	0.742168962955475	46.7272720336914	514
True	False	False	False	False	-1660.34790039063	2300.93823242188	24.401123046875	0.760120630264282	0.941173493862152	0.695777595043182	52.3636360168457	1152
True	False	False	False	False	-1655.6083984375	2546.86499023438	133.097030639648	0.786073088645935	0.952686846256256	1	132.050003051758	15846
True	False	False	False	False	-1652.03186035156	2528.96997070313	23.2919807434082	0.682969212532043	0.927436709403992	0.469364792108536	64.9047622680664	1363
True	False	False	False	False	-1644.68737792969	2452.93334960938	59.8936653137207	0.75905966758728	0.945093810558319	0.690436720848083	64.1481475830078	3464
True	False	False	False	False	-1639.95983886719	2359.7001953125	43.256534576416	0.817455768585205	0.954181313514709	1	51.1794853210449	1996
True	False	False	False	False	-1635.75659179688	2215.689453125	11.0914192199707	0.763594925403595	0.936281979084015	0.714360892772675	44.5999984741211	446
True	False	False	False	False	-1637.0859375	2252.29638671875	149.734161376953	0.800280511379242	0.952964067459106	1	155.66667175293	21015
True	False	False	False	False	-1633.48315429688	2454.544921875	35.4925422668457	0.704015791416168	0.953058242797852	0.512974381446838	59.0625	1890
True	False	False	False	False	-1633.14440917969	2567.16186523438	173.026138305664	0.397979885339737	0.936079740524292	0.17485599219799	105.60897064209	16475
True	False	False	False	False	-1631.12426757813	2531.91333007813	106.477630615234	0.780536234378815	0.948818027973175	0.854119598865509	135.01042175293	12961
True	False	False	False	False	-1627.82971191406	2340.18212890625	13.3097038269043	0.743378639221191	0.931919693946838	0.624296009540558	61.75	741
True	False	False	False	False	-1616.28344726563	2245.25170898438	17.7462711334229	0.762108087539673	0.940302610397339	0.706189274787903	43.8125	701
True	False	False	False	False	-1622.22619628906	2486.51342773438	149.734161376953	0.861143589019775	0.97129362821579	1	152.274078369141	20557
True	False	False	False	False	-1622.1533203125	2510.10424804688	164.153015136719	0.805816411972046	0.964515626430511	1	110.608108520508	16370
True	False	False	False	False	-1620.69445800781	2353.2470703125	147.515884399414	0.817581295967102	0.953496932983398	1	156.421051025391	20804
True	False	False	False	False	-1601.70385742188	2297.2177734375	11.0914192199707	0.673765122890472	0.91785192489624	0.452423572540283	51.0999984741211	511
True	False	False	False	False	-1610.20166015625	2368.822265625	102.041061401367	0.738865315914154	0.938246190547943	0.608482539653778	147.108688354492	13534
True	False	False	False	False	-1606.11108398438	2399.87231445313	97.6044921875	0.760120630264282	0.943939328193665	0.695777595043182	151.102279663086	13297
True	False	False	False	False	-1600.25720214844	2567.83227539063	259.539215087891	0.659582018852234	0.93359363079071	0.428323924541473	147.008544921875	34400
True	False	False	False	False	-1596.79760742188	2309.0166015625	32.1651153564453	0.625254034996033	0.947224020957947	0.377832800149918	50.9310340881348	1477
True	False	False	False	False	-1597.84558105469	2458.52124023438	11.0914192199707	0.763594925403595	0.936281979084015	0.714360892772675	50	500
True	False	False	False	False	-1598.06689453125	2522.5166015625	300.577453613281	0.70797735452652	0.92627739906311	0.522108256816864	147.904052734375	40082
True	False	False	False	False	-1594.57373046875	2391.95849609375	86.513069152832	0.801492035388947	0.93987649679184	1	151.076919555664	11784
True	False	False	False	False	-1591.54516601563	2485.40893554688	180.790130615234	0.834062993526459	0.962001085281372	1	158.766876220703	25879
True	False	False	False	False	-1583.57385253906	2368.68798828125	170.807861328125	0.63712877035141	0.917273581027985	0.394222766160965	153.68830871582	23668
True	False	False	False	False	-1583.45178222656	2344.49584960938	46.5839614868164	0.801774680614471	0.96220725774765	1	56.1428565979004	2358
True	False	False	False	False	-1579.05554199219	2594.88452148438	138.64274597168	0.394354104995728	0.94304347038269	0.172597467899323	109.888000488281	13736
True	False	False	False	False	-1578.40747070313	2219.95166015625	15.5279874801636	0.717676758766174	0.938069105148315	0.546022891998291	43.6428565979004	611
True	False	False	False	False	-1568.30310058594	2486.54418945313	263.975769042969	0.647919952869415	0.936167240142822	0.410058319568634	138.668060302734	33003
True	False	False	False	False	-1566.96301269531	2535.99487304688	229.592376708984	0.744421064853668	0.949932992458344	0.628113448619843	121.661834716797	25184
True	False	False	False	False	-1548.66967773438	2430.03735351563	39.9291114807129	0.754574596881866	0.94174599647522	0.669301986694336	64.3055572509766	2315
True	False	False	False	False	-1550.47583007813	2600.06713867188	127.551322937012	0.753320038318634	0.952686846256256	0.663759410381317	120.982604980469	13913
True	False	False	False	False	-1540.78076171875	2560.38330078125	333.851715087891	0.596997141838074	0.899334907531738	0.342484563589096	141.189361572266	42498
True	False	False	False	False	-1537.06030273438	2587.94677734375	24.401123046875	0.608575522899628	0.944404602050781	0.356404304504395	68.8181838989258	1514
True	False	False	False	False	-1536.73864746094	2350.25122070313	161.934722900391	0.765054762363434	0.957623243331909	0.722740411758423	156.513702392578	22851
True	False	False	False	False	-1530.79187011719	2361.73217773438	55.4570960998535	0.426443845033646	0.908457934856415	0.193286433815956	77.5400009155273	3877
True	False	False	False	False	-1532	2436.2021484375	433.674499511719	0.418718338012695	0.81518167257309	0.188156619668007	117.135551452637	45800
True	False	False	False	False	-1527.94909667969	2398.3525390625	221.828384399414	0.770503282546997	0.957927525043488	0.75791335105896	85.9899978637695	17198
True	False	False	False	False	-1525.25634765625	2529.18725585938	65.4393768310547	0.658434331417084	0.949198067188263	0.426468521356583	56.6101684570313	3340
True	False	False	False	False	-1512.40563964844	2405.0322265625	57.6753807067871	0.760451793670654	0.956534862518311	0.697474420070648	76.7692337036133	3992
True	False	False	False	False	-1515.91296386719	2615.82763671875	145.297592163086	0.679700970649719	0.945433437824249	0.463219910860062	147.251907348633	19290
True	False	False	False	False	-1505.74963378906	2578.94604492188	440.329345703125	0.590174913406372	0.916908860206604	0.334611088037491	130.697738647461	51887
True	False	False	False	False	-1496.26037597656	2352.779296875	16.6371288299561	0.793338239192963	0.946970880031586	1	48.0666656494141	721
True	False	False	False	False	-1490.65112304688	2271.4736328125	45.4748191833496	0.768088281154633	0.944926857948303	0.741466164588928	48.7073173522949	1997
True	False	False	False	False	-1493.13049316406	2561.1220703125	15.5279874801636	0.717676758766174	0.928345501422882	0.546022891998291	50.5	707
True	False	False	False	False	-1492.56701660156	2636.83471679688	171.917007446289	0.371319442987442	0.931242883205414	0.158681333065033	113.62580871582	17612
True	False	False	False	False	-1485.33557128906	2476.98779296875	196.318130493164	0.67950177192688	0.94335401058197	0.462850153446198	104.977401733398	18581
True	False	False	False	False	-1482.5244140625	2264.46875	11.0914192199707	0.673765122890472	0.91785192489624	0.452423572540283	45	450
True	False	False	False	False	-1481.47839355469	2338.95483398438	249.556930541992	0.627744615077972	0.930663049221039	0.381186991930008	94.0844421386719	21169
True	False	False	False	False	-1474.33166503906	2590.0625	160.825576782227	0.789482295513153	0.96768456697464	1	110.13793182373	15970
True	False	False	False	False	-1471.75561523438	2505.72900390625	221.828384399414	0.733717083930969	0.955215215682983	0.591698050498962	99.7799987792969	19956
True	False	False	False	False	-1467.88171386719	2545.58276367188	278.394622802734	0.81306791305542	0.95796412229538	1	111.418327331543	27966
True	False	False	False	False	-1468.14990234375	2624.10571289063	217.391815185547	0.725042045116425	0.950751483440399	0.565907895565033	126.561225891113	24806
True	False	False	False	False	-1461.12036132813	2453.16064453125	338.288299560547	0.562753915786743	0.899311304092407	0.305118501186371	133.836059570313	40820
True	False	False	False	False	-1437.43139648438	2360.84545898438	390.41796875	0.570119321346283	0.91135436296463	0.312726080417633	139.602279663086	49140
True	False	False	False	False	-1448.4658203125	2467.02954101563	33.2742576599121	0.803785860538483	0.955226957798004	1	72.1666641235352	2165
True	False	False	False	False	-1437.42175292969	2467.58837890625	18.8554134368896	0.75434798002243	0.942380666732788	0.66828989982605	53.4117660522461	908
True	False	False	False	False	-1442.60083007813	2571.11328125	113.132476806641	0.785913348197937	0.966888904571533	1	136.843139648438	13958
True	False	False	False	False	-1421.84753417969	2647.64379882813	197.427261352539	0.66955977678299	0.953539073467255	0.445040494203568	148.797760009766	26486
True	False	False	False	False	-1415.06408691406	2672.15478515625	26.6194076538086	0.56661194562912	0.942040622234344	0.309076368808746	119.083335876465	2858
True	False	False	False	False	-1406.24011230469	2345.82177734375	312.778015136719	0.680111169815063	0.925402104854584	0.463983058929443	124.276596069336	35046
True	False	False	False	False	-1408.62915039063	2598.16650390625	155.279876708984	0.789243400096893	0.940388321876526	1	141.56428527832	19819
True	False	False	False	False	-1392.4404296875	2668.8857421875	179.680999755859	0.86091935634613	0.966239869594574	1	165.635803222656	26833
True	False	False	False	False	-1384.39379882813	2318.92211914063	27.7285480499268	0.793351709842682	0.951272964477539	1	45.8800010681152	1147
True	False	False	False	False	-1381.01940917969	2400.16259765625	242.902084350586	0.558702528476715	0.928028762340546	0.301024347543716	101.698631286621	22272
True	False	False	False	False	-1369.33874511719	2672.7021484375	45.4748191833496	0.768088281154633	0.950805008411407	0.741466164588928	93.634147644043	3839
True	False	False	False	False	-1361.1884765625	2494.23413085938	166.371292114258	0.805162727832794	0.960317492485046	1	134.880004882813	20232
True	False	False	False	False	-1359.67358398438	2694.876953125	205.191253662109	0.256216764450073	0.925850212574005	0.0983954817056656	118.464866638184	21916
True	False	False	False	False	-1359.46362304688	2459.73510742188	34.3833999633789	0.770503997802734	0.950105845928192	0.757918477058411	49.322582244873	1529
True	False	False	False	False	-1354.2763671875	2576.98608398438	257.320922851563	0.771918535232544	0.957822501659393	0.768335938453674	118.275863647461	27440
True	False	False	False	False	-1348.88842773438	2632.08520507813	252.884368896484	0.647366166114807	0.946851849555969	0.409221917390823	111.346488952637	25387
True	False	False	False	False	-1334.88171386719	2591.4453125	98.7136306762695	0.8182532787323	0.958007514476776	1	148.741577148438	13238
True	False	False	False	False	-1330.55310058594	2609.40771484375	263.975769042969	0.455707371234894	0.885278344154358	0.213665336370468	121.575630187988	28935
True	False	False	False	False	-1323.38525390625	2532.92407226563	399.291107177734	0.479689627885818	0.909381687641144	0.231609612703323	124.058334350586	44661
True	False	False	False	False	-1309.521484375	2705.068359375	122.005615234375	0.748618364334106	0.941049098968506	0.64419424533844	146.654541015625	16132
True	False	False	False	False	-1309.07653808594	2460.890625	228.483245849609	0.726357579231262	0.9345463514328	0.56964111328125	121.393203735352	25007
True	False	False	False	False	-1304.68127441406	2648.85717773438	226.264953613281	0.703048229217529	0.956641852855682	0.510793805122375	111.789215087891	22805
True	False	False	False	False	-1289.17419433594	2388.8564453125	357.143707275391	0.63477224111557	0.932124018669128	0.390888094902039	139.145965576172	44805
True	False	False	False	False	-1289.07934570313	2464.49853515625	14.4188451766968	0.601119041442871	0.890928745269775	0.347356885671616	51.769229888916	673
True	False	False	False	False	-1281.51440429688	2648.86962890625	305.014038085938	0.772821426391602	0.961193442344666	0.775342464447021	157.749084472656	43381
True	False	False	False	False	-1269.33068847656	2191.28002929688	120.896469116211	0.546982526779175	0.935452163219452	0.289521425962448	55.8073387145996	6083
True	False	False	False	False	-1257.30419921875	2652.46728515625	177.462707519531	0.810753405094147	0.963977038860321	1	110.643753051758	17703
True	False	False	False	False	-1255.59716796875	2534.59155273438	283.940338134766	0.792851090431213	0.957907438278198	1	113.72265625	29113
True	False	False	False	False	-1247.57641601563	2201.8154296875	161.934722900391	0.384102404117584	0.868736803531647	0.166313633322716	58.904109954834	8600
True	False	False	False	False	-1228.51062011719	2608.51171875	21.0736961364746	0.765837788581848	0.945084035396576	0.727394282817841	52.2105255126953	992
True	False	False	False	False	-1220.47937011719	2651.3916015625	281.722045898438	0.726478219032288	0.955744028091431	0.569986522197723	107.366142272949	27271
True	False	False	False	False	-1218.79553222656	2748.4794921875	1049.24829101563	0.0838927328586578	0.919012188911438	0.0282330363988876	119.560256958008	113104
True	False	False	False	False	-1190.58728027344	2431.93237304688	16.6371288299561	0.76893937587738	0.947792708873749	0.747088372707367	44.4000015258789	666
True	False	False	False	False	-1212.63745117188	2487.794921875	285.049468994141	0.756102800369263	0.957044780254364	0.67626029253006	102.431907653809	26325
True	False	False	False	False	-1209.22631835938	2557.64721679688	46.5839614868164	0.839679360389709	0.96739661693573	1	53.761905670166	2258
True	False	False	False	False	-1190.32385253906	2601.59228515625	9.98227787017822	0.754574596881866	0.933233201503754	0.669301986694336	49.7777786254883	448
True	False	False	False	False	-1175.62463378906	2664.087890625	280.612915039063	0.792070686817169	0.952807784080505	1	143.067199707031	36196
True	False	False	False	False	-1172.02111816406	2415.74877929688	24.401123046875	0.760120630264282	0.94915634393692	0.695777595043182	47.3181800842285	1041
True	False	False	False	False	-1158.19982910156	2422.54150390625	44.3656768798828	0.799694657325745	0.95525187253952	1	50.125	2005
True	False	False	False	False	-1160.95397949219	2556.36499023438	147.515884399414	0.817581295967102	0.948735058307648	1	152.105270385742	20230
True	False	False	False	False	-1155.09167480469	2751.68676757813	14.4188451766968	0.666414141654968	0.947792708873749	0.43965283036232	69.6923065185547	906
True	False	False	False	False	-1141.69836425781	2609.80810546875	321.651153564453	0.803274154663086	0.956059992313385	1	104.199996948242	30218
True	False	False	False	False	-1114.87744140625	2764.87915039063	267.30322265625	0.691391348838806	0.935406684875488	0.485920518636703	144.639007568359	34858
True	False	False	False	False	-1113.00830078125	2564.16479492188	200.754699707031	0.186867371201515	0.763313233852386	0.0678239166736603	60.2596702575684	10907
True	False	False	False	False	-1108.09887695313	2724.79931640625	189.663269042969	0.692658543586731	0.948584675788879	0.488508015871048	111.280700683594	19029
True	False	False	False	False	-1102.86352539063	2478.75463867188	421.473937988281	0.698727130889893	0.931135594844818	0.501282572746277	157.028945922852	59671
True	False	False	False	False	-1082.86889648438	2794.45288085938	262.866638183594	0.324234306812286	0.915542125701904	0.132328733801842	120.991561889648	28675
True	False	False	False	False	-1059.68737792969	2487.63989257813	115.350761413574	0.748017251491547	0.941530287265778	0.641817271709442	125.028846740723	13003
True	False	False	False	False	-1051.82141113281	2642.49682617188	21.0736961364746	0.525587975978851	0.869626700878143	0.269718170166016	66.8947372436523	1271
True	False	False	False	False	-1046.51477050781	2658.7958984375	244.01123046875	0.618257164955139	0.938246726989746	0.368631303310394	105.12272644043	23127
True	False	False	False	False	-1045.92504882813	2790.39892578125	181.899276733398	0.656193912029266	0.926359236240387	0.42288413643837	106.786582946777	17513
True	False	False	False	False	-1010.28051757813	2636.6513671875	13.3097038269043	0.743378639221191	0.942608833312988	0.624296009540558	50.5833320617676	607
True	False	False	False	False	-997.315673828125	2480.94262695313	98.7136306762695	0.736421585083008	0.948336124420166	0.600361526012421	135.786514282227	12085
True	False	False	False	False	-985.053405761719	2535.1083984375	11.0914192199707	0.763594925403595	0.936281979084015	0.714360892772675	49.2999992370605	493
True	False	False	False	False	-974.78857421875	2502.39770507813	98.7136306762695	0.782779574394226	0.94673478603363	0.890820920467377	143.101119995117	12736
True	False	False	False	False	-970.291931152344	2825.76513671875	927.24267578125	0.109484553337097	0.913058280944824	0.0375137701630592	118.122009277344	98750
True	False	False	False	False	-958.683288574219	2629.25659179688	13.3097038269043	0.743378639221191	0.942608833312988	0.624296009540558	50.25	603
True	False	False	False	False	-930.589599609375	2276.91137695313	15.5279874801636	0.347969561815262	0.907653748989105	0.145283982157707	46.5	651
True	False	False	False	False	-926.36181640625	2259.01220703125	14.4188451766968	0.560572564601898	0.917975544929504	0.302906334400177	47	611
True	False	False	False	False	-907.781372070313	2293.36010742188	110.914192199707	0.630966603755951	0.937000274658203	0.385590404272079	58.5499992370605	5855
True	False	False	False	False	-886.322631835938	2833.39135742188	211.846115112305	0.742123007774353	0.940313756465912	0.619783222675323	149.979064941406	28646
True	False	False	False	False	-870.747497558594	2621.90258789063	310.559753417969	0.749282479286194	0.951926052570343	0.646851420402527	119.34285736084	33416
True	False	False	False	False	-857.258056640625	2845.21752929688	136.424453735352	0.669698774814606	0.91147118806839	0.445281118154526	148.715454101563	18292
True	False	False	False	False	-851.012145996094	2782.49487304688	246.229507446289	0.804959297180176	0.961142063140869	1	135.445953369141	30069
True	False	False	False	False	-825.276245117188	2808.08349609375	216.282684326172	0.733506500720978	0.961061060428619	0.591036975383759	143.435897827148	27970
True	False	False	False	False	-816.247436523438	2640.77734375	263.975769042969	0.807196736335754	0.950881004333496	1	111.651260375977	26573
True	False	False	False	False	-784.727600097656	2869.53564453125	777.508483886719	0.136208936572075	0.910465896129608	0.0475806854665279	115.791725158691	81170
True	False	False	False	False	-765.293579101563	2691.11450195313	168.589569091797	0.64819461107254	0.93979400396347	0.41047415137291	101.480262756348	15425
True	False	False	False	False	-756.199340820313	2735.31127929688	201.863830566406	0.756869316101074	0.968988358974457	0.679841101169586	141.571426391602	25766
True	False	False	False	False	-731.419189453125	2619.54516601563	260.648345947266	0.689256489276886	0.958074152469635	0.481620460748672	111.234039306641	26140
True	False	False	False	False	-716.568481445313	2755.89672851563	157.498153686523	0.841776549816132	0.954333662986755	1	159.563385009766	22658
True	False	False	False	False	-706.102966308594	2770.29370117188	95.3862075805664	0.766198992729187	0.958662450313568	0.729580998420715	149.372085571289	12846
True	False	False	False	False	-716.243347167969	2872.7958984375	117.569046020508	0.784229159355164	0.944494247436523	0.925705969333649	117.5	12455
True	False	False	False	False	-712.816040039063	2784.04467773438	236.24723815918	0.535958290100098	0.951187372207642	0.279134541749954	105.206573486328	22409
True	False	False	False	False	-696.08544921875	2735.03735351563	259.539215087891	0.730268359184265	0.962133169174194	0.581102013587952	127.764953613281	29897
True	False	False	False	False	-700.628112792969	2886.33837890625	25.5102653503418	0.422917425632477	0.803142309188843	0.190932586789131	118.913040161133	2735
True	False	False	False	False	-695.556274414063	2633.33349609375	280.612915039063	0.775185465812683	0.971988379955292	0.795281231403351	112.584983825684	28484
True	False	False	False	False	-657.359069824219	2785.63354492188	311.668884277344	0.762722849845886	0.963215589523315	0.709525942802429	111.2099609375	31250
True	False	False	False	False	-655.392028808594	2893.98291015625	181.899276733398	0.299068003892899	0.895119726657867	0.119255542755127	115.932929992676	19013
True	False	False	False	False	-645.85791015625	2687.44311523438	41.0382537841797	0.814018249511719	0.953058242797852	1	65.8378372192383	2436
True	False	False	False	False	-632.038024902344	2366.63842773438	199.645553588867	0.326334834098816	0.885663390159607	0.133449897170067	92	16560
True	False	False	False	False	-633.475280761719	2712.53881835938	268.412353515625	0.730370938777924	0.9590203166008	0.58141028881073	108.157028198242	26174
True	False	False	False	False	-630.924194335938	2555.62841796875	9.98227787017822	0.785398185253143	0.931883156299591	1	42.1111106872559	379
True	False	False	False	False	-610.905883789063	2695.95166015625	19.9645557403564	0.725530564785004	0.93289041519165	0.56728732585907	47.7222213745117	859
True	False	False	False	False	-607.91943359375	2588.88037109375	116.459907531738	0.786059260368347	0.934383630752563	1	151.514282226563	15909
True	False	False	False	False	-598.623840332031	2626.09228515625	240.683807373047	0.796083033084869	0.96674782037735	1	99.3778839111328	21565
True	False	False	False	False	-596.182006835938	2787.65283203125	249.556930541992	0.621374189853668	0.938739359378815	0.372691035270691	93.0311126708984	20932
True	False	False	False	False	-595.873962402344	2873.87573242188	199.645553588867	0.748552024364471	0.960679888725281	0.643930792808533	97.7888870239258	17602
True	False	False	False	False	-581.96630859375	2715.23388671875	327.196868896484	0.787112057209015	0.970722913742065	1	104.583053588867	30852
True	False	False	False	False	-577.397155761719	2847.57006835938	178.571853637695	0.807928323745728	0.955546796321869	1	92.4099349975586	14878
True	False	False	False	False	-564.376342773438	2607.95068359375	258.430084228516	0.790238797664642	0.954915523529053	1	88.3433456420898	20584
True	False	False	False	False	-555.872375488281	2762.96655273438	241.792938232422	0.733505606651306	0.957158267498016	0.591034114360809	97.0045852661133	21147
True	False	False	False	False	-524.962097167969	2586.59619140625	14.4188451766968	0.805326879024506	0.942608833312988	1	44.9230766296387	584
True	False	False	False	False	-529.785339355469	2740.19995117188	199.645553588867	0.801836133003235	0.952306032180786	1	119.422225952148	21496
True	False	False	False	False	-513.578063964844	2913.82373046875	1522.85192871094	0.0949810370802879	0.941235423088074	0.0322125665843487	105.168243408203	144396
True	False	False	False	False	-509.738677978516	2284.4208984375	247.338653564453	0.856095492839813	0.961067497730255	1	170.421524047852	38004
True	False	False	False	False	-505.547882080078	2681.3740234375	41.0382537841797	0.830802142620087	0.959012150764465	1	48.3513526916504	1789
True	False	False	False	False	-477.458862304688	2784.14282226563	258.430084228516	0.812195956707001	0.959364652633667	1	109.381973266602	25486
True	False	False	False	False	-461.384368896484	2634.38037109375	11.0914192199707	0.763594925403595	0.936281979084015	0.714360892772675	45.0999984741211	451
True	False	False	False	False	-455.324279785156	2609.72216796875	15.5279874801636	0.774550676345825	0.945763468742371	0.789673984050751	41.3571434020996	579
True	False	False	False	False	-454.021881103516	2666.20703125	9.98227787017822	0.785398185253143	0.931883156299591	1	41.8888893127441	377
True	False	False	False	False	-439.378723144531	2426.896484375	42.1473922729492	0.836018741130829	0.959428310394287	1	40.8947372436523	1554
True	False	False	False	False	-399.261169433594	2913.17919921875	168.589569091797	0.755421161651611	0.933148443698883	0.673127472400665	154.282897949219	23451
True	False	False	False	False	-396.304382324219	2664.921875	281.722045898438	0.739490985870361	0.947936713695526	0.610609233379364	105.866142272949	26890
True	False	False	False	False	-389.046020507813	2586.48754882813	155.279876708984	0.677172064781189	0.943090736865997	0.458564549684525	103.378570556641	14473
True	False	False	False	False	-358.758087158203	2687.18530273438	262.866638183594	0.702468454837799	0.951194763183594	0.50949639081955	93.0421905517578	22051
True	False	False	False	False	-356.815765380859	2632.94799804688	220.719253540039	0.751162886619568	0.934224843978882	0.654558777809143	129.974868774414	25865
True	False	False	False	False	-357.619598388672	2704.16577148438	44.3656768798828	0.784437417984009	0.953189611434937	0.932413876056671	63.4749984741211	2539
True	False	False	False	False	-353.481109619141	2801.46362304688	43.256534576416	0.817455768585205	0.96039891242981	1	46.0769233703613	1797
True	False	False	False	False	-351.769805908203	2837.47021484375	256.211791992188	0.783455669879913	0.950949370861053	0.905247986316681	97.2207794189453	22458
True	False	False	False	False	-346.723510742188	2064.671875	123.114753723145	0.370534062385559	0.760814785957336	0.158219486474991	119.675674438477	13284
True	False	False	False	False	-342.031768798828	2088.26977539063	169.698715209961	0.577527225017548	0.907570838928223	0.320602387189865	117.20915222168	17933
True	False	False	False	False	-343.736480712891	2930.45947265625	600.045776367188	0.126391008496284	0.904913425445557	0.0438359938561916	100.791130065918	54528
True	False	False	False	False	-327.028259277344	2064.54174804688	160.825576782227	0.426594972610474	0.878671824932098	0.193387776613235	79.6206893920898	11545
True	False	False	False	False	-317.381317138672	2056.63354492188	99.8227767944336	0.722803056240082	0.942997932434082	0.559686005115509	68.5111083984375	6166
True	False	False	False	False	-323.606903076172	2596.96020507813	168.589569091797	0.735215425491333	0.962330639362335	0.596457183361053	93.9078979492188	14274
True	False	False	False	False	-319.568939208984	2085.05590820313	122.005615234375	0.800438165664673	0.960495412349701	1	80.7727279663086	8885
True	False	False	False	False	-315.793640136719	2678.0078125	332.742584228516	0.789251506328583	0.956756770610809	1	116.459999084473	34938
True	False	False	False	False	-291.704895019531	2656.517578125	327.196868896484	0.693499684333801	0.94942569732666	0.49024024605751	95.5491561889648	28187
True	False	False	False	False	-288.282928466797	2713.14721679688	215.173538208008	0.633352041244507	0.945241570472717	0.388898640871048	116.515464782715	22604
True	False	False	False	False	-279.304138183594	2754.51098632813	38.8199691772461	0.589544475078583	0.920713365077972	0.333895117044449	43.6857147216797	1529
True	False	False	False	False	-277.711456298828	2857.2861328125	310.559753417969	0.80084216594696	0.956301331520081	1	105.489288330078	29537
True	False	False	False	False	-272.737091064453	2925.33618164063	36.6016845703125	0.580488204956055	0.918975651264191	0.32381671667099	81.4545440673828	2688
True	False	False	False	False	-267.690368652344	2800.63818359375	214.064392089844	0.686085224151611	0.952343225479126	0.475364863872528	92.243522644043	17803
True	False	False	False	False	-264.142517089844	2088.63989257813	126.442184448242	0.620696425437927	0.941441595554352	0.37180295586586	154.868423461914	17655
True	False	False	False	False	-262.895935058594	2782.361328125	114.241622924805	0.803241491317749	0.965117812156677	1	151.009704589844	15554
True	False	False	False	False	-259.156890869141	2455.09326171875	19.9645557403564	0.798721373081207	0.951427280902863	1	39.2777786254883	707
True	False	False	False	False	-259.520355224609	2595.10620117188	186.335845947266	0.863145291805267	0.966805398464203	1	94.5952377319336	15892
True	False	False	False	False	-253.512435913086	2070.78149414063	47.6931037902832	0.756393730640411	0.949970483779907	0.677612125873566	58.1627922058105	2501
True	False	False	False	False	-248.525268554688	2935.97827148438	48.80224609375	0.516209125518799	0.906590461730957	0.261478006839752	101.75	4477
True	False	False	False	False	-240.272109985352	2086.3076171875	77.6399383544922	0.664459466934204	0.932226240634918	0.436360716819763	76.2285690307617	5336
True	False	False	False	False	-239.767486572266	2874.74340820313	227.374099731445	0.708852231502533	0.943281054496765	0.524171829223633	91.6585388183594	18790
True	False	False	False	False	-237.272735595703	2072.83740234375	27.7285480499268	0.748627901077271	0.952666342258453	0.644232213497162	53.1599998474121	1329
True	False	False	False	False	-235.700958251953	2835.337890625	229.592376708984	0.715767860412598	0.954910755157471	0.541126847267151	89.8937225341797	18608
True	False	False	False	False	-233.578918457031	2611.69799804688	176.353576660156	0.787060856819153	0.961374282836914	1	100.44654083252	15971
True	False	False	False	False	-231.533172607422	2044.74658203125	333.851715087891	0.236115664243698	0.872009038925171	0.0891571119427681	64.9601364135742	19553
True	False	False	False	False	-227.218627929688	2926.11572265625	129.769607543945	0.746324419975281	0.93748813867569	0.635259330272675	137.863250732422	16130
True	False	False	False	False	-226.496704101563	2692.53173828125	321.651153564453	0.762943148612976	0.957711756229401	0.710735678672791	110.682762145996	32098
True	False	False	False	False	-215.517700195313	2062.67529296875	9.98227787017822	0.687235474586487	0.9244145154953	0.47761595249176	49.8888893127441	449
True	False	False	False	False	-209.013763427734	2261.14135742188	139.751892089844	0.825376749038696	0.94851952791214	1	170.182540893555	21443
True	False	False	False	False	-202.695495605469	2619.55615234375	102.041061401367	0.770813465118408	0.938446044921875	0.760143399238586	165.967391967773	15269
True	False	False	False	False	-197.230041503906	2078.28857421875	168.589569091797	0.807776212692261	0.951037645339966	1	96.2828979492188	14635
True	False	False	False	False	-191.004806518555	2611.208984375	119.787330627441	0.818180501461029	0.961240172386169	1	173.481475830078	18736
True	False	False	False	False	-191.481826782227	2853.64892578125	337.179138183594	0.755421161651611	0.957086145877838	0.673127472400665	104.348686218262	31722
True	False	False	False	False	-192.714691162109	2936.95532226563	215.173538208008	0.287768334150314	0.949514865875244	0.113591201603413	98.0257720947266	19017
True	False	False	False	False	-190.101745605469	2799.74267578125	329.415161132813	0.738026559352875	0.964804172515869	0.60566234588623	111.181816101074	33021
True	False	False	False	False	-183.862335205078	2713.85302734375	358.252838134766	0.752245664596558	0.958438456058502	0.659126758575439	105.907119750977	34208
True	False	False	False	False	-180.199264526367	2599.87915039063	12.2005615234375	0.741141617298126	0.94014710187912	0.616318583488464	50.1818199157715	552
True	False	False	False	False	-175.622940063477	2034.47131347656	154.17073059082	0.756814062595367	0.945415377616882	0.679580926895142	192.496398925781	26757
True	False	False	False	False	-167.082611083984	2681.39208984375	351.597991943359	0.787725329399109	0.954560875892639	1	101.694007873535	32237
True	False	False	False	False	-149.602767944336	2725.36157226563	160.825576782227	0.838098645210266	0.959614157676697	1	84.1172409057617	12197
True	False	False	False	False	-148.403350830078	2926.98095703125	188.554138183594	0.654927790164948	0.934705853462219	0.420880168676376	154.79411315918	26315
True	False	False	False	False	-139.739334106445	2785.88427734375	147.515884399414	0.796800673007965	0.954752922058105	1	82.7218017578125	11002
True	False	False	False	False	-133.520660400391	2386.92260742188	61.0028076171875	0.659008085727692	0.941852629184723	0.427394479513168	46.2000007629395	2541
True	False	False	False	False	-117.793739318848	2737.18579101563	318.32373046875	0.637534320354462	0.970423936843872	0.394800931215286	127.285713195801	36531
True	False	False	False	False	-112.744155883789	2891.19140625	147.515884399414	0.817581295967102	0.958350896835327	1	95.4887237548828	12700
True	False	False	False	False	-89.8641357421875	2682.27661132813	343.834014892578	0.630120396614075	0.962829053401947	0.384426802396774	116.080642700195	35985
True	False	False	False	False	-87.0351181030273	2097.83081054688	51.0205307006836	0.700421154499054	0.932255864143372	0.504968225955963	39.6086959838867	1822
True	False	False	False	False	-84.4317092895508	2632.05053710938	170.807861328125	0.818404853343964	0.970667481422424	1	104.766235351563	16134
True	False	False	False	False	-80.6623077392578	2846.87646484375	337.179138183594	0.64819461107254	0.924518525600433	0.41047415137291	87.0394744873047	26460
True	False	False	False	False	-80.1949462890625	2902.74365234375	212.955261230469	0.81877213716507	0.956897079944611	1	90.90625	17454
True	False	False	False	False	-78.3427963256836	2935.73559570313	26.6194076538086	0.394289791584015	0.94386613368988	0.172557577490807	94.5	2268
True	False	False	False	False	-62.7930145263672	2777.98876953125	362.689422607422	0.773854613304138	0.963205277919769	0.783749043941498	107.480125427246	35146
True	False	False	False	False	-58.4993362426758	2681.68237304688	289.486053466797	0.544690191745758	0.920359253883362	0.28732818365097	124.490425109863	32492
True	False	False	False	False	-52.5073394775391	2753.259765625	21.0736961364746	0.765837788581848	0.945084035396576	0.727394282817841	41.5789489746094	790
True	False	False	False	False	-32.1485404968262	2092.90209960938	120.896469116211	0.659991800785065	0.962006449699402	0.428989678621292	49.2201843261719	5365
True	False	False	False	False	-31.5102348327637	2054.10620117188	169.698715209961	0.582415461540222	0.923845291137695	0.325929790735245	59.9084968566895	9166
True	False	False	False	False	-24.0264530181885	2667.05834960938	287.267761230469	0.582183718681335	0.876981019973755	0.32567486166954	183.432434082031	47509
True	False	False	False	False	-29.2950859069824	2893.70947265625	300.577453613281	0.682704091072083	0.955047249794006	0.468860775232315	98.6974182128906	26747
True	False	False	False	False	-21.2671165466309	2824.875	249.556930541992	0.673985540866852	0.948163628578186	0.452816486358643	96.4444427490234	21700
True	False	False	False	False	-20.5186004638672	2935.1904296875	67.6576614379883	0.404051542282104	0.914316356182098	0.178681641817093	94.4918060302734	5764
True	False	False	False	False	-12.3541946411133	2599.00537109375	31.0559749603271	0.792491853237152	0.95398223400116	1	39.6428565979004	1110
True	False	False	False	False	5.37246465682983	2923.27905273438	139.751892089844	0.746928453445435	0.964343845844269	0.637576758861542	88.3809509277344	11136
True	False	False	False	False	16.9646148681641	2797.337890625	373.780822753906	0.538636386394501	0.919115483760834	0.281621009111404	79.5400619506836	26805
True	False	False	False	False	24.7592334747314	2680.87329101563	221.828384399414	0.748627901077271	0.969039142131805	0.644232213497162	106.110000610352	21222
True	False	False	False	False	28.8131237030029	2762.61987304688	303.904907226563	0.775629758834839	0.967559158802032	0.799332141876221	89.2043762207031	24442
True	False	False	False	False	34.283576965332	2931.11547851563	32.1651153564453	0.42409810423851	0.897862136363983	0.191718369722366	89.6896514892578	2601
True	False	False	False	False	44.2841033935547	2594.59887695313	164.153015136719	0.775534987449646	0.955862283706665	0.798458695411682	96.6013488769531	14297
True	False	False	False	False	70.849479675293	-3435.79663085938	209.627822875977	0.666415452957153	0.930870115756989	0.439655065536499	185.349212646484	35031
True	False	False	False	False	79.8035278320313	-3250.5595703125	11.0914192199707	0.735508561134338	0.937464773654938	0.597400009632111	50.5999984741211	506
True	False	False	False	False	76.9339828491211	-2069.16723632813	80.9673614501953	0.856437861919403	0.97037261724472	1	149.767120361328	10933
True	False	False	False	False	81.9786758422852	-3419.3505859375	72.0942230224609	0.710782587528229	0.936923146247864	0.528787314891815	170.461532592773	11080
True	False	False	False	False	91.0876388549805	-3326.490234375	150.843307495117	0.867522418498993	0.974723696708679	1	173.992645263672	23663
True	False	False	False	False	98.4765319824219	-1938.70385742188	86.513069152832	0.812731087207794	0.955210983753204	1	130.974365234375	10216
True	False	False	False	False	101.580741882324	-3510.23291015625	84.2947845458984	0.791891813278198	0.961495399475098	1	102.828948974609	7815
True	False	False	False	False	164.660217285156	-3501.626953125	199.645553588867	0.450356870889664	0.92185389995575	0.209821149706841	92.9166641235352	16725
True	False	False	False	False	236.853179931641	-3487.48413085938	15.5279874801636	0.717676758766174	0.938069105148315	0.546022891998291	59.7142868041992	836
True	False	False	False	False	105.540214538574	-3382.03930664063	150.843307495117	0.814773619174957	0.95274144411087	1	171.617645263672	23340
True	False	False	False	False	102.797569274902	-3267.20385742188	136.424453735352	0.736890852451324	0.919888913631439	0.601898670196533	169.82926940918	20889
True	False	False	False	False	112.956825256348	-3346.41772460938	24.401123046875	0.698149502277374	0.935971975326538	0.500038266181946	53.5	1177
True	False	False	False	False	115.08935546875	-3486.68627929688	17.7462711334229	0.762108087539673	0.940302610397339	0.706189274787903	55.5625	889
True	False	False	False	False	122.792182922363	-3478.56567382813	12.2005615234375	0.741141617298126	0.94014710187912	0.616318583488464	52.9090919494629	582
True	False	False	False	False	206.796340942383	-3453.93359375	85.4039306640625	0.740752220153809	0.92140531539917	0.614958584308624	151.324676513672	11652
True	False	False	False	False	127.326309204102	-3398.19897460938	97.6044921875	0.784017562866211	0.944016098976135	0.919521510601044	155.681823730469	13700
True	False	False	False	False	128.300552368164	-3367.064453125	77.6399383544922	0.781193256378174	0.94641637802124	0.863637804985046	156.257141113281	10938
True	False	False	False	False	129.125778198242	-3453.25756835938	85.4039306640625	0.686015367507935	0.894816398620605	0.475228786468506	159.831161499023	12307
True	False	False	False	False	216.875015258789	-3442.88110351563	17.7462711334229	0.709974586963654	0.933333992958069	0.52684485912323	71.25	1140
True	False	False	False	False	153.057037353516	-3330.67651367188	169.698715209961	0.750118315219879	0.926881849765778	0.650242984294891	176.673202514648	27031
True	False	False	False	False	129.757171630859	-3197.77075195313	150.843307495117	0.740479946136475	0.922315955162048	0.614012479782104	163.132354736328	22186
True	False	False	False	False	145.578796386719	-3267.39672851563	82.0765075683594	0.781941115856171	0.937909305095673	0.87556529045105	136.581085205078	10107
True	False	False	False	False	151.102966308594	-3246.08203125	27.7285480499268	0.691563129425049	0.925934672355652	0.486269682645798	54.8800010681152	1372
True	False	False	False	False	146.404144287109	-2219.20263671875	84.2947845458984	0.698733150959015	0.923246085643768	0.501295566558838	145.710525512695	11074
True	False	False	False	False	155.976348876953	-3184.54711914063	24.401123046875	0.698149502277374	0.935971975326538	0.500038266181946	51.0909080505371	1124
True	False	False	False	False	161.041732788086	-2288.099609375	124.223899841309	0.796285450458527	0.944867670536041	1	151.526779174805	16971
True	False	False	False	False	177.044509887695	-3404.53198242188	141.970169067383	0.758784472942352	0.933627903461456	0.689074516296387	171.6875	21976
True	False	False	False	False	216.129959106445	-3378.71801757813	78.7490768432617	0.79235315322876	0.951077282428741	1	152.704223632813	10842
True	False	False	False	False	194.753829956055	-3309.67944335938	14.4188451766968	0.742955923080444	0.934609174728394	0.622766435146332	52.6923065185547	685
True	False	False	False	False	190.38623046875	-3284.60083007813	11.0914192199707	0.673765122890472	0.91785192489624	0.452423572540283	49.7000007629395	497
True	False	False	False	False	201.825790405273	-2256.66577148438	83.1856460571289	0.554879128932953	0.899893045425415	0.297217160463333	97.5999984741211	7320
True	False	False	False	False	217.855865478516	-3299.83251953125	155.279876708984	0.655685126781464	0.883462011814117	0.422076970338821	166.985717773438	23378
True	False	False	False	False	222.708938598633	-3232.52270507813	109.805053710938	0.57221907377243	0.897601544857025	0.314935147762299	141.303024291992	13989
True	False	False	False	False	229.755401611328	-2129.607421875	94.2770690917969	0.712164640426636	0.932886719703674	0.532146096229553	131.776473999023	11201
[truncated: 2,073 more rows]
