# Supplementary material for: Gene Delivery Mediated by Backbone-Degradable RAFT Copolymers
Source: Biomacromolecules. 2026 Feb 12;27(3):1846–56. doi: 10.1021/acs.biomac.5c01662 (PMC12977016; doi:10.1021/acs.biomac.5c01662)
Supplement: Supplementary file 2 [file bm5c01662_si_002.zip › Celigo Raw Data/Object (Cell)-Level Data/Blue/7-15-2024-9-04-32-PM_object_B5.csv]

Plate ID	PM_2024_07_15_PPP41-45_NP_5_10_20_PEIpro_200ngwell_U2OS_6k_Plate2
Plate Name
Plate Description
Scan ID	7/15/2024 9:04:32 PM
Scan Description
Scan Result ID	7/15/2024 9:04:32 PM
Scan Result Description
Software Version	5.1.0.0
Experiment Name
Application Name	Target 1
Plate Type	96-Well BD Falcon™ 353072 Plate
Acquisition Start/End Times	7/15/2024 9:04:32 PM - 7/15/2024 9:06:20 PM
Analysis Start Time	7/15/2024 9:04:32 PM
User ID	Local Administrator
Scan Area Object-Level Data CSV Report
Row	B
Column	5
Total	Class 1	Class 2	Class 3	Class 4	X Position (µm)	Y Position (µm)	Target 1: Area (µm²)	Target 1: Form Factor	Target 1: Smoothness	Target 1: Aspect Ratio	Target 1: Mean Intensity	Target 1: Integrated Intensity
True	False	False	False	False	-2010.01306152344	-2970.77514648438	364.90771484375	0.247304752469063	0.836919009685516	0.09425900131464	123.559272766113	40651
True	False	False	False	False	-2046.26867675781	-2936.091796875	137.533599853516	0.652447938919067	0.952656269073486	0.416999101638794	130.645156860352	16200
True	False	False	False	False	-2072.88354492188	-2933.08325195313	218.500961303711	0.409624308347702	0.904708981513977	0.182242095470428	136.228424072266	26837
True	False	False	False	False	-2089.51416015625	-2905.208984375	242.902084350586	0.553279042243958	0.921759784221649	0.295639842748642	169.817352294922	37190
True	False	False	False	False	-2161.3798828125	-2866.78564453125	65.4393768310547	0.449183136224747	0.936054527759552	0.208985209465027	140.610168457031	8296
True	False	False	False	False	-2176.880859375	-2839.19506835938	329.415161132813	0.492953658103943	0.867771446704865	0.242076739668846	182.363632202148	54162
True	False	False	False	False	-2275.24951171875	-2748.10400390625	136.424453735352	0.756108999252319	0.956956207752228	0.676289081573486	106	13038
True	False	False	False	False	-2249.34643554688	-2778.20190429688	130.878753662109	0.642475247383118	0.90253347158432	0.401948988437653	126.067794799805	14876
True	False	False	False	False	-2235.59692382813	-2761.11499023438	175.244430541992	0.73998749256134	0.964150488376617	0.61231142282486	80.7215194702148	12754
True	False	False	False	False	-2249.34326171875	-2734.01831054688	226.264953613281	0.776553928852081	0.94041645526886	0.808126747608185	179.142150878906	36545
True	False	False	False	False	-2317.76293945313	-2730.25	1192.32763671875	0.136228710412979	0.943531811237335	0.0475882813334465	130.436279296875	140219
True	False	False	False	False	-2292.068359375	-2708.13256835938	117.569046020508	0.713317394256592	0.905062556266785	0.534983396530151	153.830184936523	16306
True	False	False	False	False	-2333.8408203125	-2679.30737304688	163.043869018555	0.80851811170578	0.952914655208588	1	78.1360549926758	11486
True	False	False	False	False	-2401.06494140625	-2637.31298828125	148.625015258789	0.695266664028168	0.957361221313477	0.493918627500534	129.126861572266	17303
True	False	False	False	False	-2436.02709960938	-2589.6962890625	114.241622924805	0.762033998966217	0.952778518199921	0.705790936946869	100.718444824219	10374
True	False	False	False	False	-2483.20068359375	-2568.08837890625	1113.57849121094	0.141217052936554	0.941937446594238	0.0495122037827969	131.19123840332	131716
True	False	False	False	False	-2507.56274414063	-2514.482421875	125.333038330078	0.799567699432373	0.955935597419739	1	96.5044250488281	10905
True	False	False	False	False	-2556.9814453125	-2488.41845703125	250.666076660156	0.327274531126022	0.909132361412048	0.133953005075455	132.101776123047	29855
True	False	False	False	False	-2592.08178710938	-2447.8837890625	214.064392089844	0.347872823476791	0.912668943405151	0.145229876041412	132.305694580078	25535
True	False	False	False	False	-2614.86596679688	-2407.26123046875	154.17073059082	0.65353524684906	0.955246448516846	0.418693751096725	131.2158203125	18239
True	False	False	False	False	-2654.24194335938	-2374.45947265625	114.241622924805	0.610584378242493	0.961037278175354	0.358895391225815	132.815536499023	13680
True	False	False	False	False	-2688.1513671875	-2332.56591796875	116.459907531738	0.457588493824005	0.905901670455933	0.215030133724213	133.866668701172	14056
True	False	False	False	False	-2715.24877929688	-2298.8623046875	36.6016845703125	0.474703282117844	0.921619772911072	0.227778226137161	139.818176269531	4614
True	False	False	False	False	-2764.61669921875	-2229.38525390625	979.372314453125	0.15332168340683	0.931947112083435	0.0542418099939823	128.749710083008	113686
True	False	False	False	False	-2797.05444335938	-2157.29711914063	290.595184326172	0.602197647094727	0.917660355567932	0.348646700382233	162.133590698242	42479
True	False	False	False	False	-2858.57446289063	-2090.45068359375	788.599914550781	0.138699606060982	0.93362033367157	0.0485394597053528	132.514770507813	94218
True	False	False	False	False	-2864.17358398438	-2043.30798339844	156.389007568359	0.749318718910217	0.943564891815186	0.646997332572937	92.4326248168945	13033
True	False	False	False	False	-2898.27880859375	-2027.99060058594	77.6399383544922	0.497678399085999	0.930382907390594	0.245906338095665	139.742858886719	9782
True	False	False	False	False	-2930.50708007813	-1950.80969238281	123.114753723145	0.708051383495331	0.945030450820923	0.522282242774963	124.792793273926	13852
True	False	False	False	False	-2955.80908203125	-1928.40380859375	271.739776611328	0.344256818294525	0.916359126567841	0.143215000629425	140.330612182617	34381
True	False	False	False	False	-2955.04370117188	-1898.72717285156	127.551322937012	0.804429352283478	0.949004113674164	1	113.365219116211	13037
True	False	False	False	False	-2935.70434570313	-1919.38122558594	175.244430541992	0.774631977081299	0.96031379699707	0.790380477905273	119.588607788086	18895
True	False	False	False	False	-2919.80493164063	-1990.62719726563	459.184753417969	0.268507838249207	0.912477552890778	0.104210302233696	132.091781616211	54686
True	False	False	False	False	-2890.65014648438	-2007.1416015625	194.099838256836	0.652782797813416	0.953168570995331	0.417519867420197	109.080001831055	19089
True	False	False	False	False	-2915.45068359375	-1945.98168945313	146.40673828125	0.762958765029907	0.950289905071259	0.710821986198425	94.0075759887695	12409
True	False	False	False	False	-2895.44873046875	-1899.65075683594	216.282684326172	0.707058846950531	0.940353631973267	0.519960224628448	77.9128189086914	15193
True	False	False	False	False	-2880.6142578125	-2027.55541992188	175.244430541992	0.570947825908661	0.962720572948456	0.313595533370972	118.531646728516	18728
True	False	False	False	False	-2866.99609375	-1980.5419921875	215.173538208008	0.726169049739838	0.958529055118561	0.56910252571106	78.9690704345703	15320
True	False	False	False	False	-2846.77661132813	-1952.69274902344	11.0914192199707	0.763594925403595	0.936281979084015	0.714360892772675	42.7999992370605	428
True	False	False	False	False	-2857.21337890625	-1936.55554199219	221.828384399414	0.678316593170166	0.959488570690155	0.460660934448242	77.2699966430664	15454
True	False	False	False	False	-2841.52270507813	-2086.52172851563	209.627822875977	0.772283971309662	0.952713072299957	0.771135985851288	112.380950927734	21240
True	False	False	False	False	-2827.38427734375	-2072.72607421875	58.7845230102539	0.807007014751434	0.950349152088165	1	60.0188674926758	3181
True	False	False	False	False	-2829.94677734375	-1998.08166503906	247.338653564453	0.654060423374176	0.9538214802742	0.419516116380692	77.6860961914063	17324
True	False	False	False	False	-2813.46020507813	-2141.33862304688	110.914192199707	0.672940909862518	0.927892446517944	0.450959801673889	163.699996948242	16370
True	False	False	False	False	-2794.67797851563	-2091.5693359375	219.610107421875	0.799139082431793	0.965590238571167	1	76.5202026367188	15151
True	False	False	False	False	-2811.9658203125	-2068.92260742188	22.1828384399414	0.735508561134338	0.939309358596802	0.597400009632111	39.0499992370605	781
True	False	False	False	False	-2800.97729492188	-1947.66833496094	18.8554134368896	0.685223281383514	0.924268186092377	0.473690927028656	37.6470603942871	640
True	False	False	False	False	-2800.0048828125	-1897.79626464844	225.155807495117	0.610762417316437	0.957940876483917	0.359117269515991	79.2315292358398	16084
True	False	False	False	False	-2784.72607421875	-1923.46740722656	231.810668945313	0.626057684421539	0.939689755439758	0.378910511732101	79.9377975463867	16707
True	False	False	False	False	-2783.32983398438	-2004.90307617188	252.884368896484	0.71930193901062	0.943457365036011	0.550270855426788	86.7017517089844	19768
True	False	False	False	False	-2781.45361328125	-1955.19348144531	199.645553588867	0.751296818256378	0.957833290100098	0.655118405818939	83.0777740478516	14954
True	False	False	False	False	-2748.9541015625	-2070.5830078125	280.612915039063	0.624420881271362	0.956541240215302	0.376720249652863	85.9644241333008	21749
True	False	False	False	False	-2741.09399414063	-2169.99487304688	318.32373046875	0.82086318731308	0.96128898859024	1	83.7839736938477	24046
True	False	False	False	False	-2717.10913085938	-2017.63818359375	306.123168945313	0.451992005109787	0.817376673221588	0.210990101099014	154.876815795898	42746
True	False	False	False	False	-2738.16674804688	-2001.08532714844	192.990692138672	0.65130627155304	0.953274071216583	0.415231645107269	67.9195404052734	11818
True	False	False	False	False	-2731.01440429688	-1938.24963378906	167.480438232422	0.685113787651062	0.95293802022934	0.473479032516479	90.1258316040039	13609
True	False	False	False	False	-2713.13305664063	-2277.73364257813	165.262145996094	0.60883766412735	0.888894498348236	0.356727987527847	144.912750244141	21592
True	False	False	False	False	-2712.9140625	-2216.978515625	297.250030517578	0.821145057678223	0.961494863033295	1	86.5522384643555	23196
True	False	False	False	False	-2711.25927734375	-2119.53662109375	108.695907592773	0.800887107849121	0.946381509304047	1	155.091842651367	15199
True	False	False	False	False	-2711.04321289063	-2055.59155273438	204.082122802734	0.584978580474854	0.916138112545013	0.328766316175461	123.90217590332	22798
True	False	False	False	False	-2708.25	-2039.11181640625	208.518692016602	0.791674017906189	0.943459570407867	1	184.154251098633	34621
True	False	False	False	False	-2693.23046875	-2130.83837890625	248.447799682617	0.556626081466675	0.88670402765274	0.298950016498566	136.084823608398	30483
True	False	False	False	False	-2690.89672851563	-2303.9365234375	322.760314941406	0.363309472799301	0.826775789260864	0.154008582234383	131.694152832031	38323
True	False	False	False	False	-2659.052734375	-2199.5810546875	129.769607543945	0.787340879440308	0.942839384078979	1	159.119659423828	18617
True	False	False	False	False	-2686.2021484375	-2194.2822265625	306.123168945313	0.670138359069824	0.949156522750854	0.446043819189072	80.4710159301758	22210
True	False	False	False	False	-2663.22827148438	-2126.14111328125	199.645553588867	0.791574835777283	0.959565699100494	1	70.7777786254883	12740
True	False	False	False	False	-2684.61450195313	-2075.9619140625	209.627822875977	0.788861632347107	0.955058693885803	1	82.5608444213867	15604
True	False	False	False	False	-2660.99267578125	-2178.97314453125	178.571853637695	0.774422764778137	0.935465693473816	0.788568198680878	163.453414916992	26316
True	False	False	False	False	-2653.41796875	-2341.29956054688	682.122314453125	0.508374452590942	0.832934975624084	0.254783660173416	171.286178588867	105341
True	False	False	False	False	-2642.41357421875	-2196.45947265625	215.173538208008	0.684045493602753	0.947804391384125	0.471421241760254	89.3350524902344	17331
True	False	False	False	False	-2642.10546875	-2031.89831542969	207.409545898438	0.726581156253815	0.951285183429718	0.570281505584717	68.4973297119141	12809
True	False	False	False	False	-2635.16772460938	-2397.74291992188	76.5307922363281	0.57093358039856	0.904935240745544	0.313580602407455	135.753616333008	9367
True	False	False	False	False	-2635.16333007813	-2377.04907226563	128.660461425781	0.789452075958252	0.950307130813599	1	127.775863647461	14822
True	False	False	False	False	-2633.56201171875	-2097.71850585938	319.432891845703	0.776177406311035	0.946816205978394	0.804480254650116	82.9618072509766	23893
True	False	False	False	False	-2611.658203125	-1955.14099121094	283.940338134766	0.547874987125397	0.965691208839417	0.290380150079727	79.78125	20424
True	False	False	False	False	-2610.90966796875	-2427.578125	38.8199691772461	0.476393491029739	0.877173125743866	0.22907081246376	138.542861938477	4849
True	False	False	False	False	-2595.23681640625	-2423.51538085938	80.9673614501953	0.725601851940155	0.914055287837982	0.567489385604858	108.534248352051	7923
True	False	False	False	False	-2578.19873046875	-2397.25659179688	245.120376586914	0.368864983320236	0.823789656162262	0.157240688800812	74.3122177124023	16423
True	False	False	False	False	-2604.240234375	-2323.5322265625	205.191253662109	0.731236517429352	0.963247716426849	0.58402818441391	63.0918922424316	11672
True	False	False	False	False	-2608.21118164063	-2266.08618164063	380.435699462891	0.536917507648468	0.855410516262054	0.280022442340851	78.1428604125977	26803
True	False	False	False	False	-2607.95458984375	-2192.849609375	23.2919807434082	0.792964518070221	0.946847438812256	1	36.6190490722656	769
True	False	False	False	False	-2606.29272460938	-2149.46142578125	46.5839614868164	0.431572645902634	0.910777509212494	0.196747422218323	40.2142868041992	1689
True	False	False	False	False	-2603.57397460938	-2106.55908203125	297.250030517578	0.675146460533142	0.96366947889328	0.45489576458931	80.4104461669922	21550
True	False	False	False	False	-2598.46923828125	-2393.92358398438	151.952453613281	0.753516912460327	0.950276136398315	0.664619505405426	79.4306564331055	10882
True	False	False	False	False	-2593.79052734375	-2074.21923828125	288.376892089844	0.599228620529175	0.955402076244354	0.345111191272736	74.234619140625	19301
True	False	False	False	False	-2586.58325195313	-2008.43933105469	219.610107421875	0.684647500514984	0.964145720005035	0.472578823566437	70.5606079101563	13971
True	False	False	False	False	-2581.00732421875	-2041.00207519531	212.955261230469	0.69047749042511	0.92812192440033	0.484070807695389	69.6614608764648	13375
True	False	False	False	False	-2576.4970703125	-2418.99169921875	18.8554134368896	0.809739828109741	0.949675559997559	1	55.1176452636719	937
True	False	False	False	False	-2575.35107421875	-2252.00317382813	99.8227767944336	0.685194611549377	0.904391944408417	0.47363543510437	132.911117553711	11962
True	False	False	False	False	-2573.65234375	-2142.00561523438	331.633453369141	0.76061475276947	0.94951468706131	0.69831508398056	76.9632110595703	23012
True	False	False	False	False	-2572.88549804688	-2088.013671875	29.9468326568604	0.707465767860413	0.95572304725647	0.520909607410431	37.2962951660156	1007
True	False	False	False	False	-2569.56274414063	-2196.46606445313	13.3097038269043	0.743378639221191	0.931919693946838	0.624296009540558	34.9166679382324	419
True	False	False	False	False	-2564.36669921875	-2459.45947265625	227.374099731445	0.544717490673065	0.939504742622375	0.287354230880737	119.75609588623	24550
True	False	False	False	False	-2552.869140625	-2391.34814453125	201.863830566406	0.707153856754303	0.961533904075623	0.520181596279144	64.510986328125	11741
True	False	False	False	False	-2556.19555664063	-2234.10693359375	342.724853515625	0.635236084461212	0.940672993659973	0.391541123390198	64.867317199707	20044
True	False	False	False	False	-2556.71118164063	-1979.40881347656	189.663269042969	0.793421924114227	0.952616155147552	1	76.3976593017578	13064
True	False	False	False	False	-2556.66674804688	-1926.93383789063	287.267761230469	0.70007997751236	0.92374587059021	0.504221498966217	92.613899230957	23987
True	False	False	False	False	-2555.18237304688	-2354.6064453125	197.427261352539	0.553747773170471	0.959150969982147	0.296100914478302	56.0674171447754	9980
True	False	False	False	False	-2548.40991210938	-2330.90771484375	92.0587844848633	0.852869749069214	0.967919170856476	1	90.9518051147461	7549
True	False	False	False	False	-2540.20239257813	-2071.22290039063	303.904907226563	0.855100512504578	0.961139380931854	1	90.4926986694336	24795
True	False	False	False	False	-2533.90356445313	-2286.77587890625	258.430084228516	0.805671036243439	0.947878301143646	1	58.5364799499512	13639
True	False	False	False	False	-2530.984375	-2499.9755859375	143.079315185547	0.56729531288147	0.932676374912262	0.309783577919006	115.63565826416	14917
True	False	False	False	False	-2485.244140625	-2479.6484375	293.922607421875	0.300588011741638	0.691565632820129	0.120026931166649	71.871696472168	19046
True	False	False	False	False	-2519.27197265625	-2419.01196289063	324.978576660156	0.313771039247513	0.725449085235596	0.126814097166061	69.7986373901367	20451
True	False	False	False	False	-2521.13305664063	-2323.04663085938	280.612915039063	0.61429351568222	0.951081395149231	0.363557249307632	79.0355758666992	19996
True	False	False	False	False	-2516.27685546875	-1994.83447265625	100.931915283203	0.810745477676392	0.956287920475006	1	61.8021965026855	5624
True	False	False	False	False	-2510.73071289063	-1938.84558105469	153.061584472656	0.759016990661621	0.959284722805023	0.690224945545197	69.2101440429688	9551
True	False	False	False	False	-2505.45361328125	-2206.05395507813	310.559753417969	0.64958518743515	0.962357461452484	0.412589520215988	72.5107116699219	20303
True	False	False	False	False	-2504.90991210938	-2398.7255859375	11.0914192199707	0.673765122890472	0.928999543190002	0.452423572540283	38	380
True	False	False	False	False	-2501.79711914063	-2366.75512695313	222.937530517578	0.654084086418152	0.96808785200119	0.419553220272064	54.582088470459	10971
True	False	False	False	False	-2488.0966796875	-2092.33178710938	288.376892089844	0.693725883960724	0.955894947052002	0.490708202123642	74.8384628295898	19458
True	False	False	False	False	-2487.18505859375	-2268.87939453125	342.724853515625	0.773112654685974	0.96772164106369	0.777667701244354	65.728157043457	20310
True	False	False	False	False	-2485.02783203125	-2443.67944335938	21.0736961364746	0.568957209587097	0.924214541912079	0.311511278152466	38.3684196472168	729
True	False	False	False	False	-2481.14477539063	-2227.69873046875	12.2005615234375	0.768196105957031	0.939064502716064	0.742168962955475	33.0909080505371	364
True	False	False	False	False	-2484.2939453125	-2172.90209960938	271.739776611328	0.753035426139832	0.958021104335785	0.66252213716507	73.5306091308594	18015
True	False	False	False	False	-2483.64990234375	-2143.42797851563	238.465515136719	0.735038697719574	0.955775260925293	0.595890700817108	71.0744171142578	15281
True	False	False	False	False	-2475.12670898438	-2550.93041992188	157.498153686523	0.800518333911896	0.955555021762848	1	91.3732376098633	12975
True	False	False	False	False	-2431.55200195313	-2534.44384765625	59.8936653137207	0.789699912071228	0.959577143192291	1	62.537036895752	3377
True	False	False	False	False	-2457.943359375	-2459.09008789063	29.9468326568604	0.80851811170578	0.952666342258453	1	51.3703689575195	1387
True	False	False	False	False	-2473.56616210938	-2406.59985351563	221.828384399414	0.731203615665436	0.951039731502533	0.583928167819977	70.375	14075
True	False	False	False	False	-2473.20190429688	-2458.86743164063	13.3097038269043	0.66390061378479	0.925560414791107	0.435427129268646	43.25	519
True	False	False	False	False	-2467.17358398438	-2361.74487304688	225.155807495117	0.560617625713348	0.935934841632843	0.302951842546463	67.403938293457	13683
True	False	False	False	False	-2462.42797851563	-2321.8232421875	267.30322265625	0.640375196933746	0.960631489753723	0.398887038230896	69.2406616210938	16687
True	False	False	False	False	-2459.681640625	-2164.130859375	35.4925422668457	0.795358955860138	0.950105845928192	1	36.84375	1179
True	False	False	False	False	-2456.57543945313	-2491.17236328125	179.680999755859	0.71892911195755	0.933967113494873	0.549289762973785	81.9444427490234	13275
True	False	False	False	False	-2449.91772460938	-2473.5673828125	208.518692016602	0.761519372463226	0.932579040527344	0.703046858310699	161	30268
True	False	False	False	False	-2425.44555664063	-2366.38598632813	21.0736961364746	0.765837788581848	0.945084035396576	0.727394282817841	34	646
True	False	False	False	False	-2445.09985351563	-2214.52954101563	158.607299804688	0.778592884540558	0.938247323036194	0.829684317111969	113.59440612793	16244
True	False	False	False	False	-2427.86791992188	-2332.15844726563	338.288299560547	0.411351293325424	0.834867238998413	0.183355212211609	65.8852462768555	20095
True	False	False	False	False	-2422.49096679688	-2417.24682617188	320.542022705078	0.760312259197235	0.95181667804718	0.696757853031158	96.3044967651367	27832
True	False	False	False	False	-2422.19116210938	-2630.87426757813	18.8554134368896	0.401350110769272	0.784594118595123	0.176972717046738	137.352935791016	2335
True	False	False	False	False	-2416.1552734375	-2610.498046875	186.335845947266	0.738803207874298	0.952690064907074	0.6082723736763	108.404762268066	18212
True	False	False	False	False	-2417.78295898438	-2543.65747070313	11.0914192199707	0.763594925403595	0.936281979084015	0.714360892772675	55.2999992370605	553
True	False	False	False	False	-2417.96044921875	-2176.61889648438	141.970169067383	0.795358955860138	0.966879963874817	1	58.8046875	7527
True	False	False	False	False	-2415.33764648438	-2527.67602539063	258.430084228516	0.748913764953613	0.946304440498352	0.645372271537781	95.6266098022461	22281
True	False	False	False	False	-2414.60888671875	-2574.58959960938	291.704345703125	0.604496121406555	0.931695640087128	0.351416349411011	156.311782836914	41110
True	False	False	False	False	-2405.12841796875	-2461.94775390625	217.391815185547	0.710684776306152	0.941383421421051	0.528551399707794	78.6938781738281	15424
True	False	False	False	False	-2413.78393554688	-2263.66088867188	165.262145996094	0.811261117458344	0.962659299373627	1	160.033554077148	23845
True	False	False	False	False	-2389.24462890625	-2663.08837890625	208.518692016602	0.480993390083313	0.921342074871063	0.232620522379875	130.962768554688	24621
True	False	False	False	False	-2369.46606445313	-2668.95727539063	99.8227767944336	0.791574835777283	0.948403060436249	1	112.966667175293	10167
True	False	False	False	False	-2380.203125	-2647.26733398438	15.5279874801636	0.800106346607208	0.94487601518631	1	58.3571434020996	817
True	False	False	False	False	-2370.3955078125	-2477.82299804688	324.978576660156	0.478732943534851	0.944795489311218	0.230870261788368	103.068260192871	30199
True	False	False	False	False	-2386.75122070313	-2220.85327148438	138.64274597168	0.818826138973236	0.960482001304626	1	63.6559982299805	7957
True	False	False	False	False	-2384.1171875	-2167.69506835938	154.17073059082	0.832746565341949	0.954752922058105	1	71.8777008056641	9991
True	False	False	False	False	-2366.9375	-2643.02709960938	43.256534576416	0.817455768585205	0.954181313514709	1	46.1282043457031	1799
True	False	False	False	False	-2358.75219726563	-2604.2314453125	188.554138183594	0.778482019901276	0.964551389217377	0.828421533107758	68.1235275268555	11581
True	False	False	False	False	-2355.38232421875	-2548.0810546875	257.320922851563	0.521492779254913	0.916806399822235	0.266088962554932	61.2715530395508	14215
True	False	False	False	False	-2352.83154296875	-2666.35327148438	124.223899841309	0.770911157131195	0.954452514648438	0.760851919651031	79.6696395874023	8923
True	False	False	False	False	-2305.39306640625	-2651.8779296875	186.335845947266	0.797351360321045	0.95375269651413	1	68.2142868041992	11460
True	False	False	False	False	-2324.529296875	-2618.392578125	94.2770690917969	0.628862977027893	0.909516274929047	0.382707178592682	78.1058807373047	6639
True	False	False	False	False	-2324.75463867188	-2577.4970703125	235.138092041016	0.694364547729492	0.942273199558258	0.492033988237381	79.9905624389648	16958
True	False	False	False	False	-2337.89086914063	-2502.38427734375	41.0382537841797	0.725604593753815	0.935147106647491	0.567497134208679	40.8378372192383	1511
True	False	False	False	False	-2346.65893554688	-2208.4931640625	122.005615234375	0.748618364334106	0.948231756687164	0.64419424533844	75.3363647460938	8287
True	False	False	False	False	-2332.1357421875	-2520.67504882813	252.884368896484	0.620696425437927	0.918991982936859	0.37180295586586	77.25	17613
True	False	False	False	False	-2320.3720703125	-2350.33081054688	215.173538208008	0.709267497062683	0.950594186782837	0.525157570838928	77.1030960083008	14958
True	False	False	False	False	-2313.27392578125	-2595.66479492188	165.262145996094	0.75501412153244	0.938719272613525	0.67127937078476	166.818786621094	24856
True	False	False	False	False	-2309.81958007813	-2549.84643554688	218.500961303711	0.774757087230682	0.934029221534729	0.791474997997284	167.832489013672	33063
True	False	False	False	False	-2306.88720703125	-2427.62084960938	241.792938232422	0.797011971473694	0.960535705089569	1	74.3623886108398	16211
True	False	False	False	False	-2305.3837890625	-2620.81909179688	229.592376708984	0.494517683982849	0.923047840595245	0.243338406085968	141.888885498047	29371
True	False	False	False	False	-2303.33618164063	-2695.30029296875	131.987884521484	0.759082078933716	0.924290180206299	0.690548181533813	154.932769775391	18437
True	False	False	False	False	-2279.47607421875	-2687.31127929688	343.834014892578	0.705956280231476	0.931994795799255	0.517406344413757	92.4612884521484	28663
True	False	False	False	False	-2284.73583984375	-2584.45361328125	275.067199707031	0.759865581989288	0.948559105396271	0.694480538368225	63.1129035949707	15652
True	False	False	False	False	-2292.84814453125	-2476.66235351563	312.778015136719	0.794880867004395	0.941887497901917	1	73.5354614257813	20737
True	False	False	False	False	-2292.69604492188	-2400.93774414063	268.412353515625	0.709787547588348	0.943028390407562	0.526397407054901	79.8223114013672	19317
True	False	False	False	False	-2290.31469726563	-2546.68725585938	105.36848449707	0.762958765029907	0.960752546787262	0.710821866989136	76.8210525512695	7298
True	False	False	False	False	-2274.78833007813	-2440.06665039063	256.211791992188	0.622558951377869	0.951657712459564	0.374250560998917	73.2554092407227	16922
True	False	False	False	False	-2274.3115234375	-2641.07421875	190.772415161133	0.709010124206543	0.950221061706543	0.524546146392822	57.1511611938477	9830
True	False	False	False	False	-2255.89233398438	-2620.44653320313	190.772415161133	0.676437675952911	0.964455723762512	0.45722833275795	62.6337203979492	10773
True	False	False	False	False	-2270.33471679688	-2339.1875	220.719253540039	0.779847025871277	0.958028256893158	0.844898045063019	70.0251235961914	13935
True	False	False	False	False	-2260.25659179688	-2549.166015625	134.206176757813	0.763469576835632	0.92900687456131	0.713658273220062	80.6446304321289	9758
True	False	False	False	False	-2259.01782226563	-2514.1083984375	273.958068847656	0.450425565242767	0.890228867530823	0.209870159626007	75.048583984375	18537
True	False	False	False	False	-2255.01708984375	-2716.8408203125	216.282684326172	0.383445769548416	0.822546303272247	0.165916189551353	88.984619140625	17352
True	False	False	False	False	-2233.96020507813	-2676.60473632813	227.374099731445	0.786993563175201	0.945558369159698	1	179.839019775391	36867
True	False	False	False	False	-2240.1103515625	-2585.90869140625	282.831207275391	0.661541044712067	0.954537808895111	0.431522041559219	80.5137252807617	20531
True	False	False	False	False	-2245.69653320313	-2527.08154296875	118.678184509277	0.654838860034943	0.962379455566406	0.42073991894722	88.1308441162109	9430
True	False	False	False	False	-2239.91650390625	-2661.29345703125	18.8554134368896	0.539479196071625	0.868011832237244	0.28240829706192	67	1139
True	False	False	False	False	-2225.912109375	-2635.58642578125	204.082122802734	0.654091596603394	0.94609147310257	0.419565081596375	66.5326080322266	12242
True	False	False	False	False	-2235.31005859375	-2418.33740234375	167.480438232422	0.655599415302277	0.95416396856308	0.42194128036499	69.761589050293	10534
True	False	False	False	False	-2238.09350585938	-2357.01684570313	197.427261352539	0.800221621990204	0.961503148078918	1	81.5337066650391	14513
True	False	False	False	False	-2230.98413085938	-2562.05224609375	147.515884399414	0.788424491882324	0.961037278175354	1	76.5563888549805	10182
True	False	False	False	False	-2224.2587890625	-2812.73681640625	527.951538085938	0.252001494169235	0.928533136844635	0.096430778503418	133.598739624023	63593
True	False	False	False	False	-2210.58447265625	-2790.4677734375	134.206176757813	0.792623698711395	0.958198845386505	1	169.528930664063	20513
True	False	False	False	False	-2223.0205078125	-2776.92651367188	170.807861328125	0.610880792140961	0.943127691745758	0.359264969825745	98.4545440673828	15162
True	False	False	False	False	-2215.10668945313	-2703.4775390625	22.1828384399414	0.691018760204315	0.941173493862152	0.485164731740952	41.7000007629395	834
True	False	False	False	False	-2223.72290039063	-2530.58544921875	202.97297668457	0.74776703119278	0.968788743019104	0.640835285186768	96.8087463378906	17716
True	False	False	False	False	-2218.28515625	-2441.1982421875	238.465515136719	0.758091628551483	0.964231431484222	0.685685276985168	92.6232528686523	19914
True	False	False	False	False	-2218.13500976563	-2398.45385742188	164.153015136719	0.709100365638733	0.94143158197403	0.5247603058815	65.7905426025391	9737
True	False	False	False	False	-2215.19091796875	-2496.79956054688	292.8134765625	0.796768248081207	0.962761700153351	1	78.0265121459961	20599
True	False	False	False	False	-2211.34521484375	-2687.8515625	187.44499206543	0.784142136573792	0.961392283439636	0.923094153404236	61.4792900085449	10390
True	False	False	False	False	-2205.24560546875	-2737.68725585938	225.155807495117	0.788748562335968	0.952394068241119	1	71.9556655883789	14607
True	False	False	False	False	-2188.27099609375	-2669.41186523438	194.099838256836	0.724009990692139	0.956400752067566	0.563019692897797	76.4857177734375	13385
True	False	False	False	False	-2194.06567382813	-2613.39111328125	107.586769104004	0.491519242525101	0.929988861083984	0.240924865007401	56.5876274108887	5489
True	False	False	False	False	-2192.2578125	-2599.70385742188	108.695907592773	0.531355559825897	0.949802100658417	0.2749143242836	57.9897956848145	5683
True	False	False	False	False	-2187.02416992188	-2507.24853515625	212.955261230469	0.733437955379486	0.946771502494812	0.590822160243988	67.3229141235352	12926
True	False	False	False	False	-2190.11254882813	-2394.71850585938	136.424453735352	0.71093887090683	0.956349074840546	0.529164910316467	74.5934982299805	9175
True	False	False	False	False	-2184.74536132813	-2634.39575195313	143.079315185547	0.647346317768097	0.945897996425629	0.409191995859146	61.3798446655273	7918
True	False	False	False	False	-2184.27270507813	-2583.501953125	197.427261352539	0.411825031042099	0.854236245155334	0.183661371469498	65.9213485717773	11734
True	False	False	False	False	-2181.24633789063	-2789.70971679688	47.6931037902832	0.665943384170532	0.943284869194031	0.43885612487793	51.1627922058105	2200
True	False	False	False	False	-2175.10131835938	-2770.20654296875	245.120376586914	0.807980000972748	0.945279479026794	1	179.20361328125	39604
True	False	False	False	False	-2167.49487304688	-2646.55151367188	246.229507446289	0.724763691425323	0.944867968559265	0.565125465393066	79.3198165893555	17609
True	False	False	False	False	-2180.7421875	-2435.388671875	24.401123046875	0.658792555332184	0.942156314849854	0.427046239376068	62	1364
True	False	False	False	False	-2179.4560546875	-2546.5361328125	261.757507324219	0.52226847410202	0.946527421474457	0.266772627830505	65.1271209716797	15370
True	False	False	False	False	-2160.73217773438	-2483.81689453125	96.4953460693359	0.643659770488739	0.949084520339966	0.403692007064819	51.4137916564941	4473
True	False	False	False	False	-2177.3837890625	-2423.47583007813	187.44499206543	0.676199793815613	0.948262095451355	0.456797003746033	66.8224868774414	11293
True	False	False	False	False	-2171.49853515625	-2445.83569335938	231.810668945313	0.757822036743164	0.961142063140869	0.684381663799286	75.4210510253906	15763
True	False	False	False	False	-2160.41845703125	-2686.38842773438	244.01123046875	0.6994309425354	0.951506733894348	0.502807199954987	80.0818176269531	17618
True	False	False	False	False	-2154.94604492188	-2670.68872070313	118.678184509277	0.627663373947144	0.866261065006256	0.381076902151108	151.803741455078	16243
True	False	False	False	False	-2158.13354492188	-2617.21557617188	276.176330566406	0.644113719463348	0.92100977897644	0.404363036155701	181.032135009766	45077
True	False	False	False	False	-2148.48510742188	-2849.26782226563	171.917007446289	0.777819216251373	0.952445685863495	0.821106195449829	110.296775817871	17096
True	False	False	False	False	-2143.04833984375	-2790.50341796875	206.300399780273	0.716568052768707	0.955261945724487	0.543167233467102	60.6989250183105	11290
True	False	False	False	False	-2142.07861328125	-2578.224609375	285.049468994141	0.628236293792725	0.938481986522675	0.381854265928268	80.6614761352539	20730
True	False	False	False	False	-2143.78881835938	-2497.74072265625	137.533599853516	0.665601193904877	0.953963756561279	0.438278526067734	69.9032287597656	8668
True	False	False	False	False	-2137.955078125	-2513.5390625	173.026138305664	0.523171722888947	0.93204528093338	0.267570912837982	73.5128173828125	11468
True	False	False	False	False	-2136.35473632813	-2726.82763671875	228.483245849609	0.732298254966736	0.935178339481354	0.587279975414276	95.1359252929688	19598
True	False	False	False	False	-2129.81372070313	-2660.20703125	138.64274597168	0.741000473499298	0.951684832572937	0.615824639797211	63.3680000305176	7921
True	False	False	False	False	-2131.1103515625	-2621.693359375	204.082122802734	0.827195405960083	0.954472661018372	1	178.701080322266	32881
True	False	False	False	False	-2129.70727539063	-2541.64819335938	194.099838256836	0.566879987716675	0.939181745052338	0.309353590011597	64.1085739135742	11219
True	False	False	False	False	-2128.2548828125	-2637.76196289063	55.4570960998535	0.761327385902405	0.953453481197357	0.702032923698425	67.0800018310547	3354
True	False	False	False	False	-2128.06396484375	-2890.08666992188	319.432891845703	0.231796443462372	0.894876599311829	0.0872141793370247	135.829864501953	39119
True	False	False	False	False	-2079.19750976563	-2895.6328125	42.1473922729492	0.711886703968048	0.948370218276978	0.531466901302338	82.3684234619141	3130
True	False	False	False	False	-2108.67529296875	-2858.01440429688	296.140899658203	0.552316188812256	0.892388224601746	0.294695109128952	86.2471923828125	23028
True	False	False	False	False	-2112.11401367188	-2821.8447265625	186.335845947266	0.823659300804138	0.953054070472717	1	81.1130981445313	13627
True	False	False	False	False	-2107.57348632813	-2613.85302734375	181.899276733398	0.768088281154633	0.953611612319946	0.741466164588928	72.5	11890
True	False	False	False	False	-2123.31860351563	-2485.25610351563	176.353576660156	0.721411168575287	0.942485928535461	0.555898606777191	56.1257858276367	8924
True	False	False	False	False	-2107.0078125	-2749.740234375	359.361999511719	0.468179255723953	0.903381824493408	0.222846791148186	74.3518524169922	24090
True	False	False	False	False	-2072.482421875	-2758.61352539063	12.2005615234375	0.768196105957031	0.939064502716064	0.742168962955475	39.6363639831543	436
True	False	False	False	False	-2101.70361328125	-2698.66357421875	189.663269042969	0.838367521762848	0.961559414863586	1	64.6140365600586	11049
True	False	False	False	False	-2102.63110351563	-2659.02099609375	179.680999755859	0.661957681179047	0.949847757816315	0.432207375764847	57.5061721801758	9316
True	False	False	False	False	-2075.94287109375	-2630.77294921875	324.978576660156	0.564393639564514	0.883652925491333	0.306793540716171	152.21842956543	44600
True	False	False	False	False	-2095.97045898438	-2550.83569335938	251.77522277832	0.617974042892456	0.957910716533661	0.36826565861702	75.2907485961914	17091
True	False	False	False	False	-2095.470703125	-2593.82153320313	156.389007568359	0.675561785697937	0.950108349323273	0.455643743276596	87.858154296875	12388
True	False	False	False	False	-2079.80737304688	-2588.31958007813	163.043869018555	0.858571112155914	0.969249248504639	1	183.761901855469	27013
True	False	False	False	False	-2088.95166015625	-2572.86108398438	21.0736961364746	0.765837788581848	0.945084035396576	0.727394282817841	54.4210510253906	1034
True	False	False	False	False	-2078.1044921875	-2522.9072265625	244.01123046875	0.720566987991333	0.968580663204193	0.553630292415619	68.981819152832	15176
True	False	False	False	False	-2074.36083984375	-2740.69580078125	184.117568969727	0.739471137523651	0.958117187023163	0.610541462898254	59.5963859558105	9893
True	False	False	False	False	-2072.09399414063	-2710.67431640625	252.884368896484	0.647366166114807	0.918066799640656	0.409221917390823	179.026321411133	40818
True	False	False	False	False	-2068.67626953125	-2841.11303710938	15.5279874801636	0.774550676345825	0.945763468742371	0.789673984050751	43.9285697937012	615
True	False	False	False	False	-2067.912109375	-2861.978515625	249.556930541992	0.740337312221527	0.968931078910828	0.613518476486206	75.4755554199219	16982
True	False	False	False	False	-2066.25512695313	-2785.11279296875	224.046676635742	0.659469664096832	0.953734040260315	0.42814177274704	64.5148544311523	13032
True	False	False	False	False	-2063.3330078125	-2690.50390625	96.4953460693359	0.751482903957367	0.951999306678772	0.655898630619049	79.2758636474609	6897
True	False	False	False	False	-2062.30029296875	-2487.05810546875	225.155807495117	0.638396203517914	0.955589115619659	0.396033883094788	65.2167510986328	13239
True	False	False	False	False	-2063.03784179688	-2450.72875976563	43.256534576416	0.817455768585205	0.96039891242981	1	35.0769233703613	1368
True	False	False	False	False	-2056.4775390625	-2901.6123046875	324.978576660156	0.386541247367859	0.825742602348328	0.167795091867447	140.017059326172	41025
True	False	False	False	False	-2044.01159667969	-2857.59594726563	52.1296730041504	0.745750606060028	0.941665172576904	0.63308048248291	49.5957450866699	2331
True	False	False	False	False	-2055.77221679688	-2665.63452148438	166.371292114258	0.735410094261169	0.945794343948364	0.597082853317261	78.2733306884766	11741
True	False	False	False	False	-2053.11596679688	-2605.23559570313	217.391815185547	0.53901207447052	0.943550586700439	0.28197169303894	73.9744873046875	14499
True	False	False	False	False	-2052.85888671875	-2568.5458984375	253.993499755859	0.736056923866272	0.956480860710144	0.599173963069916	79.4061126708984	18184
True	False	False	False	False	-2052.13208007813	-2809.87573242188	218.500961303711	0.697942972183228	0.967761158943176	0.499594897031784	83.2487335205078	16400
True	False	False	False	False	-2048.99291992188	-2709.67578125	198.536407470703	0.760515749454498	0.95677775144577	0.697803795337677	68.3854751586914	12241
True	False	False	False	False	-2046.44494628906	-2587.05859375	160.825576782227	0.797517895698547	0.937387347221375	1	184.862075805664	26805
True	False	False	False	False	-2043.67321777344	-2670.685546875	86.513069152832	0.84085887670517	0.967140793800354	1	66.5	5187
True	False	False	False	False	-2034.13513183594	-2947.88745117188	179.680999755859	0.801911056041718	0.963144242763519	1	153.950622558594	24940
True	False	False	False	False	-2010.20617675781	-2945.10717773438	66.5485153198242	0.740957856178284	0.956104457378387	0.615675687789917	68.7666702270508	4126
True	False	False	False	False	-2025.32934570313	-2862.04467773438	312.778015136719	0.633883416652679	0.927249848842621	0.389641255140305	75.1914901733398	21204
True	False	False	False	False	-2031.02258300781	-2791.10107421875	197.427261352539	0.789934456348419	0.951233983039856	1	187.735961914063	33417
True	False	False	False	False	-2033.00524902344	-2633.00952148438	201.863830566406	0.684606075286865	0.967871963977814	0.472499012947083	67.3076934814453	12250
True	False	False	False	False	-2031.32104492188	-2599.0673828125	38.8199691772461	0.770017266273499	0.946688234806061	0.754476308822632	43.3142852783203	1516
True	False	False	False	False	-2025.21533203125	-2804.3369140625	41.0382537841797	0.62323272228241	0.943160891532898	0.375141590833664	73.594596862793	2723
True	False	False	False	False	-2023.294921875	-2757.89038085938	289.486053466797	0.460143983364105	0.892178893089294	0.216895431280136	84.781608581543	22128
True	False	False	False	False	-2022.85168457031	-2663.87353515625	228.483245849609	0.762033998966217	0.943946778774261	0.705790936946869	86.0728149414063	17731
True	False	False	False	False	-2021.35180664063	-2927.1123046875	227.374099731445	0.773811042308807	0.964724719524384	0.783385038375854	104.751220703125	21474
True	False	False	False	False	-2019.99975585938	-2890.80932617188	34.3833999633789	0.830578744411469	0.955226957798004	1	37.4838714599609	1162
True	False	False	False	False	-2008.87609863281	-2706.93212890625	29.9468326568604	0.589048624038696	0.965941607952118	0.333333343267441	60.2222213745117	1626
True	False	False	False	False	-2017.94384765625	-2706.61450195313	220.719253540039	0.766650795936584	0.956823408603668	0.732353329658508	63.7839202880859	12693
True	False	False	False	False	-2020.28198242188	-2583.8408203125	44.3656768798828	0.749354422092438	0.942492067813873	0.647141218185425	42.0250015258789	1681
True	False	False	False	False	-2021.23645019531	-2556.2666015625	318.32373046875	0.676551699638367	0.959066331386566	0.45743528008461	73.2822265625	21032
True	False	False	False	False	-2017.88610839844	-2634.46826171875	21.0736961364746	0.717444062232971	0.938502132892609	0.54542076587677	43.5789489746094	828
True	False	False	False	False	-2008.91064453125	-2561.66235351563	23.2919807434082	0.659734427928925	0.959129869937897	0.428571432828903	56.8095245361328	1193
True	False	False	False	False	-2004.73449707031	-2740.91088867188	252.884368896484	0.448336601257324	0.88609254360199	0.208383917808533	84.5394744873047	19275
True	False	False	False	False	-1994.54382324219	-2989.53247070313	76.5307922363281	0.424158722162247	0.885387420654297	0.191758766770363	143.173919677734	9879
True	False	False	False	False	-1922.634765625	-3037.39794921875	19.9645557403564	0.416159331798553	0.8305584192276	0.186478972434998	100.944442749023	1817
True	False	False	False	False	-1952.82763671875	-3006.35083007813	95.3862075805664	0.816335916519165	0.956613540649414	1	111.325584411621	9574
True	False	False	False	False	-1971.5986328125	-2919.5048828125	106.477630615234	0.748652279376984	0.929310262203217	0.644329190254211	158.84375	15249
True	False	False	False	False	-1988.12158203125	-2872.169921875	61.0028076171875	0.804323971271515	0.96172833442688	1	74	4070
True	False	False	False	False	-1992.1123046875	-2783.19873046875	247.338653564453	0.685415923595428	0.949268281459808	0.474064022302628	82.2062759399414	18332
True	False	False	False	False	-1985.44067382813	-2906.25756835938	186.335845947266	0.779502213001251	0.943073689937592	0.840531468391418	102.732139587402	17259
True	False	False	False	False	-1980.09167480469	-2883.19360351563	45.4748191833496	0.768088281154633	0.948370218276978	0.741466164588928	63.9512176513672	2622
True	False	False	False	False	-1981.46838378906	-2849.6728515625	241.792938232422	0.719643414020538	0.954498827457428	0.551173090934753	87.8990859985352	19162
True	False	False	False	False	-1979.98388671875	-2695.01831054688	147.515884399414	0.835418462753296	0.973507702350616	1	80.7293243408203	10737
True	False	False	False	False	-1969.93798828125	-2605.28881835938	173.026138305664	0.505333006381989	0.931188941001892	0.252229303121567	76.7564086914063	11974
True	False	False	False	False	-1969.63525390625	-2990.13940429688	144.188446044922	0.715016007423401	0.940633952617645	0.539225459098816	127.438461303711	16567
True	False	False	False	False	-1941.36254882813	-2958.94360351563	210.736968994141	0.68892914056778	0.945555031299591	0.480967491865158	80.2947387695313	15256
True	False	False	False	False	-1949.19897460938	-2905.04443359375	227.374099731445	0.716991364955902	0.954833149909973	0.544253587722778	84.614631652832	17346
True	False	False	False	False	-1963.93017578125	-2809.3017578125	271.739776611328	0.68851363658905	0.946472644805908	0.480141192674637	83.093879699707	20358
True	False	False	False	False	-1968.80285644531	-2715.17211914063	139.751892089844	0.728278815746307	0.958261728286743	0.575201690196991	73.3968276977539	9248
True	False	False	False	False	-1963.25439453125	-2770.43139648438	153.061584472656	0.806005537509918	0.952541887760162	1	135.297103881836	18671
True	False	False	False	False	-1962.75732421875	-2862.78637695313	263.975769042969	0.507468163967133	0.950936675071716	0.254019945859909	79.2394943237305	18859
True	False	False	False	False	-1943.6240234375	-2811.92138671875	38.8199691772461	0.770017266273499	0.953058242797852	0.754476308822632	57.7428588867188	2021
True	False	False	False	False	-1951.74597167969	-2706.65234375	140.861022949219	0.841222047805786	0.96230936050415	1	86.8818893432617	11034
True	False	False	False	False	-1956.99426269531	-2639.35009765625	205.191253662109	0.632475137710571	0.929909408092499	0.387677669525146	88.248649597168	16326
True	False	False	False	False	-1956.80493164063	-2617.32983398438	119.787330627441	0.776787161827087	0.953440308570862	0.810432493686676	98.1111145019531	10596
True	False	False	False	False	-1956.23400878906	-2665.4833984375	201.863830566406	0.750231623649597	0.958568394184113	0.650706946849823	81.1868133544922	14776
True	False	False	False	False	-1945.33093261719	-2747.11450195313	176.353576660156	0.779534697532654	0.966327965259552	0.840936243534088	70.9245300292969	11277
True	False	False	False	False	-1938.173828125	-2630.56274414063	115.350761413574	0.835239052772522	0.960092186927795	1	155.221160888672	16143
True	False	False	False	False	-1937.42517089844	-2929.06860351563	82.0765075683594	0.809198617935181	0.962414622306824	1	89.0270233154297	6588
True	False	False	False	False	-1935.49145507813	-2792.53686523438	165.262145996094	0.827902376651764	0.962278246879578	1	87.3020172119141	13008
True	False	False	False	False	-1935.05603027344	-3013.37182617188	119.787330627441	0.776787161827087	0.945272088050842	0.810432493686676	103.157409667969	11141
True	False	False	False	False	-1927.84069824219	-2712.04809570313	117.569046020508	0.771331310272217	0.942806541919708	0.763932764530182	100.264152526855	10628
True	False	False	False	False	-1931.02136230469	-2683.3720703125	184.117568969727	0.743444859981537	0.970198392868042	0.624536693096161	79.1144561767578	13133
True	False	False	False	False	-1924.90087890625	-2936.0625	138.64274597168	0.3402940928936	0.75851845741272	0.141024455428123	122.351997375488	15294
True	False	False	False	False	-1919.71203613281	-2885.01733398438	143.079315185547	0.527114450931549	0.921463668346405	0.271083652973175	68.0155029296875	8774
True	False	False	False	False	-1920.65161132813	-2769.66772460938	237.356369018555	0.720046758651733	0.906905770301819	0.552243173122406	188.154205322266	40265
True	False	False	False	False	-1911.986328125	-2848.98193359375	181.899276733398	0.804048359394073	0.954299628734589	1	77.4207305908203	12697
True	False	False	False	False	-1911.8701171875	-2617.265625	191.881561279297	0.784931659698486	0.958432853221893	0.952417612075806	93	16089
True	False	False	False	False	-2982.25952148438	-1877.13464355469	27.7285480499268	0.421103179454803	0.888119161128998	0.189729660749435	98.6399993896484	2466
True	False	False	False	False	-2998.93701171875	-1827.37902832031	148.625015258789	0.650714099407196	0.95152485370636	0.414319545030594	127.529853820801	17089
True	False	False	False	False	-3022.69921875	-1777.25170898438	154.17073059082	0.714149951934814	0.960648775100708	0.537053406238556	130	18070
True	False	False	False	False	-3053.35205078125	-1718.32739257813	37.7108268737793	0.763439774513245	0.952576816082001	0.71349173784256	94.3823547363281	3209
True	False	False	False	False	-3067.12060546875	-1658.61291503906	208.518692016602	0.608991086483002	0.953914284706116	0.356917679309845	104.452125549316	19637
True	False	False	False	False	-3113.04370117188	-1606.20043945313	18.8554134368896	0.304543673992157	0.81236207485199	0.122045107185841	107.588233947754	1829
True	False	False	False	False	-3135.107421875	-1521.39050292969	297.250030517578	0.320122569799423	0.804238736629486	0.130147829651833	145.205230712891	38915
True	False	False	False	False	-3164.15649414063	-1447.11303710938	95.3862075805664	0.733483374118805	0.946013271808624	0.590964496135712	139.395355224609	11988
True	False	False	False	False	-3182.63745117188	-1392.18420410156	89.8404998779297	0.81622189283371	0.951642870903015	1	140.259262084961	11361
True	False	False	False	False	-3208.05102539063	-1350.40905761719	26.6194076538086	0.422173261642456	0.871915876865387	0.190438508987427	109.583335876465	2630
True	False	False	False	False	-3217.15478515625	-1278.02746582031	135.315322875977	0.738706409931183	0.945779383182526	0.607945501804352	123.959014892578	15123
True	False	False	False	False	-3250.7451171875	-1162.85412597656	21.0736961364746	0.765837788581848	0.936461865901947	0.727394282817841	85.5263137817383	1625
True	False	False	False	False	-3301.0556640625	-1001.654296875	412.600799560547	0.0848693624138832	0.83959299325943	0.0285810437053442	101.381721496582	37714
True	False	False	False	False	-3323.0712890625	-888.090881347656	11.0914192199707	0.392218708992004	0.800004065036774	0.171276226639748	99.1999969482422	992
True	False	False	False	False	-3330.61279296875	-840.699523925781	43.256534576416	0.300496280193329	0.763713419437408	0.119980320334435	98.0512847900391	3824
True	False	False	False	False	-3338.23168945313	-792.939819335938	31.0559749603271	0.463366389274597	0.870197534561157	0.2192662358284	98.2142868041992	2750
True	False	False	False	False	-3348.01635742188	-629.746459960938	26.6194076538086	0.45815697312355	0.939490377902985	0.215443938970566	77.625	1863
True	False	False	False	False	-3353.97583007813	-458.778747558594	143.079315185547	0.727231442928314	0.963339745998383	0.572153985500336	112.27131652832	14483
True	False	False	False	False	-3349.80346679688	-488.852111816406	239.574661254883	0.767846703529358	0.944040179252625	0.739902198314667	108.736114501953	23487
True	False	False	False	False	-3348.48291015625	-286.974426269531	275.067199707031	0.381128132343292	0.728168666362762	0.164518058300018	129.883071899414	32211
True	False	False	False	False	-3344.36083984375	-746.464233398438	23.2919807434082	0.411829650402069	0.829378128051758	0.183664351701736	95.7142868041992	2010
True	False	False	False	False	-3337.34814453125	-721.258666992188	114.241622924805	0.527045965194702	0.938310623168945	0.271022200584412	121.223304748535	12486
True	False	False	False	False	-3343.58984375	40.6852951049805	697.650268554688	0.0803612098097801	0.906462907791138	0.0269785970449448	94.802864074707	59631
True	False	False	False	False	-3335.91821289063	-469.084533691406	83.1856460571289	0.676915228366852	0.94269472360611	0.458096474409103	115.066665649414	8630
True	False	False	False	False	-3332.70751953125	-191.53076171875	212.955261230469	0.594638288021088	0.948347330093384	0.339735835790634	83.1458358764648	15964
True	False	False	False	False	-3326.75073242188	-815.731079101563	100.931915283203	0.689392805099487	0.958143532276154	0.481892853975296	104.945053100586	9550
True	False	False	False	False	-3317.35668945313	-863.666381835938	104.259346008301	0.712120056152344	0.967167854309082	0.532037019729614	130.308517456055	12249
True	False	False	False	False	-3314.35375976563	-575.155700683594	324.978576660156	0.770835638046265	0.938522040843964	0.760303854942322	92.2901000976563	27041
True	False	False	False	False	-3314.919921875	-95.1119079589844	58.7845230102539	0.526806831359863	0.935580730438232	0.270807921886444	71.698112487793	3800
True	False	False	False	False	-3312.0400390625	-949.26171875	9.98227787017822	0.388088703155518	0.829908728599548	0.168739393353462	101.222221374512	911
True	False	False	False	False	-3295.75244140625	-932.834228515625	177.462707519531	0.640189170837402	0.937255263328552	0.398617506027222	89.375	14300
True	False	False	False	False	-3299.10424804688	-805.844299316406	166.371292114258	0.770665466785431	0.958098590373993	0.759075462818146	83.1733322143555	12476
True	False	False	False	False	-3300.451171875	-698.28369140625	253.993499755859	0.714664340019226	0.954765200614929	0.538340985774994	82.7423553466797	18948
True	False	False	False	False	-3311.5634765625	-420.659545898438	234.028945922852	0.834004878997803	0.968184530735016	1	80.9052124023438	17071
True	False	False	False	False	-3310.03784179688	-624.4501953125	161.934722900391	0.66242790222168	0.94608062505722	0.432982921600342	71.6506881713867	10461
True	False	False	False	False	-3298.4990234375	-743.349243164063	241.792938232422	0.74529504776001	0.95724618434906	0.631365835666656	79.8440399169922	17406
True	False	False	False	False	-3296.06127929688	26.0526542663574	157.498153686523	0.781017482280731	0.954780399799347	0.861013054847717	83.5140838623047	11859
True	False	False	False	False	-3294.14624023438	-865.858459472656	157.498153686523	0.77314817905426	0.955008804798126	0.777953743934631	93.3732376098633	13259
True	False	False	False	False	-3293.22338867188	-639.429443359375	145.297592163086	0.757178783416748	0.953644216060638	0.681305050849915	74.1755752563477	9717
True	False	False	False	False	-3273.38159179688	-480.592803955078	100.931915283203	0.786033868789673	0.949584066867828	1	135.208786010742	12304
True	False	False	False	False	-3292.951171875	-198.368911743164	227.374099731445	0.786993563175201	0.962221145629883	1	84.882926940918	17401
True	False	False	False	False	-3289.798828125	-340.268127441406	314.996307373047	0.754633009433746	0.965059101581573	0.669563829898834	82.1197204589844	23322
True	False	False	False	False	-3276.04931640625	-243.398422241211	256.211791992188	0.637944161891937	0.935134887695313	0.395386517047882	109.476188659668	25289
True	False	False	False	False	-3289.36865234375	-115.557846069336	168.589569091797	0.796495378017426	0.961546540260315	1	76.940788269043	11695
True	False	False	False	False	-3282.09106445313	-172.976913452148	221.828384399414	0.770503282546997	0.963258802890778	0.75791335105896	86.8399963378906	17368
True	False	False	False	False	-3276.02685546875	-85.3276214599609	206.300399780273	0.716568052768707	0.961697280406952	0.543167233467102	72.3871002197266	13464
True	False	False	False	False	-3279.94897460938	58.0664863586426	167.480438232422	0.747460305690765	0.922931313514709	0.639637768268585	150.867553710938	22781
True	False	False	False	False	-3279.75610351563	2.18445062637329	197.427261352539	0.683340787887573	0.961575508117676	0.470072865486145	85.3932571411133	15200
True	False	False	False	False	-3271.57788085938	-509.379028320313	329.415161132813	0.814344942569733	0.958531498908997	1	93.9865341186523	27914
True	False	False	False	False	-3269.3876953125	-1137.19555664063	168.589569091797	0.215788707137108	0.876701474189758	0.0801377519965172	103.592102050781	15746
True	False	False	False	False	-3265.61962890625	-1102.74389648438	138.64274597168	0.65770959854126	0.957596361637115	0.425303608179092	110.71199798584	13839
True	False	False	False	False	-3242.11645507813	-1028.71411132813	219.610107421875	0.70963978767395	0.958796143531799	0.526044428348541	80.7272720336914	15984
True	False	False	False	False	-3266.85498046875	-931.294128417969	185.226699829102	0.641111850738525	0.934820592403412	0.399957060813904	78.4670639038086	13104
True	False	False	False	False	-3249.35424804688	-868.521362304688	249.556930541992	0.742751240730286	0.960032522678375	0.622029662132263	89.6533355712891	20172
True	False	False	False	False	-3262.95874023438	-8.51035118103027	155.279876708984	0.702546358108521	0.947680115699768	0.509670376777649	89.9499969482422	12593
True	False	False	False	False	-3261.86865234375	-846.977966308594	186.335845947266	0.804924726486206	0.96199905872345	1	85.0892868041992	14295
True	False	False	False	False	-3230.87109375	-808.378356933594	165.262145996094	0.747710049152374	0.94329446554184	0.640612363815308	86.5167770385742	12891
True	False	False	False	False	-3254.36303710938	-638.617004394531	135.315322875977	0.808103084564209	0.953871011734009	1	92.3524627685547	11267
True	False	False	False	False	-3253.6845703125	-127.052368164063	235.138092041016	0.759816288948059	0.966509342193604	0.694230854511261	79.2688674926758	16805
True	False	False	False	False	-3253.05151367188	-767.144348144531	186.335845947266	0.851291060447693	0.960919916629791	1	78.7440490722656	13229
True	False	False	False	False	-3228.82592773438	-540.957763671875	143.079315185547	0.781091213226318	0.941144704818726	0.862106204032898	91.6666641235352	11825
True	False	False	False	False	-3248.34301757813	-344.534149169922	265.084930419922	0.774196147918701	0.951050639152527	0.78662782907486	85.1966552734375	20362
True	False	False	False	False	-3229.77319335938	-512.200073242188	151.952453613281	0.791858732700348	0.956349074840546	1	89.6350402832031	12280
True	False	False	False	False	-3228.96728515625	-335.834197998047	12.2005615234375	0.741141617298126	0.928999543190002	0.616318583488464	54.8181800842285	603
True	False	False	False	False	-3227.59765625	-1079.83923339844	332.742584228516	0.628380537033081	0.967686474323273	0.382050335407257	92.8666687011719	27860
True	False	False	False	False	-3225.58984375	-647.710083007813	155.279876708984	0.789243400096893	0.950441598892212	1	89.9428558349609	12592
True	False	False	False	False	-3224.22778320313	-1261.35510253906	109.805053710938	0.819165587425232	0.952944219112396	1	141.66667175293	14025
True	False	False	False	False	-3211.11254882813	-1077.28100585938	38.8199691772461	0.80919873714447	0.958408892154694	1	125.257141113281	4384
True	False	False	False	False	-3223.6484375	-892.430908203125	244.01123046875	0.580471456050873	0.966095685958862	0.323798418045044	75.9454574584961	16708
True	False	False	False	False	-3220.87451171875	55.8666572570801	312.778015136719	0.741896390914917	0.959914565086365	0.618978500366211	97.7730484008789	27572
True	False	False	False	False	-3218.96337890625	-940.396606445313	283.940338134766	0.745313704013824	0.963425755500793	0.631435930728912	79.83203125	20437
True	False	False	False	False	-3211.302734375	-784.585998535156	250.666076660156	0.843022346496582	0.961673855781555	1	113.579643249512	25669
True	False	False	False	False	-3217.29541015625	-51.7189483642578	299.468322753906	0.666378021240234	0.949947655200958	0.43959167599678	83.4148178100586	22522
True	False	False	False	False	-3215.6640625	-244.556243896484	276.176330566406	0.828481554985046	0.952868044376373	1	85.5381546020508	21299
True	False	False	False	False	-3210.84350585938	-209.73681640625	176.353576660156	0.805686175823212	0.957121014595032	1	94.0188674926758	14949
True	False	False	False	False	-3210.71362304688	-1311.38037109375	76.5307922363281	0.754523038864136	0.957923710346222	0.669071316719055	103.057968139648	7111
True	False	False	False	False	-3203.25903320313	-1215.54833984375	34.3833999633789	0.787406265735626	0.956406116485596	1	66.1935501098633	2052
True	False	False	False	False	-3196.630859375	-1063.73046875	249.556930541992	0.443552047014236	0.864786565303802	0.205010682344437	89.8266677856445	20211
True	False	False	False	False	-3205.3701171875	-598.94775390625	263.975769042969	0.839189827442169	0.957637250423431	1	97.390754699707	23179
True	False	False	False	False	-3209.00244140625	31.2384967803955	299.468322753906	0.643239080905914	0.96431028842926	0.403071671724319	91.8111114501953	24789
True	False	False	False	False	-3207.28271484375	-470.556945800781	293.922607421875	0.674123466014862	0.950495660305023	0.453062623739243	93.7056579589844	24832
True	False	False	False	False	-3199.8046875	-287.09716796875	257.320922851563	0.675440549850464	0.950879573822021	0.455425173044205	81.0862045288086	18812
True	False	False	False	False	-3198.21630859375	-987.080810546875	184.117568969727	0.795342266559601	0.96199905872345	1	86.4216842651367	14346
True	False	False	False	False	-3197.50659179688	-3.95238399505615	272.848907470703	0.698473989963531	0.958356499671936	0.50073653459549	94.9878082275391	23367
True	False	False	False	False	-3193.60791015625	-1165.75317382813	384.872253417969	0.391791671514511	0.79274708032608	0.171012803912163	94.7809829711914	32889
True	False	False	False	False	-3191.3642578125	-1369.38354492188	158.607299804688	0.648816347122192	0.935005724430084	0.411417841911316	147.125869750977	21039
True	False	False	False	False	-3176.51904296875	-1298.56616210938	249.556930541992	0.839292168617249	0.965833365917206	1	97.4222259521484	21920
True	False	False	False	False	-3190.10034179688	-129.421890258789	266.194061279297	0.574946224689484	0.94434118270874	0.317831754684448	80.6291656494141	19351
True	False	False	False	False	-3188.31616210938	-1237.78491210938	307.232330322266	0.463405936956406	0.907918095588684	0.21929544210434	116.512634277344	32274
True	False	False	False	False	-3186.4248046875	-1091.03393554688	180.790130615234	0.723366975784302	0.95484447479248	0.561237752437592	83.1288375854492	13550
True	False	False	False	False	-3185.65869140625	-1050.11938476563	76.5307922363281	0.754523038864136	0.953432738780975	0.669071316719055	86.7681121826172	5987
True	False	False	False	False	-3181.51708984375	-882.7490234375	261.757507324219	0.785227477550507	0.963803112506866	0.970944821834564	90.2923736572266	21309
True	False	False	False	False	-3182.7412109375	-182.705169677734	262.866638183594	0.832857131958008	0.958763003349304	1	83.3248977661133	19748
True	False	False	False	False	-3181.28735351563	-86.8163146972656	299.468322753906	0.812344074249268	0.950019955635071	1	92.2148132324219	24898
True	False	False	False	False	-3178.10668945313	-824.354675292969	210.736968994141	0.697031259536743	0.962622821331024	0.497646659612656	79.6157913208008	15127
True	False	False	False	False	-3175.677734375	-435.168670654297	215.173538208008	0.695303618907928	0.946935534477234	0.493996143341064	81.273193359375	15767
True	False	False	False	False	-3173.67919921875	-249.880798339844	234.028945922852	0.756232261657715	0.965003252029419	0.676860749721527	79.7345962524414	16824
True	False	False	False	False	-3173.54443359375	-1420.802734375	97.6044921875	0.809059381484985	0.958007514476776	1	144.090911865234	12680
True	False	False	False	False	-3156.16967773438	-1415.35815429688	122.005615234375	0.701672554016113	0.932637333869934	0.507726192474365	113.245452880859	12457
True	False	False	False	False	-3171.88793945313	-1020.18286132813	206.300399780273	0.699652373790741	0.95508199930191	0.503288865089417	79.8010787963867	14843
True	False	False	False	False	-3171.24926757813	-904.751708984375	28.8376903533936	0.778573036193848	0.945234656333923	0.82945716381073	56.5	1469
True	False	False	False	False	-3166.28149414063	-653.066650390625	244.01123046875	0.60501354932785	0.956720650196075	0.352043896913528	88.9545440673828	19570
True	False	False	False	False	-3170.69140625	-553.406616210938	326.087738037109	0.725611627101898	0.939628839492798	0.567517101764679	92.8163299560547	27288
True	False	False	False	False	-3165.64135742188	-1389.54443359375	156.389007568359	0.767703473567963	0.944102764129639	0.738981306552887	91.2978744506836	12873
True	False	False	False	False	-3165.39184570313	-1356.81274414063	216.282684326172	0.780230522155762	0.954872965812683	0.849942266941071	81.8769226074219	15966
True	False	False	False	False	-3161.05615234375	-1165.26770019531	368.235137939453	0.577278673648834	0.935980498790741	0.320334315299988	97.7921676635742	32467
True	False	False	False	False	-3158.05493164063	-960.905700683594	184.117568969727	0.714267790317535	0.955536663532257	0.537347733974457	80.3313217163086	13335
True	False	False	False	False	-3155.611328125	-616.880554199219	255.102645874023	0.750881314277649	0.959237158298492	0.653386771678925	95.6260833740234	21994
True	False	False	False	False	-3151.86889648438	-389.659942626953	211.846115112305	0.642658591270447	0.956505656242371	0.402218014001846	81.9424057006836	15651
True	False	False	False	False	-3149.92846679688	-1486.77661132813	149.734161376953	0.677455425262451	0.950722396373749	0.45908197760582	138.540740966797	18703
True	False	False	False	False	-3141.57397460938	-1442.330078125	147.515884399414	0.757547676563263	0.948843002319336	0.683063745498657	102.804512023926	13673
True	False	False	False	False	-3141.69946289063	-1307.49304199219	230.701522827148	0.725050449371338	0.955343782901764	0.565931618213654	92.9567337036133	19335
True	False	False	False	False	-3149.24609375	-1243.87170410156	329.415161132813	0.814344942569733	0.949536263942719	1	104.535354614258	31047
True	False	False	False	False	-3139.87866210938	-833.768188476563	244.01123046875	0.788488626480103	0.960926115512848	1	84.2045440673828	18525
True	False	False	False	False	-3147.2783203125	-465.597351074219	258.430084228516	0.775245785713196	0.960900843143463	0.795824766159058	84.974250793457	19799
True	False	False	False	False	-3145.51879882813	-191.414779663086	251.77522277832	0.749353468418121	0.953652083873749	0.647137463092804	89.1277542114258	20232
True	False	False	False	False	-3143.65014648438	-695.429565429688	249.556930541992	0.645489871501923	0.948381364345551	0.406407922506332	93.3688888549805	21008
True	False	False	False	False	-3139.45434570313	-1422.1728515625	170.807861328125	0.730905413627625	0.918594479560852	0.583023309707642	151.409088134766	23317
True	False	False	False	False	-3118.67822265625	-1390.466796875	257.320922851563	0.818033754825592	0.963356375694275	1	91.1465530395508	21146
True	False	False	False	False	-3122.91796875	-1179.09167480469	33.2742576599121	0.786073088645935	0.948771238327026	1	58.1666679382324	1745
True	False	False	False	False	-3137.32202148438	-918.893615722656	157.498153686523	0.624464571475983	0.949787020683289	0.376778483390808	71.2464752197266	10117
True	False	False	False	False	-3136.4580078125	-662.1572265625	170.807861328125	0.569675922393799	0.913968682289124	0.312261909246445	76.5194778442383	11784
True	False	False	False	False	-3138.5537109375	-111.182151794434	259.539215087891	0.793630421161652	0.96699184179306	1	87.8589706420898	20559
True	False	False	False	False	-3136.33569335938	57.1538200378418	367.1259765625	0.816930115222931	0.958523154258728	1	83.0513610839844	27490
True	False	False	False	False	-3136.17041015625	-751.567443847656	176.353576660156	0.754636108875275	0.950262725353241	0.669577658176422	121.314468383789	19289
True	False	False	False	False	-3133.71948242188	-593.102478027344	190.772415161133	0.682282447814941	0.922650277614594	0.46806126832962	70.5232543945313	12130
True	False	False	False	False	-3131.61157226563	-237.15299987793	230.701522827148	0.719225645065308	0.960574269294739	0.550069808959961	80.0480804443359	16650
True	False	False	False	False	-3129.74829101563	-1107.66369628906	158.607299804688	0.752419769763947	0.970813095569611	0.659870684146881	74.6713256835938	10678
True	False	False	False	False	-3121.43188476563	-552.683410644531	298.359191894531	0.763778448104858	0.959697008132935	0.715394198894501	93.360595703125	25114
True	False	False	False	False	-3123.45166015625	-399.193176269531	190.772415161133	0.824089586734772	0.95830512046814	1	82.1744155883789	14134
True	False	False	False	False	-3120.21752929688	-1271.66137695313	16.6371288299561	0.551631391048431	0.927662193775177	0.294025242328644	57.0666656494141	856
True	False	False	False	False	-3118.11108398438	-1541.60925292969	176.353576660156	0.714804708957672	0.968949019908905	0.538693726062775	97.5345916748047	15508
True	False	False	False	False	-3112.9345703125	-1327.58276367188	184.117568969727	0.849413871765137	0.971217274665833	1	83.9277114868164	13932
True	False	False	False	False	-3116.93823242188	-982.868957519531	241.792938232422	0.714016377925873	0.952640950679779	0.536720037460327	87.8394470214844	19149
True	False	False	False	False	-3116.54565429688	-333.026123046875	385.981384277344	0.799865543842316	0.95585572719574	1	88.9913787841797	30969
True	False	False	False	False	-3113.61596679688	-1296.11901855469	188.554138183594	0.796189069747925	0.959489762783051	1	87.8588256835938	14936
True	False	False	False	False	-3111.88647460938	-651.539001464844	198.536407470703	0.64904373884201	0.942362189292908	0.411763846874237	75.8435745239258	13576
True	False	False	False	False	-3104.86767578125	-439.913452148438	207.409545898438	0.686025500297546	0.9571852684021	0.475248456001282	81.9679107666016	15328
True	False	False	False	False	-3111.91088867188	-134.78678894043	221.828384399414	0.834774196147919	0.964531660079956	1	87.8099975585938	17562
True	False	False	False	False	-3111.18994140625	-270.892211914063	309.450592041016	0.833154439926147	0.95672345161438	1	87.0322570800781	24282
True	False	False	False	False	-3106.71655273438	-85.8994140625	151.952453613281	0.791858732700348	0.950379192829132	1	86.5109481811523	11852
True	False	False	False	False	-3102.6533203125	-486.862426757813	232.919815063477	0.726141273975372	0.948380649089813	0.569023251533508	70.2428588867188	14751
True	False	False	False	False	-3102.14477539063	-197.90202331543	241.792938232422	0.813180863857269	0.957514405250549	1	82.5779800415039	18002
True	False	False	False	False	-3101.74267578125	-1633.20166015625	49.9113883972168	0.332927465438843	0.879893004894257	0.137000054121017	107.466667175293	4836
True	False	False	False	False	-3077.04028320313	-1612.63012695313	26.6194076538086	0.780536234378815	0.950671494007111	0.854119598865509	72.0833358764648	1730
True	False	False	False	False	-3075.13110351563	-1584.66394042969	170.807861328125	0.692326605319977	0.945158421993256	0.487827599048615	97.2077941894531	14970
True	False	False	False	False	-3096.30639648438	-1501.61486816406	212.955261230469	0.826141059398651	0.969622194766998	1	95.6510391235352	18365
True	False	False	False	False	-3097.96899414063	-926.919921875	195.208984375	0.648818612098694	0.96558678150177	0.411421269178391	74.1477279663086	13050
True	False	False	False	False	-3098.162109375	-540.8828125	226.264953613281	0.595743238925934	0.951157629489899	0.341019809246063	80.8872528076172	16501
True	False	False	False	False	-3097.62841796875	-1455.55212402344	216.282684326172	0.72738653421402	0.956878006458282	0.572602868080139	89.461540222168	17445
True	False	False	False	False	-3093.20629882813	-1374.52770996094	224.046676635742	0.654341518878937	0.948958873748779	0.419957339763641	85.8019790649414	17332
True	False	False	False	False	-3094.95141601563	-744.907043457031	367.1259765625	0.727809071540833	0.942528307437897	0.57382994890213	84.1631393432617	27858
True	False	False	False	False	-3094.775390625	-1228.08801269531	279.503784179688	0.752526581287384	0.954376578330994	0.660328269004822	84.3015899658203	21244
True	False	False	False	False	-3094.0732421875	-1188.68322753906	281.722045898438	0.433169513940811	0.79216992855072	0.197834238409996	87.1850357055664	22145
True	False	False	False	False	-3091.90747070313	-1126.80712890625	144.188446044922	0.799139618873596	0.952194273471832	1	75.2692337036133	9785
True	False	False	False	False	-3088.62231445313	-1547.07507324219	80.9673614501953	0.671151578426361	0.961418867111206	0.447810232639313	85.3972625732422	6234
True	False	False	False	False	-3074.69067382813	-1538.20947265625	171.917007446289	0.728762328624725	0.935505986213684	0.576622068881989	153.477416992188	23789
True	False	False	False	False	-3087.89697265625	-1318.07250976563	222.937530517578	0.666592180728912	0.97375500202179	0.439954787492752	82.5671615600586	16596
True	False	False	False	False	-3082.63696289063	-1418.44580078125	214.064392089844	0.694073736667633	0.955708801746368	0.491429388523102	88.3834228515625	17058
True	False	False	False	False	-3066.71704101563	-1093.84216308594	175.244430541992	0.710309088230133	0.950479090213776	0.527647256851196	89.4493637084961	14133
True	False	False	False	False	-3079.34155273438	-227.776702880859	270.630645751953	0.749961793422699	0.968168675899506	0.649603843688965	87.9549179077148	21461
True	False	False	False	False	-3078.88403320313	-82.7794647216797	186.335845947266	0.823659300804138	0.957306742668152	1	90.4821395874023	15201
True	False	False	False	False	-3073.76416015625	-629.923828125	207.409545898438	0.670215308666229	0.943740606307983	0.446177542209625	75.8502655029297	14184
True	False	False	False	False	-3068.92260742188	-6.04474544525146	208.518692016602	0.791674017906189	0.951395988464355	1	84.8031921386719	15943
True	False	False	False	False	-3070.43969726563	28.2137985229492	176.353576660156	0.684148073196411	0.954369783401489	0.471618115901947	81.119499206543	12898
True	False	False	False	False	-3065.41796875	-1598.68481445313	208.518692016602	0.375159025192261	0.90145218372345	0.160950809717178	89.1648941040039	16763
True	False	False	False	False	-3059.07421875	-1521.4365234375	100.931915283203	0.467537045478821	0.774128258228302	0.222366228699684	134.593399047852	12248
True	False	False	False	False	-3062.70483398438	-1156.77661132813	119.787330627441	0.842233836650848	0.960674583911896	1	78.0555572509766	8430
True	False	False	False	False	-3064.58349609375	-129.236633300781	276.176330566406	0.682733654975891	0.957599997520447	0.468916922807693	80.0401611328125	19930
True	False	False	False	False	-3064.11010742188	-808.357849121094	370.453399658203	0.82996928691864	0.963182747364044	1	89.5838317871094	29921
True	False	False	False	False	-3062.24169921875	-291.808776855469	317.214599609375	0.789835631847382	0.959317207336426	1	87.7132873535156	25086
True	False	False	False	False	-3061.53515625	-1461.77478027344	190.772415161133	0.773247897624969	0.946406841278076	0.778759181499481	80.3953475952148	13828
True	False	False	False	False	-3054.95092773438	-1368.27038574219	260.648345947266	0.769696533679962	0.951750040054321	0.752245247364044	86.0340423583984	20218
True	False	False	False	False	-3059.30346679688	-1137.17126464844	166.371292114258	0.657172203063965	0.964149355888367	0.424443244934082	78.913330078125	11837
True	False	False	False	False	-3059.13208007813	-934.633911132813	231.810668945313	0.664459347724915	0.963198840618134	0.436360597610474	81.5645904541016	17047
True	False	False	False	False	-3056.99926757813	-526.906005859375	226.264953613281	0.705394387245178	0.945806443691254	0.516114771366119	80.1960754394531	16360
True	False	False	False	False	-3056.39599609375	-735.378662109375	207.409545898438	0.703413963317871	0.951429009437561	0.511615812778473	85.9572219848633	16074
True	False	False	False	False	-3049.447265625	-1690.48620605469	238.465515136719	0.388849437236786	0.944681823253632	0.169204860925674	115.934883117676	24926
True	False	False	False	False	-3039.93041992188	-1611.46716308594	106.477630615234	0.62194836139679	0.95431250333786	0.373445630073547	83.46875	8013
True	False	False	False	False	-3048.62866210938	-1404.61279296875	173.026138305664	0.809414923191071	0.967923104763031	1	80.8461532592773	12612
True	False	False	False	False	-3044.71850585938	-1064.89245605469	211.846115112305	0.764225840568542	0.953747749328613	0.717936635017395	85.0523529052734	16245
True	False	False	False	False	-3048.7978515625	-639.832153320313	186.335845947266	0.680506646633148	0.960724771022797	0.464721083641052	76.273811340332	12814
True	False	False	False	False	-3045.5322265625	-671.045166015625	246.229507446289	0.68020224571228	0.96329528093338	0.464152902364731	84.6711730957031	18797
True	False	False	False	False	-3043.92260742188	-1261.77258300781	200.754699707031	0.697305500507355	0.956823408603668	0.498231053352356	89.9281768798828	16277
True	False	False	False	False	-3043.54931640625	-1509.84448242188	170.807861328125	0.82663369178772	0.961620807647705	1	117.909088134766	18158
True	False	False	False	False	-3035.01049804688	-1344.7685546875	224.046676635742	0.744666814804077	0.961899161338806	0.629023194313049	85.2376251220703	17218
True	False	False	False	False	-3042.32446289063	-1009.99212646484	276.176330566406	0.717420279979706	0.963056445121765	0.545359194278717	85.3212814331055	21245
True	False	False	False	False	-3040.6123046875	-241.177734375	236.24723815918	0.751039624214172	0.953593254089355	0.654044926166534	89.3474197387695	19031
True	False	False	False	False	-3038.84155273438	-853.232116699219	374.889984130859	0.743200838565826	0.935268223285675	0.623651385307312	92.6479263305664	31315
True	False	False	False	False	-3038.27392578125	-605.367004394531	321.651153564453	0.72763729095459	0.951684594154358	0.573330342769623	82.44482421875	23909
True	False	False	False	False	-3038.45751953125	-562.815673828125	248.447799682617	0.745300650596619	0.949898064136505	0.631386935710907	80.3303604125977	17994
True	False	False	False	False	-3034.79272460938	-1313.51586914063	368.235137939453	0.833019256591797	0.954768478870392	1	90.0030136108398	29881
True	False	False	False	False	-3032.25805664063	-1750.39416503906	179.680999755859	0.758721351623535	0.954115867614746	0.688763201236725	108.617286682129	17596
True	False	False	False	False	-3025.78173828125	-1705.39086914063	215.173538208008	0.747388184070587	0.950388014316559	0.639357089996338	90.9536056518555	17645
True	False	False	False	False	-3027.71508789063	-1619.25158691406	100.931915283203	0.743680894374847	0.934734344482422	0.625396072864532	152.97802734375	13921
True	False	False	False	False	-3024.12231445313	-1547.78674316406	128.660461425781	0.834326982498169	0.962858259677887	1	81.0517272949219	9402
True	False	False	False	False	-3027.45629882813	-944.704162597656	320.542022705078	0.742407739162445	0.942405521869659	0.620798468589783	85.7577819824219	24784
True	False	False	False	False	-3022.21215820313	-1432.62036132813	224.046676635742	0.801285207271576	0.965422868728638	1	92.1287155151367	18610
True	False	False	False	False	-3019.97778320313	-519.527648925781	184.117568969727	0.770222425460815	0.951906323432922	0.755918800830841	105.49397277832	17512
True	False	False	False	False	-3018.01440429688	-1610.70104980469	45.4748191833496	0.859376609325409	0.966616570949554	1	81.9268264770508	3359
True	False	False	False	False	-3016.36669921875	-1477.03454589844	154.17073059082	0.811846137046814	0.959966003894806	1	102.345321655273	14226
True	False	False	False	False	-3010.7880859375	-1197.97998046875	226.264953613281	0.816241204738617	0.95440685749054	1	85.4803924560547	17438
True	False	False	False	False	-3017.59838867188	-773.385314941406	228.483245849609	0.817152261734009	0.96271800994873	1	82.4077682495117	16976
True	False	False	False	False	-3012.48217773438	-301.238891601563	129.769607543945	0.774984061717987	0.951823532581329	0.793480038642883	87.8717956542969	10281
True	False	False	False	False	-3009.52099609375	-1368.47900390625	178.571853637695	0.815820634365082	0.961444437503815	1	82.2360229492188	13240
True	False	False	False	False	-3007.8798828125	-1652.90832519531	253.993499755859	0.722456753253937	0.96051424741745	0.558738052845001	83.9082946777344	19215
True	False	False	False	False	-3002.80712890625	-1586.33020019531	257.320922851563	0.700190305709839	0.95511120557785	0.504462718963623	94.4698257446289	21917
True	False	False	False	False	-3005.2001953125	-1516.78002929688	266.194061279297	0.716691970825195	0.954312384128571	0.543484687805176	92.2874984741211	22149
True	False	False	False	False	-3005.06079101563	-1401.84240722656	171.917007446289	0.712523937225342	0.962777554988861	0.533026874065399	79.6580657958984	12347
True	False	False	False	False	-3004.42944335938	-1558.92590332031	143.079315185547	0.813946902751923	0.958389520645142	1	87.2558135986328	11256
True	False	False	False	False	-3000.00341796875	-1283.126953125	218.500961303711	0.706055700778961	0.951082944869995	0.517635524272919	89.1065979003906	17554
True	False	False	False	False	-3002.27416992188	-1106.13049316406	339.397430419922	0.818858683109283	0.963094890117645	1	84.5522842407227	25873
True	False	False	False	False	-2994.796875	-847.789855957031	187.44499206543	0.6991868019104	0.963069677352905	0.502277314662933	81.9763336181641	13854
True	False	False	False	False	-2994.2177734375	-1801.9150390625	144.188446044922	0.77064049243927	0.952487111091614	0.758896112442017	82.1846160888672	10684
True	False	False	False	False	-2988.32177734375	-1867.32604980469	9.98227787017822	0.557533979415894	0.921230614185333	0.29985499382019	100.666664123535	906
True	False	False	False	False	-2969.68334960938	-1853.33776855469	177.462707519531	0.634681344032288	0.951898574829102	0.390760332345963	112.425003051758	17988
True	False	False	False	False	-2987.32739257813	-1777.88586425781	161.934722900391	0.803017973899841	0.955326914787292	1	75.1986312866211	10979
True	False	False	False	False	-2963.9228515625	-1700.04614257813	227.374099731445	0.855643570423126	0.963382422924042	1	89.0878067016602	18263
True	False	False	False	False	-2965.06005859375	-1557.15466308594	186.335845947266	0.604167819023132	0.89800089597702	0.351018995046616	82.898811340332	13927
True	False	False	False	False	-2983.60009765625	-1542.5009765625	163.043869018555	0.781204581260681	0.964405953884125	0.86380922794342	82.2244873046875	12087
True	False	False	False	False	-2983.0361328125	-1455.46179199219	200.754699707031	0.788795411586761	0.954078197479248	1	96.3093948364258	17432
True	False	False	False	False	-2968.79345703125	-1369.35437011719	247.338653564453	0.824920296669006	0.952467203140259	1	99.1748886108398	22116
True	False	False	False	False	-2966.578125	-1142.19958496094	285.049468994141	0.787441372871399	0.953740417957306	1	86.2645950317383	22170
True	False	False	False	False	-2964.34619140625	-1412.29040527344	165.262145996094	0.827902376651764	0.957750976085663	1	87.4563751220703	13031
True	False	False	False	False	-2961.97631835938	-1634.88598632813	290.595184326172	0.493268251419067	0.949455082416534	0.24233004450798	83.2786254882813	21819
True	False	False	False	False	-2960.9853515625	-1590.94262695313	205.191253662109	0.500057101249695	0.963450968265533	0.247855290770531	81.3783798217773	15055
True	False	False	False	False	-2959.36694335938	-1481.36596679688	224.046676635742	0.659469664096832	0.942347049713135	0.42814177274704	82.2425765991211	16613
True	False	False	False	False	-2955.6015625	-1880.017578125	166.371292114258	0.778283536434174	0.950423657894135	0.826189339160919	108.773330688477	16316
True	False	False	False	False	-2949.93237304688	-1808.81872558594	271.739776611328	0.726180493831635	0.955515086650848	0.569135069847107	102.44898223877	25100
True	False	False	False	False	-2942.64990234375	-1679.11120605469	252.884368896484	0.622536897659302	0.960819125175476	0.374221414327621	84.4210510253906	19248
True	False	False	False	False	-2952.28833007813	-1530.00549316406	217.391815185547	0.75244265794754	0.958914518356323	0.659968614578247	79.6479568481445	15611
True	False	False	False	False	-2945.45458984375	-1440.75817871094	227.374099731445	0.68750125169754	0.956198453903198	0.478139072656631	82.7414627075195	16962
True	False	False	False	False	-2952.08203125	-1324.56909179688	261.757507324219	0.822653412818909	0.960414946079254	1	85.0805053710938	20079
True	False	False	False	False	-2940.26196289063	-1729.28234863281	232.919815063477	0.720331013202667	0.926215767860413	0.553000152111053	103.404762268066	21715
True	False	False	False	False	-2937.6162109375	-1265.68176269531	283.940338134766	0.664135277271271	0.964568912982941	0.435818791389465	83.43359375	21359
True	False	False	False	False	-2938.080078125	-1188.03381347656	259.539215087891	0.793630421161652	0.951378464698792	1	87.0512847900391	20370
True	False	False	False	False	-2929.67065429688	-1880.61352539063	164.153015136719	0.760389924049377	0.945701122283936	0.697156250476837	160.337844848633	23730
True	False	False	False	False	-2935.6337890625	-1564.11181640625	220.719253540039	0.77320671081543	0.959316194057465	0.778425931930542	88.8241195678711	17676
True	False	False	False	False	-2924.63940429688	-1512.66906738281	227.374099731445	0.616779804229736	0.95649653673172	0.366728663444519	78.3512191772461	16062
True	False	False	False	False	-2922.45263671875	-1417.96655273438	187.44499206543	0.820676684379578	0.961016595363617	1	99.2485198974609	16773
True	False	False	False	False	-2923.42041015625	-1119.84899902344	330.524291992188	0.758070945739746	0.963975787162781	0.685584783554077	86.4563751220703	25764
True	False	False	False	False	-2921.20825195313	-1648.14831542969	156.389007568359	0.82352739572525	0.956683874130249	1	73.7092208862305	10393
True	False	False	False	False	-2917.76904296875	-1472.79113769531	178.571853637695	0.625559210777283	0.948608219623566	0.378241509199142	69.4099349975586	11175
True	False	False	False	False	-2907.7158203125	-1842.81140136719	215.173538208008	0.647600054740906	0.953392922878265	0.409574866294861	74.6443328857422	14481
True	False	False	False	False	-2910.89501953125	-1755.58959960938	201.863830566406	0.743680894374847	0.958749711513519	0.625396072864532	97.8406600952148	17807
True	False	False	False	False	-2906.83227539063	-1715.89099121094	34.3833999633789	0.770503997802734	0.943335175514221	0.757918477058411	64.1935501098633	1990
True	False	False	False	False	-2911.43676757813	-1668.91198730469	157.498153686523	0.644279181957245	0.956532716751099	0.404608070850372	76.0563354492188	10800
True	False	False	False	False	-2906.15283203125	-1599.62817382813	333.851715087891	0.63211452960968	0.933280169963837	0.387177228927612	86.9169464111328	26162
True	False	False	False	False	-2903.7529296875	-1737.08532714844	173.026138305664	0.782837390899658	0.947596907615662	0.891967415809631	162.846160888672	25404
True	False	False	False	False	-2891.87866210938	-1704.92822265625	133.097030639648	0.849098384380341	0.973378539085388	1	81.0166702270508	9722
True	False	False	False	False	-2894.94848632813	-1546.46447753906	171.917007446289	0.58304363489151	0.952448010444641	0.3266222178936	69.7096786499023	10805
True	False	False	False	False	-2895.23657226563	-1393.39721679688	241.792938232422	0.58752316236496	0.930546700954437	0.331612437963486	92.1055068969727	20079
True	False	False	False	False	-2894.6357421875	-1442.08215332031	366.016845703125	0.76558256149292	0.959392130374908	0.725864291191101	92.2272720336914	30435
True	False	False	False	False	-2894.51977539063	-1681.16955566406	149.734161376953	0.838855147361755	0.966879963874817	1	83.1629638671875	11227
True	False	False	False	False	-2886.89770507813	-1763.01245117188	158.607299804688	0.701090931892395	0.947769522666931	0.506440579891205	79.1258773803711	11315
True	False	False	False	False	-2884.76904296875	-1363.12536621094	185.226699829102	0.792605221271515	0.949544787406921	1	92.5149688720703	15450
True	False	False	False	False	-2883.63745117188	-1863.7998046875	253.993499755859	0.733696341514587	0.953266203403473	0.591632723808289	89.0043640136719	20382
True	False	False	False	False	-2883.24169921875	-1506.1162109375	165.262145996094	0.723555207252502	0.959989607334137	0.561758041381836	71.5570449829102	10662
True	False	False	False	False	-2876.59228515625	-1804.88049316406	330.524291992188	0.504167914390564	0.871136426925659	0.251257181167603	166.275161743164	49550
True	False	False	False	False	-2878.5400390625	-1289.39477539063	189.663269042969	0.751996099948883	0.942966461181641	0.65806519985199	90.3508758544922	15450
True	False	False	False	False	-2859.97778320313	-1652.32543945313	228.483245849609	0.746944189071655	0.949655950069427	0.637637436389923	79.2669906616211	16329
True	False	False	False	False	-2857.55639648438	-1574.44177246094	235.138092041016	0.621797382831573	0.944390833377838	0.373246967792511	72.9056625366211	15456
True	False	False	False	False	-2848.4345703125	-1887.63232421875	195.208984375	0.816621363162994	0.961392283439636	1	80.2443161010742	14123
True	False	False	False	False	-2856.77490234375	-1806.81225585938	123.114753723145	0.755423963069916	0.950307130813599	0.673140406608582	90.8108139038086	10080
True	False	False	False	False	-2850.73779296875	-1752.5244140625	190.772415161133	0.746775507926941	0.958651423454285	0.636987566947937	77.5639572143555	13341
True	False	False	False	False	-2847.45922851563	-1839.97583007813	159.716445922852	0.72967803478241	0.950423181056976	0.579335868358612	82.7222213745117	11912
True	False	False	False	False	-2845.72119140625	-1533.19763183594	481.367614746094	0.807472050189972	0.962902963161469	1	90.963134765625	39478
True	False	False	False	False	-2843.3642578125	-1490.26489257813	278.394622802734	0.725388824939728	0.952412784099579	0.566886305809021	96.7131500244141	24275
True	False	False	False	False	-2843.240234375	-1432.47436523438	240.683807373047	0.58482813835144	0.951214253902435	0.328598946332932	83.165901184082	18047
True	False	False	False	False	-2831.7578125	-1374.24731445313	181.899276733398	0.804048359394073	0.959068238735199	1	77.2865829467773	12675
True	False	False	False	False	-2822.94360351563	-1869.29895019531	314.996307373047	0.368387550115585	0.76774936914444	0.156961366534233	132.802810668945	37716
True	False	False	False	False	-2827.85668945313	-1819.98583984375	200.754699707031	0.839820861816406	0.970168352127075	1	171.066299438477	30963
True	False	False	False	False	-2814.34619140625	-1805.99169921875	218.500961303711	0.728741228580475	0.944580614566803	0.576559901237488	101.939086914063	20082
True	False	False	False	False	-2820.44946289063	-1618.716796875	166.371292114258	0.718682765960693	0.956053674221039	0.54864364862442	70.7333297729492	10610
True	False	False	False	False	-2813.54418945313	-1667.13525390625	200.754699707031	0.748833179473877	0.954782605171204	0.645050287246704	83.6243057250977	15136
True	False	False	False	False	-2812.30053710938	-1720.85266113281	318.32373046875	0.768014550209045	0.964396297931671	0.740987360477448	126.975608825684	36442
True	False	False	False	False	-2811.19580078125	-1464.19909667969	130.878753662109	0.803063333034515	0.958252608776093	1	103.347457885742	12195
True	False	False	False	False	-2806.11547851563	-1829.58410644531	28.8376903533936	0.778573036193848	0.952666342258453	0.82945716381073	57.6538467407227	1499
True	False	False	False	False	-2785.43090820313	-1809.50329589844	119.787330627441	0.764188587665558	0.955935597419739	0.717723667621613	83.3055572509766	8997
True	False	False	False	False	-2794.92822265625	-1394.96154785156	138.64274597168	0.722498834133148	0.958261728286743	0.558853149414063	89.5920028686523	11199
True	False	False	False	False	-2791.45678710938	-1626.24877929688	54.3479537963867	0.825362265110016	0.95892596244812	1	59.1224479675293	2897
True	False	False	False	False	-2782.66455078125	-1827.73754882813	160.825576782227	0.778323948383331	0.940074563026428	0.826640605926514	163.468963623047	23703
True	False	False	False	False	-2779.30297851563	-1609.0810546875	229.592376708984	0.787973821163177	0.949586749076843	1	93.6956558227539	19395
True	False	False	False	False	-2781.53833007813	-1498.89123535156	195.208984375	0.781058788299561	0.95652037858963	0.86162406206131	79.0454559326172	13912
True	False	False	False	False	-2778.80419921875	-1776.71325683594	175.244430541992	0.749889969825745	0.95748645067215	0.649311125278473	74.6329116821289	11792
True	False	False	False	False	-2769.59521484375	-1752.16967773438	177.462707519531	0.822043120861053	0.956295371055603	1	71.2750015258789	11404
True	False	False	False	False	-2778.474609375	-1562.47375488281	207.409545898438	0.664756178855896	0.952293694019318	0.436857759952545	71.9037399291992	13446
True	False	False	False	False	-2766.1142578125	-1862.33325195313	293.922607421875	0.460779666900635	0.91462242603302	0.217361435294151	101.184906005859	26814
True	False	False	False	False	-2759.0234375	-1799.03771972656	166.371292114258	0.778283536434174	0.96279764175415	0.826189339160919	70.3533325195313	10553
True	False	False	False	False	-2762.93969726563	-1661.26293945313	282.831207275391	0.704224109649658	0.952484786510468	0.51344633102417	95.3176498413086	24306
True	False	False	False	False	-2743.21630859375	-369.180847167969	160.825576782227	0.411702156066895	0.851834893226624	0.183581918478012	76.3655166625977	11073
True	False	False	False	False	-2729.0361328125	-1843.0185546875	207.409545898438	0.525518596172333	0.943805336952209	0.269656270742416	77.0802154541016	14414
True	False	False	False	False	-2736.1376953125	-1699.31726074219	185.226699829102	0.703242301940918	0.93010276556015	0.511229753494263	79.6586837768555	13303
True	False	False	False	False	-2728.30786132813	-1566.22717285156	164.153015136719	0.86441171169281	0.969249248504639	1	79.1216201782227	11710
True	False	False	False	False	-2734.322265625	-140.397308349609	122.005615234375	0.823490679264069	0.956780433654785	1	140.145462036133	15416
True	False	False	False	False	-2726.80249023438	-1890.91870117188	187.44499206543	0.766782999038696	0.963020265102386	0.733172476291656	86.3076934814453	14586
True	False	False	False	False	-2726.6630859375	-1762.38317871094	339.397430419922	0.589435040950775	0.917780339717865	0.333771020174026	110.477127075195	33806
True	False	False	False	False	-2715.92993164063	-1609.22058105469	289.486053466797	0.741063892841339	0.935202956199646	0.616046369075775	97.8390808105469	25536
True	False	False	False	False	-2699.94067382813	-1885.89025878906	215.173538208008	0.717643678188324	0.95660936832428	0.545937120914459	73.9690704345703	14350
True	False	False	False	False	-2695.09814453125	-1847.13854980469	232.919815063477	0.840248286724091	0.964147925376892	1	84.0714263916016	17655
True	False	False	False	False	-2694.19995117188	-1725.41284179688	206.300399780273	0.790256559848785	0.959096789360046	1	92.0161285400391	17115
True	False	False	False	False	-2663.08081054688	-1815.41491699219	253.993499755859	0.736056923866272	0.946722149848938	0.599173963069916	70.0480346679688	16041
True	False	False	False	False	-2646.08862304688	-1882.18994140625	259.539215087891	0.787340879440308	0.969614028930664	1	90.9273529052734	21277
True	False	False	False	False	-2546.60693359375	-317.190521240234	93.1679229736328	0.524295210838318	0.943571805953979	0.268567204475403	47.1904754638672	3964
True	False	False	False	False	-2525.28833007813	-314.392639160156	94.2770690917969	0.441027343273163	0.79477846622467	0.203247755765915	49.0235290527344	4167
True	False	False	False	False	-2479.93505859375	-226.982116699219	118.678184509277	0.437218964099884	0.907724499702454	0.20061032474041	53.7663536071777	5753
True	False	False	False	False	-2415.90258789063	-1361.96801757813	16.6371288299561	0.76893937587738	0.938069105148315	0.747088372707367	39.3333320617676	590
True	False	False	False	False	-2379.63940429688	-1184.18005371094	23.2919807434082	0.846452295780182	0.95370626449585	1	44.9523811340332	944
True	False	False	False	False	-2374.25634765625	-1196.54382324219	86.513069152832	0.750372409820557	0.951087892055511	0.651284754276276	88.3076934814453	6888
True	False	False	False	False	-2173.380859375	-1498.84680175781	61.0028076171875	0.6835116147995	0.901057243347168	0.470399111509323	81.4727249145508	4481
True	False	False	False	False	-2149.73974609375	-1560.42590332031	77.6399383544922	0.68638277053833	0.900084257125854	0.475945204496384	79.2142868041992	5545
True	False	False	False	False	-2125.10009765625	-1443.21325683594	189.663269042969	0.696207284927368	0.96430492401123	0.495899051427841	83.625732421875	14300
True	False	False	False	False	-2067.16430664063	-710.192443847656	86.513069152832	0.801492035388947	0.957409143447876	1	142.576919555664	11121
True	False	False	False	False	-2044.28381347656	-203.771774291992	99.8227767944336	0.81229829788208	0.97401374578476	1	136.688888549805	12302
True	False	False	False	False	-2026.15209960938	-437.242553710938	78.7490768432617	0.79235315322876	0.937342643737793	1	138.478866577148	9832
True	False	False	False	False	-2020.99658203125	-1570.13623046875	63.2210922241211	0.682972013950348	0.900093138217926	0.469370156526566	57.4385948181152	3274
True	False	False	False	False	-1991.68420410156	-480.575714111328	309.450592041016	0.759536385536194	0.951957285404205	0.692818820476532	65.5412216186523	18286
True	False	False	False	False	-1974.34851074219	-564.711364746094	293.922607421875	0.752421200275421	0.958312273025513	0.659876704216003	77.5886764526367	20561
True	False	False	False	False	-1942.9794921875	-1843.66931152344	282.831207275391	0.48127269744873	0.886934459209442	0.232837587594986	67.1843109130859	17132
True	False	False	False	False	-1934.92358398438	-1832.82897949219	47.6931037902832	0.756393730640411	0.958025753498077	0.677612125873566	51.4186058044434	2211
True	False	False	False	False	-1933.52819824219	-466.367889404297	199.645553588867	0.835180938243866	0.95846688747406	1	81.4388885498047	14659
True	False	False	False	False	-3325.671875	166.798645019531	451.420776367188	0.15602308511734	0.92223459482193	0.0553093515336514	99.2751846313477	40405
True	False	False	False	False	-3310.54907226563	252.576950073242	322.760314941406	0.229149043560028	0.921593189239502	0.0860304459929466	102.522338867188	29834
True	False	False	False	False	-3300.50170898438	88.8586654663086	95.3862075805664	0.790671706199646	0.939638018608093	1	149.651168823242	12870
True	False	False	False	False	-3303.63159179688	292.112518310547	63.2210922241211	0.593918859958649	0.934128761291504	0.338903099298477	106.561401367188	6074
True	False	False	False	False	-3292.82275390625	338.668518066406	229.592376708984	0.293243288993835	0.915073931217194	0.116320423781872	107.671501159668	22288
True	False	False	False	False	-3290.14404296875	77.4392471313477	9.98227787017822	0.687235474586487	0.9244145154953	0.47761595249176	66.7777786254883	601
True	False	False	False	False	-3284.45361328125	306.320251464844	234.028945922852	0.793691694736481	0.966780960559845	1	128.966827392578	27212
True	False	False	False	False	-3281.7314453125	388.739776611328	130.878753662109	0.458484381437302	0.878688871860504	0.215682566165924	109.932205200195	12972
True	False	False	False	False	-3281.0361328125	104.051948547363	237.356369018555	0.350457578897476	0.747641682624817	0.146679624915123	114.018692016602	24400
True	False	False	False	False	-3275.62963867188	364.851470947266	119.787330627441	0.72677618265152	0.935793340206146	0.570841550827026	125.768516540527	13583
True	False	False	False	False	-3267.30834960938	309.072723388672	32.1651153564453	0.759870648384094	0.945891737937927	0.694506108760834	66.6551742553711	1933
True	False	False	False	False	-3267.7275390625	405.411010742188	61.0028076171875	0.804323971271515	0.96172833442688	1	114.181816101074	6280
True	False	False	False	False	-3254.46435546875	128.238327026367	228.483245849609	0.762033998966217	0.953549146652222	0.705790936946869	85.0825271606445	17527
True	False	False	False	False	-3261.64672851563	421.033752441406	145.297592163086	0.727887332439423	0.965479552745819	0.574057817459106	128.46565246582	16829
True	False	False	False	False	-3258.4287109375	389.484466552734	105.36848449707	0.664528608322144	0.886410653591156	0.436476469039917	131.463165283203	12489
True	False	False	False	False	-3257.07202148438	448.930084228516	89.8404998779297	0.642614901065826	0.928700804710388	0.402153879404068	136.296295166016	11040
True	False	False	False	False	-3255.3076171875	493.753601074219	440.329345703125	0.211622759699821	0.908693253993988	0.0783274099230766	110.216621398926	43756
True	False	False	False	False	-3231.94482421875	576.354614257813	517.969299316406	0.17420856654644	0.929254412651062	0.062613882124424	113.111351013184	52823
True	False	False	False	False	-3218.7197265625	548.978088378906	204.082122802734	0.484074264764786	0.94025057554245	0.235024601221085	78.1086959838867	14372
True	False	False	False	False	-3212.7470703125	639.2763671875	260.648345947266	0.282822459936142	0.944518268108368	0.111149989068508	116.072341918945	27277
True	False	False	False	False	-3210.103515625	614.774230957031	18.8554134368896	0.809739828109741	0.949675559997559	1	84.1176452636719	1430
True	False	False	False	False	-3202.20385742188	458.457183837891	196.318130493164	0.821261286735535	0.954831719398499	1	80.6271209716797	14271
True	False	False	False	False	-3202.123046875	299.214599609375	331.633453369141	0.582330882549286	0.956322431564331	0.32583674788475	85.5986633300781	25594
True	False	False	False	False	-3200.1826171875	413.885345458984	271.739776611328	0.690587997436523	0.955283284187317	0.484293729066849	82.7591857910156	20276
True	False	False	False	False	-3197.38159179688	684.858825683594	171.917007446289	0.462863564491272	0.929704904556274	0.218894898891449	116.025810241699	17984
True	False	False	False	False	-3196.21508789063	663.902404785156	72.0942230224609	0.700715720653534	0.948222696781158	0.505614638328552	101.892311096191	6623
True	False	False	False	False	-3192.89306640625	530.024780273438	9.98227787017822	0.754574596881866	0.933233201503754	0.669301986694336	54.7777786254883	493
True	False	False	False	False	-3184.56420898438	377.962707519531	253.993499755859	0.698545932769775	0.959162294864655	0.50089156627655	78.1266403198242	17891
True	False	False	False	False	-3182.41625976563	730.294128417969	36.6016845703125	0.67818558216095	0.952080726623535	0.46042013168335	123.545455932617	4077
True	False	False	False	False	-3179.95190429688	253.871139526367	256.211791992188	0.514511525630951	0.890045046806335	0.260013222694397	89.6926422119141	20719
True	False	False	False	False	-3180.50634765625	709.829956054688	144.188446044922	0.557291567325592	0.957066535949707	0.299613028764725	142.223083496094	18489
True	False	False	False	False	-3176.37670898438	149.310470581055	267.30322265625	0.662764847278595	0.951713383197784	0.433540135622025	95.1576766967773	22933
True	False	False	False	False	-3172.55786132813	96.5172653198242	251.77522277832	0.823089003562927	0.962213218212128	1	95.8898696899414	21767
True	False	False	False	False	-3170.30981445313	559.869689941406	199.645553588867	0.685194611549377	0.947962164878845	0.47363543510437	74.5777740478516	13424
True	False	False	False	False	-3169.28735351563	764.530151367188	225.155807495117	0.298616468906403	0.922499179840088	0.119026839733124	118.221672058105	23999
True	False	False	False	False	-3168.33349609375	738.687194824219	83.1856460571289	0.6895392537117	0.957300961017609	0.482185840606689	104.160003662109	7812
True	False	False	False	False	-3164.8515625	510.106201171875	240.683807373047	0.650021612644196	0.96290123462677	0.413257002830505	86.3917083740234	18747
True	False	False	False	False	-3163.88891601563	706.4931640625	80.9673614501953	0.689123928546906	0.96752268075943	0.48135581612587	78.684928894043	5744
True	False	False	False	False	-3156.8681640625	464.42919921875	218.500961303711	0.749907433986664	0.954886198043823	0.649382352828979	85.1878204345703	16782
True	False	False	False	False	-3151.37231445313	417.363403320313	218.500961303711	0.648206412792206	0.957989394664764	0.410492062568665	81.4974594116211	16055
True	False	False	False	False	-3150.8720703125	353.009948730469	183.008422851563	0.633433878421783	0.961118936538696	0.389012813568115	88.9454574584961	14676
True	False	False	False	False	-3148.05102539063	783.974670410156	146.40673828125	0.632440865039825	0.94344162940979	0.387630045413971	104.25	13761
True	False	False	False	False	-3140.4111328125	645.432067871094	73.203369140625	0.665069699287415	0.94994044303894	0.437383979558945	86.6818161010742	5721
True	False	False	False	False	-3136.7177734375	742.426330566406	232.919815063477	0.726141273975372	0.961620330810547	0.569023251533508	94.8238067626953	19913
True	False	False	False	False	-3123.89721679688	128.146713256836	220.719253540039	0.639630198478699	0.950775802135468	0.397809356451035	83.6030120849609	16637
True	False	False	False	False	-3125.98486328125	379.419921875	199.645553588867	0.735508561134338	0.949571847915649	0.597400009632111	81.9000015258789	14742
True	False	False	False	False	-3128.5869140625	658.100646972656	385.981384277344	0.818094491958618	0.951655983924866	1	120.416664123535	41905
True	False	False	False	False	-3125.74926757813	333.177337646484	244.01123046875	0.686577081680298	0.954765200614929	0.47632497549057	94.2772750854492	20741
True	False	False	False	False	-3107.251953125	496.735168457031	222.937530517578	0.756075978279114	0.956245064735413	0.676136016845703	92.6218872070313	18617
True	False	False	False	False	-3105.48461914063	756.995788574219	226.264953613281	0.468886703252792	0.882109522819519	0.223377168178558	112.848037719727	23021
True	False	False	False	False	-3105.220703125	178.552215576172	259.539215087891	0.752128005027771	0.941824972629547	0.658625662326813	82.6410293579102	19338
True	False	False	False	False	-3098.21557617188	401.131164550781	234.028945922852	0.653482735157013	0.95452743768692	0.418611586093903	91.8199081420898	19374
True	False	False	False	False	-3099.34838867188	822.10888671875	174.135284423828	0.705813467502594	0.934731245040894	0.517077386379242	133.872604370117	21018
True	False	False	False	False	-3098.5361328125	588.768981933594	321.651153564453	0.814975321292877	0.962180495262146	1	94.1172409057617	27294
True	False	False	False	False	-3095.28564453125	761.391174316406	25.5102653503418	0.688737690448761	0.922939479351044	0.480586379766464	90.3913040161133	2079
True	False	False	False	False	-3090.68994140625	439.060272216797	301.686614990234	0.80023330450058	0.952887415885925	1	90.5735321044922	24636
True	False	False	False	False	-3091.09912109375	832.637878417969	33.2742576599121	0.693598926067352	0.958408892154694	0.490445405244827	80.5999984741211	2418
True	False	False	False	False	-3080.79663085938	725.024841308594	54.3479537963867	0.746100842952728	0.929915845394135	0.634407699108124	77.2857131958008	3787
True	False	False	False	False	-3075.41357421875	230.612869262695	260.648345947266	0.735717833042145	0.964476048946381	0.598075449466705	101.434043884277	23837
True	False	False	False	False	-3077.29248046875	658.845397949219	160.825576782227	0.770576000213623	0.952420055866241	0.758433282375336	84.4068984985352	12239
True	False	False	False	False	-3076.22314453125	747.51953125	73.203369140625	0.634930491447449	0.957044959068298	0.391110688447952	77.3181838989258	5103
True	False	False	False	False	-3069.09936523438	723.210327148438	65.4393768310547	0.82934296131134	0.957386434078217	1	91.5762710571289	5403
True	False	False	False	False	-3067.46923828125	1001.6337890625	2992.46508789063	0.0404033549129963	0.928293883800507	0.0132026206701994	115.992218017578	312947
True	False	False	False	False	-3062.36083984375	899.191284179688	210.736968994141	0.717190682888031	0.952437341213226	0.544766783714294	109.489471435547	20803
True	False	False	False	False	-3060.27758789063	504.911773681641	255.102645874023	0.674591481685638	0.946317672729492	0.453899621963501	94.1260833740234	21649
True	False	False	False	False	-3061.16674804688	608.258911132813	219.610107421875	0.684647500514984	0.949426710605621	0.472578823566437	90.3434371948242	17888
True	False	False	False	False	-3055.55615234375	748.210815429688	410.382507324219	0.361583560705185	0.890128493309021	0.153012469410896	117.470268249512	43464
True	False	False	False	False	-3048.98779296875	676.171875	165.262145996094	0.791833221912384	0.958681583404541	1	81.0805358886719	12081
True	False	False	False	False	-3041.39892578125	384.667083740234	242.902084350586	0.77219569683075	0.944197952747345	0.770454943180084	102.237442016602	22390
True	False	False	False	False	-3039.56372070313	813.943664550781	238.465515136719	0.786043882369995	0.956417798995972	1	111.660461425781	24007
True	False	False	False	False	-3036.56323242188	772.727111816406	96.4953460693359	0.765188992023468	0.936320126056671	0.723530054092407	138.517242431641	12051
True	False	False	False	False	-3027.29125976563	744.390991210938	188.554138183594	0.482685267925262	0.844951331615448	0.233938083052635	123.641174316406	21019
True	False	False	False	False	-3018.9248046875	437.255676269531	273.958068847656	0.699199080467224	0.969844102859497	0.502304017543793	100.995948791504	24946
True	False	False	False	False	-3016.13891601563	531.852844238281	267.30322265625	0.732854008674622	0.954535484313965	0.589000463485718	88.1493759155273	21244
True	False	False	False	False	-3017.23901367188	723.725769042969	76.5307922363281	0.852101504802704	0.969603180885315	1	71.9855041503906	4967
True	False	False	False	False	-3014.86279296875	306.644866943359	201.863830566406	0.594175636768341	0.949247360229492	0.339200019836426	79.5494537353516	14478
True	False	False	False	False	-3010.63598632813	606.306213378906	221.828384399414	0.582276344299316	0.9273521900177	0.325776726007462	73.8550033569336	14771
True	False	False	False	False	-3006.78295898438	951.933288574219	407.055084228516	0.759176194667816	0.96359258890152	0.691016376018524	98.2997283935547	36076
True	False	False	False	False	-3003.8408203125	1027.00476074219	366.016845703125	0.783112943172455	0.963154435157776	0.897639095783234	118.812118530273	39208
True	False	False	False	False	-3000.7900390625	701.488708496094	105.36848449707	0.786068022251129	0.955585777759552	1	74.4421081542969	7072
True	False	False	False	False	-2998.89624023438	656.893737792969	174.135284423828	0.633660793304443	0.943635880947113	0.389329850673676	76.2929916381836	11978
True	False	False	False	False	-2989.20043945313	355.808135986328	246.229507446289	0.658008396625519	0.930087864398956	0.425783306360245	76.0810775756836	16890
True	False	False	False	False	-2993.12841796875	578.133361816406	220.719253540039	0.672701716423035	0.966440379619598	0.450536519289017	73.6482391357422	14656
True	False	False	False	False	-2988.90771484375	410.827758789063	370.453399658203	0.70141613483429	0.948225319385529	0.507158577442169	94.5029907226563	31564
True	False	False	False	False	-2985.93115234375	528.122924804688	258.430084228516	0.606943428516388	0.952473163604736	0.35439744591713	97.596565246582	22740
True	False	False	False	False	-2986.70776367188	840.242919921875	248.447799682617	0.828619480133057	0.961833417415619	1	92.0848236083984	20627
True	False	False	False	False	-2985.7568359375	771.051147460938	86.513069152832	0.645403206348419	0.870157301425934	0.406278669834137	138.076919555664	10770
True	False	False	False	False	-2960.32104492188	637.820373535156	190.772415161133	0.717905819416046	0.953909456729889	0.546617150306702	75.5348815917969	12992
True	False	False	False	False	-2961.90747070313	1215.02111816406	33.2742576599121	0.518264055252075	0.91405987739563	0.263261914253235	122.400001525879	3672
True	False	False	False	False	-2956.5869140625	1062.935546875	191.881561279297	0.722079694271088	0.951134860515594	0.557710230350494	86.080924987793	14892
True	False	False	False	False	-2955.64819335938	1200.94714355469	108.695907592773	0.696749746799469	0.944966673851013	0.497048288583755	135.520401000977	13281
True	False	False	False	False	-2952.02270507813	261.740203857422	126.442184448242	0.853435814380646	0.963646411895752	1	112.070175170898	12776
True	False	False	False	False	-2943.7080078125	582.790954589844	174.135284423828	0.58077347278595	0.929682731628418	0.324128419160843	90.0573272705078	14139
True	False	False	False	False	-2948.771484375	597.271179199219	97.6044921875	0.819784700870514	0.955301940441132	1	142.875	12573
True	False	False	False	False	-2943.83349609375	994.473266601563	292.8134765625	0.634930491447449	0.940347075462341	0.391110688447952	125.674240112305	33178
True	False	False	False	False	-2946.28295898438	1219.71789550781	95.3862075805664	0.827333629131317	0.960534572601318	1	128.302322387695	11034
True	False	False	False	False	-2941.1484375	514.130615234375	18.8554134368896	0.809739828109741	0.949675559997559	1	60.8823547363281	1035
True	False	False	False	False	-2939.3359375	1084.27746582031	189.663269042969	0.758869647979736	0.954150259494781	0.689494967460632	82.8947372436523	14175
True	False	False	False	False	-2931.26586914063	445.222808837891	221.828384399414	0.64577704668045	0.962320446968079	0.406836688518524	78.7850036621094	15757
True	False	False	False	False	-2931.01049804688	1200.91552734375	127.551322937012	0.782646477222443	0.955317556858063	0.888233423233032	89.3913040161133	10280
True	False	False	False	False	-2930.25952148438	533.893798828125	371.562561035156	0.725320219993591	0.943455100059509	0.566692411899567	102.814926147461	34443
True	False	False	False	False	-2930.11376953125	898.1865234375	258.430084228516	0.754760205745697	0.962852716445923	0.670134961605072	122.068672180176	28442
True	False	False	False	False	-2920.87158203125	484.220550537109	221.828384399414	0.725188553333282	0.947513580322266	0.566320717334747	96.4250030517578	19285
True	False	False	False	False	-2920.51635742188	614.653564453125	269.521484375	0.707465767860413	0.923478901386261	0.520909607410431	82.9753112792969	20163
True	False	False	False	False	-2917.23852539063	1251.38342285156	201.863830566406	0.574179589748383	0.936154782772064	0.317014306783676	102.236267089844	18607
True	False	False	False	False	-2917.05834960938	1045.556640625	201.863830566406	0.743680894374847	0.948239624500275	0.625396072864532	85.3241729736328	15529
True	False	False	False	False	-2916.14135742188	1292.4990234375	926.133544921875	0.109608486294746	0.947820842266083	0.037559550255537	113.971260070801	95166
True	False	False	False	False	-2915.11352539063	1019.44293212891	166.371292114258	0.705253899097443	0.960630774497986	0.515792906284332	79.3600006103516	11904
True	False	False	False	False	-2910.47192382813	1232.55322265625	98.7136306762695	0.759070038795471	0.946013271808624	0.690488159656525	91.9887619018555	8187
True	False	False	False	False	-2906.265625	1098.75268554688	204.082122802734	0.661707580089569	0.950999796390533	0.431795805692673	81.4239120483398	14982
True	False	False	False	False	-2902.33374023438	659.326110839844	161.934722900391	0.803017973899841	0.959284722805023	1	84.4178085327148	12325
True	False	False	False	False	-2896.10693359375	808.0849609375	290.595184326172	0.701114296913147	0.962174654006958	0.506492078304291	84.9312973022461	22252
True	False	False	False	False	-2897.26171875	1259.14025878906	72.0942230224609	0.625310301780701	0.940918564796448	0.377908170223236	69.8769226074219	4542
True	False	False	False	False	-2888.92016601563	1215.66979980469	176.353576660156	0.844976425170898	0.972501397132874	1	88.3144683837891	14042
True	False	False	False	False	-2885.99853515625	1027.47229003906	166.371292114258	0.752728283405304	0.959849238395691	0.66119509935379	82.946662902832	12442
True	False	False	False	False	-2885.13037109375	596.325256347656	186.335845947266	0.804924726486206	0.95107090473175	1	108.625	18249
True	False	False	False	False	-2884.31518554688	1153.05090332031	28.8376903533936	0.778573036193848	0.952666342258453	0.82945716381073	68.8846130371094	1791
True	False	False	False	False	-2880.49267578125	918.744384765625	309.450592041016	0.716718852519989	0.949351131916046	0.543553650379181	108.218635559082	30193
True	False	False	False	False	-2878.95483398438	1169.86315917969	215.173538208008	0.70343291759491	0.950354158878326	0.511658430099487	87.8505172729492	17043
True	False	False	False	False	-2878.89404296875	565.397766113281	212.955261230469	0.746008455753326	0.947958648204803	0.634056925773621	88.734375	17037
True	False	False	False	False	-2874.28515625	659.133056640625	158.607299804688	0.81450617313385	0.960465252399445	1	90.2657318115234	12908
True	False	False	False	False	-2865.30932617188	955.190185546875	298.359191894531	0.668448328971863	0.950552880764008	0.443123936653137	86.9144973754883	23380
True	False	False	False	False	-2861.15698242188	1045.4384765625	194.099838256836	0.715077757835388	0.958278656005859	0.539380967617035	82.725715637207	14477
True	False	False	False	False	-2865.19848632813	1233.98828125	151.952453613281	0.67167454957962	0.943162798881531	0.448726803064346	105.635040283203	14472
True	False	False	False	False	-2862.9619140625	1354.18347167969	99.8227767944336	0.754056692123413	0.929661631584167	0.666995942592621	142.533340454102	12828
True	False	False	False	False	-2865.14233398438	1376.20666503906	124.223899841309	0.399492204189301	0.950319945812225	0.175803735852242	116.026786804199	12995
True	False	False	False	False	-2858.80444335938	1104.50952148438	82.0765075683594	0.771052539348602	0.931356191635132	0.761882483959198	135.486480712891	10026
True	False	False	False	False	-2858.72875976563	698.986328125	244.01123046875	0.837460100650787	0.972979485988617	1	89.1181793212891	19606
True	False	False	False	False	-2850.74560546875	832.487365722656	230.701522827148	0.654120266437531	0.963811814785004	0.419609993696213	85.0721130371094	17695
True	False	False	False	False	-2855.06420898438	1075.74694824219	198.536407470703	0.564715087413788	0.901987314224243	0.307123124599457	79.3854751586914	14210
True	False	False	False	False	-2844.2939453125	1114.8544921875	214.064392089844	0.70803701877594	0.951536536216736	0.522248446941376	93.663215637207	18077
True	False	False	False	False	-2843.54150390625	1258.24194335938	275.067199707031	0.748479306697845	0.963738977909088	0.643641948699951	133.221771240234	33039
True	False	False	False	False	-2842.26708984375	1182.880859375	253.993499755859	0.648245334625244	0.952740550041199	0.410550981760025	87.1965103149414	19968
True	False	False	False	False	-2839.29321289063	1227.46020507813	118.678184509277	0.657753348350525	0.927714943885803	0.42537385225296	93.0654220581055	9958
True	False	False	False	False	-2837.85766601563	1395.59130859375	252.884368896484	0.682972013950348	0.966628611087799	0.469370156526566	146.973678588867	33510
True	False	False	False	False	-2835.77856445313	977.529235839844	195.208984375	0.757295966148376	0.960003972053528	0.681861996650696	84.0454559326172	14792
True	False	False	False	False	-2831.01684570313	1008.31176757813	219.610107421875	0.762798249721527	0.955719292163849	0.709939241409302	87.4494934082031	17315
True	False	False	False	False	-2829.05444335938	1326.30151367188	440.329345703125	0.514964282512665	0.906639277935028	0.260403096675873	95.0881576538086	37750
True	False	False	False	False	-2824.61987304688	934.398498535156	130.878753662109	0.772971868515015	0.949210941791534	0.776539385318756	141.906784057617	16745
True	False	False	False	False	-2826.18359375	1358.50305175781	98.7136306762695	0.759070038795471	0.93797242641449	0.690488159656525	77.1348342895508	6865
True	False	False	False	False	-2825.80444335938	952.683471679688	144.188446044922	0.775420725345612	0.965607345104218	0.797412574291229	88.2461547851563	11472
True	False	False	False	False	-2820.58349609375	856.578979492188	270.630645751953	0.705158889293671	0.968573927879333	0.515575468540192	83.2950820922852	20324
True	False	False	False	False	-2816.1318359375	1061.05114746094	157.498153686523	0.702909708023071	0.951576411724091	0.510483264923096	85.3169021606445	12115
True	False	False	False	False	-2818.3095703125	1267.55554199219	228.483245849609	0.68765777349472	0.953770637512207	0.478447556495667	80.3592224121094	16554
True	False	False	False	False	-2813.0927734375	1141.21350097656	279.503784179688	0.513538897037506	0.932283878326416	0.259177595376968	102.55158996582	25843
True	False	False	False	False	-2810.98291015625	1457.82360839844	683.2314453125	0.117717459797859	0.942570626735687	0.0405729003250599	109.134742736816	67227
True	False	False	False	False	-2804.87133789063	1029.32922363281	214.064392089844	0.781772553920746	0.961193740367889	0.872758626937866	91.3678741455078	17634
True	False	False	False	False	-2803.63012695313	894.726745605469	178.571853637695	0.652152240276337	0.962325930595398	0.416540175676346	90.9813690185547	14648
True	False	False	False	False	-2797.22583007813	920.306274414063	192.990692138672	0.807341575622559	0.956753253936768	1	95.0287322998047	16535
True	False	False	False	False	-2801.455078125	1106.72021484375	323.869445800781	0.720675528049469	0.947814106941223	0.553920686244965	139.595886230469	40762
True	False	False	False	False	-2794.60302734375	1167.76147460938	238.465515136719	0.723411500453949	0.953635275363922	0.561360776424408	87.7348861694336	18863
True	False	False	False	False	-2793.23803710938	1219.09057617188	208.518692016602	0.673799395561218	0.958796143531799	0.452484577894211	96.2765960693359	18100
True	False	False	False	False	-2788.88330078125	978.230651855469	173.026138305664	0.698659062385559	0.962562441825867	0.501135647296906	85.4807662963867	13335
True	False	False	False	False	-2766.83959960938	965.87939453125	119.787330627441	0.776787161827087	0.951931655406952	0.810432493686676	99.0185165405273	10694
True	False	False	False	False	-2775.68090820313	1288.81079101563	234.028945922852	0.803200364112854	0.952879428863525	1	86.1848373413086	18185
True	False	False	False	False	-2770.97045898438	1234.39624023438	158.607299804688	0.678697884082794	0.950343608856201	0.461363196372986	94.6503524780273	13535
True	False	False	False	False	-2765.91186523438	1387.34191894531	84.2947845458984	0.68965095281601	0.961670458316803	0.482409477233887	63.8947372436523	4856
True	False	False	False	False	-2756.13500976563	1128.78845214844	137.533599853516	0.812275528907776	0.955566346645355	1	91.7177429199219	11373
True	False	False	False	False	-2751.17309570313	1354.39477539063	255.102645874023	0.817614555358887	0.959585607051849	1	120.008697509766	27602
True	False	False	False	False	-2760.4853515625	1515.78833007813	66.5485153198242	0.490339040756226	0.942605257034302	0.239980816841125	97.783332824707	5867
True	False	False	False	False	-2752.646484375	1540.7705078125	83.1856460571289	0.360755950212479	0.944506585597992	0.152536138892174	107.586669921875	8069
True	False	False	False	False	-2749.8330078125	1245.9208984375	251.77522277832	0.502351462841034	0.854221224784851	0.249748647212982	124.50220489502	28262
True	False	False	False	False	-2746.45703125	1048.54345703125	306.123168945313	0.71895444393158	0.944904744625092	0.54935622215271	96.75	26703
True	False	False	False	False	-2746.00732421875	1276.97412109375	173.026138305664	0.671239614486694	0.931094944477081	0.447964310646057	77.5448684692383	12097
True	False	False	False	False	-2739.00268554688	1089.00927734375	12.2005615234375	0.741141617298126	0.94014710187912	0.616318583488464	66.8181838989258	735
True	False	False	False	False	-2734.93212890625	923.837890625	181.899276733398	0.768088281154633	0.955333292484283	0.741466164588928	81.6707305908203	13394
True	False	False	False	False	-2736.10009765625	1451.04296875	280.612915039063	0.628689289093018	0.906012952327728	0.382470488548279	115.411064147949	29199
True	False	False	False	False	-2732.59130859375	1104.39489746094	205.191253662109	0.678688287734985	0.97302770614624	0.461345583200455	87.0648651123047	16107
True	False	False	False	False	-2731.80712890625	1222.38586425781	232.919815063477	0.752648234367371	0.962432205677032	0.660850763320923	90.3380966186523	18971
True	False	False	False	False	-2724.30932617188	1049.08337402344	103.150199890137	0.60251247882843	0.948897659778595	0.34902435541153	87.9569854736328	8180
True	False	False	False	False	-2722.31567382813	1276.99658203125	139.751892089844	0.683171451091766	0.96906191110611	0.469749957323074	97.7142868041992	12312
True	False	False	False	False	-2724.9296875	1560.19812011719	157.498153686523	0.680353045463562	0.946356892585754	0.464434146881104	148.260559082031	21053
True	False	False	False	False	-2721.94873046875	1158.85986328125	35.4925422668457	0.704015791416168	0.946688234806061	0.512974381446838	58.71875	1879
True	False	False	False	False	-2712.05346679688	1293.57177734375	117.569046020508	0.753627300262451	0.94548898935318	0.665103435516357	147.226409912109	15606
True	False	False	False	False	-2711.43481445313	1595.71838378906	158.607299804688	0.230340197682381	0.923670709133148	0.086562380194664	105.881118774414	15141
True	False	False	False	False	-2705.74047851563	949.569213867188	316.10546875	0.509501814842224	0.880430579185486	0.255736708641052	79.9228057861328	22778
True	False	False	False	False	-2703.74658203125	1076.7802734375	47.6931037902832	0.72429746389389	0.943160891532898	0.563820719718933	67.5813980102539	2906
True	False	False	False	False	-2706.16064453125	1334.53125	217.391815185547	0.677731871604919	0.932448863983154	0.459587782621384	91.4132690429688	17917
True	False	False	False	False	-2701.9365234375	1123.21044921875	123.114753723145	0.76763504743576	0.94781506061554	0.738543272018433	144.270263671875	16014
True	False	False	False	False	-2700.50805664063	1059.13269042969	159.716445922852	0.784037590026855	0.941477537155151	0.920083165168762	78.6875	11331
True	False	False	False	False	-2698.62646484375	1268.68896484375	14.4188451766968	0.742955923080444	0.94487601518631	0.622766435146332	70.6153869628906	918
True	False	False	False	False	-2696.93408203125	1370.31005859375	218.500961303711	0.728741228580475	0.94392591714859	0.576559901237488	82.8324890136719	16318
True	False	False	False	False	-2691.12573242188	1575.86022949219	145.297592163086	0.776568472385406	0.956361055374146	0.808269858360291	86.5114517211914	11333
True	False	False	False	False	-2690.533203125	1107.0048828125	185.226699829102	0.757708609104156	0.949052512645721	0.683835804462433	88.3173675537109	14749
True	False	False	False	False	-2664.5830078125	1223.76965332031	421.473937988281	0.424326092004776	0.857312679290771	0.191870361566544	130.542098999023	49606
True	False	False	False	False	-2683.58178710938	1291.19482421875	474.712738037109	0.241623684763908	0.702309489250183	0.0916560888290405	124.126167297363	53126
True	False	False	False	False	-2670.27392578125	1338.08764648438	169.698715209961	0.775282919406891	0.951006829738617	0.796160697937012	90.3856201171875	13829
True	False	False	False	False	-2682.87573242188	1421.97827148438	283.940338134766	0.350227773189545	0.886250853538513	0.14655040204525	99.97265625	25593
True	False	False	False	False	-2667.54443359375	1581.26159667969	133.097030639648	0.816674590110779	0.965338468551636	1	76.283332824707	9154
True	False	False	False	False	-2675.20190429688	1625.76831054688	150.843307495117	0.625182271003723	0.955747842788696	0.377736806869507	119	16184
True	False	False	False	False	-2664.25756835938	1065.48083496094	169.698715209961	0.584458410739899	0.963414192199707	0.328188180923462	72.3921585083008	11076
True	False	False	False	False	-2645.64599609375	1392.26025390625	157.498153686523	0.808810293674469	0.96180784702301	1	103.683097839355	14723
True	False	False	False	False	-2646.79565429688	1569.03527832031	16.6371288299561	0.76893937587738	0.947792708873749	0.747088372707367	54.533332824707	818
True	False	False	False	False	-2642.94799804688	1127.23693847656	147.515884399414	0.796800673007965	0.954182624816895	1	83.2706756591797	11075
True	False	False	False	False	-2636.91455078125	1172.73425292969	204.082122802734	0.678310334682465	0.952996432781219	0.460649490356445	80.3260879516602	14780
True	False	False	False	False	-2637.99365234375	1423.24926757813	157.498153686523	0.689562678337097	0.948532164096832	0.482232689857483	69.978874206543	9937
True	False	False	False	False	-2641.58959960938	1683.97705078125	370.453399658203	0.115542769432068	0.929368019104004	0.0397612601518631	102.005989074707	34070
True	False	False	False	False	-2636.30078125	1333.55505371094	25.5102653503418	0.794671595096588	0.94915634393692	1	71.9565200805664	1655
True	False	False	False	False	-2634.60888671875	1543.24011230469	159.716445922852	0.841049253940582	0.962684988975525	1	79.75	11484
True	False	False	False	False	-2624.76513671875	1244.525390625	126.442184448242	0.767152667045593	0.93931633234024	0.735483109951019	141.122802734375	16088
True	False	False	False	False	-2631.30590820313	1664.27062988281	201.863830566406	0.516757190227509	0.894020318984985	0.261952608823776	121.137359619141	22047
True	False	False	False	False	-2624.005859375	1338.48010253906	191.881561279297	0.737747848033905	0.951692521572113	0.604732811450958	92.4046249389648	15986
True	False	False	False	False	-2619.0576171875	1169.46325683594	66.5485153198242	0.660014808177948	0.92241382598877	0.429027110338211	71.966667175293	4318
True	False	False	False	False	-2615.17431640625	1419.25048828125	18.8554134368896	0.75434798002243	0.942380666732788	0.66828989982605	53.8823547363281	916
True	False	False	False	False	-2610.1162109375	1120.37646484375	170.807861328125	0.634811341762543	0.957426309585571	0.390943109989166	72.4610366821289	11159
True	False	False	False	False	-2605.3720703125	1525.298828125	153.061584472656	0.848317444324493	0.956956207752228	1	79.260871887207	10938
True	False	False	False	False	-2595.89599609375	1446.78930664063	313.887176513672	0.71007364988327	0.949516117572784	0.527082204818726	77.0247344970703	21798
True	False	False	False	False	-2595.41528320313	1480.0185546875	180.790130615234	0.817964732646942	0.956284999847412	1	75.5766906738281	12319
True	False	False	False	False	-2593.50366210938	1728.30187988281	148.625015258789	0.71211850643158	0.932729661464691	0.532033205032349	155.74626159668	20870
True	False	False	False	False	-2587.64794921875	1276.24816894531	170.807861328125	0.765360891819	0.971633970737457	0.724545955657959	71.9220809936523	11076
True	False	False	False	False	-2585.1103515625	1389.06604003906	199.645553588867	0.627447545528412	0.954728543758392	0.380784660577774	79.3833312988281	14289
True	False	False	False	False	-2583.66235351563	1552.3701171875	267.30322265625	0.451048314571381	0.825070440769196	0.210314825177193	85.5933609008789	20628
True	False	False	False	False	-2581.58032226563	1645.10974121094	214.064392089844	0.756334066390991	0.954226195812225	0.677334189414978	94.3523330688477	18210
True	False	False	False	False	-2579.99169921875	1615.89501953125	197.427261352539	0.653008222579956	0.950509369373322	0.417870968580246	80.230339050293	14281
True	False	False	False	False	-2579.2138671875	1757.8173828125	105.36848449707	0.329590559005737	0.932307422161102	0.13519711792469	99.0842132568359	9413
True	False	False	False	False	-2574.10888671875	1503.84008789063	169.698715209961	0.775282919406891	0.94789057970047	0.796160697937012	75.7189559936523	11585
True	False	False	False	False	-2569.55834960938	1359.50805664063	144.188446044922	0.759280562400818	0.955324351787567	0.691536962985992	103.83846282959	13499
True	False	False	False	False	-2566.73681640625	1680.55969238281	106.477630615234	0.780536234378815	0.951086461544037	0.854119598865509	139.98957824707	13439
True	False	False	False	False	-2559.98828125	1435.32385253906	230.701522827148	0.594911336898804	0.939146876335144	0.340052515268326	77.0144195556641	16019
True	False	False	False	False	-2561.39916992188	1612.93273925781	19.9645557403564	0.798721373081207	0.951427280902863	1	58.0555572509766	1045
True	False	False	False	False	-2551.10424804688	1364.14135742188	103.150199890137	0.793185532093048	0.945224344730377	1	139.720428466797	12994
True	False	False	False	False	-2537.78051757813	98.744987487793	178.571853637695	0.747022986412048	0.928286910057068	0.637941479682922	140.565216064453	22631
True	False	False	False	False	-2545.1884765625	1578.81018066406	306.123168945313	0.634376108646393	0.911426484584808	0.39033168554306	89.6521759033203	24744
True	False	False	False	False	-2544.724609375	1660.47412109375	209.627822875977	0.86881947517395	0.972719013690948	1	90.2328033447266	17054
True	False	False	False	False	-2542.90698242188	1634.67407226563	45.4748191833496	0.624288439750671	0.919317066669464	0.376543790102005	56.073169708252	2299
True	False	False	False	False	-2541.52172851563	1800.14392089844	97.6044921875	0.212825506925583	0.913624405860901	0.0788487792015076	97.738639831543	8601
True	False	False	False	False	-2539.07666015625	136.351593017578	25.5102653503418	0.705347895622253	0.933942139148712	0.516008198261261	49.0869560241699	1129
True	False	False	False	False	-2538.47534179688	1305.14270019531	174.135284423828	0.795551776885986	0.963977038860321	1	82.0127410888672	12876
True	False	False	False	False	-2538.3046875	1545.26953125	98.7136306762695	0.685747921466827	0.902256011962891	0.474708467721939	139.056182861328	12376
True	False	False	False	False	-2534.23364257813	1519.38562011719	257.320922851563	0.550552129745483	0.899246275424957	0.29297286272049	142.056030273438	32957
True	False	False	False	False	-2529.4990234375	143.05842590332	37.7108268737793	0.748016774654388	0.940318167209625	0.64181524515152	74.9411773681641	2548
True	False	False	False	False	-2519.6220703125	153.540908813477	144.188446044922	0.732868850231171	0.953374624252319	0.589046716690063	158.369232177734	20588
True	False	False	False	False	-2520.5009765625	1379.15393066406	124.223899841309	0.688489496707916	0.929714381694794	0.48009330034256	123.830360412598	13869
True	False	False	False	False	-2520.19604492188	1588.65161132813	123.114753723145	0.807714879512787	0.969339847564697	1	138	15318
True	False	False	False	False	-2519.21801757813	1341.01806640625	151.952453613281	0.791858732700348	0.964791834354401	1	92.9416046142578	12733
True	False	False	False	False	-2517.66650390625	1526.21533203125	100.931915283203	0.565450549125671	0.946475327014923	0.307878732681274	82.0769195556641	7469
True	False	False	False	False	-2509.57055664063	1630.23889160156	217.391815185547	0.704862415790558	0.963435113430023	0.514898300170898	76.8826522827148	15069
True	False	False	False	False	-2510.38598632813	1822.07739257813	67.6576614379883	0.657594740390778	0.90225613117218	0.425119489431381	129.803283691406	7918
True	False	False	False	False	-2504.64868164063	1562.54833984375	151.952453613281	0.842170178890228	0.963690519332886	1	79.7226257324219	10922
True	False	False	False	False	-2491.28369140625	1440.83471679688	242.902084350586	0.421850562095642	0.812209784984589	0.190224543213844	74.8630142211914	16395
True	False	False	False	False	-2475.60571289063	1800.72216796875	154.17073059082	0.697528183460236	0.948202073574066	0.498706638813019	85.0647506713867	11824
True	False	False	False	False	-2477.19580078125	1860.35266113281	16.6371288299561	0.76893937587738	0.938069105148315	0.747088372707367	92.1333312988281	1382
True	False	False	False	False	-2472.61645507813	1376.41003417969	220.719253540039	0.696006298065186	0.958244502544403	0.495474487543106	77.8090438842773	15484
True	False	False	False	False	-2472.72094726563	1585.52624511719	143.079315185547	0.764712512493134	0.950315177440643	0.720741987228394	74.0465087890625	9552
True	False	False	False	False	-2463.73413085938	1626.44067382813	84.2947845458984	0.819298386573792	0.953763663768768	1	73.1447372436523	5559
True	False	False	False	False	-2468.162109375	1641.88403320313	17.7462711334229	0.820201992988586	0.947792708873749	1	56.25	900
True	False	False	False	False	-2454.16796875	1486.79968261719	73.203369140625	0.747322142124176	0.923872232437134	0.639100313186646	135.984848022461	8975
True	False	False	False	False	-2443.58471679688	1612.12634277344	165.262145996094	0.747710049152374	0.945159792900085	0.640612363815308	79.308723449707	11817
True	False	False	False	False	-2452.3369140625	1808.03137207031	309.450592041016	0.29611948132515	0.839994072914124	0.117765657603741	107.394264221191	29963
True	False	False	False	False	-2449.51123046875	1635.61413574219	94.2770690917969	0.781477868556976	0.944947302341461	0.868022978305817	86.470588684082	7350
True	False	False	False	False	-2449.03295898438	1681.61938476563	52.1296730041504	0.727891564369202	0.958401501178741	0.574070274829865	98.3191452026367	4621
True	False	False	False	False	-2436.96118164063	1688.61254882813	277.285491943359	0.578405976295471	0.932373225688934	0.321552246809006	95.1920013427734	23798
True	False	False	False	False	-2449.11450195313	1898.28662109375	137.533599853516	0.130923688411713	0.960078120231628	0.0455579981207848	94.0080642700195	11657
True	False	False	False	False	-2439.56884765625	1780.52209472656	226.264953613281	0.615684568881989	0.948301136493683	0.365326970815659	120.372550964355	24556
True	False	False	False	False	-2427.86596679688	1499.36254882813	202.97297668457	0.787415683269501	0.956703543663025	1	77.0819702148438	14106
True	False	False	False	False	-2420.66015625	1455.58361816406	198.536407470703	0.71004980802536	0.954411208629608	0.527025043964386	76.2905044555664	13656
True	False	False	False	False	-2419.94311523438	1597.60278320313	129.769607543945	0.727007806301117	0.955902516841888	0.571508407592773	67.1196594238281	7853
True	False	False	False	False	-2419.85986328125	1755.4599609375	11.0914192199707	0.673765122890472	0.928999543190002	0.452423572540283	54.4000015258789	544
True	False	False	False	False	-2417.29956054688	1858.30151367188	241.792938232422	0.625407934188843	0.957745909690857	0.378038883209229	82.0366973876953	17884
True	False	False	False	False	-2393.54296875	1523.01672363281	235.138092041016	0.840952813625336	0.957308292388916	1	75.7216949462891	16053
True	False	False	False	False	-2407.8212890625	1778.36364746094	334.960876464844	0.728345990180969	0.96198183298111	0.575398445129395	93.7649002075195	28317
True	False	False	False	False	-2407.76831054688	1920.40844726563	103.150199890137	0.779191911220551	0.955981969833374	0.836726665496826	90.4946212768555	8416
True	False	False	False	False	-2404.91552734375	1873.74157714844	221.828384399414	0.482348322868347	0.95056289434433	0.233675166964531	77.1100006103516	15422
True	False	False	False	False	-2402.83618164063	1656.43115234375	82.0765075683594	0.8379065990448	0.959860801696777	1	92.6891860961914	6859
True	False	False	False	False	-2395.01245117188	1728.33764648438	271.739776611328	0.739425122737885	0.957065761089325	0.610384404659271	85.5755081176758	20966
True	False	False	False	False	-2386.17919921875	1640.39855957031	155.279876708984	0.449991106987	0.86173939704895	0.209560379385948	76.8714294433594	10762
True	False	False	False	False	-2380.74755859375	1732.46936035156	17.7462711334229	0.820201992988586	0.947792708873749	1	68.5	1096
True	False	False	False	False	-2368.85009765625	1943.89685058594	228.483245849609	0.570601642131805	0.953411936759949	0.313231915235519	73.6990280151367	15182
True	False	False	False	False	-2357.79052734375	1543.67333984375	309.450592041016	0.686654984951019	0.9378422498703	0.476477354764938	94.0931930541992	26252
True	False	False	False	False	-2354.76733398438	1697.54809570313	168.589569091797	0.770215749740601	0.947341620922089	0.755871534347534	158.013153076172	24018
True	False	False	False	False	-2353.27978515625	1977.11608886719	17.7462711334229	0.520357489585876	0.905319035053253	0.265091508626938	72.625	1162
True	False	False	False	False	-2347.28955078125	1614.39392089844	352.707153320313	0.79244863986969	0.96313065290451	1	95.7043991088867	30434
True	False	False	False	False	-2352.1875	1994.72998046875	1266.64013671875	0.097099557518959	0.969017326831818	0.0329800471663475	118.779335021973	135646
True	False	False	False	False	-2350.06469726563	1818.04943847656	303.904907226563	0.745924651622772	0.940123081207275	0.633738994598389	77.7554779052734	21305
True	False	False	False	False	-2346.78662109375	1986.43469238281	19.9645557403564	0.725530564785004	0.945084035396576	0.56728732585907	80.8888854980469	1456
True	False	False	False	False	-2344.86450195313	1556.65637207031	106.477630615234	0.794342398643494	0.952944219112396	1	148.97917175293	14302
True	False	False	False	False	-2339.32543945313	1673.58801269531	147.515884399414	0.439048498868942	0.907346487045288	0.20187409222126	73.1503753662109	9729
True	False	False	False	False	-2336.79736328125	1748.20629882813	321.651153564453	0.573730230331421	0.955088496208191	0.3165363073349	91.9172439575195	26656
True	False	False	False	False	-2336.99658203125	1864.01513671875	86.513069152832	0.726627349853516	0.909137666225433	0.570414066314697	145.871795654297	11378
True	False	False	False	False	-2336.11059570313	1896.65319824219	219.610107421875	0.624656915664673	0.95951509475708	0.377034962177277	82.9242401123047	16419
True	False	False	False	False	-2327.3828125	1648.31237792969	43.256534576416	0.817455768585205	0.96039891242981	1	63.4358978271484	2474
True	False	False	False	False	-2322.07006835938	1736.8203125	88.7313537597656	0.71274322271347	0.89887011051178	0.533566176891327	144.024993896484	11522
True	False	False	False	False	-2324.2421875	1927.6611328125	45.4748191833496	0.768088281154633	0.950805008411407	0.741466164588928	50.3902435302734	2066
True	False	False	False	False	-2316.00805664063	1883.64453125	229.592376708984	0.756795763969421	0.955787718296051	0.679494857788086	78.2125625610352	16190
True	False	False	False	False	-2310.28881835938	1834.82873535156	260.648345947266	0.812586665153503	0.964145720005035	1	80.8255310058594	18994
True	False	False	False	False	-2305.18701171875	1654.37536621094	258.430084228516	0.701022863388062	0.955181002616882	0.506290555000305	97.3090133666992	22673
True	False	False	False	False	-2297.77758789063	1747.84826660156	199.645553588867	0.679443836212158	0.947160243988037	0.462742656469345	85.5555572509766	15400
True	False	False	False	False	-2290.66796875	1688.56384277344	117.569046020508	0.651606142520905	0.899738252162933	0.415694743394852	155.075469970703	16438
True	False	False	False	False	-2292.009765625	1987.03234863281	155.279876708984	0.679850518703461	0.943457901477814	0.463497906923294	163.821426391602	22935
True	False	False	False	False	-2286.94140625	1705.23388671875	166.371292114258	0.457562834024429	0.836538910865784	0.215011462569237	81.8066635131836	12271
True	False	False	False	False	-2287.14453125	1786.35595703125	330.524291992188	0.760243654251099	0.946925580501556	0.696406126022339	79.9362411499023	23821
True	False	False	False	False	-2286.17041015625	1878.28979492188	240.683807373047	0.580693900585175	0.952907025814056	0.324041455984116	77.8755798339844	16899
True	False	False	False	False	-2285.83715820313	198.804077148438	17.7462711334229	0.507745087146759	0.875662326812744	0.254253089427948	32.4375	519
True	False	False	False	False	-2276.66186523438	1587.45190429688	229.592376708984	0.675793170928955	0.957204341888428	0.456061363220215	103.251205444336	21373
True	False	False	False	False	-2268.62329101563	1981.66479492188	270.630645751953	0.715653538703918	0.95574826002121	0.540836870670319	91.5983581542969	22350
True	False	False	False	False	-2268.05297851563	1892.71630859375	84.2947845458984	0.721413135528564	0.920196294784546	0.555903851985931	154.618423461914	11751
True	False	False	False	False	-2267.2373046875	1920.09460449219	258.430084228516	0.666415095329285	0.927455306053162	0.439654439687729	110.965667724609	25855
True	False	False	False	False	-2250.23754882813	1818.58728027344	273.958068847656	0.677249848842621	0.961326003074646	0.458706468343735	95.0566787719727	23479
True	False	False	False	False	-2236.79614257813	1752.95544433594	275.067199707031	0.535539567470551	0.904808163642883	0.278747826814651	69.6814498901367	17281
True	False	False	False	False	-2230.044921875	1830.80395507813	205.191253662109	0.560809314250946	0.962511479854584	0.303145527839661	69.8648681640625	12925
True	False	False	False	False	-2225.69018554688	1877.72802734375	177.462707519531	0.614238917827606	0.947814226150513	0.363488018512726	69.8874969482422	11182
True	False	False	False	False	-2221.7177734375	1959.51196289063	131.987884521484	0.770956814289093	0.93902599811554	0.761183798313141	113.638656616211	13523
True	False	False	False	False	-2216.92456054688	1732.15991210938	227.374099731445	0.573661983013153	0.954070448875427	0.316463798284531	79.3170700073242	16260
True	False	False	False	False	-2213.87158203125	1786.13159179688	209.627822875977	0.480789929628372	0.926862835884094	0.232462525367737	86.4391555786133	16337
True	False	False	False	False	-2205.08374023438	1895.09301757813	340.506591796875	0.498843371868134	0.930975437164307	0.246859043836594	88.6840362548828	27226
True	False	False	False	False	-2174.74853515625	1691.33471679688	141.970169067383	0.766845762729645	0.954182624816895	0.733563005924225	97.1171875	12431
True	False	False	False	False	-2179.29541015625	1830.39025878906	192.990692138672	0.807341575622559	0.953827917575836	1	73.9827575683594	12873
True	False	False	False	False	-2164.6298828125	1788.10864257813	189.663269042969	0.775857329368591	0.964714825153351	0.801449716091156	72.7309951782227	12437
True	False	False	False	False	-2166.22412109375	1989.6728515625	350.488861083984	0.831344902515411	0.964320123195648	1	88.5854415893555	27993
True	False	False	False	False	-2159.509765625	1858.40270996094	186.335845947266	0.67219865322113	0.941681921482086	0.449648559093475	72.9404754638672	12254
True	False	False	False	False	-2144.80834960938	1877.93872070313	169.698715209961	0.733056426048279	0.959026396274567	0.589630365371704	70.7320251464844	10822
True	False	False	False	False	-2141.759765625	1986.69653320313	137.533599853516	0.80334997177124	0.94036328792572	1	193.532257080078	23998
True	False	False	False	False	-2136.57690429688	1967.43017578125	124.223899841309	0.706682562828064	0.90613865852356	0.519085705280304	191.928573608398	21496
True	False	False	False	False	-2128.94384765625	1731.03088378906	252.884368896484	0.576016545295715	0.938877999782562	0.318977266550064	80.6008758544922	18377
True	False	False	False	False	-2109.92138671875	380.091186523438	44.3656768798828	0.822043120861053	0.960787534713745	1	44.2249984741211	1769
True	False	False	False	False	-2111.58911132813	1919.18566894531	169.698715209961	0.716570138931274	0.96293306350708	0.543172597885132	92.3790817260742	14134
True	False	False	False	False	-2108.87158203125	1970.44714355469	259.539215087891	0.551613569259644	0.909868121147156	0.294007807970047	66.6324768066406	15592
True	False	False	False	False	-2106.67163085938	1926.72924804688	32.1651153564453	0.564227819442749	0.967836797237396	0.306623667478561	63.5862083435059	1844
True	False	False	False	False	-2101.017578125	1881.65563964844	188.554138183594	0.788782000541687	0.963815748691559	1	86.8941192626953	14772
True	False	False	False	False	-2099.7783203125	357.745635986328	116.459907531738	0.843270182609558	0.960092186927795	1	170.914291381836	17946
True	False	False	False	False	-2089.64501953125	1902.2412109375	185.226699829102	0.507828295230865	0.896446883678436	0.254323154687881	173.82633972168	29029
True	False	False	False	False	-2089.0439453125	1997.48352050781	257.320922851563	0.647274434566498	0.938649415969849	0.409083664417267	82.3793106079102	19112
True	False	False	False	False	-2081.67065429688	1808.3984375	219.610107421875	0.747388184070587	0.952437341213226	0.639357149600983	69.7373733520508	13808
True	False	False	False	False	-2073.43676757813	2024.44458007813	170.807861328125	0.668624579906464	0.952914476394653	0.443426966667175	207.331161499023	31929
True	False	False	False	False	-2058.392578125	90.3838882446289	11.0914192199707	0.763594925403595	0.936281979084015	0.714360892772675	31	310
True	False	False	False	False	-2058.7578125	1930.107421875	177.462707519531	0.667819380760193	0.944360613822937	0.442045748233795	85.1624984741211	13626
True	False	False	False	False	-2046.69763183594	1869.27807617188	185.226699829102	0.782138645648956	0.948741972446442	0.878954946994781	66.1017990112305	11039
True	False	False	False	False	-2051.81713867188	1977.46520996094	98.7136306762695	0.8182532787323	0.957300961017609	1	185.314605712891	16493
True	False	False	False	False	-2044.47937011719	1912.62414550781	176.353576660156	0.805686175823212	0.959653615951538	1	83.289306640625	13243
True	False	False	False	False	-2028.55493164063	2003.20812988281	98.7136306762695	0.714771866798401	0.922746121883392	0.538611173629761	185.966293334961	16551
True	False	False	False	False	-2024.24450683594	1983.00024414063	277.285491943359	0.56195342540741	0.923448204994202	0.304304569959641	91.2760009765625	22819
True	False	False	False	False	-2011.96960449219	1854.69396972656	238.465515136719	0.835374057292938	0.967347145080566	1	77.6604614257813	16697
True	False	False	False	False	-2009.10424804688	1996.22387695313	15.5279874801636	0.528643012046814	0.923081934452057	0.272457957267761	51.3571434020996	719
True	False	False	False	False	-1992.66809082031	564.658081054688	179.680999755859	0.794242918491364	0.95129257440567	1	81.314811706543	13173
True	False	False	False	False	-1994.41320800781	1987.34692382813	100.931915283203	0.636548459529877	0.87702465057373	0.393397599458694	139.010986328125	12650
True	False	False	False	False	-1991.97570800781	648.666625976563	268.412353515625	0.743814587593079	0.956672430038452	0.625884413719177	81.9214859008789	19825
True	False	False	False	False	-1989.77758789063	1935.57104492188	271.739776611328	0.676607489585876	0.955190598964691	0.457536637783051	86.5755081176758	21211
True	False	False	False	False	-1982.41516113281	282.390472412109	88.7313537597656	0.83357036113739	0.963311195373535	1	152.6875	12215
True	False	False	False	False	-1977.02355957031	1887.34301757813	240.683807373047	0.762573838233948	0.964291512966156	0.708711802959442	80.2211990356445	17408
True	False	False	False	False	-1969.84594726563	351.027435302734	9.98227787017822	0.687235474586487	0.9244145154953	0.47761595249176	34.4444427490234	310
True	False	False	False	False	-1966.57299804688	2011.62316894531	178.571853637695	0.680477738380432	0.973841071128845	0.464667081832886	69.9813690185547	11267
True	False	False	False	False	-1961.05517578125	1980.80822753906	266.194061279297	0.676494359970093	0.95394766330719	0.45733118057251	90.966667175293	21832
True	False	False	False	False	-1946.37182617188	1922.26721191406	266.194061279297	0.56796669960022	0.941691994667053	0.310480237007141	79.6291656494141	19111
True	False	False	False	False	-1924.62927246094	1985.82739257813	204.082122802734	0.791718482971191	0.962821066379547	1	85.3695678710938	15708
True	False	False	False	False	-2270.82788085938	2061.1435546875	115.350761413574	0.594911336898804	0.959823191165924	0.340052515268326	115.057693481445	11966
True	False	False	False	False	-2258.375	2080.39965820313	165.262145996094	0.413951188325882	0.922579526901245	0.185039788484573	121.389259338379	18087
True	False	False	False	False	-2251.7880859375	2042.55603027344	299.468322753906	0.580880403518677	0.930422782897949	0.324245393276215	92.3777770996094	24942
True	False	False	False	False	-2222.92797851563	2096.92944335938	377.108276367188	0.341323643922806	0.854157209396362	0.141591846942902	147.364700317383	50104
True	False	False	False	False	-2183.36791992188	2143.3349609375	535.715576171875	0.211205676198006	0.967611730098724	0.0781468600034714	123.00414276123	59411
True	False	False	False	False	-2172.54150390625	2031.24475097656	272.848907470703	0.790698647499084	0.967866480350494	1	78.3739852905273	19280
True	False	False	False	False	-2161.15551757813	2133.0263671875	47.6931037902832	0.72429746389389	0.928595900535583	0.563820719718933	132.860458374023	5713
True	False	False	False	False	-2155.95825195313	2073.66577148438	28.8376903533936	0.696614444255829	0.938255786895752	0.496761053800583	47.038459777832	1223
True	False	False	False	False	-2154.62915039063	2112.68359375	180.790130615234	0.714127123355865	0.971012115478516	0.536996364593506	65.2822113037109	10641
True	False	False	False	False	-2145.51098632813	2047.82250976563	236.24723815918	0.631332397460938	0.943613111972809	0.38609504699707	95.1361465454102	20264
True	False	False	False	False	-2138.13232421875	2166.873046875	133.097030639648	0.700874388217926	0.92619514465332	0.505963504314423	158.425003051758	19011
True	False	False	False	False	-2129.42211914063	2186.974609375	109.805053710938	0.560491561889648	0.942446172237396	0.302824556827545	126.070709228516	12481
True	False	False	False	False	-2124.75854492188	2072.32666015625	225.155807495117	0.779315590858459	0.959508776664734	0.838229954242706	78.8620681762695	16009
True	False	False	False	False	-2119.49365234375	2110.27856445313	178.571853637695	0.714491307735443	0.952396154403687	0.537907063961029	66.3602447509766	10684
True	False	False	False	False	-2106.994140625	2064.68481445313	143.079315185547	0.353705376386642	0.877325713634491	0.148512616753578	69.8527145385742	9011
True	False	False	False	False	-2098.0478515625	2204.0400390625	415.92822265625	0.212967678904533	0.796498000621796	0.0789104700088501	123.650665283203	46369
True	False	False	False	False	-2090.30395507813	2103.20556640625	217.391815185547	0.53901207447052	0.941641330718994	0.28197169303894	75.8928604125977	14875
True	False	False	False	False	-2082.0947265625	2132.17578125	209.627822875977	0.772283971309662	0.958278656005859	0.771135985851288	74.2116394042969	14026
True	False	False	False	False	-2074.40087890625	2050.90673828125	201.863830566406	0.728215157985687	0.945523738861084	0.575015306472778	86.4340667724609	15731
True	False	False	False	False	-2068.49584960938	2233.11279296875	155.279876708984	0.265534788370132	0.945623934268951	0.102791838347912	132.321426391602	18525
True	False	False	False	False	-2057.89282226563	2033.04675292969	219.610107421875	0.617919385433197	0.930595993995667	0.368195086717606	210.055557250977	41591
True	False	False	False	False	-2052.80346679688	2222.38598632813	79.8582229614258	0.739838838577271	0.955605924129486	0.6118004322052	177.319442749023	12767
True	False	False	False	False	-2052.11059570313	2187.1689453125	44.3656768798828	0.703622102737427	0.944274544715881	0.512084782123566	93.6750030517578	3747
True	False	False	False	False	-2039.76513671875	2067.67358398438	226.264953613281	0.691882908344269	0.950771629810333	0.486921042203903	74.0980377197266	15116
True	False	False	False	False	-2040.87927246094	2191.8271484375	238.465515136719	0.683534741401672	0.947666704654694	0.470443338155746	81.0279083251953	17421
True	False	False	False	False	-2038.51892089844	2126.50244140625	205.191253662109	0.742880880832672	0.959107518196106	0.622496128082275	73.5513534545898	13607
True	False	False	False	False	-2037.75952148438	2239.53002929688	128.660461425781	0.638014316558838	0.956646144390106	0.395486831665039	99.8017272949219	11577
True	False	False	False	False	-2032.94653320313	2259.3232421875	178.571853637695	0.352682411670685	0.925717294216156	0.147933900356293	130.782608032227	21056
True	False	False	False	False	-2008.17297363281	2133.41235351563	192.990692138672	0.789468884468079	0.967607617378235	1	76.8908081054688	13379
True	False	False	False	False	-2001.02587890625	2060.67651367188	21.0736961364746	0.656467795372009	0.921901285648346	0.423319727182388	47	893
True	False	False	False	False	-1997.37292480469	2190.572265625	208.518692016602	0.689694046974182	0.951586842536926	0.482495874166489	71.6648941040039	13473
True	False	False	False	False	-2000.81872558594	2241.83276367188	181.899276733398	0.72121262550354	0.944068253040314	0.555363178253174	77.9756088256836	12788
True	False	False	False	False	-1997.94885253906	2280.353515625	327.196868896484	0.263504475355148	0.886251449584961	0.101827576756477	128.993225097656	38053
True	False	False	False	False	-1993.35607910156	2082.95947265625	250.666076660156	0.766497731208801	0.965526759624481	0.73140949010849	82.5309753417969	18652
True	False	False	False	False	-1990.91662597656	2110.9052734375	146.40673828125	0.790809690952301	0.94744348526001	1	181.939392089844	24016
True	False	False	False	False	-1985.63159179688	2045.77160644531	244.01123046875	0.6994309425354	0.946076154708862	0.502807199954987	88.6545486450195	19504
True	False	False	False	False	-1979.4267578125	2249.5498046875	118.678184509277	0.769594728946686	0.935754537582397	0.751542627811432	173.785049438477	18595
True	False	False	False	False	-1973.20532226563	2112.14501953125	201.863830566406	0.673253357410431	0.922722041606903	0.451513648033142	94.7747268676758	17249
True	False	False	False	False	-1973.16784667969	2164.52685546875	330.524291992188	0.791833221912384	0.961011350154877	1	85.15771484375	25377
True	False	False	False	False	-1967.43212890625	2296.43627929688	109.805053710938	0.552415251731873	0.943438470363617	0.294792115688324	93.6565628051758	9272
True	False	False	False	False	-1964.48803710938	2240.75073242188	178.571853637695	0.58861893415451	0.920132040977478	0.332847446203232	130.881988525391	21072
True	False	False	False	False	-1956.21752929688	2111.46069335938	29.9468326568604	0.707465767860413	0.93486762046814	0.520909607410431	54.3333320617676	1467
True	False	False	False	False	-1944.88903808594	2307.3525390625	130.878753662109	0.781607866287231	0.958814084529877	0.870086967945099	100.949150085449	11912
True	False	False	False	False	-1939.82861328125	2063.8818359375	198.536407470703	0.659878015518188	0.965515494346619	0.428804665803909	71.1284942626953	12732
True	False	False	False	False	-1935.0771484375	2120.4296875	16.6371288299561	0.646814525127411	0.921669483184814	0.408391445875168	44.466667175293	667
True	False	False	False	False	-1931.80126953125	2328.455078125	122.005615234375	0.381631165742874	0.924955725669861	0.164820894598961	88.4909057617188	9734
True	False	False	False	False	-1927.50793457031	2083.39184570313	84.2947845458984	0.741048753261566	0.913038194179535	0.615993499755859	161.223678588867	12253
True	False	False	False	False	-1927.45642089844	2205.71752929688	285.049468994141	0.759402334690094	0.966855645179749	0.692145943641663	78.0194549560547	20051
True	False	False	False	False	-1915.03759765625	2033.87145996094	155.279876708984	0.695782601833344	0.941818833351135	0.495003014802933	79.6999969482422	11158
True	False	False	False	False	-1921.12707519531	2097.26684570313	164.153015136719	0.398868948221207	0.816542387008667	0.175412744283676	69.8918914794922	10344
True	False	False	False	False	-1911.83666992188	2144.41748046875	149.734161376953	0.693598926067352	0.907811224460602	0.490445405244827	166.548141479492	22484
True	False	False	False	False	-1911.58251953125	2233.734375	167.480438232422	0.622444927692413	0.87891674041748	0.374100029468536	162.913909912109	24600
True	False	False	False	False	-1909.70544433594	2333.85595703125	56.5662384033203	0.789839804172516	0.958401501178741	1	95.7843170166016	4885
True	False	False	False	False	-196.89387512207	-3560.99951171875	11.0914192199707	0.619482219219208	0.884443521499634	0.37021940946579	93.3000030517578	933
True	False	False	False	False	-232.185775756836	-3560.2783203125	134.206176757813	0.706714987754822	0.959169626235962	0.51916092634201	110.05785369873	13317
True	False	False	False	False	-177.120452880859	-3554.4892578125	273.958068847656	0.564012944698334	0.90458083152771	0.306403696537018	123.850204467773	30591
True	False	False	False	False	-377.528533935547	-3551.47729492188	122.005615234375	0.813822686672211	0.95800256729126	1	116.436363220215	12808
True	False	False	False	False	-403.943603515625	-3547.13012695313	253.993499755859	0.524920344352722	0.921634793281555	0.269123136997223	124.165939331055	28434
True	False	False	False	False	-489.809356689453	-3543.97143554688	14.4188451766968	0.68755978345871	0.937094211578369	0.478254348039627	104	1352
True	False	False	False	False	-567.568908691406	-3525.55151367188	128.660461425781	0.789452075958252	0.958860516548157	1	106.232757568359	12323
True	False	False	False	False	-632.842407226563	-3520.52075195313	258.430084228516	0.402835518121719	0.915283739566803	0.177911028265953	143.609436035156	33461
True	False	False	False	False	-685.422302246094	-3517.69262695313	48.80224609375	0.824289858341217	0.956683158874512	1	114.704544067383	5047
True	False	False	False	False	-720.172058105469	-3505.46215820313	136.424453735352	0.545853614807129	0.927083015441895	0.288439035415649	134.227645874023	16510
True	False	False	False	False	-811.026672363281	-3493.3017578125	54.3479537963867	0.72859126329422	0.948766052722931	0.576118588447571	112.897956848145	5532
True	False	False	False	False	-845.088806152344	-3476.13208007813	260.648345947266	0.377671122550964	0.863253533840179	0.162446230649948	109.310638427734	25688
True	False	False	False	False	-919.980407714844	-3458.01049804688	117.569046020508	0.544603586196899	0.932606101036072	0.287245690822601	114.707550048828	12159
True	False	False	False	False	-1000.16296386719	-3441.87841796875	127.551322937012	0.77388209104538	0.947917997837067	0.783978283405304	121.773910522461	14004
True	False	False	False	False	-1080.57873535156	-3432.21337890625	11.0914192199707	0.55325049161911	0.880693912506104	0.295611768960953	121.599998474121	1216
True	False	False	False	False	-1030.33508300781	-3431.986328125	344.943145751953	0.26732137799263	0.786827623844147	0.10364331305027	121.398712158203	37755
True	False	False	False	False	-1100.69274902344	-3414.81201171875	66.5485153198242	0.729813098907471	0.941413700580597	0.579738736152649	123.083335876465	7385
True	False	False	False	False	-1119.30480957031	-3408.96118164063	137.533599853516	0.706285059452057	0.951297760009766	0.518165111541748	134.943542480469	16733
True	False	False	False	False	-1167.2744140625	-3387.080078125	181.899276733398	0.811811208724976	0.961374282836914	1	157.987808227539	25910
True	False	False	False	False	-1266.79907226563	-3368.8837890625	66.5485153198242	0.284768342971802	0.888022422790527	0.11210772395134	123.466667175293	7408
True	False	False	False	False	-1302.68981933594	-3355.35546875	23.2919807434082	0.510869145393372	0.898017346858978	0.256897181272507	123.428573608398	2592
True	False	False	False	False	-1321.72741699219	-3334.59545898438	183.008422851563	0.790551066398621	0.941619038581848	1	181.751510620117	29989
True	False	False	False	False	-1358.19226074219	-3322.93212890625	115.350761413574	0.769432365894318	0.932677507400513	0.750428736209869	155.730773925781	16196
True	False	False	False	False	-1395.89953613281	-3290.501953125	79.8582229614258	0.670732975006104	0.953584969043732	0.447078943252563	92.3055572509766	6646
True	False	False	False	False	-1411.59130859375	-3281.93237304688	485.804168701172	0.294929265975952	0.902701795101166	0.117166623473167	142.876708984375	62580
True	False	False	False	False	-1474.14660644531	-3263.42114257813	113.132476806641	0.81917679309845	0.962346732616425	1	118.5	12087
True	False	False	False	False	-1546.26611328125	-3237.99951171875	103.150199890137	0.793185532093048	0.96119749546051	1	119.978492736816	11158
True	False	False	False	False	-1588.07983398438	-3218.20776367188	104.259346008301	0.811947047710419	0.959297358989716	1	140.308517456055	13189
True	False	False	False	False	-1615.64184570313	-3199.91040039063	83.1856460571289	0.797147572040558	0.959277153015137	1	116.160003662109	8712
True	False	False	False	False	-1662.525390625	-3176.123046875	53.2388153076172	0.80851811170578	0.953352153301239	1	108.145835876465	5191
True	False	False	False	False	-1705.46130371094	-3156.10717773438	83.1856460571289	0.792507886886597	0.958638429641724	1	110.279998779297	8271
True	False	False	False	False	-1727.72973632813	-3156.01586914063	43.256534576416	0.474378526210785	0.933566033840179	0.227530583739281	110.615386962891	4314
True	False	False	False	False	-1761.43444824219	-3137.73291015625	44.3656768798828	0.446396142244339	0.913506090641022	0.207010716199875	110.824996948242	4433
True	False	False	False	False	-1782.07971191406	-3106.61938476563	145.297592163086	0.749359428882599	0.958477795124054	0.647161543369293	121.145034790039	15870
True	False	False	False	False	-1842.06103515625	-3088.58666992188	21.0736961364746	0.602947294712067	0.914185225963593	0.349546879529953	105.421051025391	2003
True	False	False	False	False	-1890.3583984375	-2964.62915039063	196.318130493164	0.67950177192688	0.951577365398407	0.462850153446198	82.5254211425781	14607
True	False	False	False	False	-1901.44604492188	-2925.5263671875	174.135284423828	0.806629836559296	0.974237143993378	1	78.4012756347656	12309
True	False	False	False	False	-1906.79382324219	-2643.966796875	139.751892089844	0.686032891273499	0.961346685886383	0.475262850522995	70.8412704467773	8926
True	False	False	False	False	-1904.70483398438	-2902.61010742188	143.079315185547	0.662772297859192	0.948863625526428	0.433552443981171	82.9767456054688	10704
True	False	False	False	False	-1881.51550292969	-2900.2861328125	168.589569091797	0.827595233917236	0.961346685886383	1	83.7894744873047	12736
True	False	False	False	False	-1903.73071289063	-2803.96337890625	191.881561279297	0.76079136133194	0.951999008655548	0.699229896068573	80.9884414672852	14011
True	False	False	False	False	-1903.73510742188	-2669.17138671875	202.97297668457	0.822699785232544	0.957430899143219	1	87.2185821533203	15961
True	False	False	False	False	-1903.61022949219	-2873.04614257813	125.333038330078	0.586306929588318	0.937214493751526	0.330248296260834	67.0442504882813	7576
True	False	False	False	False	-1891.80200195313	-2826.79736328125	155.279876708984	0.770017266273499	0.961150467395782	0.754476308822632	70.7785720825195	9909
True	False	False	False	False	-1902.71081542969	-2768.03271484375	21.0736961364746	0.765837788581848	0.936461865901947	0.727394282817841	66.7368392944336	1268
True	False	False	False	False	-1887.07446289063	-2753.77368164063	198.536407470703	0.71004980802536	0.957772374153137	0.527025043964386	79.7039108276367	14267
True	False	False	False	False	-1899.50634765625	-2733.96362304688	146.40673828125	0.842007040977478	0.96301281452179	1	81.1969680786133	10718
True	False	False	False	False	-1887.31188964844	-2707.03564453125	230.701522827148	0.81511652469635	0.963405191898346	1	75.2067337036133	15643
True	False	False	False	False	-1883.302734375	-2622.19946289063	151.952453613281	0.735381960868835	0.961620807647705	0.596992313861847	77.4233551025391	10607
True	False	False	False	False	-1881.19909667969	-3064.35986328125	257.320922851563	0.0804971978068352	0.882413566112518	0.0270267874002457	103.99137878418	24126
True	False	False	False	False	-1877.38061523438	-3025.13793945313	47.6931037902832	0.770316362380981	0.947131156921387	0.756583452224731	85	3655
True	False	False	False	False	-1849.11608886719	-3022.05297851563	220.719253540039	0.549570977687836	0.910634517669678	0.292019724845886	80.5929641723633	16038
True	False	False	False	False	-1879.50708007813	-3010.17651367188	175.244430541992	0.84810471534729	0.973666846752167	1	180.5	28519
True	False	False	False	False	-1854.6943359375	-2990.36108398438	48.80224609375	0.535196304321289	0.916452467441559	0.278431236743927	82.5454559326172	3632
True	False	False	False	False	-1865.08825683594	-2980.330078125	129.769607543945	0.818419456481934	0.957675635814667	1	175.521362304688	20536
True	False	False	False	False	-1854.81884765625	-2882.97998046875	251.77522277832	0.633324563503265	0.950813829898834	0.38886022567749	79.0660781860352	17948
True	False	False	False	False	-1876.88000488281	-2841.79663085938	157.498153686523	0.652763843536377	0.958160042762756	0.41749033331871	76.8661956787109	10915
True	False	False	False	False	-1863.7607421875	-2768.33544921875	201.863830566406	0.759644508361816	0.964531660079956	0.693363130092621	76.8186798095703	13981
True	False	False	False	False	-1872.09594726563	-2736.634765625	139.751892089844	0.774550676345825	0.955561459064484	0.789673984050751	78.6825408935547	9914
True	False	False	False	False	-1853.68371582031	-2703.451171875	270.630645751953	0.641924560070038	0.92032265663147	0.401142627000809	72.2418060302734	17627
True	False	False	False	False	-1861.76684570313	-2653.06298828125	141.970169067383	0.673494637012482	0.949541032314301	0.451942265033722	64.390625	8242
True	False	False	False	False	-1852.71813964844	-2952.37451171875	225.155807495117	0.772747278213501	0.956438362598419	0.774755537509918	90.9950714111328	18472
True	False	False	False	False	-1838.75439453125	-2922.748046875	241.792938232422	0.739365100860596	0.946307957172394	0.610179662704468	85.4403686523438	18626
True	False	False	False	False	-1849.07727050781	-2794.83422851563	257.320922851563	0.563304722309113	0.892107605934143	0.305680006742477	84.2758636474609	19552
True	False	False	False	False	-1847.78332519531	-2677.0869140625	128.660461425781	0.759870648384094	0.954722940921783	0.694506108760834	67.4913787841797	7829
True	False	False	False	False	-1841.27380371094	-2838.08959960938	269.521484375	0.752589106559753	0.956337511539459	0.66059672832489	81.0823059082031	19703
True	False	False	False	False	-1837.138671875	-2987.126953125	175.244430541992	0.694826781749725	0.959565699100494	0.492997974157333	85.544303894043	13516
True	False	False	False	False	-1832.8935546875	-3094.50073242188	23.2919807434082	0.550251126289368	0.867410659790039	0.292680114507675	107.428573608398	2256
True	False	False	False	False	-1806.20727539063	-3075.67749023438	283.940338134766	0.704015791416168	0.947165548801422	0.512974381446838	101.12890625	25889
True	False	False	False	False	-1824.28735351563	-3014.39404296875	185.226699829102	0.800133466720581	0.952359735965729	1	83.0778427124023	13874
True	False	False	False	False	-1822.05712890625	-2746.2265625	222.937530517578	0.734859645366669	0.959460079669952	0.595318257808685	84.2288589477539	16930
True	False	False	False	False	-1826.130859375	-2370.24951171875	32.1651153564453	0.820795118808746	0.95398223400116	1	42	1218
True	False	False	False	False	-1812.97998046875	-2972.34301757813	186.335845947266	0.797351360321045	0.957994103431702	1	81.0178604125977	13611
True	False	False	False	False	-1798.19799804688	-2939.20581054688	181.899276733398	0.744097054004669	0.949052512645721	0.626919984817505	80.2621917724609	13163
True	False	False	False	False	-1811.48266601563	-2768.47778320313	200.754699707031	0.689001262187958	0.902936220169067	0.481111228466034	174.546966552734	31593
True	False	False	False	False	-1809.63256835938	-2875.34594726563	202.97297668457	0.741266191005707	0.946758329868317	0.616755366325378	91.0819702148438	16668
True	False	False	False	False	-1808.54504394531	-2794.64721679688	261.757507324219	0.517544269561768	0.936116099357605	0.262635678052902	98.6779632568359	23288
True	False	False	False	False	-1795.70251464844	-3037.45385742188	167.480438232422	0.791255295276642	0.95843768119812	1	84.9801330566406	12832
True	False	False	False	False	-1775.00830078125	-3029.30517578125	179.680999755859	0.676167130470276	0.959458589553833	0.456737786531448	84.3024673461914	13657
True	False	False	False	False	-1795.236328125	-2908.42260742188	143.079315185547	0.734764277935028	0.950741708278656	0.595013916492462	109.620155334473	14141
True	False	False	False	False	-1789.73266601563	-2887.91088867188	249.556930541992	0.763106167316437	0.937720358371735	0.711635947227478	187.311111450195	42145
True	False	False	False	False	-1789.17309570313	-2993.66455078125	217.391815185547	0.746100842952728	0.962380647659302	0.634407699108124	82.0306091308594	16078
True	False	False	False	False	-1777.56140136719	-2960.94018554688	164.153015136719	0.695850491523743	0.965300559997559	0.495146036148071	75.6486511230469	11196
True	False	False	False	False	-1782.49719238281	-2919.84741210938	136.424453735352	0.837091445922852	0.965338468551636	1	86.7886199951172	10675
True	False	False	False	False	-1765.50402832031	-2877.6904296875	208.518692016602	0.758778512477875	0.965590238571167	0.689045190811157	88.3989334106445	16619
True	False	False	False	False	-1782.10803222656	-2835.44555664063	349.379699707031	0.286031097173691	0.774883151054382	0.112731128931046	79.8190460205078	25143
True	False	False	False	False	-1778.82263183594	-2788.974609375	263.975769042969	0.731520116329193	0.962420582771301	0.584892332553864	82.6596603393555	19673
True	False	False	False	False	-1776.35876464844	-2746.43359375	201.863830566406	0.692807912826538	0.948437988758087	0.488814681768417	85.2362670898438	15513
True	False	False	False	False	-1763.35913085938	-3114.51708984375	147.515884399414	0.768738806247711	0.945112228393555	0.745747148990631	169.819549560547	22586
True	False	False	False	False	-1759.17797851563	-3047.28930664063	167.480438232422	0.747460305690765	0.971690535545349	0.639637768268585	80.6688766479492	12181
True	False	False	False	False	-1758.86511230469	-3003.84130859375	204.082122802734	0.754585862159729	0.957731068134308	0.669352471828461	85.5815200805664	15747
True	False	False	False	False	-1749.59826660156	-2971.77880859375	174.135284423828	0.814603447914124	0.963548243045807	1	82.6305694580078	12973
True	False	False	False	False	-1743.08947753906	-2813.72509765625	207.409545898438	0.63931268453598	0.94720184803009	0.397351384162903	87.0427780151367	16277
True	False	False	False	False	-1742.25	-3142.25317382813	32.1651153564453	0.776993036270142	0.955226957798004	0.812498211860657	106.931037902832	3101
True	False	False	False	False	-1698.74975585938	-3137.23583984375	181.899276733398	0.667707562446594	0.956084012985229	0.441854596138	89.6402435302734	14701
True	False	False	False	False	-1740.17736816406	-3068.5263671875	181.899276733398	0.712041795253754	0.943220853805542	0.53184562921524	80.9756088256836	13280
True	False	False	False	False	-1738.59594726563	-2908.37841796875	246.229507446289	0.692818701267242	0.959151864051819	0.488836824893951	91.3108139038086	20271
True	False	False	False	False	-1732.87390136719	-3024.69995117188	226.264953613281	0.697432041168213	0.952155351638794	0.498501241207123	85.2450942993164	17390
True	False	False	False	False	-1730.79089355469	-3122.88232421875	271.739776611328	0.535269141197205	0.922451019287109	0.278498381376266	119.661224365234	29317
True	False	False	False	False	-1703.98950195313	-3100.85961914063	265.084930419922	0.74824070930481	0.953192889690399	0.642697751522064	87.2510452270508	20853
True	False	False	False	False	-1700.22412109375	-3023.49438476563	235.138092041016	0.724782347679138	0.971881926059723	0.565177738666534	83.7264175415039	17750
True	False	False	False	False	-1725.53796386719	-2958.23022460938	166.371292114258	0.825018525123596	0.956099689006805	1	82.7799987792969	12417
True	False	False	False	False	-1728.13916015625	-2854.5380859375	14.4188451766968	0.742955923080444	0.934609174728394	0.622766435146332	52.3076934814453	680
True	False	False	False	False	-1726.35681152344	-2824.77612304688	199.645553588867	0.735508561134338	0.956004440784454	0.597400009632111	98.1611099243164	17669
True	False	False	False	False	-1723.22106933594	-2784.64672851563	231.810668945313	0.525893330574036	0.972461104393005	0.269990772008896	76.148323059082	15915
True	False	False	False	False	-1720.19555664063	-2989.79614257813	171.917007446289	0.815559864044189	0.955771505832672	1	87.5225830078125	13566
True	False	False	False	False	-1701.43200683594	-2979.33740234375	114.241622924805	0.827207922935486	0.960092186927795	1	85.7669906616211	8834
True	False	False	False	False	-1705.88012695313	-2928.80322265625	222.937530517578	0.595764398574829	0.951762139797211	0.341044485569	83.3184051513672	16747
True	False	False	False	False	-1706.9619140625	-2773.59521484375	183.008422851563	0.735016465187073	0.96909087896347	0.595819652080536	80.6666641235352	13310
True	False	False	False	False	-1706.03466796875	-2867.51928710938	215.173538208008	0.681748032569885	0.95763885974884	0.467051416635513	90.1804122924805	17495
True	False	False	False	False	-1703.37768554688	-2954.93627929688	180.790130615234	0.806861162185669	0.963144242763519	1	84.1288375854492	13713
True	False	False	False	False	-1698.21044921875	-3069.08349609375	256.211791992188	0.637944161891937	0.944717586040497	0.395386517047882	80.9090881347656	18690
True	False	False	False	False	-1688.94934082031	-2990.2919921875	110.914192199707	0.827440023422241	0.961780726909637	1	85.3000030517578	8530
True	False	False	False	False	-1686.83984375	-1963.96740722656	148.625015258789	0.737016499042511	0.948956847190857	0.602312028408051	90.5298538208008	12131
True	False	False	False	False	-1684.755859375	-2910.06665039063	51.0205307006836	0.861757576465607	0.96843945980072	1	61.8913040161133	2847
True	False	False	False	False	-1683.60949707031	-3160.77294921875	131.987884521484	0.842022597789764	0.962540864944458	1	127.890754699707	15219
True	False	False	False	False	-1670.11279296875	-3126.8701171875	109.805053710938	0.819165587425232	0.963398873806	1	74.9797973632813	7423
True	False	False	False	False	-1675.33825683594	-3045.6533203125	208.518692016602	0.76819783449173	0.935029327869415	0.742179989814758	179.276596069336	33704
True	False	False	False	False	-1681.41064453125	-2941.56884765625	133.097030639648	0.765460968017578	0.945862710475922	0.725139915943146	90.591667175293	10871
True	False	False	False	False	-1683.51928710938	-2840.46875	219.610107421875	0.775928199291229	0.956453382968903	0.802115738391876	84.7575759887695	16782
True	False	False	False	False	-1680.20275878906	-2889.650390625	228.483245849609	0.615160584449768	0.943952858448029	0.364658981561661	85.291259765625	17570
True	False	False	False	False	-1674.56677246094	-2723.33154296875	134.206176757813	0.814258515834808	0.959091484546661	1	73.388427734375	8880
True	False	False	False	False	-1669.2216796875	-3008.02221679688	440.329345703125	0.62965315580368	0.918652713298798	0.383786469697952	183.755661010742	72951
True	False	False	False	False	-1667.83544921875	-2916.76440429688	168.589569091797	0.752410411834717	0.950324833393097	0.659830510616302	76.7105255126953	11660
True	False	False	False	False	-1658.68566894531	-3087.6787109375	226.264953613281	0.840918958187103	0.96475213766098	1	89.6519622802734	18289
True	False	False	False	False	-1658.01696777344	-2614.11938476563	76.5307922363281	0.83928507566452	0.963134229183197	1	59.0724639892578	4076
True	False	False	False	False	-1651.39086914063	-3186.7802734375	84.2947845458984	0.819298386573792	0.967140793800354	1	134.881576538086	10251
True	False	False	False	False	-1610.42065429688	-3180.95141601563	165.262145996094	0.78077507019043	0.962079882621765	0.857489347457886	91.9597320556641	13702
True	False	False	False	False	-1646.87731933594	-3139.681640625	188.554138183594	0.724954545497894	0.956897079944611	0.565661549568176	86.7352905273438	14745
True	False	False	False	False	-1647.81481933594	-3053.5986328125	59.8936653137207	0.718682765960693	0.931575179100037	0.54864364862442	116.703704833984	6302
True	False	False	False	False	-1647.43957519531	-3005.7958984375	65.4393768310547	0.614758133888245	0.96769505739212	0.364147037267685	93	5487
True	False	False	False	False	-1647.04272460938	-2973.14599609375	288.376892089844	0.751398801803589	0.954116702079773	0.655545711517334	85.0730743408203	22119
True	False	False	False	False	-1643.84436035156	-3168.64013671875	208.518692016602	0.721730709075928	0.945558369159698	0.556762754917145	105.069145202637	19753
True	False	False	False	False	-1611.03295898438	-3106.2998046875	204.082122802734	0.729883551597595	0.971952974796295	0.579949259757996	86.375	15893
True	False	False	False	False	-1643.82531738281	-3104.98388671875	140.861022949219	0.810112833976746	0.954732000827789	1	104.645668029785	13290
True	False	False	False	False	-1631.49035644531	-3086.74584960938	70.9850845336914	0.778467297554016	0.958397746086121	0.828254580497742	87.34375	5590
True	False	False	False	False	-1632.82495117188	-3062.5498046875	481.367614746094	0.616133570671082	0.901564478874207	0.365900725126266	190.207366943359	82550
True	False	False	False	False	-1642.73327636719	-2938.45971679688	164.153015136719	0.702428579330444	0.950794041156769	0.5094074010849	70.2094573974609	10391
True	False	False	False	False	-1642.43994140625	-2835.07348632813	217.391815185547	0.576638698577881	0.926963031291962	0.319645345211029	82.1938781738281	16110
True	False	False	False	False	-1638.67138671875	-2819.0869140625	160.825576782227	0.474919140338898	0.928294241428375	0.22794297337532	76.8896560668945	11149
True	False	False	False	False	-1637.521484375	-3036.41357421875	77.6399383544922	0.781193256378174	0.944661200046539	0.863637804985046	105.485717773438	7384
True	False	False	False	False	-1625.30993652344	-3011.98657226563	259.539215087891	0.757999539375305	0.937330543994904	0.685239017009735	175.111114501953	40976
True	False	False	False	False	-1630.380859375	-2870.92504882813	206.300399780273	0.825437128543854	0.960566341876984	1	80.7849426269531	15026
True	False	False	False	False	-1610.81066894531	-2893.05224609375	179.680999755859	0.648191511631012	0.941290140151978	0.410469472408295	75.0370407104492	12156
True	False	False	False	False	-1610.20922851563	-3081.83544921875	181.899276733398	0.831022262573242	0.967034101486206	1	181.378051757813	29746
True	False	False	False	False	-1608.7041015625	-2963.72045898438	242.902084350586	0.673121452331543	0.951910495758057	0.451279699802399	86.9543380737305	19043
True	False	False	False	False	-1608.82666015625	-2937.509765625	240.683807373047	0.684598743915558	0.937567830085754	0.472484886646271	94.5622100830078	20520
True	False	False	False	False	-1603.02429199219	-3210.86157226563	107.586769104004	0.660145282745361	0.923237681388855	0.429239451885223	143.567016601563	13926
True	False	False	False	False	-1568.79809570313	-3201.5927734375	100.931915283203	0.786033868789673	0.96260392665863	1	77.9450531005859	7093
True	False	False	False	False	-1593.25927734375	-3170.21655273438	53.2388153076172	0.761617660522461	0.938496232032776	0.703567922115326	62.9791679382324	3023
True	False	False	False	False	-1600.708984375	-3045.77221679688	221.828384399414	0.697163939476013	0.951757907867432	0.497929245233536	84.8450012207031	16969
True	False	False	False	False	-1594.18322753906	-2836.20971679688	185.226699829102	0.73440557718277	0.956717729568481	0.593872606754303	88.1676635742188	14724
True	False	False	False	False	-1594.05493164063	-3017.52294921875	161.934722900391	0.757529318332672	0.921071827411652	0.682975828647614	162.876708984375	23780
True	False	False	False	False	-1586.89831542969	-2996.90185546875	168.589569091797	0.770215749740601	0.958387315273285	0.755871534347534	90.690788269043	13785
True	False	False	False	False	-1582.01171875	-2857.1513671875	133.097030639648	0.726596474647522	0.946379482746124	0.570325434207916	87.0500030517578	10446
True	False	False	False	False	-1580.17175292969	-3076.2158203125	307.232330322266	0.418001532554626	0.908393442630768	0.187685623764992	82.3682327270508	22816
True	False	False	False	False	-1579.75463867188	-3185.38330078125	35.4925422668457	0.795358955860138	0.956876516342163	1	60.59375	1939
True	False	False	False	False	-1578.7470703125	-3142.68701171875	230.701522827148	0.605567395687103	0.925424814224243	0.352717220783234	84	17472
True	False	False	False	False	-1579.45031738281	-2891.416015625	109.805053710938	0.844358801841736	0.95887416601181	1	79.3333358764648	7854
True	False	False	False	False	-1576.87805175781	-2911.783203125	197.427261352539	0.765901625156403	0.956019997596741	0.727778673171997	82.6741561889648	14716
True	False	False	False	False	-1575.58654785156	-2875.7080078125	119.787330627441	0.832143545150757	0.95934933423996	1	83.8611145019531	9057
True	False	False	False	False	-1564.22058105469	-3223.54321289063	122.005615234375	0.79117214679718	0.959216058254242	1	104.099998474121	11451
True	False	False	False	False	-1555.17224121094	-3175.26684570313	238.465515136719	0.637260437011719	0.926762521266937	0.394410252571106	79.2744216918945	17044
True	False	False	False	False	-1542.65905761719	-3121.17456054688	161.934722900391	0.768204808235168	0.95706182718277	0.742225527763367	84.8287658691406	12385
True	False	False	False	False	-1561.77893066406	-3102.08129882813	188.554138183594	0.731479048728943	0.943507671356201	0.584767043590546	82.4941177368164	14024
True	False	False	False	False	-1537.79443359375	-3071.29663085938	183.008422851563	0.662569463253021	0.957046389579773	0.433216869831085	79.1272735595703	13056
True	False	False	False	False	-1559.28125	-2985.36743164063	174.135284423828	0.777160704135895	0.948496460914612	0.814203679561615	128.783432006836	20219
True	False	False	False	False	-1557.54992675781	-2842.98974609375	151.952453613281	0.761225640773773	0.960952281951904	0.701497912406921	73.8613128662109	10119
True	False	False	False	False	-1555.7548828125	-2962.26489257813	224.046676635742	0.778208315372467	0.951419293880463	0.825352907180786	90.9207916259766	18366
True	False	False	False	False	-1542.55578613281	-2935.89086914063	250.666076660156	0.682081937789917	0.947987616062164	0.467681854963303	87.1991119384766	19707
True	False	False	False	False	-1542.0830078125	-3016.84838867188	281.722045898438	0.816412448883057	0.949176490306854	1	84.4133834838867	21441
True	False	False	False	False	-1533.06323242188	-3154.40576171875	202.97297668457	0.696614563465118	0.945737063884735	0.496761292219162	76.349723815918	13972
True	False	False	False	False	-1528.04150390625	-3090.13232421875	139.751892089844	0.693015515804291	0.950276136398315	0.489241719245911	74	9324
True	False	False	False	False	-1527.87524414063	-3040.34106445313	31.0559749603271	0.792491853237152	0.946757137775421	1	57.7142868041992	1616
True	False	False	False	False	-1522.28857421875	-2887.8857421875	257.320922851563	0.460143983364105	0.879557371139526	0.216895431280136	73.75	17110
True	False	False	False	False	-1520.20874023438	-3251.15869140625	174.135284423828	0.585639417171478	0.94095379114151	0.329502552747726	153.089172363281	24035
True	False	False	False	False	-1491.73352050781	-3249.24560546875	191.881561279297	0.75111722946167	0.931878924369812	0.654368281364441	189.526016235352	32788
True	False	False	False	False	-1515.06286621094	-3221.41455078125	320.542022705078	0.508297204971313	0.884933888912201	0.254718452692032	145.519027709961	42055
True	False	False	False	False	-1507.27624511719	-3189.36767578125	29.9468326568604	0.707465767860413	0.931988120079041	0.520909607410431	59	1593
True	False	False	False	False	-1504.1494140625	-3061.8984375	398.181945800781	0.337358057498932	0.700780093669891	0.139413118362427	91.3008346557617	32777
True	False	False	False	False	-1513.50964355469	-2025.94750976563	179.680999755859	0.758721351623535	0.955333292484283	0.688763201236725	56.7592582702637	9195
True	False	False	False	False	-1511.29125976563	-2980.20776367188	245.120376586914	0.68229866027832	0.961348414421082	0.46809196472168	88.3257904052734	19520
True	False	False	False	False	-1509.08020019531	-2938.3056640625	219.610107421875	0.769321203231812	0.965129494667053	0.749670028686523	88.3131332397461	17486
True	False	False	False	False	-1496.27868652344	-2865.05126953125	116.459907531738	0.703312635421753	0.967671990394592	0.511387825012207	62.238094329834	6535
True	False	False	False	False	-1493.25476074219	-3150.0458984375	322.760314941406	0.770977973937988	0.956586718559265	0.761337876319885	89.4742279052734	26037
True	False	False	False	False	-1490.265625	-2843.78588867188	136.424453735352	0.784597456455231	0.954732000827789	0.938117504119873	98.634147644043	12132
True	False	False	False	False	-1489.21801757813	-3207.88330078125	270.630645751953	0.811845362186432	0.955345273017883	1	113.971313476563	27809
True	False	False	False	False	-1478.81030273438	-3012.01220703125	425.910522460938	0.823972463607788	0.963315486907959	1	90.7916641235352	34864
True	False	False	False	False	-1485.39709472656	-2914.36010742188	133.097030639648	0.807529091835022	0.963469326496124	1	84.1500015258789	10098
True	False	False	False	False	-1484.43273925781	-2376.52954101563	255.102645874023	0.795297622680664	0.947947323322296	1	81.8869552612305	18834
True	False	False	False	False	-1478.05871582031	-2959.77197265625	138.64274597168	0.56195342540741	0.915035963058472	0.304304569959641	64.2080001831055	8026
True	False	False	False	False	-1466.69689941406	-3239.685546875	175.244430541992	0.733103275299072	0.945553719997406	0.589776337146759	104.80379486084	16559
True	False	False	False	False	-1466.6923828125	-2936.05126953125	140.861022949219	0.819043397903442	0.960789203643799	1	68.4173202514648	8689
True	False	False	False	False	-1462.970703125	-3280.22290039063	157.498153686523	0.644279181957245	0.957730948925018	0.404608070850372	149.253524780273	21194
True	False	False	False	False	-1434.65808105469	-3271.89453125	14.4188451766968	0.666414141654968	0.938069105148315	0.43965283036232	81.3076934814453	1057
True	False	False	False	False	-1442.72314453125	-3265.47680664063	140.861022949219	0.628658652305603	0.941260159015656	0.382428795099258	90.6850357055664	11517
True	False	False	False	False	-1429.9599609375	-3177.6484375	283.940338134766	0.726867258548737	0.955512821674347	0.571103513240814	88.68359375	22703
True	False	False	False	False	-1459.9638671875	-3166.99389648438	303.904907226563	0.537438273429871	0.956478416919708	0.280505746603012	97.2043762207031	26634
True	False	False	False	False	-1410.05749511719	-3126.328125	292.8134765625	0.296711385250092	0.747501313686371	0.118064068257809	136.511367797852	36039
True	False	False	False	False	-1459.42126464844	-3090.94848632813	262.866638183594	0.734006643295288	0.950737357139587	0.59261018037796	89.8818588256836	21302
True	False	False	False	False	-1445.01245117188	-3061.54150390625	272.848907470703	0.601346790790558	0.931232392787933	0.347628742456436	85.0731735229492	20928
True	False	False	False	False	-1439.28881835938	-2966.22436523438	253.993499755859	0.621578395366669	0.963215589523315	0.372959166765213	87.5109176635742	20040
True	False	False	False	False	-1437.40490722656	-2260.94799804688	13.3097038269043	0.80851811170578	0.94014710187912	1	42	504
True	False	False	False	False	-1436.82788085938	-3123.548828125	246.229507446289	0.74451357126236	0.962629437446594	0.628455579280853	95.1396408081055	21121
True	False	False	False	False	-1418.79772949219	-3071.60693359375	35.4925422668457	0.795358955860138	0.954072058200836	1	61.46875	1967
True	False	False	False	False	-1420.64208984375	-3042.41284179688	144.188446044922	0.829249382019043	0.961003601551056	1	79.961540222168	10395
True	False	False	False	False	-1411.92065429688	-3015.5205078125	341.61572265625	0.735804080963135	0.92955869436264	0.598354458808899	88.2564926147461	27183
True	False	False	False	False	-1408.68200683594	-2967.21142578125	116.459907531738	0.71459025144577	0.943152844905853	0.538155138492584	62.7238082885742	6586
True	False	False	False	False	-1406.39501953125	-3055.923828125	148.625015258789	0.763243556022644	0.955095052719116	0.712397933006287	86.059700012207	11532
True	False	False	False	False	-1400.46813964844	-3234.19799804688	272.848907470703	0.788162887096405	0.95861154794693	1	95.8495941162109	23579
True	False	False	False	False	-1399.46533203125	-3155.6416015625	253.993499755859	0.77667248249054	0.94484281539917	0.8092942237854	88.3930130004883	20242
True	False	False	False	False	-1397.75732421875	-3095.61547851563	349.379699707031	0.526977837085724	0.906312048435211	0.270961165428162	121.482536315918	38267
True	False	False	False	False	-1396.18273925781	-2929.11938476563	224.046676635742	0.482572823762894	0.895193696022034	0.233850300312042	75.6534652709961	15282
True	False	False	False	False	-1382.7802734375	-3310.78735351563	118.678184509277	0.84888631105423	0.966401517391205	1	130.448593139648	13958
True	False	False	False	False	-1365.59460449219	-3284.619140625	199.645553588867	0.430015385150909	0.863303959369659	0.195691794157028	79.3944473266602	14291
True	False	False	False	False	-1371.93103027344	-3209.0439453125	234.028945922852	0.826873004436493	0.95265132188797	1	98.5071105957031	20785
True	False	False	False	False	-1374.99694824219	-3104.55859375	220.719253540039	0.707414329051971	0.948672533035278	0.520789325237274	114.567840576172	22799
True	False	False	False	False	-1376.00402832031	-2973.55493164063	164.153015136719	0.725604593753815	0.945278406143188	0.567497134208679	95.2027053833008	14090
True	False	False	False	False	-1371.14953613281	-2997.51000976563	346.052276611328	0.752463400363922	0.942884862422943	0.660057544708252	84.1153869628906	26244
True	False	False	False	False	-1367.72924804688	-3128.86499023438	245.120376586914	0.792072653770447	0.96199107170105	1	97.9637985229492	21650
True	False	False	False	False	-1360.80651855469	-3257.85327148438	166.371292114258	0.711920857429504	0.941918015480042	0.531550288200378	82.0400009155273	12306
True	False	False	False	False	-1344.17443847656	-3199.17919921875	177.462707519531	0.697277724742889	0.96209704875946	0.498171836137772	83.125	13300
True	False	False	False	False	-1360.10961914063	-3040.61401367188	246.229507446289	0.719127774238586	0.94853949546814	0.549812078475952	77.815315246582	17275
True	False	False	False	False	-1358.21313476563	-2948.75170898438	170.807861328125	0.744889259338379	0.956356942653656	0.629849970340729	78.7857131958008	12133
True	False	False	False	False	-1350.91088867188	-3176.27661132813	138.64274597168	0.797355175018311	0.958162069320679	1	93.1600036621094	11645
True	False	False	False	False	-1346.48486328125	-3134.763671875	17.7462711334229	0.689935445785522	0.934281527996063	0.482980132102966	85.9375	1375
True	False	False	False	False	-1345.99975585938	-3001.35620117188	22.1828384399414	0.691018760204315	0.94915634393692	0.485164731740952	54.1500015258789	1083
True	False	False	False	False	-1338.23791503906	-3102.73046875	187.44499206543	0.743200838565826	0.949842095375061	0.623651385307312	80.1005935668945	13537
True	False	False	False	False	-1336.71789550781	-3320.39038085938	158.607299804688	0.654840767383575	0.957535147666931	0.420742988586426	117.867134094238	16855
True	False	False	False	False	-1322.98083496094	-3284.43627929688	185.226699829102	0.712161183357239	0.948284208774567	0.532137751579285	101.568862915039	16962
True	False	False	False	False	-1335.45678710938	-3235.15551757813	244.01123046875	0.746148228645325	0.957416653633118	0.634588003158569	93.1727294921875	20498
True	False	False	False	False	-1334.89184570313	-3176.42456054688	133.097030639648	0.757159888744354	0.968038380146027	0.681215405464172	88.375	10605
True	False	False	False	False	-1330.53088378906	-3129.0439453125	251.77522277832	0.784924149513245	0.945786237716675	0.952044248580933	184.859024047852	41963
True	False	False	False	False	-1336.5859375	-2966.71435546875	164.153015136719	0.725604593753815	0.952324450016022	0.567497134208679	76.0067596435547	11249
True	False	False	False	False	-1333.23742675781	-3065.17114257813	205.191253662109	0.712715566158295	0.95728075504303	0.533497989177704	81.8540573120117	15143
True	False	False	False	False	-1324.15356445313	-3154.49853515625	140.861022949219	0.831927359104156	0.957602500915527	1	73.1968536376953	9296
True	False	False	False	False	-1321.15966796875	-3193.072265625	145.297592163086	0.805286824703217	0.954983711242676	1	84.2366409301758	11035
True	False	False	False	False	-1307.04797363281	-3121.63305664063	135.315322875977	0.808103084564209	0.971347332000732	1	83.5983581542969	10199
True	False	False	False	False	-1308.38903808594	-3055.30419921875	187.44499206543	0.776880919933319	0.934579193592072	0.81136953830719	123.065086364746	20798
True	False	False	False	False	-1311.33068847656	-3021.8310546875	204.082122802734	0.692129254341125	0.950905084609985	0.487423926591873	72.5978240966797	13358
True	False	False	False	False	-1308.90502929688	-2916.25610351563	155.279876708984	0.744004368782043	0.946158528327942	0.626579701900482	82.1142883300781	11496
True	False	False	False	False	-1308.33630371094	-3097.9072265625	153.061584472656	0.62613046169281	0.929716467857361	0.379008322954178	72.3260879516602	9981
True	False	False	False	False	-1304.21069335938	-2969.23706054688	226.264953613281	0.643585920333862	0.914094984531403	0.403582990169525	77.6421585083008	15839
True	False	False	False	False	-1297.59045410156	-2721.15844726563	196.318130493164	0.708209276199341	0.947655439376831	0.522653639316559	91.5423736572266	16203
True	False	False	False	False	-1297.56774902344	-3273.68310546875	249.556930541992	0.606388568878174	0.951214253902435	0.353718668222427	98.4000015258789	22140
True	False	False	False	False	-1291.16040039063	-3217.26611328125	216.282684326172	0.806753993034363	0.957348644733429	1	100.712821960449	19639
True	False	False	False	False	-1293.73095703125	-2942.63061523438	127.551322937012	0.86092209815979	0.974794030189514	1	121.086959838867	13925
True	False	False	False	False	-1289.96716308594	-3178.51489257813	248.447799682617	0.676045775413513	0.945987462997437	0.456518143415451	97.8169631958008	21911
True	False	False	False	False	-1285.10534667969	-3138.283203125	137.533599853516	0.557457804679871	0.890523612499237	0.299778908491135	75.2741928100586	9334
True	False	False	False	False	-1288.5869140625	-3045.9462890625	155.279876708984	0.838737607002258	0.957506716251373	1	82.5357131958008	11555
True	False	False	False	False	-1287.39953613281	-3125.82373046875	35.4925422668457	0.670732975006104	0.936474919319153	0.447078943252563	69.3125	2218
True	False	False	False	False	-1286.16906738281	-3001.35034179688	180.790130615234	0.806861162185669	0.955331146717072	1	80.2392654418945	13079
True	False	False	False	False	-1284.69482421875	-3340.73486328125	176.353576660156	0.684148073196411	0.950385808944702	0.471618115901947	98.6037750244141	15678
True	False	False	False	False	-1246.84692382813	-3330.158203125	297.250030517578	0.74233615398407	0.958320260047913	0.620542824268341	95.4179077148438	25572
True	False	False	False	False	-1278.03564453125	-3255.06616210938	239.574661254883	0.50918173789978	0.94773656129837	0.255465745925903	84.1481475830078	18176
True	False	False	False	False	-1276.88720703125	-3093.69946289063	242.902084350586	0.736870288848877	0.934065341949463	0.601831138134003	105.762557983398	23162
True	False	False	False	False	-1275.52978515625	-3229.05053710938	117.569046020508	0.851301372051239	0.975487053394318	1	174.716979980469	18520
True	False	False	False	False	-1273.15307617188	-3154.05834960938	144.188446044922	0.778827726840973	0.949481606483459	0.832400798797607	77.6615371704102	10096
True	False	False	False	False	-1263.75451660156	-3024.67456054688	175.244430541992	0.65947163105011	0.942062079906464	0.428144931793213	79.5506362915039	12569
True	False	False	False	False	-1274.04162597656	-2965.43090820313	134.206176757813	0.792623698711395	0.955566346645355	1	95.6280975341797	11571
True	False	False	False	False	-1255.68981933594	-3046.59838867188	161.934722900391	0.692936301231384	0.940161168575287	0.489078670740128	75.5068511962891	11024
True	False	False	False	False	-1253.81018066406	-3262.22290039063	237.356369018555	0.623035669326782	0.935345709323883	0.374880701303482	102.574768066406	21951
True	False	False	False	False	-1229.44567871094	-3235.91528320313	130.878753662109	0.772971868515015	0.959042251110077	0.776539385318756	77.4661026000977	9141
True	False	False	False	False	-1252.24584960938	-3216.40625	195.208984375	0.816621363162994	0.969666481018066	1	77.9772720336914	13724
True	False	False	False	False	-1243.79467773438	-3158.2666015625	165.262145996094	0.713891565799713	0.955274939537048	0.536409020423889	81.9530181884766	12211
True	False	False	False	False	-1245.16076660156	-3123.2451171875	168.589569091797	0.573752582073212	0.93277245759964	0.316560059785843	91.0855255126953	13845
True	False	False	False	False	-1250.90966796875	-3102.04565429688	120.896469116211	0.684666216373444	0.956489145755768	0.472614943981171	74.5779800415039	8129
True	False	False	False	False	-1249.25061035156	-3002.5234375	156.389007568359	0.749318718910217	0.952420055866241	0.646997332572937	77.1347503662109	10876
True	False	False	False	False	-1240.82421875	-3139.33911132813	143.079315185547	0.781091213226318	0.93824702501297	0.862106204032898	176.604644775391	22782
True	False	False	False	False	-1229.87670898438	-3073.37915039063	236.24723815918	0.677176296710968	0.960777342319489	0.458572238683701	88.0938949584961	18764
True	False	False	False	False	-1234.22668457031	-3049.82836914063	98.7136306762695	0.736421585083008	0.94604766368866	0.600361526012421	71	6319
True	False	False	False	False	-1231.20397949219	-2972.42993164063	146.40673828125	0.811434090137482	0.961718082427979	1	69.2803039550781	9145
True	False	False	False	False	-1227.86962890625	-3364.42578125	160.825576782227	0.666554629802704	0.906268239021301	0.43989109992981	185.979309082031	26967
True	False	False	False	False	-1221.87182617188	-3286.40380859375	108.695907592773	0.821083903312683	0.957610249519348	1	86.673469543457	8494
True	False	False	False	False	-1227.68029785156	-3258.771484375	114.241622924805	0.749501168727875	0.949504971504211	0.647733688354492	77.5339813232422	7986
True	False	False	False	False	-1224.00415039063	-3206.75634765625	178.571853637695	0.671993255615234	0.957357227802277	0.449286937713623	75.9565200805664	12229
True	False	False	False	False	-1215.68347167969	-3114.39868164063	147.515884399414	0.617105901241302	0.950694620609283	0.367147535085678	75.3007507324219	10015
True	False	False	False	False	-1222.0908203125	-2999.9794921875	149.734161376953	0.761056125164032	0.954772591590881	0.700609505176544	70.0222244262695	9453
True	False	False	False	False	-1221.77624511719	-3028.37622070313	184.117568969727	0.730007886886597	0.960054337978363	0.580321133136749	76.5060272216797	12700
True	False	False	False	False	-1215.56616210938	-3164.00512695313	190.772415161133	0.68820333480835	0.946723282337189	0.479525864124298	82.5523223876953	14199
True	False	False	False	False	-1214.7275390625	-3055.84375	131.987884521484	0.822960138320923	0.9507737159729	1	82.8571395874023	9860
True	False	False	False	False	-1213.365234375	-3377.15991210938	125.333038330078	0.61525171995163	0.938272714614868	0.364775002002716	151.681411743164	17140
True	False	False	False	False	-1208.77734375	-3361.41015625	97.6044921875	0.678042888641357	0.93119341135025	0.460158079862595	118.159088134766	10398
True	False	False	False	False	-1194.49841308594	-3337.8427734375	527.951538085938	0.268721669912338	0.770659267902374	0.104312628507614	151.983200073242	72344
True	False	False	False	False	-1210.72106933594	-3309.80322265625	176.353576660156	0.721411168575287	0.946159720420837	0.555898606777191	115.603775024414	18381
True	False	False	False	False	-1205.81494140625	-3248.74780273438	146.40673828125	0.811434090137482	0.955561459064484	1	77.5681838989258	10239
True	False	False	False	False	-1200.45715332031	-3151.154296875	87.6222152709961	0.673781275749207	0.953265130519867	0.452452331781387	76.4430389404297	6039
True	False	False	False	False	-1209.60534667969	-3092.15405273438	133.097030639648	0.745649039745331	0.963494658470154	0.63269704580307	76.9333343505859	9232
True	False	False	False	False	-1197.4912109375	-3196.939453125	234.028945922852	0.625404417514801	0.947869479656219	0.378034114837646	81.8104248046875	17262
True	False	False	False	False	-1195.8291015625	-3127.13330078125	123.114753723145	0.56246018409729	0.939219295978546	0.3048195540905	76.7297286987305	8517
True	False	False	False	False	-1194.40942382813	-3285.16650390625	631.101745605469	0.475953012704849	0.85990959405899	0.228733360767365	191.934967041016	109211
True	False	False	False	False	-1190.16857910156	-3229.3779296875	185.226699829102	0.774862349033356	0.964317619800568	0.792401194572449	84.3173675537109	14081
True	False	False	False	False	-1193.19372558594	-3061.72827148438	128.660461425781	0.811424374580383	0.955571591854095	1	93.2844848632813	10821
True	False	False	False	False	-1190.630859375	-3144.47875976563	44.3656768798828	0.799694657325745	0.95525187253952	1	71.25	2850
True	False	False	False	False	-1179.88806152344	-3327.52465820313	128.660461425781	0.647274434566498	0.945379674434662	0.409083664417267	114.327583312988	13262
True	False	False	False	False	-1176.14404296875	-3311.04248046875	49.9113883972168	0.771634459495544	0.952934086322784	0.766191244125366	86.5111083984375	3893
True	False	False	False	False	-1165.98034667969	-3242.9130859375	126.442184448242	0.755112707614899	0.951727986335754	0.671725511550903	82.4649124145508	9401
True	False	False	False	False	-1170.14514160156	-3184.6083984375	16.6371288299561	0.646814525127411	0.925363481044769	0.408391445875168	56.1333351135254	842
True	False	False	False	False	-1174.40576171875	-3123.85498046875	159.716445922852	0.722619116306305	0.961109399795532	0.559182107448578	79.6458358764648	11469
True	False	False	False	False	-1179.44775390625	-3050.00561523438	95.3862075805664	0.827333629131317	0.963002026081085	1	79.1860427856445	6810
True	False	False	False	False	-1166.92919921875	-3162.71630859375	235.138092041016	0.813866555690765	0.951982498168945	1	88.8113174438477	18828
True	False	False	False	False	-1166.34313964844	-3222.1748046875	120.896469116211	0.733505606651306	0.956423282623291	0.591034114360809	76.0458679199219	8289
True	False	False	False	False	-1164.64135742188	-3060.48852539063	137.533599853516	0.724236845970154	0.958043396472931	0.563651561737061	76.4516143798828	9480
True	False	False	False	False	-1163.78466796875	-3035.69287109375	137.533599853516	0.640761196613312	0.949186265468597	0.399447202682495	78.6451644897461	9752
True	False	False	False	False	-1163.51953125	-3294.2099609375	225.155807495117	0.795522391796112	0.954878509044647	1	100.886695861816	20480
True	False	False	False	False	-1148.00341796875	-3264.45190429688	38.8199691772461	0.699732840061188	0.946664214134216	0.503464043140411	70.5142822265625	2468
True	False	False	False	False	-1153.03479003906	-3117.85913085938	228.483245849609	0.734780311584473	0.956952273845673	0.595064997673035	95.3883514404297	19650
True	False	False	False	False	-1150.38208007813	-3089.01684570313	242.902084350586	0.478465050458908	0.854449093341827	0.230663597583771	76.7808227539063	16815
True	False	False	False	False	-1145.01684570313	-3345.92578125	748.670837402344	0.554879128932953	0.877611458301544	0.297217160463333	200.515548706055	135348
True	False	False	False	False	-1144.85998535156	-3058.10766601563	139.751892089844	0.803734004497528	0.9561527967453	1	80.3333358764648	10122
True	False	False	False	False	-1143.7861328125	-3386.75634765625	424.801361083984	0.604150533676147	0.933051466941833	0.350998073816299	203.804183959961	78057
True	False	False	False	False	-1118.48999023438	-3389.3486328125	21.0736961364746	0.656467795372009	0.945849716663361	0.423319727182388	108.947364807129	2070
True	False	False	False	False	-1122.47241210938	-3359.0478515625	45.4748191833496	0.768088281154633	0.950805008411407	0.741466164588928	108.268295288086	4439
True	False	False	False	False	-1136.59936523438	-3300.05932617188	198.536407470703	0.71004980802536	0.936449706554413	0.527025043964386	85.0838012695313	15230
True	False	False	False	False	-1128.564453125	-3267.13061523438	119.787330627441	0.818180501461029	0.972454190254211	1	83.1111145019531	8976
True	False	False	False	False	-1143.34069824219	-3249.84301757813	168.589569091797	0.674550771713257	0.939073026180267	0.453826725482941	89.875	13661
True	False	False	False	False	-1135.25573730469	-3223.22509765625	215.173538208008	0.416277766227722	0.896677136421204	0.1865563839674	91.8402099609375	17817
True	False	False	False	False	-1134.41088867188	-3191.99047851563	139.751892089844	0.638468325138092	0.936127603054047	0.396137297153473	86.3333358764648	10878
True	False	False	False	False	-1138.9296875	-3147.45751953125	168.589569091797	0.827595233917236	0.967140853404999	1	88.1973648071289	13406
True	False	False	False	False	-1142.4775390625	-1954.45153808594	227.374099731445	0.70085084438324	0.932270467281342	0.505911767482758	58.0439033508301	11899
True	False	False	False	False	-1128.11828613281	-3047.27783203125	62.1119499206543	0.832675755023956	0.966645777225494	1	61.3928565979004	3438
True	False	False	False	False	-1125.35888671875	-3164.3857421875	103.150199890137	0.650538504123688	0.947516262531281	0.414049744606018	91.7957000732422	8537
True	False	False	False	False	-1117.92797851563	-3214.2021484375	53.2388153076172	0.823076725006104	0.958557844161987	1	69.8958358764648	3355
True	False	False	False	False	-1117.73364257813	-3126.30541992188	280.612915039063	0.590835988521576	0.935851573944092	0.335363924503326	93.5612640380859	23671
True	False	False	False	False	-1117.62121582031	-2114.92504882813	206.300399780273	0.825437128543854	0.953168511390686	1	73.0591430664063	13589
True	False	False	False	False	-1116.58276367188	-3276.55346679688	84.2947845458984	0.711886703968048	0.955179274082184	0.531466901302338	81.3552627563477	6183
True	False	False	False	False	-1109.34411621094	-3234.64965820313	130.878753662109	0.682038903236389	0.932612240314484	0.467600554227829	75.4745788574219	8906
True	False	False	False	False	-1115.93579101563	-3013.99951171875	164.153015136719	0.749946892261505	0.964501559734344	0.649543106555939	78.1486511230469	11566
True	False	False	False	False	-1113.72216796875	-3180.91528320313	268.412353515625	0.755234777927399	0.948515057563782	0.672279238700867	183.247940063477	44346
True	False	False	False	False	-1110.69995117188	-3073.35498046875	326.087738037109	0.366320610046387	0.839599013328552	0.155755504965782	76.0034027099609	22345
True	False	False	False	False	-1112.17224121094	-2992.42163085938	123.114753723145	0.746964454650879	0.949377238750458	0.637715458869934	70.7837829589844	7857
True	False	False	False	False	-1111.75549316406	-1945.23803710938	63.2210922241211	0.533915042877197	0.898107290267944	0.277252852916718	38.5263175964355	2196
True	False	False	False	False	-1109.10583496094	-3344.96166992188	147.515884399414	0.713910937309265	0.925300300121307	0.536457240581512	185.165420532227	24627
True	False	False	False	False	-1108.61083984375	-3376.89331054688	349.379699707031	0.569709658622742	0.884137749671936	0.312297224998474	185.723815917969	58503
True	False	False	False	False	-1087.32006835938	-3347.40087890625	35.4925422668457	0.75548255443573	0.94477391242981	0.673407912254333	65.84375	2107
True	False	False	False	False	-1107.3837890625	-2976.990234375	106.477630615234	0.706793785095215	0.96026337146759	0.519343912601471	64.6770858764648	6209
True	False	False	False	False	-1108.42407226563	-1999.61706542969	190.772415161133	0.641592264175415	0.953354954719543	0.400657176971436	55.6220932006836	9567
True	False	False	False	False	-1105.36071777344	-3328.8212890625	79.8582229614258	0.633259892463684	0.915126800537109	0.388770014047623	95.6111145019531	6884
True	False	False	False	False	-1099.36291503906	-3272.27490234375	134.206176757813	0.792623698711395	0.954126596450806	1	98.5785140991211	11928
True	False	False	False	False	-1103.14404296875	-3218.56005859375	75.4216537475586	0.733056426048279	0.943763673305511	0.589630365371704	70.8970565795898	4821
True	False	False	False	False	-1092.09411621094	-3173.56982421875	175.244430541992	0.84810471534729	0.96921706199646	1	180.050628662109	28448
True	False	False	False	False	-1102.88354492188	-2077.61572265625	181.899276733398	0.656193912029266	0.937840163707733	0.42288413643837	47.5304870605469	7795
True	False	False	False	False	-1094.46459960938	-2040.64514160156	272.848907470703	0.455000877380371	0.820162355899811	0.213154569268227	63.0447158813477	15509
True	False	False	False	False	-1092.63391113281	-1905.56811523438	119.787330627441	0.647026121616364	0.949417352676392	0.408709734678268	40.9074058532715	4418
True	False	False	False	False	-1091.88012695313	-3068.7666015625	15.5279874801636	0.717676758766174	0.938069105148315	0.546022891998291	57.6428565979004	807
True	False	False	False	False	-1085.40197753906	-2000.73999023438	168.589569091797	0.497846275568008	0.915937900543213	0.246043413877487	52.3947372436523	7964
True	False	False	False	False	-1086.28442382813	-1949.29443359375	218.500961303711	0.734846949577332	0.96321040391922	0.595277607440948	53.8324890136719	10605
True	False	False	False	False	-1085.21850585938	-3409.0361328125	96.4953460693359	0.825828194618225	0.963248789310455	1	99.5747146606445	8663
True	False	False	False	False	-1085.19567871094	-3380.01928710938	134.206176757813	0.689197540283203	0.948056578636169	0.481502711772919	91.4958648681641	11071
True	False	False	False	False	-1081.54040527344	-3327.65771484375	184.117568969727	0.514114379882813	0.896147787570953	0.259671688079834	115.259033203125	19133
True	False	False	False	False	-1079.40515136719	-3365.642578125	56.5662384033203	0.758329689502716	0.956172049045563	0.686843395233154	77.3529434204102	3945
True	False	False	False	False	-1065.3125	-3319.50439453125	87.6222152709961	0.694826781749725	0.949126362800598	0.492997974157333	87.8227844238281	6938
True	False	False	False	False	-1077.79638671875	-3256.39453125	192.990692138672	0.480529397726059	0.834761798381805	0.232260301709175	123.695404052734	21523
True	False	False	False	False	-1079.15795898438	-3149.97973632813	137.533599853516	0.742881834506989	0.954182624816895	0.622499585151672	83.1612930297852	10312
True	False	False	False	False	-1077.9287109375	-3199.5419921875	216.282684326172	0.504426419734955	0.884720265865326	0.251472562551498	133.046157836914	25944
True	False	False	False	False	-1076.47912597656	-3084.99658203125	195.208984375	0.698149502277374	0.95506751537323	0.500038266181946	87.988639831543	15486
True	False	False	False	False	-1074.78002929688	-3302.23999023438	114.241622924805	0.610584378242493	0.948378205299377	0.358895391225815	79.2330093383789	8161
True	False	False	False	False	-1071.22790527344	-3230.22387695313	190.772415161133	0.780394494533539	0.948477149009705	0.852164566516876	82.9418640136719	14266
True	False	False	False	False	-1074.26184082031	-3029.6044921875	169.698715209961	0.687830984592438	0.953302979469299	0.478789359331131	81.1111145019531	12410
True	False	False	False	False	-1064.76196289063	-3163.63208007813	224.046676635742	0.768940627574921	0.954431593418121	0.747096836566925	96.6138610839844	19516
True	False	False	False	False	-1062.56127929688	-3125.26513671875	204.082122802734	0.809165418148041	0.960745334625244	1	77.9836959838867	14349
True	False	False	False	False	-1063.29467773438	-2073.54736328125	176.353576660156	0.690333187580109	0.940445721149445	0.483779966831207	51.3773574829102	8169
True	False	False	False	False	-1059.6015625	-3428.3154296875	9.98227787017822	0.606388568878174	0.91785192489624	0.353718668222427	111.888885498047	1007
True	False	False	False	False	-1049.47973632813	-3408.26196289063	147.515884399414	0.696933448314667	0.942054271697998	0.49743863940239	89.4511260986328	11897
True	False	False	False	False	-1037.13549804688	-3390.12475585938	19.9645557403564	0.725530564785004	0.945084035396576	0.56728732585907	65.7777786254883	1184
True	False	False	False	False	-1057.77563476563	-3383.6220703125	128.660461425781	0.780611455440521	0.953436613082886	0.855170607566833	80.9827575683594	9394
True	False	False	False	False	-1056.80310058594	-3358.38549804688	165.262145996094	0.649339854717255	0.909965932369232	0.412215113639832	149.563751220703	22285
True	False	False	False	False	-1048.97436523438	-3344.04516601563	15.5279874801636	0.717676758766174	0.938069105148315	0.546022891998291	77.9285736083984	1091
True	False	False	False	False	-1053.72277832031	-3304.37963867188	92.0587844848633	0.773206055164337	0.957018911838531	0.778420686721802	80.6746978759766	6696
True	False	False	False	False	-1047.41259765625	-3245.15014648438	117.569046020508	0.733056902885437	0.919048309326172	0.589631855487823	167.952835083008	17803
True	False	False	False	False	-1046.42248535156	-3177.89038085938	184.117568969727	0.692862570285797	0.932081639766693	0.488927125930786	79.5060272216797	13198
True	False	False	False	False	-1052.00024414063	-3072.70776367188	127.551322937012	0.804429352283478	0.946900010108948	1	84.1304321289063	9675
True	False	False	False	False	-1047.5439453125	-2189.88452148438	173.026138305664	0.790484547615051	0.95227313041687	1	62.980770111084	9825
True	False	False	False	False	-1046.99060058594	-2131.9326171875	200.754699707031	0.80324798822403	0.966288268566132	1	60.5635375976563	10962
True	False	False	False	False	-1041.96948242188	-3224.32666015625	297.250030517578	0.550949096679688	0.903469681739807	0.293359458446503	91.5895538330078	24546
True	False	False	False	False	-1040.76647949219	-3281.02221679688	112.023338317871	0.756114184856415	0.954675555229187	0.676312983036041	75.6336669921875	7639
True	False	False	False	False	-1038.86267089844	-3129.5009765625	123.114753723145	0.798364579677582	0.949798047542572	1	76.1891860961914	8457
True	False	False	False	False	-1039.52502441406	-3097.57666015625	147.515884399414	0.724145829677582	0.96397191286087	0.563397824764252	73.5112762451172	9777
True	False	False	False	False	-1036.92456054688	-3310.38940429688	146.40673828125	0.580488204956055	0.935547173023224	0.32381671667099	78.6439361572266	10381
True	False	False	False	False	-1034.24731445313	-3358.10913085938	157.498153686523	0.838113486766815	0.96965366601944	1	119.816902160645	17014
True	False	False	False	False	-1031.87890625	-3336.78100585938	33.2742576599121	0.588328063488007	0.949666619300842	0.332519084215164	95.466667175293	2864
True	False	False	False	False	-1029.87109375	-3287.91088867188	44.3656768798828	0.619482219219208	0.955270767211914	0.37021940946579	75.0500030517578	3002
True	False	False	False	False	-1029.37841796875	-3159.255859375	146.40673828125	0.782496511936188	0.964343845844269	0.885400652885437	76.7272720336914	10128
True	False	False	False	False	-1028.36560058594	-3203.79907226563	151.952453613281	0.536879658699036	0.907470941543579	0.279987335205078	73.6496353149414	10090
True	False	False	False	False	-1023.49566650391	-3119.61743164063	117.569046020508	0.771331310272217	0.956831932067871	0.763932764530182	78.5943374633789	8331
True	False	False	False	False	-1026.02270507813	-2237.62182617188	218.500961303711	0.829573273658752	0.964374125003815	1	68.3604049682617	13467
True	False	False	False	False	-1019.72973632813	-3334.02026367188	175.244430541992	0.716874003410339	0.906823456287384	0.54395192861557	170.481018066406	26936
True	False	False	False	False	-1016.83679199219	-3272.31811523438	77.6399383544922	0.765458166599274	0.960554420948029	0.725123286247253	77.4285736083984	5420
True	False	False	False	False	-1019.61218261719	-3080.63232421875	131.987884521484	0.832409501075745	0.964859426021576	1	74.6218490600586	8880
True	False	False	False	False	-1017.55010986328	-3146.63305664063	35.4925422668457	0.573258697986603	0.94376403093338	0.316035687923431	58.65625	1877
True	False	False	False	False	-1014.59655761719	-2128.83422851563	187.44499206543	0.766782999038696	0.956036388874054	0.733172476291656	49.769229888916	8411
True	False	False	False	False	-1012.57250976563	-3399.07202148438	276.176330566406	0.537698984146118	0.944317638874054	0.280748039484024	113.734939575195	28320
True	False	False	False	False	-996.298950195313	-3404.05419921875	171.917007446289	0.566682815551758	0.933796107769012	0.309149652719498	113.690322875977	17622
True	False	False	False	False	-1011.92474365234	-3287.86962890625	79.8582229614258	0.803513050079346	0.95827180147171	1	76.5833358764648	5514
True	False	False	False	False	-1012.47442626953	-3232.05541992188	138.64274597168	0.56195342540741	0.952864587306976	0.304304569959641	74.3280029296875	9291
True	False	False	False	False	-1008.90490722656	-2468.06518554688	133.097030639648	0.786073088645935	0.940127968788147	1	75.9250030517578	9111
True	False	False	False	False	-1008.22088623047	-3197.10400390625	125.333038330078	0.799567699432373	0.961044549942017	1	81.9203567504883	9257
True	False	False	False	False	-1003.97741699219	-3257.8447265625	133.097030639648	0.660014808177948	0.954780399799347	0.429027110338211	80.9916687011719	9719
True	False	False	False	False	-1003.60772705078	-3353.56079101563	167.480438232422	0.617009937763214	0.94227808713913	0.367024213075638	87.9536437988281	13281
True	False	False	False	False	-982.324340820313	-3288.96533203125	150.843307495117	0.794324278831482	0.95204222202301	1	94.2573547363281	12819
True	False	False	False	False	-996.684326171875	-3237.13745117188	113.132476806641	0.683218002319336	0.964157164096832	0.469838678836823	82.7843170166016	8444
True	False	False	False	False	-998.824096679688	-3067.18627929688	129.769607543945	0.787340879440308	0.963469326496124	1	70.521369934082	8251
True	False	False	False	False	-999.695678710938	-2212.83569335938	192.990692138672	0.782239139080048	0.953852653503418	0.880723118782043	60.0977020263672	10457
True	False	False	False	False	-998.181518554688	-2092.10424804688	204.082122802734	0.580489277839661	0.943996012210846	0.323817849159241	50.972827911377	9379
True	False	False	False	False	-997.391357421875	-3177.87646484375	159.716445922852	0.772956192493439	0.952181398868561	0.776414334774017	82.8611145019531	11932
True	False	False	False	False	-996.693298339844	-3099.20825195313	219.610107421875	0.738577127456665	0.943691492080688	0.60750949382782	86.5	17127
True	False	False	False	False	-995.200317382813	-3272.994140625	107.586769104004	0.792714774608612	0.954252421855927	1	85.5463943481445	8298
True	False	False	False	False	-983.487915039063	-3232.47485351563	125.333038330078	0.78146630525589	0.962967336177826	0.867842257022858	81.7964630126953	9243
True	False	False	False	False	-989.934692382813	-3204.6630859375	166.371292114258	0.770665466785431	0.974237143993378	0.759075462818146	76.0066680908203	11401
True	False	False	False	False	-982.242858886719	-2252.54907226563	178.571853637695	0.754037857055664	0.952898442745209	0.666912794113159	79.0745315551758	12731
True	False	False	False	False	-987.552856445313	-2144.29565429688	200.754699707031	0.694857776165009	0.953592658042908	0.493062615394592	59.2707176208496	10728
True	False	False	False	False	-980.135131835938	-1963.23901367188	171.917007446289	0.832001447677612	0.958474338054657	1	83.4000015258789	12927
True	False	False	False	False	-983.598327636719	-1899.45129394531	179.680999755859	0.656202852725983	0.947890520095825	0.422898352146149	49.6234550476074	8039
True	False	False	False	False	-979.092224121094	-3434.70190429688	157.498153686523	0.632559657096863	0.962115406990051	0.387795060873032	95.2464752197266	13525
True	False	False	False	False	-962.72607421875	-3400.74389648438	181.899276733398	0.768088281154633	0.960707128047943	0.741466164588928	86.9817047119141	14265
True	False	False	False	False	-978.62060546875	-3131.31274414063	173.026138305664	0.606131851673126	0.952853322029114	0.353405207395554	73.9294891357422	11533
True	False	False	False	False	-977.669738769531	-3377.82275390625	267.30322265625	0.725092351436615	0.950809478759766	0.566049456596375	120.933609008789	29145
True	False	False	False	False	-954.176635742188	-3357.5576171875	159.716445922852	0.614079117774963	0.944517374038696	0.363285541534424	78.6180572509766	11321
True	False	False	False	False	-976.673706054688	-3257.82153320313	133.097030639648	0.849098384380341	0.969766020774841	1	75.6416702270508	9077
True	False	False	False	False	-973.0380859375	-3163.5888671875	202.97297668457	0.797511398792267	0.948816895484924	1	138.967208862305	25431
True	False	False	False	False	-971.407165527344	-2348.84521484375	145.297592163086	0.83562821149826	0.954143524169922	1	72.2748107910156	9468
True	False	False	False	False	-968.949645996094	-3311.80224609375	287.267761230469	0.559293329715729	0.921623051166534	0.301617473363876	107.386100769043	27813
True	False	False	False	False	-951.610717773438	-3273.00854492188	148.625015258789	0.77451878786087	0.955556869506836	0.789397180080414	83.0820922851563	11133
True	False	False	False	False	-961.380554199219	-3094.64111328125	151.952453613281	0.576911389827728	0.918269753456116	0.319938659667969	68.9051132202148	9440
True	False	False	False	False	-967.174743652344	-2760.88745117188	145.297592163086	0.805286824703217	0.940540850162506	1	156.351150512695	20482
True	False	False	False	False	-960.543518066406	-2204.4267578125	257.320922851563	0.731921255588531	0.945803642272949	0.586120128631592	57.375	13311
True	False	False	False	False	-957.940307617188	-3238.916015625	156.389007568359	0.731586515903473	0.948551714420319	0.585095226764679	77.6099319458008	10943
True	False	False	False	False	-950.676635742188	-2142.00756835938	145.297592163086	0.713256418704987	0.947902023792267	0.53483247756958	56.4809150695801	7399
True	False	False	False	False	-955.752380371094	-2096.92504882813	239.574661254883	0.767846703529358	0.957464337348938	0.739902198314667	62.0231475830078	13397
True	False	False	False	False	-950.003295898438	-3448.96704101563	360.471130371094	0.41171070933342	0.832973897457123	0.183587461709976	132.421539306641	43037
True	False	False	False	False	-900.391967773438	-3453.06884765625	168.589569091797	0.759709894657135	0.942695736885071	0.693692982196808	146.888153076172	22327
True	False	False	False	False	-925.959899902344	-3414.3955078125	194.099838256836	0.68579512834549	0.93848317861557	0.474800258874893	93.4000015258789	16345
True	False	False	False	False	-936.82373046875	-3345.13256835938	90.9496383666992	0.778366804122925	0.964981913566589	0.827120900154114	82.4390258789063	6760
True	False	False	False	False	-948.969055175781	-3176.6796875	156.389007568359	0.669205605983734	0.949544787406921	0.444428205490112	70.6808547973633	9966
True	False	False	False	False	-945.124633789063	-3318.35131835938	465.839630126953	0.299672871828079	0.746046721935272	0.119562238454819	100.242858886719	42102
True	False	False	False	False	-930.698425292969	-3263.66748046875	149.734161376953	0.761056125164032	0.955555021762848	0.700609505176544	72.4074096679688	9775
True	False	False	False	False	-934.30419921875	-3191.70849609375	114.241622924805	0.728809475898743	0.95954817533493	0.576760947704315	65.6116485595703	6758
True	False	False	False	False	-944.019226074219	-3114.1396484375	177.462707519531	0.642491579055786	0.974502384662628	0.401972979307175	76.4000015258789	12224
True	False	False	False	False	-937.848449707031	-3141.81958007813	165.262145996094	0.773095011711121	0.952986359596252	0.777525901794434	76.1946334838867	11353
True	False	False	False	False	-927.602783203125	-3218.56811523438	179.680999755859	0.820887804031372	0.963977038860321	1	84.2469100952148	13648
True	False	False	False	False	-923.846374511719	-2125.71923828125	167.480438232422	0.775803208351135	0.958845496177673	0.800943434238434	56.3973503112793	8516
True	False	False	False	False	-917.37744140625	-3370.59448242188	327.196868896484	0.408561855554581	0.901802778244019	0.181559607386589	88.0915222167969	25987
True	False	False	False	False	-912.119323730469	-3332.83544921875	149.734161376953	0.655570149421692	0.913448631763458	0.421894937753677	112.518516540527	15190
True	False	False	False	False	-914.97314453125	-3249.04809570313	164.153015136719	0.711891770362854	0.947031676769257	0.531479299068451	81.2905426025391	12031
True	False	False	False	False	-910.37255859375	-3426.96484375	77.6399383544922	0.781193256378174	0.957493424415588	0.863637804985046	76	5320
True	False	False	False	False	-896.183532714844	-3420.80224609375	48.80224609375	0.824289858341217	0.96843945980072	1	66.2045440673828	2913
True	False	False	False	False	-905.623962402344	-3295.375	242.902084350586	0.626372992992401	0.910894930362701	0.379334479570389	83.8949737548828	18373
True	False	False	False	False	-905.913024902344	-3161.66162109375	247.338653564453	0.465386629104614	0.90733802318573	0.220763355493546	74.5336303710938	16621
True	False	False	False	False	-907.460205078125	-3137.50903320313	214.064392089844	0.582485914230347	0.938336968421936	0.32600736618042	77.9378204345703	15042
True	False	False	False	False	-902.246337890625	-3227.58837890625	138.64274597168	0.741000473499298	0.942268431186676	0.615824639797211	91.3759994506836	11422
True	False	False	False	False	-899.899291992188	-3356.31176757813	118.678184509277	0.748469054698944	0.954083800315857	0.643601417541504	91.5981292724609	9801
True	False	False	False	False	-898.532836914063	-3336.2265625	106.477630615234	0.770989894866943	0.951460897922516	0.761425018310547	97.9166641235352	9400
True	False	False	False	False	-899.869506835938	-3267.28051757813	159.716445922852	0.659420073032379	0.949521720409393	0.428061366081238	74.2638854980469	10694
True	False	False	False	False	-898.615966796875	-3194.322265625	125.333038330078	0.586306929588318	0.929746091365814	0.330248296260834	70.3805313110352	7953
True	False	False	False	False	-893.786010742188	-1947.04077148438	215.173538208008	0.657967090606689	0.958881735801697	0.425716906785965	50.5206184387207	9801
True	False	False	False	False	-892.927673339844	-3315.12890625	109.805053710938	0.819165587425232	0.959492325782776	1	77.5656585693359	7679
True	False	False	False	False	-889.353698730469	-3473.00561523438	183.008422851563	0.633433878421783	0.952490448951721	0.389012813568115	154.07878112793	25423
True	False	False	False	False	-868.529724121094	-3455.98388671875	226.264953613281	0.678755939006805	0.959449708461761	0.46147033572197	108.867645263672	22209
True	False	False	False	False	-875.163146972656	-3408.05908203125	187.44499206543	0.612784326076508	0.947534322738647	0.361650496721268	74.7100601196289	12626
True	False	False	False	False	-887.006530761719	-3377.5458984375	200.754699707031	0.839820861816406	0.963105916976929	1	79.469612121582	14384
True	False	False	False	False	-867.384460449219	-3351.98803710938	138.64274597168	0.722498834133148	0.953644216060638	0.558853149414063	72.4400024414063	9055
True	False	False	False	False	-882.690856933594	-3248.34350585938	192.990692138672	0.643659770488739	0.9476198554039	0.403692007064819	74.5344848632813	12969
True	False	False	False	False	-885.763061523438	-3211.97607421875	190.772415161133	0.694201648235321	0.956222236156464	0.491695135831833	94.7906951904297	16304
True	False	False	False	False	-885.207580566406	-3183.84301757813	85.4039306640625	0.618398129940033	0.964601218700409	0.36881360411644	71.532470703125	5508
True	False	False	False	False	-882.543823242188	-3227.37963867188	36.6016845703125	0.779091417789459	0.964570224285126	0.835518538951874	71.9393920898438	2374
True	False	False	False	False	-878.299499511719	-3165.56640625	87.6222152709961	0.726314723491669	0.955595314502716	0.569518506526947	68.6455688476563	5423
True	False	False	False	False	-880.47265625	-2170.78857421875	180.790130615234	0.602968633174896	0.897540748119354	0.349572569131851	47.3251533508301	7714
True	False	False	False	False	-880.001831054688	-2083.3115234375	215.173538208008	0.581125319004059	0.945877373218536	0.324513405561447	50.6752586364746	9831
True	False	False	False	False	-879.316223144531	-2245.97534179688	150.843307495117	0.666771829128265	0.936174929141998	0.44025981426239	73.4191207885742	9985
True	False	False	False	False	-874.718017578125	-3298.51049804688	160.825576782227	0.685509622097015	0.955629706382751	0.474245756864548	75.027587890625	10879
True	False	False	False	False	-869.301452636719	-2133.10717773438	205.191253662109	0.716276288032532	0.955535709857941	0.542421281337738	54.9405403137207	10164
True	False	False	False	False	-867.348571777344	-3440.15673828125	27.7285480499268	0.81305855512619	0.95841646194458	1	73.3600006103516	1834
True	False	False	False	False	-827.406433105469	-3422.21826171875	242.902084350586	0.757261633872986	0.955956816673279	0.681698560714722	104	22776
True	False	False	False	False	-853.155456542969	-3377.83862304688	153.061584472656	0.676577270030975	0.941483557224274	0.457481801509857	82.9492721557617	11447
True	False	False	False	False	-865.767822265625	-3195.96508789063	131.987884521484	0.750850260257721	0.968038380146027	0.653257846832275	77.3781509399414	9208
True	False	False	False	False	-866.990417480469	-3151.47436523438	157.498153686523	0.618833959102631	0.94878476858139	0.369377881288528	70.0352096557617	9945
True	False	False	False	False	-865.524169921875	-3327.205078125	176.353576660156	0.649699211120605	0.929978728294373	0.412763774394989	80.4842758178711	12797
True	False	False	False	False	-848.178405761719	-3311.30639648438	146.40673828125	0.612466037273407	0.937611758708954	0.361250102519989	68.6666641235352	9064
True	False	False	False	False	-854.75537109375	-2035.4619140625	153.061584472656	0.606874048709869	0.94613790512085	0.354312479496002	52.4202880859375	7234
True	False	False	False	False	-854.058410644531	-3272.77465820313	221.828384399414	0.767798602581024	0.966440796852112	0.739592611789703	86.6050033569336	17321
True	False	False	False	False	-852.900756835938	-3222.78149414063	319.432891845703	0.398867189884186	0.903181672096252	0.175411641597748	85.4375	24606
True	False	False	False	False	-853.707458496094	-2064.2236328125	200.754699707031	0.675163924694061	0.936272621154785	0.454927146434784	54.469612121582	9859
True	False	False	False	False	-841.646179199219	-3397.47094726563	168.589569091797	0.64819461107254	0.941712856292725	0.41047415137291	76.9605255126953	11698
True	False	False	False	False	-826.373474121094	-3351.13232421875	296.140899658203	0.457924723625183	0.872715294361115	0.215274810791016	76.67041015625	20471
True	False	False	False	False	-839.490234375	-3194.87915039063	113.132476806641	0.854597568511963	0.967100620269775	1	167.83332824707	17119
True	False	False	False	False	-837.2275390625	-3249.86401367188	113.132476806641	0.733632326126099	0.968009173870087	0.591431677341461	71.3627471923828	7279
True	False	False	False	False	-831.982971191406	-3208.150390625	65.4393768310547	0.702568411827087	0.951405465602875	0.509719550609589	79.6949157714844	4702
True	False	False	False	False	-831.016906738281	-3146.45336914063	161.934722900391	0.852730453014374	0.969249248504639	1	71.5821914672852	10451
True	False	False	False	False	-825.568481445313	-3485.95581054688	87.6222152709961	0.785240411758423	0.950282096862793	0.972049474716187	120.164558410645	9493
True	False	False	False	False	-750.765197753906	-3476.16528320313	212.955261230469	0.55898529291153	0.921757817268372	0.301308065652847	92.3385391235352	17729
True	False	False	False	False	-811.069152832031	-3407.80517578125	36.6016845703125	0.820213973522186	0.956876516342163	1	68.9696960449219	2276
True	False	False	False	False	-813.635375976563	-3312.03833007813	231.810668945313	0.578911364078522	0.924381256103516	0.322100162506104	78.0047836303711	16303
True	False	False	False	False	-825.274475097656	-3284.12377929688	87.6222152709961	0.82315069437027	0.957111597061157	1	75.2658233642578	5946
True	False	False	False	False	-813.43994140625	-3276.37353515625	136.424453735352	0.736890852451324	0.962207734584808	0.601898670196533	80.8536605834961	9945
True	False	False	False	False	-824.006774902344	-3257.33764648438	52.1296730041504	0.791674017906189	0.95430850982666	1	65.638298034668	3085
True	False	False	False	False	-817.730163574219	-3226.87622070313	206.300399780273	0.614007711410522	0.92621910572052	0.363195091485977	77.3333358764648	14384
True	False	False	False	False	-821.396484375	-3188.82568359375	165.262145996094	0.603544592857361	0.950207650661469	0.350266307592392	88.677848815918	13213
True	False	False	False	False	-818.498352050781	-2010.08532714844	174.135284423828	0.690429151058197	0.959565699100494	0.483973413705826	49.6369438171387	7793
True	False	False	False	False	-812.651916503906	-3389.89599609375	246.229507446289	0.658008396625519	0.913975596427917	0.425783306360245	81.0990982055664	18004
True	False	False	False	False	-785.652160644531	-3263.7041015625	107.586769104004	0.652752697467804	0.95994633436203	0.417472988367081	73.1443328857422	7095
True	False	False	False	False	-804.958251953125	-3207.86083984375	149.734161376953	0.74251663684845	0.952914655208588	0.621188163757324	81.2740707397461	10972
True	False	False	False	False	-808.123901367188	-3160.14965820313	199.645553588867	0.610484898090363	0.925976514816284	0.358771473169327	80.0055541992188	14401
True	False	False	False	False	-804.21484375	-1971.79602050781	149.734161376953	0.735035240650177	0.931970715522766	0.595879673957825	47.2000007629395	6372
True	False	False	False	False	-799.637817382813	-3253.70825195313	131.987884521484	0.70543247461319	0.941674649715424	0.516202032566071	74.5378189086914	8870
True	False	False	False	False	-790.997253417969	-3229.85913085938	167.480438232422	0.772659599781036	0.961255669593811	0.774064362049103	109.940399169922	16601
True	False	False	False	False	-795.557006835938	-2131.705078125	150.843307495117	0.814773619174957	0.962713778018951	1	54.3088226318359	7386
True	False	False	False	False	-796.310791015625	-2031.62145996094	160.825576782227	0.868692517280579	0.975504159927368	1	174.344833374023	25280
True	False	False	False	False	-787.377807617188	-2071.75244140625	141.970169067383	0.673494637012482	0.952656269073486	0.451942265033722	50.53125	6468
True	False	False	False	False	-787.286499023438	-3181.69384765625	146.40673828125	0.711495935916901	0.930945575237274	0.530515313148499	74.2651519775391	9803
True	False	False	False	False	-783.390014648438	-2049.49438476563	137.533599853516	0.724236845970154	0.95990252494812	0.563651561737061	50.8467750549316	6305
True	False	False	False	False	-780.049499511719	-3452.96630859375	268.412353515625	0.663540363311768	0.949878633022308	0.434827089309692	88.0578536987305	21310
True	False	False	False	False	-775.600402832031	-3425.88793945313	153.061584472656	0.806005537509918	0.969249248504639	1	85.8478240966797	11847
True	False	False	False	False	-778.363586425781	-3291.29736328125	268.412353515625	0.362454444169998	0.782852470874786	0.153514638543129	84.359504699707	20415
True	False	False	False	False	-769.321655273438	-2147.388671875	177.462707519531	0.76659494638443	0.96076774597168	0.732008516788483	49.5812492370605	7933
True	False	False	False	False	-771.834167480469	-2003.9169921875	140.861022949219	0.637309908866882	0.942117512226105	0.39448082447052	44.6220474243164	5667
True	False	False	False	False	-767.955444335938	-3206.24975585938	159.716445922852	0.765261650085449	0.941645324230194	0.723958730697632	93.3611145019531	13444
True	False	False	False	False	-766.781433105469	-3395.46826171875	277.285491943359	0.503224313259125	0.875767707824707	0.250472515821457	85.6159973144531	21404
True	False	False	False	False	-756.317443847656	-3368.57690429688	84.2947845458984	0.755421161651611	0.947039306163788	0.673127472400665	69.7368392944336	5300
True	False	False	False	False	-752.038940429688	-3261.30053710938	100.931915283203	0.836640954017639	0.961418867111206	1	93.3406600952148	8494
True	False	False	False	False	-764.845703125	-2202.65478515625	105.36848449707	0.740853786468506	0.949947655200958	0.61531263589859	68.0526351928711	6465
True	False	False	False	False	-764.711059570313	-1972.7353515625	187.44499206543	0.784142136573792	0.955541551113129	0.923094153404236	56.2011833190918	9498
True	False	False	False	False	-760.753540039063	-3250.412109375	117.569046020508	0.793545544147491	0.962107300758362	1	95.698112487793	10144
True	False	False	False	False	-750.4638671875	-3322.93969726563	164.153015136719	0.709100365638733	0.955332398414612	0.5247603058815	68.2364883422852	10099
True	False	False	False	False	-749.500854492188	-3501.64575195313	361.580261230469	0.412977516651154	0.900475680828094	0.184407651424408	163.349685668945	53252
True	False	False	False	False	-703.695068359375	-3455.4189453125	141.970169067383	0.766845762729645	0.952235400676727	0.733563005924225	76.421875	9782
True	False	False	False	False	-743.523315429688	-3346.84155273438	168.589569091797	0.796495378017426	0.953286826610565	1	85.184211730957	12948
True	False	False	False	False	-745.477233886719	-3237.4931640625	126.442184448242	0.819941997528076	0.960724711418152	1	76.4736862182617	8718
True	False	False	False	False	-745.32080078125	-3290.88256835938	187.44499206543	0.791505575180054	0.964150488376617	1	84.6508865356445	14306
True	False	False	False	False	-742.13330078125	-3430.23388671875	169.698715209961	0.793849229812622	0.952986359596252	1	88.071891784668	13475
True	False	False	False	False	-715.652709960938	-3428.56909179688	144.188446044922	0.807786464691162	0.956723928451538	1	70.1461563110352	9119
True	False	False	False	False	-720.407470703125	-3383.17431640625	135.315322875977	0.654865682125092	0.941352725028992	0.420782208442688	74.4508209228516	9083
True	False	False	False	False	-742.087036132813	-3212.396484375	113.132476806641	0.81917679309845	0.967789649963379	1	68.5882339477539	6996
True	False	False	False	False	-740.959228515625	-3368.36352539063	97.6044921875	0.760120630264282	0.94325453042984	0.695777595043182	74.4659118652344	6553
True	False	False	False	False	-720.315551757813	-3329.50073242188	173.026138305664	0.543787837028503	0.928183734416962	0.286469787359238	72.9358978271484	11378
True	False	False	False	False	-737.894165039063	-3270.8720703125	98.7136306762695	0.8182532787323	0.957300961017609	1	107.629211425781	9579
True	False	False	False	False	-740.322387695313	-2221.24145507813	116.459907531738	0.776830792427063	0.940065443515778	0.810867488384247	82.4095230102539	8653
True	False	False	False	False	-723.096252441406	-3198.7197265625	156.389007568359	0.783451199531555	0.944107234477997	0.905145168304443	115.056739807129	16223
True	False	False	False	False	-722.1123046875	-1995.00463867188	21.0736961364746	0.633466780185699	0.950055003166199	0.389058798551559	39.1578941345215	744
True	False	False	False	False	-721.389343261719	-1972.42919921875	159.716445922852	0.541666328907013	0.918369293212891	0.284462302923203	45.7708320617676	6591
True	False	False	False	False	-720.879821777344	-3285.94873046875	105.36848449707	0.683284997940063	0.951931655406952	0.469966500997543	72.4631576538086	6884
True	False	False	False	False	-720.435852050781	-3240.10717773438	173.026138305664	0.624184429645538	0.932991862297058	0.376405298709869	80.0897445678711	12494
True	False	False	False	False	-720.481384277344	-2177.65258789063	235.138092041016	0.733056902885437	0.96118700504303	0.589631855487823	57.3349075317383	12155
True	False	False	False	False	-720.191955566406	-2002.44836425781	151.952453613281	0.753516912460327	0.956646144390106	0.664619505405426	46.6569328308105	6392
True	False	False	False	False	-713.399291992188	-3152.78735351563	144.188446044922	0.778827726840973	0.962207734584808	0.832400798797607	64.5615386962891	8393
True	False	False	False	False	-709.337524414063	-3404.98071289063	134.206176757813	0.792623698711395	0.959638595581055	1	81.9669418334961	9918
True	False	False	False	False	-702.281799316406	-3298.5283203125	107.586769104004	0.802616775035858	0.957874178886414	1	71.6185531616211	6947
True	False	False	False	False	-705.526611328125	-3276.95678710938	150.843307495117	0.737391412258148	0.960117518901825	0.603549718856812	101.52205657959	13807
True	False	False	False	False	-704.854736328125	-3252.21166992188	154.17073059082	0.738690078258514	0.958681583404541	0.60789030790329	90.3884887695313	12564
True	False	False	False	False	-702.3408203125	-3211.84423828125	145.297592163086	0.784818708896637	0.962207734584808	0.947113275527954	80.4809188842773	10543
True	False	False	False	False	-699.9296875	-3494.84497070313	402.618530273438	0.362188100814819	0.848220646381378	0.153360962867737	184.330581665039	66912
True	False	False	False	False	-667.989868164063	-3505.44873046875	255.102645874023	0.765264093875885	0.942891359329224	0.723973035812378	211.539123535156	48654
True	False	False	False	False	-671.954528808594	-3464.14892578125	219.610107421875	0.648510277271271	0.938816964626312	0.410952866077423	81.8989868164063	16216
True	False	False	False	False	-694.759948730469	-3380.0146484375	166.371292114258	0.659645676612854	0.944091081619263	0.428427338600159	76.620002746582	11493
True	False	False	False	False	-697.828430175781	-3323.22778320313	163.043869018555	0.781204581260681	0.954253971576691	0.86380922794342	154.748306274414	22748
True	False	False	False	False	-691.928527832031	-3158.75927734375	134.206176757813	0.520640969276428	0.911672592163086	0.265340238809586	64.2396697998047	7773
True	False	False	False	False	-691.08056640625	-3343.10668945313	150.843307495117	0.617056131362915	0.934303820133209	0.367083519697189	79.0588226318359	10752
True	False	False	False	False	-682.73876953125	-3417.2998046875	212.955261230469	0.65640664100647	0.93346893787384	0.423222362995148	78.65625	15102
True	False	False	False	False	-679.311767578125	-3363.978515625	136.424453735352	0.827717363834381	0.963469326496124	1	78.5772323608398	9665
True	False	False	False	False	-680.421569824219	-3254.76586914063	225.155807495117	0.488223046064377	0.855637431144714	0.238296538591385	82.709358215332	16790
True	False	False	False	False	-680.313720703125	-3320.44287109375	59.8936653137207	0.789699912071228	0.959577143192291	1	77.7037048339844	4196
True	False	False	False	False	-679.522888183594	-3208.32250976563	160.825576782227	0.720632016658783	0.958269476890564	0.553804218769073	82.4620666503906	11957
True	False	False	False	False	-669.217529296875	-3485.5361328125	9.98227787017822	0.754574596881866	0.933233201503754	0.669301986694336	84.8888854980469	764
True	False	False	False	False	-662.300415039063	-3434.60571289063	211.846115112305	0.671205520629883	0.965782880783081	0.447904706001282	76.3088989257813	14575
True	False	False	False	False	-665.276428222656	-3277.064453125	231.810668945313	0.553726434707642	0.942786991596222	0.296079903841019	91.2057418823242	19062
True	False	False	False	False	-665.086364746094	-2164.642578125	271.739776611328	0.618965148925781	0.932755172252655	0.369547992944717	61.4326515197754	15051
True	False	False	False	False	-663.989196777344	-3195.955078125	82.0765075683594	0.711891770362854	0.95210999250412	0.531479299068451	65.1081085205078	4818
True	False	False	False	False	-662.344604492188	-3381.64135742188	139.751892089844	0.766303777694702	0.951874852180481	0.730220139026642	110.222221374512	13888
True	False	False	False	False	-659.957763671875	-3329.2490234375	290.595184326172	0.449349343776703	0.796312093734741	0.209103435277939	104.110687255859	27277
True	False	False	False	False	-662.076843261719	-3299.626953125	122.005615234375	0.833331942558289	0.959691882133484	1	97.4636383056641	10721
True	False	False	False	False	-659.467895507813	-3212.57934570313	90.9496383666992	0.854409575462341	0.96769505739212	1	76.5975646972656	6281
True	False	False	False	False	-657.762145996094	-3519.8271484375	35.4925422668457	0.795358955860138	0.950105845928192	1	137.09375	4387
True	False	False	False	False	-641.056762695313	-3497.333984375	155.279876708984	0.64958518743515	0.955541551113129	0.412589520215988	97.5714263916016	13660
True	False	False	False	False	-623.833801269531	-3479.69091796875	174.135284423828	0.863519370555878	0.966974079608917	1	89.71337890625	14085
True	False	False	False	False	-640.684204101563	-3458.22290039063	151.952453613281	0.791858732700348	0.943759799003601	1	72.0948867797852	9877
True	False	False	False	False	-657.545776367188	-3352.31518554688	117.569046020508	0.784229159355164	0.951248407363892	0.925705969333649	93.5	9911
True	False	False	False	False	-656.252868652344	-3250.51733398438	88.7313537597656	0.634681344032288	0.944106340408325	0.390760332345963	65.6374969482422	5251
True	False	False	False	False	-647.1923828125	-2247.51123046875	139.751892089844	0.766303777694702	0.95579868555069	0.730220139026642	51.8095245361328	6528
True	False	False	False	False	-651.944519042969	-2116.291015625	236.24723815918	0.736514747142792	0.944711565971375	0.600665748119354	67.6901397705078	14418
True	False	False	False	False	-645.512878417969	-3179.73413085938	104.259346008301	0.684010803699493	0.949504971504211	0.47135466337204	67.1063842773438	6308
True	False	False	False	False	-645.4404296875	-3351.25	48.80224609375	0.809059381484985	0.957085192203522	1	82.0681838989258	3611
True	False	False	False	False	-639.941223144531	-3398.3251953125	359.361999511719	0.433513432741165	0.851528704166412	0.198068886995316	99.7808609008789	32329
True	False	False	False	False	-617.588134765625	-3379.53637695313	84.2947845458984	0.780941009521484	0.946899116039276	0.859888970851898	62.0263175964355	4714
True	False	False	False	False	-634.896545410156	-3270.99096679688	244.01123046875	0.569096446037292	0.944764018058777	0.311656564474106	101.563636779785	22344
True	False	False	False	False	-638.932373046875	-3220.4208984375	12.2005615234375	0.455821514129639	0.94069766998291	0.213747948408127	73.4545440673828	808
True	False	False	False	False	-638.821472167969	-3195.53002929688	93.1679229736328	0.748380422592163	0.960341572761536	0.643250167369843	79.2619018554688	6658
True	False	False	False	False	-637.840393066406	-3234.89306640625	228.483245849609	0.534421384334564	0.897798001766205	0.2777179479599	92.5436859130859	19064
True	False	False	False	False	-634.194763183594	-2219.26611328125	286.158630371094	0.593003749847412	0.920515120029449	0.337847650051117	58.8798446655273	15191
True	False	False	False	False	-633.656616210938	-2156.96875	289.486053466797	0.693518400192261	0.949362456798553	0.490278899669647	60.7203063964844	15848
True	False	False	False	False	-632.744689941406	-3358.3974609375	102.041061401367	0.577883422374725	0.939162909984589	0.320987015962601	69.4239120483398	6387
True	False	False	False	False	-616.053466796875	-3337.15844726563	245.120376586914	0.59736555814743	0.926015317440033	0.342916399240494	78.8371047973633	17423
True	False	False	False	False	-630.698608398438	-3210.53930664063	102.041061401367	0.506011366844177	0.920663952827454	0.25279688835144	71.0652160644531	6538
True	False	False	False	False	-631.224609375	-2276.36083984375	234.028945922852	0.696535587310791	0.948118388652802	0.496593922376633	59.3507118225098	12523
True	False	False	False	False	-630.799194335938	-2016.56433105469	215.173538208008	0.732289433479309	0.945563554763794	0.587252855300903	54.1288642883301	10501
True	False	False	False	False	-621.323364257813	-3293.35009765625	155.279876708984	0.607840538024902	0.963138937950134	0.355498671531677	71.7714309692383	10048
True	False	False	False	False	-619.173522949219	-3240.18115234375	105.36848449707	0.762958765029907	0.956243515014648	0.710821866989136	78.7368392944336	7480
True	False	False	False	False	-620.298828125	-3188.50317382813	252.884368896484	0.480057626962662	0.945671081542969	0.231894582509995	92.75	21147
True	False	False	False	False	-610.11279296875	-3464.63891601563	11.0914192199707	0.763594925403595	0.936281979084015	0.714360892772675	56	560
True	False	False	False	False	-608.147766113281	-3428.94287109375	108.695907592773	0.733655333518982	0.95685225725174	0.591503977775574	72.3979568481445	7095
True	False	False	False	False	-603.09033203125	-3156.39453125	122.005615234375	0.769454181194305	0.95470005273819	0.750577867031097	87.7818145751953	9656
True	False	False	False	False	-603.247314453125	-2221.0263671875	259.539215087891	0.8156818151474	0.959364652633667	1	87.1623916625977	20396
True	False	False	False	False	-607.619018554688	-2103.70751953125	240.683807373047	0.684598743915558	0.925827383995056	0.472484886646271	60.0322570800781	13027
True	False	False	False	False	-602.608459472656	-2501.93798828125	72.0942230224609	0.537836015224457	0.938936114311218	0.280875474214554	71.3076934814453	4635
True	False	False	False	False	-601.252807617188	-3361.92626953125	139.751892089844	0.774550676345825	0.955561459064484	0.789673984050751	69.4285736083984	8748
True	False	False	False	False	-600.914428710938	-3490.29907226563	85.4039306640625	0.665105581283569	0.939263105392456	0.437444269657135	77.363639831543	5957
True	False	False	False	False	-599.99169921875	-3411.16674804688	125.333038330078	0.676981031894684	0.930586695671082	0.458216309547424	75.1946868896484	8497
True	False	False	False	False	-598.786804199219	-3524.9365234375	56.5662384033203	0.620341122150421	0.946962833404541	0.37133863568306	121	6171
True	False	False	False	False	-593.78515625	-3508.5830078125	192.990692138672	0.844957113265991	0.963495850563049	1	206.954025268555	36010
True	False	False	False	False	-571.074584960938	-3488.53881835938	77.6399383544922	0.792614340782166	0.970893561840057	1	91.042854309082	6373
True	False	False	False	False	-578.59814453125	-3456.265625	39.9291114807129	0.471643835306168	0.894338369369507	0.225454315543175	81.4444427490234	2932
True	False	False	False	False	-591.838623046875	-3448.07470703125	92.0587844848633	0.639517724514008	0.936317145824432	0.397646993398666	70.4096374511719	5844
True	False	False	False	False	-589.009582519531	-3387.5126953125	246.229507446289	0.530352294445038	0.905583441257477	0.274003207683563	75.4144134521484	16742
True	False	False	False	False	-596.615844726563	-3291.259765625	153.061584472656	0.740749657154083	0.94642835855484	0.614949762821198	79.5144958496094	10973
True	False	False	False	False	-595.361083984375	-2839.9111328125	115.350761413574	0.801323413848877	0.95024836063385	1	77.038459777832	8012
True	False	False	False	False	-596.666076660156	-2041.48913574219	245.120376586914	0.399701058864594	0.744833886623383	0.17593489587307	58.1402702331543	12849
True	False	False	False	False	-595.254211425781	-3196.4248046875	113.132476806641	0.785913348197937	0.948686838150024	1	76.5490188598633	7808
True	False	False	False	False	-595.13427734375	-2490.7626953125	150.843307495117	0.722747147083282	0.909908592700958	0.559532701969147	166.595581054688	22657
True	False	False	False	False	-594.081970214844	-3319.42163085938	206.300399780273	0.776340007781982	0.962233126163483	0.806044101715088	70.7150573730469	13153
True	False	False	False	False	-589.31884765625	-3258.36669921875	246.229507446289	0.705789387226105	0.948015987873077	0.517021954059601	89.1306304931641	19787
True	False	False	False	False	-593.056335449219	-3221.11450195313	181.899276733398	0.462271124124527	0.912306666374207	0.21845805644989	69.0182952880859	11319
True	False	False	False	False	-586.852966308594	-3182.26000976563	120.896469116211	0.793161451816559	0.962641417980194	1	80.3486251831055	8758
True	False	False	False	False	-588.114868164063	-2149.67333984375	328.306030273438	0.514682173728943	0.886416792869568	0.260160118341446	62.5	18500
True	False	False	False	False	-587.559936523438	-2021.33752441406	174.135284423828	0.661132037639618	0.949087202548981	0.430851072072983	48.5031852722168	7615
True	False	False	False	False	-585.272338867188	-3428.63793945313	120.896469116211	0.753803789615631	0.966538786888123	0.665879309177399	76.5229339599609	8341
True	False	False	False	False	-569.377563476563	-3406.77001953125	139.751892089844	0.782931506633759	0.963494658470154	0.893864810466766	77.0714263916016	9711
True	False	False	False	False	-581.557556152344	-2496.77612304688	78.7490768432617	0.465093225240707	0.914261877536774	0.220545426011086	65.0563354492188	4619
True	False	False	False	False	-578.77587890625	-2432.99633789063	165.262145996094	0.799794971942902	0.947105765342712	1	161.45637512207	24057
True	False	False	False	False	-584.581115722656	-2362.82592773438	183.008422851563	0.748634278774261	0.954838156700134	0.644257545471191	57.1515159606934	9430
True	False	False	False	False	-574.307800292969	-2319.38134765625	66.5485153198242	0.59638512134552	0.866369903087616	0.341768622398376	122.449996948242	7347
True	False	False	False	False	-573.773864746094	-2247.71362304688	173.026138305664	0.740397691726685	0.928834080696106	0.613727450370789	46.3076934814453	7224
True	False	False	False	False	-573.292358398438	-2472.51391601563	150.843307495117	0.794324278831482	0.959966003894806	1	55.0735282897949	7490
True	False	False	False	False	-568.322875976563	-3258.95141601563	114.241622924805	0.646978199481964	0.960476875305176	0.40863761305809	63.3300971984863	6523
True	False	False	False	False	-568.279357910156	-3206.6689453125	129.769607543945	0.734916985034943	0.955079317092896	0.59550142288208	79.1025619506836	9255
True	False	False	False	False	-566.776489257813	-3454.75927734375	69.8759460449219	0.838463246822357	0.958535254001617	1	113.666664123535	7161
True	False	False	False	False	-565.751770019531	-3318.55615234375	130.878753662109	0.725372850894928	0.954101622104645	0.566841185092926	71.3050842285156	8414
True	False	False	False	False	-565.299377441406	-3472.25122070313	124.223899841309	0.688489496707916	0.90786737203598	0.48009330034256	191.651779174805	21465
True	False	False	False	False	-558.373596191406	-3439.51220703125	140.861022949219	0.741758704185486	0.950682699680328	0.618490815162659	90.110237121582	11444
True	False	False	False	False	-562.299255371094	-3343.15454101563	129.769607543945	0.31851527094841	0.759482502937317	0.129300191998482	64.1282043457031	7503
True	False	False	False	False	-564.868286132813	-3291.97290039063	125.333038330078	0.694636762142181	0.955561459064484	0.492601156234741	72.8495559692383	8232
True	False	False	False	False	-564.559692382813	-3223.56909179688	161.934722900391	0.555768966674805	0.939288914203644	0.298098415136337	70.5821914672852	10305
True	False	False	False	False	-562.558532714844	-3188.7529296875	154.17073059082	0.672335147857666	0.955119788646698	0.449889183044434	73.7985610961914	10258
True	False	False	False	False	-561.408996582031	-3166.38940429688	150.843307495117	0.814773619174957	0.94804048538208	1	107.632354736328	14638
True	False	False	False	False	-559.492614746094	-2329.99072265625	120.896469116211	0.816004395484924	0.954675555229187	1	78.2477035522461	8529
True	False	False	False	False	-557.321899414063	-3373.68579101563	150.843307495117	0.814773619174957	0.954091727733612	1	70.7720565795898	9625
True	False	False	False	False	-555.684814453125	-3301.93310546875	105.36848449707	0.675420701503754	0.955208957195282	0.455389380455017	76.0947341918945	7229
True	False	False	False	False	-551.309875488281	-2287.17944335938	160.825576782227	0.717759907245636	0.94065910577774	0.546238422393799	45.8827590942383	6653
True	False	False	False	False	-550.437438964844	-3493.611328125	340.506591796875	0.337518721818924	0.779583394527435	0.13950103521347	102.335502624512	31417
True	False	False	False	False	-549.110595703125	-3462.3857421875	57.6753807067871	0.760451793670654	0.951341331005096	0.697474420070648	74.75	3887
True	False	False	False	False	-549.483642578125	-3266.19140625	113.132476806641	0.660820126533508	0.926536321640015	0.430340588092804	63.0196075439453	6428
True	False	False	False	False	-548.115844726563	-3533.8359375	110.914192199707	0.770503282546997	0.960910856723785	0.75791335105896	127.800003051758	12780
True	False	False	False	False	-527.147277832031	-3530.18579101563	283.940338134766	0.507745087146759	0.926101922988892	0.254253089427948	122.3671875	31326
True	False	False	False	False	-524.703369140625	-3507.00268554688	140.861022949219	0.668232917785645	0.964582681655884	0.442754238843918	88.2992095947266	11214
True	False	False	False	False	-536.881103515625	-3447.3359375	149.734161376953	0.808782637119293	0.948104739189148	1	95.9407424926758	12952
True	False	False	False	False	-546.103820800781	-3243.86474609375	118.678184509277	0.597054839134216	0.946646511554718	0.342552155256271	59.682243347168	6386
True	False	False	False	False	-543.12890625	-3410.97314453125	170.807861328125	0.772800981998444	0.949984192848206	0.775180578231812	95.9805221557617	14781
True	False	False	False	False	-523.3212890625	-3400.03271484375	112.023338317871	0.734947741031647	0.953168451786041	0.595599770545959	71.9802017211914	7270
True	False	False	False	False	-538.87890625	-3345.51123046875	128.660461425781	0.844098389148712	0.965676367282867	1	77.7241363525391	9016
True	False	False	False	False	-539.55419921875	-3158.51733398438	115.350761413574	0.811039984226227	0.968910336494446	1	74.5961532592773	7758
True	False	False	False	False	-540.635681152344	-2677.38012695313	176.353576660156	0.76180374622345	0.955332398414612	0.704558432102203	57.9056587219238	9207
True	False	False	False	False	-535.981750488281	-2264.61328125	128.660461425781	0.670478940010071	0.947050988674164	0.446636199951172	47.5517234802246	5516
True	False	False	False	False	-532.415893554688	-3287.72680664063	140.861022949219	0.400663793087006	0.893712878227234	0.176540285348892	72.3228378295898	9185
True	False	False	False	False	-529.206787109375	-3221.19775390625	86.513069152832	0.707799673080444	0.943611681461334	0.52169132232666	76.6025619506836	5975
True	False	False	False	False	-529.116149902344	-3368.8232421875	173.026138305664	0.707799673080444	0.919208467006683	0.52169132232666	68.3782043457031	10667
True	False	False	False	False	-520.12255859375	-3332.26708984375	289.486053466797	0.560043811798096	0.946917772293091	0.302372843027115	92.6283493041992	24176
True	False	False	False	False	-520.895690917969	-3261.6728515625	164.153015136719	0.834343016147614	0.963339745998383	1	78.5743255615234	11629
True	False	False	False	False	-528.257995605469	-2983.20849609375	186.335845947266	0.843055665493011	0.956723809242249	1	171.910720825195	28881
True	False	False	False	False	-522.543334960938	-2343.17236328125	124.223899841309	0.792491853237152	0.957431972026825	1	62.3125	6979
True	False	False	False	False	-520.673278808594	-3290.36572265625	67.6576614379883	0.483944535255432	0.933139026165009	0.234922960400581	68.6393432617188	4187
True	False	False	False	False	-519.8583984375	-3237.09497070313	123.114753723145	0.807714879512787	0.954685926437378	1	68.9009017944336	7648
True	False	False	False	False	-518.679992675781	-2254.263671875	168.589569091797	0.752410411834717	0.957101106643677	0.659830510616302	55.059211730957	8369
True	False	False	False	False	-517.106323242188	-3474.9501953125	460.293914794922	0.205149754881859	0.729602098464966	0.0755394548177719	80.5566253662109	33431
True	False	False	False	False	-495.269317626953	-3482.0517578125	115.350761413574	0.835239052772522	0.958498001098633	1	79.288459777832	8246
True	False	False	False	False	-513.895263671875	-3430.25659179688	155.279876708984	0.677172064781189	0.957594156265259	0.458564549684525	74.6928558349609	10457
True	False	False	False	False	-503.935089111328	-3379.30810546875	63.2210922241211	0.558911681175232	0.958394765853882	0.301234155893326	86.0701751708984	4906
True	False	False	False	False	-507.173431396484	-3305.30102539063	190.772415161133	0.649246335029602	0.933844268321991	0.412072449922562	86.7558135986328	14922
True	False	False	False	False	-515.831115722656	-2680.36474609375	136.424453735352	0.827717363834381	0.965533077716827	1	71.1951217651367	8757
True	False	False	False	False	-514.248413085938	-2328.0380859375	73.203369140625	0.580488204956055	0.908707559108734	0.32381671667099	42.1969680786133	2785
True	False	False	False	False	-512.458740234375	-2629.88623046875	138.64274597168	0.818826138973236	0.948614537715912	1	73.6159973144531	9202
True	False	False	False	False	-509.917327880859	-2161.552734375	156.389007568359	0.714476406574249	0.958387315273285	0.537869870662689	50.1631202697754	7073
True	False	False	False	False	-510.036773681641	-2122.29833984375	200.754699707031	0.75547069311142	0.953909456729889	0.673353552818298	56.4585647583008	10219
True	False	False	False	False	-507.219909667969	-3217.6337890625	201.863830566406	0.605556786060333	0.929343581199646	0.352704286575317	84.9450531005859	15460
True	False	False	False	False	-506.114471435547	-2737.7138671875	140.861022949219	0.841222047805786	0.965804636478424	1	56.2755889892578	7147
True	False	False	False	False	-501.716003417969	-3356.72094726563	137.533599853516	0.724236845970154	0.942106127738953	0.563651561737061	77.4435501098633	9603
True	False	False	False	False	-501.102508544922	-3415.02319335938	113.132476806641	0.750968396663666	0.969792008399963	0.653748691082001	80.9215698242188	8254
True	False	False	False	False	-497.674591064453	-3328.89306640625	140.861022949219	0.628658652305603	0.944800138473511	0.382428795099258	76.5196838378906	9718
True	False	False	False	False	-500.899078369141	-3269.392578125	125.333038330078	0.831955194473267	0.965474784374237	1	67.2743377685547	7602
True	False	False	False	False	-498.636169433594	-2712.80419921875	156.389007568359	0.614475965499878	0.93681126832962	0.363788723945618	62.7375869750977	8846
True	False	False	False	False	-499.912078857422	-2683.24658203125	99.8227767944336	0.662619173526764	0.955684244632721	0.433299124240875	59.8888893127441	5390
True	False	False	False	False	-496.358703613281	-3457.99829101563	73.203369140625	0.802794396877289	0.955623149871826	1	73.7272720336914	4866
True	False	False	False	False	-495.886840820313	-3394.99047851563	265.084930419922	0.810588300228119	0.949796676635742	1	207.895401000977	49687
True	False	False	False	False	-496.095886230469	-3133.30688476563	130.878753662109	0.752703249454498	0.953311264514923	0.661087512969971	66.2033920288086	7812
True	False	False	False	False	-494.12890625	-2093.96313476563	216.282684326172	0.73606413602829	0.951984643936157	0.599197506904602	52.2871780395508	10196
True	False	False	False	False	-491.447998046875	-2696.85791015625	77.6399383544922	0.562180161476135	0.919557750225067	0.30453485250473	54.1857147216797	3793
True	False	False	False	False	-488.985504150391	-3203.23120117188	127.551322937012	0.791560590267181	0.965141594409943	1	77.7478256225586	8941
True	False	False	False	False	-488.625244140625	-1904.52355957031	240.683807373047	0.611663639545441	0.94616287946701	0.360243439674377	50.4516143798828	10948
True	False	False	False	False	-488.62255859375	-3523.44311523438	198.536407470703	0.485862612724304	0.894167482852936	0.236430078744888	102.296089172363	18311
True	False	False	False	False	-475.518951416016	-3508.94970703125	80.9673614501953	0.504841089248657	0.928340435028076	0.251818418502808	79.7945175170898	5825
True	False	False	False	False	-476.447052001953	-3455.9111328125	122.005615234375	0.6835116147995	0.940285503864288	0.470399111509323	72.4454574584961	7969
True	False	False	False	False	-481.930297851563	-3377.21142578125	67.6576614379883	0.606324851512909	0.928756594657898	0.353640824556351	64.6229476928711	3942
True	False	False	False	False	-480.469970703125	-3285.78515625	156.389007568359	0.814978718757629	0.95690929889679	1	74.5673751831055	10514
True	False	False	False	False	-486.624328613281	-3165.08471679688	217.391815185547	0.468238979578018	0.920103073120117	0.22289152443409	74.6377563476563	14629
True	False	False	False	False	-486.06298828125	-3242.73217773438	153.061584472656	0.70901221036911	0.968080461025238	0.524551153182983	75.9565200805664	10482
True	False	False	False	False	-483.878997802734	-3219.03881835938	26.6194076538086	0.829222500324249	0.957139134407043	1	58.375	1401
True	False	False	False	False	-485.081878662109	-2262.48168945313	216.282684326172	0.813904881477356	0.962906360626221	1	61.1487197875977	11924
True	False	False	False	False	-485.339538574219	-2184.546875	191.881561279297	0.560401380062103	0.943477213382721	0.302733510732651	60.7341041564941	10507
True	False	False	False	False	-478.625762939453	-2507.90087890625	170.807861328125	0.799037754535675	0.959173381328583	1	61.2922096252441	9439
True	False	False	False	False	-476.017242431641	-3312.68115234375	143.079315185547	0.792992413043976	0.967057704925537	1	71.6511611938477	9243
True	False	False	False	False	-475.642730712891	-3257.85791015625	133.097030639648	0.773899257183075	0.955911755561829	0.784122228622437	70.1916656494141	8423
True	False	False	False	False	-474.779022216797	-1989.37329101563	176.353576660156	0.730911612510681	0.960365355014801	0.583042144775391	55.4779891967773	8821
True	False	False	False	False	-474.09375	-3434.10546875	187.44499206543	0.664639353752136	0.961300373077393	0.436661958694458	74.1242599487305	12527
True	False	False	False	False	-472.550750732422	-3339.20068359375	108.695907592773	0.721518695354462	0.958737015724182	0.556188941001892	64.5	6321
True	False	False	False	False	-472.016693115234	-3160.72338867188	125.333038330078	0.592131435871124	0.954574525356293	0.336845397949219	77.9468994140625	8808
True	False	False	False	False	-470.733154296875	-3125.015625	161.934722900391	0.765054762363434	0.960792183876038	0.722740411758423	76.1164398193359	11113
True	False	False	False	False	-468.060485839844	-3489.82006835938	150.843307495117	0.758873462677002	0.954453468322754	0.689513981342316	80.595588684082	10961
True	False	False	False	False	-456.731262207031	-3395.3837890625	148.625015258789	0.665963351726532	0.945365905761719	0.438889920711517	70.5074615478516	9448
True	False	False	False	False	-460.260559082031	-3233.24487304688	163.043869018555	0.626872420310974	0.93738466501236	0.380007565021515	72.1972808837891	10613
True	False	False	False	False	-463.105987548828	-2554.70092773438	164.153015136719	0.794427216053009	0.957171022891998	1	84.1486511230469	12454
True	False	False	False	False	-467.797454833984	-2478.94458007813	207.409545898438	0.699967086315155	0.963784098625183	0.503974974155426	66.9090881347656	12512
True	False	False	False	False	-467.229309082031	-2187.9130859375	165.262145996094	0.791833221912384	0.94423896074295	1	175.255035400391	26113
True	False	False	False	False	-466.961730957031	-2104.37768554688	228.483245849609	0.777585685253143	0.949273943901062	0.818619430065155	56.1893196105957	11575
True	False	False	False	False	-462.797119140625	-3107.775390625	118.678184509277	0.81462025642395	0.957397043704987	1	81.3271026611328	8702
True	False	False	False	False	-459.890411376953	-3366.23608398438	116.459907531738	0.687813937664032	0.952686846256256	0.478755712509155	60.5428581237793	6357
True	False	False	False	False	-456.820190429688	-3325.92919921875	126.442184448242	0.788381993770599	0.960008680820465	1	71.2456130981445	8122
True	False	False	False	False	-458.32373046875	-2526.51342773438	170.807861328125	0.755021035671234	0.953054070472717	0.671310603618622	58.746753692627	9047
True	False	False	False	False	-458.071716308594	-3176.89086914063	173.026138305664	0.539419233798981	0.915274500846863	0.282352238893509	65.4935913085938	10217
True	False	False	False	False	-457.7080078125	-2298.09521484375	217.391815185547	0.791067004203796	0.95627498626709	1	63.9081649780273	12526
True	False	False	False	False	-455.354156494141	-3544.22119140625	329.415161132813	0.430475562810898	0.950674593448639	0.196003288030624	128.407409667969	38137
True	False	False	False	False	-424.591125488281	-3534.81103515625	53.2388153076172	0.80851811170578	0.953352153301239	1	82.8125	3975
True	False	False	False	False	-384.883117675781	-3532.97827148438	116.459907531738	0.786059260368347	0.957753896713257	1	89.5142822265625	9399
True	False	False	False	False	-357.865447998047	-3531.548828125	227.374099731445	0.780360579490662	0.941917419433594	0.851700961589813	207.765853881836	42592
True	False	False	False	False	-440.136322021484	-3524.72387695313	112.023338317871	0.787644565105438	0.957532703876495	1	85.811882019043	8667
True	False	False	False	False	-438.774871826172	-3498.63720703125	194.099838256836	0.617051362991333	0.935511529445648	0.367077380418777	75.3714294433594	13190
True	False	False	False	False	-454.977447509766	-3466.60668945313	176.353576660156	0.598089933395386	0.944998025894165	0.343767613172531	71.5534591674805	11377
True	False	False	False	False	-441.361175537109	-3347.3095703125	94.2770690917969	0.747598469257355	0.956568479537964	0.640176296234131	64.341178894043	5469
True	False	False	False	False	-454.912475585938	-3204.65869140625	287.267761230469	0.450346916913986	0.909131109714508	0.209814041852951	75.8185348510742	19637
True	False	False	False	False	-454.968933105469	-2458.57543945313	82.0765075683594	0.809198617935181	0.949625492095947	1	124.716217041016	9229
True	False	False	False	False	-451.820922851563	-2439.72998046875	128.660461425781	0.694953978061676	0.949481606483459	0.493263840675354	54.4310340881348	6314
True	False	False	False	False	-452.021789550781	-2133.50219726563	234.028945922852	0.803200364112854	0.958633422851563	1	60.0900459289551	12679
True	False	False	False	False	-451.488433837891	-3284.37939453125	229.592376708984	0.577525019645691	0.914721965789795	0.320600003004074	73.0676345825195	15125
True	False	False	False	False	-450.240447998047	-3255.04760742188	199.645553588867	0.652669668197632	0.915218412876129	0.417343854904175	86.2722244262695	15529
True	False	False	False	False	-449.657867431641	-2842.01733398438	183.008422851563	0.836089432239532	0.959653615951538	1	78.533332824707	12958
True	False	False	False	False	-450.675018310547	-2263.17846679688	140.861022949219	0.68170440196991	0.953261137008667	0.466969162225723	42.6063003540039	5411
True	False	False	False	False	-449.053100585938	-2181.41821289063	155.279876708984	0.72639799118042	0.95661062002182	0.569756746292114	64.9714279174805	9096
True	False	False	False	False	-447.079071044922	-3142.71606445313	125.333038330078	0.61268550157547	0.963279843330383	0.361526131629944	57.7168159484863	6522
True	False	False	False	False	-442.090698242188	-2206.41137695313	242.902084350586	0.757261633872986	0.960574269294739	0.681698560714722	66.7990875244141	14629
True	False	False	False	False	-440.356567382813	-3438.53344726563	271.739776611328	0.690587997436523	0.947454452514648	0.484293729066849	109.906120300293	26927
True	False	False	False	False	-436.789276123047	-3407.28540039063	256.211791992188	0.418796390295029	0.865582466125488	0.18820795416832	77.2640686035156	17848
True	False	False	False	False	-428.269622802734	-3316.55932617188	161.934722900391	0.823068141937256	0.950994849205017	1	69.0684967041016	10084
True	False	False	False	False	-431.195068359375	-3163.60546875	139.751892089844	0.762926280498505	0.962579786777496	0.710642993450165	70.5079345703125	8884
True	False	False	False	False	-434.086730957031	-2639.9892578125	124.223899841309	0.838463246822357	0.959930598735809	1	61.0892868041992	6842
True	False	False	False	False	-438.631286621094	-2494.611328125	248.447799682617	0.771974503993988	0.953007400035858	0.768761694431305	62.3303565979004	13962
True	False	False	False	False	-433.226348876953	-2242.9775390625	139.751892089844	0.746928453445435	0.952487111091614	0.637576758861542	87.0714263916016	10971
True	False	False	False	False	-435.328186035156	-1897.29138183594	258.430084228516	0.740760922431946	0.954931259155273	0.614988923072815	65.137336730957	15177
True	False	False	False	False	-433.043670654297	-2676.34301757813	159.716445922852	0.689935445785522	0.944591701030731	0.482980132102966	77.4236145019531	11149
True	False	False	False	False	-430.697143554688	-3266.259765625	87.6222152709961	0.811767578125	0.957409143447876	1	70.9493637084961	5605
True	False	False	False	False	-424.599884033203	-2916.52465820313	146.40673828125	0.790809690952301	0.960830867290497	1	76.6287841796875	10115
True	False	False	False	False	-426.342895507813	-2533.17236328125	176.353576660156	0.824980556964874	0.957361221313477	1	68.2138366699219	10846
True	False	False	False	False	-426.846160888672	-2348.75659179688	205.191253662109	0.796021342277527	0.958353757858276	1	64.5243225097656	11937
True	False	False	False	False	-424.076263427734	-2566.51953125	310.559753417969	0.40671306848526	0.900547325611115	0.180376142263412	62.5	17500
True	False	False	False	False	-423.242553710938	-3359.30590820313	322.760314941406	0.464060693979263	0.881422758102417	0.219779819250107	86.202751159668	25085
True	False	False	False	False	-422.667633056641	-3246.427734375	155.279876708984	0.64958518743515	0.912917137145996	0.412589520215988	75.292854309082	10541
True	False	False	False	False	-417.448333740234	-3471.05151367188	158.607299804688	0.806155741214752	0.960668444633484	1	71.8461532592773	10274
True	False	False	False	False	-412.598266601563	-3386.05810546875	160.825576782227	0.838098645210266	0.960174322128296	1	83.5793075561523	12119
True	False	False	False	False	-416.9189453125	-2243.68334960938	29.9468326568604	0.80851811170578	0.952666342258453	1	42.8148155212402	1156
True	False	False	False	False	-415.130249023438	-3273.69116210938	107.586769104004	0.705840885639191	0.935379445552826	0.517140507698059	69.7835083007813	6769
True	False	False	False	False	-412.295349121094	-2941.65844726563	156.389007568359	0.814978718757629	0.96152675151825	1	75.3262405395508	10621
True	False	False	False	False	-413.356658935547	-2291.78198242188	219.610107421875	0.624656915664673	0.950600743293762	0.377034962177277	60.8535346984863	12049
True	False	False	False	False	-412.751190185547	-2476.70849609375	206.300399780273	0.737817108631134	0.933302402496338	0.604963421821594	72.0645141601563	13404
True	False	False	False	False	-411.953979492188	-2162.25024414063	220.719253540039	0.813145577907562	0.953259170055389	1	60.0502510070801	11950
True	False	False	False	False	-411.332977294922	-3515.17138671875	177.462707519531	0.838416218757629	0.960258781909943	1	97.7062530517578	15633
True	False	False	False	False	-367.854370117188	-3508.53979492188	221.828384399414	0.557995200157166	0.893642246723175	0.300315916538239	87.0749969482422	17415
True	False	False	False	False	-400.42333984375	-3286.9384765625	159.716445922852	0.619605779647827	0.938963353633881	0.370380163192749	69.4861145019531	10006
True	False	False	False	False	-410.820007324219	-3161.65795898438	125.333038330078	0.676981031894684	0.95888364315033	0.458216309547424	64.5486755371094	7294
True	False	False	False	False	-411.191040039063	-2360.88525390625	134.206176757813	0.771839797496796	0.947039723396301	0.76773864030838	59.4710731506348	7196
True	False	False	False	False	-404.57421875	-2580.3076171875	188.554138183594	0.597408056259155	0.950438022613525	0.342966288328171	69.717643737793	11852
True	False	False	False	False	-401.634521484375	-3241.03491210938	169.698715209961	0.625182271003723	0.943780124187469	0.377736806869507	64.928108215332	9934
True	False	False	False	False	-400.850891113281	-3208.79125976563	257.320922851563	0.625254034996033	0.936505913734436	0.377832800149918	75.9353485107422	17617
True	False	False	False	False	-401.126800537109	-3181.65991210938	138.64274597168	0.517149984836578	0.905576050281525	0.262293308973312	65.0319976806641	8129
True	False	False	False	False	-399.899475097656	-2498.55590820313	225.155807495117	0.645384013652802	0.951334655284882	0.406250029802322	66.3694610595703	13473
True	False	False	False	False	-400.460235595703	-2266.03198242188	140.861022949219	0.772385537624359	0.963884353637695	0.771922528743744	50.5984268188477	6426
True	False	False	False	False	-399.3046875	-3498.82495117188	120.896469116211	0.783979654312134	0.953440308570862	0.918468296527863	78.642204284668	8572
True	False	False	False	False	-346.568237304688	-3489.61279296875	156.389007568359	0.794880867004395	0.955555021762848	1	83.7730484008789	11812
True	False	False	False	False	-389.846252441406	-3469.19384765625	171.917007446289	0.725937068462372	0.951681077480316	0.568441390991211	74.4774169921875	11544
True	False	False	False	False	-391.459777832031	-3384.59350585938	126.442184448242	0.708366572856903	0.952517151832581	0.523024260997772	75.7894744873047	8640
True	False	False	False	False	-398.971557617188	-2969.02905273438	153.061584472656	0.835585951805115	0.958664655685425	1	173.405792236328	23930
True	False	False	False	False	-390.535125732422	-2525.06811523438	143.079315185547	0.647346317768097	0.955546796321869	0.409191995859146	58.209300994873	7509
True	False	False	False	False	-389.452026367188	-3322.728515625	179.680999755859	0.616675138473511	0.943644464015961	0.366594463586807	74.5185165405273	12072
True	False	False	False	False	-388.490386962891	-3434.5703125	218.500961303711	0.720235586166382	0.952065169811249	0.552745699882507	86.8477172851563	17109
True	False	False	False	False	-386.275238037109	-3409.10913085938	105.36848449707	0.810243308544159	0.96516364812851	1	74.9894714355469	7124
True	False	False	False	False	-378.340728759766	-3352.84448242188	178.571853637695	0.663666427135468	0.962467849254608	0.435036957263947	72.6894378662109	11703
True	False	False	False	False	-384.553863525391	-2903.6240234375	176.353576660156	0.805686175823212	0.950482308864594	1	82.2327041625977	13075
True	False	False	False	False	-385.994842529297	-2546.63110351563	140.861022949219	0.789145231246948	0.960109293460846	1	57.4330711364746	7294
True	False	False	False	False	-383.173645019531	-2579.48071289063	149.734161376953	0.489502280950546	0.865172207355499	0.239313498139381	65.5555572509766	8850
True	False	False	False	False	-383.144317626953	-2427.61743164063	220.719253540039	0.751162886619568	0.955075919628143	0.654558777809143	66.180908203125	13170
True	False	False	False	False	-382.657592773438	-3272.08227539063	171.917007446289	0.595043957233429	0.94059020280838	0.340206474065781	78.6451644897461	12190
True	False	False	False	False	-375.122497558594	-3229.33642578125	161.934722900391	0.775890290737152	0.956847608089447	0.801759004592896	63.6232872009277	9289
True	False	False	False	False	-381.780853271484	-2495.4462890625	112.023338317871	0.787644565105438	0.956881999969482	1	63.5346527099609	6417
True	False	False	False	False	-378.847961425781	-2208.228515625	183.008422851563	0.828001081943512	0.959849238395691	1	69.3090896606445	11436
True	False	False	False	False	-378.320922851563	-2629.5849609375	94.2770690917969	0.757289707660675	0.942447781562805	0.681832194328308	75.3294143676758	6403
True	False	False	False	False	-373.019104003906	-2444.21337890625	106.477630615234	0.770989894866943	0.958498001098633	0.761425018310547	52.4583320617676	5036
True	False	False	False	False	-374.662353515625	-1957.15087890625	181.899276733398	0.78575986623764	0.959026396274567	1	49.7560958862305	8160
True	False	False	False	False	-373.173767089844	-2344.638671875	221.828384399414	0.770503282546997	0.968590021133423	0.75791335105896	67.8450012207031	13569
True	False	False	False	False	-371.847747802734	-3403.91259765625	128.660461425781	0.811424374580383	0.964859426021576	1	78.5344848632813	9110
True	False	False	False	False	-365.974182128906	-3380.24389648438	238.465515136719	0.381233990192413	0.881131827831268	0.164581760764122	80.0372085571289	17208
True	False	False	False	False	-367.163421630859	-2416.91259765625	120.896469116211	0.534398019313812	0.943974673748016	0.277696460485458	49.4954147338867	5395
True	False	False	False	False	-370.657440185547	-2230.04833984375	185.226699829102	0.610555052757263	0.9437375664711	0.358858793973923	79.7125778198242	13312
True	False	False	False	False	-367.149719238281	-3293.37841796875	185.226699829102	0.792605221271515	0.956260919570923	1	74.1077880859375	12376
True	False	False	False	False	-367.044036865234	-2610.21020507813	131.987884521484	0.687818884849548	0.945672452449799	0.478765517473221	53.294116973877	6342
True	False	False	False	False	-364.535400390625	-3470.71606445313	119.787330627441	0.80851811170578	0.9509596824646	1	84.3888854980469	9114
True	False	False	False	False	-357.542755126953	-3445.33666992188	155.279876708984	0.621296763420105	0.938582181930542	0.372589409351349	72.5500030517578	10157
True	False	False	False	False	-348.052276611328	-3379.86376953125	118.678184509277	0.728201508522034	0.951774656772614	0.574975252151489	75.5887832641602	8088
True	False	False	False	False	-361.322937011719	-2944.87109375	174.135284423828	0.795551776885986	0.957862794399261	1	69.5732498168945	10923
True	False	False	False	False	-361.046905517578	-2182.38452148438	192.990692138672	0.833672046661377	0.962509095668793	1	62.7068977355957	10911
True	False	False	False	False	-363.100769042969	-2062.85034179688	128.660461425781	0.667597830295563	0.953743934631348	0.441667020320892	42.5689659118652	4938
True	False	False	False	False	-360.155944824219	-2582.95849609375	167.480438232422	0.552058756351471	0.929719746112823	0.294443070888519	71.4635772705078	10791
True	False	False	False	False	-348.300048828125	-2538.33251953125	174.135284423828	0.762403786182404	0.955757260322571	0.707787096500397	64.6305694580078	10147
True	False	False	False	False	-356.312561035156	-2310.7314453125	181.899276733398	0.642688035964966	0.940636873245239	0.402261257171631	49.823169708252	8171
True	False	False	False	False	-353.096954345703	-2226.71630859375	165.262145996094	0.762425720691681	0.965600252151489	0.707905888557434	57.2885894775391	8536
True	False	False	False	False	-347.812347412109	-3342.56982421875	196.318130493164	0.641791880130768	0.940826654434204	0.40094867348671	84.6158218383789	14977
True	False	False	False	False	-345.021423339844	-3265.62158203125	202.97297668457	0.581799328327179	0.921662330627441	0.32525247335434	74.4699478149414	13628
True	False	False	False	False	-347.714416503906	-2568.4287109375	113.132476806641	0.686399757862091	0.965533077716827	0.475978404283524	53.0686264038086	5413
True	False	False	False	False	-344.166809082031	-2352.88037109375	187.44499206543	0.743200838565826	0.956229090690613	0.623651385307312	58.4437866210938	9877
True	False	False	False	False	-341.641723632813	-3228.03588867188	144.188446044922	0.608850479125977	0.927318215370178	0.356743842363358	62.9230766296387	8180
True	False	False	False	False	-339.496795654297	-3424.35400390625	241.792938232422	0.383421391248703	0.84309309720993	0.165901437401772	78.5045852661133	17114
True	False	False	False	False	-338.163146972656	-3526.34765625	116.459907531738	0.74296110868454	0.955935597419739	0.622785210609436	108.047622680664	11345
True	False	False	False	False	-334.375091552734	-3356.65283203125	120.896469116211	0.825756251811981	0.964978158473969	1	78.8073425292969	8590
True	False	False	False	False	-338.163024902344	-3249.521484375	61.0028076171875	0.804323971271515	0.954383611679077	1	64.2727279663086	3535
True	False	False	False	False	-337.743103027344	-3182.13403320313	136.424453735352	0.744761407375336	0.962579786777496	0.629374265670776	60.9593505859375	7498
True	False	False	False	False	-337.232940673828	-2311.1650390625	45.4748191833496	0.73448771238327	0.963389337062836	0.594133496284485	50.3902435302734	2066
True	False	False	False	False	-336.706451416016	-3320.59765625	128.660461425781	0.601872622966766	0.936683714389801	0.34825736284256	63.0172424316406	7310
True	False	False	False	False	-336.296325683594	-3294.21508789063	154.17073059082	0.580168068408966	0.912561535835266	0.323467314243317	63.4820137023926	8824
True	False	False	False	False	-334.824096679688	-2624.15649414063	261.757507324219	0.736509919166565	0.962956428527832	0.600650131702423	65.7754211425781	15523
True	False	False	False	False	-334.213500976563	-2986.31811523438	122.005615234375	0.778340220451355	0.949330270290375	0.826822757720947	87.2363662719727	9596
True	False	False	False	False	-333.012512207031	-2906.603515625	145.297592163086	0.805286824703217	0.944065153598785	1	69.6259536743164	9121
True	False	False	False	False	-332.309356689453	-3545.22290039063	296.140899658203	0.557211816310883	0.903706073760986	0.299533486366272	128.142318725586	34214
True	False	False	False	False	-308.709075927734	-3545.00219726563	137.533599853516	0.742881834506989	0.939988732337952	0.622499585151672	105.620964050293	13097
True	False	False	False	False	-331.774169921875	-3452.552734375	180.790130615234	0.825955033302307	0.963977038860321	1	86.3619613647461	14077
True	False	False	False	False	-330.181427001953	-2556.84545898438	186.335845947266	0.729408621788025	0.958651423454285	0.578534126281738	60.5833320617676	10178
True	False	False	False	False	-331.983093261719	-2327.7431640625	94.2770690917969	0.682647287845612	0.892437160015106	0.468752950429916	151.91764831543	12913
True	False	False	False	False	-329.177856445313	-2155.89208984375	84.2947845458984	0.731132090091705	0.946875631809235	0.583710730075836	43.2368431091309	3286
True	False	False	False	False	-328.213928222656	-2373.5361328125	140.861022949219	0.801327586174011	0.958974838256836	1	57.1259841918945	7255
True	False	False	False	False	-326.299194335938	-2341.287109375	11.0914192199707	0.763594925403595	0.936281979084015	0.714360892772675	44.2999992370605	443
True	False	False	False	False	-327.577301025391	-1919.60925292969	207.409545898438	0.8406822681427	0.956732213497162	1	55.705883026123	10417
True	False	False	False	False	-325.272247314453	-3408.06372070313	135.315322875977	0.778218626976013	0.954732000827789	0.825467169284821	77.8114776611328	9493
True	False	False	False	False	-317.730010986328	-3268.41455078125	205.191253662109	0.400549978017807	0.845688700675964	0.176468655467033	77.6756744384766	14370
True	False	False	False	False	-323.434539794922	-2484.47778320313	135.315322875977	0.778218626976013	0.950713515281677	0.825467169284821	77.1885223388672	9417
True	False	False	False	False	-324.00048828125	-2232.70385742188	211.846115112305	0.678975522518158	0.950843274593353	0.461875826120377	51.2041893005371	9780
True	False	False	False	False	-320.043914794922	-2315.3193359375	100.931915283203	0.847731947898865	0.961163997650146	1	161.417587280273	14689
True	False	False	False	False	-319.879943847656	-2592.15014648438	360.471130371094	0.426633387804031	0.899271905422211	0.19341354072094	60.732307434082	19738
True	False	False	False	False	-317.287872314453	-2162.8115234375	62.1119499206543	0.656993448734283	0.931940257549286	0.424157619476318	38.5	2156
True	False	False	False	False	-313.793487548828	-3515.7900390625	257.320922851563	0.759870648384094	0.950779438018799	0.694506108760834	94.5905151367188	21945
True	False	False	False	False	-307.321197509766	-3478.75024414063	195.208984375	0.65105813741684	0.940252840518951	0.414849132299423	72.4147720336914	12745
True	False	False	False	False	-287.105804443359	-3436.61865234375	241.792938232422	0.687753558158875	0.929238796234131	0.478636562824249	85.8623886108398	18718
True	False	False	False	False	-308.735076904297	-3374.89379882813	170.807861328125	0.721253633499146	0.957054972648621	0.555473566055298	80	12320
True	False	False	False	False	-313.497131347656	-3337.41625976563	277.285491943359	0.640379428863525	0.945858120918274	0.398893177509308	91.8960037231445	22974
True	False	False	False	False	-310.451629638672	-3287.140625	85.4039306640625	0.553820490837097	0.912293016910553	0.296172529459	67.3766250610352	5188
True	False	False	False	False	-312.235656738281	-2463.0263671875	219.610107421875	0.841240882873535	0.972613155841827	1	68.0858612060547	13481
True	False	False	False	False	-311.646148681641	-3240.37646484375	155.279876708984	0.709409236907959	0.956596493721008	0.525494813919067	76.6857147216797	10736
True	False	False	False	False	-308.587249755859	-2435.09912109375	217.391815185547	0.716579556465149	0.947926461696625	0.543196678161621	71.0306091308594	13922
True	False	False	False	False	-307.713317871094	-3423.2431640625	126.442184448242	0.620696425437927	0.944128096103668	0.37180295586586	71.0526351928711	8100
True	False	False	False	False	-288.456909179688	-3408.77685546875	136.424453735352	0.784597456455231	0.954143524169922	0.938117504119873	75.3739852905273	9271
True	False	False	False	False	-304.669738769531	-2488.36840820313	96.4953460693359	0.670337855815887	0.937274515628815	0.44639065861702	53.1379318237305	4623
True	False	False	False	False	-302.441009521484	-2360.80786132813	207.409545898438	0.732821106910706	0.951537728309631	0.588898241519928	77.2192535400391	14440
True	False	False	False	False	-302.196685791016	-3392.94116210938	103.150199890137	0.74689644575119	0.947612226009369	0.637453377246857	70.8924713134766	6593
True	False	False	False	False	-285.124786376953	-3366.20263671875	170.807861328125	0.598360955715179	0.945740938186646	0.344086796045303	73.8246765136719	11369
True	False	False	False	False	-290.241302490234	-3288.86938476563	176.353576660156	0.45614618062973	0.867599785327911	0.213983073830605	76.0566024780273	12093
True	False	False	False	False	-298.083892822266	-3216.35864257813	160.825576782227	0.71089643239975	0.947555840015411	0.529062271118164	94.4827575683594	13700
True	False	False	False	False	-290.493560791016	-3191.10620117188	110.914192199707	0.770503282546997	0.95934933423996	0.75791335105896	59.6699981689453	5967
True	False	False	False	False	-293.853698730469	-2499.47875976563	113.132476806641	0.750968396663666	0.963948369026184	0.653748691082001	57.5	5865
True	False	False	False	False	-297.09326171875	-2197.38110351563	206.300399780273	0.708034455776215	0.956438362598419	0.522242486476898	54.7741928100586	10188
True	False	False	False	False	-295.457885742188	-2078.56762695313	231.810668945313	0.788909792900085	0.964724719524384	1	53.8325347900391	11251
True	False	False	False	False	-294.955078125	-2126.59448242188	140.861022949219	0.801327586174011	0.946742355823517	1	42.2598419189453	5367
True	False	False	False	False	-294.816741943359	-2418.87133789063	87.6222152709961	0.449971944093704	0.916506171226501	0.209546715021133	54.3670883178711	4295
True	False	False	False	False	-291.081665039063	-2159.71142578125	134.206176757813	0.823480188846588	0.968881368637085	1	43.0082626342773	5204
True	False	False	False	False	-289.266876220703	-2599.7587890625	153.061584472656	0.835585951805115	0.96396404504776	1	74.2028961181641	10240
True	False	False	False	False	-287.400848388672	-3342.90161132813	133.097030639648	0.777435421943665	0.946034014225006	0.817042171955109	72.7666702270508	8732
True	False	False	False	False	-282.559326171875	-3470.84423828125	179.680999755859	0.71892911195755	0.961057245731354	0.549289762973785	72.814811706543	11796
True	False	False	False	False	-281.716827392578	-3308.56176757813	320.542022705078	0.470670431852341	0.914813578128815	0.224719136953354	91.7301025390625	26510
True	False	False	False	False	-281.809631347656	-2406.7490234375	108.695907592773	0.634905576705933	0.948897659778595	0.391075670719147	53.9489784240723	5287
True	False	False	False	False	-281.327117919922	-3226.619140625	93.1679229736328	0.772283971309662	0.953889608383179	0.771135985851288	59.7142868041992	5016
True	False	False	False	False	-281.265502929688	-2426.94995117188	105.36848449707	0.740853786468506	0.946155071258545	0.61531263589859	53.8947372436523	5120
True	False	False	False	False	-280.751098632813	-3550.35888671875	424.801361083984	0.299290925264359	0.798072099685669	0.119368530809879	132.723236083984	50833
True	False	False	False	False	-252.027328491211	-3537.9599609375	131.987884521484	0.687818884849548	0.946321904659271	0.478765517473221	92.579833984375	11017
True	False	False	False	False	-155.606216430664	-3542.21850585938	163.043869018555	0.691148817539215	0.95691454410553	0.485428273677826	105.462585449219	15503
True	False	False	False	False	-215.748489379883	-3536.71997070313	326.087738037109	0.401372462511063	0.914578378200531	0.176986813545227	127.391159057617	37453
True	False	False	False	False	-232.563552856445	-3531.0107421875	80.9673614501953	0.750114381313324	0.941798746585846	0.650226891040802	93.1780853271484	6802
True	False	False	False	False	-262.599700927734	-3441.60522460938	194.099838256836	0.575817883014679	0.93708598613739	0.318764269351959	77.6228561401367	13584
True	False	False	False	False	-279.916168212891	-3259.90698242188	184.117568969727	0.74627411365509	0.957430899143219	0.635067462921143	68.3855438232422	11352
True	False	False	False	False	-271.423278808594	-2963.58618164063	205.191253662109	0.594631135463715	0.919187784194946	0.339727491140366	78.1459426879883	14457
True	False	False	False	False	-280.058929443359	-2934.86791992188	164.153015136719	0.834343016147614	0.966564297676086	1	67.594596862793	10004
True	False	False	False	False	-278.724975585938	-2515.5673828125	195.208984375	0.816621363162994	0.954831719398499	1	59.4261360168457	10459
True	False	False	False	False	-276.033935546875	-2336.5068359375	204.082122802734	0.853740513324738	0.963815748691559	1	62.3315200805664	11469
True	False	False	False	False	-275.105651855469	-2273.07763671875	173.026138305664	0.740397691726685	0.956050634384155	0.613727450370789	58	9048
True	False	False	False	False	-271.363800048828	-2380.65405273438	125.333038330078	0.812749564647675	0.958591163158417	1	71.2212371826172	8048
True	False	False	False	False	-269.875946044922	-2997.94116210938	200.754699707031	0.739594697952271	0.957066476345062	0.610963881015778	69.5745849609375	12593
True	False	False	False	False	-265.852935791016	-2288.99975585938	106.477630615234	0.829222500324249	0.96260392665863	1	57.8854179382324	5557
True	False	False	False	False	-267.866973876953	-1985.59899902344	208.518692016602	0.660663068294525	0.958145260810852	0.430083870887756	66.25	12455
True	False	False	False	False	-264.361267089844	-3407.60083007813	28.8376903533936	0.572012841701508	0.941411077976227	0.314717352390289	67.8461532592773	1764
True	False	False	False	False	-264.146392822266	-3349.27880859375	131.987884521484	0.750850260257721	0.963213920593262	0.653257846832275	67.7142868041992	8058
True	False	False	False	False	-264.147705078125	-2397.51708984375	95.3862075805664	0.742845177650452	0.947323083877563	0.62236750125885	54.8372077941895	4716
True	False	False	False	False	-263.200653076172	-3167.16674804688	103.150199890137	0.769519209861755	0.950731337070465	0.751023590564728	57.3870964050293	5337
True	False	False	False	False	-261.113891601563	-3511.82836914063	258.430084228516	0.556631028652191	0.902818560600281	0.298954904079437	114.317596435547	26636
True	False	False	False	False	-194.747863769531	-3510.18188476563	127.551322937012	0.804429352283478	0.957675635814667	1	86.3826065063477	9934
True	False	False	False	False	-252.637680053711	-3455.04541015625	74.3125076293945	0.632483601570129	0.955720603466034	0.387689411640167	92.1492538452148	6174
True	False	False	False	False	-253.288986206055	-3373.88134765625	69.8759460449219	0.669603943824768	0.947828412055969	0.445116937160492	58.1904754638672	3666
True	False	False	False	False	-260.318939208984	-2539.4208984375	122.005615234375	0.760719418525696	0.960008680820465	0.698856711387634	56.1636352539063	6178
True	False	False	False	False	-256.095520019531	-2205.82446289063	347.161437988281	0.404010206460953	0.871162354946136	0.178655400872231	77.054313659668	24118
True	False	False	False	False	-254.527267456055	-2307.71704101563	179.680999755859	0.642614901065826	0.934282839298248	0.402153879404068	50.4444427490234	8172
True	False	False	False	False	-250.956649780273	-3316.22485351563	236.24723815918	0.358341038227081	0.897501409053802	0.151151120662689	91.5117340087891	19492
True	False	False	False	False	-250.092025756836	-3283.90063476563	263.975769042969	0.647919952869415	0.924401700496674	0.410058319568634	114.571426391602	27268
True	False	False	False	False	-249.387435913086	-2383.3876953125	129.769607543945	0.818419456481934	0.95916348695755	1	54.4102554321289	6366
True	False	False	False	False	-249.233963012695	-2477.37133789063	206.300399780273	0.825437128543854	0.959381341934204	1	75.3924713134766	14023
True	False	False	False	False	-248.0009765625	-2431.61645507813	222.937530517578	0.814177632331848	0.970525801181793	1	62.522388458252	12567
True	False	False	False	False	-247.746643066406	-3406.25390625	278.394622802734	0.528484523296356	0.886518895626068	0.272315114736557	91.0756988525391	22860
True	False	False	False	False	-245.510345458984	-3246.33154296875	170.807861328125	0.730905413627625	0.959727227687836	0.583023309707642	70.0389633178711	10786
True	False	False	False	False	-246.95915222168	-2168.0234375	186.335845947266	0.716425657272339	0.957378268241882	0.542802810668945	72.6726226806641	12209
True	False	False	False	False	-243.036926269531	-2061.37158203125	136.424453735352	0.676515161991119	0.936676144599915	0.457368969917297	43.5853652954102	5361
True	False	False	False	False	-242.700927734375	-3493.322265625	97.6044921875	0.835320472717285	0.959064602851868	1	76.511360168457	6733
True	False	False	False	False	-202.844924926758	-3478.37353515625	206.300399780273	0.800324141979218	0.954853117465973	1	91.381721496582	16997
True	False	False	False	False	-238.643463134766	-3441.13940429688	100.931915283203	0.739883303642273	0.95276540517807	0.61195319890976	73.2307662963867	6664
True	False	False	False	False	-240.859741210938	-3181.05932617188	102.041061401367	0.8570476770401	0.969454169273376	1	70.5434799194336	6490
True	False	False	False	False	-240.520950317383	-3165.728515625	34.3833999633789	0.770503997802734	0.943335175514221	0.757918477058411	54.7741928100586	1698
True	False	False	False	False	-240.517196655273	-2851.89404296875	115.350761413574	0.778573036193848	0.959930598735809	0.82945716381073	53.6826934814453	5583
True	False	False	False	False	-239.705322265625	-2083.05908203125	119.787330627441	0.764188587665558	0.955935597419739	0.717723667621613	45.6111106872559	4926
True	False	False	False	False	-238.040863037109	-3466.9453125	226.264953613281	0.686399757862091	0.94438099861145	0.475978404283524	205.225494384766	41866
True	False	False	False	False	-215.363800048828	-3458.21850585938	169.698715209961	0.733056426048279	0.965481817722321	0.589630365371704	78.758171081543	12050
True	False	False	False	False	-219.933029174805	-3392.66455078125	177.462707519531	0.784437417984009	0.954299628734589	0.932413876056671	79.59375	12735
True	False	False	False	False	-238.027099609375	-3380.64965820313	94.2770690917969	0.791837513446808	0.952873766422272	1	67.1999969482422	5712
True	False	False	False	False	-222.751022338867	-3349.46166992188	119.787330627441	0.867363631725311	0.967789649963379	1	69.4629592895508	7502
True	False	False	False	False	-235.444366455078	-2542.19384765625	120.896469116211	0.659991800785065	0.947736978530884	0.428989678621292	57.9908256530762	6321
True	False	False	False	False	-235.640045166016	-2334.27026367188	169.698715209961	0.81309050321579	0.963109135627747	1	55.8758163452148	8549
True	False	False	False	False	-235.210235595703	-2229.224609375	108.695907592773	0.78705221414566	0.956243515014648	1	51.6020393371582	5057
True	False	False	False	False	-234.030014038086	-3316.50268554688	219.610107421875	0.698149502277374	0.948443591594696	0.500038266181946	107.585861206055	21302
True	False	False	False	False	-220.543853759766	-3299.17529296875	138.64274597168	0.680588185787201	0.947297036647797	0.464873433113098	79.552001953125	9944
True	False	False	False	False	-219.519561767578	-3224.98071289063	82.0765075683594	0.735541641712189	0.93053013086319	0.597506582736969	63.5675659179688	4704
True	False	False	False	False	-233.938217163086	-2102.69677734375	200.754699707031	0.60901153087616	0.938395082950592	0.356942981481552	53.0607719421387	9604
True	False	False	False	False	-231.665374755859	-3156.32421875	64.3302307128906	0.84819620847702	0.966921865940094	1	59.5862083435059	3456
True	False	False	False	False	-230.288269042969	-2928.58056640625	165.262145996094	0.78077507019043	0.957149982452393	0.857489347457886	68.0469818115234	10139
True	False	False	False	False	-224.340255737305	-2253.07568359375	164.153015136719	0.767906427383423	0.947330117225647	0.740287721157074	51.6621627807617	7646
True	False	False	False	False	-231.244567871094	-2200.115234375	135.315322875977	0.73089987039566	0.954752922058105	0.583006620407104	53.303279876709	6503
True	False	False	False	False	-228.11376953125	-2140.25	215.173538208008	0.809731006622314	0.960607826709747	1	55.9536094665527	10855
True	False	False	False	False	-222.986938476563	-2709.443359375	228.483245849609	0.720488905906677	0.956320941448212	0.55342161655426	63.8106803894043	13145
True	False	False	False	False	-220.442169189453	-2547.72143554688	147.515884399414	0.590231955051422	0.936828076839447	0.334675937891006	61.6466178894043	8199
True	False	False	False	False	-222.257202148438	-2499.37768554688	116.459907531738	0.833019316196442	0.966401517391205	1	92.1333312988281	9674
True	False	False	False	False	-219.546676635742	-1923.54602050781	186.335845947266	0.762245774269104	0.937402248382568	0.70693165063858	56.9226188659668	9563
True	False	False	False	False	-219.37776184082	-2524.80322265625	130.878753662109	0.816044509410858	0.966538786888123	1	60.8813552856445	7184
True	False	False	False	False	-217.609939575195	-3245.45385742188	150.843307495117	0.603545427322388	0.95819628238678	0.350267291069031	78.7058792114258	10704
True	False	False	False	False	-216.822799682617	-3164.54345703125	122.005615234375	0.847553610801697	0.95934933423996	1	79.1999969482422	8712
True	False	False	False	False	-214.507705688477	-2425.01635742188	155.279876708984	0.762258768081665	0.941020429134369	0.707001686096191	57.75	8085
True	False	False	False	False	-215.244766235352	-2361.99658203125	206.300399780273	0.716568052768707	0.949232339859009	0.543167233467102	64.0322570800781	11910
True	False	False	False	False	-214.325897216797	-2339.42407226563	170.807861328125	0.662633955478668	0.954853117465973	0.433323562145233	58.1818199157715	8960
True	False	False	False	False	-214.872055053711	-2188.60888671875	134.206176757813	0.792623698711395	0.954126596450806	1	49.7107429504395	6015
True	False	False	False	False	-211.211318969727	-2466.08056640625	169.698715209961	0.786078751087189	0.953217029571533	1	63.4183006286621	9703
True	False	False	False	False	-210.833435058594	-2380.73046875	130.878753662109	0.781607866287231	0.95037579536438	0.870086967945099	58.1016960144043	6856
True	False	False	False	False	-210.327392578125	-3417.3740234375	171.917007446289	0.742638885974884	0.949387013912201	0.621626198291779	68.5290298461914	10622
True	False	False	False	False	-189.079818725586	-3367.27905273438	137.533599853516	0.790976285934448	0.951301991939545	1	113.911293029785	14125
True	False	False	False	False	-210.197143554688	-3324.46704101563	124.223899841309	0.783444225788116	0.961267530918121	0.904983460903168	69.9642868041992	7836
True	False	False	False	False	-207.818084716797	-3267.33569335938	271.739776611328	0.793632030487061	0.959395945072174	1	79.5387725830078	19487
True	False	False	False	False	-203.759796142578	-3352.68579101563	96.4953460693359	0.765188992023468	0.948513209819794	0.723530054092407	66.5747146606445	5792
True	False	False	False	False	-192.047958374023	-3334.927734375	103.150199890137	0.716568052768707	0.93350476026535	0.543167233467102	63.2365608215332	5881
True	False	False	False	False	-199.226196289063	-3242.38916015625	33.2742576599121	0.745649039745331	0.936564445495605	0.63269704580307	55.3666648864746	1661
[truncated: 5,150 more rows]
