# Supplementary material for: Gene Delivery Mediated by Backbone-Degradable RAFT Copolymers
Source: Biomacromolecules. 2026 Feb 12;27(3):1846–56. doi: 10.1021/acs.biomac.5c01662 (PMC12977016; doi:10.1021/acs.biomac.5c01662)
Supplement: Supplementary file 2 [file bm5c01662_si_002.zip › Celigo Raw Data/Object (Cell)-Level Data/Blue/7-15-2024-9-20-17-PM_object_E10.csv]

Plate ID	PM_2024_07_15_PPP41-45_NP_5_10_20_PEIpro_200ngwell_U2OS_6k_Plate2
Plate Name
Plate Description
Scan ID	7/15/2024 9:20:17 PM
Scan Description
Scan Result ID	7/15/2024 9:20:17 PM
Scan Result Description
Software Version	5.1.0.0
Experiment Name
Application Name	Target 1
Plate Type	96-Well BD Falcon™ 353072 Plate
Acquisition Start/End Times	7/15/2024 9:20:17 PM - 7/15/2024 9:22:06 PM
Analysis Start Time	7/15/2024 9:20:17 PM
User ID	Local Administrator
Scan Area Object-Level Data CSV Report
Row	E
Column	10
Total	Class 1	Class 2	Class 3	Class 4	X Position (µm)	Y Position (µm)	Target 1: Area (µm²)	Target 1: Form Factor	Target 1: Smoothness	Target 1: Aspect Ratio	Target 1: Mean Intensity	Target 1: Integrated Intensity
True	False	False	False	False	-1953.74108886719	-2970.05322265625	9.98227787017822	0.606388568878174	0.94014710187912	0.353718668222427	105.222221374512	947
True	False	False	False	False	-1957.91027832031	-2949.11401367188	272.848907470703	0.40510356426239	0.779141843318939	0.179350137710571	179.195129394531	44082
True	False	False	False	False	-1927.54724121094	-2972.00610351563	281.722045898438	0.334116458892822	0.832846701145172	0.137645453214645	151.685043334961	38528
True	False	False	False	False	-1997.2861328125	-2940.4443359375	342.724853515625	0.299932241439819	0.964163661003113	0.119693860411644	138.747573852539	42873
True	False	False	False	False	-2109.95703125	-2846.12524414063	67.6576614379883	0.741976678371429	0.95088666677475	0.619263112545013	108.836067199707	6639
True	False	False	False	False	-2201.77294921875	-2783.89965820313	149.734161376953	0.435318320989609	0.9555544257164	0.19930374622345	136.229629516602	18391
True	False	False	False	False	-2233.92114257813	-2736.32348632813	76.5307922363281	0.809509754180908	0.949838936328888	1	86.840576171875	5992
True	False	False	False	False	-2205.43237304688	-2763.71313476563	130.878753662109	0.706935942173004	0.925821483135223	0.519674301147461	167.330505371094	19745
True	False	False	False	False	-2260.00830078125	-2733.31274414063	726.487976074219	0.146040961146355	0.970274448394775	0.0513865761458874	133.502288818359	87444
True	False	False	False	False	-2303.52880859375	-2678.76220703125	167.480438232422	0.586704552173615	0.963102042675018	0.330693513154984	120.834434509277	18246
True	False	False	False	False	-2342.86206054688	-2644.5732421875	94.2770690917969	0.628862977027893	0.96386045217514	0.382707178592682	116.952941894531	9941
True	False	False	False	False	-2383.36791992188	-2600.26684570313	24.401123046875	0.658792555332184	0.937802910804749	0.427046239376068	73	1606
True	False	False	False	False	-2705.75341796875	-2205.16625976563	401.509399414063	0.243396073579788	0.762929558753967	0.0924653559923172	142.754150390625	51677
True	False	False	False	False	-2732.7451171875	-2125.89990234375	18.8554134368896	0.733056426048279	0.943199634552002	0.589630365371704	39	663
True	False	False	False	False	-2786.62744140625	-2096.14428710938	105.36848449707	0.740853786468506	0.957532703876495	0.61531263589859	143.578948974609	13640
True	False	False	False	False	-2806.14794921875	-2082.53442382813	52.1296730041504	0.791674017906189	0.953352153301239	1	162.340423583984	7630
True	False	False	False	False	-2817.51635742188	-2061.77587890625	21.0736961364746	0.418009370565414	0.937679588794708	0.187690764665604	79.5263137817383	1511
True	False	False	False	False	-2889.19970703125	-1969.17858886719	375.999114990234	0.196884289383888	0.94404411315918	0.0720226541161537	95.3421859741211	32321
True	False	False	False	False	-2884.12573242188	-1947.69311523438	26.6194076538086	0.67927873134613	0.93653929233551	0.462436705827713	62.9166679382324	1510
True	False	False	False	False	-2895.07006835938	-1932.24926757813	140.861022949219	0.70865386724472	0.957661509513855	0.523702561855316	124	15748
True	False	False	False	False	-2860.31811523438	-1904.77685546875	187.44499206543	0.743200838565826	0.941708922386169	0.623651385307312	92.6153869628906	15652
True	False	False	False	False	-2852.33715820313	-2004.70776367188	127.551322937012	0.671671271324158	0.953401744365692	0.448721051216125	87.0956497192383	10016
True	False	False	False	False	-2828.18505859375	-1944.36547851563	300.577453613281	0.455917477607727	0.817771434783936	0.213817432522774	140.682662963867	38125
True	False	False	False	False	-2831.23999023438	-1906.45141601563	48.80224609375	0.839954435825348	0.96220725774765	1	57.9090919494629	2548
True	False	False	False	False	-2789.58740234375	-2066.8310546875	511.314422607422	0.336050629615784	0.728729605674744	0.138698741793633	176.396957397461	81319
True	False	False	False	False	-2761.1083984375	-2088.08154296875	36.6016845703125	0.762958765029907	0.958408892154694	0.710821986198425	49.3636360168457	1629
True	False	False	False	False	-2755.63916015625	-2123.62060546875	31.0559749603271	0.792491853237152	0.946757137775421	1	56	1568
True	False	False	False	False	-2742.82153320313	-2100.9833984375	100.931915283203	0.800370097160339	0.948403060436249	1	157.34065246582	14318
True	False	False	False	False	-2729.52197265625	-2037.12292480469	186.335845947266	0.738803207874298	0.943377256393433	0.6082723736763	104.565475463867	17567
True	False	False	False	False	-2724.9169921875	-2198.31372070313	124.223899841309	0.733668208122253	0.936652064323425	0.591544389724731	166.392852783203	18636
True	False	False	False	False	-2722.9052734375	-2107.208984375	26.6194076538086	0.829222500324249	0.957139134407043	1	43.125	1035
True	False	False	False	False	-2723.62377929688	-2066.94506835938	219.610107421875	0.542896628379822	0.890003442764282	0.285624623298645	124.5	24651
True	False	False	False	False	-2720.23193359375	-1933.25561523438	216.282684326172	0.707058846950531	0.949910461902618	0.519960224628448	80.2717971801758	15653
True	False	False	False	False	-2717.49047851563	-2078.05297851563	22.1828384399414	0.497099369764328	0.926989257335663	0.245434045791626	62.75	1255
True	False	False	False	False	-2709.76977539063	-1996.57946777344	251.77522277832	0.708422720432281	0.958740234375	0.523156583309174	75.2334823608398	17078
True	False	False	False	False	-2707.89013671875	-1897.37377929688	145.297592163086	0.805286824703217	0.954744458198547	1	106.053436279297	13893
True	False	False	False	False	-2700.44360351563	-2238.96557617188	6342.07373046875	0.0232243053615093	0.959607183933258	0.00750388717278838	133.126449584961	761217
True	False	False	False	False	-2400.73608398438	-2584.40380859375	123.114753723145	0.727117598056793	0.933772504329681	0.57182514667511	151.810806274414	16851
True	False	False	False	False	-2465.92602539063	-2511.30419921875	109.805053710938	0.566309809684753	0.931578874588013	0.308764308691025	74.5858612060547	7384
True	False	False	False	False	-2509.62231445313	-2470.96142578125	74.3125076293945	0.531545639038086	0.949442148208618	0.275087296962738	94.4179077148438	6326
True	False	False	False	False	-2572.40942382813	-2388.26123046875	314.996307373047	0.60939633846283	0.88783460855484	0.357419282197952	146.771133422852	41683
True	False	False	False	False	-2635.45703125	-2318.41528320313	159.716445922852	0.627549946308136	0.963757872581482	0.380923300981522	127.708335876465	18390
True	False	False	False	False	-2675.05737304688	-2266.92822265625	79.8582229614258	0.776177406311035	0.950069665908813	0.804480254650116	88.6111145019531	6380
True	False	False	False	False	-2697.31665039063	-2150.09448242188	56.5662384033203	0.758329689502716	0.956172049045563	0.686843395233154	72.3529434204102	3690
True	False	False	False	False	-2694.91333007813	-2026.00903320313	104.259346008301	0.745750606060028	0.951682925224304	0.63308048248291	134.808517456055	12672
True	False	False	False	False	-2688.26538085938	-2246.8310546875	11.0914192199707	0.673765122890472	0.928999543190002	0.452423572540283	59.2000007629395	592
True	False	False	False	False	-2658.62133789063	-2236.2099609375	126.442184448242	0.566565871238708	0.942799210548401	0.309028744697571	112.701751708984	12848
True	False	False	False	False	-2670.21215820313	-2233.14819335938	23.2919807434082	0.772283971309662	0.955780923366547	0.771135985851288	68.3333358764648	1435
True	False	False	False	False	-2684.58520507813	-2187.43017578125	369.344268798828	0.351214289665222	0.818060457706451	0.147105544805527	148.837844848633	49563
True	False	False	False	False	-2682.25366210938	-2159.96240234375	84.2947845458984	0.484791934490204	0.930384278297424	0.235587745904922	102.171051025391	7765
True	False	False	False	False	-2678.48266601563	-2144.4736328125	174.135284423828	0.690429151058197	0.920515596866608	0.483973413705826	132.445861816406	20794
True	False	False	False	False	-2670.47509765625	-2029.51147460938	93.1679229736328	0.819053888320923	0.960267782211304	1	102.583335876465	8617
True	False	False	False	False	-2671.31396484375	-1910.60815429688	168.589569091797	0.705263912677765	0.955541551113129	0.515815854072571	82.6710510253906	12566
True	False	False	False	False	-2658.7724609375	-1948.55883789063	197.427261352539	0.733743011951447	0.943586349487305	0.59177953004837	84.1966323852539	14987
True	False	False	False	False	-2646.9814453125	-2229.97900390625	232.919815063477	0.591932535171509	0.93600994348526	0.336617410182953	162.647613525391	34156
True	False	False	False	False	-2642.85327148438	-2075.494140625	164.153015136719	0.786518931388855	0.951037645339966	1	98.8378372192383	14628
True	False	False	False	False	-2638.82080078125	-2294.87866210938	21.0736961364746	0.765837788581848	0.945084035396576	0.727394282817841	62.7894744873047	1193
True	False	False	False	False	-2620.76391601563	-2160.65063476563	13.3097038269043	0.743378639221191	0.931919693946838	0.624296009540558	33.4166679382324	401
True	False	False	False	False	-2615.29736328125	-1985.34313964844	333.851715087891	0.760442912578583	0.946677327156067	0.697428822517395	80.2790679931641	24164
True	False	False	False	False	-2609.888671875	-2003.578125	25.5102653503418	0.571664273738861	0.936564445495605	0.314349681138992	45.1739120483398	1039
True	False	False	False	False	-2607.47778320313	-1920.12634277344	273.958068847656	0.628333926200867	0.947432339191437	0.381986975669861	86.9797592163086	21484
True	False	False	False	False	-2605.05126953125	-2353.33227539063	270.630645751953	0.444954812526703	0.881753921508789	0.20599527657032	136.344268798828	33268
True	False	False	False	False	-2574.41528320313	-2259.21020507813	235.138092041016	0.719015598297119	0.953879535198212	0.549516916275024	68.8066024780273	14587
True	False	False	False	False	-2580.29956054688	-1966.98645019531	120.896469116211	0.695293724536896	0.935973584651947	0.49397537112236	123.256881713867	13435
True	False	False	False	False	-2566.19897460938	-2162.03247070313	116.459907531738	0.71459025144577	0.908069372177124	0.538155138492584	120.066665649414	12607
True	False	False	False	False	-2551.46655273438	-2417.89331054688	192.990692138672	0.681876301765442	0.955801069736481	0.467293441295624	141.75862121582	24666
True	False	False	False	False	-2539.47119140625	-2400.4091796875	27.7285480499268	0.748627901077271	0.945234656333923	0.644232213497162	50.5999984741211	1265
True	False	False	False	False	-2502.06811523438	-2398.79052734375	249.556930541992	0.763106167316437	0.946805417537689	0.711635947227478	93.7244415283203	21088
True	False	False	False	False	-2544.59057617188	-2297.65454101563	279.503784179688	0.588500678539276	0.90354335308075	0.33271387219429	74.5436477661133	18785
True	False	False	False	False	-2542.755859375	-1966.66027832031	216.282684326172	0.648810863494873	0.95492023229599	0.411409467458725	84.0410232543945	16388
True	False	False	False	False	-2540.111328125	-2281.38842773438	29.9468326568604	0.828017055988312	0.959619760513306	1	50.6666679382324	1368
True	False	False	False	False	-2519.52368164063	-2229.28344726563	255.102645874023	0.674591481685638	0.932543635368347	0.453899621963501	106.078262329102	24398
True	False	False	False	False	-2531.31225585938	-2137.03686523438	194.099838256836	0.688235998153687	0.931335985660553	0.479590535163879	54.8228569030762	9594
True	False	False	False	False	-2496.298828125	-2114.7021484375	171.917007446289	0.812215685844421	0.955802142620087	1	92.5999984741211	14353
True	False	False	False	False	-2524.20581054688	-2091.98046875	166.371292114258	0.76008129119873	0.962710738182068	0.695577025413513	56.0800018310547	8412
True	False	False	False	False	-2503.80859375	-1925.44079589844	170.807861328125	0.810298204421997	0.951365888118744	1	78.5259704589844	12093
True	False	False	False	False	-2485.68798828125	-2317.66381835938	237.356369018555	0.782387912273407	0.953140735626221	0.883399367332458	57.1074752807617	12221
True	False	False	False	False	-2485.33227539063	-2181.80444335938	130.878753662109	0.725372850894928	0.936448693275452	0.566841185092926	109.610168457031	12934
True	False	False	False	False	-2484.56396484375	-1949.27734375	23.2919807434082	0.772283971309662	0.947545111179352	0.771135985851288	46	966
True	False	False	False	False	-2484.35986328125	-2499.99780273438	25.5102653503418	0.688737690448761	0.937802910804749	0.480586379766464	89.1304321289063	2050
True	False	False	False	False	-2452.01123046875	-2496.33666992188	124.223899841309	0.67099004983902	0.956129848957062	0.447527855634689	75.4821395874023	8454
True	False	False	False	False	-2460.54052734375	-2255.48315429688	271.739776611328	0.793632030487061	0.951996266841888	1	70.7795944213867	17341
True	False	False	False	False	-2481.55322265625	-2063.5107421875	158.607299804688	0.85671055316925	0.970803201198578	1	122.930068969727	17579
True	False	False	False	False	-2471.00610351563	-2134.48779296875	53.2388153076172	0.701955497264862	0.943996608257294	0.508354067802429	38.0625	1827
True	False	False	False	False	-2459.24462890625	-2453.20629882813	286.158630371094	0.546651542186737	0.88418447971344	0.289203643798828	148.66667175293	38356
True	False	False	False	False	-2449.052734375	-2323.79370117188	19.9645557403564	0.606388568878174	0.938647508621216	0.353718668222427	36.7222213745117	661
True	False	False	False	False	-2448.46484375	-2172.92358398438	150.843307495117	0.766693592071533	0.948323547840118	0.73261821269989	59.3382339477539	8070
True	False	False	False	False	-2456.8408203125	-2118.78247070313	199.645553588867	0.774507224559784	0.956019997596741	0.789297342300415	78.5	14130
True	False	False	False	False	-2450.4326171875	-2099.88818359375	160.825576782227	0.626235723495483	0.951892077922821	0.379149883985519	95.5379333496094	13853
True	False	False	False	False	-2448.04760742188	-2288.42114257813	39.9291114807129	0.633259892463684	0.940937936306	0.388770014047623	47	1692
True	False	False	False	False	-2441.75048828125	-2536.66235351563	288.376892089844	0.333955019712448	0.838579416275024	0.137557730078697	97.6038436889648	25377
True	False	False	False	False	-2384.1318359375	-2484.1044921875	149.734161376953	0.761056125164032	0.956045925617218	0.700609505176544	156.311111450195	21102
True	False	False	False	False	-2406.310546875	-2475.85864257813	16.6371288299561	0.646814525127411	0.952117681503296	0.408391445875168	44.466667175293	667
True	False	False	False	False	-2441.18090820313	-2371.65185546875	260.648345947266	0.775762379169464	0.951983630657196	0.800562739372253	78.6510620117188	18483
True	False	False	False	False	-2440.59228515625	-2450.61474609375	140.861022949219	0.565739929676056	0.923327744007111	0.308176696300507	91.8346481323242	11663
True	False	False	False	False	-2439.13525390625	-2304.80102539063	311.668884277344	0.801270544528961	0.958104372024536	1	72.0747299194336	20253
True	False	False	False	False	-2417.80908203125	-2185.16723632813	151.952453613281	0.753516912460327	0.948410391807556	0.664619505405426	65.0073013305664	8906
True	False	False	False	False	-2411.08422851563	-2247.34912109375	234.028945922852	0.826873004436493	0.973697781562805	1	66.7156372070313	14077
True	False	False	False	False	-2396.0205078125	-2478.2685546875	38.8199691772461	0.733614146709442	0.947963654994965	0.591374695301056	83.9142837524414	2937
True	False	False	False	False	-2389.89233398438	-2466.23974609375	34.3833999633789	0.770503997802734	0.94730132818222	0.757918477058411	69.870964050293	2166
True	False	False	False	False	-2394.65844726563	-2433.51000976563	155.279876708984	0.693009555339813	0.94782167673111	0.489229440689087	65.5928573608398	9183
True	False	False	False	False	-2381.02978515625	-2621.3564453125	456.966491699219	0.212838366627693	0.956903159618378	0.0788543596863747	131.405334472656	54139
True	False	False	False	False	-2379.84204101563	-2511.64086914063	63.2210922241211	0.71930193901062	0.924550414085388	0.550270855426788	70.192985534668	4001
True	False	False	False	False	-2369.98974609375	-2488.51147460938	12.2005615234375	0.768196105957031	0.939064502716064	0.742168962955475	121.363639831543	1335
True	False	False	False	False	-2379.63232421875	-2255.20556640625	134.206176757813	0.823480188846588	0.968881368637085	1	60.6115684509277	7334
True	False	False	False	False	-2371.24731445313	-2460.01025390625	201.863830566406	0.665395319461823	0.931199312210083	0.437931686639786	132.554946899414	24125
True	False	False	False	False	-2367.97827148438	-2492.18701171875	248.447799682617	0.28771510720253	0.838135421276093	0.113564811646938	96.0714263916016	21520
True	False	False	False	False	-2364.07153320313	-2390.74096679688	204.082122802734	0.774829864501953	0.954182863235474	0.792114913463593	66.760871887207	12284
True	False	False	False	False	-2362.24536132813	-2319.77856445313	145.297592163086	0.686453282833099	0.955107927322388	0.47608295083046	54.1297721862793	7091
True	False	False	False	False	-2333.33251953125	-2318.169921875	140.861022949219	0.810112833976746	0.960171282291412	1	77.3700790405273	9826
True	False	False	False	False	-2340.64868164063	-2254.70629882813	127.551322937012	0.753320038318634	0.963957905769348	0.663759410381317	63.5565223693848	7309
True	False	False	False	False	-2331.443359375	-2668.42309570313	259.539215087891	0.291903436183929	0.967817485332489	0.11564988642931	132.914535522461	31102
True	False	False	False	False	-2281.71337890625	-2675.42944335938	22.1828384399414	0.755204319953918	0.938502132892609	0.672140836715698	54.7000007629395	1094
True	False	False	False	False	-2261.072265625	-2651.935546875	29.9468326568604	0.707465767860413	0.93486762046814	0.520909607410431	53.7037048339844	1450
True	False	False	False	False	-2310.67919921875	-2540.73217773438	421.473937988281	0.465759724378586	0.79892772436142	0.221040770411491	152.210525512695	57840
True	False	False	False	False	-2320.80883789063	-1975.73156738281	45.4748191833496	0.73448771238327	0.94376403093338	0.594133496284485	50.0487823486328	2052
True	False	False	False	False	-2314.7646484375	-2477.10888671875	12.2005615234375	0.768196105957031	0.939064502716064	0.742168962955475	32.5454559326172	358
True	False	False	False	False	-2303.78588867188	-2455.81298828125	235.138092041016	0.705373823642731	0.953826427459717	0.516067683696747	61.3679237365723	13010
True	False	False	False	False	-2311.77294921875	-2439.77172851563	18.8554134368896	0.809739828109741	0.949675559997559	1	38.8235282897949	660
True	False	False	False	False	-2306.1162109375	-2253.25903320313	109.805053710938	0.795083343982697	0.950800597667694	1	67.0303039550781	6636
True	False	False	False	False	-2303.11352539063	-2380.697265625	159.716445922852	0.784037590026855	0.963203012943268	0.920083165168762	62.625	9018
True	False	False	False	False	-2287.49267578125	-2307.12939453125	104.259346008301	0.811947047710419	0.958612501621246	1	94.7553176879883	8907
True	False	False	False	False	-2284.33471679688	-2268.1240234375	151.952453613281	0.780331075191498	0.958566606044769	0.851300001144409	55	7535
True	False	False	False	False	-2268.77709960938	-2449.77490234375	186.335845947266	0.658363342285156	0.947683691978455	0.426354169845581	58.4345245361328	9817
True	False	False	False	False	-2256.12084960938	-2633.4990234375	160.825576782227	0.478661894798279	0.919595837593079	0.230815455317497	137.35173034668	19916
True	False	False	False	False	-2252.25	-2615.53198242188	16.6371288299561	0.76893937587738	0.947792708873749	0.747088372707367	67.3333358764648	1010
True	False	False	False	False	-2252.265625	-2482.35571289063	230.701522827148	0.63250470161438	0.911728858947754	0.387718707323074	84.975959777832	17675
True	False	False	False	False	-2248.3154296875	-2657.94702148438	31.0559749603271	0.50160139799118	0.929729640483856	0.249128177762032	51.5	1442
True	False	False	False	False	-2245.37622070313	-2722.85205078125	160.825576782227	0.694726705551147	0.933721005916595	0.492788851261139	145.655166625977	21120
True	False	False	False	False	-2243.17700195313	-2633.076171875	237.356369018555	0.576742947101593	0.952137768268585	0.319757431745529	160.915893554688	34436
True	False	False	False	False	-2244.51245117188	-2560.18920898438	187.44499206543	0.720690071582794	0.940955698490143	0.553959727287292	70.0769195556641	11843
True	False	False	False	False	-2237.384765625	-2381.09399414063	144.188446044922	0.759280562400818	0.961888611316681	0.691536962985992	58.0923080444336	7552
True	False	False	False	False	-2234.37280273438	-2279.85595703125	98.7136306762695	0.792926847934723	0.948069751262665	1	102.471908569336	9120
True	False	False	False	False	-2230.0107421875	-2314.505859375	79.8582229614258	0.715662121772766	0.933038294315338	0.540858566761017	92.4166641235352	6654
True	False	False	False	False	-2229.74853515625	-2539.75244140625	34.3833999633789	0.619763374328613	0.920666515827179	0.370585262775421	35.2258071899414	1092
True	False	False	False	False	-2229.29077148438	-2571.56127929688	196.318130493164	0.754805564880371	0.95621657371521	0.670338928699493	86.3502807617188	15284
True	False	False	False	False	-2194.36474609375	-2540.69848632813	15.5279874801636	0.740449011325836	0.937094211578369	0.613905251026154	31.9285717010498	447
True	False	False	False	False	-2225.1962890625	-2336.10131835938	160.825576782227	0.778323948383331	0.955327868461609	0.826640605926514	81.0344848632813	11750
True	False	False	False	False	-2221.68725585938	-2304.31274414063	83.1856460571289	0.6895392537117	0.943241596221924	0.482185840606689	74.2399978637695	5568
True	False	False	False	False	-2197.91625976563	-2474.96118164063	235.138092041016	0.768699884414673	0.96435558795929	0.745488107204437	78.5849075317383	16660
True	False	False	False	False	-2191.76098632813	-2431.8935546875	178.571853637695	0.827180922031403	0.958098590373993	1	89.2298126220703	14366
True	False	False	False	False	-2187.75708007813	-2771.7275390625	136.424453735352	0.676515161991119	0.948410391807556	0.457368969917297	107.105690002441	13174
True	False	False	False	False	-2184.10571289063	-2743.13671875	241.792938232422	0.593472898006439	0.882158756256104	0.338388204574585	99.4403686523438	21678
True	False	False	False	False	-2180.27172851563	-2790.97924804688	73.203369140625	0.774313688278198	0.954490661621094	0.787631273269653	171.939392089844	11348
True	False	False	False	False	-2144.05737304688	-2780.5068359375	12.2005615234375	0.658792555332184	0.933060109615326	0.427046239376068	51.0909080505371	562
True	False	False	False	False	-2129.54223632813	-2771.51440429688	222.937530517578	0.580889105796814	0.94386225938797	0.324254840612411	85.2388076782227	17133
True	False	False	False	False	-2157.02197265625	-2676.63354492188	286.158630371094	0.612251937389374	0.889250099658966	0.360981106758118	152.348831176758	39306
True	False	False	False	False	-2167.78002929688	-2543.79125976563	260.648345947266	0.803414344787598	0.96473091840744	1	83.9744644165039	19734
True	False	False	False	False	-2159.86694335938	-2430.97485351563	85.4039306640625	0.77591460943222	0.962134122848511	0.801987648010254	89.5454559326172	6895
True	False	False	False	False	-2157.99853515625	-2596.82080078125	167.480438232422	0.707203209400177	0.937376320362091	0.520296692848206	135.390731811523	20444
True	False	False	False	False	-2143.58374023438	-2585.34814453125	9.98227787017822	0.754574596881866	0.933233201503754	0.669301986694336	38.2222213745117	344
True	False	False	False	False	-2152.654296875	-2439.09033203125	33.2742576599121	0.745649039745331	0.954072058200836	0.63269704580307	54.8666648864746	1646
True	False	False	False	False	-2138.4365234375	-2473.96801757813	234.028945922852	0.743987619876862	0.95974987745285	0.626518130302429	89.7630310058594	18940
True	False	False	False	False	-2136.6220703125	-2754.412109375	93.1679229736328	0.734889924526215	0.955019772052765	0.595414996147156	71.5476226806641	6010
True	False	False	False	False	-2134.26879882813	-2709.05908203125	9.98227787017822	0.754574596881866	0.933233201503754	0.669301986694336	35	315
True	False	False	False	False	-2123.63427734375	-2647.943359375	11.0914192199707	0.69836014509201	0.927715241909027	0.500491261482239	60	600
True	False	False	False	False	-2121.60498046875	-2665.68408203125	338.288299560547	0.449637562036514	0.839084684848785	0.209308549761772	99.0098342895508	30198
True	False	False	False	False	-2115.14697265625	-2496.10864257813	23.2919807434082	0.744390904903412	0.940415441989899	0.628002285957336	35.0476188659668	736
True	False	False	False	False	-2106.87841796875	-2858.5859375	1287.71374511719	0.0897308588027954	0.937329947948456	0.0303205195814371	136.190353393555	158117
True	False	False	False	False	-1955.5859375	-2917.96362304688	173.026138305664	0.671239614486694	0.94185745716095	0.447964310646057	113.519233703613	17709
True	False	False	False	False	-2018.10363769531	-2912.58764648438	128.660461425781	0.713078439235687	0.917456269264221	0.534392535686493	162.853454589844	18891
True	False	False	False	False	-2061.3955078125	-2875.7177734375	137.533599853516	0.742881834506989	0.944716334342957	0.622499585151672	121.00806427002	15005
True	False	False	False	False	-2101.83618164063	-2789.7109375	11.0914192199707	0.763594925403595	0.936281979084015	0.714360892772675	102.599998474121	1026
True	False	False	False	False	-2103.75122070313	-2776.67041015625	383.763122558594	0.571093201637268	0.880087018013	0.313748359680176	181.838150024414	62916
True	False	False	False	False	-2101.865234375	-2688.83618164063	128.660461425781	0.739945590496063	0.936067342758179	0.612167298793793	73.9741363525391	8581
True	False	False	False	False	-2095.64477539063	-2825.5234375	13.3097038269043	0.743378639221191	0.931919693946838	0.624296009540558	43.1666679382324	518
True	False	False	False	False	-2068.244140625	-2784.63354492188	249.556930541992	0.602101981639862	0.868873178958893	0.34853208065033	98.4044418334961	22141
True	False	False	False	False	-2066.08911132813	-2739.6181640625	157.498153686523	0.789007604122162	0.965479552745819	1	66.7816925048828	9483
True	False	False	False	False	-2084.09423828125	-2630.44750976563	18.8554134368896	0.75434798002243	0.942380666732788	0.66828989982605	43.8823547363281	746
True	False	False	False	False	-2095.08618164063	-2495.9921875	175.244430541992	0.73998749256134	0.952898442745209	0.61231142282486	72.7784805297852	11499
True	False	False	False	False	-2090.23095703125	-2611.68994140625	252.884368896484	0.826714932918549	0.954848766326904	1	136.08332824707	31027
True	False	False	False	False	-2082.48193359375	-2709.87866210938	136.424453735352	0.837091445922852	0.961795568466187	1	75.9593505859375	9343
True	False	False	False	False	-2064.90161132813	-2704.60424804688	168.589569091797	0.738123416900635	0.954517602920532	0.60598623752594	69.0855255126953	10501
True	False	False	False	False	-2070.82763671875	-2681.22387695313	190.772415161133	0.532696843147278	0.897763848304749	0.276137262582779	68.5	11782
True	False	False	False	False	-2065.51977539063	-2644.22192382813	153.061584472656	0.74383670091629	0.94438362121582	0.625965297222137	79.7173919677734	11001
True	False	False	False	False	-2070.77099609375	-2497.67431640625	75.4216537475586	0.733056426048279	0.932111620903015	0.589630365371704	88.8676452636719	6043
True	False	False	False	False	-2062.70532226563	-2395.1220703125	146.40673828125	0.647160887718201	0.923792541027069	0.408912599086761	102.515151977539	13532
True	False	False	False	False	-2052.78466796875	-2543.111328125	404.836822509766	0.771349012851715	0.947228848934174	0.764063894748688	74.5890426635742	27225
True	False	False	False	False	-2051.10278320313	-2759.2724609375	205.191253662109	0.740218698978424	0.940090596675873	0.613108575344086	75.6270294189453	13991
True	False	False	False	False	-2029.51501464844	-2884.93676757813	33.2742576599121	0.745649039745331	0.936564445495605	0.63269704580307	56.0999984741211	1683
True	False	False	False	False	-1950.73706054688	-2827.876953125	205.191253662109	0.46286678314209	0.799311757087708	0.21889728307724	129.875671386719	24027
True	False	False	False	False	-1984.85180664063	-2729.33740234375	363.798553466797	0.596690237522125	0.918353021144867	0.342125296592712	151.012191772461	49532
True	False	False	False	False	-1949.5830078125	-2798.11987304688	195.208984375	0.809059381484985	0.948638558387756	1	153.903411865234	27087
True	False	False	False	False	-1934.857421875	-2852.57446289063	412.600799560547	0.24211123585701	0.693526744842529	0.0918784514069557	164.169357299805	61071
True	False	False	False	False	-1932.89196777344	-2653.02807617188	222.937530517578	0.649005949497223	0.955963015556335	0.411706298589706	103.970146179199	20898
True	False	False	False	False	-2013.71569824219	-2647.87646484375	160.825576782227	0.767400503158569	0.961891055107117	0.737048864364624	73.0413818359375	10591
True	False	False	False	False	-2013.50524902344	-2101.306640625	176.353576660156	0.318093985319138	0.724849820137024	0.129078477621078	96.8616333007813	15401
True	False	False	False	False	-2006.91748046875	-2550.8623046875	276.176330566406	0.671070039272308	0.946275234222412	0.44766765832901	66.8353424072266	16642
True	False	False	False	False	-1982.94262695313	-2637.2919921875	126.442184448242	0.727187871932983	0.940179646015167	0.572028160095215	103.447364807129	11793
True	False	False	False	False	-1968.833984375	-2556.66088867188	28.8376903533936	0.613829612731934	0.94477391242981	0.362969666719437	51.538459777832	1340
True	False	False	False	False	-1997.87780761719	-2532.52661132813	21.0736961364746	0.717444062232971	0.938502132892609	0.54542076587677	53.1578941345215	1010
True	False	False	False	False	-1972.39233398438	-2494.11791992188	13.3097038269043	0.615151524543762	0.924317836761475	0.364647418260574	47.25	567
True	False	False	False	False	-1967.75988769531	-2602.1318359375	12.2005615234375	0.508639216423035	0.941181302070618	0.255007147789001	46.2727279663086	509
True	False	False	False	False	-1956.61547851563	-2579.82861328125	272.848907470703	0.674507975578308	0.946611404418945	0.453750044107437	90.6829299926758	22308
True	False	False	False	False	-1963.68957519531	-2499.76245117188	45.4748191833496	0.73448771238327	0.940396845340729	0.594133496284485	51.7317085266113	2121
True	False	False	False	False	-1938.38500976563	-2555.90258789063	125.333038330078	0.586306929588318	0.9498330950737	0.330248296260834	68.2654876708984	7714
True	False	False	False	False	-1921.31335449219	-2991.79833984375	94.2770690917969	0.458160281181335	0.920920312404633	0.215446352958679	142.647064208984	12125
True	False	False	False	False	-1918.54919433594	-2846.94262695313	27.7285480499268	0.691563129425049	0.925934672355652	0.486269682645798	105.720001220703	2643
True	False	False	False	False	-1917.77160644531	-2803.63598632813	35.4925422668457	0.795358955860138	0.950105845928192	1	58	1856
True	False	False	False	False	-1917.75085449219	-2910.10717773438	196.318130493164	0.634374916553497	0.9302117228508	0.390329986810684	103.909606933594	18392
True	False	False	False	False	-1915.92883300781	-2892.97143554688	22.1828384399414	0.755204319953918	0.938502132892609	0.672140836715698	66.6999969482422	1334
True	False	False	False	False	-1904.619140625	-2828.66967773438	86.513069152832	0.717120826244354	0.969654679298401	0.544586777687073	76.8846130371094	5997
True	False	False	False	False	-1902.3466796875	-2799.07177734375	110.914192199707	0.793351709842682	0.947931587696075	1	110.269996643066	11027
True	False	False	False	False	-1904.07055664063	-2701.16186523438	235.138092041016	0.738993763923645	0.947687983512878	0.608917474746704	92.8349075317383	19681
True	False	False	False	False	-1904.06665039063	-2726.34936523438	97.6044921875	0.809059381484985	0.965536773204803	1	61.5	5412
True	False	False	False	False	-2917.97094726563	-1889.56237792969	24.401123046875	0.715491533279419	0.950671494007111	0.54042637348175	67.3181838989258	1481
True	False	False	False	False	-2947.60229492188	-1866.82934570313	796.363891601563	0.0933340787887573	0.939812183380127	0.0316175185143948	99.5097503662109	71448
True	False	False	False	False	-2975.21118164063	-1786.12133789063	215.173538208008	0.493509262800217	0.93216872215271	0.24252425134182	142.855667114258	27714
True	False	False	False	False	-3047.79565429688	-1639.07849121094	96.4953460693359	0.592089056968689	0.913784503936768	0.336796790361404	128.781616210938	11204
True	False	False	False	False	-3105.5654296875	-1495.37182617188	138.64274597168	0.711980938911438	0.965049028396606	0.531696975231171	94.8960037231445	11862
True	False	False	False	False	-3079.83740234375	-1555.5634765625	90.9496383666992	0.402024179697037	0.947555840015411	0.177398100495338	79.4146347045898	6512
True	False	False	False	False	-3072.66796875	-1502.23815917969	341.61572265625	0.772800981998444	0.941760718822479	0.775180578231812	99.717529296875	30713
True	False	False	False	False	-3123.654296875	-1486.86083984375	1637.09350585938	0.0548660382628441	0.91983026266098	0.0181024204939604	108.424797058105	160035
True	False	False	False	False	-3114.4833984375	-1369.7666015625	338.288299560547	0.500632047653198	0.867131292819977	0.248328506946564	122.068855285645	37231
True	False	False	False	False	-3178.35717773438	-1298.47473144531	32.1651153564453	0.705485999584198	0.957336902618408	0.516324877738953	80.1034469604492	2323
True	False	False	False	False	-3166.80200195313	-1331.583984375	19.9645557403564	0.661957681179047	0.947545111179352	0.432207375764847	78.7777786254883	1418
True	False	False	False	False	-3192.3154296875	-1296.05041503906	571.208129882813	0.103291682898998	0.925831854343414	0.0352366641163826	110.273788452148	56791
True	False	False	False	False	-3224.73315429688	-1187.62890625	537.933837890625	0.121394671499729	0.91110223531723	0.0419512130320072	107.278350830078	52030
True	False	False	False	False	-3251.88256835938	-1048.35278320313	51.0205307006836	0.742634296417236	0.954331636428833	0.62160986661911	94.6521759033203	4354
True	False	False	False	False	-3271.29516601563	-1005.41137695313	26.6194076538086	0.422173261642456	0.871870279312134	0.190438508987427	105.375	2529
True	False	False	False	False	-3271.345703125	-961.089416503906	61.0028076171875	0.622768461704254	0.969000637531281	0.374527245759964	96.9090881347656	5330
True	False	False	False	False	-3294.611328125	-844.937927246094	56.5662384033203	0.705394387245178	0.928153336048126	0.516114771366119	109.529411315918	5586
True	False	False	False	False	-3297.07397460938	-789.632690429688	17.7462711334229	0.64491605758667	0.924268186092377	0.405553311109543	74.0625	1185
True	False	False	False	False	-3316.890625	-750.133605957031	28.8376903533936	0.487080365419388	0.890275895595551	0.237391352653503	95.2307662963867	2476
True	False	False	False	False	-3324.13110351563	-699.003601074219	11.0914192199707	0.431209653615952	0.882059454917908	0.196500986814499	96.5999984741211	966
True	False	False	False	False	-3323.62646484375	-572.3134765625	261.757507324219	0.365454792976379	0.791909039020538	0.155252024531364	122.415252685547	28890
True	False	False	False	False	-3337.17626953125	-407.239135742188	115.350761413574	0.519801497459412	0.950738131999969	0.264604389667511	106.086540222168	11033
True	False	False	False	False	-3337.02099609375	-352.261840820313	88.7313537597656	0.722042918205261	0.961773693561554	0.557610213756561	131.387496948242	10511
True	False	False	False	False	-3338.6962890625	-315.025390625	63.2210922241211	0.71930193901062	0.933371484279633	0.550270855426788	141.052627563477	8040
True	False	False	False	False	-3337.65209960938	-335.392883300781	32.1651153564453	0.776993036270142	0.955226957798004	0.812498211860657	87.7931060791016	2546
True	False	False	False	False	-3336.95166015625	-375.685516357422	27.7285480499268	0.81305855512619	0.950671494007111	1	77.2399978637695	1931
True	False	False	False	False	-3336.10180664063	-280.467559814453	136.424453735352	0.764290273189545	0.965477705001831	0.718305766582489	132.658538818359	16317
True	False	False	False	False	-3335.68823242188	-214.514190673828	26.6194076538086	0.57872086763382	0.95752477645874	0.321893483400345	77.6666641235352	1864
True	False	False	False	False	-3333.72387695313	-251.585784912109	199.645553588867	0.509537816047668	0.915387630462646	0.255767166614532	127.288887023926	22912
True	False	False	False	False	-3333.546875	-446.396881103516	16.6371288299561	0.449176728725433	0.90171617269516	0.208980649709702	72.8666687011719	1093
True	False	False	False	False	-3327.611328125	-320.201049804688	128.660461425781	0.601872622966766	0.929215312004089	0.34825736284256	97.6034469604492	11322
True	False	False	False	False	-3331.10766601563	-145.193283081055	181.899276733398	0.73448771238327	0.972375094890594	0.594133496284485	135	22140
True	False	False	False	False	-3329.30078125	-187.383895874023	397.072814941406	0.443916171789169	0.830633223056793	0.205265924334526	145.530731201172	52100
True	False	False	False	False	-3328.04956054688	-104.742469787598	19.9645557403564	0.745889723300934	0.944318890571594	0.633606791496277	65.3333358764648	1176
True	False	False	False	False	-3327.35546875	-78.5807342529297	19.9645557403564	0.509459018707275	0.882575631141663	0.255700469017029	67.6666641235352	1218
True	False	False	False	False	-3324.20483398438	-15.1378517150879	95.3862075805664	0.682282447814941	0.946347117424011	0.46806126832962	103.90697479248	8936
True	False	False	False	False	-3325.9462890625	62.2187843322754	12.2005615234375	0.404529690742493	0.854502737522125	0.17898528277874	95	1045
True	False	False	False	False	-3321.85034179688	-648.3857421875	73.203369140625	0.48592072725296	0.955684244632721	0.236475884914398	120.787879943848	7972
True	False	False	False	False	-3320.89990234375	-722.893615722656	29.9468326568604	0.323513060808182	0.823054432868958	0.131944864988327	95.9629592895508	2591
True	False	False	False	False	-3316.46240234375	-675.319213867188	48.80224609375	0.61849308013916	0.942984759807587	0.368936389684677	87.0909118652344	3832
True	False	False	False	False	-3319.27880859375	-533.963806152344	177.462707519531	0.632420778274536	0.957847654819489	0.387602150440216	89.2312469482422	14277
True	False	False	False	False	-3319.63305664063	8.93741798400879	55.4570960998535	0.761327385902405	0.958752870559692	0.702032923698425	77.7600021362305	3888
True	False	False	False	False	-3318.47729492188	-368.914245605469	199.645553588867	0.816691935062408	0.958929181098938	1	99.9944458007813	17999
True	False	False	False	False	-3315.89184570313	-558.148376464844	43.256534576416	0.779702305793762	0.961324214935303	0.843046307563782	118.384613037109	4617
True	False	False	False	False	-3315.43432617188	-759.871643066406	25.5102653503418	0.451051533222198	0.881722629070282	0.210317119956017	95.7826080322266	2203
True	False	False	False	False	-3308.01904296875	-657.299255371094	118.678184509277	0.801031827926636	0.963646411895752	1	105.140190124512	11250
True	False	False	False	False	-3314.81396484375	36.5672721862793	36.6016845703125	0.691693365573883	0.945388197898865	0.486534744501114	74.1212158203125	2446
True	False	False	False	False	-3307.53759765625	-271.113098144531	181.899276733398	0.78575986623764	0.95953643321991	1	84.0365829467773	13782
True	False	False	False	False	-3291.40161132813	-236.380584716797	131.987884521484	0.779522478580475	0.952686846256256	0.840783715248108	104.327728271484	12415
True	False	False	False	False	-3300.59008789063	-194.562255859375	153.061584472656	0.733375728130341	0.943479299545288	0.590627431869507	131.18115234375	18103
True	False	False	False	False	-3291.2822265625	-826.424377441406	18.8554134368896	0.602602183818817	0.948501110076904	0.349132090806961	81.2941207885742	1382
True	False	False	False	False	-3285.74951171875	-660.27197265625	113.132476806641	0.713493883609772	0.948934674263	0.535420715808868	121.284317016602	12371
True	False	False	False	False	-3290.57983398438	-493.345886230469	130.878753662109	0.794070303440094	0.95994633436203	1	104.355934143066	12314
True	False	False	False	False	-3290.22143554688	-365.261444091797	73.203369140625	0.790809690952301	0.960656642913818	1	65.2727279663086	4308
True	False	False	False	False	-3289.18530273438	-597.715759277344	34.3833999633789	0.731873750686646	0.948639392852783	0.585974395275116	74.0322570800781	2295
True	False	False	False	False	-3285.5341796875	-937.093139648438	68.7667999267578	0.311127692461014	0.891109883785248	0.125439047813416	102.435485839844	6351
True	False	False	False	False	-3282.28442382813	-895.033325195313	49.9113883972168	0.576704561710358	0.932855248451233	0.3197161257267	93.1333312988281	4191
True	False	False	False	False	-3284.75512695313	-151.894866943359	191.881561279297	0.737747848033905	0.92968338727951	0.604732811450958	100.81502532959	17441
True	False	False	False	False	-3284.19702148438	-874.301086425781	113.132476806641	0.705394387245178	0.929791212081909	0.516114771366119	134.852935791016	13755
True	False	False	False	False	-3266.10498046875	-692.698364257813	68.7667999267578	0.754140198230743	0.948924779891968	0.667366206645966	64.4354858398438	3995
True	False	False	False	False	-3281.77490234375	-581.22412109375	272.848907470703	0.547921359539032	0.902451395988464	0.290424883365631	95.7560958862305	23556
True	False	False	False	False	-3280.20971679688	-424.772369384766	191.881561279297	0.728508532047272	0.945191621780396	0.575875341892242	116.942199707031	20231
True	False	False	False	False	-3279.29321289063	-133.232177734375	165.262145996094	0.691344201564789	0.9430171251297	0.485824793577194	106.704696655273	15899
True	False	False	False	False	-3264.41796875	-353.02490234375	334.960876464844	0.834022283554077	0.961574077606201	1	118.758277893066	35865
True	False	False	False	False	-3263.83740234375	-989.84619140625	19.9645557403564	0.53901207447052	0.931646287441254	0.28197169303894	84.3333358764648	1518
True	False	False	False	False	-3258.78344726563	-1019.24481201172	65.4393768310547	0.668060660362244	0.945042192935944	0.442458897829056	98.7627105712891	5827
True	False	False	False	False	-3252.75756835938	-791.596740722656	214.064392089844	0.620344877243042	0.924714744091034	0.371343523263931	92.8238372802734	17915
True	False	False	False	False	-3258.04956054688	-313.538726806641	206.300399780273	0.783251941204071	0.958124101161957	0.900644063949585	86.6827926635742	16123
True	False	False	False	False	-3256.57104492188	-283.715728759766	84.2947845458984	0.848152697086334	0.966567158699036	1	109.855262756348	8349
True	False	False	False	False	-3257.8544921875	-117.986442565918	175.244430541992	0.819792032241821	0.967923104763031	1	78.037971496582	12330
True	False	False	False	False	-3257.65747070313	-247.476104736328	153.061584472656	0.733375728130341	0.945875465869904	0.590627431869507	104.753623962402	14456
True	False	False	False	False	-3256.390625	-68.6511383056641	202.97297668457	0.787415683269501	0.94640177488327	1	83.2185821533203	15229
True	False	False	False	False	-3251.73217773438	-1087.85217285156	224.046676635742	0.1883744597435	0.909439563751221	0.0684512853622437	105.925743103027	21397
True	False	False	False	False	-3185.85327148438	-1083.412109375	181.899276733398	0.705662131309509	0.946830689907074	0.516729354858398	110.195121765137	18072
True	False	False	False	False	-3238.62353515625	-928.640991210938	159.716445922852	0.715662121772766	0.949706077575684	0.540858566761017	93.3194427490234	13438
True	False	False	False	False	-3249.55786132813	-602.772216796875	138.64274597168	0.7602219581604	0.957185924053192	0.696295320987701	87.7679977416992	10971
True	False	False	False	False	-3248.58471679688	-495.291870117188	144.188446044922	0.799139618873596	0.956956207752228	1	84.8846130371094	11035
True	False	False	False	False	-3245.7001953125	-215.869491577148	170.807861328125	0.818404853343964	0.947906851768494	1	101.324676513672	15604
True	False	False	False	False	-3248.34765625	-189.008407592773	98.7136306762695	0.736421585083008	0.929504811763763	0.600361526012421	110.573036193848	9841
True	False	False	False	False	-3237.177734375	-162.39762878418	95.3862075805664	0.756393730640411	0.934651851654053	0.677612125873566	115.476745605469	9931
True	False	False	False	False	-3232.68115234375	-8.23360633850098	195.208984375	0.734601318836212	0.944360613822937	0.594494700431824	127.159088134766	22380
True	False	False	False	False	-3227.017578125	-313.536285400391	217.391815185547	0.336154490709305	0.809469521045685	0.138755410909653	77.2244873046875	15136
True	False	False	False	False	-3226.02124023438	-527.142150878906	151.952453613281	0.791858732700348	0.958261728286743	1	89.8686141967773	12312
True	False	False	False	False	-3224.58203125	-137.627365112305	138.64274597168	0.776717782020569	0.952517151832581	0.809742450714111	82.7600021362305	10345
True	False	False	False	False	-3223.17724609375	-912.413452148438	79.8582229614258	0.633259892463684	0.902933716773987	0.388770014047623	117.416664123535	8454
True	False	False	False	False	-3217.98754882813	-831.32373046875	154.17073059082	0.799966335296631	0.966776072978973	1	90.6402893066406	12599
True	False	False	False	False	-3222.74780273438	-36.8725662231445	197.427261352539	0.756267011165619	0.956297516822815	0.677022337913513	82.9044952392578	14757
True	False	False	False	False	-3218.09350585938	-808.04931640625	151.952453613281	0.742813408374786	0.972224235534668	0.622253179550171	81.2116775512695	11126
True	False	False	False	False	-3207.11694335938	-637.038696289063	427.019653320313	0.774965465068817	0.959487080574036	0.793314695358276	115.605194091797	44508
True	False	False	False	False	-3211.43579101563	-364.016296386719	269.521484375	0.863827526569366	0.972388446331024	1	145.567901611328	35373
True	False	False	False	False	-3207.81494140625	-96.1980819702148	135.315322875977	0.73089987039566	0.910513520240784	0.583006620407104	111.196723937988	13566
True	False	False	False	False	-3216.333984375	-71.0386047363281	155.279876708984	0.80919873714447	0.953644216060638	1	85.457145690918	11964
True	False	False	False	False	-3207.28588867188	-247.833724975586	87.6222152709961	0.673781275749207	0.906815052032471	0.452452331781387	103.202529907227	8153
True	False	False	False	False	-3203.24340820313	-409.295135498047	139.751892089844	0.803734004497528	0.954732000827789	1	103.261901855469	13011
True	False	False	False	False	-3202.6962890625	-972.877319335938	207.409545898438	0.748221099376678	0.951031148433685	0.642620325088501	80.4064178466797	15036
True	False	False	False	False	-3189.33227539063	-891.529907226563	175.244430541992	0.827935993671417	0.955862283706665	1	81.1012649536133	12814
True	False	False	False	False	-3200.27075195313	-560.677429199219	146.40673828125	0.726016283035278	0.943844497203827	0.568666875362396	130.469696044922	17222
True	False	False	False	False	-3201.51586914063	-453.881256103516	247.338653564453	0.771092891693115	0.962666392326355	0.762177526950836	88.3946151733398	19712
True	False	False	False	False	-3196.27563476563	-211.357238769531	85.4039306640625	0.730905413627625	0.940594673156738	0.583023309707642	106.675323486328	8214
True	False	False	False	False	-3193.82495117188	-742.413452148438	173.026138305664	0.717120826244354	0.922796130180359	0.544586777687073	128.141021728516	19990
True	False	False	False	False	-3184.62158203125	-1242.10400390625	186.335845947266	0.762245774269104	0.946103811264038	0.70693165063858	105.363098144531	17701
True	False	False	False	False	-3165.4423828125	-1192.30493164063	197.427261352539	0.677581369876862	0.908329248428345	0.459312260150909	118.702247619629	21129
True	False	False	False	False	-3171.404296875	-844.646728515625	170.807861328125	0.677236258983612	0.927391171455383	0.458681643009186	71.3961029052734	10995
True	False	False	False	False	-3182.5712890625	-383.359802246094	168.589569091797	0.745215535163879	0.958552300930023	0.631068110466003	80.8947372436523	12296
True	False	False	False	False	-3179.29296875	-195.498474121094	158.607299804688	0.678697884082794	0.93128514289856	0.461363196372986	102.034965515137	14591
True	False	False	False	False	-3176.34057617188	-787.220031738281	157.498153686523	0.719543635845184	0.965767860412598	0.550909161567688	90.8450698852539	12900
True	False	False	False	False	-3171.77783203125	-314.965118408203	319.432891845703	0.750213325023651	0.956480920314789	0.650631964206696	93.1944427490234	26840
True	False	False	False	False	-3175.18383789063	-261.190002441406	407.055084228516	0.849099934101105	0.961051940917969	1	98.1662139892578	36027
True	False	False	False	False	-3167.54711914063	-1012.64288330078	275.067199707031	0.782398581504822	0.964753389358521	0.883594453334808	85.7258071899414	21260
True	False	False	False	False	-3165.78515625	-719.189575195313	163.043869018555	0.660857200622559	0.941840529441833	0.430401235818863	91.9591827392578	13518
True	False	False	False	False	-3162.49877929688	-555.061584472656	170.807861328125	0.780350148677826	0.964501559734344	0.851559281349182	87.7597427368164	13515
True	False	False	False	False	-3161.45947265625	-1350.20776367188	64.3302307128906	0.670478940010071	0.900658547878265	0.446636199951172	140.396545410156	8143
True	False	False	False	False	-3139.22607421875	-1345.89123535156	148.625015258789	0.547545254230499	0.905410051345825	0.290062576532364	94.6567153930664	12684
True	False	False	False	False	-3154.16870117188	-1243.69421386719	16.6371288299561	0.76893937587738	0.947792708873749	0.747088372707367	55.3333320617676	830
True	False	False	False	False	-3155.11108398438	-906.123291015625	227.374099731445	0.813185513019562	0.949583828449249	1	121.478050231934	24903
True	False	False	False	False	-3154.15771484375	-492.182098388672	229.592376708984	0.787973821163177	0.949535548686981	1	132.671493530273	27463
True	False	False	False	False	-3151.11352539063	27.6851062774658	192.990692138672	0.74201226234436	0.956897079944611	0.619389593601227	87.9885025024414	15310
True	False	False	False	False	-3147.77514648438	-971.140686035156	149.734161376953	0.838855147361755	0.964896857738495	1	98.6666641235352	13320
True	False	False	False	False	-3147.6298828125	-743.014221191406	138.64274597168	0.806145071983337	0.961380958557129	1	81.2399978637695	10155
True	False	False	False	False	-3147.08984375	-723.472595214844	129.769607543945	0.48834291100502	0.855388820171356	0.238391652703285	88.2136764526367	10321
True	False	False	False	False	-3144.30908203125	-596.527221679688	159.716445922852	0.69651985168457	0.963567852973938	0.496560543775558	81.6319427490234	11755
True	False	False	False	False	-3142.51977539063	-185.652191162109	218.500961303711	0.694623529911041	0.956143379211426	0.492573529481888	88.3908615112305	17413
True	False	False	False	False	-3138.30810546875	-1322.95263671875	177.462707519531	0.703622102737427	0.924566030502319	0.512084782123566	121.125	19380
True	False	False	False	False	-3100.92456054688	-1297.55004882813	117.569046020508	0.771331310272217	0.944881737232208	0.763932764530182	112.660377502441	11942
True	False	False	False	False	-3123.23876953125	-1127.23156738281	178.571853637695	0.477204293012619	0.846297442913055	0.229693099856377	113.322982788086	18245
True	False	False	False	False	-3137.34033203125	-829.825988769531	146.40673828125	0.751851856708527	0.959122717380524	0.657453954219818	73.9469680786133	9761
True	False	False	False	False	-3137.23559570313	-452.274688720703	232.919815063477	0.755209743976593	0.935427010059357	0.672165632247925	94.6999969482422	19887
True	False	False	False	False	-3133.61254882813	-292.098236083984	37.7108268737793	0.748016774654388	0.953058242797852	0.64181524515152	76.2058792114258	2591
True	False	False	False	False	-3131.29833984375	-1070.81030273438	211.846115112305	0.790205180644989	0.961925446987152	1	105.963348388672	20239
True	False	False	False	False	-3127.74072265625	-867.584594726563	88.7313537597656	0.722042918205261	0.950154721736908	0.557610213756561	106.087501525879	8487
True	False	False	False	False	-3125.29565429688	-149.051483154297	220.719253540039	0.779847025871277	0.963405191898346	0.844898045063019	82.5427169799805	16426
True	False	False	False	False	-3126.7431640625	-24.0700836181641	202.97297668457	0.732216358184814	0.957589566707611	0.587027549743652	143.010925292969	26171
True	False	False	False	False	-3125.0146484375	-803.866638183594	129.769607543945	0.851375102996826	0.967822372913361	1	111.726493835449	13072
True	False	False	False	False	-3122.09838867188	-691.172729492188	227.374099731445	0.671437442302704	0.957683742046356	0.448310822248459	80.8585357666016	16576
True	False	False	False	False	-3120.64404296875	-94.2437057495117	159.716445922852	0.832318663597107	0.963439404964447	1	82.9583358764648	11946
True	False	False	False	False	-3120.04174804688	-659.261962890625	136.424453735352	0.72914445400238	0.957730650901794	0.577750682830811	86.7479705810547	10670
True	False	False	False	False	-3119.13500976563	-230.593139648438	234.028945922852	0.812880992889404	0.956823408603668	1	118.061614990234	24911
True	False	False	False	False	-3118.81396484375	28.8061504364014	285.049468994141	0.787441372871399	0.953378558158875	1	93.6653671264648	24072
True	False	False	False	False	-3113.92309570313	-1250.57824707031	128.660461425781	0.739945590496063	0.959582805633545	0.612167298793793	116.034484863281	13460
True	False	False	False	False	-3092.1494140625	-1234.8330078125	149.734161376953	0.829875767230988	0.956956207752228	1	86.0592575073242	11618
True	False	False	False	False	-3113.29223632813	-354.871276855469	165.262145996094	0.791833221912384	0.954193472862244	1	87	12963
True	False	False	False	False	-3112.7470703125	-285.244934082031	253.993499755859	0.40840944647789	0.830521285533905	0.181461825966835	100.030570983887	22907
True	False	False	False	False	-3112.7353515625	-324.291778564453	204.082122802734	0.672707319259644	0.943808555603027	0.450546443462372	79.9402160644531	14709
True	False	False	False	False	-3112.44189453125	-1175.30029296875	238.465515136719	0.749451220035553	0.944516837596893	0.647531867027283	109.800003051758	23607
True	False	False	False	False	-3088.4697265625	-1146.78381347656	202.97297668457	0.780392229557037	0.95621657371521	0.852133333683014	90.5355224609375	16568
True	False	False	False	False	-3107.6064453125	-1019.99877929688	130.878753662109	0.803063333034515	0.955317556858063	1	103.076271057129	12163
True	False	False	False	False	-3105.75659179688	-930.312866210938	185.226699829102	0.764744102954865	0.959237575531006	0.720925807952881	82.7724533081055	13823
True	False	False	False	False	-3109.93823242188	-537.116088867188	225.155807495117	0.854839503765106	0.96321976184845	1	82.7438430786133	16797
True	False	False	False	False	-3109.79150390625	-901.394409179688	204.082122802734	0.736217558383942	0.954872965812683	0.599696278572083	84.1195678710938	15478
True	False	False	False	False	-3099.79541015625	-775.142822265625	191.881561279297	0.605070769786835	0.940803170204163	0.352113366127014	107.196533203125	18545
True	False	False	False	False	-3106.98266601563	-98.0138168334961	63.2210922241211	0.758609592914581	0.949476361274719	0.688213586807251	93.4561386108398	5327
True	False	False	False	False	-3102.10009765625	-735.567565917969	208.518692016602	0.834312796592712	0.966779172420502	1	83.1861724853516	15639
True	False	False	False	False	-3099.634765625	-966.644287109375	153.061584472656	0.806005537509918	0.964607656002045	1	94.1884078979492	12998
True	False	False	False	False	-3094.640625	-397.666564941406	110.914192199707	0.761327385902405	0.936096966266632	0.702032923698425	86.9899978637695	8699
True	False	False	False	False	-3097.47290039063	-163.897750854492	219.610107421875	0.785418212413788	0.952826738357544	1	83.2070693969727	16475
True	False	False	False	False	-3092.48950195313	-1039.33056640625	221.828384399414	0.670732975006104	0.951651036739349	0.447078943252563	83.5899963378906	16718
True	False	False	False	False	-3089.55444335938	-848.432922363281	178.571853637695	0.789340138435364	0.953054070472717	1	88.9254684448242	14317
True	False	False	False	False	-3082.55541992188	-1384.64233398438	263.975769042969	0.630559265613556	0.937407493591309	0.385029703378677	92.6848754882813	22059
True	False	False	False	False	-3077.27075195313	-1261.36010742188	135.315322875977	0.712555587291718	0.953964829444885	0.533104717731476	82.4672164916992	10061
True	False	False	False	False	-3074.35913085938	-771.202819824219	185.226699829102	0.561905682086945	0.851417481899261	0.304256111383438	70.1556854248047	11716
True	False	False	False	False	-3079.05688476563	-80.1810607910156	207.409545898438	0.726581156253815	0.945208489894867	0.570281505584717	112.866310119629	21106
True	False	False	False	False	-3076.33569335938	-678.444763183594	244.01123046875	0.78206604719162	0.948672533035278	0.877696514129639	118.686363220215	26111
True	False	False	False	False	-3071.36450195313	-581.306335449219	250.666076660156	0.630534589290619	0.943557322025299	0.384995698928833	100.358406066895	22681
True	False	False	False	False	-3073.37573242188	14.74928855896	207.409545898438	0.804626941680908	0.958782613277435	1	105.55615234375	19739
True	False	False	False	False	-3065.20166015625	-911.467407226563	181.899276733398	0.606667816638947	0.91024512052536	0.354060083627701	84.1524353027344	13801
True	False	False	False	False	-3063.07470703125	-1636.0595703125	38.8199691772461	0.398709297180176	0.860791683197021	0.175312697887421	109.599998474121	3836
True	False	False	False	False	-3057.77709960938	-1616.49743652344	117.569046020508	0.612679004669189	0.945201516151428	0.361517995595932	107.424530029297	11387
True	False	False	False	False	-3055.94165039063	-1415.53051757813	92.0587844848633	0.749119520187378	0.962473690509796	0.646196484565735	76.5662612915039	6355
True	False	False	False	False	-3051.6044921875	-1325.78430175781	72.0942230224609	0.654992878437042	0.895007610321045	0.420982748270035	100.984619140625	6564
True	False	False	False	False	-3062.36010742188	-945.311645507813	324.978576660156	0.835488557815552	0.972420692443848	1	108.488052368164	31787
True	False	False	False	False	-3050.90258789063	-1121.97314453125	237.356369018555	0.760737001895905	0.953403830528259	0.698947727680206	89.3785018920898	19127
True	False	False	False	False	-3046.4453125	-998.337524414063	344.943145751953	0.772815704345703	0.951959133148193	0.775296986103058	93.405143737793	29049
True	False	False	False	False	-3049.4765625	-525.133850097656	244.01123046875	0.712649166584015	0.946534156799316	0.533334612846375	95.7272720336914	21060
True	False	False	False	False	-3046.85815429688	-869.907348632813	166.371292114258	0.778283536434174	0.964079022407532	0.826189339160919	82.3066635131836	12346
True	False	False	False	False	-3043.73388671875	-750.665405273438	167.480438232422	0.740312814712524	0.947497725486755	0.61343377828598	85.6357650756836	12931
True	False	False	False	False	-3043.4404296875	-1413.60107421875	49.9113883972168	0.806145071983337	0.963389337062836	1	73.9777755737305	3329
True	False	False	False	False	-3043.208984375	-794.731628417969	125.333038330078	0.732085049152374	0.944507658481598	0.586623311042786	93.3982315063477	10554
True	False	False	False	False	-3038.14233398438	-1532.38439941406	259.539215087891	0.641605138778687	0.911850273609161	0.400675982236862	90.1965789794922	21106
True	False	False	False	False	-3032.29052734375	-1325.935546875	234.028945922852	0.771419823169708	0.958334267139435	0.764589190483093	97.0473937988281	20477
True	False	False	False	False	-3037.11669921875	-472.257690429688	295.031768798828	0.830134093761444	0.950549006462097	1	101.199249267578	26919
True	False	False	False	False	-3033.25903320313	-961.237487792969	214.064392089844	0.772228181362152	0.959839999675751	0.770705342292786	79.2020721435547	15286
True	False	False	False	False	-3029.21020507813	-830.548034667969	146.40673828125	0.842007040977478	0.967863619327545	1	84.9621200561523	11215
True	False	False	False	False	-3025.74633789063	-1714.64990234375	779.726806640625	0.0715404227375984	0.923835575580597	0.0238722395151854	104.990043640137	73808
True	False	False	False	False	-2989.49169921875	-1756.79260253906	67.6576614379883	0.586829662322998	0.934123635292053	0.33083376288414	82.5901641845703	5038
True	False	False	False	False	-3006.04077148438	-1722.015625	61.0028076171875	0.613794684410095	0.952956557273865	0.36292552947998	77.8181838989258	4280
True	False	False	False	False	-3015.76391601563	-1705.62487792969	57.6753807067871	0.730946362018585	0.952294647693634	0.583147346973419	86.1346130371094	4479
True	False	False	False	False	-2995.93383789063	-1491.78125	266.194061279297	0.777435421943665	0.952435195446014	0.817042171955109	95.466667175293	22912
True	False	False	False	False	-3025.47045898438	-895.247436523438	155.279876708984	0.68638277053833	0.935445308685303	0.475945204496384	87.0142822265625	12182
True	False	False	False	False	-3022.86694335938	9.60749435424805	185.226699829102	0.838037431240082	0.961109399795532	1	119.455093383789	19949
True	False	False	False	False	-3018.25170898438	-1403.84594726563	217.391815185547	0.739838838577271	0.956117808818817	0.6118004322052	82.5510177612305	16180
True	False	False	False	False	-3017.15991210938	-1041.58483886719	95.3862075805664	0.71159839630127	0.964069128036499	0.53076446056366	110.220932006836	9479
True	False	False	False	False	-3005.78540039063	-915.455322265625	242.902084350586	0.769602179527283	0.957271635532379	0.751594066619873	81.315071105957	17808
True	False	False	False	False	-3000.75244140625	-788.822937011719	161.934722900391	0.699517905712128	0.95830512046814	0.502996265888214	76.1986312866211	11125
True	False	False	False	False	-3012.9111328125	-52.6268463134766	107.586769104004	0.709267497062683	0.969265520572662	0.525157570838928	92.9484558105469	9016
True	False	False	False	False	-2999.87744140625	-859.938110351563	158.607299804688	0.71760094165802	0.952445685863495	0.545826494693756	78.5874099731445	11238
True	False	False	False	False	-2994.5947265625	-982.275451660156	227.374099731445	0.796519458293915	0.955071032047272	1	78.7024383544922	16134
True	False	False	False	False	-2984.36352539063	-1575.87023925781	176.353576660156	0.77211594581604	0.959263443946838	0.769842684268951	124.767295837402	19838
True	False	False	False	False	-2981.36743164063	-1715.2412109375	183.008422851563	0.76558256149292	0.95846688747406	0.725864291191101	123.87272644043	20439
True	False	False	False	False	-2968.14526367188	-1657.42639160156	155.279876708984	0.733614146709442	0.957683384418488	0.591374695301056	85.5999984741211	11984
True	False	False	False	False	-2976.9873046875	-1614.82495117188	242.902084350586	0.480263531208038	0.850781977176666	0.232054144144058	111.378997802734	24392
True	False	False	False	False	-2978.25463867188	-1482.17822265625	252.884368896484	0.738563656806946	0.930369794368744	0.607464194297791	101.600875854492	23165
True	False	False	False	False	-2970.54663085938	-1632.80529785156	16.6371288299561	0.566403210163116	0.91473662853241	0.308860749006271	64.533332824707	968
True	False	False	False	False	-2969.92016601563	-1508.63098144531	22.1828384399414	0.650446891784668	0.924228668212891	0.413908988237381	59.8499984741211	1197
True	False	False	False	False	-2969.56762695313	-1345.45202636719	290.595184326172	0.80887895822525	0.964144110679626	1	99.1755752563477	25984
True	False	False	False	False	-2964.59643554688	-1726.74584960938	63.2210922241211	0.758609592914581	0.946574091911316	0.688213586807251	139.964904785156	7978
True	False	False	False	False	-2958.54150390625	-1526.00073242188	11.0914192199707	0.69836014509201	0.927715241909027	0.500491261482239	53.7000007629395	537
True	False	False	False	False	-2959.544921875	-1416.80639648438	208.518692016602	0.791674017906189	0.956013441085815	1	97.3031921386719	18293
True	False	False	False	False	-2958.53637695313	-1107.70080566406	263.975769042969	0.807196736335754	0.959488570690155	1	96.8613433837891	23053
True	False	False	False	False	-2957.1689453125	-1816.837890625	133.097030639648	0.660014808177948	0.938505828380585	0.429027110338211	118.458335876465	14215
True	False	False	False	False	-2951.46362304688	-1793.95617675781	27.7285480499268	0.793351709842682	0.95892345905304	1	65.7200012207031	1643
True	False	False	False	False	-2953.345703125	-1722.51184082031	67.6576614379883	0.657594740390778	0.908648312091827	0.425119489431381	118.065574645996	7202
True	False	False	False	False	-2949.51538085938	-1307.18823242188	156.389007568359	0.786773204803467	0.958990335464478	1	78.1560287475586	11020
True	False	False	False	False	-2952.03662109375	-1262.66650390625	79.8582229614258	0.844705820083618	0.965720891952515	1	104.333335876465	7512
True	False	False	False	False	-2945.56762695313	28.1984214782715	124.223899841309	0.508163869380951	0.935005724430084	0.254605978727341	59.7410697937012	6691
True	False	False	False	False	-2945.3603515625	-1589.39038085938	94.2770690917969	0.734207451343536	0.929517865180969	0.593244731426239	132.447052001953	11258
True	False	False	False	False	-2943.83227539063	-1764.51867675781	17.7462711334229	0.762108087539673	0.940302610397339	0.706189274787903	54.9375	879
True	False	False	False	False	-2913.3330078125	-1731.55236816406	392.636260986328	0.315891712903976	0.881235241889954	0.127922475337982	104.389831542969	36954
True	False	False	False	False	-2942.814453125	-1036.37280273438	173.026138305664	0.58885133266449	0.929019868373871	0.333110123872757	86.2564086914063	13456
True	False	False	False	False	-2940.08715820313	-1689.56005859375	134.206176757813	0.743814587593079	0.925650417804718	0.625884413719177	111.471076965332	13488
True	False	False	False	False	-2900.9150390625	-1687.51892089844	201.863830566406	0.728215157985687	0.946649014949799	0.575015306472778	78.7033004760742	14324
True	False	False	False	False	-2923.39013671875	-1536.60803222656	166.371292114258	0.735410094261169	0.954241514205933	0.597082853317261	77.6399993896484	11646
True	False	False	False	False	-2931.14916992188	-1374.30432128906	123.114753723145	0.708051383495331	0.951890468597412	0.522282242774963	74.3873901367188	8257
True	False	False	False	False	-2928.25805664063	-1433.36010742188	129.769607543945	0.719225645065308	0.958350896835327	0.550069808959961	85.9401702880859	10055
True	False	False	False	False	-2925.56762695313	-1239.31188964844	171.917007446289	0.770330786705017	0.955241858959198	0.756685376167297	86.7935485839844	13453
True	False	False	False	False	-2927.58569335938	-370.865875244141	61.0028076171875	0.743690311908722	0.946148872375488	0.625430583953857	120.436363220215	6624
True	False	False	False	False	-2920.70751953125	-1642.61010742188	166.371292114258	0.645422697067261	0.929873585700989	0.406307727098465	84.4333343505859	12665
True	False	False	False	False	-2902.6669921875	-1456.21667480469	166.371292114258	0.778283536434174	0.948611497879028	0.826189339160919	120.25333404541	18038
True	False	False	False	False	-2914.63452148438	-1359.70715332031	125.333038330078	0.650332391262054	0.952953398227692	0.413733303546906	77.7168121337891	8782
True	False	False	False	False	-2907.15454101563	-1315.26635742188	133.097030639648	0.786073088645935	0.954126596450806	1	89.1666641235352	10700
True	False	False	False	False	-2888.55541992188	-1833.83752441406	188.554138183594	0.454921513795853	0.837430357933044	0.213097229599953	122.523529052734	20829
True	False	False	False	False	-2894.1865234375	-1620.97314453125	143.079315185547	0.593003749847412	0.930668234825134	0.337847650051117	97.9534912109375	12636
True	False	False	False	False	-2888.201171875	-1854.46911621094	116.459907531738	0.695498526096344	0.940954208374023	0.494405388832092	109.857139587402	11535
True	False	False	False	False	-2872.17456054688	-1660.67663574219	204.082122802734	0.559523403644562	0.929103195667267	0.30184879899025	86.0760879516602	15838
True	False	False	False	False	-2880.91137695313	-1535.09350585938	127.551322937012	0.671671271324158	0.946747720241547	0.448721051216125	74.8000030517578	8602
True	False	False	False	False	-2885.10131835938	-1267.64306640625	157.498153686523	0.800518333911896	0.960115194320679	1	94.7535247802734	13455
True	False	False	False	False	-2882.34741210938	-1390.67846679688	244.01123046875	0.766880333423615	0.945132076740265	0.733778059482574	80.9090881347656	17800
True	False	False	False	False	-2870.2529296875	-1571.5439453125	153.061584472656	0.706139206886292	0.960728585720062	0.517828226089478	69.0072479248047	9523
True	False	False	False	False	-2857.36254882813	-1487.1171875	232.919815063477	0.840248286724091	0.964147925376892	1	92.6142883300781	19449
True	False	False	False	False	-2869.09936523438	-1417.85388183594	77.6399383544922	0.729374051094055	0.928908050060272	0.578431367874146	126.514282226563	8856
True	False	False	False	False	-2834.26489257813	-1745.18774414063	33.2742576599121	0.803785860538483	0.955226957798004	1	66.0666656494141	1982
True	False	False	False	False	-2851.59301757813	-1616.32373046875	171.917007446289	0.638933539390564	0.947463691234589	0.396805465221405	68.4516143798828	10610
True	False	False	False	False	-2851.49389648438	-1404.580078125	137.533599853516	0.843897044658661	0.963870942592621	1	99.6693572998047	12359
True	False	False	False	False	-2841.19018554688	-1685.884765625	102.041061401367	0.761244773864746	0.948442876338959	0.701598525047302	102.391304016113	9420
True	False	False	False	False	-2839.37963867188	-1446.9013671875	144.188446044922	0.807786464691162	0.948550999164581	1	67.9000015258789	8827
True	False	False	False	False	-2814.58129882813	-1840.896484375	190.772415161133	0.790671706199646	0.935785293579102	1	90.5639572143555	15577
True	False	False	False	False	-2828.28271484375	-1726.41296386719	323.869445800781	0.715799152851105	0.955807745456696	0.541206359863281	91.0890426635742	26598
True	False	False	False	False	-2818.08862304688	-1459.95812988281	117.569046020508	0.793545544147491	0.958391427993774	1	74.5471725463867	7902
True	False	False	False	False	-2815.6484375	-1793.79626464844	159.716445922852	0.699274837970734	0.960503101348877	0.502468287944794	69.6805572509766	10034
True	False	False	False	False	-2809.19750976563	-1657.89050292969	127.551322937012	0.782646477222443	0.943152844905853	0.888233423233032	70.4000015258789	8096
True	False	False	False	False	-2811.47045898438	-1625.79797363281	120.896469116211	0.825756251811981	0.967167854309082	1	84.5963287353516	9221
True	False	False	False	False	-2775.96801757813	-1820.61437988281	154.17073059082	0.714149951934814	0.951941967010498	0.537053406238556	79.7985610961914	11092
True	False	False	False	False	-2770.43774414063	-752.136047363281	28.8376903533936	0.778573036193848	0.952666342258453	0.82945716381073	53.3846168518066	1388
True	False	False	False	False	-2752.63159179688	-1861.92272949219	158.607299804688	0.78651762008667	0.957965433597565	1	69.9790191650391	10007
True	False	False	False	False	-2754.67431640625	-1723.19775390625	128.660461425781	0.739945590496063	0.960171282291412	0.612167298793793	83.6724166870117	9706
True	False	False	False	False	-2752.96533203125	-1663.19323730469	153.061584472656	0.870733916759491	0.971449732780457	1	81.6231918334961	11264
True	False	False	False	False	-2749.99194335938	-1766.73120117188	147.515884399414	0.567170321941376	0.933703780174255	0.309654086828232	80.7218017578125	10736
True	False	False	False	False	-2737.94946289063	-1696.73779296875	242.902084350586	0.621812224388123	0.950891733169556	0.373266518115997	94.9223709106445	20788
True	False	False	False	False	-2727.30004882813	-1809.46752929688	120.896469116211	0.67729789018631	0.957304775714874	0.458794146776199	81.7889938354492	8915
True	False	False	False	False	-2715.93139648438	-1626.73620605469	177.462707519531	0.688450872898102	0.935485243797302	0.480016618967056	74.1374969482422	11862
True	False	False	False	False	-2704.20849609375	-1751.65344238281	167.480438232422	0.747460305690765	0.958871126174927	0.639637768268585	68.0264892578125	10272
True	False	False	False	False	-2705.29174804688	-285.482299804688	16.6371288299561	0.76893937587738	0.938069105148315	0.747088372707367	39	585
True	False	False	False	False	-2697.15478515625	-1670.65612792969	189.663269042969	0.645471632480621	0.938719689846039	0.406380712985992	102.385963439941	17508
True	False	False	False	False	-2689.50366210938	-1798.46447753906	168.589569091797	0.711886703968048	0.948157370090485	0.531466901302338	65.5723648071289	9967
True	False	False	False	False	-2694.82495117188	-371.034454345703	105.36848449707	0.569143354892731	0.895722687244415	0.311705529689789	51.6736831665039	4909
True	False	False	False	False	-2687.9521484375	-1861.16723632813	125.333038330078	0.790439307689667	0.956804096698761	1	68.8495559692383	7780
True	False	False	False	False	-2666.49194335938	-1837.45092773438	159.716445922852	0.71972519159317	0.966002106666565	0.551389634609222	72.9375	10503
True	False	False	False	False	-2662.66625976563	-1764.1923828125	129.769607543945	0.601119041442871	0.947060406208038	0.347356885671616	71.008544921875	8308
True	False	False	False	False	-2654.986328125	-1092.69970703125	204.082122802734	0.643543481826782	0.937827587127686	0.403520375490189	76.8206558227539	14135
True	False	False	False	False	-2634.96215820313	-1777.2763671875	157.498153686523	0.729563295841217	0.937741279602051	0.57899397611618	80.5281677246094	11435
True	False	False	False	False	-2614.61645507813	-1844.84692382813	197.427261352539	0.765901625156403	0.956503331661224	0.727778673171997	93.4775314331055	16639
True	False	False	False	False	-2562.72705078125	11.34192943573	195.208984375	0.656512975692749	0.935135424137115	0.423391610383987	109.107955932617	19203
True	False	False	False	False	-2526.28955078125	-1235.85021972656	88.7313537597656	0.435576438903809	0.84105908870697	0.199480801820755	48.0750007629395	3846
True	False	False	False	False	-2523.70971679688	-1837.04235839844	103.150199890137	0.668900072574615	0.926961481571198	0.443901211023331	84.129035949707	7824
True	False	False	False	False	-2493.8720703125	36.3289108276367	128.660461425781	0.798443734645844	0.956470847129822	1	123.534484863281	14330
True	False	False	False	False	-2485.57080078125	-1590.11865234375	13.3097038269043	0.743378639221191	0.931919693946838	0.624296009540558	41.1666679382324	494
True	False	False	False	False	-2466.21484375	-1541.16821289063	109.805053710938	0.741141617298126	0.947171986103058	0.616318583488464	78.1616134643555	7738
True	False	False	False	False	-2320.27685546875	-1068.01940917969	124.223899841309	0.607263505458832	0.928086161613464	0.354789823293686	98.7589263916016	11061
True	False	False	False	False	-2293.67700195313	-1333.56762695313	185.226699829102	0.697036445140839	0.955427467823029	0.497657805681229	54.556884765625	9111
True	False	False	False	False	-2296.39428710938	-27.9802684783936	170.807861328125	0.838484644889832	0.964515626430511	1	58.2142868041992	8965
True	False	False	False	False	-2284.60595703125	-326.837829589844	87.6222152709961	0.703833937644958	0.924364864826202	0.512563169002533	59.6582260131836	4713
True	False	False	False	False	-2262.4716796875	-1725.76696777344	22.1828384399414	0.735508561134338	0.939309358596802	0.597400009632111	36.1500015258789	723
True	False	False	False	False	-2205.70141601563	-1327.61389160156	192.990692138672	0.853075683116913	0.963320910930634	1	58.8965530395508	10248
True	False	False	False	False	-2203.59497070313	-1100.82299804688	201.863830566406	0.800370097160339	0.959565699100494	1	57.7857131958008	10517
True	False	False	False	False	-2201.07153320313	-778.703369140625	114.241622924805	0.793618381023407	0.96468061208725	1	62.3495140075684	6422
True	False	False	False	False	-2160.13940429688	-615.516296386719	102.041061401367	0.602656006813049	0.914886057376862	0.349196761846542	48.2934799194336	4443
True	False	False	False	False	-2168.99340820313	-289.253875732422	110.914192199707	0.827440023422241	0.967305481433868	1	131.649993896484	13165
True	False	False	False	False	-2142.84228515625	-476.862487792969	131.987884521484	0.750850260257721	0.959802567958832	0.653257846832275	59.9411773681641	7133
True	False	False	False	False	-2111.0400390625	-459.280242919922	220.719253540039	0.721562623977661	0.961092054843903	0.556307733058929	58.226131439209	11587
True	False	False	False	False	-2098.51977539063	46.3766441345215	279.503784179688	0.82270473241806	0.960674583911896	1	76.9682540893555	19396
True	False	False	False	False	-2095.24975585938	-15.1317710876465	151.952453613281	0.772331058979034	0.955555021762848	0.771500051021576	59.642333984375	8171
True	False	False	False	False	-2071.61645507813	-690.905822753906	205.191253662109	0.813563048839569	0.953178703784943	1	67.9621658325195	12573
True	False	False	False	False	-2069.5751953125	-474.726898193359	250.666076660156	0.682081937789917	0.946605503559113	0.467681854963303	60.6460189819336	13706
True	False	False	False	False	-2056.25927734375	-335.003784179688	148.625015258789	0.621745824813843	0.934719502925873	0.373179197311401	48.7611923217773	6534
True	False	False	False	False	-2034.22875976563	-1507.0166015625	133.097030639648	0.816674590110779	0.950238645076752	1	91.7750015258789	11013
True	False	False	False	False	-2044.98193359375	-1047.71716308594	76.5307922363281	0.71895444393158	0.961495399475098	0.54935622215271	42.811595916748	2954
True	False	False	False	False	-2048.04711914063	-294.549774169922	115.350761413574	0.825085759162903	0.960335493087769	1	70.9519195556641	7379
True	False	False	False	False	-2040.30346679688	-1151.31396484375	113.132476806641	0.881048917770386	0.974578142166138	1	51.3529396057129	5238
True	False	False	False	False	-2032.29211425781	-530.75732421875	239.574661254883	0.783203601837158	0.952312707901001	0.899588048458099	52.4212951660156	11323
True	False	False	False	False	-2010.8359375	-937.26953125	289.486053466797	0.710534036159515	0.935079872608185	0.528188228607178	57.52490234375	15014
True	False	False	False	False	-2021.54040527344	-483.168212890625	230.701522827148	0.775878965854645	0.966469764709473	0.801652908325195	66.0336532592773	13735
True	False	False	False	False	-2007.65612792969	-1143.83166503906	116.459907531738	0.843270182609558	0.966195464134216	1	51.6095237731934	5419
True	False	False	False	False	-2007.42907714844	-388.613708496094	249.556930541992	0.748627901077271	0.961325883865356	0.644232213497162	62.7111129760742	14110
True	False	False	False	False	-2006.64477539063	-1005.69940185547	141.970169067383	0.677429437637329	0.953054189682007	0.459034413099289	47.125	6032
True	False	False	False	False	-2004.13232421875	-256.670288085938	171.917007446289	0.759923756122589	0.961559414863586	0.694775581359863	51.5290336608887	7987
True	False	False	False	False	-1996.17163085938	-622.348693847656	231.810668945313	0.736935615539551	0.956580936908722	0.602045714855194	54.4067001342773	11371
True	False	False	False	False	-1970.01672363281	-886.430114746094	212.955261230469	0.510174453258514	0.955286979675293	0.256306916475296	55.078125	10575
True	False	False	False	False	-1987.40869140625	-549.330871582031	140.861022949219	0.631174266338348	0.958269476890564	0.38587674498558	61.9842529296875	7872
True	False	False	False	False	-1984.61218261719	-518.181579589844	114.241622924805	0.827207922935486	0.958498001098633	1	77.0291290283203	7934
True	False	False	False	False	-1980.50952148438	-579.560852050781	129.769607543945	0.754551768302917	0.964829802513123	0.66919994354248	72.008544921875	8425
True	False	False	False	False	-1957.64794921875	-416.837707519531	117.569046020508	0.741474032402039	0.949004113674164	0.61748605966568	65.8679275512695	6982
True	False	False	False	False	-1961.28198242188	-328.114807128906	205.191253662109	0.749367475509644	0.956143260002136	0.647193849086761	50.8864860534668	9414
True	False	False	False	False	-1956.46118164063	-1565.81494140625	219.610107421875	0.760120630264282	0.954694867134094	0.695777595043182	69.9898986816406	13858
True	False	False	False	False	-1952.46118164063	-1280.33215332031	157.498153686523	0.77314817905426	0.963203012943268	0.777953743934631	49.9366188049316	7091
True	False	False	False	False	-1946.05346679688	-1159.27087402344	167.480438232422	0.783472120761871	0.94989287853241	0.905631244182587	60.6622505187988	9160
True	False	False	False	False	-1941.49072265625	-905.178405761719	161.934722900391	0.794927000999451	0.955008804798126	1	51.5890426635742	7532
True	False	False	False	False	-1930.40417480469	-1255.44091796875	163.043869018555	0.72070187330246	0.945712089538574	0.553991317749023	50.435375213623	7414
True	False	False	False	False	-1929.89477539063	-1011.69787597656	295.031768798828	0.747529089450836	0.953972816467285	0.639905750751495	58.1390991210938	15465
True	False	False	False	False	-1923.96691894531	-942.599853515625	143.079315185547	0.781091213226318	0.9578537940979	0.862106204032898	55.4961242675781	7159
True	False	False	False	False	-1926.3837890625	-327.006866455078	260.648345947266	0.74711936712265	0.950437486171722	0.638314366340637	66.5319137573242	15635
True	False	False	False	False	-3315.8330078125	142.58235168457	85.4039306640625	0.321388065814972	0.892292380332947	0.130817145109177	99.3116912841797	7647
True	False	False	False	False	-3306.06689453125	86.7331008911133	296.140899658203	0.652681291103363	0.944504737854004	0.417361915111542	142.34831237793	38007
True	False	False	False	False	-3306.37426757813	114.903274536133	114.241622924805	0.852263212203979	0.961780726909637	1	125.359222412109	12912
True	False	False	False	False	-3296.58056640625	69.478271484375	54.3479537963867	0.777484655380249	0.952484607696533	0.817557096481323	80.1836700439453	3929
True	False	False	False	False	-3300.33764648438	166.022659301758	194.099838256836	0.58226615190506	0.94621866941452	0.325765490531921	107.954284667969	18892
True	False	False	False	False	-3287.30932617188	307.707366943359	1339.84350585938	0.0634521320462227	0.93438321352005	0.0210569929331541	102.270698547363	123543
True	False	False	False	False	-3277.341796875	119.471313476563	430.347076416016	0.492512732744217	0.844825267791748	0.241722151637077	116.479377746582	45194
True	False	False	False	False	-3258.64526367188	442.994110107422	31.0559749603271	0.463366389274597	0.861285448074341	0.2192662358284	113.107139587402	3167
True	False	False	False	False	-3257.4443359375	81.1521987915039	118.678184509277	0.392538636922836	0.820689499378204	0.171473771333694	123.140190124512	13176
True	False	False	False	False	-3252.55639648438	328.734039306641	115.350761413574	0.707784593105316	0.911709129810333	0.521656036376953	106.298080444336	11055
True	False	False	False	False	-3251.79223632813	426.637115478516	127.551322937012	0.733566761016846	0.955320537090302	0.591225862503052	141.34782409668	16255
True	False	False	False	False	-3235.81079101563	73.2279434204102	90.9496383666992	0.753896296024323	0.959713160991669	0.666286945343018	126.536582946777	10376
True	False	False	False	False	-3244.50756835938	459.622680664063	151.952453613281	0.725061178207397	0.947281241416931	0.565961718559265	145.080291748047	19876
True	False	False	False	False	-3246.94555664063	491.099548339844	239.574661254883	0.369587540626526	0.95100075006485	0.157663986086845	111.087959289551	23995
True	False	False	False	False	-3236.46484375	360.762908935547	462.512176513672	0.3879214823246	0.84304803609848	0.168637201189995	109.803359985352	45788
True	False	False	False	False	-3233.30615234375	545.413330078125	9.98227787017822	0.514354109764099	0.920089662075043	0.259877800941467	119.888885498047	1079
True	False	False	False	False	-3232.64965820313	295.597442626953	291.704345703125	0.696794509887695	0.939618051052094	0.497143298387527	99.3384017944336	26126
True	False	False	False	False	-3229.54272460938	520.307312011719	92.0587844848633	0.707896769046783	0.931682944297791	0.521919071674347	148.409637451172	12318
True	False	False	False	False	-3225.44458007813	446.006408691406	201.863830566406	0.743680894374847	0.955533444881439	0.625396072864532	110.763732910156	20159
True	False	False	False	False	-3222.30126953125	236.918991088867	253.993499755859	0.83034086227417	0.965870440006256	1	97.3187789916992	22286
True	False	False	False	False	-3219.39794921875	535.899108886719	122.005615234375	0.823490679264069	0.958391427993774	1	112.681816101074	12395
True	False	False	False	False	-3221.5537109375	557.258605957031	72.0942230224609	0.762581646442413	0.963794112205505	0.708754479885101	129.461532592773	8415
True	False	False	False	False	-3219.76147460938	592.63671875	24.401123046875	0.658792555332184	0.934724569320679	0.427046239376068	119.227272033691	2623
True	False	False	False	False	-3216.7724609375	505.734924316406	177.462707519531	0.802910149097443	0.962891519069672	1	102.956253051758	16473
True	False	False	False	False	-3211.76416015625	577.510375976563	108.695907592773	0.78705221414566	0.966195464134216	1	126.040817260742	12352
True	False	False	False	False	-3208.16674804688	631.071472167969	55.4570960998535	0.586601257324219	0.945985317230225	0.330577790737152	120.940002441406	6047
True	False	False	False	False	-3204.02661132813	606.028015136719	202.97297668457	0.625637590885162	0.951614737510681	0.378346592187881	150.448089599609	27532
True	False	False	False	False	-3202.06298828125	134.289093017578	208.518692016602	0.834312796592712	0.963862895965576	1	142.042556762695	26704
True	False	False	False	False	-3194.71533203125	210.842071533203	266.194061279297	0.757159888744354	0.95951509475708	0.681215405464172	97.9916687011719	23518
True	False	False	False	False	-3193.50830078125	420.780303955078	33.2742576599121	0.616532325744629	0.960787534713745	0.366411358118057	79.8666687011719	2396
True	False	False	False	False	-3193.21557617188	676.359191894531	260.648345947266	0.299760490655899	0.92461234331131	0.119606696069241	114.800003051758	26978
True	False	False	False	False	-3193.0419921875	645.499816894531	80.9673614501953	0.725601851940155	0.953829169273376	0.567489385604858	111.191780090332	8117
True	False	False	False	False	-3182.37719726563	333.6767578125	26.6194076538086	0.780536234378815	0.95841646194458	0.854119598865509	82.2083358764648	1973
True	False	False	False	False	-3184.25805664063	409.853881835938	208.518692016602	0.724273085594177	0.924470543861389	0.5637526512146	150.069152832031	28213
True	False	False	False	False	-3179.96948242188	716.500610351563	39.9291114807129	0.595756769180298	0.923699915409088	0.341035664081573	118.083335876465	4251
True	False	False	False	False	-3176.44995117188	580.944885253906	161.934722900391	0.65636157989502	0.949286341667175	0.423150688409805	81.3013687133789	11870
True	False	False	False	False	-3177.7265625	600.212341308594	72.0942230224609	0.45467746257782	0.803753733634949	0.212921068072319	133.907699584961	8704
True	False	False	False	False	-3176.966796875	728.253356933594	37.7108268737793	0.572700321674347	0.929596841335297	0.315444022417068	119.176467895508	4052
True	False	False	False	False	-3168.05004882813	255.492385864258	283.940338134766	0.758784472942352	0.953578114509583	0.689074516296387	114.6328125	29346
True	False	False	False	False	-3174.64477539063	699.903625488281	68.7667999267578	0.691914021968842	0.953734934329987	0.486984550952911	102.74193572998	6370
True	False	False	False	False	-3170.38134765625	333.584197998047	244.01123046875	0.525574386119843	0.926515877246857	0.269706040620804	125.954544067383	27710
True	False	False	False	False	-3163.046875	736.618530273438	35.4925422668457	0.75548255443573	0.957971453666687	0.673407912254333	98.625	3156
True	False	False	False	False	-3157.40771484375	431.595489501953	196.318130493164	0.738775193691254	0.937011182308197	0.608177721500397	91.519775390625	16199
True	False	False	False	False	-3160.77001953125	772.03955078125	337.179138183594	0.234114781022072	0.937861025333405	0.0882552415132523	116.105262756348	35296
True	False	False	False	False	-3147.69702148438	569.8896484375	200.754699707031	0.739594697952271	0.947297632694244	0.610963881015778	75.7348098754883	13708
True	False	False	False	False	-3140.4814453125	208.234664916992	135.315322875977	0.799174308776855	0.956162750720978	1	92.8114776611328	11323
True	False	False	False	False	-3139.26831054688	613.366394042969	265.084930419922	0.745872378349304	0.937839865684509	0.633540987968445	95.046028137207	22716
True	False	False	False	False	-3137.60766601563	801.950256347656	105.36848449707	0.731978118419647	0.955579578876495	0.586294770240784	139.284210205078	13232
True	False	False	False	False	-3137.2080078125	366.803161621094	215.173538208008	0.792714774608612	0.958278656005859	1	94.793815612793	18390
True	False	False	False	False	-3135.66723632813	307.389434814453	135.315322875977	0.654865682125092	0.913967370986938	0.420782208442688	133.229507446289	16254
True	False	False	False	False	-3130.59497070313	122.222366333008	173.026138305664	0.651123881340027	0.917361617088318	0.414950400590897	123.352561950684	19243
True	False	False	False	False	-3126.03955078125	321.619567871094	12.2005615234375	0.768196105957031	0.939064502716064	0.742168962955475	65.5454559326172	721
True	False	False	False	False	-3125.55932617188	686.75634765625	112.023338317871	0.811145603656769	0.958498001098633	1	110.603958129883	11171
True	False	False	False	False	-3123.94189453125	146.359497070313	97.6044921875	0.819784700870514	0.967737257480621	1	105.579544067383	9291
True	False	False	False	False	-3123.92016601563	267.569366455078	125.333038330078	0.630534589290619	0.924627125263214	0.384995698928833	87.6460189819336	9904
True	False	False	False	False	-3120.59741210938	307.734558105469	18.8554134368896	0.733056426048279	0.943199634552002	0.589630365371704	66.8823547363281	1137
True	False	False	False	False	-3114.21069335938	511.274688720703	292.8134765625	0.597293138504028	0.938383996486664	0.342831492424011	82.0378799438477	21658
True	False	False	False	False	-3117.28564453125	808.973815917969	258.430084228516	0.471898972988129	0.786770045757294	0.225647330284119	131.317596435547	30597
True	False	False	False	False	-3117.23315429688	850.839538574219	145.297592163086	0.730973720550537	0.943963170051575	0.583230257034302	142.69465637207	18693
True	False	False	False	False	-3115.89526367188	590.254333496094	34.3833999633789	0.830578744411469	0.962256669998169	1	57.322582244873	1777
True	False	False	False	False	-3112.09814453125	903.409301757813	1166.8173828125	0.0759504809975624	0.918031454086304	0.0254205353558064	118.087455749512	124228
True	False	False	False	False	-3105.03515625	352.069854736328	268.412353515625	0.743814587593079	0.955277681350708	0.625884413719177	87.4586791992188	21165
True	False	False	False	False	-3104.779296875	878.5439453125	117.569046020508	0.816733479499817	0.960910856723785	1	105.566040039063	11190
True	False	False	False	False	-3104.25952148438	255.010955810547	258.430084228516	0.783976197242737	0.96420431137085	0.918372631072998	96.0171661376953	22372
True	False	False	False	False	-3100.30590820313	568.606384277344	241.792938232422	0.854304790496826	0.964057505130768	1	95.7385330200195	20871
True	False	False	False	False	-3099.958984375	751.286560058594	21.0736961364746	0.717444062232971	0.946847438812256	0.54542076587677	70.4736862182617	1339
True	False	False	False	False	-3099.05737304688	767.215026855469	225.155807495117	0.772747278213501	0.949514329433441	0.774755537509918	113.522171020508	23045
True	False	False	False	False	-3094.9453125	542.174194335938	276.176330566406	0.791628658771515	0.955253124237061	1	112.148597717285	27925
True	False	False	False	False	-3092.15112304688	139.147155761719	169.698715209961	0.638602256774902	0.930887937545776	0.396329522132874	113.084968566895	17302
True	False	False	False	False	-3082.91137695313	205.561935424805	245.120376586914	0.749539792537689	0.958023488521576	0.647889971733093	101.968322753906	22535
True	False	False	False	False	-3090.44262695313	896.553894042969	61.0028076171875	0.512365460395813	0.85468316078186	0.258172869682312	128	7040
True	False	False	False	False	-3088.13256835938	313.748657226563	103.150199890137	0.586798906326294	0.886709094047546	0.330799281597137	113.247314453125	10532
True	False	False	False	False	-3086.58984375	632.483459472656	134.206176757813	0.709787547588348	0.96918249130249	0.526397407054901	100.198348999023	12124
True	False	False	False	False	-3086.37329101563	684.217956542969	99.8227767944336	0.744696021080017	0.921584904193878	0.629131495952606	114.699996948242	10323
True	False	False	False	False	-3079.50048828125	935.704162597656	191.881561279297	0.767745316028595	0.949558079242706	0.739249765872955	128.028900146484	22149
True	False	False	False	False	-3076.92211914063	659.670837402344	205.191253662109	0.820999324321747	0.951905250549316	1	109.486488342285	20255
True	False	False	False	False	-3072.8349609375	899.1015625	33.2742576599121	0.745649039745331	0.954072058200836	0.63269704580307	66.9000015258789	2007
True	False	False	False	False	-3072.85009765625	965.802062988281	51.0205307006836	0.612211227416992	0.949476361274719	0.360930055379868	91.9565200805664	4230
True	False	False	False	False	-3064.2431640625	158.407806396484	131.987884521484	0.687818884849548	0.94569855928421	0.478765517473221	107.310920715332	12770
True	False	False	False	False	-3064.59033203125	870.008666992188	194.099838256836	0.776620984077454	0.940952301025391	0.808785676956177	125.805717468262	22016
True	False	False	False	False	-3062.96655273438	487.519927978516	229.592376708984	0.750570118427277	0.953313171863556	0.652099132537842	81.1835784912109	16805
True	False	False	False	False	-3063.01806640625	834.644287109375	269.521484375	0.752589106559753	0.948347330093384	0.66059672832489	107.777778625488	26190
True	False	False	False	False	-3063.01171875	1012.69921875	93.1679229736328	0.485519230365753	0.916757881641388	0.236159637570381	121.583335876465	10213
True	False	False	False	False	-3060.21411132813	995.389221191406	73.203369140625	0.802794396877289	0.948924779891968	1	121.196968078613	7999
True	False	False	False	False	-3060.0625	548.647644042969	195.208984375	0.809059381484985	0.963983654975891	1	80.7443161010742	14211
True	False	False	False	False	-3058.04809570313	78.6232376098633	225.155807495117	0.829490184783936	0.970867872238159	1	91.0246276855469	18478
True	False	False	False	False	-3052.43676757813	241.281860351563	178.571853637695	0.754037857055664	0.954115867614746	0.666912794113159	98.2236022949219	15814
True	False	False	False	False	-3052.15063476563	326.759948730469	173.026138305664	0.6188143491745	0.921087443828583	0.369352430105209	93.1153869628906	14526
True	False	False	False	False	-3057.2158203125	581.768371582031	127.551322937012	0.836821675300598	0.954685926437378	1	76.2347793579102	8767
True	False	False	False	False	-3052.20361328125	516.654968261719	183.008422851563	0.808951079845428	0.964566469192505	1	75.8000030517578	12507
True	False	False	False	False	-3051.67749023438	278.822540283203	196.318130493164	0.795726001262665	0.952165901660919	1	88.9096069335938	15737
True	False	False	False	False	-3049.2392578125	868.312805175781	46.5839614868164	0.639514982700348	0.942854642868042	0.397643029689789	74.0476226806641	3110
True	False	False	False	False	-3044.44091796875	185.333724975586	158.607299804688	0.75994735956192	0.96051549911499	0.694895327091217	75.5664367675781	10806
True	False	False	False	False	-3044.10986328125	1053.29187011719	45.4748191833496	0.624288439750671	0.93975031375885	0.376543790102005	127.268295288086	5218
True	False	False	False	False	-3042.34033203125	626.964233398438	168.589569091797	0.788660645484924	0.951704978942871	1	96.809211730957	14715
True	False	False	False	False	-3040.61694335938	764.892944335938	265.084930419922	0.83590704202652	0.957372963428497	1	117.414222717285	28062
True	False	False	False	False	-3036.53979492188	830.016540527344	41.0382537841797	0.725604593753815	0.949666619300842	0.567497134208679	60.0540542602539	2222
True	False	False	False	False	-3036.0595703125	1034.42309570313	373.780822753906	0.508543372154236	0.872601449489594	0.254926234483719	145.768539428711	49124
True	False	False	False	False	-3033.88452148438	119.147003173828	211.846115112305	0.787330985069275	0.949078917503357	1	83.8848190307617	16022
True	False	False	False	False	-3031.45385742188	364.707000732422	173.026138305664	0.61133736371994	0.947200894355774	0.359835207462311	79.5769195556641	12414
True	False	False	False	False	-3027.044921875	931.177917480469	211.846115112305	0.764225840568542	0.954872965812683	0.717936635017395	83.0366516113281	15860
True	False	False	False	False	-3027.81689453125	1085.15869140625	232.919815063477	0.296597331762314	0.937245309352875	0.118006527423859	119.538093566895	25103
True	False	False	False	False	-3016.98217773438	1055.86499023438	105.36848449707	0.444929182529449	0.929225206375122	0.205977246165276	104.284210205078	9907
True	False	False	False	False	-3007.65209960938	163.045883178711	137.533599853516	0.656259715557098	0.960596978664398	0.422988772392273	80.7580642700195	10014
True	False	False	False	False	-3010.67309570313	331.731811523438	174.135284423828	0.622781097888947	0.935320317745209	0.374543994665146	91.5732498168945	14377
True	False	False	False	False	-3010.86987304688	497.195678710938	145.297592163086	0.757178783416748	0.962879180908203	0.681305050849915	85.129768371582	11152
True	False	False	False	False	-3009.8076171875	440.049346923828	177.462707519531	0.719300389289856	0.954989731311798	0.550266742706299	79.6999969482422	12752
True	False	False	False	False	-3005.43603515625	195.035400390625	165.262145996094	0.707174718379974	0.940668761730194	0.520230174064636	85.5369110107422	12745
True	False	False	False	False	-3004.869140625	276.320343017578	184.117568969727	0.736680448055267	0.965103268623352	0.60120815038681	105.228912353516	17468
True	False	False	False	False	-3003.15185546875	1110.01196289063	150.843307495117	0.642960727214813	0.955629706382751	0.402662009000778	131.602935791016	17898
True	False	False	False	False	-3003.7919921875	1132.33825683594	87.6222152709961	0.480460286140442	0.865275740623474	0.232206717133522	121.291137695313	9582
True	False	False	False	False	-3002.91870117188	994.454895019531	148.625015258789	0.564278304576874	0.899596929550171	0.306675344705582	84.559700012207	11331
True	False	False	False	False	-2985.0966796875	443.911956787109	46.5839614868164	0.752402067184448	0.949512124061584	0.659794867038727	110.238098144531	4630
True	False	False	False	False	-2994.1650390625	812.000610351563	486.913299560547	0.773958683013916	0.942818999290466	0.784620523452759	96.845100402832	42515
True	False	False	False	False	-2993.97387695313	536.785705566406	150.843307495117	0.814773619174957	0.960830867290497	1	93.6985321044922	12743
True	False	False	False	False	-2992.74633789063	582.578186035156	199.645553588867	0.798810124397278	0.944326996803284	1	110.761108398438	19937
True	False	False	False	False	-2988.08032226563	695.306762695313	166.371292114258	0.674344062805176	0.913065850734711	0.453456848859787	138.553329467773	20783
True	False	False	False	False	-2987.87255859375	1000.25091552734	58.7845230102539	0.716647028923035	0.947005689144135	0.543369591236115	131.584899902344	6974
True	False	False	False	False	-2985.98681640625	1146.92932128906	126.442184448242	0.501330733299255	0.936579465866089	0.248904660344124	123.350875854492	14062
True	False	False	False	False	-2983.07543945313	419.453369140625	130.878753662109	0.741198301315308	0.958483040332794	0.616517305374146	90.9576263427734	10733
True	False	False	False	False	-2982.61889648438	1171.53100585938	149.734161376953	0.433919996023178	0.943889081478119	0.198346555233002	118.125923156738	15947
True	False	False	False	False	-2982.15966796875	986.40380859375	58.7845230102539	0.775075852870941	0.96172833442688	0.794298112392426	81.6037750244141	4325
True	False	False	False	False	-2980.20043945313	249.765396118164	95.3862075805664	0.690678477287292	0.948546051979065	0.484476417303085	89.5465087890625	7701
True	False	False	False	False	-2973.56689453125	362.313995361328	151.952453613281	0.735381960868835	0.948271512985229	0.596992313861847	94.9926986694336	13014
True	False	False	False	False	-2977.564453125	926.629821777344	188.554138183594	0.781477868556976	0.968601107597351	0.868022978305817	80.9411773681641	13760
True	False	False	False	False	-2976.74169921875	652.169555664063	171.917007446289	0.742638885974884	0.953081011772156	0.621626198291779	79.1161270141602	12263
True	False	False	False	False	-2975.63549804688	961.937683105469	157.498153686523	0.563279688358307	0.897081553936005	0.305654495954514	116.654930114746	16565
True	False	False	False	False	-2975.908203125	1124.61022949219	118.678184509277	0.769594728946686	0.948914349079132	0.751542627811432	130.084106445313	13919
True	False	False	False	False	-2971.39184570313	1193.29675292969	44.3656768798828	0.292481452226639	0.863322913646698	0.115938939154148	121.525001525879	4861
True	False	False	False	False	-2970.40625	857.346130371094	451.420776367188	0.854719638824463	0.965676426887512	1	94.1990203857422	38339
True	False	False	False	False	-2965.46020507813	298.478668212891	205.191253662109	0.820999324321747	0.965103268623352	1	88.3135147094727	16338
True	False	False	False	False	-2967.93408203125	757.236145019531	250.666076660156	0.819463074207306	0.959577143192291	1	99.7389373779297	22541
True	False	False	False	False	-2965.55200195313	1182.33630371094	31.0559749603271	0.733668208122253	0.95572304725647	0.591544389724731	93.25	2611
True	False	False	False	False	-2958.45922851563	821.700317382813	93.1679229736328	0.716425657272339	0.924431085586548	0.542802810668945	123.142860412598	10344
True	False	False	False	False	-2957.9619140625	464.114837646484	191.881561279297	0.575611650943756	0.923150658607483	0.318543344736099	79.3179168701172	13722
True	False	False	False	False	-2953.57690429688	1044.30749511719	258.430084228516	0.549256205558777	0.939167201519012	0.291714727878571	107.789703369141	25115
True	False	False	False	False	-2956.83715820313	1131.99157714844	237.356369018555	0.562999427318573	0.926371574401855	0.305368602275848	119.20093536377	25509
True	False	False	False	False	-2954.09448242188	1199.73205566406	133.097030639648	0.700874388217926	0.958606481552124	0.505963504314423	134.425003051758	16131
True	False	False	False	False	-2951.6416015625	626.5732421875	115.350761413574	0.778573036193848	0.957753896713257	0.82945716381073	79.961540222168	8316
True	False	False	False	False	-2946.27783203125	711.09619140625	120.896469116211	0.771264374256134	0.94288295507431	0.76343834400177	137.220184326172	14957
True	False	False	False	False	-2946.27392578125	1212.81225585938	9.98227787017822	0.687235474586487	0.936281979084015	0.47761595249176	88.1111145019531	793
True	False	False	False	False	-2944.17822265625	805.742553710938	105.36848449707	0.711196482181549	0.925412774085999	0.529788494110107	123.75789642334	11757
True	False	False	False	False	-2944.50537109375	1239.96691894531	375.999114990234	0.223613440990448	0.934743106365204	0.0835726335644722	115.492622375488	39152
True	False	False	False	False	-2943.96850585938	912.05078125	219.610107421875	0.477524846792221	0.860620379447937	0.229939520359039	77.2878799438477	15303
True	False	False	False	False	-2943.71801757813	546.101196289063	174.135284423828	0.745143830776215	0.959727227687836	0.63079971075058	100.955413818359	15850
True	False	False	False	False	-2937.07836914063	509.626495361328	88.7313537597656	0.83357036113739	0.965879201889038	1	114.837501525879	9187
True	False	False	False	False	-2937.87158203125	760.046997070313	224.046676635742	0.738515675067902	0.956863343715668	0.60730254650116	102.341583251953	20673
True	False	False	False	False	-2936.25390625	600.033020019531	104.259346008301	0.724273085594177	0.928173542022705	0.5637526512146	124.893615722656	11740
True	False	False	False	False	-2933.92211914063	669.630981445313	247.338653564453	0.848879992961884	0.960185587406158	1	89.5112075805664	19961
True	False	False	False	False	-2934.64111328125	990.536254882813	224.046676635742	0.704135537147522	0.936861038208008	0.513245642185211	93.6138610839844	18910
True	False	False	False	False	-2933.06567382813	459.983520507813	197.427261352539	0.721013009548187	0.960061550140381	0.554826080799103	91.0505599975586	16207
True	False	False	False	False	-2932.76586914063	1045.11975097656	36.6016845703125	0.726016283035278	0.950419723987579	0.568666875362396	99.1818161010742	3273
True	False	False	False	False	-2927.88745117188	386.719757080078	117.569046020508	0.793545544147491	0.94560307264328	1	97.2830200195313	10312
True	False	False	False	False	-2922.47583007813	423.547912597656	135.315322875977	0.853394627571106	0.968451261520386	1	126.844261169434	15475
True	False	False	False	False	-2926.70288085938	1272.73083496094	9.98227787017822	0.557533979415894	0.910541534423828	0.29985499382019	119.333335876465	1074
True	False	False	False	False	-2921.37890625	958.797729492188	199.645553588867	0.55325049161911	0.907387435436249	0.295611768960953	91.7277755737305	16511
True	False	False	False	False	-2911.47998046875	801.081176757813	9.98227787017822	0.687235474586487	0.936281979084015	0.47761595249176	57.8888893127441	521
True	False	False	False	False	-2913.98095703125	861.927673339844	225.155807495117	0.805252015590668	0.953947126865387	1	99.083740234375	20114
True	False	False	False	False	-2911.24609375	1264.98193359375	220.719253540039	0.565025687217712	0.931385457515717	0.307442009449005	138.507537841797	27563
True	False	False	False	False	-2909.7177734375	825.198425292969	104.259346008301	0.733055353164673	0.922302544116974	0.589626967906952	127.776596069336	12011
True	False	False	False	False	-2908.86767578125	398.200744628906	66.5485153198242	0.76893937587738	0.95444917678833	0.747088372707367	67.3333358764648	4040
True	False	False	False	False	-2898.515625	701.439575195313	192.990692138672	0.717254400253296	0.955811083316803	0.544931054115295	82.6379318237305	14379
True	False	False	False	False	-2899.27563476563	897.295227050781	255.102645874023	0.780064046382904	0.93877637386322	0.847726881504059	120.634780883789	27746
True	False	False	False	False	-2898.97436523438	1078.9931640625	234.028945922852	0.663554668426514	0.937601268291473	0.434850960969925	87.9099502563477	18549
True	False	False	False	False	-2898.0712890625	975.129516601563	175.244430541992	0.596400678157806	0.909735560417175	0.341786801815033	101.525314331055	16041
True	False	False	False	False	-2897.50439453125	1013.28802490234	250.666076660156	0.79687774181366	0.96080619096756	1	92.4601745605469	20896
True	False	False	False	False	-2895.55615234375	777.025390625	218.500961303711	0.812063872814178	0.960852682590485	1	89.9492416381836	17720
True	False	False	False	False	-2892.57055664063	1121.38415527344	311.668884277344	0.625877678394318	0.907653212547302	0.37866872549057	130.697509765625	36726
True	False	False	False	False	-2886.21264648438	415.590179443359	66.5485153198242	0.693598926067352	0.932404160499573	0.490445405244827	81.0166702270508	4861
True	False	False	False	False	-2877.91674804688	734.906860351563	194.099838256836	0.786734759807587	0.95455139875412	1	84.5371398925781	14794
True	False	False	False	False	-2878.50341796875	795.581481933594	12.2005615234375	0.768196105957031	0.939064502716064	0.742168962955475	82.636360168457	909
True	False	False	False	False	-2880.40380859375	818.943115234375	324.978576660156	0.410829365253448	0.763730406761169	0.183018296957016	96.167236328125	28177
True	False	False	False	False	-2875.69506835938	769.295837402344	14.4188451766968	0.619212806224823	0.930929720401764	0.369869381189346	55.6923065185547	724
True	False	False	False	False	-2871.833984375	802.385681152344	48.80224609375	0.710345864295959	0.946614563465118	0.527735590934753	134.181823730469	5904
True	False	False	False	False	-2871.31372070313	1361.05407714844	1377.55432128906	0.0961266383528709	0.950923502445221	0.0326272957026958	111.802734375	138859
True	False	False	False	False	-2856.4990234375	841.900451660156	19.9645557403564	0.798721373081207	0.951427280902863	1	56.0555572509766	1009
True	False	False	False	False	-2864.91796875	937.926086425781	326.087738037109	0.79234778881073	0.96204024553299	1	88.5510177612305	26034
True	False	False	False	False	-2853.37768554688	1110.84338378906	103.150199890137	0.828564047813416	0.958584129810333	1	136.053756713867	12653
True	False	False	False	False	-2861.64135742188	1226.22741699219	156.389007568359	0.536735773086548	0.834436297416687	0.279854029417038	119.645393371582	16870
True	False	False	False	False	-2843.84619140625	617.2841796875	181.899276733398	0.323300153017044	0.779523193836212	0.131831660866737	79.3231735229492	13009
True	False	False	False	False	-2849.93237304688	869.112121582031	446.984191894531	0.76514333486557	0.962846279144287	0.723260879516602	87.734489440918	35357
True	False	False	False	False	-2845.78100585938	1059.9150390625	271.739776611328	0.478853911161423	0.930820107460022	0.23096364736557	96.7551040649414	23705
True	False	False	False	False	-2848.16235351563	1351.140625	180.790130615234	0.710351645946503	0.951674699783325	0.527749538421631	102.944786071777	16780
True	False	False	False	False	-2837.92407226563	993.2021484375	171.917007446289	0.703262507915497	0.953064501285553	0.511275053024292	110.412902832031	17114
True	False	False	False	False	-2832.84301757813	1095.85388183594	41.0382537841797	0.739717543125153	0.931886792182922	0.611384451389313	106.97297668457	3958
True	False	False	False	False	-2819.38110351563	908.243530273438	301.686614990234	0.758873462677002	0.942573845386505	0.689513981342316	96.9522094726563	26371
True	False	False	False	False	-2829.1298828125	960.318542480469	166.371292114258	0.816705822944641	0.972166121006012	1	97.0266647338867	14554
True	False	False	False	False	-2820.10302734375	1020.68579101563	159.716445922852	0.65335351228714	0.947775185108185	0.418409734964371	83.5277786254883	12028
True	False	False	False	False	-2818.56298828125	1109.92053222656	199.645553588867	0.735508561134338	0.958278656005859	0.597400009632111	100.97777557373	18176
True	False	False	False	False	-2794.69653320313	905.332946777344	9.98227787017822	0.754574596881866	0.933233201503754	0.669301986694336	58.4444427490234	526
True	False	False	False	False	-2810.16186523438	988.314758300781	174.135284423828	0.573994874954224	0.949073076248169	0.316817700862885	81.0063705444336	12718
True	False	False	False	False	-2805.52490234375	1167.37231445313	275.067199707031	0.691914021968842	0.944948136806488	0.486984550952911	78.2258071899414	19400
True	False	False	False	False	-2806.55859375	1443.85668945313	114.241622924805	0.64989560842514	0.943265020847321	0.413064062595367	112.718444824219	11610
True	False	False	False	False	-2805.75170898438	1245.35046386719	181.899276733398	0.656193912029266	0.937395811080933	0.42288413643837	97.5975646972656	16006
True	False	False	False	False	-2795.6650390625	1293.19958496094	123.114753723145	0.830976963043213	0.954038023948669	1	81.3423385620117	9029
True	False	False	False	False	-2804.74560546875	1385.5107421875	206.300399780273	0.722695708274841	0.956587433815002	0.559391796588898	84.9354858398438	15798
True	False	False	False	False	-2803.28540039063	1468.78125	169.698715209961	0.332141429185867	0.937824308872223	0.136574238538742	113.575164794922	17377
True	False	False	False	False	-2801.77685546875	1325.77270507813	311.668884277344	0.565624177455902	0.88482141494751	0.308057457208633	101.551605224609	28536
True	False	False	False	False	-2797.8984375	1434.14733886719	32.1651153564453	0.720794081687927	0.950105845928192	0.554238379001617	69.4137954711914	2013
True	False	False	False	False	-2786.0107421875	919.232727050781	133.097030639648	0.816674590110779	0.963870942592621	1	117.650001525879	14118
True	False	False	False	False	-2780.27905273438	1413.75354003906	100.931915283203	0.662180662155151	0.904940843582153	0.432574808597565	133.736267089844	12170
True	False	False	False	False	-2778.95068359375	1099.68542480469	217.391815185547	0.737268090248108	0.95406299829483	0.603141903877258	79.6071395874023	15603
True	False	False	False	False	-2773.908203125	1271.14221191406	97.6044921875	0.728147208690643	0.948442876338959	0.574816465377808	95.8409118652344	8434
True	False	False	False	False	-2778.93725585938	1489.38427734375	39.9291114807129	0.705993711948395	0.953189611434937	0.517492473125458	107.75	3879
True	False	False	False	False	-2772.71362304688	1333.74548339844	165.262145996094	0.676039397716522	0.941989600658417	0.456506609916687	141.85905456543	21137
True	False	False	False	False	-2771.12524414063	1516.31530761719	39.9291114807129	0.497925460338593	0.908719182014465	0.246108084917068	113.888885498047	4100
True	False	False	False	False	-2767.14086914063	982.6513671875	135.315322875977	0.808103084564209	0.96230936050415	1	122.827865600586	14985
True	False	False	False	False	-2764.57421875	1449.82531738281	281.722045898438	0.499462693929672	0.901462435722351	0.247366935014725	116.307083129883	29542
True	False	False	False	False	-2769.56372070313	1499.54956054688	87.6222152709961	0.82315069437027	0.963311195373535	1	137.088607788086	10830
True	False	False	False	False	-2764.18212890625	1261.88342285156	37.7108268737793	0.748016774654388	0.946688234806061	0.64181524515152	68.2941207885742	2322
True	False	False	False	False	-2755.85229492188	948.6591796875	186.335845947266	0.797351360321045	0.952076733112335	1	101.196426391602	17001
True	False	False	False	False	-2760.24633789063	1158.45471191406	195.208984375	0.725498676300049	0.96294093132019	0.567197144031525	75.5227279663086	13292
True	False	False	False	False	-2754.3486328125	1517.63464355469	112.023338317871	0.835714399814606	0.960162580013275	1	114.079208374023	11522
True	False	False	False	False	-2750.3505859375	1266.51806640625	22.1828384399414	0.650446891784668	0.917662858963013	0.413908988237381	92.4499969482422	1849
True	False	False	False	False	-2747.896484375	1033.89208984375	187.44499206543	0.60076892375946	0.907261908054352	0.346939533948898	90.6449737548828	15319
True	False	False	False	False	-2748.45385742188	1195.21105957031	249.556930541992	0.68634420633316	0.961941242218018	0.475869983434677	92.39111328125	20788
True	False	False	False	False	-2748.34155273438	1370.72155761719	187.44499206543	0.5046706199646	0.910710990428925	0.251676172018051	91.2011871337891	15413
True	False	False	False	False	-2745.15502929688	964.908325195313	129.769607543945	0.796257674694061	0.950238645076752	1	131.709396362305	15410
True	False	False	False	False	-2730.19360351563	1220.978515625	105.36848449707	0.740853786468506	0.955311119556427	0.61531263589859	131.368423461914	12480
True	False	False	False	False	-2743.89819335938	1316.42590332031	156.389007568359	0.691285490989685	0.926905930042267	0.485705524682999	95.9787216186523	13533
True	False	False	False	False	-2741.13647460938	1539.62426757813	245.120376586914	0.464110672473907	0.900751650333405	0.219816818833351	133.574661254883	29520
True	False	False	False	False	-2737.26879882813	1380.38879394531	27.7285480499268	0.748627901077271	0.945234656333923	0.644232213497162	61.9199981689453	1548
True	False	False	False	False	-2736.36889648438	1462.99291992188	224.046676635742	0.825404047966003	0.962161064147949	1	93.6138610839844	18910
True	False	False	False	False	-2735.58129882813	1258.3388671875	221.828384399414	0.691563129425049	0.947878301143646	0.486269682645798	98.6900024414063	19738
True	False	False	False	False	-2731.0771484375	1571.54248046875	118.678184509277	0.408738881349564	0.927495718002319	0.181673184037209	108.644859313965	11625
True	False	False	False	False	-2729.41235351563	1088.83532714844	166.371292114258	0.778283536434174	0.954798519611359	0.826189339160919	94.8399963378906	14226
True	False	False	False	False	-2715.78759765625	1112.71508789063	189.663269042969	0.713731944561005	0.957833290100098	0.536011874675751	76.0643310546875	13007
True	False	False	False	False	-2715.01831054688	1561.00769042969	62.1119499206543	0.624954640865326	0.928268909454346	0.377432435750961	124.428573608398	6968
True	False	False	False	False	-2714.6279296875	1152.05004882813	144.188446044922	0.715016007423401	0.948410391807556	0.539225459098816	79.7538452148438	10368
True	False	False	False	False	-2712.5849609375	1286.90930175781	242.902084350586	0.396083861589432	0.801119089126587	0.173672541975975	93.3333358764648	20440
True	False	False	False	False	-2714.28271484375	1381.98034667969	135.315322875977	0.68776923418045	0.959332823753357	0.478667497634888	80.8278656005859	9861
True	False	False	False	False	-2713.00048828125	1443.30444335938	56.5662384033203	0.598333299160004	0.898122429847717	0.344054192304611	122.607841491699	6253
True	False	False	False	False	-2712.529296875	1574.21374511719	57.6753807067871	0.805326879024506	0.960615336894989	1	148.884613037109	7742
True	False	False	False	False	-2711.56640625	1057.69116210938	192.990692138672	0.676070153713226	0.937658190727234	0.456562250852585	84.6264343261719	14725
True	False	False	False	False	-2703.240234375	1217.78796386719	79.8582229614258	0.72967803478241	0.943683385848999	0.579335868358612	103.958335876465	7485
True	False	False	False	False	-2702.95776367188	1408.26159667969	113.132476806641	0.721733629703522	0.954439222812653	0.556770741939545	99.9411773681641	10194
True	False	False	False	False	-2701.16845703125	1544.82531738281	211.846115112305	0.538376748561859	0.855811536312103	0.281378954648972	115.989532470703	22154
True	False	False	False	False	-2698.55859375	1436.92150878906	99.8227767944336	0.353949934244156	0.839437305927277	0.148651152849197	84.3666687011719	7593
True	False	False	False	False	-2689.36572265625	1112.41906738281	177.462707519531	0.703622102737427	0.944524645805359	0.512084782123566	90.4124984741211	14466
True	False	False	False	False	-2694.33642578125	1346.39611816406	175.244430541992	0.563569366931915	0.930561125278473	0.305950194597244	73.3544311523438	11590
True	False	False	False	False	-2690.89404296875	1583.12683105469	113.132476806641	0.511855185031891	0.897326350212097	0.257737159729004	87.8823547363281	8964
True	False	False	False	False	-2686.74096679688	1574.55700683594	14.4188451766968	0.742955923080444	0.934609174728394	0.622766435146332	100	1300
True	False	False	False	False	-2681.0078125	160.065826416016	85.4039306640625	0.77591460943222	0.94554603099823	0.801987648010254	110.948051452637	8543
True	False	False	False	False	-2682.69604492188	1614.77087402344	472.494476318359	0.487308770418167	0.938059568405151	0.237572029232979	157.936614990234	67281
True	False	False	False	False	-2681.666015625	1248.99389648438	163.043869018555	0.704309105873108	0.948155701160431	0.513639271259308	87.7959213256836	12906
True	False	False	False	False	-2671.4853515625	1156.45593261719	218.500961303711	0.772009372711182	0.954687476158142	0.769027650356293	79.0761413574219	15578
True	False	False	False	False	-2676.87963867188	1302.599609375	191.881561279297	0.639960587024689	0.902836203575134	0.398286700248718	101.109825134277	17492
True	False	False	False	False	-2672.98706054688	1368.36108398438	205.191253662109	0.69008469581604	0.958600878715515	0.483279913663864	87.7729721069336	16238
True	False	False	False	False	-2674.6494140625	1422.76196289063	128.660461425781	0.677511870861053	0.943491876125336	0.459185183048248	84.7155151367188	9827
True	False	False	False	False	-2673.1669921875	1486.89599609375	168.589569091797	0.680744707584381	0.94811350107193	0.465166300535202	104.177635192871	15835
True	False	False	False	False	-2667.14794921875	1579.40368652344	127.551322937012	0.510350942611694	0.872712850570679	0.256456732749939	133.043472290039	15300
True	False	False	False	False	-2658.1962890625	1573.9912109375	36.6016845703125	0.546110391616821	0.938029885292053	0.288684874773026	84.9696960449219	2804
True	False	False	False	False	-2657.72241210938	1197.52026367188	141.970169067383	0.621577620506287	0.925395667552948	0.372958153486252	93.0078125	11905
True	False	False	False	False	-2652.42626953125	1314.69030761719	138.64274597168	0.704681634902954	0.956661522388458	0.514486134052277	87.4160003662109	10927
True	False	False	False	False	-2657.60278320313	1656.14819335938	97.6044921875	0.773984313011169	0.964623808860779	0.784835934638977	112.636360168457	9912
True	False	False	False	False	-2643.62622070313	1405.07385253906	106.477630615234	0.62194836139679	0.904890239238739	0.373445630073547	115.114585876465	11051
True	False	False	False	False	-2642.931640625	1441.86804199219	207.409545898438	0.732821106910706	0.958028256893158	0.588898241519928	80.0320892333984	14966
True	False	False	False	False	-2640.55810546875	1231.478515625	136.424453735352	0.736890852451324	0.943403720855713	0.601898670196533	88.6829299926758	10908
True	False	False	False	False	-2634.63500976563	1274.63159179688	157.498153686523	0.736775100231171	0.951704978942871	0.601518452167511	78.1197204589844	11093
True	False	False	False	False	-2636.31298828125	1540.31860351563	330.524291992188	0.344066053628922	0.721698999404907	0.143109127879143	98.8389282226563	29454
True	False	False	False	False	-2636.28930664063	1615.12316894531	353.816284179688	0.62348735332489	0.941344857215881	0.375479102134705	93.5830688476563	29853
True	False	False	False	False	-2631.857421875	1698.8505859375	323.869445800781	0.146414265036583	0.940377354621887	0.0515321977436543	104.390411376953	30482
True	False	False	False	False	-2624.36303710938	1377.73791503906	155.279876708984	0.655685126781464	0.945722579956055	0.422076970338821	85.7571411132813	12006
True	False	False	False	False	-2616.64379882813	1666.86730957031	65.4393768310547	0.797776877880096	0.968193054199219	1	65.6779632568359	3875
True	False	False	False	False	-2615.69873046875	1265.19848632813	165.262145996094	0.819518387317657	0.97202479839325	1	75.8590621948242	11303
True	False	False	False	False	-2611.94458007813	1193.66918945313	188.554138183594	0.833464741706848	0.966327965259552	1	76.8000030517578	13056
True	False	False	False	False	-2607.85595703125	1314.99938964844	234.028945922852	0.735507965087891	0.955343782901764	0.597397983074188	84.9905242919922	17933
True	False	False	False	False	-2578.09155273438	896.795593261719	27.7285480499268	0.707581996917725	0.93653929233551	0.521181464195251	44.439998626709	1111
True	False	False	False	False	-2599.99194335938	1351.29296875	145.297592163086	0.757178783416748	0.944320023059845	0.681305050849915	87.6488571166992	11482
True	False	False	False	False	-2597.09228515625	1417.42724609375	186.335845947266	0.786822140216827	0.952898442745209	1	84.5416641235352	14203
True	False	False	False	False	-2594.82543945313	1219.81262207031	163.043869018555	0.737673699855804	0.937731862068176	0.604486227035522	77.3605422973633	11372
True	False	False	False	False	-2579.92895507813	1259.37414550781	102.041061401367	0.784656643867493	0.957231283187866	0.940379023551941	98.25	9039
True	False	False	False	False	-2590.09741210938	1519.40393066406	188.554138183594	0.796189069747925	0.945689260959625	1	149.300003051758	25381
True	False	False	False	False	-2585.95874023438	1704.58679199219	367.1259765625	0.422215849161148	0.874494314193726	0.19046676158905	93.6706924438477	31005
True	False	False	False	False	-2582.7373046875	1715.47619628906	13.3097038269043	0.743378639221191	0.942608833312988	0.624296009540558	76.4166641235352	917
True	False	False	False	False	-2578.1015625	1748.84204101563	157.498153686523	0.49664768576622	0.914858877658844	0.245066210627556	126.577461242676	17974
True	False	False	False	False	-2576.97338867188	1326.61254882813	151.952453613281	0.703874409198761	0.957570433616638	0.512654602527618	77.2627716064453	10585
True	False	False	False	False	-2575.53442382813	1547.07971191406	227.374099731445	0.743318259716034	0.955526232719421	0.624076902866364	76.7756118774414	15739
True	False	False	False	False	-2573.95141601563	716.280883789063	44.3656768798828	0.784437417984009	0.949666619300842	0.932413876056671	48.125	1925
True	False	False	False	False	-2573.78686523438	1459.43835449219	197.427261352539	0.697551608085632	0.955339789390564	0.498756766319275	85.5561828613281	15229
True	False	False	False	False	-2557.84814453125	1590.70251464844	96.4953460693359	0.670337855815887	0.925892353057861	0.44639065861702	108.609191894531	9449
True	False	False	False	False	-2557.91186523438	1712.6455078125	25.5102653503418	0.729883551597595	0.943622469902039	0.579949259757996	102.086959838867	2348
True	False	False	False	False	-2559.71215820313	1784.77966308594	117.569046020508	0.246587410569191	0.926225960254669	0.0939288958907127	101.452827453613	10754
True	False	False	False	False	-2556.70361328125	1702.77807617188	112.023338317871	0.747237205505371	0.947554409503937	0.638770759105682	153.564361572266	15510
True	False	False	False	False	-2553.08325195313	246.311370849609	49.9113883972168	0.685194611549377	0.937555253505707	0.47363543510437	53.2000007629395	2394
True	False	False	False	False	-2548.02954101563	1329.6025390625	156.389007568359	0.844728589057922	0.964154958724976	1	90.503547668457	12761
True	False	False	False	False	-2547.8798828125	1405.39807128906	228.483245849609	0.660006284713745	0.937056541442871	0.429013282060623	86.9029159545898	17902
True	False	False	False	False	-2547.923828125	1725.54943847656	200.754699707031	0.839820861816406	0.963815748691559	1	104.419891357422	18900
True	False	False	False	False	-2543.46606445313	1612.95178222656	268.412353515625	0.786450147628784	0.960344433784485	1	92.528923034668	22392
True	False	False	False	False	-2534.96826171875	1577.18176269531	62.1119499206543	0.757211983203888	0.956136703491211	0.681462585926056	122.017860412598	6833
True	False	False	False	False	-2540.08422851563	1687.27807617188	285.049468994141	0.265815109014511	0.750110328197479	0.10292524844408	127.43968963623	32752
True	False	False	False	False	-2525.89501953125	1000.27777099609	37.7108268737793	0.712653756141663	0.942812740802765	0.533345997333527	76.7352905273438	2609
True	False	False	False	False	-2525.01708984375	1676.73779296875	33.2742576599121	0.803785860538483	0.955226957798004	1	67.8666687011719	2036
True	False	False	False	False	-2511.74365234375	1400.99401855469	184.117568969727	0.596975326538086	0.913223803043365	0.342458993196487	93.5662612915039	15532
True	False	False	False	False	-2517.8984375	1528.28332519531	187.44499206543	0.500916302204132	0.926698625087738	0.248562768101692	68.8520736694336	11636
True	False	False	False	False	-2521.57763671875	1793.51989746094	232.919815063477	0.411477088928223	0.804555952548981	0.183436468243599	135.190475463867	28390
True	False	False	False	False	-2516.17041015625	1833.69091796875	25.5102653503418	0.325487732887268	0.870427489280701	0.132997170090675	101.391304016113	2332
True	False	False	False	False	-2512.22680664063	1436.10607910156	206.300399780273	0.825437128543854	0.962242305278778	1	99.865592956543	18575
True	False	False	False	False	-2503.75561523438	1623.66845703125	23.2919807434082	0.846452295780182	0.95370626449585	1	78.0476226806641	1639
True	False	False	False	False	-2511.80346679688	1631.8076171875	133.097030639648	0.683501660823822	0.9211266040802	0.47038009762764	139.600006103516	16752
True	False	False	False	False	-2501.20556640625	1215.41076660156	18.8554134368896	0.587365925312042	0.937866926193237	0.331435710191727	41.9411773681641	713
True	False	False	False	False	-2500.9921875	1489.49401855469	221.828384399414	0.817231714725494	0.953259170055389	1	83.1650009155273	16633
True	False	False	False	False	-2499.63330078125	1781.82104492188	689.886291503906	0.37936720252037	0.762764155864716	0.163460686802864	165.81510925293	103137
True	False	False	False	False	-2488.65454101563	1593.22314453125	119.787330627441	0.707465767860413	0.918294787406921	0.520909607410431	114.222221374512	12336
True	False	False	False	False	-2482.15356445313	1718.09716796875	15.5279874801636	0.774550676345825	0.945763468742371	0.789673984050751	46.7857131958008	655
True	False	False	False	False	-2477.3115234375	1875.75012207031	316.10546875	0.168655022978783	0.948029935359955	0.0603610761463642	97.6070175170898	27818
True	False	False	False	False	-2475.3037109375	1601.98779296875	26.6194076538086	0.67927873134613	0.926321446895599	0.462436705827713	124.541664123535	2989
True	False	False	False	False	-2466.50927734375	1528.82287597656	220.719253540039	0.742307305335999	0.957964479923248	0.620439887046814	79.512565612793	15823
True	False	False	False	False	-2465.35131835938	1420.54223632813	126.442184448242	0.829544961452484	0.969339847564697	1	103.570175170898	11807
True	False	False	False	False	-2461.44580078125	1588.66784667969	205.191253662109	0.647041022777557	0.95334529876709	0.408732116222382	85.0918884277344	15742
True	False	False	False	False	-2463.53247070313	1706.189453125	295.031768798828	0.694914996623993	0.944096565246582	0.493182361125946	92.8421020507813	24696
True	False	False	False	False	-2450.19384765625	1467.28796386719	186.335845947266	0.786822140216827	0.953611612319946	1	84.851188659668	14255
True	False	False	False	False	-2447.2294921875	1620.83764648438	170.807861328125	0.82663369178772	0.964227437973022	1	124.831169128418	19224
True	False	False	False	False	-2444.63012695313	1741.84228515625	190.772415161133	0.589985430240631	0.932308256626129	0.334395676851273	76.8081359863281	13211
True	False	False	False	False	-2442.93896484375	1650.54919433594	226.264953613281	0.725188553333282	0.949161350727081	0.566320717334747	115.18627166748	23498
True	False	False	False	False	-2442.49194335938	1829.02124023438	260.648345947266	0.466094136238098	0.924616456031799	0.221289664506912	70.3787231445313	16539
True	False	False	False	False	-2429.36083984375	1531.84362792969	123.114753723145	0.604362308979034	0.947779476642609	0.351254343986511	79.9189224243164	8871
True	False	False	False	False	-2432.30029296875	1890.75903320313	185.226699829102	0.641111850738525	0.941795229911804	0.399957060813904	116.796409606934	19505
True	False	False	False	False	-2431.41552734375	1905.02954101563	185.226699829102	0.785182654857635	0.948056578636169	0.967411279678345	175.868270874023	29370
True	False	False	False	False	-2430.14086914063	1794.58447265625	192.990692138672	0.833672046661377	0.969175755977631	1	107.034484863281	18624
True	False	False	False	False	-2424.17944335938	108.44898223877	137.533599853516	0.675143480300903	0.965828239917755	0.454890340566635	89.0241928100586	11039
True	False	False	False	False	-2401.16650390625	1487.45422363281	131.987884521484	0.61743825674057	0.944176852703094	0.36757504940033	89.529411315918	10654
True	False	False	False	False	-2402.810546875	1952.81787109375	354.925415039063	0.179383933544159	0.948143303394318	0.0647311955690384	94.6218719482422	30279
True	False	False	False	False	-2399.494140625	1863.36083984375	39.9291114807129	0.792017757892609	0.953058242797852	1	49.0555572509766	1766
True	False	False	False	False	-2394.13037109375	615.659545898438	151.952453613281	0.745924651622772	0.949983537197113	0.633738994598389	77.7956237792969	10658
True	False	False	False	False	-2389.619140625	1539.29736328125	235.138092041016	0.654512763023376	0.953135967254639	0.420226573944092	71.6179275512695	15183
True	False	False	False	False	-2388.27709960938	1648.75598144531	244.01123046875	0.820641219615936	0.959687352180481	1	84.8181838989258	18660
True	False	False	False	False	-2385.70629882813	1729.84094238281	210.736968994141	0.783208847045898	0.963609993457794	0.899701058864594	69.5526351928711	13215
True	False	False	False	False	-2385.68627929688	1754.03002929688	217.391815185547	0.51056182384491	0.905090034008026	0.256635904312134	87.0867309570313	17069
True	False	False	False	False	-2380.84057617188	1803.21691894531	47.6931037902832	0.82086455821991	0.96220725774765	1	58.9069786071777	2533
True	False	False	False	False	-2374.69580078125	1840.74658203125	37.7108268737793	0.763439774513245	0.952576816082001	0.71349173784256	63.4411773681641	2157
True	False	False	False	False	-2372.77368164063	1854.01928710938	176.353576660156	0.657814800739288	0.945771872997284	0.425472408533096	82.1509399414063	13062
True	False	False	False	False	-2362.61596679688	1582.25183105469	133.097030639648	0.693598926067352	0.93587726354599	0.490445405244827	72.6750030517578	8721
True	False	False	False	False	-2364.701171875	1814.97644042969	266.194061279297	0.786073088645935	0.9478999376297	1	81.6416702270508	19594
True	False	False	False	False	-2362.36083984375	1616.93981933594	127.551322937012	0.733566761016846	0.946451187133789	0.591225862503052	72.3130416870117	8316
True	False	False	False	False	-2356.17578125	1509.7314453125	147.515884399414	0.749781250953674	0.952883720397949	0.648868799209595	77.4135360717773	10296
True	False	False	False	False	-2361.80639648438	1540.87817382813	145.297592163086	0.657382667064667	0.960371196269989	0.424779862165451	75.1068725585938	9839
True	False	False	False	False	-2347.380859375	1560.60437011719	145.297592163086	0.793201148509979	0.960622191429138	1	72.1832046508789	9456
True	False	False	False	False	-2354.10668945313	1708.76330566406	65.4393768310547	0.728608548641205	0.953308761119843	0.576169312000275	94.4745788574219	5574
True	False	False	False	False	-2360.8515625	1976.36669921875	126.442184448242	0.797434329986572	0.95470005273819	1	104.061401367188	11863
True	False	False	False	False	-2350.484375	1861.84692382813	258.430084228516	0.499962478876114	0.892240941524506	0.247777476906776	94.2231750488281	21954
True	False	False	False	False	-2346.5185546875	1696.88818359375	425.910522460938	0.46305438876152	0.867112219333649	0.219035774469376	147.42448425293	56611
True	False	False	False	False	-2341.099609375	1930.35827636719	236.24723815918	0.548748433589935	0.887211740016937	0.29122331738472	140.66667175293	29962
True	False	False	False	False	-2333.66943359375	1924.24194335938	19.9645557403564	0.705993711948395	0.945828497409821	0.517492473125458	92.2222213745117	1660
True	False	False	False	False	-2340.3310546875	1993.54406738281	127.551322937012	0.733566761016846	0.964433610439301	0.591225862503052	122.026084899902	14033
True	False	False	False	False	-2328.38671875	1788.89538574219	251.77522277832	0.721685528755188	0.957702040672302	0.556640386581421	131.744491577148	29906
True	False	False	False	False	-2306.65795898438	1762.69360351563	74.3125076293945	0.858648955821991	0.973896324634552	1	89.6567153930664	6007
True	False	False	False	False	-2297.66650390625	1824.66369628906	178.571853637695	0.730485558509827	0.949548840522766	0.581755340099335	95.7577667236328	15417
True	False	False	False	False	-2297.91186523438	2017.77819824219	47.6931037902832	0.756393730640411	0.958025753498077	0.677612125873566	102.395347595215	4403
True	False	False	False	False	-2290.0146484375	1774.00659179688	194.099838256836	0.639803171157837	0.946850836277008	0.398059159517288	92.8914260864258	16256
True	False	False	False	False	-2284.96459960938	2024.55334472656	168.589569091797	0.745215535163879	0.922629177570343	0.631068110466003	114.118423461914	17346
True	False	False	False	False	-2278.13305664063	1990.73693847656	222.937530517578	0.695020914077759	0.928926289081573	0.493403911590576	81.81591796875	16445
True	False	False	False	False	-2264.96142578125	1507.64624023438	75.4216537475586	0.59491091966629	0.937210381031036	0.340052038431168	103.205879211426	7018
True	False	False	False	False	-2257.97045898438	1759.25231933594	95.3862075805664	0.690678477287292	0.914040446281433	0.484476417303085	101.395347595215	8720
True	False	False	False	False	-2254.46728515625	2016.81420898438	169.698715209961	0.589435040950775	0.942339599132538	0.333771020174026	74.4183044433594	11386
True	False	False	False	False	-2250.58837890625	1692.85461425781	151.952453613281	0.687491834163666	0.945897996425629	0.478120416402817	80.0656967163086	10969
True	False	False	False	False	-2250.53125	1876.86730957031	349.379699707031	0.634062647819519	0.933497905731201	0.389892190694809	133.453964233398	42038
True	False	False	False	False	-2246.62426757813	1988.04467773438	9.98227787017822	0.785398185253143	0.931883156299591	1	38.8888893127441	350
True	False	False	False	False	-2242.06689453125	1757.19311523438	17.7462711334229	0.762108087539673	0.949675559997559	0.706189274787903	44.8125	717
True	False	False	False	False	-2232.734375	1892.72998046875	212.955261230469	0.478459566831589	0.927980363368988	0.230659365653992	131.46875	25242
True	False	False	False	False	-2238.81005859375	1922.912109375	712.069152832031	0.418693274259567	0.825914740562439	0.188140124082565	181.281936645508	116383
True	False	False	False	False	-2225.22607421875	1725.16467285156	200.754699707031	0.602229535579681	0.942534029483795	0.348684966564178	86.0331497192383	15572
True	False	False	False	False	-2225.88818359375	1745.62316894531	37.7108268737793	0.636951267719269	0.918818771839142	0.393970042467117	55.6764717102051	1893
True	False	False	False	False	-2222.2626953125	1960.10107421875	100.931915283203	0.71831750869751	0.964905679225922	0.547688841819763	50.2527465820313	4573
True	False	False	False	False	-2213.43505859375	753.576965332031	299.468322753906	0.836210131645203	0.962687492370605	1	70.3296279907227	18989
True	False	False	False	False	-2219.50903320313	1762.68188476563	238.465515136719	0.842548310756683	0.959603130817413	1	75.63720703125	16262
True	False	False	False	False	-2211.99169921875	1836.18310546875	242.902084350586	0.763394474983215	0.967586696147919	0.713238716125488	103.707763671875	22712
True	False	False	False	False	-2216.40771484375	1893.30346679688	13.3097038269043	0.743378639221191	0.942608833312988	0.624296009540558	66.4166641235352	797
True	False	False	False	False	-2205.56372070313	2019.45715332031	129.769607543945	0.778573036193848	0.936056077480316	0.82945716381073	102.461540222168	11988
True	False	False	False	False	-2203.00561523438	1781.14990234375	38.8199691772461	0.615669310092926	0.949970483779907	0.365307509899139	45.2000007629395	1582
True	False	False	False	False	-2199.8427734375	1682.25549316406	124.223899841309	0.805557072162628	0.959216058254242	1	88.5892868041992	9922
True	False	False	False	False	-2194.55346679688	1955.14306640625	239.574661254883	0.812499523162842	0.972687959671021	1	113.865737915039	24595
True	False	False	False	False	-2189.0478515625	1810.087890625	244.01123046875	0.788488626480103	0.960926115512848	1	93.2818145751953	20522
True	False	False	False	False	-2181.61157226563	1918.63464355469	330.524291992188	0.540265440940857	0.809415280818939	0.283144891262054	104.550338745117	31156
True	False	False	False	False	-2174.72705078125	104.175926208496	15.5279874801636	0.717676758766174	0.938069105148315	0.546022891998291	34.2857131958008	480
True	False	False	False	False	-2179.15161132813	1865.24719238281	51.0205307006836	0.824059367179871	0.957641243934631	1	46.0652160644531	2119
True	False	False	False	False	-2173.49584960938	1879.50744628906	26.6194076538086	0.780536234378815	0.95841646194458	0.854119598865509	44.3333320617676	1064
True	False	False	False	False	-2177.845703125	2025.64855957031	208.518692016602	0.791674017906189	0.961587250232697	1	67.0744705200195	12610
True	False	False	False	False	-2153.66674804688	1757.02319335938	118.678184509277	0.791627526283264	0.943759441375732	1	103.467292785645	11071
True	False	False	False	False	-2156.48217773438	1832.74768066406	137.533599853516	0.727385580539703	0.953236937522888	0.572600066661835	84.7419357299805	10508
True	False	False	False	False	-2154.85546875	1992.71081542969	227.374099731445	0.695274472236633	0.942273378372192	0.493935108184814	117.229270935059	24032
True	False	False	False	False	-2128.01611328125	1767.22412109375	113.132476806641	0.81917679309845	0.958498001098633	1	93.470588684082	9534
True	False	False	False	False	-2123.220703125	1812.59851074219	149.734161376953	0.717432796955109	0.938256621360779	0.545391619205475	79.3333358764648	10710
True	False	False	False	False	-2124.71655273438	1870.06860351563	18.8554134368896	0.733056426048279	0.934281527996063	0.589630365371704	45.5882339477539	775
True	False	False	False	False	-2118.77319335938	337.483215332031	241.792938232422	0.706170499324799	0.947918772697449	0.517900466918945	116.224769592285	25337
True	False	False	False	False	-2113.72900390625	1872.71142578125	57.6753807067871	0.730946362018585	0.962478160858154	0.583147346973419	54.4230766296387	2830
True	False	False	False	False	-2111.12084960938	1846.35327148438	306.123168945313	0.721039652824402	0.935632824897766	0.554897665977478	95.2463760375977	26288
True	False	False	False	False	-2108.49389648438	1968.60546875	119.787330627441	0.764188587665558	0.947764098644257	0.717723667621613	110.796295166016	11966
True	False	False	False	False	-2093.71508789063	164.468765258789	188.554138183594	0.731479048728943	0.951297998428345	0.584767043590546	105.482353210449	17932
True	False	False	False	False	-2093.08520507813	534.590393066406	144.188446044922	0.759280562400818	0.958606481552124	0.691536962985992	91.515380859375	11897
True	False	False	False	False	-2083.51171875	1893.80505371094	287.267761230469	0.781677961349487	0.960807144641876	0.8712158203125	82.8571395874023	21460
True	False	False	False	False	-2087.34814453125	1931.19299316406	65.4393768310547	0.65450781583786	0.960270047187805	0.420218795537949	79.661018371582	4700
True	False	False	False	False	-2077.08081054688	658.062194824219	73.203369140625	0.499999195337296	0.879600048065186	0.247807651758194	87.7272720336914	5790
True	False	False	False	False	-2073.07153320313	1930.97680664063	221.828384399414	0.824430346488953	0.970739841461182	1	131.244995117188	26249
True	False	False	False	False	-2056.1220703125	1989.73291015625	9.98227787017822	0.754574596881866	0.933233201503754	0.669301986694336	56.3333320617676	507
True	False	False	False	False	-2054.95483398438	1975.53930664063	127.551322937012	0.836821675300598	0.964158892631531	1	92.9478225708008	10689
True	False	False	False	False	-2041.70446777344	362.617004394531	248.447799682617	0.759714543819427	0.959917724132538	0.693716466426849	62.96875	14105
True	False	False	False	False	-2046.60461425781	751.721923828125	181.899276733398	0.751006186008453	0.952427923679352	0.653905808925629	60.4695129394531	9917
True	False	False	False	False	-2045.63952636719	1900.13952636719	54.3479537963867	0.746100842952728	0.93975031375885	0.634407699108124	50.0612258911133	2453
True	False	False	False	False	-2034.57885742188	1883.7880859375	207.409545898438	0.770842373371124	0.955811083316803	0.760352671146393	81.5989303588867	15259
True	False	False	False	False	-2025.62805175781	399.653686523438	135.315322875977	0.820987939834595	0.95994633436203	1	53.5	6527
True	False	False	False	False	-2005.20751953125	1992.4228515625	148.625015258789	0.737016499042511	0.959831178188324	0.602312028408051	86.7313461303711	11622
True	False	False	False	False	-1989.06616210938	378.403778076172	261.757507324219	0.800413548946381	0.952414453029633	1	72.8855895996094	17201
True	False	False	False	False	-1993.52978515625	755.897766113281	188.554138183594	0.754431784152985	0.949044287204742	0.668663680553436	63.3941192626953	10777
True	False	False	False	False	-1992.87744140625	410.779724121094	134.206176757813	0.724908888339996	0.962778031826019	0.56553328037262	59.0247917175293	7142
True	False	False	False	False	-1977.95251464844	2022.11352539063	12.2005615234375	0.58944296836853	0.892525732517242	0.333780020475388	44.4545440673828	489
True	False	False	False	False	-1963.65710449219	1973.21594238281	321.651153564453	0.725574970245361	0.939677953720093	0.567413091659546	82.7551727294922	23999
True	False	False	False	False	-1944.49072265625	360.249633789063	288.376892089844	0.652364492416382	0.9242804646492	0.416869550943375	58.2807693481445	15153
True	False	False	False	False	-1917.7373046875	1988.23193359375	149.734161376953	0.661869049072266	0.94695770740509	0.432061463594437	93.5629653930664	12631
True	False	False	False	False	-2226.32055664063	2103.35229492188	324.978576660156	0.392035305500031	0.880849182605743	0.17116305232048	167.303756713867	49020
True	False	False	False	False	-2219.43920898438	2127.03271484375	45.4748191833496	0.473959237337112	0.930528521537781	0.227211207151413	135.048782348633	5537
True	False	False	False	False	-2192.36889648438	2055.83056640625	241.792938232422	0.447010099887848	0.913483858108521	0.207444414496422	113.467887878418	24736
True	False	False	False	False	-2197.0498046875	2128.98876953125	286.158630371094	0.656316459178925	0.907147824764252	0.423078894615173	191.56201171875	49423
True	False	False	False	False	-2190.92602539063	2032.66552734375	9.98227787017822	0.754574596881866	0.933233201503754	0.669301986694336	51.3333320617676	462
True	False	False	False	False	-2178.0927734375	2075.75659179688	197.427261352539	0.565903186798096	0.920091152191162	0.308344900608063	62.3764038085938	11103
True	False	False	False	False	-2173.646484375	2146.11279296875	108.695907592773	0.713117599487305	0.955314457416534	0.534489333629608	102.061225891113	10002
True	False	False	False	False	-2155.203125	2109.77978515625	208.518692016602	0.551405191421509	0.911946356296539	0.293804317712784	65.5106353759766	12316
True	False	False	False	False	-2149.41845703125	2157.85498046875	133.097030639648	0.737667322158813	0.958350896835327	0.604465067386627	83.5083312988281	10021
True	False	False	False	False	-2145.38330078125	2037.72448730469	83.1856460571289	0.849229693412781	0.966323673725128	1	147.733337402344	11080
True	False	False	False	False	-2129.84838867188	2060.69653320313	73.203369140625	0.721717655658722	0.936836361885071	0.556727468967438	162.196975708008	10705
True	False	False	False	False	-2130.07202148438	2074.25952148438	167.480438232422	0.538601100444794	0.921041429042816	0.281588077545166	78.7682113647461	11894
True	False	False	False	False	-2128.4404296875	2199.83081054688	1254.43957519531	0.106998488306999	0.923649847507477	0.0365971997380257	128.434127807617	145259
True	False	False	False	False	-2096.83666992188	2214.59716796875	29.9468326568604	0.67108416557312	0.933759927749634	0.447692304849625	110.222221374512	2976
True	False	False	False	False	-2089.13452148438	2196.02954101563	320.542022705078	0.477011352777481	0.899928152561188	0.229544878005981	161.664352416992	46721
True	False	False	False	False	-2071.3251953125	2222.3671875	140.861022949219	0.616721570491791	0.898403108119965	0.366653949022293	115.637794494629	14686
True	False	False	False	False	-2057.29907226563	2195.234375	96.4953460693359	0.799865543842316	0.961418867111206	1	168.609191894531	14669
True	False	False	False	False	-2053.69580078125	2139.66748046875	248.447799682617	0.636008858680725	0.926379382610321	0.392632693052292	96.3571395874023	21584
True	False	False	False	False	-2043.73974609375	2207.91430664063	255.102645874023	0.558448672294617	0.91407299041748	0.300769835710526	120.34782409668	27680
True	False	False	False	False	-2032.11926269531	2172.44921875	189.663269042969	0.758869647979736	0.944271683692932	0.689494967460632	80.4678344726563	13760
True	False	False	False	False	-2023.16479492188	2164.36376953125	15.5279874801636	0.774550676345825	0.945763468742371	0.789673984050751	57.7857131958008	809
True	False	False	False	False	-2017.04125976563	2062.51098632813	180.790130615234	0.825955033302307	0.970091223716736	1	112.374229431152	18317
True	False	False	False	False	-2017.61694335938	2212.68896484375	21.0736961364746	0.698733150959015	0.939309358596802	0.501295566558838	51.3684196472168	976
True	False	False	False	False	-2017.67395019531	2227.6591796875	169.698715209961	0.782893478870392	0.956911087036133	0.893094003200531	81.54248046875	12476
True	False	False	False	False	-2014.94665527344	2287.54223632813	837.402160644531	0.176565960049629	0.952308773994446	0.0635761618614197	130.108612060547	98232
True	False	False	False	False	-2013.34887695313	2102.4169921875	159.716445922852	0.747152209281921	0.964079022407532	0.638441383838654	117.652778625488	16942
True	False	False	False	False	-2011.43957519531	2139.3837890625	363.798553466797	0.406716495752335	0.791023671627045	0.180378332734108	108.091461181641	35454
True	False	False	False	False	-2002.05114746094	2105.58349609375	37.7108268737793	0.558577239513397	0.927201747894287	0.30089870095253	52.5882339477539	1788
True	False	False	False	False	-1990.79345703125	2249.80883789063	141.970169067383	0.627549946308136	0.936092734336853	0.380923300981522	162.5859375	20811
True	False	False	False	False	-1972.60278320313	2039.88122558594	296.140899658203	0.758099853992462	0.945348739624023	0.685724973678589	92.8277130126953	24785
True	False	False	False	False	-1966.35632324219	2223.41284179688	238.465515136719	0.704190492630005	0.945816278457642	0.513370096683502	82.8837203979492	17820
True	False	False	False	False	-1965.52136230469	2186.50463867188	127.551322937012	0.81371933221817	0.961044549942017	1	124.23477935791	14287
True	False	False	False	False	-1956.64526367188	2112.73657226563	151.952453613281	0.67167454957962	0.943220973014832	0.448726803064346	84.467155456543	11572
True	False	False	False	False	-1960.92456054688	2291.49951171875	148.625015258789	0.729590535163879	0.931996047496796	0.579075038433075	118.089553833008	15824
True	False	False	False	False	-1958.89306640625	2144.82836914063	135.315322875977	0.778218626976013	0.953311264514923	0.825467169284821	87.9508209228516	10730
True	False	False	False	False	-1946.88720703125	2092.11328125	140.861022949219	0.715956509113312	0.917728364467621	0.541606366634369	124.535430908203	15816
True	False	False	False	False	-1956.24853515625	2272.04443359375	332.742584228516	0.685035943984985	0.896700859069824	0.473328560590744	164.843338012695	49453
True	False	False	False	False	-1948.67431640625	2318.32543945313	340.506591796875	0.298736840486526	0.882856369018555	0.119087778031826	119.465797424316	36676
True	False	False	False	False	-1938.11474609375	2163.11206054688	139.751892089844	0.579212963581085	0.860929846763611	0.3224276304245	117.777778625488	14840
True	False	False	False	False	-1933.28161621094	2040.81506347656	24.401123046875	0.622672140598297	0.914666414260864	0.374400079250336	57.6818199157715	1269
True	False	False	False	False	-1932.76184082031	2346.25366210938	270.630645751953	0.149743512272835	0.925701320171356	0.0528346039354801	138.995895385742	33915
True	False	False	False	False	-1924.03430175781	2031.34252929688	159.716445922852	0.811793208122253	0.952883720397949	1	103.222221374512	14864
True	False	False	False	False	-1926.02941894531	2219.19165039063	269.521484375	0.758355557918549	0.929986655712128	0.686969637870789	131.687240600586	32000
True	False	False	False	False	-1917.05578613281	2182.6845703125	167.480438232422	0.726321995258331	0.928274869918823	0.569539368152618	148.768218994141	22464
True	False	False	False	False	-1914.22729492188	2042.705078125	9.98227787017822	0.687235474586487	0.9244145154953	0.47761595249176	50.1111106872559	451
True	False	False	False	False	-1908.72082519531	2128.91430664063	235.138092041016	0.686734616756439	0.943124651908875	0.476633340120316	102.797172546387	21793
True	False	False	False	False	-1911.07458496094	2343.70190429688	190.772415161133	0.460273504257202	0.901912689208984	0.216990321874619	131.732559204102	22658
True	False	False	False	False	-1911.03747558594	2326.58544921875	107.586769104004	0.726169049739838	0.943426370620728	0.56910252571106	111.25772857666	10792
True	False	False	False	False	-407.216430664063	-3520.71337890625	47.6931037902832	0.281676173210144	0.882541656494141	0.110587432980537	94.0465087890625	4044
True	False	False	False	False	-236.388442993164	-3518.66967773438	104.259346008301	0.837473332881927	0.964395225048065	1	118.542556762695	11143
True	False	False	False	False	-444.372009277344	-3517.06323242188	69.8759460449219	0.216099306941032	0.853683412075043	0.080273225903511	97.2063522338867	6124
True	False	False	False	False	-467.113861083984	-3514.77758789063	25.5102653503418	0.40458270907402	0.887980818748474	0.179018944501877	99.3913040161133	2286
True	False	False	False	False	-264.489837646484	-3515.26586914063	133.097030639648	0.631401181221008	0.916112065315247	0.386190056800842	151.033340454102	18124
True	False	False	False	False	-197.996978759766	-3519.88793945313	154.17073059082	0.711256206035614	0.958710670471191	0.529933154582977	117.66187286377	16355
True	False	False	False	False	-100.173477172852	-3518.775390625	92.0587844848633	0.798473179340363	0.95036518573761	1	82.4578323364258	6844
True	False	False	False	False	-15.404224395752	-3518.13134765625	17.7462711334229	0.762108087539673	0.940302610397339	0.706189274787903	67.125	1074
True	False	False	False	False	-42.6830062866211	-3516.9501953125	221.828384399414	0.572030127048492	0.912032723426819	0.314735591411591	133.714996337891	26743
True	False	False	False	False	-79.2659530639648	-3514.4560546875	217.391815185547	0.550810933113098	0.909262776374817	0.293224811553955	139.872451782227	27415
True	False	False	False	False	-352.148223876953	-3513.68701171875	49.9113883972168	0.843023717403412	0.962561309337616	1	102.400001525879	4608
True	False	False	False	False	-276.779998779297	-3511.724609375	76.5307922363281	0.74383670091629	0.945610642433167	0.625965297222137	109.217391967773	7536
True	False	False	False	False	-579.768005371094	-3486.41064453125	82.0765075683594	0.771052539348602	0.957111597061157	0.761882483959198	107.621620178223	7964
True	False	False	False	False	-733.336608886719	-3458.8876953125	18.8554134368896	0.625182271003723	0.927662193775177	0.377736806869507	76.4117660522461	1299
True	False	False	False	False	-656.604736328125	-3452.34204101563	29.9468326568604	0.80851811170578	0.952666342258453	1	69.2222213745117	1869
True	False	False	False	False	-648.376342773438	-3469.908203125	231.810668945313	0.722683489322662	0.933041453361511	0.559358239173889	188.712921142578	39441
True	False	False	False	False	-622.135375976563	-3459.87915039063	159.716445922852	0.72967803478241	0.958387315273285	0.579335868358612	82.5625	11889
True	False	False	False	False	-558.343383789063	-3475.9814453125	507.986999511719	0.490468055009842	0.869191825389862	0.24008384346962	194.672485351563	89160
True	False	False	False	False	-529.869567871094	-3479.52978515625	87.6222152709961	0.75999253988266	0.938369631767273	0.695125102996826	144.594940185547	11423
True	False	False	False	False	-530.911315917969	-3463.32788085938	12.2005615234375	0.768196105957031	0.939064502716064	0.742168962955475	68.9090881347656	758
True	False	False	False	False	-521.757385253906	-3469.40649414063	33.2742576599121	0.786073088645935	0.95572304725647	1	79.6999969482422	2391
True	False	False	False	False	-837.105773925781	-3448.50439453125	3062.3408203125	0.0269258059561253	0.938281357288361	0.0087208915501833	113.016296386719	312038
True	False	False	False	False	-725.079772949219	-3436.6376953125	164.153015136719	0.680345416069031	0.917052149772644	0.464419931173325	111.216217041016	16460
True	False	False	False	False	-742.8623046875	-3436.0009765625	133.097030639648	0.718917906284332	0.950622260570526	0.549260377883911	88.2333297729492	10588
True	False	False	False	False	-985.830688476563	-3396.62084960938	279.503784179688	0.679155230522156	0.933151304721832	0.462208092212677	127.619049072266	32160
True	False	False	False	False	-1147.6865234375	-3352.62646484375	28.8376903533936	0.572012841701508	0.935041010379791	0.314717352390289	93.5769195556641	2433
True	False	False	False	False	-1239.41027832031	-3319.3203125	136.424453735352	0.437246024608612	0.939288377761841	0.200628966093063	101.975608825684	12543
True	False	False	False	False	-1268.138671875	-3304.50415039063	168.589569091797	0.386667042970657	0.92596560716629	0.167871743440628	92.6118392944336	14077
True	False	False	False	False	-1320.09912109375	-3284.97680664063	148.625015258789	0.811366081237793	0.956469535827637	1	115.761192321777	15512
True	False	False	False	False	-1230.44348144531	-3300.12182617188	25.5102653503418	0.794671595096588	0.94915634393692	1	69.8260879516602	1606
True	False	False	False	False	-1210.28930664063	-3293.60278320313	21.0736961364746	0.819298386573792	0.952117681503296	1	74.2105255126953	1410
True	False	False	False	False	-1198.03991699219	-3303.54077148438	148.625015258789	0.467099815607071	0.875360786914825	0.222039565443993	135.835815429688	18202
True	False	False	False	False	-1112.59631347656	-3342.6884765625	52.1296730041504	0.80592930316925	0.969805300235748	1	70.3829803466797	3308
True	False	False	False	False	-1104.97412109375	-3324.94873046875	11.0914192199707	0.763594925403595	0.936281979084015	0.714360892772675	66.6999969482422	667
True	False	False	False	False	-1086.75134277344	-3371.8671875	183.008422851563	0.641101002693176	0.937104284763336	0.399941295385361	179.848480224609	29675
True	False	False	False	False	-1055.17541503906	-3372.6083984375	52.1296730041504	0.698852896690369	0.948766052722931	0.501554310321808	115.404258728027	5424
True	False	False	False	False	-1085.93176269531	-3326.166015625	218.500961303711	0.626308619976044	0.910338878631592	0.379247844219208	152.563446044922	30055
True	False	False	False	False	-1069.41821289063	-3315.0732421875	194.099838256836	0.666161417961121	0.922271907329559	0.439224898815155	100.811431884766	17642
True	False	False	False	False	-1062.2939453125	-3347.25122070313	216.282684326172	0.285348147153854	0.821671366691589	0.112393788993359	157.605133056641	30733
True	False	False	False	False	-1047.03173828125	-3356.9638671875	280.612915039063	0.79817271232605	0.951061248779297	1	173.288543701172	43842
True	False	False	False	False	-981.754028320313	-3302.3388671875	115.350761413574	0.778573036193848	0.950887858867645	0.82945716381073	100.740386962891	10477
True	False	False	False	False	-992.21240234375	-3270.30712890625	158.607299804688	0.794564008712769	0.964153528213501	1	110.118881225586	15747
True	False	False	False	False	-979.002685546875	-3283.35473632813	51.0205307006836	0.774829864501953	0.95892596244812	0.792114913463593	154.717391967773	7117
True	False	False	False	False	-975.583618164063	-3342.9609375	208.518692016602	0.752222299575806	0.935589671134949	0.659027099609375	118.260635375977	22233
True	False	False	False	False	-1402.15209960938	-3263.70239257813	4008.43896484375	0.0236635208129883	0.929220139980316	0.00764798745512962	120.879081726074	436857
True	False	False	False	False	-1278.70544433594	-3256.70043945313	11.0914192199707	0.69836014509201	0.927715241909027	0.500491261482239	58.2000007629395	582
True	False	False	False	False	-1395.84729003906	-3243.6220703125	9.98227787017822	0.687235474586487	0.9244145154953	0.47761595249176	68.1111145019531	613
True	False	False	False	False	-1446.814453125	-3227.65893554688	13.3097038269043	0.743378639221191	0.931919693946838	0.624296009540558	82.8333358764648	994
True	False	False	False	False	-1525.49914550781	-3198.09033203125	120.896469116211	0.721993744373322	0.926345467567444	0.557476460933685	126.431190490723	13781
True	False	False	False	False	-1583.10034179688	-3165.36352539063	225.155807495117	0.352974593639374	0.769122540950775	0.148099064826965	153.064041137695	31072
True	False	False	False	False	-1739.02221679688	-3102.52514648438	197.427261352539	0.314563184976578	0.950150072574615	0.127227559685707	110.814605712891	19725
True	False	False	False	False	-1757.63012695313	-3078.57543945313	141.970169067383	0.63614410161972	0.9332554936409	0.392824232578278	154.1015625	19725
True	False	False	False	False	-1781.15393066406	-3078.42407226563	114.241622924805	0.396809190511703	0.948826551437378	0.174124658107758	109.786407470703	11308
True	False	False	False	False	-1799.69116210938	-3054.32788085938	170.807861328125	0.453073263168335	0.947892606258392	0.21176590025425	107.967529296875	16627
True	False	False	False	False	-1832.16223144531	-3029.67358398438	273.958068847656	0.424619793891907	0.87642627954483	0.192066311836243	164.396759033203	40606
True	False	False	False	False	-1898.64929199219	-2992.515625	126.442184448242	0.566565871238708	0.90562629699707	0.309028744697571	161.596496582031	18422
True	False	False	False	False	-1886.30297851563	-2940.4912109375	202.97297668457	0.604104340076447	0.917080640792847	0.350942254066467	126.382514953613	23128
True	False	False	False	False	-1897.95166015625	-2833.64453125	25.5102653503418	0.794671595096588	0.94915634393692	1	80.9130401611328	1861
True	False	False	False	False	-1883.18151855469	-2844.4521484375	302.795745849609	0.845501363277435	0.964087545871735	1	114.117218017578	31154
True	False	False	False	False	-1878.19506835938	-2964.08544921875	16.6371288299561	0.76893937587738	0.947792708873749	0.747088372707367	54.5999984741211	819
True	False	False	False	False	-1874.70654296875	-3021.2275390625	168.589569091797	0.235903769731522	0.945782840251923	0.0890614539384842	106.796051025391	16233
True	False	False	False	False	-1838.29016113281	-3009.47631835938	248.447799682617	0.503510236740112	0.849079549312592	0.250710040330887	125.227676391602	28051
True	False	False	False	False	-1873.89868164063	-2996.42163085938	187.44499206543	0.444611668586731	0.9096440076828	0.205754101276398	121.112426757813	20468
True	False	False	False	False	-1849.77844238281	-2944.23046875	28.8376903533936	0.753130555152893	0.946136891841888	0.662934899330139	73.3846130371094	1908
True	False	False	False	False	-1834.19543457031	-2944.11181640625	174.135284423828	0.264129310846329	0.750268995761871	0.102123953402042	119.54776763916	18769
True	False	False	False	False	-1873.03137207031	-2773.81811523438	117.569046020508	0.750036954879761	0.936926424503326	0.649910449981689	105.75471496582	11210
True	False	False	False	False	-1872.56884765625	-2660.64672851563	191.881561279297	0.582093894481659	0.944001734256744	0.325576096773148	86.5086669921875	14966
True	False	False	False	False	-1864.65881347656	-2720.27026367188	108.695907592773	0.78705221414566	0.963940918445587	1	85.9897994995117	8427
True	False	False	False	False	-1856.38146972656	-2922.56713867188	209.627822875977	0.596263408660889	0.924441695213318	0.34162649512291	87.4709014892578	16532
True	False	False	False	False	-1835.06579589844	-2819.34838867188	287.267761230469	0.720444321632385	0.955905139446259	0.553302586078644	95.4671783447266	24726
True	False	False	False	False	-1847.38916015625	-2806.00219726563	27.7285480499268	0.748627901077271	0.945234656333923	0.644232213497162	65.7200012207031	1643
True	False	False	False	False	-1826.63623046875	-2755.37719726563	105.36848449707	0.702846884727478	0.943860411643982	0.510342478752136	92.589469909668	8796
True	False	False	False	False	-1824.53771972656	-3052.89868164063	16.6371288299561	0.414937883615494	0.9330775141716	0.185681909322739	110.599998474121	1659
True	False	False	False	False	-1764.74096679688	-3026.48046875	89.8404998779297	0.805119872093201	0.9501993060112	1	101.074073791504	8187
True	False	False	False	False	-1774.42358398438	-2997.05639648438	221.828384399414	0.655060887336731	0.955647587776184	0.421090096235275	95.1449966430664	19029
True	False	False	False	False	-1814.39013671875	-2963.64599609375	38.8199691772461	0.770017266273499	0.950419723987579	0.754476308822632	55	1925
True	False	False	False	False	-1819.95861816406	-2938.90649414063	100.931915283203	0.713226974010468	0.936084628105164	0.53475958108902	142.362640380859	12955
True	False	False	False	False	-1793.71118164063	-2882.91772460938	138.64274597168	0.73007744550705	0.953964829444885	0.580529451370239	98.6959991455078	12337
True	False	False	False	False	-1816.39514160156	-2702.63427734375	226.264953613281	0.760958254337311	0.952646851539612	0.700098216533661	80.6225509643555	16447
True	False	False	False	False	-1784.39453125	-2864.75512695313	61.0028076171875	0.804323971271515	0.949190139770508	1	74.6545486450195	4106
True	False	False	False	False	-1777.46447753906	-2978.04296875	143.079315185547	0.669323861598969	0.903512597084045	0.444632470607758	169.813949584961	21906
True	False	False	False	False	-1758.50256347656	-2773.60766601563	238.465515136719	0.743430376052856	0.95195209980011	0.62448388338089	98.7348861694336	21228
True	False	False	False	False	-1772.6943359375	-2702.48779296875	327.196868896484	0.733056664466858	0.951959133148193	0.589631140232086	92.2203369140625	27205
True	False	False	False	False	-1770.00024414063	-2730.26904296875	16.6371288299561	0.76893937587738	0.947792708873749	0.747088372707367	50.533332824707	758
True	False	False	False	False	-1765.29675292969	-2193.36157226563	282.831207275391	0.789754033088684	0.961697518825531	1	80.6901931762695	20576
True	False	False	False	False	-1750.72436523438	-3012.89208984375	102.041061401367	0.751853168010712	0.956526696681976	0.657459616661072	94.8152160644531	8723
True	False	False	False	False	-1747.71374511719	-3067.3369140625	141.970169067383	0.570194602012634	0.933137118816376	0.312804967164993	98.7578125	12641
True	False	False	False	False	-1739.93469238281	-3047.23120117188	13.3097038269043	0.66390061378479	0.925560414791107	0.435427129268646	53.9166679382324	647
True	False	False	False	False	-1719.72814941406	-3007.49853515625	138.64274597168	0.748872816562653	0.942833364009857	0.645208597183228	100.152000427246	12519
True	False	False	False	False	-1745.36413574219	-2894.67578125	204.082122802734	0.667173445224762	0.940663576126099	0.440943121910095	105.614128112793	19433
True	False	False	False	False	-1738.484375	-2981.77465820313	221.828384399414	0.64786285161972	0.944070339202881	0.409971982240677	86.5899963378906	17318
True	False	False	False	False	-1719.63317871094	-2984.32397460938	33.2742576599121	0.745649039745331	0.936564445495605	0.63269704580307	64.533332824707	1936
True	False	False	False	False	-1737.001953125	-2931.82495117188	354.925415039063	0.333909690380096	0.706804633140564	0.137533098459244	135.100006103516	43232
True	False	False	False	False	-1724.13757324219	-2911.25903320313	44.3656768798828	0.594768404960632	0.951833724975586	0.339886695146561	71.625	2865
True	False	False	False	False	-1723.78344726563	-2820.67822265625	36.6016845703125	0.523612141609192	0.939319789409637	0.267961025238037	59.2727279663086	1956
True	False	False	False	False	-1721.20141601563	-2959.46752929688	189.663269042969	0.793421924114227	0.959678649902344	1	87.6491241455078	14988
True	False	False	False	False	-1721.02978515625	-2940.7529296875	76.5307922363281	0.754523038864136	0.942467868328094	0.669071316719055	130.826080322266	9027
True	False	False	False	False	-1720.46166992188	-2884.92016601563	18.8554134368896	0.75434798002243	0.942380666732788	0.66828989982605	65.2941207885742	1110
True	False	False	False	False	-1715.47607421875	-2834.21826171875	38.8199691772461	0.733614146709442	0.95160585641861	0.591374695301056	101.485717773438	3552
True	False	False	False	False	-1714.49450683594	-2790.1650390625	21.0736961364746	0.819298386573792	0.952117681503296	1	53.6315803527832	1019
True	False	False	False	False	-1713.89562988281	-3034.06127929688	169.698715209961	0.757360458374023	0.952769577503204	0.682169198989868	97.6143798828125	14935
True	False	False	False	False	-1711.48010253906	-3100.72485351563	230.701522827148	0.590579628944397	0.93330717086792	0.335071742534637	144.600967407227	30077
True	False	False	False	False	-1700.22253417969	-3078.19604492188	173.026138305664	0.626429319381714	0.950423657894135	0.379410296678543	103.910255432129	16210
True	False	False	False	False	-1677.57788085938	-2965.07250976563	295.031768798828	0.808876216411591	0.957310020923615	1	106.015037536621	28200
True	False	False	False	False	-1708.41906738281	-2899.87036132813	337.179138183594	0.805420279502869	0.962363123893738	1	96.6710510253906	29388
True	False	False	False	False	-1664.98046875	-2888.580078125	262.866638183594	0.797434985637665	0.962140560150146	1	101.493667602539	24054
True	False	False	False	False	-1705.23229980469	-2816.73950195313	407.055084228516	0.688554167747498	0.952995002269745	0.480221629142761	92.7574920654297	34042
True	False	False	False	False	-1684.80346679688	-2781.26147460938	90.9496383666992	0.670130014419556	0.909725725650787	0.446029275655746	116.512191772461	9554
True	False	False	False	False	-1698.94311523438	-2717.91455078125	123.114753723145	0.719127774238586	0.93843287229538	0.549812078475952	90.8648681640625	10086
True	False	False	False	False	-1662.90258789063	-3046.58715820313	156.389007568359	0.731586515903473	0.960454761981964	0.585095226764679	75.8510665893555	10695
True	False	False	False	False	-1649.64440917969	-3037.32836914063	42.1473922729492	0.759709894657135	0.961324214935303	0.693692982196808	75.5	2869
True	False	False	False	False	-1660.24926757813	-2779.00146484375	160.825576782227	0.717759907245636	0.939867556095123	0.546238422393799	113.965515136719	16525
True	False	False	False	False	-1648.60266113281	-3020.4619140625	232.919815063477	0.732022106647491	0.937931656837463	0.58642989397049	101.752380371094	21368
True	False	False	False	False	-1640.99975585938	-2978.94604492188	149.734161376953	0.847981154918671	0.971513867378235	1	124.414817810059	16796
True	False	False	False	False	-1636.28588867188	-2871.20068359375	17.7462711334229	0.689935445785522	0.943199634552002	0.482980132102966	55.1875	883
True	False	False	False	False	-1634.6669921875	-2834.84399414063	257.320922851563	0.851111829280853	0.96782523393631	1	90.306037902832	20951
True	False	False	False	False	-1629.18371582031	-3145.55419921875	73.203369140625	0.59890741109848	0.948404669761658	0.344731509685516	86.4696960449219	5707
True	False	False	False	False	-1532.57348632813	-2980.880859375	122.005615234375	0.748618364334106	0.945228219032288	0.64419424533844	134.263641357422	14769
True	False	False	False	False	-1626.45935058594	-2861.78784179688	48.80224609375	0.788230717182159	0.946144938468933	1	70	3080
True	False	False	False	False	-1623.07995605469	-2850.16845703125	82.0765075683594	0.735541641712189	0.952055633068085	0.597506582736969	77.5540542602539	5739
True	False	False	False	False	-1621.49658203125	-2934.85693359375	270.630645751953	0.715653538703918	0.941120207309723	0.540836870670319	115.036888122559	28069
True	False	False	False	False	-1567.60144042969	-2914.04077148438	330.524291992188	0.765527665615082	0.95289808511734	0.725537121295929	124.98657989502	37246
True	False	False	False	False	-1572.71899414063	-2879.224609375	250.666076660156	0.819463074207306	0.954455077648163	1	93.2035369873047	21064
True	False	False	False	False	-1542.46997070313	-2878.22094726563	219.610107421875	0.785418212413788	0.956187903881073	1	82.8484878540039	16404
True	False	False	False	False	-1531.54248046875	-3173.58154296875	631.101745605469	0.52402651309967	0.866526186466217	0.268328607082367	190.293502807617	108277
True	False	False	False	False	-1467.84985351563	-3131.96850585938	21.0736961364746	0.717444062232971	0.946847438812256	0.54542076587677	56.5263175964355	1074
True	False	False	False	False	-1529.95532226563	-3089.20751953125	388.199676513672	0.457180947065353	0.885988831520081	0.214733853936195	115.168571472168	40309
True	False	False	False	False	-1521.83081054688	-2906.51879882813	97.6044921875	0.750541150569916	0.928320586681366	0.651979506015778	110.431816101074	9718
True	False	False	False	False	-1531.11218261719	-2894.69458007813	17.7462711334229	0.762108087539673	0.940302610397339	0.706189274787903	60.125	962
True	False	False	False	False	-1520.6787109375	-3038.39697265625	171.917007446289	0.759923756122589	0.936174929141998	0.694775581359863	100.748390197754	15616
True	False	False	False	False	-1506.22338867188	-3022.17041015625	29.9468326568604	0.80851811170578	0.952666342258453	1	61.5925941467285	1663
True	False	False	False	False	-1512.67651367188	-2961.19287109375	120.896469116211	0.741812705993652	0.944620370864868	0.618682026863098	151.073394775391	16467
True	False	False	False	False	-1495.58972167969	-2915.12866210938	78.7490768432617	0.845463693141937	0.96546483039856	1	117.056335449219	8311
True	False	False	False	False	-1488.54321289063	-3013.6572265625	180.790130615234	0.799145638942719	0.948203265666962	1	175.2392578125	28564
True	False	False	False	False	-1479.59851074219	-3110.57104492188	194.099838256836	0.679955661296844	0.906306505203247	0.46369343996048	100.777145385742	17636
True	False	False	False	False	-1462.982421875	-3093.755859375	220.719253540039	0.651785612106323	0.94537490606308	0.415972262620926	103.819091796875	20660
True	False	False	False	False	-1476.13464355469	-2956.5751953125	138.64274597168	0.741000473499298	0.929817914962769	0.615824639797211	144.944000244141	18118
True	False	False	False	False	-1472.15759277344	-2590.89013671875	16.6371288299561	0.714476346969604	0.940302610397339	0.53786963224411	45.533332824707	683
True	False	False	False	False	-1445.11108398438	-3202.91040039063	11.0914192199707	0.673765122890472	0.928999543190002	0.452423572540283	57.4000015258789	574
True	False	False	False	False	-1443.52624511719	-3093.86474609375	67.6576614379883	0.470007002353668	0.928777635097504	0.224219232797623	69.4918060302734	4239
True	False	False	False	False	-1441.79772949219	-3051.46899414063	153.061584472656	0.486589044332504	0.895783483982086	0.237003102898598	115.724639892578	15970
True	False	False	False	False	-1437.77917480469	-2888.17333984375	143.079315185547	0.764712512493134	0.95111745595932	0.720741987228394	78.3178329467773	10103
True	False	False	False	False	-1433.4658203125	-3233.39770507813	215.173538208008	0.753779411315918	0.951211988925934	0.665771782398224	139.319580078125	27028
True	False	False	False	False	-1387.54821777344	-3203.30541992188	17.7462711334229	0.785398185253143	0.948912382125854	1	60.5	968
True	False	False	False	False	-1389.61462402344	-3101.16943359375	295.031768798828	0.699802994728088	0.940190374851227	0.503616988658905	124.161651611328	33027
True	False	False	False	False	-1395.33837890625	-3062.61376953125	97.6044921875	0.784017562866211	0.962716162204742	0.919521510601044	114.284088134766	10057
True	False	False	False	False	-1429.53381347656	-2989.2060546875	175.244430541992	0.757012546062469	0.948366940021515	0.680517315864563	85.037971496582	13436
True	False	False	False	False	-1430.77673339844	-2259.73291015625	13.3097038269043	0.80851811170578	0.94014710187912	1	43.4166679382324	521
True	False	False	False	False	-1428.29174804688	-2922.07763671875	226.264953613281	0.705394387245178	0.953864693641663	0.516114771366119	92.25	18819
True	False	False	False	False	-1407.08276367188	-3061.77294921875	33.2742576599121	0.745649039745331	0.950105845928192	0.63269704580307	81.8666687011719	2456
True	False	False	False	False	-1388.61804199219	-2982.12573242188	135.315322875977	0.808103084564209	0.953271329402924	1	100.204917907715	12225
True	False	False	False	False	-1380.14697265625	-1931.3779296875	211.846115112305	0.787330985069275	0.954195857048035	1	60.3507843017578	11527
True	False	False	False	False	-1377.21215820313	-2974.41186523438	74.3125076293945	0.688461124897003	0.930029213428497	0.480036944150925	143.895523071289	9641
True	False	False	False	False	-1375.86608886719	-3070.70336914063	90.9496383666992	0.730561852455139	0.923413753509521	0.581985175609589	160.853652954102	13190
True	False	False	False	False	-1375.81787109375	-3199.19604492188	15.5279874801636	0.740449011325836	0.937094211578369	0.613905251026154	65.2142868041992	913
True	False	False	False	False	-1375.0830078125	-3182.15795898438	215.173538208008	0.652752697467804	0.929083049297333	0.417472988367081	99.9948425292969	19399
True	False	False	False	False	-1374.40991210938	-3242.03857421875	262.866638183594	0.519737243652344	0.865841925144196	0.264548122882843	130.046417236328	30821
True	False	False	False	False	-1174.97265625	-3241.44165039063	56.5662384033203	0.639505863189697	0.959752023220062	0.397629857063293	64.9607849121094	3313
True	False	False	False	False	-1324.88928222656	-3236.05249023438	214.064392089844	0.620344877243042	0.936498641967773	0.371343523263931	83.0569915771484	16030
True	False	False	False	False	-1370.27233886719	-3223.88891601563	58.7845230102539	0.820813894271851	0.960615336894989	1	73.9245300292969	3918
True	False	False	False	False	-1342.5068359375	-3126.67065429688	268.412353515625	0.699378907680511	0.951456427574158	0.502694189548492	102.458679199219	24795
True	False	False	False	False	-1358.13427734375	-3005.84497070313	13.3097038269043	0.769369602203369	0.941614151000977	0.75	52.8333320617676	634
True	False	False	False	False	-1354.19775390625	-3099.828125	23.2919807434082	0.666415452957153	0.951272964477539	0.439655065536499	59.9523811340332	1259
True	False	False	False	False	-1320.53088378906	-3024.36865234375	170.807861328125	0.707926988601685	0.944543957710266	0.521990060806274	97.1233749389648	14957
True	False	False	False	False	-1353.103515625	-2986.12890625	165.262145996094	0.791833221912384	0.963109135627747	1	79.9127502441406	11907
True	False	False	False	False	-1316.50366210938	-3185.18725585938	327.196868896484	0.339946985244751	0.765152096748352	0.140833452343941	110.996612548828	32744
True	False	False	False	False	-1284.51708984375	-3165.91577148438	215.173538208008	0.628426969051361	0.923361778259277	0.382113456726074	126.809280395508	24601
True	False	False	False	False	-1308.75988769531	-3110.8916015625	14.4188451766968	0.742955923080444	0.934609174728394	0.622766435146332	61	793
True	False	False	False	False	-1305.73950195313	-2996.72509765625	45.4748191833496	0.72121262550354	0.944274544715881	0.555363178253174	54.7073173522949	2243
True	False	False	False	False	-1300.79345703125	-2970.2509765625	187.44499206543	0.802097499370575	0.94906085729599	1	99.3431930541992	16789
True	False	False	False	False	-1298.88439941406	-3097.30908203125	272.848907470703	0.66494083404541	0.95174515247345	0.437167584896088	95.134147644043	23403
True	False	False	False	False	-1286.75646972656	-3033.7578125	209.627822875977	0.67968875169754	0.941694438457489	0.463197261095047	99.3492050170898	18777
True	False	False	False	False	-1276.37451171875	-3157.76708984375	24.401123046875	0.760120630264282	0.941173493862152	0.695777595043182	88.6818161010742	1951
True	False	False	False	False	-1263.87170410156	-3074.47924804688	11.0914192199707	0.763594925403595	0.936281979084015	0.714360892772675	54.0999984741211	541
True	False	False	False	False	-1273.0009765625	-3018.80249023438	112.023338317871	0.747237205505371	0.965390563011169	0.638770759105682	144.554458618164	14600
True	False	False	False	False	-1257.91455078125	-3056.27880859375	118.678184509277	0.700915157794952	0.917737782001495	0.506053328514099	142.485977172852	15246
True	False	False	False	False	-1256.73718261719	-3229.67822265625	303.904907226563	0.496754169464111	0.885033667087555	0.245152875781059	111.412406921387	30527
True	False	False	False	False	-1164.09899902344	-3224.96142578125	267.30322265625	0.656086981296539	0.937523186206818	0.422714322805405	91.7012481689453	22100
True	False	False	False	False	-1242.75109863281	-3200.25268554688	24.401123046875	0.809059381484985	0.955780923366547	1	82.136360168457	1807
True	False	False	False	False	-1246.35021972656	-3099.5302734375	277.285491943359	0.396506994962692	0.802721679210663	0.173936203122139	124.391998291016	31098
True	False	False	False	False	-1240.29113769531	-3213.4931640625	195.208984375	0.750541150569916	0.936912834644318	0.651979506015778	128.505676269531	22617
True	False	False	False	False	-1171.10180664063	-3160.94946289063	25.5102653503418	0.705347895622253	0.952098965644836	0.516008198261261	72.9130401611328	1677
True	False	False	False	False	-1182.78112792969	-3151.35620117188	339.397430419922	0.300323247909546	0.747213363647461	0.119892403483391	106.973854064941	32734
True	False	False	False	False	-1216.83288574219	-3100.46704101563	45.4748191833496	0.768088281154633	0.948370218276978	0.741466164588928	61.2926826477051	2513
True	False	False	False	False	-1238.66369628906	-3078.85180664063	72.0942230224609	0.762581646442413	0.952563881874084	0.708754479885101	81.461540222168	5295
True	False	False	False	False	-1238.83056640625	-3003.1259765625	220.719253540039	0.639630198478699	0.891700506210327	0.397809356451035	113.216079711914	22530
True	False	False	False	False	-1230.81066894531	-3087.55834960938	32.1651153564453	0.820795118808746	0.961207389831543	1	80.4482727050781	2333
True	False	False	False	False	-1213.22607421875	-3135.47998046875	244.01123046875	0.502359688282013	0.914266347885132	0.249755471944809	152.218185424805	33488
True	False	False	False	False	-1141.08251953125	-3110.05004882813	188.554138183594	0.771320164203644	0.958929181098938	0.763850271701813	92.6764678955078	15755
True	False	False	False	False	-1186.61840820313	-3074.205078125	134.206176757813	0.792623698711395	0.954126596450806	1	74.8512420654297	9057
True	False	False	False	False	-1210.86389160156	-2774.00537109375	129.769607543945	0.766421258449554	0.954126596450806	0.730939626693726	84.3589706420898	9870
True	False	False	False	False	-1204.19897460938	-2786.28198242188	28.8376903533936	0.735885262489319	0.95398223400116	0.598617315292358	59.8076934814453	1555
True	False	False	False	False	-1179.88024902344	-3108.83715820313	171.917007446289	0.696822226047516	0.960310459136963	0.497202187776566	85.3290328979492	13226
True	False	False	False	False	-1178.85693359375	-3091.06396484375	19.9645557403564	0.776177406311035	0.943199634552002	0.804480254650116	64.4444427490234	1160
True	False	False	False	False	-1175.9765625	-3068.68798828125	12.2005615234375	0.741141617298126	0.928999543190002	0.616318583488464	65.4545440673828	720
True	False	False	False	False	-1144.77136230469	-3047.79125976563	98.7136306762695	0.514419198036194	0.933964669704437	0.259933769702911	67.2808990478516	5988
True	False	False	False	False	-1156.11071777344	-3035.68286132813	124.223899841309	0.656993448734283	0.956526219844818	0.424157619476318	85.2321395874023	9546
True	False	False	False	False	-1117.32348632813	-3258.79077148438	308.341461181641	0.524681627750397	0.879272937774658	0.268910706043243	85.399284362793	23741
True	False	False	False	False	-1034.16516113281	-3247.22485351563	204.082122802734	0.636238098144531	0.914702177047729	0.392957359552383	101.554344177246	18686
True	False	False	False	False	-1033.29711914063	-3229.79516601563	22.1828384399414	0.735508561134338	0.939309358596802	0.597400009632111	67.25	1345
True	False	False	False	False	-1099.01831054688	-3183.0244140625	24.401123046875	0.809059381484985	0.955780923366547	1	66.2272720336914	1457
True	False	False	False	False	-1095.31311035156	-3099.40966796875	13.3097038269043	0.718682765960693	0.943570137023926	0.54864364862442	52.8333320617676	634
True	False	False	False	False	-1097.01110839844	-3073.54296875	309.450592041016	0.585913479328156	0.926268696784973	0.329808443784714	95.8064498901367	26730
True	False	False	False	False	-1091.20825195313	-3168.34033203125	230.701522827148	0.801323413848877	0.959489047527313	1	115.408653259277	24005
True	False	False	False	False	-1081.43713378906	-3228.53002929688	28.8376903533936	0.583806872367859	0.923993706703186	0.327465921640396	74.961540222168	1949
True	False	False	False	False	-1079.58984375	-3212.75634765625	297.250030517578	0.710041522979736	0.941785871982574	0.527005314826965	129.671646118164	34752
True	False	False	False	False	-1006.7861328125	-3180.67578125	21.0736961364746	0.58267867565155	0.948983788490295	0.326219737529755	79.8947372436523	1518
True	False	False	False	False	-1073.771484375	-3121.57885742188	131.987884521484	0.779522478580475	0.96599406003952	0.840783715248108	93.3697509765625	11111
True	False	False	False	False	-1070.26989746094	-3170.5654296875	39.9291114807129	0.849917888641357	0.964570224285126	1	62.8055572509766	2261
True	False	False	False	False	-1040.60339355469	-3139.94873046875	151.952453613281	0.81213653087616	0.965713500976563	1	76.3430633544922	10459
True	False	False	False	False	-1061.84008789063	-3080.37841796875	174.135284423828	0.633660793304443	0.952416479587555	0.389329850673676	112.910827636719	17727
True	False	False	False	False	-1062.57556152344	-2310.15112304688	258.430084228516	0.8448446393013	0.960698366165161	1	67.1201705932617	15639
True	False	False	False	False	-1043.96105957031	-2794.16015625	234.028945922852	0.803200364112854	0.961283147335052	1	85.6824645996094	18079
True	False	False	False	False	-1024.01232910156	-2616.37548828125	265.084930419922	0.759836316108704	0.944591403007507	0.694332182407379	80.9121322631836	19338
True	False	False	False	False	-1012.88879394531	-1897.07348632813	229.592376708984	0.765733182430267	0.961385309696198	0.726765692234039	63.1207733154297	13066
True	False	False	False	False	-1010.27307128906	-3131.04907226563	148.625015258789	0.782643020153046	0.950619280338287	0.888168036937714	137.104476928711	18372
True	False	False	False	False	-1004.69757080078	-3209.80517578125	200.754699707031	0.746109485626221	0.940333843231201	0.634440541267395	83.5524826049805	15123
True	False	False	False	False	-1004.28021240234	-3169.95458984375	156.389007568359	0.552554965019226	0.89431244134903	0.294929057359695	129.4326171875	18250
True	False	False	False	False	-985.715148925781	-2648.09521484375	242.902084350586	0.816911041736603	0.964296817779541	1	73.8675765991211	16177
True	False	False	False	False	-988.891540527344	-2564.48388671875	265.084930419922	0.685653686523438	0.965994238853455	0.474525362253189	87.6485366821289	20948
True	False	False	False	False	-978.10498046875	-3128.0068359375	124.223899841309	0.774550676345825	0.966538786888123	0.789673984050751	87.75	9828
True	False	False	False	False	-971.638610839844	-2525.32690429688	176.353576660156	0.824980556964874	0.957892000675201	1	67.1069183349609	10670
True	False	False	False	False	-978.070434570313	-2219.515625	219.610107421875	0.576453566551208	0.940838754177094	0.319446384906769	58.8737373352051	11657
True	False	False	False	False	-968.830932617188	-1902.57861328125	196.318130493164	0.607136130332947	0.941583335399628	0.354633659124374	54.6271171569824	9669
True	False	False	False	False	-968.101135253906	-2490.12426757813	225.155807495117	0.730036079883575	0.945799112319946	0.580405533313751	77.1625595092773	15664
True	False	False	False	False	-967.208801269531	-3242.91040039063	392.636260986328	0.508877635002136	0.897279620170593	0.255208611488342	90.9011306762695	32179
True	False	False	False	False	-965.899169921875	-3382.96044921875	82.0765075683594	0.711891770362854	0.942663311958313	0.531479299068451	78.4459457397461	5805
True	False	False	False	False	-875.787719726563	-3361.724609375	248.447799682617	0.629498183727264	0.898734450340271	0.383574455976486	122.598213195801	27462
True	False	False	False	False	-962.671630859375	-3285.009765625	259.539215087891	0.605311691761017	0.908509492874146	0.352406084537506	109.132476806641	25537
True	False	False	False	False	-961.520385742188	-3186.08203125	170.807861328125	0.82663369178772	0.956631183624268	1	87.831169128418	13526
True	False	False	False	False	-961.404052734375	-3343.27514648438	73.203369140625	0.461672514677048	0.922793030738831	0.218017369508743	86.1818161010742	5688
True	False	False	False	False	-945.320068359375	-3331.654296875	159.716445922852	0.571213245391846	0.919047892093658	0.313874661922455	120.701385498047	17381
True	False	False	False	False	-910.268920898438	-3305.08422851563	22.1828384399414	0.755204319953918	0.938502132892609	0.672140836715698	56.4500007629395	1129
True	False	False	False	False	-939.544372558594	-3158.916015625	186.335845947266	0.804924726486206	0.954822361469269	1	75.5714263916016	12696
True	False	False	False	False	-956.113403320313	-2438.29663085938	281.722045898438	0.83848363161087	0.960032522678375	1	86.2559051513672	21909
True	False	False	False	False	-940.602844238281	-3133.95678710938	130.878753662109	0.816044509410858	0.959395885467529	1	84.2711868286133	9944
True	False	False	False	False	-933.893737792969	-2532.97021484375	196.318130493164	0.72962087392807	0.943166553974152	0.579165399074554	62.2711868286133	11022
True	False	False	False	False	-938.963012695313	-1940.22534179688	221.828384399414	0.752314388751984	0.955154001712799	0.659420132637024	55.4599990844727	11092
True	False	False	False	False	-932.458618164063	-3299.16284179688	170.807861328125	0.818404853343964	0.94661009311676	1	81.1883087158203	12503
True	False	False	False	False	-907.346130371094	-3270.54443359375	22.1828384399414	0.755204319953918	0.946847438812256	0.672140836715698	56.4500007629395	1129
True	False	False	False	False	-903.651977539063	-3251.01196289063	219.610107421875	0.775928199291229	0.952577829360962	0.802115738391876	87.2676773071289	17279
True	False	False	False	False	-931.751892089844	-3109.78515625	47.6931037902832	0.82086455821991	0.968140959739685	1	56.3023262023926	2421
True	False	False	False	False	-925.570861816406	-2577.10717773438	103.150199890137	0.779191911220551	0.961541295051575	0.836726665496826	75.6881713867188	7039
True	False	False	False	False	-922.95263671875	-2215.58325195313	185.226699829102	0.654444515705109	0.954805016517639	0.420119255781174	72.5688629150391	12119
True	False	False	False	False	-918.625549316406	-3155.74609375	36.6016845703125	0.606794536113739	0.922983646392822	0.354215174913406	54.8787879943848	1811
True	False	False	False	False	-910.92333984375	-3095.4833984375	164.153015136719	0.709100365638733	0.947564423084259	0.5247603058815	86.7837829589844	12844
True	False	False	False	False	-906.494384765625	-2627.43408203125	159.716445922852	0.811793208122253	0.960115194320679	1	66.8402786254883	9625
True	False	False	False	False	-900.955749511719	-2508.04418945313	179.680999755859	0.794242918491364	0.965082406997681	1	67.598762512207	10951
True	False	False	False	False	-901.17138671875	-2003.74768066406	156.389007568359	0.684706628322601	0.965975105762482	0.472692757844925	52.0070915222168	7333
True	False	False	False	False	-905.250610351563	-1993.8779296875	13.3097038269043	0.769369602203369	0.941614151000977	0.75	38.0833320617676	457
True	False	False	False	False	-899.232788085938	-2174.31323242188	137.533599853516	0.770503997802734	0.971667587757111	0.757918477058411	52.0967750549316	6460
True	False	False	False	False	-898.792114257813	-1914.0185546875	164.153015136719	0.767906427383423	0.95661062002182	0.740287721157074	52.5	7770
True	False	False	False	False	-897.528015136719	-3269.4814453125	15.5279874801636	0.774550676345825	0.945763468742371	0.789673984050751	57.9285697937012	811
True	False	False	False	False	-886.823059082031	-3317.302734375	247.338653564453	0.678117990493774	0.915679514408112	0.460295975208282	100.789237976074	22476
True	False	False	False	False	-880.851135253906	-3206.7255859375	251.77522277832	0.501014113426208	0.863164782524109	0.248643398284912	125.973571777344	28596
True	False	False	False	False	-881.939758300781	-3117.71459960938	135.315322875977	0.758076548576355	0.960109293460846	0.685611963272095	96.7622985839844	11805
True	False	False	False	False	-882.103576660156	-2576.896484375	157.498153686523	0.754633009433746	0.951882898807526	0.669563829898834	69.0070419311523	9799
True	False	False	False	False	-880.768920898438	-3137.95947265625	43.256534576416	0.730620563030243	0.950805008411407	0.582162261009216	61.6923065185547	2406
True	False	False	False	False	-875.210144042969	-3422.42333984375	196.318130493164	0.660243153572083	0.902379333972931	0.42939892411232	123.141242980957	21796
True	False	False	False	False	-804.842651367188	-3419.12548828125	77.6399383544922	0.765458166599274	0.95157253742218	0.725123286247253	119.300003051758	8351
True	False	False	False	False	-787.727111816406	-3381.59790039063	169.698715209961	0.442169308662415	0.799698293209076	0.204043716192245	110.35294342041	16884
True	False	False	False	False	-851.677001953125	-3264.2861328125	200.754699707031	0.689001262187958	0.956438362598419	0.481111228466034	91.5911636352539	16578
True	False	False	False	False	-872.750915527344	-3190.03247070313	9.98227787017822	0.754574596881866	0.933233201503754	0.669301986694336	70.4444427490234	634
True	False	False	False	False	-872.009460449219	-3155.95849609375	133.097030639648	0.745649039745331	0.945653915405273	0.63269704580307	88.2416687011719	10589
True	False	False	False	False	-860.624145507813	-3108.13427734375	123.114753723145	0.789175748825073	0.955830276012421	1	100.252250671387	11128
True	False	False	False	False	-862.426147460938	-2171.66748046875	234.028945922852	0.584451198577881	0.943046808242798	0.328180223703384	80.9241714477539	17075
True	False	False	False	False	-858.395385742188	-2550.958984375	230.701522827148	0.81511652469635	0.956453382968903	1	68.2355804443359	14193
True	False	False	False	False	-856.278686523438	-2483.5537109375	199.645553588867	0.806145071983337	0.960878849029541	1	77.9499969482422	14031
True	False	False	False	False	-852.208129882813	-2004.72241210938	112.023338317871	0.801285207271576	0.951756834983826	1	46.0594062805176	4652
True	False	False	False	False	-849.279479980469	-3123.166015625	18.8554134368896	0.733056426048279	0.952117681503296	0.589630365371704	52.764705657959	897
True	False	False	False	False	-848.049682617188	-3357.10668945313	298.359191894531	0.80933541059494	0.951804041862488	1	129.420074462891	34814
True	False	False	False	False	-840.54541015625	-3315.0625	303.904907226563	0.520221531391144	0.839680671691895	0.264972299337387	107.029197692871	29326
True	False	False	False	False	-770.009826660156	-3272.78955078125	158.607299804688	0.75994735956192	0.945936024188995	0.694895327091217	84.7342681884766	12117
True	False	False	False	False	-844.295837402344	-3225.43798828125	197.427261352539	0.789934456348419	0.957011222839355	1	88.5674133300781	15765
True	False	False	False	False	-845.760925292969	-2034.78674316406	226.264953613281	0.792634010314941	0.960425019264221	1	56.1764717102051	11460
True	False	False	False	False	-840.452087402344	-3238.75854492188	21.0736961364746	0.765837788581848	0.936461865901947	0.727394282817841	67.1578979492188	1276
True	False	False	False	False	-824.865905761719	-3222.84228515625	16.6371288299561	0.714476346969604	0.940302610397339	0.53786963224411	64.0666656494141	961
True	False	False	False	False	-839.924072265625	-3189.12744140625	72.0942230224609	0.802704334259033	0.950513124465942	1	157.461532592773	10235
True	False	False	False	False	-840.252197265625	-2730.62231445313	187.44499206543	0.809715926647186	0.964971780776978	1	88.2721862792969	14918
True	False	False	False	False	-822.308654785156	-2528.74340820313	222.937530517578	0.780977606773376	0.96088433265686	0.860425651073456	82.3930358886719	16561
True	False	False	False	False	-840.072631835938	-1920.62683105469	135.315322875977	0.661483466625214	0.94290953874588	0.431427508592606	47.1147537231445	5748
True	False	False	False	False	-823.763000488281	-2124.34033203125	200.754699707031	0.775921285152435	0.968031406402588	0.802050530910492	71.7569046020508	12988
True	False	False	False	False	-821.6875	-3200.19189453125	272.848907470703	0.756108999252319	0.959007322788239	0.676289081573486	123.174797058105	30301
True	False	False	False	False	-821.026550292969	-3127.93188476563	127.551322937012	0.836821675300598	0.969339847564697	1	79.7217407226563	9168
True	False	False	False	False	-818.189636230469	-2242.82348632813	188.554138183594	0.788782000541687	0.960890352725983	1	60.4941177368164	10284
True	False	False	False	False	-820.613159179688	-2168.11694335938	366.016845703125	0.839474499225616	0.963646054267883	1	71.4424209594727	23576
True	False	False	False	False	-802.659484863281	-2331.6279296875	147.515884399414	0.757547676563263	0.969632744789124	0.683063745498657	55.5789489746094	7392
True	False	False	False	False	-759.045837402344	-2148.81518554688	337.179138183594	0.762764632701874	0.947382152080536	0.709754824638367	72.6644744873047	22090
True	False	False	False	False	-796.450134277344	-1990.75756835938	253.993499755859	0.814059674739838	0.951212584972382	1	62.633186340332	14343
True	False	False	False	False	-798.729187011719	-1934.96765136719	237.356369018555	0.798260092735291	0.966469764709473	1	61.8831787109375	13243
True	False	False	False	False	-762.518188476563	-2055.880859375	199.645553588867	0.798810124397278	0.954150259494781	1	68.5944442749023	12347
True	False	False	False	False	-756.739013671875	-3310.85693359375	31.0559749603271	0.647358953952789	0.951878786087036	0.409211099147797	80.9642868041992	2267
True	False	False	False	False	-752.673522949219	-3232.74291992188	156.389007568359	0.767703473567963	0.968997180461884	0.738981306552887	76.0354614257813	10721
True	False	False	False	False	-755.35546875	-3167.66040039063	171.917007446289	0.687864303588867	0.964409053325653	0.478855133056641	74.6645126342773	11573
True	False	False	False	False	-749.206909179688	-3396.32543945313	170.807861328125	0.692326605319977	0.957869291305542	0.487827599048615	91.6623382568359	14116
True	False	False	False	False	-737.942199707031	-3334.7578125	161.934722900391	0.650378227233887	0.945385992527008	0.41380363702774	142.547943115234	20812
True	False	False	False	False	-746.291870117188	-3316.62377929688	115.350761413574	0.586295127868652	0.898151934146881	0.330235064029694	129.480773925781	13466
True	False	False	False	False	-745.545715332031	-2236.21557617188	316.10546875	0.829743802547455	0.963823318481445	1	66.0456161499023	18823
True	False	False	False	False	-741.572875976563	-1967.68298339844	263.975769042969	0.731520116329193	0.95905339717865	0.584892332553864	59.5210075378418	14166
True	False	False	False	False	-735.988830566406	-3298.25805664063	144.188446044922	0.674512386322021	0.94989287853241	0.453758031129837	97.961540222168	12735
True	False	False	False	False	-732.155456542969	-2041.16125488281	210.736968994141	0.61348819732666	0.965771615505219	0.36253809928894	62.3263168334961	11842
True	False	False	False	False	-729.515808105469	-3323.5673828125	36.6016845703125	0.779091417789459	0.951372683048248	0.835518538951874	81.8484878540039	2701
True	False	False	False	False	-708.988098144531	-3314.06298828125	330.524291992188	0.752863764762878	0.945312082767487	0.661779522895813	138.412750244141	41247
True	False	False	False	False	-728.897521972656	-3216.22631835938	27.7285480499268	0.81305855512619	0.95841646194458	1	51.8800010681152	1297
True	False	False	False	False	-722.404907226563	-3259.56201171875	290.595184326172	0.757178783416748	0.952368140220642	0.681305050849915	80.2938919067383	21037
True	False	False	False	False	-712.369201660156	-2125.70141601563	265.084930419922	0.65531462430954	0.954921901226044	0.4214908182621	91.0836791992188	21769
True	False	False	False	False	-707.783447265625	-3446.65454101563	137.533599853516	0.762256264686584	0.952194273471832	0.706988096237183	95.2661285400391	11813
True	False	False	False	False	-706.088073730469	-3435.94482421875	14.4188451766968	0.805326879024506	0.942608833312988	1	76.461540222168	994
True	False	False	False	False	-683.113586425781	-3433.82983398438	28.8376903533936	0.778573036193848	0.945234656333923	0.82945716381073	53.6153831481934	1394
True	False	False	False	False	-582.79736328125	-3432.59790039063	259.539215087891	0.581475496292114	0.927364647388458	0.324897080659866	110.252136230469	25799
True	False	False	False	False	-677.770629882813	-3318.19165039063	170.807861328125	0.698725283145905	0.916835129261017	0.501278698444366	122.480522155762	18862
True	False	False	False	False	-686.083862304688	-3261.00732421875	16.6371288299561	0.76893937587738	0.947792708873749	0.747088372707367	63.1333351135254	947
True	False	False	False	False	-695.573791503906	-1952.81384277344	184.117568969727	0.656136572360992	0.952373743057251	0.422793030738831	58.5602416992188	9721
True	False	False	False	False	-676.079162597656	-3281.10131835938	46.5839614868164	0.752402067184448	0.94376403093338	0.659794867038727	55.7857131958008	2343
True	False	False	False	False	-670.859680175781	-3255.21997070313	240.683807373047	0.684598743915558	0.945409059524536	0.472484886646271	101.405532836914	22005
True	False	False	False	False	-675.3486328125	-3134.39404296875	131.987884521484	0.695033729076385	0.932759404182434	0.493430703878403	93.6470565795898	11144
True	False	False	False	False	-673.550598144531	-3195.123046875	15.5279874801636	0.800106346607208	0.94487601518631	1	53	742
True	False	False	False	False	-663.226989746094	-3172.4951171875	89.8404998779297	0.69965648651123	0.931887984275818	0.503297805786133	124.283950805664	10067
True	False	False	False	False	-655.023864746094	-3390.07373046875	505.768737792969	0.37424299120903	0.880123496055603	0.160407587885857	142.048248291016	64774
True	False	False	False	False	-629.105529785156	-3405.40112304688	160.825576782227	0.65186595916748	0.943033218383789	0.41609662771225	104.558624267578	15161
True	False	False	False	False	-652.4765625	-3359.32299804688	168.589569091797	0.705263912677765	0.913660049438477	0.515815854072571	138.460525512695	21046
True	False	False	False	False	-644.443420410156	-3220.72998046875	194.099838256836	0.769586682319641	0.953869760036469	0.751487255096436	93.7714309692383	16410
True	False	False	False	False	-635.3603515625	-1991.26257324219	84.2947845458984	0.636758983135223	0.888508021831512	0.39369660615921	98.8815765380859	7515
True	False	False	False	False	-628.883117675781	-1949.93493652344	18.8554134368896	0.809739828109741	0.949675559997559	1	31.529411315918	536
True	False	False	False	False	-626.569396972656	-3332.11474609375	209.627822875977	0.648297905921936	0.915112853050232	0.410630732774734	121.291007995605	22924
True	False	False	False	False	-621.490234375	-3290.21899414063	146.40673828125	0.59890741109848	0.922157168388367	0.344731509685516	80.75	10659
True	False	False	False	False	-606.941833496094	-2181.97436523438	302.795745849609	0.743202269077301	0.956823289394379	0.623656630516052	64.6630020141602	17653
True	False	False	False	False	-606.904418945313	-3226.03149414063	171.917007446289	0.752691686153412	0.963495850563049	0.661037564277649	86.348388671875	13384
True	False	False	False	False	-593.848327636719	-3364.6044921875	358.252838134766	0.688706815242767	0.935380458831787	0.480524986982346	147.030960083008	47491
True	False	False	False	False	-545.318603515625	-3361.79956054688	15.5279874801636	0.717676758766174	0.928345501422882	0.546022891998291	78.7142868041992	1102
True	False	False	False	False	-560.865295410156	-3360.50903320313	344.943145751953	0.340369641780853	0.695329785346985	0.141066044569016	127.8681640625	39767
True	False	False	False	False	-558.652465820313	-3308.9599609375	31.0559749603271	0.661047279834747	0.935441792011261	0.430712252855301	61.5357131958008	1723
True	False	False	False	False	-576.44677734375	-3249.8564453125	44.3656768798828	0.799694657325745	0.95525187253952	1	53.125	2125
True	False	False	False	False	-593.502075195313	-3190.08422851563	169.698715209961	0.764707982540131	0.94644433259964	0.720715999603271	87.7320251464844	13423
True	False	False	False	False	-588.554138183594	-2140.17163085938	174.135284423828	0.699379324913025	0.942027866840363	0.502695083618164	54.8280258178711	8608
True	False	False	False	False	-588.2119140625	-2465.68017578125	241.792938232422	0.546982526779175	0.923430979251862	0.289521425962448	73.3532104492188	15991
True	False	False	False	False	-558.671691894531	-2204.41796875	205.191253662109	0.839377820491791	0.968805849552155	1	56.6486473083496	10480
True	False	False	False	False	-585.718017578125	-2066.76586914063	209.627822875977	0.803002655506134	0.957937300205231	1	76.338623046875	14428
True	False	False	False	False	-584.264343261719	-1939.73864746094	173.026138305664	0.662795841693878	0.961896121501923	0.433591425418854	55.1282043457031	8600
True	False	False	False	False	-581.454162597656	-2181.86181640625	138.64274597168	0.827974438667297	0.951823532581329	1	65.6880035400391	8211
True	False	False	False	False	-556.096801757813	-2159.63745117188	158.607299804688	0.71760094165802	0.938992023468018	0.545826494693756	70.7832183837891	10122
True	False	False	False	False	-553.845642089844	-3195.03198242188	224.046676635742	0.78486305475235	0.961533904075623	0.94912451505661	91.8613891601563	18556
True	False	False	False	False	-553.169616699219	-3284.39453125	412.600799560547	0.706286132335663	0.933072924613953	0.518167555332184	114.150535583496	42464
True	False	False	False	False	-542.705749511719	-2255.45068359375	225.155807495117	0.701936602592468	0.937164008617401	0.508312046527863	58.694580078125	11915
True	False	False	False	False	-550.203796386719	-2130.7744140625	228.483245849609	0.559149146080017	0.912103056907654	0.30147260427475	55.7669906616211	11488
True	False	False	False	False	-537.440673828125	-3312.34497070313	131.987884521484	0.687818884849548	0.947114109992981	0.478765517473221	82.2773132324219	9791
True	False	False	False	False	-527.830810546875	-3285.24633789063	322.760314941406	0.44147253036499	0.76913720369339	0.203557774424553	97.6460494995117	28415
True	False	False	False	False	-537.229553222656	-3210.92700195313	164.153015136719	0.778728127479553	0.955236971378326	0.831242144107819	74.5675659179688	11036
True	False	False	False	False	-523.237487792969	-2506.42602539063	187.44499206543	0.766782999038696	0.949548840522766	0.733172476291656	68.8639068603516	11638
True	False	False	False	False	-518.498413085938	-2101.01025390625	320.542022705078	0.349183917045593	0.704313993453979	0.145964249968529	62.8166084289551	18154
True	False	False	False	False	-516.406555175781	-1921.65014648438	179.680999755859	0.661957681179047	0.939479768276215	0.432207375764847	59.4691352844238	9634
True	False	False	False	False	-516.021118164063	-3237.06127929688	207.409545898438	0.596421658992767	0.918761670589447	0.341811299324036	82.0374298095703	15341
True	False	False	False	False	-511.677673339844	-3509.44140625	276.176330566406	0.132210865616798	0.935999274253845	0.0460491329431534	101.939758300781	25383
True	False	False	False	False	-387.409759521484	-3509.66284179688	55.4570960998535	0.761327385902405	0.956557810306549	0.702032923698425	97.1600036621094	4858
True	False	False	False	False	-454.81103515625	-3502.53979492188	53.2388153076172	0.67471969127655	0.942984759807587	0.454129457473755	102.958335876465	4942
True	False	False	False	False	-421.037261962891	-3501.44580078125	218.500961303711	0.822252631187439	0.962906360626221	1	139.862945556641	27553
True	False	False	False	False	-390.005767822266	-3494.40356445313	144.188446044922	0.759280562400818	0.957247018814087	0.691536962985992	104.769233703613	13620
True	False	False	False	False	-463.697265625	-3493.6708984375	324.978576660156	0.395991176366806	0.897400796413422	0.173614829778671	126	36918
True	False	False	False	False	-504.638427734375	-3443.02319335938	23.2919807434082	0.682969212532043	0.94746345281601	0.469364792108536	62.3333320617676	1309
True	False	False	False	False	-511.031616210938	-2021.29797363281	215.173538208008	0.834746718406677	0.961170852184296	1	61.5309295654297	11937
True	False	False	False	False	-504.657806396484	-3197.89135742188	169.698715209961	0.841518878936768	0.957418978214264	1	100.712417602539	15409
True	False	False	False	False	-504.532806396484	-3489.3974609375	280.612915039063	0.448614895343781	0.889219522476196	0.208581432700157	103.189720153809	26107
True	False	False	False	False	-476.365020751953	-3485.78247070313	58.7845230102539	0.788068115711212	0.950935184955597	1	107.792449951172	5713
True	False	False	False	False	-443.539154052734	-3478.99780273438	31.0559749603271	0.647358953952789	0.936113715171814	0.409211099147797	68.5	1918
True	False	False	False	False	-489.547973632813	-3443.3369140625	179.680999755859	0.812946498394012	0.95198255777359	1	78.4938278198242	12716
True	False	False	False	False	-504.307861328125	-3412.40356445313	277.285491943359	0.774268627166748	0.955517411231995	0.787245988845825	113.019996643066	28255
True	False	False	False	False	-492.736358642578	-3364.5126953125	574.535522460938	0.31961464881897	0.67427122592926	0.129879683256149	158.368728637695	82035
True	False	False	False	False	-498.498321533203	-3230.728515625	28.8376903533936	0.778573036193848	0.949588060379028	0.82945716381073	54.230770111084	1410
True	False	False	False	False	-501.695281982422	-2293.14331054688	98.7136306762695	0.759070038795471	0.966806530952454	0.690488159656525	41.8089904785156	3721
True	False	False	False	False	-495.839233398438	-2057.8095703125	224.046676635742	0.808238804340363	0.960965275764465	1	63.1485137939453	12756
True	False	False	False	False	-491.625396728516	-3314.41235351563	137.533599853516	0.770503997802734	0.973650693893433	0.757918477058411	102.387100219727	12696
True	False	False	False	False	-491.195709228516	-2628.677734375	252.884368896484	0.744351923465729	0.961270034313202	0.627858221530914	91.0087738037109	20750
True	False	False	False	False	-480.914947509766	-3476.521484375	19.9645557403564	0.725530564785004	0.936461865901947	0.56728732585907	81.6666641235352	1470
True	False	False	False	False	-383.552124023438	-3465.033203125	103.150199890137	0.756144464015961	0.95276540517807	0.676453411579132	92.0645141601563	8562
True	False	False	False	False	-454.655334472656	-3429.25219726563	445.875061035156	0.617796421051025	0.9146369099617	0.368036448955536	101.890548706055	40960
True	False	False	False	False	-458.680206298828	-3286.30737304688	176.353576660156	0.593099772930145	0.953168570995331	0.337958216667175	77.1383666992188	12265
True	False	False	False	False	-478.567657470703	-3248.34033203125	250.666076660156	0.82910031080246	0.957866728305817	1	87.0442504882813	19672
True	False	False	False	False	-467.751037597656	-3227.28051757813	187.44499206543	0.696643650531769	0.937996327877045	0.496823012828827	136.905319213867	23137
True	False	False	False	False	-458.931579589844	-2011.95166015625	235.138092041016	0.823717653751373	0.956639170646667	1	82.8349075317383	17561
True	False	False	False	False	-457.705902099609	-3266.62939453125	25.5102653503418	0.459824413061142	0.94414895772934	0.216661468148232	56.2608680725098	1294
True	False	False	False	False	-447.974914550781	-3224.90649414063	9.98227787017822	0.687235474586487	0.9244145154953	0.47761595249176	54.8888893127441	494
True	False	False	False	False	-453.234924316406	-3205.92724609375	244.01123046875	0.820641219615936	0.961223840713501	1	89.1954574584961	19623
True	False	False	False	False	-449.190246582031	-2547.58056640625	296.140899658203	0.811917066574097	0.962046504020691	1	74.6404495239258	19929
True	False	False	False	False	-444.016876220703	-2178.34252929688	280.612915039063	0.667542219161987	0.966431498527527	0.44157201051712	58.7667999267578	14868
True	False	False	False	False	-441.197387695313	-3399.72827148438	244.01123046875	0.740235030651093	0.934424698352814	0.613164842128754	113.059089660645	24873
True	False	False	False	False	-434.178161621094	-3289.974609375	14.4188451766968	0.742955923080444	0.94487601518631	0.622766435146332	47.9230766296387	623
True	False	False	False	False	-429.147003173828	-1972.47985839844	117.569046020508	0.737970054149628	0.964942514896393	0.605473518371582	45.4528312683105	4818
True	False	False	False	False	-427.167297363281	-2332.06567382813	123.114753723145	0.755423963069916	0.958860516548157	0.673140406608582	66.5675659179688	7389
True	False	False	False	False	-425.6572265625	-3445.0693359375	212.955261230469	0.682530403137207	0.942441284656525	0.46853107213974	76.65625	14718
True	False	False	False	False	-423.922943115234	-3408.82763671875	34.3833999633789	0.830578744411469	0.962256669998169	1	64.5161285400391	2000
True	False	False	False	False	-412.428253173828	-3336.29125976563	64.3302307128906	0.743308067321777	0.946393847465515	0.624039947986603	57	3306
True	False	False	False	False	-424.028747558594	-3268.06811523438	160.825576782227	0.704130887985229	0.957510352134705	0.513235092163086	71.7241363525391	10400
True	False	False	False	False	-419.162811279297	-3233.31518554688	160.825576782227	0.817430675029755	0.952883720397949	1	74.2551727294922	10767
True	False	False	False	False	-417.666137695313	-3211.07250976563	151.952453613281	0.678159356117249	0.955116391181946	0.460371941328049	74.0802917480469	10149
True	False	False	False	False	-401.03662109375	-3320.57641601563	180.790130615234	0.644278645515442	0.962129294872284	0.40460729598999	88.9386520385742	14497
True	False	False	False	False	-399.824096679688	-3289.24096679688	9.98227787017822	0.754574596881866	0.933233201503754	0.669301986694336	53.3333320617676	480
True	False	False	False	False	-398.437194824219	-2701.22705078125	45.4748191833496	0.73448771238327	0.938015878200531	0.594133496284485	99.1219482421875	4064
True	False	False	False	False	-396.780364990234	-2653.85180664063	318.32373046875	0.800723075866699	0.962317228317261	1	83.7526168823242	24037
True	False	False	False	False	-395.958557128906	-1921.06384277344	123.114753723145	0.776449203491211	0.95916348695755	0.80710357427597	55.2162170410156	6129
True	False	False	False	False	-393.826477050781	-3368.51098632813	269.521484375	0.68995600938797	0.912371873855591	0.483021408319473	133.115219116211	32347
True	False	False	False	False	-348.519989013672	-3328.38940429688	173.026138305664	0.740397691726685	0.947892546653748	0.613727450370789	93.5064086914063	14587
True	False	False	False	False	-393.353698730469	-2750.77416992188	179.680999755859	0.794242918491364	0.956790804862976	1	61	9882
True	False	False	False	False	-386.518707275391	-2307.01147460938	201.863830566406	0.756869316101074	0.957435190677643	0.679841101169586	60.8956031799316	11083
True	False	False	False	False	-386.027587890625	-3281.86743164063	107.586769104004	0.802616775035858	0.964069128036499	1	127.670104980469	12384
True	False	False	False	False	-355.411956787109	-3275.58520507813	116.459907531738	0.75159102678299	0.968085885047913	0.656353294849396	76.1523818969727	7996
True	False	False	False	False	-369.040679931641	-3234.65966796875	160.825576782227	0.797517895698547	0.954780399799347	1	90.3517227172852	13101
True	False	False	False	False	-363.678924560547	-3261.4326171875	153.061584472656	0.670138359069824	0.944755375385284	0.446043819189072	133.159423828125	18376
True	False	False	False	False	-345.3544921875	-3474.46044921875	206.300399780273	0.571692168712616	0.89375239610672	0.314379096031189	139.82258605957	26007
True	False	False	False	False	-344.122406005859	-3234.29443359375	133.097030639648	0.83940452337265	0.96275532245636	1	82.9333343505859	9952
True	False	False	False	False	-341.002716064453	-3497.67822265625	295.031768798828	0.579612076282501	0.896654963493347	0.322861582040787	122.624061584473	32618
True	False	False	False	False	-270.176300048828	-3471.94604492188	12.2005615234375	0.741141617298126	0.928999543190002	0.616318583488464	66.7272720336914	734
True	False	False	False	False	-327.545227050781	-3470.42236328125	109.805053710938	0.795083343982697	0.947537839412689	1	184.474746704102	18263
True	False	False	False	False	-319.565246582031	-3427.78833007813	338.288299560547	0.694569945335388	0.935300767421722	0.492461800575256	130.43278503418	39782
True	False	False	False	False	-339.663818359375	-2268.49609375	189.663269042969	0.819298386573792	0.969175755977631	1	55.8654975891113	9553
True	False	False	False	False	-339.193878173828	-3351.04809570313	236.24723815918	0.772325813770294	0.953333914279938	0.771459460258484	93.4413146972656	19903
True	False	False	False	False	-327.716003417969	-3266.59912109375	127.551322937012	0.753320038318634	0.939312398433685	0.663759410381317	117.286956787109	13488
True	False	False	False	False	-335.017272949219	-3219.45288085938	105.36848449707	0.810243308544159	0.957231283187866	1	81.8842086791992	7779
True	False	False	False	False	-323.159759521484	-3209.98901367188	107.586769104004	0.7348473072052	0.954405546188354	0.595278739929199	88.7628860473633	8610
True	False	False	False	False	-332.858612060547	-2212.93139648438	225.155807495117	0.721633672714233	0.946161448955536	0.55650007724762	61.4137916564941	12467
True	False	False	False	False	-323.785125732422	-2094.87524414063	208.518692016602	0.736739933490753	0.949962854385376	0.601403117179871	61.2606391906738	11517
True	False	False	False	False	-306.784271240234	-3460.44873046875	156.389007568359	0.691285490989685	0.956061124801636	0.485705524682999	74.4751739501953	10501
True	False	False	False	False	-267.614410400391	-3458.64428710938	225.155807495117	0.662734389305115	0.935445785522461	0.433489680290222	95.0443344116211	19294
True	False	False	False	False	-269.158111572266	-3355.95068359375	257.320922851563	0.731921255588531	0.959882318973541	0.586120128631592	98.3491363525391	22817
True	False	False	False	False	-297.932556152344	-3333.05981445313	187.44499206543	0.705384194850922	0.940405309200287	0.516091406345367	94.1301803588867	15908
True	False	False	False	False	-280.448547363281	-3310.91430664063	34.3833999633789	0.812275528907776	0.95572304725647	1	50.0967750549316	1553
True	False	False	False	False	-289.642150878906	-3252.91650390625	191.881561279297	0.784931659698486	0.956036388874054	0.952417612075806	76.4624252319336	13228
True	False	False	False	False	-279.034545898438	-2408.33032226563	232.919815063477	0.726141273975372	0.95656955242157	0.569023251533508	60.4285697937012	12690
True	False	False	False	False	-281.387023925781	-2067.51538085938	177.462707519531	0.792010962963104	0.95835268497467	1	66.6374969482422	10662
True	False	False	False	False	-268.583587646484	-2315.13793945313	28.8376903533936	0.778573036193848	0.952666342258453	0.82945716381073	32.9230766296387	856
True	False	False	False	False	-268.17578125	-3420.3017578125	181.899276733398	0.737282872200012	0.964382708072662	0.603190720081329	85.7743911743164	14067
True	False	False	False	False	-245.627700805664	-3402.72216796875	420.364807128906	0.681486904621124	0.901723921298981	0.466559439897537	139.897094726563	53021
True	False	False	False	False	-236.589431762695	-3278.09716796875	166.371292114258	0.770665466785431	0.966805398464203	0.759075462818146	106	15900
True	False	False	False	False	-267.850463867188	-1936.70532226563	167.480438232422	0.783472120761871	0.958642601966858	0.905631244182587	75.2052993774414	11356
True	False	False	False	False	-263.743591308594	-1920.74780273438	163.043869018555	0.458758324384689	0.941127836704254	0.215882390737534	62.8367347717285	9237
True	False	False	False	False	-259.882690429688	-2484.93896484375	166.371292114258	0.702519774436951	0.939340174198151	0.509610950946808	77.5999984741211	11640
True	False	False	False	False	-244.044006347656	-2438.2763671875	291.704345703125	0.779532492160797	0.938918173313141	0.840908885002136	56.3460083007813	14819
True	False	False	False	False	-238.81184387207	-2175.47290039063	244.01123046875	0.813822686672211	0.957691311836243	1	80.6272735595703	17738
True	False	False	False	False	-239.838592529297	-1995.85766601563	191.881561279297	0.792219936847687	0.96575516462326	1	58.5260124206543	10125
True	False	False	False	False	-232.598907470703	-2248.5283203125	228.483245849609	0.824243545532227	0.955998182296753	1	64.8737869262695	13364
True	False	False	False	False	-232.197998046875	-3321.91650390625	129.769607543945	0.818419456481934	0.959710299968719	1	134.769226074219	15768
True	False	False	False	False	-229.76237487793	-2069.00952148438	175.244430541992	0.800619006156921	0.963977038860321	1	58.481014251709	9240
True	False	False	False	False	-223.460556030273	-3504.63159179688	164.153015136719	0.644981861114502	0.901405811309814	0.405651241540909	163.878372192383	24254
True	False	False	False	False	-188.104873657227	-3494.69482421875	116.459907531738	0.652442932128906	0.913412094116211	0.416991353034973	150.399993896484	15792
True	False	False	False	False	-213.437973022461	-3477.52099609375	19.9645557403564	0.745889723300934	0.944318890571594	0.633606791496277	54.6111106872559	983
True	False	False	False	False	-220.458084106445	-3202.74780273438	187.44499206543	0.784142136573792	0.960890352725983	0.923094153404236	86.1775131225586	14564
True	False	False	False	False	-216.219299316406	-1893.84106445313	244.01123046875	0.609380424022675	0.932803392410278	0.357399582862854	60.9227256774902	13403
True	False	False	False	False	-212.604217529297	-3378.1689453125	151.952453613281	0.635665476322174	0.911946415901184	0.392147123813629	161.708023071289	22154
True	False	False	False	False	-208.85758972168	-3281.34912109375	214.064392089844	0.78862863779068	0.959415793418884	1	81.6942977905273	15767
True	False	False	False	False	-205.911041259766	-3488.783203125	24.401123046875	0.760120630264282	0.94915634393692	0.695777595043182	63.9090919494629	1406
True	False	False	False	False	-173.799453735352	-3479.29516601563	94.2770690917969	0.767170608043671	0.94677472114563	0.735596120357513	164.447052001953	13978
True	False	False	False	False	-205.858291625977	-2343.55541992188	179.680999755859	0.751662850379944	0.953061521053314	0.656655788421631	55.6049385070801	9008
True	False	False	False	False	-205.849700927734	-1972.45556640625	168.589569091797	0.745215535163879	0.953054070472717	0.631068110466003	57.1513175964355	8687
True	False	False	False	False	-205.664398193359	-3428.94799804688	285.049468994141	0.671402871608734	0.921862363815308	0.448250263929367	99.1322937011719	25477
True	False	False	False	False	-171.309478759766	-3405.98095703125	384.872253417969	0.501414179801941	0.802052736282349	0.248973578214645	106.847259521484	37076
True	False	False	False	False	-193.468994140625	-3309.87353515625	171.917007446289	0.759923756122589	0.954815566539764	0.694775581359863	84.5290298461914	13102
True	False	False	False	False	-205.208541870117	-2102.80419921875	45.4748191833496	0.804048359394073	0.955680787563324	1	36.8048782348633	1509
True	False	False	False	False	-204.380813598633	-2039.77587890625	148.625015258789	0.77451878786087	0.955556869506836	0.789397180080414	56.417911529541	7560
True	False	False	False	False	-195.998733520508	-3224.4326171875	222.937530517578	0.774355828762054	0.95194947719574	0.787992358207703	82.3681564331055	16556
True	False	False	False	False	-195.127136230469	-2120.41674804688	113.132476806641	0.725188553333282	0.960951387882233	0.566320717334747	63.5392150878906	6481
True	False	False	False	False	-192.127105712891	-3400.8583984375	51.0205307006836	0.824059367179871	0.957641243934631	1	70.9782638549805	3265
True	False	False	False	False	-180.926971435547	-3342.66821289063	290.595184326172	0.588927149772644	0.921379446983337	0.333195924758911	84.6564865112305	22180
True	False	False	False	False	-184.609176635742	-2911.08056640625	149.734161376953	0.78029876947403	0.947674334049225	0.850861847400665	80.3111114501953	10842
True	False	False	False	False	-189.078872680664	-2205.251953125	255.102645874023	0.80825799703598	0.958693385124207	1	63.1652183532715	14528
True	False	False	False	False	-188.94660949707	-1949.08081054688	21.0736961364746	0.765837788581848	0.945084035396576	0.727394282817841	37.2105255126953	707
True	False	False	False	False	-188.638031005859	-1925.8310546875	346.052276611328	0.764826476573944	0.948854684829712	0.721405208110809	74.7948684692383	23336
True	False	False	False	False	-184.465057373047	-2087.3310546875	170.807861328125	0.553820490837097	0.962993204593658	0.296172529459	64.4025955200195	9918
True	False	False	False	False	-184.461837768555	-1997.05383300781	154.17073059082	0.76451712846756	0.952914655208588	0.719610869884491	62.992805480957	8756
True	False	False	False	False	-181.474273681641	-2547.068359375	154.17073059082	0.811846137046814	0.951479077339172	1	54.1079139709473	7521
True	False	False	False	False	-175.365692138672	-3244.41821289063	178.571853637695	0.666089177131653	0.935844540596008	0.439102649688721	89.3850936889648	14391
True	False	False	False	False	-168.450469970703	-3513.12255859375	183.008422851563	0.719067633152008	0.928893625736237	0.549653828144073	137.787872314453	22735
True	False	False	False	False	-28.1705856323242	-3513.88159179688	22.1828384399414	0.650446891784668	0.905319035053253	0.413908988237381	81.6999969482422	1634
True	False	False	False	False	5.24574518203735	-3510.173828125	337.179138183594	0.709937274456024	0.928554654121399	0.526755571365356	156.246704101563	47499
True	False	False	False	False	41.8487205505371	-3514.0263671875	359.361999511719	0.422352910041809	0.894433438777924	0.190557718276978	138.41975402832	44848
True	False	False	False	False	-60.7923851013184	-3506.8974609375	186.335845947266	0.424433261156082	0.906227231025696	0.19194184243679	119.785713195801	20124
True	False	False	False	False	-139.567977905273	-3480.92309570313	62.1119499206543	0.852686643600464	0.966247379779816	1	68.5892868041992	3841
True	False	False	False	False	-162.389572143555	-3287.59033203125	184.117568969727	0.650525689125061	0.947662174701691	0.414030015468597	79.9698791503906	13275
True	False	False	False	False	-161.023559570313	-2186.84765625	224.046676635742	0.801285207271576	0.965422868728638	1	66.7425765991211	13482
True	False	False	False	False	-159.353317260742	-3447.64599609375	310.559753417969	0.558747470378876	0.862708568572998	0.301069438457489	103.985717773438	29116
True	False	False	False	False	-143.202835083008	-3270.11401367188	147.515884399414	0.742133617401123	0.953124642372131	0.619820952415466	74.6616516113281	9930
True	False	False	False	False	-157.273590087891	-2608.861328125	211.846115112305	0.692555069923401	0.954898774623871	0.488295674324036	73.4031448364258	14020
True	False	False	False	False	-150.554412841797	-1955.70703125	177.462707519531	0.76659494638443	0.948098242282867	0.732008516788483	54.5250015258789	8724
True	False	False	False	False	-149.618560791016	-2331.01123046875	107.586769104004	0.827301025390625	0.95887416601181	1	69.3402099609375	6726
True	False	False	False	False	-148.693389892578	-3228.10327148438	99.8227767944336	0.754056692123413	0.955981969833374	0.666995942592621	125.422225952148	11288
True	False	False	False	False	-134.399826049805	-3167.9560546875	183.008422851563	0.790551066398621	0.95953643321991	1	73.4606094360352	12121
True	False	False	False	False	-143.218811035156	-2078.6103515625	126.442184448242	0.658918976783752	0.950316071510315	0.427250385284424	49.1228065490723	5600
True	False	False	False	False	-142.377792358398	-2419.7236328125	138.64274597168	0.73007744550705	0.959966003894806	0.580529451370239	75.8000030517578	9475
True	False	False	False	False	-137.742645263672	-2256.33520507813	238.465515136719	0.758091628551483	0.952467203140259	0.685685276985168	66.6465148925781	14329
True	False	False	False	False	-135.084213256836	-2165.82470703125	186.335845947266	0.58561772108078	0.955778777599335	0.329478323459625	63.5952377319336	10684
True	False	False	False	False	-132.51155090332	-2029.80139160156	196.318130493164	0.681895434856415	0.957927525043488	0.467329502105713	65.0112991333008	11507
True	False	False	False	False	-131.402374267578	-3502.81372070313	198.536407470703	0.595575094223022	0.944767534732819	0.340824037790298	103.061454772949	18448
True	False	False	False	False	-108.621894836426	-3497.21337890625	263.975769042969	0.813670694828033	0.960366606712341	1	98.7268905639648	23497
True	False	False	False	False	-106.188293457031	-3475.71850585938	28.8376903533936	0.735885262489319	0.961207389831543	0.598617315292358	65.2307662963867	1696
True	False	False	False	False	-115.379333496094	-3430.8369140625	215.173538208008	0.490119367837906	0.862117052078247	0.239805459976196	95.0876312255859	18447
True	False	False	False	False	-119.697334289551	-3346.45068359375	314.996307373047	0.420888274908066	0.785559117794037	0.189587518572807	122.985916137695	34928
True	False	False	False	False	-130.768295288086	-3307.23217773438	173.026138305664	0.793684959411621	0.958303153514862	1	90.0192337036133	14043
True	False	False	False	False	-115.869163513184	-3282.59252929688	130.878753662109	0.772971868515015	0.952090442180634	0.776539385318756	97.1101684570313	11459
True	False	False	False	False	-128.74382019043	-2982.09619140625	89.8404998779297	0.754574596881866	0.942753314971924	0.669301986694336	121.308639526367	9826
True	False	False	False	False	-114.399375915527	-2955.07666015625	159.716445922852	0.511897802352905	0.889288365840912	0.257773488759995	66.4027786254883	9562
True	False	False	False	False	-122.892913818359	-2392.64208984375	134.206176757813	0.73265141248703	0.955804824829102	0.588371932506561	102.041320800781	12347
True	False	False	False	False	-104.009330749512	-2267.23608398438	250.666076660156	0.819463074207306	0.955526232719421	1	66.3716812133789	15000
True	False	False	False	False	-121.97518157959	-2088.14038085938	154.17073059082	0.549415528774261	0.952255666255951	0.291869074106216	48.9352531433105	6802
True	False	False	False	False	-113.598403930664	-2040.59460449219	18.8554134368896	0.809739828109741	0.949675559997559	1	33.470588684082	569
True	False	False	False	False	-117.692054748535	-1986.01062011719	173.026138305664	0.790484547615051	0.961385309696198	1	58.0320510864258	9053
True	False	False	False	False	-113.039794921875	-1912.38232421875	156.389007568359	0.767703473567963	0.946727991104126	0.738981306552887	49.6170196533203	6996
True	False	False	False	False	-103.303848266602	-3422.79321289063	11.0914192199707	0.673765122890472	0.928999543190002	0.452423572540283	89.6999969482422	897
True	False	False	False	False	-99.1068496704102	-3335.80493164063	211.846115112305	0.780456304550171	0.959415793418884	0.853013038635254	89.0157089233398	17002
True	False	False	False	False	-100.902084350586	-2649.91577148438	220.719253540039	0.820308208465576	0.960379600524902	1	66.7236175537109	13278
True	False	False	False	False	-101.703468322754	-2333.8291015625	219.610107421875	0.769321203231812	0.954829037189484	0.749670028686523	61.141414642334	12106
True	False	False	False	False	-99.3579635620117	-3189.25537109375	180.790130615234	0.780968606472015	0.952999711036682	0.860293686389923	86.9509201049805	14173
True	False	False	False	False	-96.0015029907227	-3438.75122070313	251.77522277832	0.390237629413605	0.784003555774689	0.170056343078613	139.321578979492	31626
True	False	False	False	False	-77.412727355957	-3369.3427734375	21.0736961364746	0.765837788581848	0.95370626449585	0.727394282817841	56.4210510253906	1072
True	False	False	False	False	-94.3657760620117	-2932.85571289063	116.459907531738	0.81883841753006	0.964467108249664	1	126.457145690918	13278
True	False	False	False	False	-94.8530426025391	-2200.61791992188	218.500961303711	0.700304627418518	0.942880570888519	0.504712879657745	69.7055816650391	13732
True	False	False	False	False	-89.3640518188477	-3293.3740234375	24.401123046875	0.658792555332184	0.937802910804749	0.427046239376068	68.1818161010742	1500
True	False	False	False	False	-81.3913345336914	-3282.20849609375	189.663269042969	0.775857329368591	0.95314359664917	0.801449716091156	112.70760345459	19273
True	False	False	False	False	-85.3393096923828	-2898.93896484375	183.008422851563	0.615480899810791	0.951632082462311	0.365067154169083	63.4606056213379	10471
True	False	False	False	False	-85.8834991455078	-2000.69116210938	261.757507324219	0.785227477550507	0.948871910572052	0.970944821834564	59.2203407287598	13976
True	False	False	False	False	-82.8943252563477	-2615.01684570313	246.229507446289	0.862572312355042	0.964670181274414	1	66.594596862793	14784
True	False	False	False	False	-82.8642272949219	-1899.33776855469	160.825576782227	0.720632016658783	0.947932541370392	0.553804218769073	50.6413803100586	7343
True	False	False	False	False	-77.3537139892578	-3232.1005859375	164.153015136719	0.760389924049377	0.952688872814178	0.697156250476837	96.4324340820313	14272
True	False	False	False	False	-76.0031356811523	-3492.97998046875	84.2947845458984	0.755421161651611	0.939127802848816	0.673127472400665	138.421051025391	10520
True	False	False	False	False	-58.5602531433105	-3457.9794921875	26.6194076538086	0.67927873134613	0.946757137775421	0.462436705827713	65.875	1581
True	False	False	False	False	-17.2834396362305	-3487.54907226563	200.754699707031	0.821229100227356	0.954838156700134	1	102.348068237305	18525
True	False	False	False	False	40.2631149291992	-3482.54907226563	242.902084350586	0.632908999919891	0.933084666728973	0.388281017541885	82.4429244995117	18055
True	False	False	False	False	-72.8621520996094	-3457.3935546875	252.884368896484	0.668725430965424	0.948770701885223	0.443600505590439	100.846488952637	22993
True	False	False	False	False	-61.3216743469238	-3379.79809570313	407.055084228516	0.629432141780853	0.921960592269897	0.383484125137329	106.326972961426	39022
True	False	False	False	False	-64.3704528808594	-3318.27001953125	209.627822875977	0.838750660419464	0.963918209075928	1	85.6137542724609	16181
True	False	False	False	False	-71.06787109375	-3021.5810546875	174.135284423828	0.649540424346924	0.955256581306458	0.412521123886108	79.891716003418	12543
True	False	False	False	False	-72.6474533081055	-2307.86376953125	237.356369018555	0.838629484176636	0.95868057012558	1	69.8084106445313	14939
True	False	False	False	False	-67.1547622680664	-2659.62963867188	234.028945922852	0.765073895454407	0.963728070259094	0.722852826118469	64.488151550293	13607
True	False	False	False	False	-62.9262313842773	-3176.94384765625	297.250030517578	0.823728501796722	0.956672430038452	1	90.4029846191406	24228
True	False	False	False	False	-62.3672027587891	-2216.84350585938	154.17073059082	0.728374063968658	0.966476440429688	0.575480759143829	53.4676246643066	7432
True	False	False	False	False	-58.6734428405762	-2050.31811523438	257.320922851563	0.802213251590729	0.95656955242157	1	57.3922424316406	13315
True	False	False	False	False	-56.2398452758789	-3335.56567382813	21.0736961364746	0.787328064441681	0.95306122303009	1	57.0526313781738	1084
True	False	False	False	False	-44.8902854919434	-3239.65649414063	190.772415161133	0.780394494533539	0.940295040607452	0.852164566516876	87.5523223876953	15059
True	False	False	False	False	-55.5367469787598	-2196.33935546875	114.241622924805	0.762033998966217	0.938535392284393	0.705790936946869	86.9029159545898	8951
True	False	False	False	False	-51.9807357788086	-2984.31323242188	102.041061401367	0.721064627170563	0.917622685432434	0.554964780807495	128.706527709961	11841
True	False	False	False	False	-43.6103935241699	-2293.04296875	212.955261230469	0.794342398643494	0.963069677352905	1	61.9635429382324	11897
True	False	False	False	False	-46.0219383239746	-2096.841796875	217.391815185547	0.746100842952728	0.950684309005737	0.634407699108124	61.8622436523438	12125
True	False	False	False	False	-38.5675430297852	-3428.9072265625	239.574661254883	0.699691891670227	0.942238688468933	0.503374934196472	90.2268524169922	19489
True	False	False	False	False	26.5225772857666	-3438.4921875	269.521484375	0.576655864715576	0.893883943557739	0.319663792848587	93.9218139648438	22823
True	False	False	False	False	-26.0219573974609	-3393.025390625	164.153015136719	0.794427216053009	0.947731673717499	1	87.4459457397461	12942
True	False	False	False	False	8.37552547454834	-3392.53100585938	202.97297668457	0.59279453754425	0.893722891807556	0.337606877088547	105.846992492676	19370
True	False	False	False	False	31.3454265594482	-3382.05151367188	19.9645557403564	0.725530564785004	0.945084035396576	0.56728732585907	75.5	1359
True	False	False	False	False	-10.2946166992188	-3337.43310546875	330.524291992188	0.403589606285095	0.755276083946228	0.178388640284538	80.4026870727539	23960
True	False	False	False	False	-23.3916053771973	-3285.38134765625	175.244430541992	0.811767578125	0.961117386817932	1	93.8417739868164	14827
True	False	False	False	False	-29.1687240600586	-2253.85083007813	218.500961303711	0.765435755252838	0.959775507450104	0.72499030828476	61.9238586425781	12199
True	False	False	False	False	-20.2957382202148	-1924.30639648438	295.031768798828	0.579612076282501	0.942444026470184	0.322861582040787	72.6691741943359	19330
True	False	False	False	False	-15.5380964279175	-2199.10766601563	125.333038330078	0.82226824760437	0.960495412349701	1	54.8672561645508	6200
True	False	False	False	False	-14.6253108978271	-3216.35546875	291.704345703125	0.768041491508484	0.936606168746948	0.741162300109863	83.1330795288086	21864
True	False	False	False	False	-5.86056709289551	-3167.66259765625	155.279876708984	0.751485168933868	0.947670817375183	0.655908226966858	67.0500030517578	9387
True	False	False	False	False	-8.43191146850586	-2141.49145507813	196.318130493164	0.363873094320297	0.710415005683899	0.154334709048271	47.3672332763672	8384
True	False	False	False	False	-1.43736600875854	-1919.84143066406	27.7285480499268	0.669821560382843	0.955226957798004	0.445493936538696	48.8400001525879	1221
True	False	False	False	False	1.96510553359985	-3311.8583984375	176.353576660156	0.669554054737091	0.939017832279205	0.445030599832535	106.955978393555	17006
True	False	False	False	False	9.59277153015137	-2522.19580078125	206.300399780273	0.737817108631134	0.957772374153137	0.604963421821594	60.4462356567383	11243
True	False	False	False	False	2.48950719833374	-2190.46313476563	9.98227787017822	0.687235474586487	0.9244145154953	0.47761595249176	34.2222213745117	308
True	False	False	False	False	7.55655765533447	-2090.99536132813	153.061584472656	0.552163183689117	0.878020823001862	0.294545263051987	65.4782638549805	9036
True	False	False	False	False	7.03227519989014	-1955.37292480469	13.3097038269043	0.80851811170578	0.94014710187912	1	35.75	429
True	False	False	False	False	8.30668258666992	-2033.73718261719	80.9673614501953	0.711796820163727	0.939675688743591	0.531247735023499	94.3424682617188	6887
True	False	False	False	False	11.3557577133179	-1933.64074707031	14.4188451766968	0.666414141654968	0.928345501422882	0.43965283036232	35.3076934814453	459
True	False	False	False	False	33.2968826293945	-3336.9921875	88.7313537597656	0.745258808135986	0.941780745983124	0.631230175495148	105.025001525879	8402
True	False	False	False	False	19.9769744873047	-3299.2021484375	52.1296730041504	0.559673130512238	0.94832718372345	0.301999479532242	63.2340431213379	2972
True	False	False	False	False	13.3183002471924	-2322.14599609375	234.028945922852	0.765073895454407	0.960698366165161	0.722852826118469	77.8578186035156	16428
True	False	False	False	False	11.4613170623779	-1984.28088378906	212.955261230469	0.730874300003052	0.954886198043823	0.582929074764252	61.125	11736
True	False	False	False	False	26.1472473144531	-3226.44506835938	200.754699707031	0.80324798822403	0.95652037858963	1	81.9337005615234	14830
True	False	False	False	False	39.016185760498	-3297.19995117188	272.848907470703	0.803116500377655	0.958220779895782	1	81.5569076538086	20063
True	False	False	False	False	39.6803016662598	-3371.51879882813	208.518692016602	0.745750606060028	0.938025176525116	0.63308048248291	100.797874450684	18950
True	False	False	False	False	53.7337646484375	-3276.67797851563	150.843307495117	0.748016774654388	0.957965433597565	0.64181524515152	71.3602905273438	9705
True	False	False	False	False	56.9781074523926	-3245.345703125	197.427261352539	0.742949068546295	0.951134860515594	0.622741758823395	73.3820190429688	13062
True	False	False	False	False	44.3771476745605	-2225.59741210938	183.008422851563	0.709964990615845	0.957186877727509	0.526821851730347	57.7696952819824	9532
True	False	False	False	False	39.7928352355957	-2140.7685546875	158.607299804688	0.685144245624542	0.951128363609314	0.47353795170784	49.8601417541504	7130
True	False	False	False	False	47.3983306884766	-3214.46166992188	36.6016845703125	0.762958765029907	0.938818573951721	0.710821986198425	47.0909080505371	1554
True	False	False	False	False	57.968318939209	-1982.896484375	159.716445922852	0.739838838577271	0.961923837661743	0.6118004322052	61.2013893127441	8813
True	False	False	False	False	58.2231292724609	-2676.89501953125	196.318130493164	0.699615478515625	0.962129294872284	0.503208518028259	68.6553649902344	12152
True	False	False	False	False	-1885.84423828125	-894.7119140625	176.353576660156	0.714804708957672	0.945158421993256	0.538693726062775	53.886791229248	8568
True	False	False	False	False	-1900.86413574219	-263.963470458984	175.244430541992	0.800619006156921	0.965243339538574	1	59.455696105957	9394
True	False	False	False	False	-1894.90905761719	-501.741302490234	160.825576782227	0.817430675029755	0.950994849205017	1	67.8965530395508	9845
True	False	False	False	False	-1894.1396484375	-441.183135986328	184.117568969727	0.841156661510468	0.960919916629791	1	57.8614463806152	9605
True	False	False	False	False	-1894.75988769531	-326.499877929688	164.153015136719	0.767906427383423	0.964829623699188	0.740287721157074	50.9662170410156	7543
True	False	False	False	False	-1889.46923828125	-222.507888793945	103.150199890137	0.803309321403503	0.959297358989716	1	72.1505355834961	6710
True	False	False	False	False	-1882.408203125	-1210.52014160156	158.607299804688	0.710692226886749	0.946678519248962	0.528569459915161	55.0489501953125	7872
True	False	False	False	False	-1879.07946777344	-150.847671508789	131.987884521484	0.731520116329193	0.935936093330383	0.584892332553864	67.5966415405273	8044
True	False	False	False	False	-1875.296875	-1252.32873535156	189.663269042969	0.670119822025299	0.952577829360962	0.446011602878571	74.315788269043	12708
True	False	False	False	False	-1874.50476074219	-793.539184570313	189.663269042969	0.793421924114227	0.93962299823761	1	75.0877227783203	12840
True	False	False	False	False	-1868.94396972656	-567.64599609375	216.282684326172	0.796800911426544	0.956004440784454	1	58.1743583679199	11344
True	False	False	False	False	-1858.99975585938	-109.301864624023	151.952453613281	0.800164878368378	0.961325526237488	1	60.2700729370117	8257
True	False	False	False	False	-1852.35510253906	-1187.83776855469	195.208984375	0.710345864295959	0.964460134506226	0.527735590934753	59.2954559326172	10436
True	False	False	False	False	-1855.45788574219	-474.270294189453	29.9468326568604	0.764188587665558	0.95398223400116	0.717723667621613	37.1481475830078	1003
True	False	False	False	False	-1853.70983886719	-262.676940917969	245.120376586914	0.655044436454773	0.949469208717346	0.421064108610153	57.6696815490723	12745
True	False	False	False	False	-1838.27954101563	-1512.40771484375	125.333038330078	0.600517809391022	0.92590594291687	0.34664061665535	50.9292030334473	5755
True	False	False	False	False	-1838.50451660156	-1133.34533691406	168.589569091797	0.698733150959015	0.958659648895264	0.501295566558838	53.3815803527832	8114
True	False	False	False	False	-1835.57531738281	-1101.00866699219	160.825576782227	0.778323948383331	0.961620807647705	0.826640605926514	50.4827575683594	7320
True	False	False	False	False	-1830.27624511719	-1243.689453125	202.97297668457	0.812123656272888	0.962733149528503	1	63.8415298461914	11683
True	False	False	False	False	-1825.90844726563	-1675.01672363281	161.934722900391	0.852730453014374	0.972531378269196	1	74.684928894043	10904
True	False	False	False	False	-1813.20593261719	-1586.94982910156	160.825576782227	0.778323948383331	0.961620807647705	0.826640605926514	59.9931030273438	8699
True	False	False	False	False	-1814.61706542969	-354.030426025391	144.188446044922	0.715016007423401	0.954007625579834	0.539225459098816	67.8615417480469	8822
True	False	False	False	False	-1809.73559570313	-1622.50158691406	176.353576660156	0.744670927524567	0.95755922794342	0.629038512706757	57.5408821105957	9149
True	False	False	False	False	-1795.80749511719	-1512.32080078125	102.041061401367	0.761244773864746	0.955585777759552	0.701598525047302	64.3369598388672	5919
True	False	False	False	False	-1808.14038085938	-1086.77575683594	118.678184509277	0.641035139560699	0.946727812290192	0.39984542131424	48.1308403015137	5150
True	False	False	False	False	-1800.66772460938	-224.51741027832	215.173538208008	0.607358574867249	0.90333878993988	0.354906469583511	57.9742279052734	11247
True	False	False	False	False	-1791.32836914063	-1098.17175292969	141.970169067383	0.615690171718597	0.964902877807617	0.365334123373032	48.2421875	6175
True	False	False	False	False	-1787.72875976563	-945.980773925781	28.8376903533936	0.646229147911072	0.950105845928192	0.407513111829758	34.1923065185547	889
True	False	False	False	False	-1780.41882324219	-1670.70654296875	246.229507446289	0.782773673534393	0.959131121635437	0.890705108642578	64.7297286987305	14370
True	False	False	False	False	-1773.96801757813	-747.965393066406	150.843307495117	0.740479946136475	0.949983537197113	0.614012479782104	76.6176452636719	10420
True	False	False	False	False	-1773.32666015625	-1143.25256347656	225.155807495117	0.680793941020966	0.944141805171967	0.465258479118347	50.1822662353516	10187
True	False	False	False	False	-1752.71154785156	-1508.91040039063	253.993499755859	0.761936843395233	0.955770313739777	0.705269932746887	72.3362426757813	16565
True	False	False	False	False	-1762.36083984375	-61.4169235229492	146.40673828125	0.684889554977417	0.94364607334137	0.47304567694664	52.7121200561523	6958
True	False	False	False	False	-1752.91467285156	-1180.91271972656	94.2770690917969	0.734207451343536	0.953652620315552	0.593244731426239	113.952941894531	9686
True	False	False	False	False	-1751.31127929688	-1651.73986816406	196.318130493164	0.821261286735535	0.957255184650421	1	54.338981628418	9618
True	False	False	False	False	-1743.96960449219	-782.3603515625	195.208984375	0.764142394065857	0.950161993503571	0.717459857463837	67.511360168457	11882
True	False	False	False	False	-1740.52172851563	-1604.9951171875	206.300399780273	0.688050091266632	0.955079257488251	0.479222506284714	58.0913963317871	10805
True	False	False	False	False	-1729.14306640625	-353.515075683594	332.742584228516	0.346375226974487	0.679516136646271	0.144393533468246	63.3066673278809	18992
True	False	False	False	False	-1723.46276855469	51.4541854858398	311.668884277344	0.797850370407104	0.953717112541199	1	61.4733085632324	17274
True	False	False	False	False	-1721.02429199219	-1142.16186523438	169.698715209961	0.775282919406891	0.963977038860321	0.796160697937012	61.7254905700684	9444
True	False	False	False	False	-1710.47229003906	-82.4629058837891	79.8582229614258	0.803513050079346	0.953647255897522	1	90.6805572509766	6529
True	False	False	False	False	-1705.41125488281	-1021.88537597656	181.899276733398	0.768088281154633	0.956550657749176	0.741466164588928	72.7560958862305	11932
True	False	False	False	False	-1702.9130859375	-1752.677734375	157.498153686523	0.789007604122162	0.95189768075943	1	52.4647903442383	7450
True	False	False	False	False	-1668.49487304688	-1737.43225097656	151.952453613281	0.707937777042389	0.963622510433197	0.522015452384949	53.5985412597656	7343
True	False	False	False	False	-1698.27917480469	-1665.30603027344	185.226699829102	0.668197453022003	0.947115063667297	0.44269335269928	53.155689239502	8877
True	False	False	False	False	-1698.11828613281	-863.586853027344	189.663269042969	0.678315699100494	0.952310383319855	0.460659354925156	52.5614051818848	8988
True	False	False	False	False	-1694.81713867188	-258.874420166016	136.424453735352	0.827717363834381	0.95994633436203	1	52.5203247070313	6460
True	False	False	False	False	-1687.10424804688	-134.225433349609	47.6931037902832	0.706435918807983	0.962660133838654	0.518513977527618	56.6046524047852	2434
True	False	False	False	False	-1686.52624511719	-1716.77075195313	159.716445922852	0.811793208122253	0.952883720397949	1	55.3541679382324	7971
True	False	False	False	False	-1685.41052246094	-1197.98876953125	181.899276733398	0.582994699478149	0.918265461921692	0.326568216085434	49.5853652954102	8132
True	False	False	False	False	-1681.32788085938	-542.487243652344	153.061584472656	0.723133981227875	0.950847327709198	0.560595393180847	50.1739120483398	6924
True	False	False	False	False	-1668.93627929688	-970.462646484375	139.751892089844	0.754863798618317	0.951364576816559	0.67060112953186	52.2539672851563	6584
True	False	False	False	False	-1666.88684082031	-130.036773681641	51.0205307006836	0.774829864501953	0.951043426990509	0.792114913463593	111.913040161133	5148
True	False	False	False	False	-1668.78393554688	64.3842239379883	97.6044921875	0.784017562866211	0.939962387084961	0.919521510601044	89.0227279663086	7834
True	False	False	False	False	-1662.71704101563	-1697.46020507813	206.300399780273	0.760025501251221	0.952122032642365	0.695292770862579	61.6612892150879	11469
True	False	False	False	False	-1655.87548828125	-1649.05261230469	209.627822875977	0.788861632347107	0.953236222267151	1	84.9365081787109	16053
True	False	False	False	False	-1661.67529296875	-867.352600097656	164.153015136719	0.742691874504089	0.950722396373749	0.621816456317902	53.0472984313965	7851
True	False	False	False	False	-1658.15673828125	-1591.5126953125	156.389007568359	0.764501392841339	0.962737262248993	0.719519913196564	74.28369140625	10474
True	False	False	False	False	-1651.12951660156	-1074.38659667969	237.356369018555	0.748469054698944	0.925087690353394	0.643601417541504	57.1915893554688	12239
True	False	False	False	False	-1657.29040527344	-1009.33239746094	120.896469116211	0.7624591588974	0.950491905212402	0.708087503910065	43.4036712646484	4731
True	False	False	False	False	-1652.35192871094	-255.913558959961	106.477630615234	0.794342398643494	0.945206582546234	1	69.8854141235352	6709
True	False	False	False	False	-1636.716796875	-1762.65258789063	169.698715209961	0.775282919406891	0.962710738182068	0.796160697937012	56.3594779968262	8623
True	False	False	False	False	-1637.05041503906	-556.454406738281	156.389007568359	0.775517404079437	0.952141880989075	0.798297166824341	55.680850982666	7851
True	False	False	False	False	-1634.42236328125	-16.0171394348145	208.518692016602	0.630488991737366	0.936009168624878	0.384933024644852	69.0638275146484	12984
True	False	False	False	False	-1633.03588867188	-575.777770996094	28.8376903533936	0.778573036193848	0.945234656333923	0.82945716381073	37.4230766296387	973
True	False	False	False	False	-1604.55895996094	-1695.66296386719	137.533599853516	0.821350634098053	0.962909042835236	1	66.1854858398438	8207
True	False	False	False	False	-1609.64392089844	-1625.06518554688	120.896469116211	0.67004781961441	0.945972561836243	0.445886552333832	71.3669738769531	7779
True	False	False	False	False	-1597.60546875	-1083.26733398438	153.061584472656	0.75136935710907	0.95632141828537	0.655422210693359	54.6449279785156	7541
True	False	False	False	False	-1609.15209960938	-854.165405273438	208.518692016602	0.826755940914154	0.976164937019348	1	56.5106391906738	10624
True	False	False	False	False	-1620.05334472656	-177.312072753906	146.40673828125	0.782496511936188	0.955793738365173	0.885400652885437	50.2803039550781	6637
True	False	False	False	False	-1614.34033203125	53.5673484802246	141.970169067383	0.739838838577271	0.950379192829132	0.6118004322052	57.859375	7406
True	False	False	False	False	-1602.56262207031	-1007.42114257813	208.518692016602	0.63256448507309	0.919361531734467	0.387801796197891	69.0106353759766	12974
True	False	False	False	False	-1598.75659179688	-692.414733886719	151.952453613281	0.81213653087616	0.959100306034088	1	79.9781036376953	10957
True	False	False	False	False	-1588.7578125	-1236.15905761719	206.300399780273	0.825437128543854	0.965103268623352	1	55.5053749084473	10324
True	False	False	False	False	-1573.56396484375	-1161.53051757813	167.480438232422	0.839015126228333	0.962278246879578	1	56.7814559936523	8574
True	False	False	False	False	-1581.6455078125	-813.566040039063	33.2742576599121	0.786073088645935	0.948771238327026	1	34.033332824707	1021
True	False	False	False	False	-1582.548828125	-474.617980957031	108.695907592773	0.733655333518982	0.945704638957977	0.591503977775574	62.2755088806152	6103
True	False	False	False	False	-1576.43139648438	-881.915100097656	209.627822875977	0.666415452957153	0.943780839443207	0.439655065536499	59.5873031616211	11262
True	False	False	False	False	-1573.00769042969	-1648.72814941406	165.262145996094	0.669848442077637	0.939870357513428	0.445540577173233	56.1677856445313	8369
True	False	False	False	False	-1565.59680175781	-1616.99841308594	139.751892089844	0.462241768836975	0.8912393450737	0.218436434864998	45.3333320617676	5712
True	False	False	False	False	-1570.30920410156	43.5088882446289	271.739776611328	0.737127065658569	0.955116629600525	0.602676272392273	58.8122444152832	14409
True	False	False	False	False	-1561.34521484375	-531.921936035156	239.574661254883	0.822233557701111	0.949535548686981	1	79.2592620849609	17120
True	False	False	False	False	-1561.25952148438	-1761.81066894531	120.896469116211	0.839848577976227	0.955579578876495	1	53.6422004699707	5847
True	False	False	False	False	-1550.19372558594	-1712.50646972656	134.206176757813	0.771839797496796	0.957573533058167	0.76773864030838	54.6033058166504	6607
True	False	False	False	False	-1560.17724609375	-736.134460449219	235.138092041016	0.681415140628815	0.936982929706573	0.466424345970154	60.3113212585449	12786
True	False	False	False	False	-1554.97790527344	-675.177917480469	367.1259765625	0.458420276641846	0.835685014724731	0.215635821223259	64.2567977905273	21269
True	False	False	False	False	-1547.47778320313	-1581.7890625	185.226699829102	0.682388484477997	0.93828958272934	0.468262076377869	66.6586837768555	11132
True	False	False	False	False	-1546.11608886719	-783.731872558594	98.7136306762695	0.782779574394226	0.960596144199371	0.890820920467377	52.617977142334	4683
True	False	False	False	False	-1545.7568359375	-674.66650390625	14.4188451766968	0.412542879581451	0.779700100421906	0.184125974774361	59.461540222168	773
True	False	False	False	False	-1545.87915039063	-480.831817626953	9.98227787017822	0.606388568878174	0.91785192489624	0.353718668222427	34.6666679382324	312
True	False	False	False	False	-1544.92163085938	-431.501983642578	189.663269042969	0.775857329368591	0.960623741149902	0.801449716091156	53.1345024108887	9086
True	False	False	False	False	-1539.95422363281	-172.020202636719	46.5839614868164	0.614211022853851	0.93880307674408	0.363452702760696	37.0714302062988	1557
True	False	False	False	False	-1534.50756835938	-782.497497558594	43.256534576416	0.764826476573944	0.947175443172455	0.721405208110809	46.9487190246582	1831
True	False	False	False	False	-1531.12487792969	-1617.66967773438	163.043869018555	0.697682440280914	0.938217759132385	0.499036550521851	65.2857131958008	9597
True	False	False	False	False	-1531.39465332031	-1175.96118164063	154.17073059082	0.565922915935516	0.958824336528778	0.308365195989609	49.280574798584	6850
True	False	False	False	False	-1526.62963867188	-1805.75109863281	158.607299804688	0.767588436603546	0.956631183624268	0.738245189189911	54.5454559326172	7800
True	False	False	False	False	-1526.03698730469	-500.322509765625	194.099838256836	0.502047657966614	0.904837608337402	0.249497190117836	51.0228576660156	8929
True	False	False	False	False	-1524.25561523438	-1529.89050292969	197.427261352539	0.807617545127869	0.968805849552155	1	61.348316192627	10920
True	False	False	False	False	-1513.38269042969	-1881.85241699219	278.394622802734	0.806769788265228	0.949814319610596	1	55.4741020202637	13924
True	False	False	False	False	-1504.18994140625	-1768.57238769531	150.843307495117	0.786078751087189	0.968056857585907	1	53.4485282897949	7269
True	False	False	False	False	-1516.66491699219	-1701.26281738281	117.569046020508	0.72139585018158	0.944688856601715	0.555857241153717	53.8773574829102	5711
True	False	False	False	False	-1498.45458984375	-1649.931640625	137.533599853516	0.735072493553162	0.938368022441864	0.595998883247375	63.3709678649902	7858
True	False	False	False	False	-1513.4697265625	-924.582458496094	169.698715209961	0.726159274578094	0.962178289890289	0.56907457113266	69.3398666381836	10609
True	False	False	False	False	-1515.64929199219	5.86354732513428	22.1828384399414	0.806145071983337	0.95370626449585	1	33.8499984741211	677
True	False	False	False	False	-1500.88122558594	-378.689422607422	156.389007568359	0.794880867004395	0.934783935546875	1	55.2482261657715	7790
True	False	False	False	False	-1500.23559570313	-1497.8408203125	146.40673828125	0.770961821079254	0.958043396472931	0.761220216751099	62.4924240112305	8249
True	False	False	False	False	-1496.61157226563	-1814.15148925781	124.223899841309	0.814991533756256	0.960495412349701	1	70.3214263916016	7876
True	False	False	False	False	-1496.08972167969	-1578.05908203125	167.480438232422	0.685113787651062	0.923874914646149	0.473479032516479	53.0463562011719	8010
True	False	False	False	False	-1494.59594726563	-1506.97888183594	19.9645557403564	0.776177406311035	0.943199634552002	0.804480254650116	46.5555572509766	838
True	False	False	False	False	-1490.8251953125	-1192.85754394531	69.8759460449219	0.728278815746307	0.940846920013428	0.575201690196991	93.523811340332	5892
True	False	False	False	False	-1481.27221679688	-1006.67987060547	186.335845947266	0.647222757339478	0.953053653240204	0.40900582075119	57.0178565979004	9579
True	False	False	False	False	-1485.99377441406	-281.781066894531	286.158630371094	0.770443856716156	0.97040194272995	0.757489383220673	67.4612426757813	17405
True	False	False	False	False	-1484.96240234375	-782.417846679688	140.861022949219	0.643535494804382	0.934895873069763	0.403508603572845	51.2834663391113	6513
True	False	False	False	False	-1480.27124023438	-445.538818359375	160.825576782227	0.789482295513153	0.967140853404999	1	52.6068954467773	7628
True	False	False	False	False	-1478.2119140625	-1733.12048339844	168.589569091797	0.714657306671143	0.959859311580658	0.53832334280014	64.4802627563477	9801
True	False	False	False	False	-1479.58740234375	-864.484130859375	137.533599853516	0.742881834506989	0.95888364315033	0.622499585151672	51.5645179748535	6394
True	False	False	False	False	-1476.08825683594	-1687.29992675781	204.082122802734	0.745316803455353	0.933122754096985	0.631447553634644	51.3315200805664	9445
True	False	False	False	False	-1462.78247070313	-1613.68298339844	141.970169067383	0.816491663455963	0.965022087097168	1	50.40625	6452
True	False	False	False	False	-1463.10229492188	-1459.61938476563	306.123168945313	0.665640711784363	0.906574726104736	0.438345193862915	87.9166641235352	24265
True	False	False	False	False	-1463.26147460938	-878.356140136719	157.498153686523	0.525285542011261	0.931631445884705	0.269448488950729	49.443660736084	7021
True	False	False	False	False	-1463.05346679688	-104.553283691406	258.430084228516	0.802991330623627	0.96629399061203	1	70.1931304931641	16355
True	False	False	False	False	-1464.74841308594	7.27725028991699	136.424453735352	0.837091445922852	0.958252608776093	1	67.9430923461914	8357
True	False	False	False	False	-1458.46655273438	-360.73876953125	79.8582229614258	0.776177406311035	0.950069665908813	0.804480254650116	72.1805572509766	5197
True	False	False	False	False	-1458.24438476563	-1149.21435546875	77.6399383544922	0.715171039104462	0.966213047504425	0.539616286754608	113.442855834961	7941
True	False	False	False	False	-1454.40893554688	-1538.05541992188	151.952453613281	0.735381960868835	0.959777653217316	0.596992313861847	59.0583953857422	8091
True	False	False	False	False	-1447.63586425781	-1237.0908203125	181.899276733398	0.664304137229919	0.951392710208893	0.436100900173187	57.6646347045898	9457
True	False	False	False	False	-1451.90686035156	-675.399780273438	147.515884399414	0.826427698135376	0.95333856344223	1	55.4436073303223	7374
True	False	False	False	False	-1445.10144042969	-1091.23168945313	177.462707519531	0.667819380760193	0.959458589553833	0.442045748233795	50.7874984741211	8126
True	False	False	False	False	-1444.21667480469	-494.778411865234	9.98227787017822	0.661957681179047	0.925817608833313	0.432207375764847	37.2222213745117	335
True	False	False	False	False	-1441.6865234375	-1581.49401855469	166.371292114258	0.686895906925201	0.954628944396973	0.476949363946915	53.8466682434082	8077
True	False	False	False	False	-1436.71325683594	-1020.24481201172	143.079315185547	0.74561882019043	0.958821892738342	0.63258308172226	46.3255805969238	5976
True	False	False	False	False	-1433.82995605469	-1705.27368164063	167.480438232422	0.67883974313736	0.934111297130585	0.461624920368195	60.291389465332	9104
True	False	False	False	False	-1432.88610839844	-944.847961425781	147.515884399414	0.637232065200806	0.927718162536621	0.394369870424271	47.0225563049316	6254
True	False	False	False	False	-1429.67956542969	-535.706909179688	222.937530517578	0.728814482688904	0.937817573547363	0.576775729656219	51.7164192199707	10395
True	False	False	False	False	-1427.06689453125	-1787.66650390625	157.498153686523	0.762220680713654	0.950878143310547	0.706796109676361	54.2183113098145	7699
True	False	False	False	False	-1425.55297851563	-701.576599121094	138.64274597168	0.704681634902954	0.937226116657257	0.514486134052277	56.9519996643066	7119
True	False	False	False	False	-1422.84899902344	-151.665512084961	266.194061279297	0.751371383666992	0.94659423828125	0.655430853366852	55.7666664123535	13384
True	False	False	False	False	-1421.71142578125	-481.88671875	124.223899841309	0.805557072162628	0.957082509994507	1	64.0803604125977	7177
True	False	False	False	False	-1418.7099609375	-104.517639160156	104.259346008301	0.837473332881927	0.966074287891388	1	50.4148941040039	4739
True	False	False	False	False	-1414.48291015625	-1749.43981933594	237.356369018555	0.745965421199799	0.952123641967773	0.633893489837646	60.6261672973633	12974
True	False	False	False	False	-1408.69494628906	-921.515380859375	123.114753723145	0.708051383495331	0.953311264514923	0.522282242774963	50.5315322875977	5609
True	False	False	False	False	-1411.708984375	-359.280120849609	207.409545898438	0.711841106414795	0.945333659648895	0.531355679035187	61.1711235046387	11439
True	False	False	False	False	-1409.93310546875	-182.417510986328	138.64274597168	0.788708209991455	0.948740661144257	1	58.1599998474121	7270
True	False	False	False	False	-1407.46789550781	-850.326843261719	241.792938232422	0.675162255764008	0.937151968479156	0.454924136400223	60.711009979248	13235
True	False	False	False	False	-1406.10266113281	-1003.86437988281	129.769607543945	0.719225645065308	0.942605376243591	0.550069808959961	47.1196594238281	5513
True	False	False	False	False	-1406.59729003906	-614.496643066406	150.843307495117	0.689140379428864	0.940975487232208	0.481388688087463	49.8823547363281	6784
True	False	False	False	False	-1400.34655761719	-44.6166381835938	126.442184448242	0.675792455673218	0.937464356422424	0.456060022115707	53.3947372436523	6087
True	False	False	False	False	-1398.60241699219	-1858.12927246094	215.173538208008	0.645483613014221	0.952800333499908	0.406398594379425	57.1494827270508	11087
True	False	False	False	False	-1381.5693359375	-1394.61047363281	171.917007446289	0.767260611057281	0.957619547843933	0.736163318157196	54.1225814819336	8389
True	False	False	False	False	-1396.13916015625	-1195.94360351563	141.970169067383	0.729068458080292	0.956437647342682	0.577525734901428	53.59375	6860
True	False	False	False	False	-1381.86669921875	-647.460571289063	141.970169067383	0.758784472942352	0.956361055374146	0.689074516296387	55.4296875	7095
True	False	False	False	False	-1393.83032226563	-114.685775756836	107.586769104004	0.802616775035858	0.955585777759552	1	51.0824737548828	4955
True	False	False	False	False	-1388.93640136719	-545.771240234375	195.208984375	0.764142394065857	0.959823608398438	0.717459857463837	51.4886360168457	9062
True	False	False	False	False	-1373.58715820313	-1655.638671875	216.282684326172	0.72738653421402	0.956356227397919	0.572602868080139	66.2102584838867	12911
True	False	False	False	False	-1372.2578125	-1869.86706542969	12.2005615234375	0.768196105957031	0.939064502716064	0.742168962955475	34.8181800842285	383
True	False	False	False	False	-1364.009765625	-1741.31713867188	179.680999755859	0.794242918491364	0.953783690929413	1	69.3641967773438	11237
True	False	False	False	False	-1370.1416015625	-1038.97790527344	141.970169067383	0.766845762729645	0.950051963329315	0.733563005924225	47.296875	6054
True	False	False	False	False	-1368.365234375	-1534.15930175781	156.389007568359	0.707564532756805	0.938470065593719	0.52114063501358	49.6028366088867	6994
True	False	False	False	False	-1354.7373046875	-1444.43017578125	177.462707519531	0.802910149097443	0.949379086494446	1	56.6187515258789	9059
True	False	False	False	False	-1365.59497070313	-983.626892089844	184.117568969727	0.626598179340363	0.962086141109467	0.379637777805328	65.1987915039063	10823
True	False	False	False	False	-1358.70837402344	-591.175170898438	175.244430541992	0.757012546062469	0.954822361469269	0.680517315864563	49.7278480529785	7857
True	False	False	False	False	-1359.71826171875	-459.000122070313	188.554138183594	0.781477868556976	0.956247448921204	0.868022978305817	58.8176460266113	9999
True	False	False	False	False	-1358.20825195313	-97.8481140136719	177.462707519531	0.732688963413239	0.953425168991089	0.588488280773163	53.8125	8610
True	False	False	False	False	-1355.62609863281	-936.206298828125	150.843307495117	0.740479946136475	0.954465091228485	0.614012479782104	49.7132339477539	6761
True	False	False	False	False	-1354.92028808594	-1193.46960449219	63.2210922241211	0.71930193901062	0.955627143383026	0.550270855426788	76.8245620727539	4379
True	False	False	False	False	-1354.57092285156	-835.960388183594	165.262145996094	0.819518387317657	0.956646144390106	1	50.6979866027832	7554
True	False	False	False	False	-1354.09741210938	-782.863891601563	180.790130615234	0.723366975784302	0.942137360572815	0.561237752437592	48.1226997375488	7844
True	False	False	False	False	-1336.43005371094	-1688.72827148438	287.267761230469	0.669981718063354	0.947086036205292	0.445771783590317	59.131275177002	15315
True	False	False	False	False	-1352.78845214844	-1559.12976074219	124.223899841309	0.56752735376358	0.918918669223785	0.310024172067642	55.7589302062988	6245
True	False	False	False	False	-1323.76708984375	-1546.93383789063	123.114753723145	0.463299691677094	0.913015365600586	0.21921694278717	41.4504508972168	4601
True	False	False	False	False	-1346.64294433594	-1365.14050292969	171.917007446289	0.672966301441193	0.945674538612366	0.45100474357605	53.0580635070801	8224
True	False	False	False	False	-1338.81103515625	-1255.208984375	232.919815063477	0.71459025144577	0.97298538684845	0.538155138492584	60.6476173400879	12736
True	False	False	False	False	-1340.14270019531	-332.563812255859	94.2770690917969	0.856529116630554	0.97254204750061	1	119.91764831543	10193
True	False	False	False	False	-1352.48999023438	-167.111633300781	147.515884399414	0.560067236423492	0.935076534748077	0.302396476268768	47.4887199401855	6316
True	False	False	False	False	-1339.4462890625	-501.583099365234	164.153015136719	0.767906427383423	0.94989287853241	0.740287721157074	52	7696
True	False	False	False	False	-1328.88464355469	-1337.67980957031	103.150199890137	0.72525691986084	0.955311119556427	0.566513538360596	65.8279571533203	6122
True	False	False	False	False	-1326.98461914063	-429.430786132813	186.335845947266	0.716425657272339	0.938632309436798	0.542802810668945	53.5595245361328	8998
True	False	False	False	False	-1323.26123046875	-1398.38806152344	198.536407470703	0.689600467681885	0.946566700935364	0.482308328151703	54.2178764343262	9705
True	False	False	False	False	-1317.16845703125	-1360.15881347656	178.571853637695	0.781828105449677	0.961742758750916	0.87367570400238	56.2732925415039	9060
True	False	False	False	False	-1319.09399414063	-950.569213867188	135.315322875977	0.579028964042664	0.932219505310059	0.322227746248245	50.2213096618652	6127
True	False	False	False	False	-1320.59118652344	-610.340698242188	143.079315185547	0.56729531288147	0.951455354690552	0.309783577919006	49.7674407958984	6420
True	False	False	False	False	-1321.07214355469	-265.032470703125	155.279876708984	0.744004368782043	0.949826419353485	0.626579701900482	67.542854309082	9456
True	False	False	False	False	-1319.62646484375	-916.606567382813	138.64274597168	0.539858400821686	0.91062605381012	0.282763302326202	51.4080009460449	6426
True	False	False	False	False	-1319.2216796875	-361.625366210938	218.500961303711	0.648206412792206	0.953485071659088	0.410492062568665	64.8375625610352	12773
True	False	False	False	False	-1317.20886230469	-1094.74609375	180.790130615234	0.806861162185669	0.95835268497467	1	57.0429458618164	9298
True	False	False	False	False	-1303.15576171875	-1707.31860351563	150.843307495117	0.722747147083282	0.967536687850952	0.559532701969147	52.639705657959	7159
True	False	False	False	False	-1316.28186035156	-987.760070800781	166.371292114258	0.659645676612854	0.955049395561218	0.428427338600159	54.1666679382324	8125
True	False	False	False	False	-1316.11108398438	-880.667846679688	144.188446044922	0.740460157394409	0.957780182361603	0.613943874835968	74.7230758666992	9714
True	False	False	False	False	-1312.85131835938	-1219.30810546875	244.01123046875	0.629233121871948	0.945148646831512	0.383212178945541	56.3590927124023	12399
True	False	False	False	False	-1301.53210449219	-1028.51306152344	181.899276733398	0.727804780006409	0.944998264312744	0.573817431926727	54.1829261779785	8886
True	False	False	False	False	-1307.84997558594	-119.793716430664	157.498153686523	0.781017482280731	0.951595425605774	0.861013054847717	53.8873252868652	7652
True	False	False	False	False	-1312.05297851563	-62.9119262695313	179.680999755859	0.776177406311035	0.957795083522797	0.804480254650116	54.5246925354004	8833
True	False	False	False	False	-1304.23303222656	-824.465270996094	155.279876708984	0.789243400096893	0.94312196969986	1	62.2999992370605	8722
True	False	False	False	False	-1303.05810546875	-407.197479248047	187.44499206543	0.690560817718506	0.928841590881348	0.484238892793655	51.8402366638184	8761
True	False	False	False	False	-1295.85290527344	-1320.88439941406	159.716445922852	0.772956192493439	0.948271512985229	0.776414334774017	68.9236145019531	9925
True	False	False	False	False	-1295.71765136719	-786.904602050781	160.825576782227	0.789482295513153	0.95632141828537	1	56.3172416687012	8166
True	False	False	False	False	-1294.03918457031	-624.424499511719	122.005615234375	0.740235030651093	0.948522448539734	0.613164842128754	55.6090927124023	6117
True	False	False	False	False	-1291.52783203125	-482.991455078125	164.153015136719	0.625532329082489	0.952408909797668	0.378205537796021	64.8040542602539	9591
True	False	False	False	False	-1291.50744628906	-148.5341796875	147.515884399414	0.637232065200806	0.949387013912201	0.394369870424271	51.7969932556152	6889
True	False	False	False	False	-1291.20788574219	-1269.0869140625	204.082122802734	0.656308591365814	0.950137674808502	0.423066467046738	59.1358680725098	10881
True	False	False	False	False	-1289.9365234375	-85.6855545043945	65.4393768310547	0.542437553405762	0.928070485591888	0.285190314054489	48	2832
True	False	False	False	False	-1289.20300292969	-1670.10473632813	216.282684326172	0.821151196956635	0.96321976184845	1	54.0666656494141	10543
True	False	False	False	False	-1278.77001953125	-1616.396484375	205.191253662109	0.786007881164551	0.969813823699951	1	59.3243255615234	10975
True	False	False	False	False	-1288.88671875	-1132.54431152344	124.223899841309	0.805557072162628	0.951931655406952	1	67.9375	7609
True	False	False	False	False	-1288.03063964844	-1527.20471191406	118.678184509277	0.834435343742371	0.968910336494446	1	64.8785018920898	6942
True	False	False	False	False	-1279.06652832031	-183.066314697266	194.099838256836	0.647358953952789	0.940202295780182	0.409211099147797	59.7028579711914	10448
True	False	False	False	False	-1260.20886230469	-1402.73022460938	173.026138305664	0.561012983322144	0.915124535560608	0.303351491689682	50.519229888916	7881
True	False	False	False	False	-1275.94323730469	-1103.39074707031	115.350761413574	0.778573036193848	0.956214725971222	0.82945716381073	58.0288467407227	6035
True	False	False	False	False	-1274.96350097656	-241.920288085938	157.498153686523	0.808810293674469	0.96180784702301	1	64.0845108032227	9100
True	False	False	False	False	-1273.55590820313	-98.4848175048828	183.008422851563	0.748634278774261	0.957730948925018	0.644257545471191	53.1333351135254	8767
True	False	False	False	False	-1269.52868652344	-49.4497413635254	184.117568969727	0.753171443939209	0.956036388874054	0.663112580776215	55.6325302124023	9235
True	False	False	False	False	-1267.25463867188	-1185.13134765625	164.153015136719	0.604751467704773	0.950042903423309	0.351725876331329	54.0405387878418	7998
True	False	False	False	False	-1262.40734863281	-768.400573730469	235.138092041016	0.724782347679138	0.953694999217987	0.565177738666534	52.4905662536621	11128
True	False	False	False	False	-1264.11169433594	-663.1181640625	179.680999755859	0.828946053981781	0.962001085281372	1	55.7530860900879	9032
True	False	False	False	False	-1262.22180175781	-728.348388671875	191.881561279297	0.666485369205475	0.956823408603668	0.439773589372635	54.5375709533691	9435
True	False	False	False	False	-1259.82006835938	-1575.76440429688	126.442184448242	0.700783967971802	0.952129185199738	0.505764663219452	48.9210510253906	5577
True	False	False	False	False	-1259.69055175781	-318.381958007813	287.267761230469	0.773430109024048	0.949049234390259	0.780241250991821	68.9536666870117	17859
True	False	False	False	False	-1250.96154785156	-952.510864257813	35.4925422668457	0.75548255443573	0.938175141811371	0.673407912254333	34.34375	1099
True	False	False	False	False	-1256.63732910156	-609.374389648438	164.153015136719	0.760389924049377	0.960648775100708	0.697156250476837	57.8108100891113	8556
True	False	False	False	False	-1256.59680175781	-553.529418945313	248.447799682617	0.681158900260925	0.941648542881012	0.465942800045013	57.9553565979004	12982
True	False	False	False	False	-1252.02600097656	-279.281433105469	86.513069152832	0.346151053905487	0.831494808197021	0.144268572330475	86.4871826171875	6746
True	False	False	False	False	-1251.705078125	-819.524291992188	170.807861328125	0.721253633499146	0.929753005504608	0.555473566055298	51.8961029052734	7992
True	False	False	False	False	-1247.47668457031	-435.612335205078	127.551322937012	0.804429352283478	0.956804096698761	1	80.2695617675781	9231
True	False	False	False	False	-1248.44091796875	-375.701293945313	164.153015136719	0.612305581569672	0.958018898963928	0.361048519611359	53.6013526916504	7933
True	False	False	False	False	-1243.44897460938	-1731.64721679688	235.138092041016	0.768699884414673	0.94450455904007	0.745488107204437	57.9952812194824	12295
True	False	False	False	False	-1240.29760742188	-1587.4814453125	129.769607543945	0.746324419975281	0.952722728252411	0.635259330272675	54.1111106872559	6331
True	False	False	False	False	-1240.28051757813	-1539.45068359375	164.153015136719	0.732610106468201	0.961892664432526	0.588243901729584	54.2432441711426	8028
True	False	False	False	False	-1238.92736816406	-1453.59118652344	167.480438232422	0.563258290290833	0.893873989582062	0.305632621049881	54.8609275817871	8284
True	False	False	False	False	-1235.68359375	-1325.35815429688	148.625015258789	0.802791655063629	0.956129848957062	1	67.5149230957031	9047
True	False	False	False	False	-1237.53149414063	-132.010696411133	163.043869018555	0.752191781997681	0.958183586597443	0.658897221088409	49.7074813842773	7307
True	False	False	False	False	-1236.53063964844	10.501802444458	165.262145996094	0.737560153007507	0.949806392192841	0.604109227657318	58.3959732055664	8701
True	False	False	False	False	-1231.66479492188	-863.530395507813	267.30322265625	0.801863670349121	0.965855300426483	1	64.8962631225586	15640
True	False	False	False	False	-1229.70495605469	-1635.140625	159.716445922852	0.683444023132324	0.962178289890289	0.470269948244095	92.2569427490234	13285
True	False	False	False	False	-1222.45812988281	-693.994506835938	145.297592163086	0.72051614522934	0.959831178188324	0.553494393825531	46.3053436279297	6066
True	False	False	False	False	-1224.0595703125	-17.7908535003662	169.698715209961	0.625182271003723	0.941807091236115	0.377736806869507	55.3594779968262	8470
True	False	False	False	False	-1222.64001464844	-641.337890625	149.734161376953	0.78029876947403	0.968056857585907	0.850861847400665	46.6222229003906	6294
True	False	False	False	False	-1220.32690429688	-387.993103027344	125.333038330078	0.720809042453766	0.952628970146179	0.554278552532196	57.3893814086914	6485
True	False	False	False	False	-1219.93762207031	-741.921020507813	150.843307495117	0.651605725288391	0.954764902591705	0.415694087743759	55.4338226318359	7539
True	False	False	False	False	-1212.51513671875	-98.0928573608398	57.6753807067871	0.760451793670654	0.93880307674408	0.697474420070648	41.8461532592773	2176
True	False	False	False	False	-1211.34228515625	-181.451080322266	23.2919807434082	0.792964518070221	0.946847438812256	1	35.6666679382324	749
True	False	False	False	False	-1189.93762207031	-1678.25146484375	104.259346008301	0.684010803699493	0.953796982765198	0.47135466337204	84.5	7943
True	False	False	False	False	-1202.16638183594	-1421.92919921875	191.881561279297	0.74438750743866	0.94916445016861	0.627989649772644	54.5144500732422	9431
True	False	False	False	False	-1200.32360839844	-573.320007324219	177.462707519531	0.822043120861053	0.962451994419098	1	50.9937515258789	8159
True	False	False	False	False	-1202.91320800781	14.1612892150879	103.150199890137	0.793185532093048	0.953265130519867	1	66.4838714599609	6183
True	False	False	False	False	-1198.90600585938	-222.578704833984	280.612915039063	0.810590267181396	0.961042463779449	1	64.0632400512695	16208
True	False	False	False	False	-1194.25793457031	34.7110633850098	117.569046020508	0.753627300262451	0.969693720340729	0.665103435516357	52.8773574829102	5605
True	False	False	False	False	-1192.94567871094	-608.578308105469	178.571853637695	0.747022986412048	0.935987830162048	0.637941479682922	51.3354034423828	8265
True	False	False	False	False	-1185.42626953125	-543.992370605469	144.188446044922	0.725393772125244	0.950466990470886	0.566900193691254	46.2384605407715	6011
True	False	False	False	False	-1182.91870117188	-1524.27563476563	164.153015136719	0.767906427383423	0.934871554374695	0.740287721157074	55.7702713012695	8254
True	False	False	False	False	-1177.97143554688	-1676.33386230469	173.026138305664	0.432106107473373	0.903216481208801	0.197109997272491	77.1282043457031	12032
True	False	False	False	False	-1178.56860351563	-880.947814941406	235.138092041016	0.784229159355164	0.949783742427826	0.925705969333649	58.4150924682617	12384
True	False	False	False	False	-1179.1669921875	-137.06510925293	179.680999755859	0.848896384239197	0.963367640972137	1	56.4197540283203	9140
True	False	False	False	False	-1179.09948730469	-15.3027172088623	242.902084350586	0.722944557666779	0.955520868301392	0.56007444858551	58.4018249511719	12790
True	False	False	False	False	-1178.26489257813	-1469.61071777344	125.333038330078	0.720809042453766	0.946451187133789	0.554278552532196	74.0796432495117	8371
True	False	False	False	False	-1176.90856933594	-475.456909179688	43.256534576416	0.698659062385559	0.920614302158356	0.501135647296906	38.4871788024902	1501
True	False	False	False	False	-1161.30383300781	-1591.13928222656	173.026138305664	0.801492035388947	0.943897902965546	1	87.7820510864258	13694
True	False	False	False	False	-1170.36584472656	-743.260864257813	175.244430541992	0.667798042297363	0.946323454380035	0.442009270191193	53.8797454833984	8513
True	False	False	False	False	-1175.171875	-490.993560791016	11.0914192199707	0.763594925403595	0.936281979084015	0.714360892772675	33.4000015258789	334
True	False	False	False	False	-1173.77270507813	-448.198608398438	18.8554134368896	0.666771829128265	0.937323153018951	0.44025981426239	32.9411773681641	560
True	False	False	False	False	-1173.04736328125	-670.879577636719	259.539215087891	0.679183721542358	0.957271158695221	0.462260812520981	55.8846168518066	13077
True	False	False	False	False	-1162.83239746094	-780.954833984375	146.40673828125	0.698599100112915	0.974388301372528	0.501006245613098	62.7878799438477	8288
True	False	False	False	False	-1119.98205566406	-1863.880859375	200.754699707031	0.778810083866119	0.951981544494629	0.832194209098816	58.8066291809082	10644
True	False	False	False	False	-1153.34692382813	-1508.66162109375	130.878753662109	0.744540572166443	0.956391155719757	0.628555476665497	45.4661026000977	5365
True	False	False	False	False	-1153.33215332031	38.1000061035156	113.132476806641	0.754635572433472	0.938535392284393	0.669575393199921	45.2450981140137	4615
True	False	False	False	False	-1153.18493652344	-1813.23620605469	185.226699829102	0.662448704242706	0.951898574829102	0.433017253875732	63.1317367553711	10543
True	False	False	False	False	-1132.90600585938	-1641.98620605469	202.97297668457	0.804767787456512	0.9583860039711	1	57.185791015625	10465
True	False	False	False	False	-1139.4775390625	-1458.98693847656	85.4039306640625	0.77591460943222	0.957822978496552	0.801987648010254	75.1038970947266	5783
True	False	False	False	False	-1144.28833007813	-471.535491943359	188.554138183594	0.771320164203644	0.960623741149902	0.763850271701813	62.735294342041	10665
True	False	False	False	False	-1149.23095703125	-72.0860366821289	229.592376708984	0.772148787975311	0.962760329246521	0.770094633102417	63.6570053100586	13177
True	False	False	False	False	-1140.78332519531	-261.287445068359	194.099838256836	0.724009990692139	0.963069677352905	0.563019692897797	70.9885711669922	12423
True	False	False	False	False	-1131.31176757813	-252.322799682617	14.4188451766968	0.719225645065308	0.935661971569061	0.550069808959961	59.1538467407227	769
True	False	False	False	False	-1138.28747558594	-151.311874389648	196.318130493164	0.660243153572083	0.942605018615723	0.42939892411232	56.6271171569824	10023
True	False	False	False	False	-1130.79467773438	-1404.87390136719	124.223899841309	0.814991533756256	0.962012887001038	1	69.2767868041992	7759
True	False	False	False	False	-1130.61218261719	38.4760513305664	119.787330627441	0.75546407699585	0.943924427032471	0.673323512077332	50.5925941467285	5464
True	False	False	False	False	-1124.91967773438	-1560.37280273438	160.825576782227	0.597711980342865	0.946870088577271	0.343323171138763	49.6137924194336	7194
True	False	False	False	False	-1117.71142578125	-589.546325683594	123.114753723145	0.776449203491211	0.955571591854095	0.80710357427597	53.7567558288574	5967
True	False	False	False	False	-1119.46362304688	-29.7228698730469	208.518692016602	0.791674017906189	0.961587250232697	1	55.9680862426758	10522
True	False	False	False	False	-1098.37463378906	-1542.50427246094	107.586769104004	0.788666844367981	0.948818027973175	1	103.721649169922	10061
True	False	False	False	False	-1100.61267089844	-87.7766571044922	302.795745849609	0.794807195663452	0.957831382751465	1	61.9011001586914	16899
True	False	False	False	False	-1093.5673828125	-749.675109863281	104.259346008301	0.695448517799377	0.929617285728455	0.494300276041031	98.5851058959961	9267
True	False	False	False	False	-1091.35681152344	-563.376281738281	128.660461425781	0.759870648384094	0.963957905769348	0.694506108760834	53.5172424316406	6208
True	False	False	False	False	-1083.98913574219	-1867.62121582031	187.44499206543	0.766782999038696	0.961822032928467	0.733172476291656	54.8934898376465	9277
True	False	False	False	False	-1090.5625	-1238.83984375	178.571853637695	0.577030301094055	0.955601274967194	0.320066720247269	62.8012428283691	10111
True	False	False	False	False	-1091.193359375	-662.913940429688	158.607299804688	0.701090931892395	0.945712089538574	0.506440579891205	49.9160842895508	7138
True	False	False	False	False	-1090.47216796875	-711.053833007813	159.716445922852	0.650865197181702	0.963586091995239	0.414551973342896	50.6736106872559	7297
True	False	False	False	False	-1087.44689941406	-1409.15161132813	160.825576782227	0.817430675029755	0.967117547988892	1	58.6620674133301	8506
True	False	False	False	False	-1083.50512695313	-45.5929641723633	69.8759460449219	0.778005719184875	0.944582581520081	0.823125541210175	67.7936477661133	4271
True	False	False	False	False	-1078.38391113281	62.2526397705078	159.716445922852	0.832318663597107	0.958261728286743	1	58.0625	8361
True	False	False	False	False	-1065.2294921875	-1502.34228515625	125.333038330078	0.799567699432373	0.956555426120758	1	60.5044250488281	6837
True	False	False	False	False	-1066.85607910156	-1456.46398925781	167.480438232422	0.563258290290833	0.933577954769135	0.305632621049881	55.0397338867188	8311
True	False	False	False	False	-1059.39562988281	-710.843200683594	118.678184509277	0.81462025642395	0.961144268512726	1	56.7756996154785	6075
True	False	False	False	False	-1056.77380371094	-290.457916259766	110.914192199707	0.863773465156555	0.970586776733398	1	55.560001373291	5556
True	False	False	False	False	-1055.37951660156	-157.677291870117	302.795745849609	0.58579295873642	0.932899236679077	0.329673886299133	80.7216110229492	22037
True	False	False	False	False	-1054.09924316406	20.4347381591797	225.155807495117	0.766261637210846	0.960993230342865	0.729962944984436	55.354679107666	11237
True	False	False	False	False	-1053.30737304688	-1626.17102050781	185.226699829102	0.718570590019226	0.953686237335205	0.548350036144257	55.275447845459	9231
True	False	False	False	False	-1048.85754394531	-1527.76745605469	126.442184448242	0.71930193901062	0.957804203033447	0.550270855426788	58.2719306945801	6643
True	False	False	False	False	-1050.11535644531	-1394.15075683594	171.917007446289	0.796354293823242	0.950138688087463	1	63.5806465148926	9855
True	False	False	False	False	-1044.1650390625	-1190.35766601563	187.44499206543	0.727176249027252	0.93665212392807	0.571994483470917	66.6804733276367	11269
True	False	False	False	False	-1043.99389648438	-79.2283401489258	179.680999755859	0.564702749252319	0.944516837596893	0.307110488414764	60.1296310424805	9741
True	False	False	False	False	-1015.08734130859	-1805.09045410156	195.208984375	0.798543214797974	0.951449036598206	1	66.9829559326172	11789
True	False	False	False	False	-1041.83569335938	-1661.83190917969	127.551322937012	0.703798770904541	0.967130780220032	0.512483596801758	58.5478248596191	6733
True	False	False	False	False	-1043.64575195313	-1233.56469726563	141.970169067383	0.775036215782166	0.962579786777496	0.793944418430328	62.6328125	8017
True	False	False	False	False	-1043.59655761719	-211.483123779297	54.3479537963867	0.840224146842957	0.96418160200119	1	89.4285736083984	4382
True	False	False	False	False	-1034.61633300781	-150.198760986328	69.8759460449219	0.713352918624878	0.953397989273071	0.535071432590485	62.9047622680664	3963
True	False	False	False	False	-1040.71887207031	61.4282493591309	80.9673614501953	0.73981249332428	0.916764795780182	0.611710011959076	84.0684967041016	6137
True	False	False	False	False	-1034.24194335938	46.4535942077637	154.17073059082	0.64246141910553	0.967306137084961	0.401928693056107	51.733814239502	7191
True	False	False	False	False	-1033.73120117188	-1570.69641113281	240.683807373047	0.722010016441345	0.962351977825165	0.557520747184753	61.8387107849121	13419
True	False	False	False	False	-1028.55407714844	-1230.50170898438	16.6371288299561	0.646814525127411	0.925363481044769	0.408391445875168	42.9333343505859	644
True	False	False	False	False	-1031.13830566406	-1055.83459472656	114.241622924805	0.509857058525085	0.896715641021729	0.256037682294846	44.0970878601074	4542
True	False	False	False	False	-1024.64123535156	-1777.52746582031	63.2210922241211	0.730492413043976	0.927993416786194	0.581776022911072	102.035087585449	5816
True	False	False	False	False	-1016.93603515625	-1754.21667480469	185.226699829102	0.757708609104156	0.958929181098938	0.683835804462433	60.0778427124023	10033
True	False	False	False	False	-1021.47448730469	-93.8399429321289	165.262145996094	0.713891565799713	0.956506252288818	0.536409020423889	50.8590621948242	7578
True	False	False	False	False	-1016.83905029297	-1485.76513671875	176.353576660156	0.617788255214691	0.931771755218506	0.368025958538055	51.6226425170898	8208
True	False	False	False	False	-1013.330078125	-1447.14855957031	72.0942230224609	0.616998076438904	0.951333224773407	0.367008924484253	85.5692291259766	5562
True	False	False	False	False	-1016.40997314453	-331.892669677734	126.442184448242	0.746769428253174	0.937248408794403	0.63696414232254	81.8859634399414	9335
True	False	False	False	False	-1015.44354248047	-289.773895263672	196.318130493164	0.761598765850067	0.955536663532257	0.703467845916748	59.2259902954102	10483
True	False	False	False	False	-1014.51336669922	-1101.11120605469	112.023338317871	0.756114184856415	0.954675555229187	0.676312983036041	46.2673263549805	4673
True	False	False	False	False	-1011.14953613281	-1531.21325683594	149.734161376953	0.72464644908905	0.961620807647705	0.564796566963196	53.7111129760742	7251
True	False	False	False	False	-1011.32189941406	-716.900329589844	153.061584472656	0.759016990661621	0.939340174198151	0.690224945545197	52.7753639221191	7283
True	False	False	False	False	-1005.34332275391	-1707.82873535156	155.279876708984	0.789243400096893	0.954219400882721	1	57.0285720825195	7984
True	False	False	False	False	-1010.04705810547	-204.37043762207	238.465515136719	0.842548310756683	0.966745972633362	1	77.3720932006836	16635
True	False	False	False	False	-1008.22271728516	-1644.95324707031	130.878753662109	0.733221530914307	0.952517151832581	0.590145409107208	59.3898315429688	7008
True	False	False	False	False	-1006.64617919922	-502.914978027344	113.132476806641	0.81917679309845	0.955309629440308	1	61.294116973877	6252
True	False	False	False	False	-1008.18194580078	7.64369964599609	195.208984375	0.678042888641357	0.972359776496887	0.460158079862595	56.4204559326172	9930
True	False	False	False	False	-994.352416992188	-1859.22216796875	146.40673828125	0.632440865039825	0.912052154541016	0.387630045413971	46.7727279663086	6174
True	False	False	False	False	-979.841125488281	-1693.18151855469	105.36848449707	0.646534025669098	0.947527050971985	0.407970190048218	44.4526329040527	4223
True	False	False	False	False	-982.747802734375	-1555.88305664063	191.881561279297	0.76079136133194	0.947971403598785	0.699229896068573	49.2658958435059	8523
True	False	False	False	False	-983.479064941406	-1283.08862304688	215.173538208008	0.684045493602753	0.962300062179565	0.471421241760254	55.3659782409668	10741
True	False	False	False	False	-979.231628417969	-1658.154296875	141.970169067383	0.648602724075317	0.955330193042755	0.411093205213547	53.609375	6862
True	False	False	False	False	-978.649780273438	-648.7880859375	154.17073059082	0.68147999048233	0.954815566539764	0.466546475887299	50.5899276733398	7032
True	False	False	False	False	-973.308471679688	-1619.00439453125	128.660461425781	0.705485999584198	0.95579868555069	0.516324877738953	48.1206893920898	5582
True	False	False	False	False	-972.564270019531	-1355.34350585938	103.150199890137	0.704544305801392	0.958143532276154	0.514173626899719	45.4086036682129	4223
True	False	False	False	False	-975.205871582031	-489.850738525391	120.896469116211	0.687753558158875	0.954978168010712	0.478636562824249	42.7155952453613	4656
True	False	False	False	False	-970.053161621094	-1416.14904785156	115.350761413574	0.825085759162903	0.964160740375519	1	74.5	7748
True	False	False	False	False	-965.845397949219	-1724.31945800781	105.36848449707	0.646534025669098	0.938973665237427	0.407970190048218	41.7789459228516	3969
True	False	False	False	False	-963.041198730469	-1494.11364746094	178.571853637695	0.75697249174118	0.972409904003143	0.680328190326691	48.6149063110352	7827
True	False	False	False	False	-962.815307617188	-894.538757324219	169.698715209961	0.473852396011353	0.826507449150085	0.227129891514778	51.2549018859863	7842
True	False	False	False	False	-961.758422851563	-786.825073242188	134.206176757813	0.801479279994965	0.960861563682556	1	57.5619850158691	6965
True	False	False	False	False	-958.325012207031	-1774.23034667969	188.554138183594	0.754431784152985	0.958890438079834	0.668663680553436	60.3647041320801	10262
True	False	False	False	False	-961.081604003906	-1589.53088378906	256.211791992188	0.603478848934174	0.946351647377014	0.350187003612518	62.3116874694824	14394
True	False	False	False	False	-959.952270507813	-1458.89831542969	158.607299804688	0.797933101654053	0.963527202606201	1	59.3216781616211	8483
True	False	False	False	False	-960.313598632813	-566.732788085938	221.828384399414	0.761327385902405	0.96457576751709	0.702032923698425	55.8300018310547	11166
True	False	False	False	False	-960.51611328125	-344.943634033203	34.3833999633789	0.770503997802734	0.94730132818222	0.757918477058411	42.7419357299805	1325
True	False	False	False	False	-959.889831542969	-1376.759765625	96.4953460693359	0.751482903957367	0.935239732265472	0.655898630619049	45.471263885498	3956
True	False	False	False	False	-949.094909667969	-1343.48547363281	108.695907592773	0.764249205589294	0.952169239521027	0.718070447444916	44.2346954345703	4335
True	False	False	False	False	-953.763732910156	-807.115661621094	108.695907592773	0.78705221414566	0.951460897922516	1	44.3367347717285	4345
True	False	False	False	False	-954.682983398438	-693.988098144531	66.5485153198242	0.798536419868469	0.963489770889282	1	47.1500015258789	2829
True	False	False	False	False	-953.370056152344	-1007.34020996094	159.716445922852	0.841049253940582	0.961888611316681	1	67.8402786254883	9769
True	False	False	False	False	-948.96337890625	-1530.60559082031	160.825576782227	0.770576000213623	0.954253971576691	0.758433282375336	48.2551727294922	6997
True	False	False	False	False	-945.215698242188	-1431.07348632813	56.5662384033203	0.789839804172516	0.960615336894989	1	42.3333320617676	2159
True	False	False	False	False	-945.991516113281	-962.068420410156	157.498153686523	0.789007604122162	0.964153528213501	1	61.0492973327637	8669
True	False	False	False	False	-944.810180664063	-1193.72802734375	197.427261352539	0.576597929000854	0.908637285232544	0.319601505994797	59.5505599975586	10600
True	False	False	False	False	-941.45166015625	-1693.20910644531	140.861022949219	0.715956509113312	0.937226116657257	0.541606366634369	46.0944900512695	5854
True	False	False	False	False	-941.244201660156	-1797.26501464844	166.371292114258	0.718682765960693	0.963740468025208	0.54864364862442	58.2466659545898	8737
True	False	False	False	False	-939.44384765625	-1657.49792480469	125.333038330078	0.709791600704193	0.963880598545074	0.526407122612	48.6991157531738	5503
True	False	False	False	False	-939.875122070313	-1508.72253417969	116.459907531738	0.776830792427063	0.961696565151215	0.810867488384247	48.2095222473145	5062
True	False	False	False	False	-939.425842285156	-1249.55895996094	206.300399780273	0.537539124488831	0.957381725311279	0.280599474906921	65.8924713134766	12256
True	False	False	False	False	-934.97216796875	-1479.07763671875	99.8227767944336	0.801836133003235	0.946501493453979	1	59.1444435119629	5323
True	False	False	False	False	-937.275390625	-331.134979248047	185.226699829102	0.372960299253464	0.843383610248566	0.159648820757866	49.7784423828125	8313
True	False	False	False	False	-938.652099609375	-216.550888061523	13.3097038269043	0.743378639221191	0.931919693946838	0.624296009540558	45.5833320617676	547
True	False	False	False	False	-937.161010742188	-273.774200439453	21.0736961364746	0.698733150959015	0.939309358596802	0.501295566558838	36.0526313781738	685
True	False	False	False	False	-935.903259277344	-1413.0625	92.0587844848633	0.704204201698303	0.958021700382233	0.51340126991272	51.819278717041	4301
True	False	False	False	False	-926.347229003906	-1756.66137695313	148.625015258789	0.782643020153046	0.972531378269196	0.888168036937714	52.8432846069336	7081
True	False	False	False	False	-932.035339355469	-1722.16674804688	128.660461425781	0.759870648384094	0.959042251110077	0.694506108760834	61.5	7134
True	False	False	False	False	-929.105346679688	-1632.24755859375	164.153015136719	0.842985391616821	0.963150382041931	1	57.6959457397461	8539
True	False	False	False	False	-927.715759277344	-208.776473999023	169.698715209961	0.801735460758209	0.955862283706665	1	70.6078414916992	10803
True	False	False	False	False	-923.371887207031	-1032.25732421875	147.515884399414	0.796800673007965	0.970803201198578	1	52.601505279541	6996
True	False	False	False	False	-924.6240234375	-227.195983886719	26.6194076538086	0.780536234378815	0.950671494007111	0.854119598865509	41.25	990
True	False	False	False	False	-923.097412109375	10.9108686447144	34.3833999633789	0.830578744411469	0.955226957798004	1	34.7741928100586	1078
True	False	False	False	False	-922.482360839844	-83.8936538696289	199.645553588867	0.767598927021027	0.945960879325867	0.738312005996704	91.2666702270508	16428
True	False	False	False	False	-921.692687988281	-290.411102294922	82.0765075683594	0.760389924049377	0.948702335357666	0.697156250476837	52.2297286987305	3865
True	False	False	False	False	-921.002258300781	-1177.0234375	234.028945922852	0.489508837461472	0.830266356468201	0.23931872844696	109.677726745605	23142
True	False	False	False	False	-918.992126464844	-275.469787597656	43.256534576416	0.698659062385559	0.941383063793182	0.501135647296906	53.0512809753418	2069
True	False	False	False	False	-913.682556152344	-1826.86547851563	173.026138305664	0.772210657596588	0.957101106643677	0.770570337772369	60.019229888916	9363
True	False	False	False	False	-918.080810546875	-718.002014160156	35.4925422668457	0.75548255443573	0.951372683048248	0.673407912254333	105.84375	3387
True	False	False	False	False	-916.089233398438	-1675.55895996094	106.477630615234	0.770989894866943	0.954649329185486	0.761425018310547	47.40625	4551
True	False	False	False	False	-907.506591796875	-1570.6220703125	180.790130615234	0.707700073719025	0.939736425876617	0.521457850933075	83.9754638671875	13688
True	False	False	False	False	-914.8837890625	-1374.22265625	176.353576660156	0.744670927524567	0.945802927017212	0.629038512706757	60.6478004455566	9643
True	False	False	False	False	-914.939697265625	-1338.91418457031	114.241622924805	0.771086752414703	0.953136384487152	0.762132465839386	43.970874786377	4529
True	False	False	False	False	-913.849731445313	-1546.86328125	98.7136306762695	0.697551608085632	0.92913281917572	0.498756766319275	44.6404495239258	3973
True	False	False	False	False	-912.140930175781	-1274.29077148438	125.333038330078	0.790439307689667	0.957675635814667	1	57.203540802002	6464
True	False	False	False	False	-910.731262207031	-245.062835693359	301.686614990234	0.394240230321884	0.856117367744446	0.172526836395264	62.169116973877	16910
True	False	False	False	False	-909.561401367188	-282.581573486328	84.2947845458984	0.698733150959015	0.91660338640213	0.501295566558838	55.8552627563477	4245
True	False	False	False	False	-899.144775390625	-1109.11938476563	176.353576660156	0.77211594581604	0.967728197574615	0.769842684268951	62.9182395935059	10004
True	False	False	False	False	-897.476013183594	-1708.26550292969	191.881561279297	0.76079136133194	0.954303324222565	0.699229896068573	65.0057830810547	11246
True	False	False	False	False	-895.130126953125	-1432.97888183594	225.155807495117	0.772747278213501	0.954431593418121	0.774755537509918	63.7536964416504	12942
True	False	False	False	False	-894.698547363281	-1509.52941894531	229.592376708984	0.794671595096588	0.961118936538696	1	58.1159439086914	12030
True	False	False	False	False	-893.357238769531	-1244.24523925781	179.680999755859	0.661957681179047	0.93777459859848	0.432207375764847	72.3271636962891	11717
True	False	False	False	False	-894.061401367188	-1064.04272460938	161.934722900391	0.636265933513641	0.912214398384094	0.392996817827225	47.9589042663574	7002
True	False	False	False	False	-891.941040039063	-264.538360595703	9.98227787017822	0.687235474586487	0.9244145154953	0.47761595249176	35.8888893127441	323
True	False	False	False	False	-890.681945800781	-1091.67138671875	110.914192199707	0.761327385902405	0.933258950710297	0.702032923698425	50.9000015258789	5090
True	False	False	False	False	-888.680847167969	-841.093872070313	198.536407470703	0.49226102232933	0.90844714641571	0.241519942879677	49.927375793457	8937
True	False	False	False	False	-887.926818847656	-255.91242980957	29.9468326568604	0.764188587665558	0.946757137775421	0.717723667621613	38.962963104248	1052
True	False	False	False	False	-886.713134765625	-1667.99731445313	159.716445922852	0.72967803478241	0.960178136825562	0.579335868358612	58.3888893127441	8408
True	False	False	False	False	-880.956970214844	-1848.72082519531	139.751892089844	0.803734004497528	0.96301281452179	1	50.7063484191895	6389
True	False	False	False	False	-879.279907226563	-1559.87097167969	89.8404998779297	0.76464432477951	0.96752268075943	0.720346689224243	43.9382705688477	3559
True	False	False	False	False	-880.0712890625	-1341.29479980469	234.028945922852	0.564637839794159	0.895819425582886	0.30704391002655	61.0758285522461	12887
True	False	False	False	False	-876.028442382813	-1294.06689453125	239.574661254883	0.453610420227051	0.879902303218842	0.212152138352394	59.8425941467285	12926
True	False	False	False	False	-879.453247070313	-566.107482910156	185.226699829102	0.643370270729065	0.938548505306244	0.403264909982681	60.5988006591797	10120
True	False	False	False	False	-877.093444824219	-1133.50915527344	164.153015136719	0.778728127479553	0.961467444896698	0.831242144107819	51.4797286987305	7619
True	False	False	False	False	-872.744384765625	-1206.43823242188	134.206176757813	0.743814587593079	0.962295830249786	0.625884413719177	55.752067565918	6746
True	False	False	False	False	-871.041320800781	-898.752868652344	21.0736961364746	0.656467795372009	0.937866926193237	0.423319727182388	42.4736824035645	807
True	False	False	False	False	-870.883056640625	-1760.04675292969	216.282684326172	0.73606413602829	0.9501793384552	0.599197506904602	58.297435760498	11368
True	False	False	False	False	-870.416870117188	-1161.47900390625	160.825576782227	0.597711980342865	0.928484737873077	0.343323171138763	51.7586212158203	7505
True	False	False	False	False	-864.876708984375	-1019.8115234375	25.5102653503418	0.688737690448761	0.930371165275574	0.480586379766464	38.8695640563965	894
True	False	False	False	False	-867.880554199219	-965.873291015625	137.533599853516	0.735072493553162	0.961037278175354	0.595998883247375	52.8064498901367	6548
True	False	False	False	False	-862.258483886719	-1030.83129882813	77.6399383544922	0.652101457118988	0.933457314968109	0.416461527347565	41.6428565979004	2915
True	False	False	False	False	-856.437438964844	-1808.97827148438	146.40673828125	0.701489865779877	0.939811408519745	0.507321655750275	46.924243927002	6194
True	False	False	False	False	-857.896911621094	-1458.34326171875	249.556930541992	0.799840331077576	0.956403732299805	1	69.3733367919922	15609
True	False	False	False	False	-857.010070800781	-895.820678710938	14.4188451766968	0.523994266986847	0.889543652534485	0.268299996852875	40.538459777832	527
True	False	False	False	False	-852.718933105469	-1567.58044433594	177.462707519531	0.76659494638443	0.944673001766205	0.732008516788483	69.8000030517578	11168
True	False	False	False	False	-850.865478515625	-1616.69372558594	207.409545898438	0.770842373371124	0.956953227519989	0.760352671146393	63.2994651794434	11837
True	False	False	False	False	-850.674682617188	-1242.49328613281	135.315322875977	0.712555587291718	0.94538825750351	0.533104717731476	49.6721305847168	6060
True	False	False	False	False	-847.459533691406	-1696.18249511719	135.315322875977	0.579028964042664	0.941176414489746	0.322227746248245	50.5491790771484	6167
True	False	False	False	False	-842.450622558594	-1663.03540039063	117.569046020508	0.612679004669189	0.944409251213074	0.361517995595932	52.4150924682617	5556
True	False	False	False	False	-845.742614746094	-184.937469482422	157.498153686523	0.754633009433746	0.949289262294769	0.669563829898834	53.4084510803223	7584
True	False	False	False	False	-845.177490234375	-1540.109375	103.150199890137	0.828564047813416	0.962020635604858	1	47.8494606018066	4450
True	False	False	False	False	-840.083862304688	-1718.84509277344	145.297592163086	0.814000189304352	0.966879963874817	1	63.6641235351563	8340
True	False	False	False	False	-838.951538085938	-978.155395507813	87.6222152709961	0.703833937644958	0.953913331031799	0.512563169002533	44.5063285827637	3516
True	False	False	False	False	-838.697998046875	-1520.12585449219	97.6044921875	0.760120630264282	0.960950613021851	0.695777595043182	47.8522720336914	4211
True	False	False	False	False	-836.80517578125	-1093.23071289063	179.680999755859	0.794242918491364	0.948285460472107	1	55.7283935546875	9028
True	False	False	False	False	-838.388732910156	-1048.4462890625	174.135284423828	0.787855565547943	0.961109399795532	1	68.5732498168945	10766
True	False	False	False	False	-835.365051269531	-1846.17163085938	148.625015258789	0.705064654350281	0.928098678588867	0.515360057353973	50.9477615356445	6827
True	False	False	False	False	-833.232971191406	-1672.87426757813	90.9496383666992	0.437580943107605	0.841435968875885	0.200859889388084	48.7439041137695	3997
True	False	False	False	False	-834.481811523438	-1129.01025390625	153.061584472656	0.777968525886536	0.947770297527313	0.822720050811768	50.9202880859375	7027
True	False	False	False	False	-834.835083007813	-457.240051269531	209.627822875977	0.765569984912872	0.968924701213837	0.725789487361908	81.3703689575195	15379
True	False	False	False	False	-830.027099609375	-1414.83581542969	183.008422851563	0.73224264383316	0.962733149528503	0.587108492851257	58.1757583618164	9599
[truncated: 7,251 more rows]
