# Supplementary material for: Gene Delivery Mediated by Backbone-Degradable RAFT Copolymers
Source: Biomacromolecules. 2026 Feb 12;27(3):1846–56. doi: 10.1021/acs.biomac.5c01662 (PMC12977016; doi:10.1021/acs.biomac.5c01662)
Supplement: Supplementary file 2 [file bm5c01662_si_002.zip › Celigo Raw Data/Object (Cell)-Level Data/Blue/7-15-2024-9-10-53-PM_object_D7.csv]

Plate ID	PM_2024_07_15_PPP41-45_NP_5_10_20_PEIpro_200ngwell_U2OS_6k_Plate2
Plate Name
Plate Description
Scan ID	7/15/2024 9:10:53 PM
Scan Description
Scan Result ID	7/15/2024 9:10:53 PM
Scan Result Description
Software Version	5.1.0.0
Experiment Name
Application Name	Target 1
Plate Type	96-Well BD Falcon™ 353072 Plate
Acquisition Start/End Times	7/15/2024 9:10:53 PM - 7/15/2024 9:12:42 PM
Analysis Start Time	7/15/2024 9:10:53 PM
User ID	Local Administrator
Scan Area Object-Level Data CSV Report
Row	D
Column	7
Total	Class 1	Class 2	Class 3	Class 4	X Position (µm)	Y Position (µm)	Target 1: Area (µm²)	Target 1: Form Factor	Target 1: Smoothness	Target 1: Aspect Ratio	Target 1: Mean Intensity	Target 1: Integrated Intensity
True	False	False	False	False	-2054.986328125	-2877.2998046875	11.0914192199707	0.735508561134338	0.937464773654938	0.597400009632111	43.0999984741211	431
True	False	False	False	False	-2154.16137695313	-2830.75732421875	24.401123046875	0.674680590629578	0.92316073179245	0.454059302806854	84.363639831543	1856
True	False	False	False	False	-2217.06079101563	-2792.64208984375	1111.36022949219	0.101614810526371	0.959895730018616	0.0346235707402229	130.984039306641	131246
True	False	False	False	False	-2217.78784179688	-2736.27685546875	292.8134765625	0.523612141609192	0.952717065811157	0.267961025238037	86.8522720336914	22929
True	False	False	False	False	-2310.06079101563	-2693.07006835938	123.114753723145	0.798364579677582	0.959216058254242	1	123.648651123047	13725
True	False	False	False	False	-2330.7900390625	-2692.2939453125	703.195983886719	0.175010055303574	0.965218901634216	0.0629406422376633	129.686126708984	82221
True	False	False	False	False	-2366.75317382813	-2616.41918945313	9.98227787017822	0.606388568878174	0.906704366207123	0.353718668222427	54.7777786254883	493
True	False	False	False	False	-2424.97509765625	-2601.650390625	878.4404296875	0.124480344355106	0.963798403739929	0.0431135818362236	130.957077026367	103718
True	False	False	False	False	-2440.0517578125	-2573.39184570313	31.0559749603271	0.695939123630524	0.954072058200836	0.495332807302475	118.821426391602	3327
True	False	False	False	False	-2474.30981445313	-2534.90209960938	199.645553588867	0.53918844461441	0.897397577762604	0.2821364402771	166.550003051758	29979
True	False	False	False	False	-2557.4091796875	-2443.99560546875	187.44499206543	0.64557820558548	0.951624810695648	0.406539738178253	120.698226928711	20398
True	False	False	False	False	-2605.7451171875	-2393.94140625	175.244430541992	0.586493611335754	0.933312237262726	0.330457240343094	156.481018066406	24724
True	False	False	False	False	-2663.93237304688	-2313.2109375	389.308837890625	0.450839281082153	0.785163819789886	0.210165485739708	140.524215698242	49324
True	False	False	False	False	-2710.42138671875	-2261.48852539063	129.769607543945	0.550098061561584	0.935449063777924	0.292531311511993	161.615386962891	18909
True	False	False	False	False	-2869.08227539063	-2022.54553222656	126.442184448242	0.708366572856903	0.955321669578552	0.523024260997772	121.552635192871	13857
True	False	False	False	False	-2907.40942382813	-1958.59484863281	22.1828384399414	0.598902344703674	0.912226259708405	0.344725489616394	76.25	1525
True	False	False	False	False	-2932.3515625	-1921.11962890625	67.6576614379883	0.753307163715363	0.948536276817322	0.663703262805939	153.59016418457	9369
True	False	False	False	False	-2898.7138671875	-1970.68676757813	14.4188451766968	0.742955923080444	0.934609174728394	0.622766435146332	69.8461532592773	908
True	False	False	False	False	-2849.0107421875	-1944.4482421875	163.043869018555	0.697682440280914	0.921576857566833	0.499036550521851	174.56462097168	25661
True	False	False	False	False	-2888.93237304688	-1913.30993652344	364.90771484375	0.620936155319214	0.89674323797226	0.37211674451828	105.455924987793	34695
True	False	False	False	False	-2838.69287109375	-2090.27197265625	2768.41821289063	0.050266582518816	0.957942068576813	0.0165338180959225	132.552490234375	330851
True	False	False	False	False	-2727.00463867188	-2235.88793945313	128.660461425781	0.251819640398026	0.949236929416656	0.0963463559746742	96.0258636474609	11139
True	False	False	False	False	-2817.201171875	-2020.36096191406	484.695037841797	0.482630163431168	0.840316474437714	0.233895048499107	122.631576538086	53590
True	False	False	False	False	-2816.2734375	-1910.82373046875	37.7108268737793	0.802700221538544	0.951372683048248	1	55.8823547363281	1900
True	False	False	False	False	-2780.62084960938	-2163.4501953125	90.9496383666992	0.452912747859955	0.963712751865387	0.21165058016777	101.158538818359	8295
True	False	False	False	False	-2722.61499023438	-2079.93481445313	214.064392089844	0.557769119739532	0.894584536552429	0.300089865922928	169.922286987305	32795
True	False	False	False	False	-2760.93432617188	-2055.6025390625	241.792938232422	0.563922822475433	0.910283982753754	0.306311517953873	170.004592895508	37061
True	False	False	False	False	-2774.10009765625	-1971.37902832031	99.8227767944336	0.81229829788208	0.960083663463593	1	161.688888549805	14552
True	False	False	False	False	-2753.9423828125	-2073.31225585938	70.9850845336914	0.63614410161972	0.959884345531464	0.392824232578278	74.875	4792
True	False	False	False	False	-2735.20141601563	-2030.71020507813	312.778015136719	0.482517063617706	0.890706300735474	0.233806788921356	120.42552947998	33960
True	False	False	False	False	-2744.3955078125	-1941.99890136719	279.503784179688	0.788939952850342	0.964888334274292	1	85.6428604125977	21582
True	False	False	False	False	-2738.546875	-1903.15270996094	292.8134765625	0.5842325091362	0.938263595104218	0.327937573194504	82.4734878540039	21773
True	False	False	False	False	-2702.13159179688	-1971.38781738281	260.648345947266	0.727812528610229	0.957327485084534	0.573839962482452	93.2680816650391	21918
True	False	False	False	False	-2697.37329101563	-2293.658203125	278.394622802734	0.343089282512665	0.963167130947113	0.142567709088326	132.067733764648	33149
True	False	False	False	False	-2677.32592773438	-2291.45239257813	29.9468326568604	0.72340726852417	0.945285499095917	0.561349153518677	78.7407379150391	2126
True	False	False	False	False	-2692.6943359375	-2209.70336914063	185.226699829102	0.617765426635742	0.931732416152954	0.367996513843536	80.9101791381836	13512
True	False	False	False	False	-2684.14501953125	-2168.623046875	311.668884277344	0.78398323059082	0.960438013076782	0.918567538261414	87.4199295043945	24565
True	False	False	False	False	-2683.53637695313	-2090.16235351563	77.6399383544922	0.821241796016693	0.961069166660309	1	150.757141113281	10553
True	False	False	False	False	-2683.24389648438	-2266.359375	248.447799682617	0.526589572429657	0.869557559490204	0.270613342523575	149.616073608398	33514
True	False	False	False	False	-2666.55615234375	-2255.34033203125	140.861022949219	0.768981277942657	0.951105535030365	0.747369706630707	167.732284545898	21302
True	False	False	False	False	-2680.48803710938	-2196.83740234375	230.701522827148	0.733409583568573	0.914901077747345	0.590733289718628	163	33904
True	False	False	False	False	-2667.4658203125	-2101.2880859375	378.217407226563	0.749797284603119	0.945007920265198	0.648934066295624	95.1055755615234	32431
True	False	False	False	False	-2657.72729492188	-2240.38427734375	271.739776611328	0.644555389881134	0.900633752346039	0.405017614364624	95.4897994995117	23395
True	False	False	False	False	-2652.6689453125	-1924.43249511719	180.790130615234	0.559114098548889	0.944550275802612	0.301437377929688	71.165641784668	11600
True	False	False	False	False	-2645.50463867188	-2359.62060546875	543.479553222656	0.221599593758583	0.966701567173004	0.0826842337846756	128.477554321289	62954
True	False	False	False	False	-2604.81713867188	-2308.33154296875	156.389007568359	0.794880867004395	0.963339745998383	1	79.7872314453125	11250
True	False	False	False	False	-2629.86254882813	-2000.92749023438	408.164245605469	0.71925812959671	0.954997837543488	0.550155401229858	98.5434799194336	36264
True	False	False	False	False	-2636.19873046875	-1943.06420898438	163.043869018555	0.72070187330246	0.946441769599915	0.553991317749023	69.3061218261719	10188
True	False	False	False	False	-2618.39013671875	-2293.32446289063	112.023338317871	0.846219122409821	0.974962711334229	1	153.712875366211	15525
True	False	False	False	False	-2611.24072265625	-2212.18823242188	293.922607421875	0.624690592288971	0.945374310016632	0.377079844474792	81.6754684448242	21644
True	False	False	False	False	-2616.28198242188	-2129.21215820313	275.067199707031	0.483504593372345	0.932060480117798	0.234578460454941	77.7621002197266	19285
True	False	False	False	False	-2598.84008789063	-2178.607421875	290.595184326172	0.723555743694305	0.958769559860229	0.561759531497955	78.213737487793	20492
True	False	False	False	False	-2589.13720703125	-2427.2626953125	331.633453369141	0.318522453308105	0.958640575408936	0.129303976893425	128.785949707031	38507
True	False	False	False	False	-2542.69262695313	-2410.85375976563	136.424453735352	0.718396246433258	0.91548889875412	0.547894239425659	148.84553527832	18308
True	False	False	False	False	-2585.92138671875	-2246.970703125	445.875061035156	0.658336222171783	0.927631795406342	0.426310479640961	149.176620483398	59969
True	False	False	False	False	-2576.97192382813	-1974.65563964844	333.851715087891	0.765702486038208	0.969247043132782	0.726581752300262	157.418609619141	47383
True	False	False	False	False	-2576.45043945313	-2146.14111328125	278.394622802734	0.638509392738342	0.956096649169922	0.396196246147156	83.0796813964844	20853
True	False	False	False	False	-2575.9375	-2051.19555664063	207.409545898438	0.70935720205307	0.970381617546082	0.525370955467224	61.9411773681641	11583
True	False	False	False	False	-2573.99291992188	-2374.56079101563	279.503784179688	0.57543021440506	0.939542770385742	0.318349093198776	91.6150817871094	23087
True	False	False	False	False	-2571.771484375	-2345.53002929688	292.8134765625	0.339092791080475	0.831117928028107	0.140363976359367	111.079544067383	29325
True	False	False	False	False	-2565.14794921875	-2297.43676757813	359.361999511719	0.459970682859421	0.807424604892731	0.216768518090248	82.7808609008789	26821
True	False	False	False	False	-2564.56225585938	-2218.17602539063	43.256534576416	0.698659062385559	0.949512124061584	0.501135647296906	51.769229888916	2019
True	False	False	False	False	-2562.26391601563	-1971.67114257813	36.6016845703125	0.726016283035278	0.946688234806061	0.568666875362396	89.9090881347656	2967
True	False	False	False	False	-2559.115234375	-2195.08056640625	322.760314941406	0.792204618453979	0.958295166492462	1	82.4192428588867	23984
True	False	False	False	False	-2536.86962890625	-2130.95190429688	313.887176513672	0.770425796508789	0.954741775989532	0.757360816001892	68.4452285766602	19370
True	False	False	False	False	-2555.73583984375	-2083.677734375	228.483245849609	0.774883806705475	0.961512982845306	0.792591035366058	68.9466018676758	14203
True	False	False	False	False	-2545.83349609375	-2021.53393554688	174.135284423828	0.696739971637726	0.953659415245056	0.497027397155762	62.0764312744141	9746
True	False	False	False	False	-2526.79541015625	-2496.08374023438	759.76220703125	0.161429062485695	0.967608153820038	0.0574591308832169	130.030654907227	89071
True	False	False	False	False	-2516.18872070313	-2491.31713867188	59.8936653137207	0.50581419467926	0.925970315933228	0.252631813287735	89.3333358764648	4824
True	False	False	False	False	-2496.62524414063	-2389.4638671875	226.264953613281	0.697432041168213	0.950143754482269	0.498501241207123	87.6323547363281	17877
True	False	False	False	False	-2505.2763671875	-2259.6025390625	307.232330322266	0.4980788230896	0.947105348110199	0.246233403682709	77.1732864379883	21377
True	False	False	False	False	-2521.52685546875	-2175.67700195313	320.542022705078	0.760312259197235	0.951043128967285	0.696757853031158	88.3944625854492	25546
True	False	False	False	False	-2524.88159179688	-1977.55578613281	17.7462711334229	0.820201992988586	0.947792708873749	1	50.5625	809
True	False	False	False	False	-2518.46655273438	-1906.79663085938	12.2005615234375	0.741141617298126	0.94014710187912	0.616318583488464	49.1818199157715	541
True	False	False	False	False	-2509.2529296875	-2218.20629882813	328.306030273438	0.627166092395782	0.940033197402954	0.380404114723206	83.8412170410156	24817
True	False	False	False	False	-2503.8857421875	-2333.09790039063	267.30322265625	0.801863670349121	0.960900843143463	1	92.4149398803711	22272
True	False	False	False	False	-2487.15576171875	-2059.56494140625	361.580261230469	0.538082003593445	0.925378739833832	0.281104385852814	144.159515380859	46996
True	False	False	False	False	-2495.14965820313	-1943.126953125	74.3125076293945	0.858648955821991	0.973896324634552	1	149.208953857422	9997
True	False	False	False	False	-2494.02661132813	-1983.37866210938	11.0914192199707	0.763594925403595	0.936281979084015	0.714360892772675	47	470
True	False	False	False	False	-2482.72241210938	-2429.86791992188	75.4216537475586	0.839752197265625	0.964830636978149	1	139.397064208984	9479
True	False	False	False	False	-2436.51733398438	-2365.40747070313	351.597991943359	0.72189724445343	0.956059634685516	0.557214438915253	79.7949523925781	25295
True	False	False	False	False	-2475.5830078125	-2222.46923828125	194.099838256836	0.691710233688354	0.945273995399475	0.486569076776505	81.6914291381836	14296
True	False	False	False	False	-2481.02319335938	-2156.2216796875	35.4925422668457	0.795358955860138	0.963647246360779	1	40.5625	1298
True	False	False	False	False	-2481.94921875	-1904.77709960938	9.98227787017822	0.754574596881866	0.933233201503754	0.669301986694336	45.2222213745117	407
True	False	False	False	False	-2457.49584960938	-2220.26416015625	58.7845230102539	0.775075852870941	0.943996608257294	0.794298112392426	57.3396224975586	3039
True	False	False	False	False	-2439.80297851563	-2152.6201171875	168.589569091797	0.535953164100647	0.906173825263977	0.279129803180695	145.855270385742	22170
True	False	False	False	False	-2439.21704101563	-2343.87646484375	49.9113883972168	0.806145071983337	0.957641243934631	1	62.1111106872559	2795
True	False	False	False	False	-2432.86889648438	-2317.10717773438	37.7108268737793	0.763439774513245	0.952576816082001	0.71349173784256	43.5588226318359	1481
True	False	False	False	False	-2432.73583984375	-2051.72290039063	103.150199890137	0.855028688907623	0.967948973178864	1	163.849456787109	15238
True	False	False	False	False	-2432.62329101563	-2563.54809570313	73.203369140625	0.774313688278198	0.954490661621094	0.787631273269653	94.8333358764648	6259
True	False	False	False	False	-2425.0888671875	-2297.05004882813	230.701522827148	0.530639827251434	0.927206933498383	0.274264007806778	96.9519195556641	20166
True	False	False	False	False	-2423.67211914063	-2575.73120117188	36.6016845703125	0.779091417789459	0.94477391242981	0.835518538951874	74.4545440673828	2457
True	False	False	False	False	-2374.05688476563	-2476.99340820313	221.828384399414	0.777092158794403	0.946338772773743	0.813503861427307	86.7649993896484	17353
True	False	False	False	False	-2386.87670898438	-2359.32885742188	17.7462711334229	0.739838838577271	0.950416266918182	0.6118004322052	49.8125	797
True	False	False	False	False	-2420.97778320313	-2196.29907226563	219.610107421875	0.613220751285553	0.967057466506958	0.362200498580933	76.782829284668	15203
True	False	False	False	False	-2386.21484375	-2278.853515625	14.4188451766968	0.742955923080444	0.94487601518631	0.622766435146332	37.3076934814453	485
True	False	False	False	False	-2379.95727539063	-2247.96142578125	346.052276611328	0.77003687620163	0.943029284477234	0.754613518714905	89.4326934814453	27903
True	False	False	False	False	-2375.76831054688	-2425.87646484375	41.0382537841797	0.650850415229797	0.929545998573303	0.414529263973236	35.7567558288574	1323
True	False	False	False	False	-2370.92578125	-2354.22216796875	98.7136306762695	0.46636900305748	0.867706716060638	0.221494421362877	147.01123046875	13084
True	False	False	False	False	-2375.37866210938	-2336.06640625	106.477630615234	0.69047749042511	0.938771843910217	0.484070807695389	74.65625	7167
True	False	False	False	False	-2367.31103515625	-2340.31030273438	13.3097038269043	0.66390061378479	0.945763468742371	0.435427129268646	94.1666641235352	1130
True	False	False	False	False	-2369.9677734375	-2121.52392578125	301.686614990234	0.727874398231506	0.924465954303741	0.574020206928253	81.0808792114258	22054
True	False	False	False	False	-2365.82299804688	-2646.7060546875	100.931915283203	0.692807912826538	0.928530037403107	0.488814681768417	170.538467407227	15519
True	False	False	False	False	-2347.7685546875	-2623.57446289063	119.787330627441	0.529495239257813	0.87228399515152	0.2732273042202	83.7222213745117	9042
True	False	False	False	False	-2359.82690429688	-2599.3857421875	19.9645557403564	0.725530564785004	0.945084035396576	0.56728732585907	49.8888893127441	898
True	False	False	False	False	-2351.7412109375	-2339.64672851563	179.680999755859	0.712417364120483	0.918046116828918	0.532765328884125	168.228393554688	27253
True	False	False	False	False	-2363.94677734375	-2306.58129882813	214.064392089844	0.688410639762878	0.965709388256073	0.479936808347702	68.7668380737305	13272
True	False	False	False	False	-2346.77172851563	-2308.8076171875	12.2005615234375	0.741141617298126	0.928999543190002	0.616318583488464	47.9090919494629	527
True	False	False	False	False	-2351.61962890625	-2174.14428710938	51.0205307006836	0.612211227416992	0.932464897632599	0.360930055379868	38.9565200805664	1792
True	False	False	False	False	-2344.3369140625	-2407.99169921875	360.471130371094	0.64854621887207	0.946232974529266	0.41100737452507	75.9784622192383	24693
True	False	False	False	False	-2339.111328125	-2195.48168945313	32.1651153564453	0.820795118808746	0.961207389831543	1	42.9310340881348	1245
True	False	False	False	False	-2323.00634765625	-2599.0068359375	53.2388153076172	0.743378639221191	0.947712421417236	0.624296009540558	59.4375	2853
True	False	False	False	False	-2317.56298828125	-2547.05151367188	19.9645557403564	0.776177406311035	0.943199634552002	0.804480254650116	117.055557250977	2107
True	False	False	False	False	-2295.72485351563	-2539.27612304688	341.61572265625	0.550619542598724	0.862854838371277	0.293038457632065	81.0292205810547	24957
True	False	False	False	False	-2320.86572265625	-2446.65087890625	286.158630371094	0.764712512493134	0.960758626461029	0.720741987228394	90.2093048095703	23274
True	False	False	False	False	-2322.31665039063	-2333.13623046875	261.757507324219	0.50962632894516	0.905922651290894	0.25584214925766	67.7118606567383	15980
True	False	False	False	False	-2312.49194335938	-2286.95385742188	239.574661254883	0.805720508098602	0.957442700862885	1	101.115737915039	21841
True	False	False	False	False	-2315.19458007813	-2249.93920898438	28.8376903533936	0.778573036193848	0.945234656333923	0.82945716381073	45.269229888916	1177
True	False	False	False	False	-2314.716796875	-2230.255859375	282.831207275391	0.763850271701813	0.940138518810272	0.715800106525421	78.3647079467773	19983
True	False	False	False	False	-2306.95336914063	-2177.35571289063	297.250030517578	0.766520321369171	0.950756371021271	0.731548607349396	73.9626846313477	19822
True	False	False	False	False	-2284.90161132813	-2480.96142578125	214.064392089844	0.6673583984375	0.929539024829865	0.441258370876312	70.3005218505859	13568
True	False	False	False	False	-2280.55297851563	-2726.78930664063	99.8227767944336	0.647322654724121	0.938871443271637	0.40915635228157	155.966659545898	14037
True	False	False	False	False	-2245.20922851563	-2676.29565429688	27.7285480499268	0.81305855512619	0.950671494007111	1	39.0800018310547	977
True	False	False	False	False	-2250.6123046875	-2632.04125976563	82.0765075683594	0.689364433288574	0.899050354957581	0.48183611035347	150.189193725586	11114
True	False	False	False	False	-2275.43432617188	-2603.63623046875	139.751892089844	0.73591810464859	0.953964829444885	0.598723590373993	61.2857131958008	7722
True	False	False	False	False	-2274.69360351563	-2365.98291015625	234.028945922852	0.78706955909729	0.956427931785583	1	95.4834136962891	20147
True	False	False	False	False	-2279.33642578125	-2223.4892578125	306.123168945313	0.71895444393158	0.960864722728729	0.54935622215271	79.5942001342773	21968
True	False	False	False	False	-2256.478515625	-2572.52490234375	149.734161376953	0.593681156635284	0.950533151626587	0.338628500699997	57.1851844787598	7720
True	False	False	False	False	-2256.302734375	-2382.771484375	11.0914192199707	0.673765122890472	0.928999543190002	0.452423572540283	38.2000007629395	382
True	False	False	False	False	-2250.14990234375	-2612.33349609375	131.987884521484	0.739435315132141	0.914233505725861	0.61041921377182	167.193283081055	19896
True	False	False	False	False	-2233.55224609375	-2445.404296875	32.1651153564453	0.820795118808746	0.961207389831543	1	42	1218
True	False	False	False	False	-2230.263671875	-2374.19946289063	234.028945922852	0.777845025062561	0.946579575538635	0.821384012699127	105.985778808594	22363
True	False	False	False	False	-2218.7490234375	-2666.42797851563	220.719253540039	0.559241712093353	0.903740644454956	0.301565587520599	76.211051940918	15166
True	False	False	False	False	-2206.18286132813	-2790.7685546875	78.7490768432617	0.803937435150146	0.959860801696777	1	129.140838623047	9169
True	False	False	False	False	-2146.93920898438	-2770.37060546875	80.9673614501953	0.826583564281464	0.961753726005554	1	159.178085327148	11620
True	False	False	False	False	-2188.28588867188	-2665.3798828125	59.8936653137207	0.75905966758728	0.940002083778381	0.690436720848083	76.1666641235352	4113
True	False	False	False	False	-2189.20141601563	-2621.62915039063	29.9468326568604	0.764188587665558	0.946757137775421	0.717723667621613	70.4814834594727	1903
True	False	False	False	False	-2204.11181640625	-2583.49291992188	12.2005615234375	0.768196105957031	0.939064502716064	0.742168962955475	39.5454559326172	435
True	False	False	False	False	-2202.07836914063	-2537.42431640625	31.0559749603271	0.586891353130341	0.94174599647522	0.330902904272079	37.7857131958008	1058
True	False	False	False	False	-2195.44360351563	-2425.83520507813	256.211791992188	0.684684455394745	0.921621203422546	0.472650021314621	92.8008651733398	21437
True	False	False	False	False	-2194.39453125	-2447.97924804688	45.4748191833496	0.768088281154633	0.950805008411407	0.741466164588928	65.1219482421875	2670
True	False	False	False	False	-2188.46606445313	-2652.248046875	104.259346008301	0.724273085594177	0.952456653118134	0.5637526512146	171.574462890625	16128
True	False	False	False	False	-2188.37744140625	-2466.79858398438	49.9113883972168	0.806145071983337	0.951893091201782	1	51.3111114501953	2309
True	False	False	False	False	-2181.68774414063	-2712.46630859375	73.203369140625	0.802794396877289	0.965096175670624	1	118.878784179688	7846
True	False	False	False	False	-2156.8076171875	-2708.4501953125	180.790130615234	0.532146334648132	0.854082882404327	0.27563464641571	89.1779174804688	14536
True	False	False	False	False	-2174.39672851563	-2644.41772460938	499.113861083984	0.481900930404663	0.871295928955078	0.233326449990273	191.257781982422	86066
True	False	False	False	False	-2168.62744140625	-2698.84399414063	123.114753723145	0.746964454650879	0.917158961296082	0.637715458869934	177.063064575195	19654
True	False	False	False	False	-2138.3798828125	-2665.40649414063	281.722045898438	0.663565456867218	0.949413537979126	0.434868901968002	72.9763793945313	18536
True	False	False	False	False	-2158.2900390625	-2631.43237304688	28.8376903533936	0.778573036193848	0.945234656333923	0.82945716381073	58.0769233703613	1510
True	False	False	False	False	-2159.34448242188	-2548.39331054688	149.734161376953	0.735035240650177	0.953152477741241	0.595879673957825	138.266662597656	18666
True	False	False	False	False	-2151.16064453125	-2428.89477539063	218.500961303711	0.621502101421356	0.95810204744339	0.372858911752701	75.670051574707	14907
True	False	False	False	False	-2152.52978515625	-2340.48803710938	184.117568969727	0.841156661510468	0.965767860412598	1	83.897590637207	13927
True	False	False	False	False	-2150.10961914063	-2639.78393554688	17.7462711334229	0.762108087539673	0.940302610397339	0.706189274787903	55.0625	881
True	False	False	False	False	-2139.79467773438	-2533.41235351563	78.7490768432617	0.776393234729767	0.947081565856934	0.80655974149704	169.323944091797	12022
True	False	False	False	False	-2139.39233398438	-2514.27172851563	237.356369018555	0.430760025978088	0.866333723068237	0.196196049451828	78.8411178588867	16872
True	False	False	False	False	-2137.11547851563	-2845.49877929688	153.061584472656	0.620396554470062	0.934023022651672	0.371410995721817	179.434783935547	24762
True	False	False	False	False	-2029.40087890625	-2844.23071289063	85.4039306640625	0.740752220153809	0.936624825000763	0.614958584308624	173.038955688477	13324
True	False	False	False	False	-2044.45886230469	-2842.76440429688	196.318130493164	0.600310146808624	0.919537544250488	0.346393674612045	106.81356048584	18906
True	False	False	False	False	-2054.54711914063	-2803.34155273438	90.9496383666992	0.854409575462341	0.96769505739212	1	159.926834106445	13114
True	False	False	False	False	-2129.61474609375	-2776.56396484375	83.1856460571289	0.755760967731476	0.933269083499908	0.674683451652527	153.759994506836	11532
True	False	False	False	False	-2029.68957519531	-2714.53247070313	17.7462711334229	0.689935445785522	0.934281527996063	0.482980132102966	89.75	1436
True	False	False	False	False	-2056.33056640625	-2712.88549804688	157.498153686523	0.781017482280731	0.95339959859848	0.861013054847717	177.654922485352	25227
True	False	False	False	False	-2128.806640625	-2384.65625	201.863830566406	0.825766265392303	0.960623741149902	1	76.8681335449219	13990
True	False	False	False	False	-2116.41967773438	-2687.0146484375	14.4188451766968	0.805326879024506	0.942608833312988	1	37.230770111084	484
True	False	False	False	False	-2038.52319335938	-2681.00073242188	9.98227787017822	0.754574596881866	0.933233201503754	0.669301986694336	37.5555572509766	338
True	False	False	False	False	-2092.59814453125	-2585.02758789063	43.256534576416	0.779702305793762	0.946664214134216	0.843046307563782	47.0769233703613	1836
True	False	False	False	False	-2113.45947265625	-2578.69482421875	98.7136306762695	0.714771866798401	0.903397381305695	0.538611173629761	151.573028564453	13490
True	False	False	False	False	-2112.73071289063	-2473.76049804688	253.993499755859	0.837228178977966	0.971998333930969	1	72.1528396606445	16523
True	False	False	False	False	-2108.93481445313	-2429.19067382813	216.282684326172	0.764171719551086	0.959141850471497	0.717627465724945	78.6717910766602	15341
True	False	False	False	False	-2076.01977539063	-2661.88842773438	15.5279874801636	0.740449011325836	0.937094211578369	0.613905251026154	41.2857131958008	578
True	False	False	False	False	-2042.73413085938	-2616.419921875	291.704345703125	0.628300249576569	0.909618198871613	0.381941169500351	124.718627929688	32801
True	False	False	False	False	-2051.89135742188	-2503.4990234375	62.1119499206543	0.717676758766174	0.940697908401489	0.546022891998291	66.1607131958008	3705
True	False	False	False	False	-2071.48364257813	-2465.34204101563	292.8134765625	0.576779782772064	0.950030148029327	0.319797068834305	95.5568161010742	25227
True	False	False	False	False	-2036.56701660156	-2506.80541992188	124.223899841309	0.783444225788116	0.945313990116119	0.904983460903168	173.544647216797	19437
True	False	False	False	False	-2033.84851074219	-2469.19213867188	221.828384399414	0.678316593170166	0.935239315032959	0.460660934448242	60.7550010681152	12151
True	False	False	False	False	-2029.08776855469	-2828.25219726563	15.5279874801636	0.549106180667877	0.937323153018951	0.291569441556931	61.5714302062988	862
True	False	False	False	False	-2025.80456542969	-2801.2646484375	12.2005615234375	0.768196105957031	0.939064502716064	0.742168962955475	42.2727279663086	465
True	False	False	False	False	-2026.63256835938	-2722.35522460938	77.6399383544922	0.643570005893707	0.888065755367279	0.403559476137161	161.642852783203	11315
True	False	False	False	False	-2026.83740234375	-2638.93505859375	105.36848449707	0.711196482181549	0.94634222984314	0.529788494110107	169.747375488281	16126
True	False	False	False	False	-2026.35961914063	-2658.63696289063	31.0559749603271	0.792491853237152	0.950989484786987	1	50.2142868041992	1406
True	False	False	False	False	-2019.51977539063	-2776.36645507813	83.1856460571289	0.770665466785431	0.947561860084534	0.759075462818146	156.746673583984	11756
True	False	False	False	False	-2014.75146484375	-2581.34204101563	118.678184509277	0.682536005973816	0.913167834281921	0.468541741371155	168.009338378906	17977
True	False	False	False	False	-2017.82299804688	-2498.48461914063	28.8376903533936	0.84558093547821	0.95841646194458	1	42.3846168518066	1102
True	False	False	False	False	-2011.4228515625	-2915.23657226563	36.6016845703125	0.779091417789459	0.957971453666687	0.835518538951874	71.4545440673828	2358
True	False	False	False	False	-1948.85791015625	-2962.4775390625	189.663269042969	0.539476454257965	0.888221204280853	0.282405734062195	133.608184814453	22847
True	False	False	False	False	-2001.50939941406	-2958.23950195313	89.8404998779297	0.511082947254181	0.952979803085327	0.257079035043716	95.7407379150391	7755
True	False	False	False	False	-1984.88000488281	-2894.68603515625	78.7490768432617	0.739793658256531	0.918872117996216	0.611645519733429	164.070419311523	11649
True	False	False	False	False	-1980.39440917969	-2926.65576171875	489.131591796875	0.432818800210953	0.782347679138184	0.197595164179802	171.043090820313	75430
True	False	False	False	False	-1977.150390625	-2961.71484375	80.9673614501953	0.671151578426361	0.955595314502716	0.447810232639313	86.6438369750977	6325
True	False	False	False	False	-1926.27648925781	-2930.32177734375	201.863830566406	0.776127755641937	0.951769232749939	0.804006338119507	79.6703262329102	14500
True	False	False	False	False	-1925.63366699219	-3010.09375	618.901184082031	0.116704374551773	0.943081498146057	0.0401944741606712	97.4247283935547	54363
True	False	False	False	False	-2004.12768554688	-2879.19799804688	241.792938232422	0.714016377925873	0.958749353885651	0.536720037460327	87.5183486938477	19079
True	False	False	False	False	-2010.95654296875	-2645.96948242188	195.208984375	0.784017562866211	0.955946266651154	0.919521510601044	82.4318161010742	14508
True	False	False	False	False	-2009.09753417969	-2728.9775390625	135.315322875977	0.758076548576355	0.940827965736389	0.685611963272095	171.483612060547	20921
True	False	False	False	False	-1992.43994140625	-2791.39404296875	103.150199890137	0.793185532093048	0.947547674179077	1	179.225799560547	16668
True	False	False	False	False	-1998.26123046875	-2767.24755859375	134.206176757813	0.751862764358521	0.932655036449432	0.657500267028809	193.834716796875	23454
True	False	False	False	False	-1986.62658691406	-2678.33935546875	16.6371288299561	0.76893937587738	0.947792708873749	0.747088372707367	48.9333343505859	734
True	False	False	False	False	-2005.85266113281	-2581.04931640625	46.5839614868164	0.500133454799652	0.928649127483368	0.247918054461479	69.5952377319336	2923
True	False	False	False	False	-1997.85498046875	-2551.76513671875	109.805053710938	0.844358801841736	0.95712286233902	1	179.959594726563	17816
True	False	False	False	False	-1986.12719726563	-2617.05322265625	311.668884277344	0.734101951122284	0.955998778343201	0.592911124229431	79.5907440185547	22365
True	False	False	False	False	-1978.6875	-2737.98486328125	9.98227787017822	0.785398185253143	0.931883156299591	1	52.1111106872559	469
True	False	False	False	False	-1976.56604003906	-2584.35083007813	253.993499755859	0.709230065345764	0.941065728664398	0.525068521499634	77.5720520019531	17764
True	False	False	False	False	-1961.26196289063	-2787.42211914063	198.536407470703	0.595575094223022	0.925840258598328	0.340824037790298	191.435760498047	34267
True	False	False	False	False	-1947.06628417969	-2776.515625	94.2770690917969	0.817713499069214	0.952751278877258	1	175.08235168457	14882
True	False	False	False	False	-1957.04077148438	-2562.6591796875	123.114753723145	0.880620419979095	0.97563648223877	1	178.657653808594	19831
True	False	False	False	False	-1937.18139648438	-2659.16357421875	14.4188451766968	0.68755978345871	0.933003187179565	0.478254348039627	49.0769233703613	638
True	False	False	False	False	-2006.04028320313	-2519.853515625	23.2919807434082	0.792964518070221	0.955192744731903	1	39.6666679382324	833
True	False	False	False	False	-1990.72009277344	-2468.28735351563	442.547637939453	0.753050208091736	0.950953423976898	0.662586450576782	87.3107757568359	34837
True	False	False	False	False	-2962.76391601563	-1885.86730957031	290.595184326172	0.167920529842377	0.926692426204681	0.0600645989179611	97.6450347900391	25583
True	False	False	False	False	-2990.39819335938	-1813.50537109375	76.5307922363281	0.654967188835144	0.949680924415588	0.42094224691391	122.362319946289	8443
True	False	False	False	False	-3031.35913085938	-1756.88122558594	15.5279874801636	0.564301550388336	0.927839636802673	0.306699156761169	104.428573608398	1462
True	False	False	False	False	-3045.53540039063	-1728.75732421875	12.2005615234375	0.380060315132141	0.886445164680481	0.163876384496689	105.454544067383	1160
True	False	False	False	False	-3057.31030273438	-1703.62890625	15.5279874801636	0.387275338172913	0.870909452438354	0.168242648243904	106.071426391602	1485
True	False	False	False	False	-3057.16455078125	-1669.86572265625	171.917007446289	0.471337616443634	0.859793782234192	0.225222826004028	107.92903137207	16729
True	False	False	False	False	-3080.71142578125	-1625.36169433594	85.4039306640625	0.677236258983612	0.934651851654053	0.458681643009186	141.012985229492	10858
True	False	False	False	False	-3109.45263671875	-1589.33251953125	13.3097038269043	0.554879128932953	0.937356054782867	0.297217160463333	110.25	1323
True	False	False	False	False	-3118.75927734375	-1565.87475585938	160.825576782227	0.347363352775574	0.926110744476318	0.144945055246353	107.068962097168	15525
True	False	False	False	False	-3129.86669921875	-1542.76843261719	9.98227787017822	0.428685814142227	0.917674422264099	0.194793805480003	110.444442749023	994
True	False	False	False	False	-3141.0732421875	-1514.33581542969	21.0736961364746	0.472244381904602	0.94053065776825	0.225908890366554	111.421051025391	2117
True	False	False	False	False	-3150.94775390625	-1488.62646484375	42.1473922729492	0.513822436332703	0.94907420873642	0.259420901536942	110.921051025391	4215
True	False	False	False	False	-3157.51098632813	-1443.93701171875	12.2005615234375	0.681430399417877	0.942608833312988	0.46645313501358	88.636360168457	975
True	False	False	False	False	-3168.74291992188	-1440.31689453125	231.810668945313	0.19168359041214	0.909361243247986	0.0698341727256775	108.454544067383	22667
True	False	False	False	False	-3185.951171875	-1393.20349121094	118.678184509277	0.296380460262299	0.899551451206207	0.117897190153599	109.252334594727	11690
True	False	False	False	False	-3200.96655273438	-1349.27758789063	215.173538208008	0.26868137717247	0.907924056053162	0.104293338954449	108.005157470703	20953
True	False	False	False	False	-3220.90844726563	-1289.5888671875	178.571853637695	0.181782305240631	0.907504856586456	0.0657183453440666	109.503105163574	17630
True	False	False	False	False	-3236.82495117188	-1240.52270507813	51.0205307006836	0.230836659669876	0.899059772491455	0.0867844074964523	110.630432128906	5089
True	False	False	False	False	-3249.00903320313	-1196.67858886719	99.8227767944336	0.283934950828552	0.904492735862732	0.111697115004063	107.722221374512	9695
True	False	False	False	False	-3257.64331054688	-1166.87963867188	70.9850845336914	0.230159163475037	0.860925614833832	0.0864814668893814	108.390625	6937
True	False	False	False	False	-3254.68408203125	-1139.26818847656	59.8936653137207	0.503049731254578	0.940143883228302	0.250327527523041	128.574081420898	6943
True	False	False	False	False	-3290.1328125	-1033.63122558594	33.2742576599121	0.27223065495491	0.839525640010834	0.105997443199158	104.233329772949	3127
True	False	False	False	False	-3285.7001953125	-978.962036132813	188.554138183594	0.747598469257355	0.961925029754639	0.640176296234131	143.482345581055	24392
True	False	False	False	False	-3315.49755859375	-906.057678222656	293.922607421875	0.112663522362709	0.838378548622131	0.0386906377971172	96.218864440918	25498
True	False	False	False	False	-3326.18872070313	-843.666137695313	99.8227767944336	0.196629479527473	0.792797684669495	0.0719149932265282	93.5777740478516	8422
True	False	False	False	False	-3339.21948242188	-757.053527832031	12.2005615234375	0.546809315681458	0.877335011959076	0.28935506939888	92.2727279663086	1015
True	False	False	False	False	-3344.00170898438	-509.09716796875	102.041061401367	0.770813465118408	0.953679203987122	0.760143399238586	106.09782409668	9761
True	False	False	False	False	-3347.98901367188	-461.006225585938	19.9645557403564	0.679683864116669	0.955192744731903	0.463188141584396	60.6111106872559	1091
True	False	False	False	False	-3349.50732421875	-382.132232666016	13.3097038269043	0.532480955123901	0.951427280902863	0.275940030813217	56.0833320617676	673
True	False	False	False	False	-3348.92504882813	-312.242279052734	44.3656768798828	0.54086571931839	0.939086377620697	0.283708572387695	57.4249992370605	2297
True	False	False	False	False	-3347.806640625	-271.805999755859	61.0028076171875	0.679211378097534	0.953308761119843	0.462311953306198	63.9272727966309	3516
True	False	False	False	False	-3347.07641601563	-482.559509277344	146.40673828125	0.537423193454742	0.938326299190521	0.28049173951149	119.674240112305	15797
True	False	False	False	False	-3346.55493164063	-206.148803710938	107.586769104004	0.564092934131622	0.969877660274506	0.306485563516617	95.9587631225586	9308
True	False	False	False	False	-3343.16455078125	-180.515884399414	150.843307495117	0.595836162567139	0.949191510677338	0.34112811088562	109.801467895508	14933
True	False	False	False	False	-3341.05297851563	-742.9482421875	14.4188451766968	0.389286518096924	0.90171617269516	0.169472649693489	91.9230804443359	1195
True	False	False	False	False	-3332.6826171875	-674.735290527344	48.80224609375	0.572730302810669	0.950034320354462	0.315475791692734	65.386360168457	2877
True	False	False	False	False	-3339.0625	-582.750427246094	308.341461181641	0.405044943094254	0.95417720079422	0.179312855005264	87.9172668457031	24441
True	False	False	False	False	-3339.89721679688	-129.080596923828	143.079315185547	0.623965680599213	0.951538801193237	0.376114338636398	118.651161193848	15306
True	False	False	False	False	-3339.51000976563	-88.0262832641602	49.9113883972168	0.632549703121185	0.955277323722839	0.387781292200089	67.1333312988281	3021
True	False	False	False	False	-3339.3134765625	-366.537628173828	139.751892089844	0.746928453445435	0.957730650901794	0.637576758861542	85.2777786254883	10745
True	False	False	False	False	-3335.36572265625	-644.556762695313	198.536407470703	0.519546508789063	0.955417633056641	0.264381259679794	98.8938522338867	17702
True	False	False	False	False	-3334.6845703125	-329.871063232422	138.64274597168	0.684633255004883	0.967588663101196	0.472551435232162	92.7919998168945	11599
True	False	False	False	False	-3334.98583984375	-71.4325866699219	137.533599853516	0.643381059169769	0.92550653219223	0.403280854225159	123.516128540039	15316
True	False	False	False	False	-3332.84594726563	-31.9825401306152	133.097030639648	0.572696208953857	0.965549409389496	0.315439671278	94.6416702270508	11357
True	False	False	False	False	-3332.65747070313	-802.081665039063	22.1828384399414	0.452922493219376	0.824628591537476	0.211657583713531	93.5500030517578	1871
True	False	False	False	False	-3324.2880859375	-778.040832519531	94.2770690917969	0.601444721221924	0.934781312942505	0.347745656967163	112.576469421387	9569
True	False	False	False	False	-3331.30297851563	-708.314392089844	216.282684326172	0.302919924259186	0.926865637302399	0.121214784681797	100.461540222168	19590
True	False	False	False	False	-3321.74365234375	-529.146789550781	123.114753723145	0.785416007041931	0.964657068252563	1	103.369369506836	11474
True	False	False	False	False	-3325.03100585938	-289.630645751953	186.335845947266	0.823659300804138	0.959068238735199	1	89.7916641235352	15085
True	False	False	False	False	-3327.865234375	6.92147016525269	109.805053710938	0.69250875711441	0.954083800315857	0.488200724124908	119.797981262207	11860
True	False	False	False	False	-3325.41650390625	49.7766723632813	94.2770690917969	0.674348950386047	0.91105443239212	0.453465551137924	126.294120788574	10735
True	False	False	False	False	-3324.13842773438	-425.5703125	215.173538208008	0.715175032615662	0.961899161338806	0.539626359939575	94.3969039916992	18313
True	False	False	False	False	-3317.62231445313	-383.768371582031	136.424453735352	0.784597456455231	0.954732000827789	0.938117504119873	79.1951217651367	9741
True	False	False	False	False	-3323.2353515625	-256.143737792969	239.574661254883	0.783203601837158	0.954384386539459	0.899588048458099	93.0277786254883	20094
True	False	False	False	False	-3312.25048828125	-222.3662109375	176.353576660156	0.617788255214691	0.91185075044632	0.368025958538055	108.584907531738	17265
True	False	False	False	False	-3320.95825195313	-175.345840454102	196.318130493164	0.778381943702698	0.9583860039711	0.827291071414948	93.5988693237305	16567
True	False	False	False	False	-3314.23022460938	-111.607131958008	171.917007446289	0.812215685844421	0.95017796754837	1	105.25806427002	16315
True	False	False	False	False	-3320.24829101563	-37.8124694824219	99.8227767944336	0.744696021080017	0.956256031990051	0.629131495952606	82.8333358764648	7455
True	False	False	False	False	-3316.54833984375	-3.93229722976685	156.389007568359	0.775517404079437	0.959284722805023	0.798297166824341	87.4893646240234	12336
True	False	False	False	False	-3313.70141601563	-69.2391357421875	192.990692138672	0.81492292881012	0.958272337913513	1	90.1494216918945	15686
True	False	False	False	False	-3311.970703125	-862.474487304688	25.5102653503418	0.794671595096588	0.94915634393692	1	81.8695678710938	1883
True	False	False	False	False	-3301.13818359375	-737.769348144531	169.698715209961	0.716570138931274	0.958272337913513	0.543172597885132	86.9803924560547	13308
True	False	False	False	False	-3302.63598632813	-517.766418457031	107.586769104004	0.63540905714035	0.940684974193573	0.391785085201263	90.0412368774414	8734
True	False	False	False	False	-3308.56591796875	-147.799728393555	234.028945922852	0.765073895454407	0.95338386297226	0.722852826118469	93.6066360473633	19751
True	False	False	False	False	-3308.25708007813	-486.39453125	169.698715209961	0.658331155776978	0.918528139591217	0.426302343606949	97.8758163452148	14975
True	False	False	False	False	-3298.1806640625	-661.818359375	191.881561279297	0.632491111755371	0.943178474903107	0.387699902057648	96.196533203125	16642
True	False	False	False	False	-3295.43237304688	47.8757629394531	255.102645874023	0.699404239654541	0.940092921257019	0.50274920463562	100.88695526123	23204
True	False	False	False	False	-3294.6318359375	-961.208923339844	82.0765075683594	0.721547484397888	0.960995376110077	0.556266784667969	129.621627807617	9592
True	False	False	False	False	-3293.19116210938	-944.297241210938	61.0028076171875	0.77311635017395	0.950185596942902	0.777697443962097	122.836364746094	6756
True	False	False	False	False	-3291.32470703125	-792.575012207031	322.760314941406	0.685980975627899	0.959106624126434	0.475161761045456	96.5051574707031	28083
True	False	False	False	False	-3292.05615234375	-444.461639404297	257.320922851563	0.818033754825592	0.964850187301636	1	88.1637954711914	20454
True	False	False	False	False	-3285.64697265625	-93.5479965209961	180.790130615234	0.799145638942719	0.952538132667542	1	77.1840515136719	12581
True	False	False	False	False	-3287.0693359375	-16.6272525787354	248.447799682617	0.759714543819427	0.956987500190735	0.693716466426849	103	23072
True	False	False	False	False	-3285.0185546875	-850.343139648438	258.430084228516	0.523740589618683	0.844490170478821	0.26807489991188	140.343353271484	32700
True	False	False	False	False	-3282.64428710938	-587.646362304688	289.486053466797	0.38192754983902	0.752613246440887	0.164999470114708	116.942527770996	30522
True	False	False	False	False	-3282.44921875	-1015.92144775391	84.2947845458984	0.685940802097321	0.941994667053223	0.475083559751511	136.302627563477	10359
True	False	False	False	False	-3280.33837890625	-760.313232421875	198.536407470703	0.656676828861237	0.959390461444855	0.423652559518814	82.1005554199219	14696
True	False	False	False	False	-3280.46606445313	-379.501831054688	171.917007446289	0.785417377948761	0.965243339538574	1	85.5225830078125	13256
True	False	False	False	False	-3281.62866210938	-345.882293701172	155.279876708984	0.754616916179657	0.961540937423706	0.669491648674011	81.7642822265625	11447
True	False	False	False	False	-3280.28344726563	-286.820587158203	165.262145996094	0.700552225112915	0.934552431106567	0.505255579948425	87.8120803833008	13084
True	False	False	False	False	-3279.81323242188	-612.008911132813	262.866638183594	0.672920048236847	0.948585033416748	0.450922876596451	98.8649826049805	23431
True	False	False	False	False	-3278.22583007813	-400.202026367188	47.6931037902832	0.805555999279022	0.956683158874512	1	128.046508789063	5506
True	False	False	False	False	-3276.63305664063	-1091.71044921875	309.450592041016	0.0944643467664719	0.858341574668884	0.0320257321000099	105.25447845459	29366
True	False	False	False	False	-3261.92041015625	-1084.11450195313	129.769607543945	0.796257674694061	0.966805994510651	1	110.623931884766	12943
True	False	False	False	False	-3274.48388671875	-1048.29406738281	21.0736961364746	0.58267867565155	0.948983788490295	0.326219737529755	80	1520
True	False	False	False	False	-3259.923828125	-865.44384765625	256.211791992188	0.603478848934174	0.912112772464752	0.350187003612518	84.7748947143555	19583
True	False	False	False	False	-3267.56372070313	-491.165649414063	208.518692016602	0.586711287498474	0.955758929252625	0.33070108294487	87.1808547973633	16390
True	False	False	False	False	-3273.53686523438	-237.436599731445	239.574661254883	0.732581913471222	0.951937019824982	0.588156521320343	92.2222213745117	19920
True	False	False	False	False	-3266.83666992188	-201.370178222656	150.843307495117	0.698736667633057	0.956763982772827	0.501303195953369	115.117645263672	15656
True	False	False	False	False	-3271.583984375	-126.269104003906	186.335845947266	0.565270364284515	0.909287989139557	0.30769345164299	75.9226226806641	12755
True	False	False	False	False	-3266.69921875	-702.147216796875	275.067199707031	0.782398581504822	0.940565347671509	0.883594453334808	109.112899780273	27060
True	False	False	False	False	-3244.07104492188	-673.981567382813	202.97297668457	0.690767884254456	0.937554657459259	0.484657108783722	100.180328369141	18333
True	False	False	False	False	-3257.68505859375	-532.363708496094	160.825576782227	0.688190162181854	0.957994103431702	0.479499697685242	80.8896560668945	11729
True	False	False	False	False	-3260.6943359375	-48.5686073303223	245.120376586914	0.82437139749527	0.957514405250549	1	98.0814514160156	21676
True	False	False	False	False	-3259.40649414063	-399.387298583984	137.533599853516	0.735072493553162	0.949747860431671	0.595998883247375	77.75	9641
True	False	False	False	False	-3257.37060546875	-154.487548828125	153.061584472656	0.740749657154083	0.952635228633881	0.614949762821198	75.6956558227539	10446
True	False	False	False	False	-3255.734375	-564.260375976563	195.208984375	0.788230717182159	0.971881985664368	1	97.5852279663086	17175
True	False	False	False	False	-3243.54150390625	-491.954956054688	207.409545898438	0.780513882637024	0.960131824016571	0.853809237480164	84.026741027832	15713
True	False	False	False	False	-3249.8203125	-435.019195556641	181.899276733398	0.768088281154633	0.961211442947388	0.741466164588928	80.25	13161
True	False	False	False	False	-3243.55590820313	-347.271026611328	164.153015136719	0.760389924049377	0.961176931858063	0.697156250476837	91.75	13579
True	False	False	False	False	-3245.134765625	-322.4736328125	218.500961303711	0.648206412792206	0.968931078910828	0.410492062568665	100.487312316895	19796
True	False	False	False	False	-3243.17651367188	40.3417358398438	231.810668945313	0.689933359622955	0.964967548847198	0.48297592997551	95.0287094116211	19861
True	False	False	False	False	-3242.93798828125	-1150.78210449219	163.043869018555	0.80851811170578	0.963016211986542	1	134.142852783203	19719
True	False	False	False	False	-3242.21704101563	-1181.46179199219	22.1828384399414	0.735508561134338	0.955780923366547	0.597400009632111	87.1999969482422	1744
True	False	False	False	False	-3236.44604492188	-1108.40295410156	331.633453369141	0.69826066493988	0.931700766086578	0.500277280807495	100.327758789063	29998
True	False	False	False	False	-3239.14770507813	-753.329528808594	283.940338134766	0.605831146240234	0.955565333366394	0.353038460016251	91.1015625	23322
True	False	False	False	False	-3239.61938476563	-245.603866577148	150.843307495117	0.748016774654388	0.952141880989075	0.64181524515152	81.7941207885742	11124
True	False	False	False	False	-3237.5869140625	-1019.96423339844	331.633453369141	0.742996454238892	0.956240773200989	0.622912645339966	87.344482421875	26116
True	False	False	False	False	-3234.16943359375	-279.421264648438	222.937530517578	0.83894807100296	0.961757123470306	1	85.0796051025391	17101
True	False	False	False	False	-3234.03686523438	-129.612686157227	179.680999755859	0.721652567386627	0.931749641895294	0.556551098823547	106.493827819824	17252
True	False	False	False	False	-3235.32641601563	-50.9857521057129	293.922607421875	0.654037714004517	0.948739111423492	0.419480502605438	95.1396255493164	25212
True	False	False	False	False	-3232.02270507813	-221.537704467773	164.153015136719	0.834343016147614	0.965228617191315	1	81.0810775756836	12000
True	False	False	False	False	-3230.72802734375	-1215.63928222656	144.188446044922	0.603186249732971	0.947769284248352	0.349834442138672	134.723083496094	17514
True	False	False	False	False	-3225.216796875	-838.32177734375	291.704345703125	0.74674254655838	0.946914434432983	0.636860728263855	92.5095062255859	24330
True	False	False	False	False	-3225.431640625	-459.162048339844	168.589569091797	0.705263912677765	0.951906323432922	0.515815854072571	99.1710510253906	15074
True	False	False	False	False	-3230.14868164063	-369.309112548828	138.64274597168	0.73007744550705	0.948760092258453	0.580529451370239	102.512001037598	12814
True	False	False	False	False	-3228.5546875	-415.955535888672	138.64274597168	0.768403470516205	0.965597867965698	0.74352765083313	73.6399993896484	9205
True	False	False	False	False	-3225.54345703125	-90.9302215576172	175.244430541992	0.624515533447266	0.959429264068604	0.376846343278885	74.8417739868164	11825
True	False	False	False	False	-3224.01635742188	-815.880310058594	19.9645557403564	0.776177406311035	0.943199634552002	0.804480254650116	60.2777786254883	1085
True	False	False	False	False	-3220.27075195313	-528.236022949219	185.226699829102	0.792605221271515	0.975238502025604	1	79.9520950317383	13352
True	False	False	False	False	-3219.95874023438	54.6858291625977	282.831207275391	0.639819025993347	0.955617904663086	0.398082047700882	97.5254898071289	24869
True	False	False	False	False	-3218.89404296875	-1251.60217285156	148.625015258789	0.672437250614166	0.945159792900085	0.450069338083267	128.873138427734	17269
True	False	False	False	False	-3211.14428710938	-1206.51098632813	139.751892089844	0.669603943824768	0.940348565578461	0.445116937160492	104.51587677002	13169
True	False	False	False	False	-3217.43188476563	-648.828491210938	184.117568969727	0.578646063804626	0.93474018573761	0.321812391281128	76.1686782836914	12644
True	False	False	False	False	-3216.55126953125	-1065.76965332031	283.940338134766	0.737588703632355	0.937032043933868	0.604203879833221	96.1875	24624
True	False	False	False	False	-3215.07666015625	-937.501525878906	310.559753417969	0.81518691778183	0.952237010002136	1	101.367858886719	28383
True	False	False	False	False	-3210.00659179688	-606.21630859375	279.503784179688	0.816307187080383	0.964877665042877	1	95.7777786254883	24136
True	False	False	False	False	-3213.4384765625	-438.511260986328	215.173538208008	0.760252892971039	0.953764915466309	0.696453630924225	86.9845352172852	16875
True	False	False	False	False	-3207.32641601563	-344.478912353516	196.318130493164	0.848045706748962	0.964971780776978	1	85.7288131713867	15174
True	False	False	False	False	-3204.44580078125	-897.141357421875	218.500961303711	0.781451463699341	0.948537409305573	0.867608726024628	84.7258911132813	16691
True	False	False	False	False	-3200.0478515625	-807.493469238281	261.757507324219	0.822653412818909	0.956324696540833	1	96.0381393432617	22665
True	False	False	False	False	-3203.92700195313	-767.906494140625	251.77522277832	0.729628443717957	0.95711874961853	0.579187989234924	90.8237915039063	20617
True	False	False	False	False	-3203.40576171875	-550.594116210938	212.955261230469	0.658588349819183	0.960300743579865	0.426716774702072	75.96875	14586
True	False	False	False	False	-3203.01831054688	-232.053573608398	275.067199707031	0.748479306697845	0.934557735919952	0.643641948699951	90.2621002197266	22385
True	False	False	False	False	-3203.181640625	-175.210235595703	388.199676513672	0.698434352874756	0.918991148471832	0.500651180744171	98.9000015258789	34615
True	False	False	False	False	-3202.37622070313	-12.4853248596191	216.282684326172	0.721342861652374	0.955079257488251	0.555714190006256	106.364105224609	20741
True	False	False	False	False	-3200.3994140625	-308.102600097656	220.719253540039	0.707414329051971	0.952111721038818	0.520789325237274	91.9045257568359	18289
True	False	False	False	False	-3197.49291992188	-1318.86413574219	131.987884521484	0.731520116329193	0.937238752841949	0.584892332553864	129.596633911133	15422
True	False	False	False	False	-3192.70556640625	-1278.28796386719	168.589569091797	0.668440997600555	0.922897696495056	0.44311136007309	98.059211730957	14905
True	False	False	False	False	-3189.44604492188	-1026.09655761719	344.943145751953	0.78570681810379	0.955353558063507	1	104.794212341309	32591
True	False	False	False	False	-3196.57983398438	-80.8998336791992	150.843307495117	0.609087347984314	0.949303984642029	0.357036799192429	77.4411773681641	10532
True	False	False	False	False	-3196.33911132813	-737.918762207031	375.999114990234	0.733980774879456	0.949646770954132	0.592528462409973	109.271385192871	37043
True	False	False	False	False	-3193.71655273438	-693.480163574219	199.645553588867	0.764764428138733	0.975412487983704	0.721043825149536	78.3833312988281	14109
True	False	False	False	False	-3196.01953125	-395.615051269531	211.846115112305	0.814507722854614	0.959021091461182	1	74.9476470947266	14315
True	False	False	False	False	-3188.72021484375	-118.835868835449	194.099838256836	0.679955661296844	0.920969128608704	0.46369343996048	108.78857421875	19038
True	False	False	False	False	-3187.88525390625	-420.567260742188	165.262145996094	0.723555207252502	0.951467037200928	0.561758041381836	73.5100708007813	10953
True	False	False	False	False	-3187.60791015625	-1243.49108886719	238.465515136719	0.786043882369995	0.967250347137451	1	93.9906997680664	20208
True	False	False	False	False	-3183.46655273438	-1135.60131835938	334.960876464844	0.800121426582336	0.947165369987488	1	99.6258316040039	30087
True	False	False	False	False	-3187.38891601563	-493.300750732422	147.515884399414	0.796800673007965	0.959453940391541	1	117.278198242188	15598
True	False	False	False	False	-3186.33715820313	35.6458435058594	217.391815185547	0.777484655380249	0.949657797813416	0.817557096481323	79.076530456543	15499
True	False	False	False	False	-3180.75366210938	-891.173400878906	28.8376903533936	0.760451793670654	0.960565149784088	0.697474420070648	57.0769233703613	1484
True	False	False	False	False	-3175.8173828125	-1370.15307617188	205.191253662109	0.733850359916687	0.958840489387512	0.592117309570313	136.129730224609	25184
True	False	False	False	False	-3173.04321289063	-549.399719238281	188.554138183594	0.757289707660675	0.976010918617249	0.681832194328308	80.9294128417969	13758
True	False	False	False	False	-3172.90087890625	-359.74853515625	210.736968994141	0.783208847045898	0.95238471031189	0.899701058864594	89.0052642822266	16911
True	False	False	False	False	-3172.69091796875	-292.796325683594	211.846115112305	0.714939653873444	0.959617435932159	0.539033055305481	83.806282043457	16007
True	False	False	False	False	-3168.31811523438	-1410.55041503906	67.6576614379883	0.680754125118256	0.915348947048187	0.465183943510056	128.885238647461	7862
True	False	False	False	False	-3148.44189453125	-1399.05871582031	205.191253662109	0.796021342277527	0.943507671356201	1	101.340538024902	18748
True	False	False	False	False	-3162.81127929688	-1310.61657714844	215.173538208008	0.792714774608612	0.936637461185455	1	103.876289367676	20152
True	False	False	False	False	-3158.16040039063	-1093.56604003906	327.196868896484	0.648651599884033	0.953936338424683	0.411167442798615	83.515251159668	24637
True	False	False	False	False	-3167.36352539063	-680.013427734375	164.153015136719	0.61773294210434	0.933706939220428	0.367954611778259	70.0202713012695	10363
True	False	False	False	False	-3166.99755859375	-645.327819824219	197.427261352539	0.627629339694977	0.913407206535339	0.381030857563019	80.6573028564453	14357
True	False	False	False	False	-3164.02563476563	12.5287170410156	209.627822875977	0.849673569202423	0.967756271362305	1	114.158729553223	21576
True	False	False	False	False	-3160.41186523438	-948.891784667969	356.034576416016	0.844499111175537	0.963029742240906	1	98.2492218017578	31538
True	False	False	False	False	-3156.37109375	-914.089538574219	225.155807495117	0.766261637210846	0.958354711532593	0.729962944984436	85.4433517456055	17345
True	False	False	False	False	-3159.41918945313	-816.739501953125	87.6222152709961	0.785240411758423	0.962392508983612	0.972049474716187	64.5949401855469	5103
True	False	False	False	False	-3157.80688476563	-413.492248535156	234.028945922852	0.71562397480011	0.953831195831299	0.540761888027191	82.1658782958984	17337
True	False	False	False	False	-3157.81494140625	-227.592651367188	344.943145751953	0.523211538791656	0.90981137752533	0.267606198787689	95.3472671508789	29653
True	False	False	False	False	-3154.30053710938	-1227.07702636719	241.792938232422	0.667946398258209	0.943700730800629	0.442263096570969	94.142204284668	20523
True	False	False	False	False	-3149.7978515625	-1167.94958496094	246.229507446289	0.56246018409729	0.934383749961853	0.3048195540905	116.531532287598	25870
True	False	False	False	False	-3152.27856445313	-755.020812988281	305.014038085938	0.748646974563599	0.954357326030731	0.64430820941925	103.392730712891	28433
True	False	False	False	False	-3152.64282226563	-179.436981201172	187.44499206543	0.667994439601898	0.960547685623169	0.442345410585403	76.6212997436523	12949
True	False	False	False	False	-3149.51025390625	-859.769592285156	313.887176513672	0.578191459178925	0.956364154815674	0.321320056915283	89.795051574707	25412
True	False	False	False	False	-3148.77197265625	-1370.65380859375	228.483245849609	0.793618381023407	0.958384871482849	1	90.5631103515625	18656
True	False	False	False	False	-3146.89208984375	-482.027709960938	171.917007446289	0.804226338863373	0.960454761981964	1	97.5290298461914	15117
True	False	False	False	False	-3148.71435546875	-42.6598205566406	308.341461181641	0.633083403110504	0.917440235614777	0.38852396607399	103.388488769531	28742
True	False	False	False	False	-3147.9814453125	-155.779846191406	239.574661254883	0.732581913471222	0.948270559310913	0.588156521320343	106.092590332031	22916
True	False	False	False	False	-3144.68383789063	-1469.45617675781	109.805053710938	0.655755758285522	0.943917393684387	0.42218890786171	140.484848022461	13908
True	False	False	False	False	-3135.14306640625	-579.548217773438	224.046676635742	0.801285207271576	0.954603433609009	1	87.6287155151367	17701
True	False	False	False	False	-3141.26977539063	-365.390075683594	184.117568969727	0.77745521068573	0.954035520553589	0.817248582839966	87.7228927612305	14562
True	False	False	False	False	-3144.08984375	-324.423492431641	211.846115112305	0.757650911808014	0.964302480220795	0.683558523654938	81.2774887084961	15524
True	False	False	False	False	-3136.91162109375	-446.034301757813	202.97297668457	0.70253574848175	0.952679574489594	0.509646594524384	88.0928955078125	16121
True	False	False	False	False	-3133.58447265625	-1496.64001464844	125.333038330078	0.748488903045654	0.945337176322937	0.643680155277252	148.221237182617	16749
True	False	False	False	False	-3133.01391601563	-1303.65661621094	216.282684326172	0.757664859294891	0.957098484039307	0.683625519275665	93.528205871582	18238
True	False	False	False	False	-3133.38354492188	-545.113403320313	201.863830566406	0.752970397472382	0.939751088619232	0.662240564823151	70.1868133544922	12774
True	False	False	False	False	-3133.47875976563	-509.505798339844	173.026138305664	0.764826476573944	0.958552300930023	0.721405208110809	75.0192337036133	11703
True	False	False	False	False	-3133.2998046875	-1027.349609375	317.214599609375	0.653067588806152	0.957348108291626	0.417963534593582	104.979019165039	30024
True	False	False	False	False	-3132.68237304688	-1535.24731445313	12.2005615234375	0.370570808649063	0.89248925447464	0.158241093158722	110	1210
True	False	False	False	False	-3122.43505859375	-1526.02099609375	87.6222152709961	0.703833937644958	0.944126904010773	0.512563169002533	123.13924407959	9728
True	False	False	False	False	-3130.80102539063	-1434.38452148438	196.318130493164	0.785496652126312	0.957011222839355	1	79.3502807617188	14045
True	False	False	False	False	-3129.05004882813	-213.794647216797	198.536407470703	0.777167558670044	0.955821633338928	0.814273357391357	80.5363159179688	14416
True	False	False	False	False	-3129.23120117188	-117.694320678711	194.099838256836	0.61001843214035	0.949083685874939	0.358191192150116	70.9428558349609	12415
True	False	False	False	False	-3128.240234375	-608.667114257813	218.500961303711	0.700304627418518	0.950221955776215	0.504712879657745	86.3959426879883	17020
True	False	False	False	False	-3126.296875	-380.247161865234	153.061584472656	0.612421095371246	0.944998264312744	0.361193627119064	76.2753601074219	10526
True	False	False	False	False	-3125.66455078125	-1509.92980957031	107.586769104004	0.756450712680817	0.965117812156677	0.677877962589264	123.896903991699	12018
True	False	False	False	False	-3116.79907226563	-1237.13427734375	232.919815063477	0.776830792427063	0.959221422672272	0.810867488384247	89.0952377319336	18710
True	False	False	False	False	-3121.33935546875	-644.023315429688	201.863830566406	0.743680894374847	0.959886789321899	0.625396072864532	82.483512878418	15012
True	False	False	False	False	-3125.40966796875	-273.103820800781	306.123168945313	0.704118251800537	0.955247521400452	0.513206422328949	86.9492721557617	23998
True	False	False	False	False	-3122.82006835938	-24.0792636871338	300.577453613281	0.769457101821899	0.94400817155838	0.750598073005676	104.107009887695	28213
True	False	False	False	False	-3121.18481445313	-1200.95703125	219.610107421875	0.826426446437836	0.961757123470306	1	93.1060638427734	18435
True	False	False	False	False	-3119.89306640625	-1106.341796875	308.341461181641	0.738690078258514	0.946431815624237	0.60789030790329	116.964027404785	32516
True	False	False	False	False	-3120.91357421875	-680.650085449219	194.099838256836	0.666161417961121	0.941938638687134	0.439224898815155	85.6457138061523	14988
True	False	False	False	False	-3117.77294921875	-916.99658203125	217.391815185547	0.75244265794754	0.961118936538696	0.659968614578247	87.8928604125977	17227
True	False	False	False	False	-3116.16137695313	-760.756530761719	356.034576416016	0.572486579418182	0.938826024532318	0.315217912197113	106.560745239258	34206
True	False	False	False	False	-3116.46313476563	-89.9951477050781	344.943145751953	0.770635843276978	0.944126546382904	0.758862793445587	83.0675277709961	25834
True	False	False	False	False	-3115.78930664063	-417.674377441406	194.099838256836	0.514855980873108	0.946927726268768	0.260309815406799	73.7485733032227	12906
True	False	False	False	False	-3113.9482421875	33.0502395629883	245.120376586914	0.817521929740906	0.957691311836243	1	88.0090484619141	19450
True	False	False	False	False	-3113.36547851563	-1542.38720703125	139.751892089844	0.774550676345825	0.952194273471832	0.789673984050751	153.015869140625	19280
True	False	False	False	False	-3106.060546875	-1348.40417480469	235.138092041016	0.552240371704102	0.95776492357254	0.29462081193924	97.2924499511719	20626
True	False	False	False	False	-3105.46020507813	-1290.78625488281	204.082122802734	0.745316803455353	0.962325930595398	0.631447553634644	85.6467361450195	15759
True	False	False	False	False	-3112.40869140625	-815.503112792969	281.722045898438	0.593171298503876	0.950792133808136	0.338040560483932	91.6614151000977	23282
True	False	False	False	False	-3109.69604492188	-1001.79956054688	189.663269042969	0.516088545322418	0.88537985086441	0.261373698711395	94.6783599853516	16190
True	False	False	False	False	-3108.501953125	-963.654296875	320.542022705078	0.812165081501007	0.954363465309143	1	96.8062286376953	27977
True	False	False	False	False	-3105.9619140625	-177.3984375	180.790130615234	0.806861162185669	0.961374282836914	1	104.68098449707	17063
True	False	False	False	False	-3105.60766601563	-304.246246337891	209.627822875977	0.658819913864136	0.933632493019104	0.427090406417847	79.0052947998047	14932
True	False	False	False	False	-3105.40747070313	-1318.93872070313	212.955261230469	0.737086653709412	0.963779866695404	0.60254317522049	95.8072891235352	18395
True	False	False	False	False	-3100.4033203125	-878.463195800781	210.736968994141	0.744577586650848	0.955992102622986	0.628692507743835	92.4052658081055	17557
True	False	False	False	False	-3103.09497070313	-341.672790527344	221.828384399414	0.635846316814423	0.934423685073853	0.392402678728104	80.9599990844727	16192
True	False	False	False	False	-3102.26806640625	-478.834777832031	248.447799682617	0.719985783100128	0.955101668834686	0.552081048488617	80.3258895874023	17993
True	False	False	False	False	-3099.26953125	-1584.220703125	26.6194076538086	0.596519231796265	0.936564445495605	0.341925352811813	86.375	2073
True	False	False	False	False	-3094.37963867188	-1480.3662109375	173.026138305664	0.772210657596588	0.966165840625763	0.770570337772369	85.2179489135742	13294
True	False	False	False	False	-3098.74536132813	-236.134765625	217.391815185547	0.65213805437088	0.942823648452759	0.416518241167068	82.2653045654297	16124
True	False	False	False	False	-3095.95092773438	-1438.52185058594	280.612915039063	0.813198208808899	0.968874990940094	1	91.2173919677734	23078
True	False	False	False	False	-3094.05126953125	-519.802124023438	209.627822875977	0.356707990169525	0.805116474628448	0.150218620896339	71.121696472168	13442
True	False	False	False	False	-3091.08056640625	-138.466293334961	208.518692016602	0.76819783449173	0.9493767619133	0.742179989814758	71.6648941040039	13473
True	False	False	False	False	-3090.55297851563	-1604.24755859375	108.695907592773	0.696749746799469	0.901836633682251	0.497048288583755	149.091842651367	14611
True	False	False	False	False	-3089.53979492188	-1389.369140625	149.734161376953	0.800280511379242	0.95111745595932	1	102.518516540527	13840
True	False	False	False	False	-3089.85668945313	-803.879943847656	197.427261352539	0.637959003448486	0.969704270362854	0.395407676696777	75.6910095214844	13473
True	False	False	False	False	-3089.53784179688	-1334.33264160156	214.064392089844	0.691719591617584	0.959237277507782	0.48658812046051	99.139892578125	19134
True	False	False	False	False	-3086.796875	-1237.21667480469	214.064392089844	0.802614152431488	0.970135509967804	1	90.3575134277344	17439
True	False	False	False	False	-3082.33227539063	-573.547241210938	253.993499755859	0.592377662658691	0.931001663208008	0.337127923965454	87.8777313232422	20124
True	False	False	False	False	-3088.72900390625	-404.896026611328	171.917007446289	0.843929350376129	0.96397191286087	1	78.7290344238281	12203
True	False	False	False	False	-3084.77514648438	52.1553764343262	270.630645751953	0.426697313785553	0.843533754348755	0.193456426262856	108.434425354004	26458
True	False	False	False	False	-3081.4453125	-1199.68115234375	195.208984375	0.767005503177643	0.951243102550507	0.734559714794159	91.9602279663086	16185
True	False	False	False	False	-3080.12109375	-1654.12768554688	83.1856460571289	0.376364141702652	0.929865181446075	0.161667138338089	105.346664428711	7901
True	False	False	False	False	-3070.48388671875	-1634.79516601563	15.5279874801636	0.800106346607208	0.94487601518631	1	81.2142868041992	1137
True	False	False	False	False	-3067.29907226563	-1548.37487792969	268.412353515625	0.775347232818604	0.960625350475311	0.796743392944336	100.669418334961	24362
True	False	False	False	False	-3077.79467773438	-1033.11755371094	292.8134765625	0.54272598028183	0.951231241226196	0.285463094711304	91.9734878540039	24281
True	False	False	False	False	-3078.46142578125	-6.47854804992676	311.668884277344	0.797850370407104	0.956068098545074	1	95.5302505493164	26844
True	False	False	False	False	-3077.93017578125	-52.1051292419434	108.695907592773	0.777484655380249	0.947931587696075	0.817557096481323	107.183670043945	10504
True	False	False	False	False	-3076.02172851563	-1519.39135742188	225.155807495117	0.805252015590668	0.957308292388916	1	82.5763549804688	16763
True	False	False	False	False	-3054.24243164063	-1504.57385253906	183.008422851563	0.790551066398621	0.953591048717499	1	82.4545440673828	13605
True	False	False	False	False	-3069.17333984375	-1447.12658691406	204.082122802734	0.667173445224762	0.952940165996552	0.440943121910095	92.0869598388672	16944
True	False	False	False	False	-3071.67211914063	-1259.92199707031	218.500961303711	0.741029679775238	0.965237975120544	0.615926742553711	83.2487335205078	16400
True	False	False	False	False	-3073.59106445313	-850.497131347656	181.899276733398	0.72121262550354	0.941676676273346	0.555363178253174	89.8231735229492	14731
True	False	False	False	False	-3074.16479492188	-368.285125732422	151.952453613281	0.753516912460327	0.954780399799347	0.664619505405426	66.9781036376953	9176
True	False	False	False	False	-3073.98608398438	-219.331268310547	186.335845947266	0.658363342285156	0.954687476158142	0.426354169845581	83.5535736083984	14037
True	False	False	False	False	-3073.65991210938	-82.7466278076172	158.607299804688	0.806155741214752	0.958779573440552	1	68.363639831543	9776
True	False	False	False	False	-3071.85327148438	-1163.98901367188	240.683807373047	0.750346004962921	0.961620330810547	0.651176333427429	92.1889419555664	20005
True	False	False	False	False	-3070.67016601563	-1110.27783203125	219.610107421875	0.684647500514984	0.955523490905762	0.472578823566437	75.5050506591797	14950
True	False	False	False	False	-3069.91088867188	-656.796081542969	198.536407470703	0.575345754623413	0.965013921260834	0.318258792161942	86.0838012695313	15409
True	False	False	False	False	-3071.29125976563	-621.885009765625	226.264953613281	0.711107194423676	0.95324319601059	0.529572129249573	87.25	17799
True	False	False	False	False	-3070.76733398438	-484.70849609375	217.391815185547	0.64491605758667	0.953062415122986	0.405553311109543	77.6785736083984	15225
True	False	False	False	False	-3070.63403320313	-411.108551025391	116.459907531738	0.776830792427063	0.949617326259613	0.810867488384247	141.438095092773	14851
True	False	False	False	False	-3068.19702148438	-963.88037109375	270.630645751953	0.641924560070038	0.93983006477356	0.401142627000809	97.1229476928711	23698
True	False	False	False	False	-3067.71459960938	-908.468994140625	232.919815063477	0.615931332111359	0.951894640922546	0.365642160177231	83.7285690307617	17583
True	False	False	False	False	-3065.31909179688	-714.7177734375	169.698715209961	0.509066939353943	0.948338568210602	0.255368679761887	68.771240234375	10522
True	False	False	False	False	-3064.97509765625	-821.330444335938	175.244430541992	0.800619006156921	0.960919916629791	1	86.1962051391602	13619
True	False	False	False	False	-3062.63525390625	-323.086975097656	249.556930541992	0.566153109073639	0.966890573501587	0.308602601289749	81.6844482421875	18379
True	False	False	False	False	-3061.64916992188	21.8138103485107	202.97297668457	0.63790500164032	0.940060913562775	0.395330458879471	84.2349700927734	15415
True	False	False	False	False	-3060.49682617188	-188.742034912109	137.533599853516	0.762256264686584	0.95416671037674	0.706988096237183	71.9758071899414	8925
True	False	False	False	False	-3059.61962890625	-1388.00537109375	239.574661254883	0.853768050670624	0.980103075504303	1	86.9166641235352	18774
True	False	False	False	False	-3056.93432617188	-1221.72717285156	187.44499206543	0.431144863367081	0.85845273733139	0.196457028388977	77.6804733276367	13128
True	False	False	False	False	-3059.42651367188	-431.345336914063	139.751892089844	0.795017898082733	0.954978168010712	1	78.1825408935547	9851
True	False	False	False	False	-3057.34375	-259.29248046875	133.097030639648	0.683501660823822	0.944726765155792	0.47038009762764	67.283332824707	8074
True	False	False	False	False	-3057.0810546875	-519.04736328125	266.194061279297	0.36216738820076	0.74344265460968	0.153349012136459	119.479164123535	28675
True	False	False	False	False	-3057.05883789063	-395.919677734375	140.861022949219	0.749580383300781	0.959755480289459	0.64805406332016	81.4173202514648	10340
True	False	False	False	False	-3056.47509765625	-1466.3955078125	143.079315185547	0.699437439441681	0.956955194473267	0.502821326255798	99.6744155883789	12858
True	False	False	False	False	-3053.68627929688	-781.312683105469	176.353576660156	0.769074022769928	0.969541490077972	0.747994244098663	71.1383666992188	11311
True	False	False	False	False	-3053.91821289063	-118.198272705078	211.846115112305	0.839948892593384	0.962413668632507	1	91.7696304321289	17528
True	False	False	False	False	-3053.13891601563	-553.753723144531	185.226699829102	0.697036445140839	0.949985563755035	0.497657805681229	82.11376953125	13713
True	False	False	False	False	-3051.94555664063	-1621.044921875	262.866638183594	0.702468454837799	0.951194763183594	0.50949639081955	88.6371307373047	21007
True	False	False	False	False	-3049.84057617188	-1080.03015136719	245.120376586914	0.659953832626343	0.938222885131836	0.42892798781395	78.8733062744141	17431
True	False	False	False	False	-3051.77587890625	-9.81247425079346	200.754699707031	0.683218479156494	0.955716133117676	0.469839662313461	90.4972381591797	16380
True	False	False	False	False	-3050.11547851563	-885.622131347656	155.279876708984	0.81768673658371	0.959966003894806	1	78.8714294433594	11042
True	False	False	False	False	-3049.3798828125	-312.159881591797	149.734161376953	0.56848931312561	0.951395988464355	0.311023741960526	76.0148162841797	10262
True	False	False	False	False	-3049.66845703125	-162.435531616211	176.353576660156	0.471276313066483	0.841201305389404	0.225176483392715	75.6666641235352	12031
True	False	False	False	False	-3048.95483398438	-1691.08081054688	93.1679229736328	0.725569725036621	0.963288724422455	0.567398190498352	118.952377319336	9992
True	False	False	False	False	-3046.04248046875	-1271.73950195313	228.483245849609	0.657020628452301	0.951798319816589	0.42420107126236	86.6601943969727	17852
True	False	False	False	False	-3047.681640625	-235.997619628906	146.40673828125	0.820213973522186	0.955321669578552	1	71.0303039550781	9376
True	False	False	False	False	-3047.37451171875	-700.698974609375	171.917007446289	0.796354293823242	0.958098590373993	1	81.7612915039063	12673
True	False	False	False	False	-3041.85327148438	-1709.0615234375	89.8404998779297	0.678650975227356	0.932994186878204	0.461276769638062	133.66667175293	10827
True	False	False	False	False	-3035.60107421875	-1647.7177734375	42.1473922729492	0.745215535163879	0.949666619300842	0.631068110466003	72.5	2755
True	False	False	False	False	-3035.65625	-1576.97058105469	281.722045898438	0.661646485328674	0.957328915596008	0.431695282459259	94.4015731811523	23978
True	False	False	False	False	-3041.61645507813	-1315.65173339844	214.064392089844	0.686085224151611	0.941409647464752	0.475364863872528	91.6165771484375	17682
True	False	False	False	False	-3034.5224609375	-1185.50964355469	256.211791992188	0.677524447441101	0.955183923244476	0.459208220243454	82.5541152954102	19070
True	False	False	False	False	-3041.07690429688	-68.9694290161133	174.135284423828	0.814603447914124	0.957361221313477	1	92.8471374511719	14577
True	False	False	False	False	-3037.36962890625	-948.306762695313	211.846115112305	0.770886719226837	0.950156211853027	0.760674178600311	108.413612365723	20707
True	False	False	False	False	-3036.15209960938	-861.699462890625	154.17073059082	0.674994468688965	0.941225230693817	0.454622507095337	88.7913665771484	12342
True	False	False	False	False	-3037.26293945313	-511.68359375	118.678184509277	0.650750041007996	0.951874852180481	0.414374798536301	78.8785018920898	8440
True	False	False	False	False	-3036.81616210938	-660.770202636719	124.223899841309	0.624954640865326	0.947486937046051	0.377432435750961	65.2946395874023	7313
True	False	False	False	False	-3035.43041992188	-595.682373046875	176.353576660156	0.58817183971405	0.955079257488251	0.332342892885208	75.119499206543	11944
True	False	False	False	False	-3033.75952148438	-193.036499023438	127.551322937012	0.648307085037231	0.953666150569916	0.410644590854645	73.2434768676758	8423
True	False	False	False	False	-3033.00390625	-1640.58947753906	12.2005615234375	0.681430399417877	0.931919693946838	0.46645313501358	69.2727279663086	762
True	False	False	False	False	-3026.97241210938	-1343.03234863281	240.683807373047	0.724377393722534	0.95026159286499	0.564043760299683	102.921661376953	22334
True	False	False	False	False	-3032.693359375	-384.080108642578	139.751892089844	0.686032891273499	0.959490358829498	0.475262850522995	70.0873031616211	8831
True	False	False	False	False	-3031.77978515625	-1003.87384033203	300.577453613281	0.775100767612457	0.960106790065765	0.794521331787109	96.3320999145508	26106
True	False	False	False	False	-3027.8525390625	-734.952453613281	158.607299804688	0.78651762008667	0.963789045810699	1	80.4825210571289	11509
True	False	False	False	False	-3030.76147460938	-1.57135725021362	165.262145996094	0.676039397716522	0.960127413272858	0.456506609916687	110.181205749512	16417
True	False	False	False	False	-3028.38500976563	-428.349914550781	127.551322937012	0.782646477222443	0.960328042507172	0.888233423233032	75.4173889160156	8673
True	False	False	False	False	-3026.63403320313	-1737.24194335938	154.17073059082	0.728374063968658	0.951465725898743	0.575480759143829	110.309349060059	15333
True	False	False	False	False	-3023.94970703125	-1675.36547851563	248.447799682617	0.6639364361763	0.909106731414795	0.435486882925034	156.941970825195	35155
True	False	False	False	False	-3022.62646484375	-1523.681640625	231.810668945313	0.536896944046021	0.942363440990448	0.280003368854523	104.090911865234	21755
True	False	False	False	False	-3024.71411132813	-1374.31079101563	171.917007446289	0.627848386764526	0.955674290657043	0.381327718496323	88.1870956420898	13669
True	False	False	False	False	-3023.18920898438	-1145.70861816406	191.881561279297	0.757938623428345	0.969346940517426	0.684944331645966	89.3294830322266	15454
True	False	False	False	False	-3022.19970703125	-562.90576171875	227.374099731445	0.598663508892059	0.956805467605591	0.344443559646606	81.8926849365234	16788
True	False	False	False	False	-3025.9091796875	-470.697113037109	123.114753723145	0.715856790542603	0.949605762958527	0.541352868080139	73.8558578491211	8198
True	False	False	False	False	-3022.04052734375	-915.088439941406	164.153015136719	0.760389924049377	0.957570433616638	0.697156250476837	78.9594573974609	11686
True	False	False	False	False	-3021.576171875	-1219.65173339844	198.536407470703	0.554376363754272	0.943567276000977	0.296720534563065	87.0558624267578	15583
True	False	False	False	False	-3020.38745117188	-764.507019042969	177.462707519531	0.469281017780304	0.92475700378418	0.22367325425148	71.4187469482422	11427
True	False	False	False	False	-3021.37841796875	-215.859771728516	184.117568969727	0.554884731769562	0.970139682292938	0.297222703695297	80.5783157348633	13376
True	False	False	False	False	-3020.18359375	-1437.59924316406	157.498153686523	0.69618821144104	0.95129257440567	0.495858699083328	103.838027954102	14745
True	False	False	False	False	-3015.13623046875	-1288.78649902344	186.335845947266	0.678057432174683	0.95573228597641	0.460184723138809	86.8690490722656	14594
True	False	False	False	False	-3019.50390625	-793.312561035156	179.680999755859	0.697056531906128	0.960003972053528	0.497700452804565	71.9259262084961	11652
True	False	False	False	False	-3019.2802734375	-1105.49267578125	156.389007568359	0.6517054438591	0.959047913551331	0.415848284959793	72.6028366088867	10237
True	False	False	False	False	-3016.50073242188	-674.363159179688	178.571853637695	0.835357666015625	0.965360343456268	1	74.3291931152344	11967
True	False	False	False	False	-3018.4560546875	-141.567291259766	188.554138183594	0.796189069747925	0.954620122909546	1	89.2470550537109	15172
True	False	False	False	False	-3018.40209960938	-644.303283691406	167.480438232422	0.794513165950775	0.94322544336319	1	74.7549667358398	11288
True	False	False	False	False	-3017.35498046875	-488.443237304688	130.878753662109	0.848711907863617	0.965875566005707	1	79.9322052001953	9432
True	False	False	False	False	-3015.69921875	-50.2059478759766	191.881561279297	0.722079694271088	0.957833290100098	0.557710230350494	89.884391784668	15550
True	False	False	False	False	-3016.45166015625	-40.7603378295898	31.0559749603271	0.534516453742981	0.919069111347198	0.277805358171463	61.0357131958008	1709
True	False	False	False	False	-3015.365234375	54.1216735839844	178.571853637695	0.754037857055664	0.955333292484283	0.666912794113159	82.4534149169922	13275
True	False	False	False	False	-3015.23071289063	-372.64990234375	192.990692138672	0.673686861991882	0.970077037811279	0.452284276485443	87.6034469604492	15243
True	False	False	False	False	-3014.41748046875	-87.7151489257813	201.863830566406	0.78311288356781	0.961654186248779	0.897637963294983	78.0824203491211	14211
True	False	False	False	False	-3010.55224609375	-1560.69274902344	180.790130615234	0.756302773952484	0.949634253978729	0.677188336849213	82.7300643920898	13485
True	False	False	False	False	-3010.1875	-862.4599609375	135.315322875977	0.778218626976013	0.949292719364166	0.825467169284821	94.4918060302734	11528
True	False	False	False	False	-3009.044921875	-455.601501464844	206.300399780273	0.535904288291931	0.942578911781311	0.279084622859955	93.5645141601563	17403
True	False	False	False	False	-3005.93798828125	36.3048324584961	170.807861328125	0.674696803092957	0.953878581523895	0.454088389873505	79.9025955200195	12305
True	False	False	False	False	-3004.900390625	-1781.888671875	302.795745849609	0.26679003238678	0.871283292770386	0.103389792144299	128.945053100586	35202
True	False	False	False	False	-2990.22241210938	-1769.76708984375	46.5839614868164	0.786822140216827	0.962561309337616	1	71.5714263916016	3006
True	False	False	False	False	-3000.39697265625	-1700.34313964844	265.084930419922	0.612202763557434	0.945485234260559	0.36091935634613	89.9832611083984	21506
True	False	False	False	False	-3002.2939453125	-605.350830078125	186.335845947266	0.804924726486206	0.957713782787323	1	76.5059509277344	12853
True	False	False	False	False	-3001.814453125	-1645.06103515625	260.648345947266	0.70176088809967	0.942551553249359	0.507922053337097	84.1276626586914	19770
True	False	False	False	False	-2999.736328125	-1430.21203613281	148.625015258789	0.695266664028168	0.943486034870148	0.493918627500534	95.2388076782227	12762
True	False	False	False	False	-2996.3818359375	-822.16259765625	228.483245849609	0.740824818611145	0.953062951564789	0.615211486816406	100.718444824219	20748
True	False	False	False	False	-2999.59375	-200.340026855469	133.097030639648	0.786073088645935	0.950054287910461	1	81.1333312988281	9736
True	False	False	False	False	-2997.31420898438	-429.410461425781	138.64274597168	0.809828579425812	0.968206346035004	1	71.2160034179688	8902
True	False	False	False	False	-2996.65307617188	-140.695877075195	72.0942230224609	0.762581646442413	0.94040834903717	0.708754479885101	134.03076171875	8712
True	False	False	False	False	-2996.10546875	-1252.81481933594	227.374099731445	0.676728904247284	0.962500035762787	0.457757383584976	89.5365829467773	18355
True	False	False	False	False	-2994.82861328125	-1750.36242675781	206.300399780273	0.625835061073303	0.952175974845886	0.378611505031586	87.4462356567383	16265
True	False	False	False	False	-2993.28198242188	-1468.27661132813	267.30322265625	0.810893833637238	0.96420431137085	1	110.03734588623	26519
True	False	False	False	False	-2994.02416992188	-924.888732910156	144.188446044922	0.631289780139923	0.959989607334137	0.386036187410355	78.4384613037109	10197
True	False	False	False	False	-2992.30737304688	-1336.62634277344	139.751892089844	0.728278815746307	0.937816023826599	0.575201690196991	127.309524536133	16041
True	False	False	False	False	-2990.06323242188	-891.867309570313	188.554138183594	0.722277522087097	0.943809986114502	0.55824887752533	79.282356262207	13478
True	False	False	False	False	-2991.2900390625	-649.389892578125	180.790130615234	0.707700073719025	0.941595196723938	0.521457850933075	94	15322
True	False	False	False	False	-2989.08471679688	-731.743103027344	219.610107421875	0.792234122753143	0.948780655860901	1	88.4797973632813	17519
True	False	False	False	False	-2987.84765625	-1839.90148925781	128.660461425781	0.326972275972366	0.941049456596375	0.1337910592556	99.5862045288086	11552
True	False	False	False	False	-2964.13403320313	-1843.81823730469	175.244430541992	0.716874003410339	0.951243460178375	0.54395192861557	106.208862304688	16781
True	False	False	False	False	-2971.91064453125	-1810.56555175781	161.934722900391	0.73981249332428	0.959653615951538	0.611710011959076	111.363014221191	16259
True	False	False	False	False	-2957.34887695313	-1669.50134277344	360.471130371094	0.815455615520477	0.95870178937912	1	93.3384628295898	30335
True	False	False	False	False	-2987.158203125	-1533.80725097656	240.683807373047	0.590750515460968	0.912498831748962	0.335266500711441	111.861747741699	24274
True	False	False	False	False	-2986.591796875	-1031.15161132813	293.922607421875	0.697172164916992	0.965610504150391	0.497946798801422	83.9358520507813	22243
True	False	False	False	False	-2987.84619140625	-972.475463867188	197.427261352539	0.70356810092926	0.959429264068604	0.511963069438934	77.5617980957031	13806
True	False	False	False	False	-2987.61791992188	-230.443603515625	208.518692016602	0.743094384670258	0.960547685623169	0.623266398906708	89.8351058959961	16889
True	False	False	False	False	-2981.79907226563	-1419.98742675781	134.206176757813	0.643032371997833	0.932790219783783	0.402767360210419	87.5785140991211	10597
True	False	False	False	False	-2974.70141601563	-1381.91748046875	159.716445922852	0.528276324272156	0.960021615028381	0.272127628326416	79.1944427490234	11404
True	False	False	False	False	-2981.28784179688	-701.940124511719	214.064392089844	0.6673583984375	0.943873584270477	0.441258370876312	87.5751266479492	16902
True	False	False	False	False	-2980.85107421875	-1281.52026367188	210.736968994141	0.783208847045898	0.953053772449493	0.899701058864594	94.3526306152344	17927
True	False	False	False	False	-2978.62866210938	-931.542663574219	153.061584472656	0.606874048709869	0.955049395561218	0.354312479496002	85.4710159301758	11795
True	False	False	False	False	-2972.71240234375	-1597.10827636719	206.300399780273	0.737817108631134	0.937106013298035	0.604963421821594	82.2634429931641	15301
True	False	False	False	False	-2965.66650390625	-1485.951171875	210.736968994141	0.651728093624115	0.9267857670784	0.415883302688599	103.157897949219	19600
True	False	False	False	False	-2972.0556640625	-1190.72045898438	351.597991943359	0.800865113735199	0.958035945892334	1	88.1798095703125	27953
True	False	False	False	False	-2972.38549804688	-1096.91638183594	207.409545898438	0.672496318817139	0.950557947158813	0.450173586606979	82.6149749755859	15449
True	False	False	False	False	-2971.3935546875	-1143.384765625	267.30322265625	0.684277355670929	0.938420951366425	0.471866488456726	85.2614135742188	20548
True	False	False	False	False	-2970.76879882813	-796.364929199219	166.371292114258	0.742510259151459	0.94242912530899	0.62116527557373	72.3333358764648	10850
True	False	False	False	False	-2967.24951171875	-756.379821777344	195.208984375	0.805957853794098	0.957535147666931	1	84.75	14916
True	False	False	False	False	-2962.85595703125	-675.190795898438	180.790130615234	0.707700073719025	0.959338068962097	0.521457850933075	77.3987731933594	12616
True	False	False	False	False	-2960.53930664063	-1294.70141601563	262.866638183594	0.700304865837097	0.957918107509613	0.504713416099548	84.2489471435547	19967
True	False	False	False	False	-2960.337890625	-1077.97521972656	227.374099731445	0.534005999565125	0.953757166862488	0.277336359024048	84.4682922363281	17316
True	False	False	False	False	-2953.0869140625	-1752.22692871094	249.556930541992	0.748627901077271	0.951774179935455	0.644232213497162	93.9022216796875	21128
True	False	False	False	False	-2947.20458984375	-1707.17309570313	211.846115112305	0.521511137485504	0.9521843791008	0.266105145215988	86.2984313964844	16483
True	False	False	False	False	-2950.92431640625	-1616.85778808594	209.627822875977	0.719454348087311	0.943138599395752	0.550673186779022	92.1534423828125	17417
True	False	False	False	False	-2946.7392578125	-1413.68505859375	133.097030639648	0.66959422826767	0.957111060619354	0.445100098848343	90.1666641235352	10820
True	False	False	False	False	-2950.08154296875	-1251.41064453125	184.117568969727	0.692862570285797	0.937586307525635	0.488927125930786	81.1867446899414	13477
True	False	False	False	False	-2949.9873046875	-866.304077148438	116.459907531738	0.786059260368347	0.947243809700012	1	93.466667175293	9814
True	False	False	False	False	-2948.13623046875	-1200.45092773438	74.3125076293945	0.747713565826416	0.928959608078003	0.640626013278961	132.029846191406	8846
True	False	False	False	False	-2947.69140625	-1356.63464355469	296.140899658203	0.648286044597626	0.955868124961853	0.41061270236969	88.6367034912109	23666
True	False	False	False	False	-2947.4384765625	-1173.73217773438	156.389007568359	0.714476406574249	0.959653615951538	0.537869870662689	80.2695007324219	11318
True	False	False	False	False	-2947.22607421875	-1050.30773925781	151.952453613281	0.772331058979034	0.960115194320679	0.771500051021576	77.751823425293	10652
True	False	False	False	False	-2945.59204101563	-819.482116699219	140.861022949219	0.752856492996216	0.961037278175354	0.661748111248016	77.0629959106445	9787
True	False	False	False	False	-2945.37377929688	-1816.21337890625	181.899276733398	0.76094263792038	0.956753253936768	0.700016915798187	86.5304870605469	14191
True	False	False	False	False	-2938.13427734375	-1633.69848632813	157.498153686523	0.719543635845184	0.950423181056976	0.550909161567688	96.021125793457	13635
True	False	False	False	False	-2944.84497070313	-1515.90466308594	184.117568969727	0.690331339836121	0.962302207946777	0.483776241540909	79.2168655395508	13150
True	False	False	False	False	-2939.12084960938	-1465.01696777344	225.155807495117	0.640431106090546	0.943777978420258	0.398968070745468	84.2758636474609	17108
True	False	False	False	False	-2944.6591796875	-1123.33825683594	206.300399780273	0.760025501251221	0.948186576366425	0.695292770862579	76.0053787231445	14137
True	False	False	False	False	-2936.69409179688	-985.521301269531	221.828384399414	0.817231714725494	0.959886789321899	1	110.400001525879	22080
True	False	False	False	False	-2940.21337890625	-886.553344726563	128.660461425781	0.687648415565491	0.95966762304306	0.478429108858109	90.0258636474609	10443
True	False	False	False	False	-2937.75073242188	-804.028503417969	180.790130615234	0.472508519887924	0.966774761676788	0.226109057664871	76.1165618896484	12407
True	False	False	False	False	-2931.98608398438	-1863.78234863281	282.831207275391	0.670863807201385	0.94025057554245	0.447307288646698	102.945098876953	26251
True	False	False	False	False	-2913.46655273438	-1701.162109375	248.447799682617	0.733668208122253	0.967140913009644	0.591544389724731	91.4642868041992	20488
True	False	False	False	False	-2929.08740234375	-1218.06176757813	167.480438232422	0.83051860332489	0.964335501194	1	81.1125793457031	12248
True	False	False	False	False	-2930.2392578125	-1019.05395507813	115.350761413574	0.653259515762329	0.951609790325165	0.418262958526611	119.778846740723	12457
True	False	False	False	False	-2928.66943359375	-1602.51281738281	244.01123046875	0.635798990726471	0.957590460777283	0.392335802316666	91.9318161010742	20225
True	False	False	False	False	-2917.23974609375	-1574.0966796875	185.226699829102	0.774862349033356	0.968454718589783	0.792401194572449	96.4131698608398	16101
True	False	False	False	False	-2921.9033203125	-1434.876953125	198.536407470703	0.787177205085754	0.961233973503113	1	81.1731872558594	14530
True	False	False	False	False	-2922.89404296875	-1294.91845703125	191.881561279297	0.767745316028595	0.960566341876984	0.739249765872955	97.5664749145508	16879
True	False	False	False	False	-2925.61352539063	-1269.20983886719	163.043869018555	0.72070187330246	0.948801398277283	0.553991317749023	86.4965972900391	12715
True	False	False	False	False	-2922.779296875	-1385.03198242188	154.17073059082	0.721209406852722	0.951704978942871	0.555354535579681	73.9136657714844	10274
True	False	False	False	False	-2920.17626953125	-775.429077148438	156.389007568359	0.64816689491272	0.933373093605042	0.410432189702988	89.8368759155273	12667
True	False	False	False	False	-2922.7265625	-711.939575195313	84.2947845458984	0.731132090091705	0.929911315441132	0.583710730075836	127.802635192871	9713
True	False	False	False	False	-2919.05590820313	-1528.85827636719	175.244430541992	0.61917507648468	0.95265132188797	0.369820356369019	88.2658233642578	13946
True	False	False	False	False	-2911.16235351563	-1334.2158203125	148.625015258789	0.832641422748566	0.962092399597168	1	82.2537307739258	11022
True	False	False	False	False	-2904.3125	-1291.84741210938	85.4039306640625	0.791216492652893	0.942426681518555	1	137.883117675781	10617
True	False	False	False	False	-2914.36499023438	-938.020568847656	171.917007446289	0.815559864044189	0.963292300701141	1	95.9225769042969	14868
True	False	False	False	False	-2909.87036132813	-877.970336914063	153.061584472656	0.648833572864532	0.955246448516846	0.411444038152695	68.7463760375977	9487
True	False	False	False	False	-2904.22412109375	-1316.23962402344	131.987884521484	0.739435315132141	0.952517151832581	0.61041921377182	88.3781509399414	10517
True	False	False	False	False	-2900.6904296875	-1124.59716796875	214.064392089844	0.728514790534973	0.954435706138611	0.575893700122833	87.8704681396484	16959
True	False	False	False	False	-2900.16918945313	-1788.52624511719	11.0914192199707	0.763594925403595	0.936281979084015	0.714360892772675	69.8000030517578	698
True	False	False	False	False	-2897.19848632813	-1733.20520019531	225.155807495117	0.805252015590668	0.953947126865387	1	83.8177337646484	17015
True	False	False	False	False	-2898.22485351563	-1469.5146484375	185.226699829102	0.612653791904449	0.956342935562134	0.361486226320267	78.5269470214844	13114
True	False	False	False	False	-2897.45385742188	-1068.30334472656	183.008422851563	0.680155038833618	0.958568394184113	0.464064836502075	76.2424240112305	12580
True	False	False	False	False	-2895.61083984375	-1650.15222167969	204.082122802734	0.680651724338531	0.961385309696198	0.46499228477478	87.6902160644531	16135
True	False	False	False	False	-2892.84619140625	-1245.96264648438	157.498153686523	0.800518333911896	0.965228617191315	1	81.4507064819336	11566
True	False	False	False	False	-2840.14013671875	-1886.095703125	200.754699707031	0.75547069311142	0.950658798217773	0.673353552818298	95.4861907958984	17283
True	False	False	False	False	-2882.32763671875	-1828.03271484375	224.046676635742	0.768940627574921	0.955983698368073	0.747096836566925	95.5396041870117	19299
True	False	False	False	False	-2888.646484375	-1381.73815917969	147.515884399414	0.788424491882324	0.957730650901794	1	83.9022521972656	11159
True	False	False	False	False	-2886.2939453125	-1792.4248046875	249.556930541992	0.715327084064484	0.933005213737488	0.540010273456573	86.4266662597656	19446
True	False	False	False	False	-2866.25219726563	-1756.67761230469	236.24723815918	0.722407162189484	0.950881004333496	0.558602631092072	87.9577484130859	18735
True	False	False	False	False	-2884.91552734375	-1515.50073242188	184.117568969727	0.686775207519531	0.970212519168854	0.476712793111801	80.5903625488281	13378
True	False	False	False	False	-2884.21435546875	-1609.42504882813	176.353576660156	0.769074022769928	0.955119788646698	0.747994244098663	80.8364791870117	12853
True	False	False	False	False	-2870.6689453125	-1585.41967773438	149.734161376953	0.601377129554749	0.946596264839172	0.347664922475815	70.7777786254883	9555
True	False	False	False	False	-2878.04858398438	-1547.83532714844	115.350761413574	0.765693306922913	0.962422013282776	0.7265265583992	86.836540222168	9031
True	False	False	False	False	-2878.8623046875	-1476.33569335938	196.318130493164	0.708209276199341	0.955998182296753	0.522653639316559	84.4350280761719	14945
True	False	False	False	False	-2881.11791992188	-1257.04895019531	67.6576614379883	0.843707025051117	0.967830955982208	1	139	8479
True	False	False	False	False	-2881.24487304688	-1159.61633300781	372.671691894531	0.568457782268524	0.84294867515564	0.310990899801254	92.5416641235352	31094
True	False	False	False	False	-2878.27905273438	-1429.90368652344	310.559753417969	0.786872744560242	0.958960831165314	1	91.5642852783203	25638
True	False	False	False	False	-2871.71411132813	-1270.52294921875	166.371292114258	0.711920857429504	0.957994103431702	0.531550288200378	78.7200012207031	11808
True	False	False	False	False	-2870.501953125	-22.5313301086426	16.6371288299561	0.793338239192963	0.946970880031586	1	46.7333335876465	701
True	False	False	False	False	-2861.490234375	-1502.03161621094	227.374099731445	0.628114700317383	0.95894867181778	0.381689101457596	78.5512161254883	16103
True	False	False	False	False	-2858.24487304688	-1331.193359375	148.625015258789	0.755418717861176	0.932112693786621	0.673116326332092	91.0671615600586	12203
True	False	False	False	False	-2857.54418945313	-1555.86962890625	216.282684326172	0.693194925785065	0.945100843906403	0.489611268043518	99.1384582519531	19332
True	False	False	False	False	-2855.93359375	-1871.09399414063	210.736968994141	0.711196482181549	0.920295417308807	0.529788494110107	87.3684234619141	16600
True	False	False	False	False	-2840.27270507813	-1788.37158203125	239.574661254883	0.66390061378479	0.945492625236511	0.435427129268646	84.185188293457	18184
True	False	False	False	False	-2855.06298828125	-1653.412109375	260.648345947266	0.790705561637878	0.957585692405701	1	92.7148971557617	21788
True	False	False	False	False	-2846.34936523438	-1608.48657226563	189.663269042969	0.749176323413849	0.969346940517426	0.646424531936646	87.9064331054688	15032
True	False	False	False	False	-2843.81689453125	-1730.77392578125	136.424453735352	0.764290273189545	0.962092399597168	0.718305766582489	88.0731735229492	10833
True	False	False	False	False	-2831.05297851563	-1837.07739257813	219.610107421875	0.586872398853302	0.941395998001099	0.330881625413895	102.24747467041	20245
True	False	False	False	False	-2833.05786132813	-1715.43505859375	281.722045898438	0.557017982006073	0.927072763442993	0.29934024810791	103.106300354004	26189
True	False	False	False	False	-2832.54711914063	-1439.1806640625	306.123168945313	0.759016990661621	0.968024909496307	0.690224945545197	85.648551940918	23639
True	False	False	False	False	-2827.06005859375	-1406.73474121094	161.934722900391	0.702271580696106	0.926530122756958	0.509057402610779	98.6095886230469	14397
True	False	False	False	False	-2825.86059570313	-1742.791015625	189.663269042969	0.775857329368591	0.946159720420837	0.801449716091156	85.4970779418945	14620
True	False	False	False	False	-2820.3046875	-1606.75952148438	159.716445922852	0.722619116306305	0.953764677047729	0.559182107448578	78.1597213745117	11255
True	False	False	False	False	-2821.80249023438	-1479.60424804688	171.917007446289	0.759923756122589	0.958552300930023	0.694775581359863	90.1612930297852	13975
True	False	False	False	False	-2824.74072265625	-1256.61511230469	221.828384399414	0.719247400760651	0.953133344650269	0.55012708902359	86.0199966430664	17204
True	False	False	False	False	-2819.685546875	-1551.14636230469	286.158630371094	0.725047051906586	0.955741107463837	0.565921902656555	88.3217086791992	22787
True	False	False	False	False	-2816.67578125	-1308.0595703125	267.30322265625	0.833333551883698	0.961620330810547	1	84.8049774169922	20438
True	False	False	False	False	-2808.3583984375	-1816.05456542969	219.610107421875	0.676919341087341	0.944642186164856	0.4581039249897	94.8686904907227	18784
True	False	False	False	False	-2814.88745117188	-1684.08508300781	280.612915039063	0.83518248796463	0.961477935314178	1	88.2055358886719	22316
True	False	False	False	False	-2810.76831054688	-1577.89587402344	106.477630615234	0.718682765960693	0.933817923069	0.54864364862442	154.26042175293	14809
True	False	False	False	False	-2815.97924804688	-1360.46081542969	194.099838256836	0.652782797813416	0.955341517925262	0.417519867420197	78.9657135009766	13819
True	False	False	False	False	-2811.9658203125	-1209.96203613281	212.955261230469	0.777721881866455	0.955727100372314	0.820064544677734	82.0989608764648	15763
True	False	False	False	False	-2810.50830078125	-1655.7197265625	189.663269042969	0.72921895980835	0.953357815742493	0.577971339225769	81.9356689453125	14011
True	False	False	False	False	-2806.7216796875	-1781.07458496094	208.518692016602	0.736739933490753	0.953112602233887	0.601403117179871	98.8138275146484	18577
True	False	False	False	False	-2784.47827148438	-1611.21826171875	184.117568969727	0.753171443939209	0.942770600318909	0.663112580776215	73.2771072387695	12164
True	False	False	False	False	-2804.01977539063	-1504.88464355469	185.226699829102	0.513293504714966	0.958644866943359	0.258967190980911	83.6526947021484	13970
True	False	False	False	False	-2798.0615234375	-1571.99450683594	103.150199890137	0.668900072574615	0.946710348129272	0.443901211023331	84.6989212036133	7877
True	False	False	False	False	-2783.0576171875	-1405.69360351563	192.990692138672	0.673686861991882	0.942581176757813	0.452284276485443	72.8218383789063	12671
True	False	False	False	False	-2775.01733398438	-1669.19348144531	237.356369018555	0.645865201950073	0.959379494190216	0.406968384981155	85.8504638671875	18372
True	False	False	False	False	-2778.00561523438	-1545.6572265625	200.754699707031	0.689001262187958	0.961283147335052	0.481111228466034	76.2265167236328	13797
True	False	False	False	False	-2774.35961914063	-1347.92712402344	257.320922851563	0.786847233772278	0.955522418022156	1	78.5905151367188	18233
True	False	False	False	False	-2770.48071289063	-1865.95703125	380.435699462891	0.724856734275818	0.948401153087616	0.565386712551117	90.4285736083984	31017
True	False	False	False	False	-2768.83081054688	-1712.99462890625	168.589569091797	0.780941009521484	0.953217029571533	0.859888970851898	75.2960510253906	11445
True	False	False	False	False	-2772.64404296875	-1441.96875	248.447799682617	0.595203518867493	0.933268308639526	0.340391874313354	91.2455368041992	20439
True	False	False	False	False	-2772.09643554688	-1640.30212402344	160.825576782227	0.75981467962265	0.958971083164215	0.694222569465637	77.096549987793	11179
True	False	False	False	False	-2761.4072265625	-1796.126953125	266.194061279297	0.743297874927521	0.942577302455902	0.624003052711487	103.533332824707	24848
True	False	False	False	False	-2757.115234375	-1746.98510742188	281.722045898438	0.758499026298523	0.948308110237122	0.687671065330505	92.7401580810547	23556
True	False	False	False	False	-2761.24389648438	-1504.20288085938	204.082122802734	0.723631024360657	0.947834134101868	0.561967849731445	78.9184799194336	14521
True	False	False	False	False	-2756.96215820313	-1693.64306640625	176.353576660156	0.779534697532654	0.964566469192505	0.840936243534088	74.8867950439453	11907
True	False	False	False	False	-2748.58764648438	-1829.30749511719	333.851715087891	0.755237340927124	0.951667368412018	0.672290980815887	85.3455123901367	25689
True	False	False	False	False	-2749.89086914063	-1534.55236816406	204.082122802734	0.809165418148041	0.956717729568481	1	71.5163040161133	13159
True	False	False	False	False	-2749.75537109375	-1576.25366210938	173.026138305664	0.624184429645538	0.951497256755829	0.376405298709869	73.9487152099609	11536
True	False	False	False	False	-2739.45825195313	-1502.11840820313	11.0914192199707	0.763594925403595	0.936281979084015	0.714360892772675	51.5999984741211	516
True	False	False	False	False	-2741.94165039063	-1356.5380859375	13.3097038269043	0.743378639221191	0.931919693946838	0.624296009540558	48	576
True	False	False	False	False	-2724.76831054688	-1773.15759277344	255.102645874023	0.712327122688293	0.933269500732422	0.532544136047363	93.5999984741211	21528
True	False	False	False	False	-2736.08911132813	-1620.76477050781	200.754699707031	0.534149765968323	0.974842190742493	0.277468383312225	72.3425445556641	13094
True	False	False	False	False	-2733.68872070313	-1543.16357421875	28.8376903533936	0.778573036193848	0.945234656333923	0.82945716381073	57.230770111084	1488
True	False	False	False	False	-2727.78100585938	-1676.83166503906	214.064392089844	0.656742453575134	0.965469717979431	0.423757195472717	84.139892578125	16239
True	False	False	False	False	-2707.64916992188	-1594.92395019531	126.442184448242	0.806643486022949	0.964657068252563	1	78.9824523925781	9004
True	False	False	False	False	-2725.67651367188	-1486.39514160156	184.117568969727	0.770222425460815	0.953827917575836	0.755918800830841	80.0361480712891	13286
True	False	False	False	False	-2717.48876953125	-700.694519042969	64.3302307128906	0.716259241104126	0.930172741413116	0.542377769947052	125.37931060791	7272
True	False	False	False	False	-2711.42651367188	-1535.23681640625	158.607299804688	0.741963624954224	0.952986359596252	0.619216978549957	69.2027969360352	9896
True	False	False	False	False	-2699.0400390625	-1854.31494140625	187.44499206543	0.60076892375946	0.909892439842224	0.346939533948898	105.355026245117	17805
True	False	False	False	False	-2699.3681640625	-270.900604248047	31.0559749603271	0.792491853237152	0.946757137775421	1	40.5357131958008	1135
True	False	False	False	False	-2689.759765625	-1803.201171875	427.019653320313	0.655041038990021	0.945853769779205	0.421058773994446	88.9220809936523	34235
True	False	False	False	False	-2688.72314453125	-1749.74536132813	392.636260986328	0.783402681350708	0.96358197927475	0.904027044773102	104.932205200195	37146
True	False	False	False	False	-2685.7607421875	-1553.35778808594	169.698715209961	0.740052342414856	0.961093425750732	0.612534761428833	68.0588226318359	10413
True	False	False	False	False	-2680.83740234375	-1673.93603515625	271.739776611328	0.808773577213287	0.949563801288605	1	83.1877517700195	20381
True	False	False	False	False	-2659.07299804688	-1812.97399902344	305.014038085938	0.520832479000092	0.928942859172821	0.265508383512497	81.8545455932617	22510
True	False	False	False	False	-2664.9384765625	-1755.26977539063	99.8227767944336	0.744696021080017	0.95396763086319	0.629131495952606	149.855560302734	13487
True	False	False	False	False	-2661.74560546875	-1723.12646484375	353.816284179688	0.721729218959808	0.958245456218719	0.556758761405945	119.479621887207	38114
True	False	False	False	False	-2647.19311523438	-1599.05285644531	170.807861328125	0.730905413627625	0.953809857368469	0.583023309707642	73.4220809936523	11307
True	False	False	False	False	-2634.61181640625	-1822.69287109375	292.8134765625	0.718701124191284	0.951413571834564	0.548691689968109	88.3484878540039	23324
True	False	False	False	False	-2632.12890625	-1765.25280761719	144.188446044922	0.725393772125244	0.932459771633148	0.566900193691254	85.8615417480469	11162
True	False	False	False	False	-2627.44799804688	-1718.92565917969	218.500961303711	0.638144910335541	0.955472588539124	0.395673811435699	71.8071060180664	14146
True	False	False	False	False	-2609.02612304688	-1796.4697265625	44.3656768798828	0.716573357582092	0.949512124061584	0.543180823326111	54	2160
True	False	False	False	False	-2604.93188476563	-1775.45043945313	225.155807495117	0.757228076457977	0.953168570995331	0.681538939476013	80.1724166870117	16275
True	False	False	False	False	-2604.29565429688	-1851.74743652344	309.450592041016	0.386402577161789	0.746142208576202	0.167710646986961	92.16845703125	25715
True	False	False	False	False	-2556.666015625	-1896.50134277344	337.179138183594	0.528592526912689	0.852872669696808	0.272412449121475	95.5263137817383	29040
True	False	False	False	False	-2429.5732421875	-560.831665039063	93.1679229736328	0.725569725036621	0.918151319026947	0.567398190498352	124.761901855469	10480
True	False	False	False	False	-2256.3876953125	-607.690673828125	155.279876708984	0.777894854545593	0.956424951553345	0.821921348571777	55.1714286804199	7724
True	False	False	False	False	-2142.70678710938	-733.465881347656	104.259346008301	0.764275074005127	0.967590808868408	0.718218624591827	140.255325317383	13184
True	False	False	False	False	-2093.23876953125	-480.610076904297	86.513069152832	0.812731087207794	0.950827181339264	1	142.397430419922	11107
True	False	False	False	False	-1961.50012207031	-460.49267578125	201.863830566406	0.825766265392303	0.960623741149902	1	59.2142868041992	10777
True	False	False	False	False	-1988.67553710938	-268.339752197266	36.6016845703125	0.820213973522186	0.956876516342163	1	36.6666679382324	1210
True	False	False	False	False	-1988.46984863281	-440.9453125	183.008422851563	0.748634278774261	0.950250804424286	0.644257545471191	76.2666702270508	12584
True	False	False	False	False	-1936.63073730469	-590.915832519531	153.061584472656	0.75136935710907	0.933222055435181	0.655422210693359	141.731887817383	19559
True	False	False	False	False	-1933.62805175781	-243.865493774414	70.9850845336914	0.750849604606628	0.945985317230225	0.653255343437195	133.890625	8569
True	False	False	False	False	-1917.27282714844	-58.7543830871582	22.1828384399414	0.755204319953918	0.938502132892609	0.672140836715698	37.0999984741211	742
True	False	False	False	False	-3320.61059570313	86.8645935058594	61.0028076171875	0.601431369781494	0.962414622306824	0.34772977232933	82.4909057617188	4537
True	False	False	False	False	-3315.24755859375	122.618797302246	53.2388153076172	0.649038851261139	0.961130619049072	0.411756366491318	62.3958320617676	2995
True	False	False	False	False	-3306.16333007813	84.5914459228516	222.937530517578	0.780977606773376	0.955071032047272	0.860425651073456	103.343284606934	20772
True	False	False	False	False	-3306.66088867188	152.881805419922	164.153015136719	0.825832903385162	0.967285692691803	1	134.77702331543	19947
True	False	False	False	False	-3297.75024414063	220.96549987793	106.477630615234	0.739683151245117	0.954018115997314	0.611266613006592	127.427085876465	12233
True	False	False	False	False	-3296.6923828125	190.593963623047	141.970169067383	0.816491663455963	0.967863619327545	1	107.5078125	13761
True	False	False	False	False	-3292.66455078125	172.215103149414	197.427261352539	0.645417809486389	0.952312707901001	0.406300455331802	113.977531433105	20288
True	False	False	False	False	-3293.79760742188	256.036926269531	149.734161376953	0.457863688468933	0.903855860233307	0.215230375528336	129.503707885742	17483
True	False	False	False	False	-3290.39404296875	277.962341308594	42.1473922729492	0.796495378017426	0.96039891242981	1	74.7368392944336	2840
True	False	False	False	False	-3287.6337890625	294.239105224609	53.2388153076172	0.701955497264862	0.949190139770508	0.508354067802429	73.375	3522
True	False	False	False	False	-3285.59301757813	127.102073669434	250.666076660156	0.737822473049164	0.958220779895782	0.604981422424316	88.7168121337891	20050
True	False	False	False	False	-3282.92333984375	315.775085449219	73.203369140625	0.643542349338531	0.962751984596252	0.403518676757813	94.9696960449219	6268
True	False	False	False	False	-3280.48217773438	217.029510498047	228.483245849609	0.753139734268188	0.958384454250336	0.662974834442139	103.592231750488	21340
True	False	False	False	False	-3277.17456054688	337.041625976563	148.625015258789	0.379322588443756	0.930113852024078	0.163433969020844	104.365669250488	13985
True	False	False	False	False	-3266.02026367188	165.744598388672	15.5279874801636	0.666844606399536	0.927047312259674	0.440383464097977	51.0714302062988	715
True	False	False	False	False	-3263.96411132813	393.881500244141	120.896469116211	0.643340647220612	0.940461456775665	0.403221249580383	120.366973876953	13120
True	False	False	False	False	-3257.3271484375	324.696472167969	211.846115112305	0.82183825969696	0.966805100440979	1	92.3193740844727	17633
True	False	False	False	False	-3255.59106445313	262.636138916016	262.866638183594	0.702468454837799	0.963096737861633	0.50949639081955	89.0042190551758	21094
True	False	False	False	False	-3253.87719726563	433.243865966797	108.695907592773	0.796797394752502	0.967590808868408	1	130.428573608398	12782
True	False	False	False	False	-3251.24145507813	451.922943115234	38.8199691772461	0.699732840061188	0.952736556529999	0.503464043140411	75.542854309082	2644
True	False	False	False	False	-3250.6240234375	415.809875488281	144.188446044922	0.740460157394409	0.966947674751282	0.613943874835968	102.669227600098	13347
True	False	False	False	False	-3246.158203125	130.566543579102	302.795745849609	0.701305568218231	0.94546639919281	0.50691419839859	89.9780197143555	24564
True	False	False	False	False	-3246.80053710938	376.470275878906	215.173538208008	0.779021024703979	0.958588004112244	0.834679305553436	87.4896926879883	16973
True	False	False	False	False	-3243.30029296875	487.133026123047	75.4216537475586	0.613736510276794	0.898291349411011	0.362851917743683	129.661758422852	8817
True	False	False	False	False	-3240.80395507813	467.963287353516	228.483245849609	0.381016999483109	0.803055584430695	0.164451211690903	105.956314086914	21827
True	False	False	False	False	-3236.513671875	184.541885375977	175.244430541992	0.601448595523834	0.929838836193085	0.347750335931778	78.1898727416992	12354
True	False	False	False	False	-3237.03759765625	512.322448730469	118.678184509277	0.647881865501404	0.948401689529419	0.410000711679459	134.794387817383	14423
True	False	False	False	False	-3232.68383789063	224.055938720703	214.064392089844	0.691719591617584	0.966068208217621	0.48658812046051	92.8652877807617	17923
True	False	False	False	False	-3232.76953125	434.320159912109	26.6194076538086	0.736015200614929	0.959619760513306	0.599038541316986	56.7916679382324	1363
True	False	False	False	False	-3230.421875	285.988159179688	242.902084350586	0.794081449508667	0.96176952123642	1	97.9726028442383	21456
True	False	False	False	False	-3228.431640625	545.085021972656	76.5307922363281	0.754523038864136	0.945134520530701	0.669071316719055	130.579711914063	9010
True	False	False	False	False	-3219.92626953125	467.562316894531	32.1651153564453	0.776993036270142	0.948197305202484	0.812498211860657	60.8275871276855	1764
True	False	False	False	False	-3215.05053710938	139.318939208984	281.722045898438	0.78665691614151	0.957281291484833	1	91.889762878418	23340
True	False	False	False	False	-3210.33349609375	180.080947875977	173.026138305664	0.637440741062164	0.93440717458725	0.394667387008667	75.4358978271484	11768
True	False	False	False	False	-3212.01293945313	586.465698242188	195.208984375	0.65105813741684	0.948722720146179	0.414849132299423	117.414772033691	20665
True	False	False	False	False	-3209.87231445313	102.901580810547	212.955261230469	0.826141059398651	0.961093842983246	1	87.578125	16815
True	False	False	False	False	-3208.27490234375	393.218048095703	155.279876708984	0.770017266273499	0.952914655208588	0.754476308822632	85.4071426391602	11957
True	False	False	False	False	-3209.5244140625	612.583862304688	88.7313537597656	0.559603035449982	0.942436635494232	0.30192893743515	99.1125030517578	7929
True	False	False	False	False	-3205.38842773438	507.575927734375	231.810668945313	0.805175960063934	0.955261945724487	1	101.066986083984	21123
True	False	False	False	False	-3204.291015625	370.0693359375	166.371292114258	0.786015152931213	0.966476440429688	1	78.1666641235352	11725
True	False	False	False	False	-3204.36083984375	680.284545898438	11.0914192199707	0.431209653615952	0.869447410106659	0.196500986814499	107.900001525879	1079
True	False	False	False	False	-3198.796875	325.788787841797	176.353576660156	0.678045690059662	0.956897079944611	0.460163205862045	88.1006317138672	14008
True	False	False	False	False	-3198.60327148438	424.722503662109	273.958068847656	0.660974204540253	0.907890677452087	0.430592626333237	129.74089050293	32046
True	False	False	False	False	-3188.96533203125	268.813262939453	222.937530517578	0.728814482688904	0.956991136074066	0.576775729656219	106.910446166992	21489
True	False	False	False	False	-3196.00903320313	638.163208007813	181.899276733398	0.737282872200012	0.959117710590363	0.603190720081329	122.128051757813	20029
True	False	False	False	False	-3195.41943359375	706.776733398438	72.0942230224609	0.342008978128433	0.870282411575317	0.141970202326775	106.04615020752	6893
True	False	False	False	False	-3191.94555664063	553.278198242188	272.848907470703	0.338969945907593	0.738816320896149	0.140296533703804	123.873985290527	30473
True	False	False	False	False	-3189.76440429688	722.176391601563	18.8554134368896	0.393039375543594	0.814793348312378	0.171783223748207	103.529411315918	1760
True	False	False	False	False	-3187.994140625	294.062866210938	175.244430541992	0.710309088230133	0.947599589824677	0.527647256851196	86.2531661987305	13628
True	False	False	False	False	-3187.09204101563	661.980346679688	246.229507446289	0.73864620923996	0.953894138336182	0.607742309570313	113.409912109375	25177
True	False	False	False	False	-3185.4677734375	220.002227783203	157.498153686523	0.624464571475983	0.948173761367798	0.376778483390808	78.4859161376953	11145
True	False	False	False	False	-3183.546875	576.983764648438	251.77522277832	0.601415812969208	0.935214638710022	0.347711116075516	107.114540100098	24315
True	False	False	False	False	-3183.21752929688	744.931884765625	19.9645557403564	0.337209492921829	0.802353620529175	0.139331847429276	110.611114501953	1991
True	False	False	False	False	-3179.1357421875	80.2769622802734	192.990692138672	0.636147141456604	0.931199312210083	0.392828553915024	83.7356338500977	14570
True	False	False	False	False	-3180.73828125	459.486114501953	235.138092041016	0.697562277317047	0.964004099369049	0.498779475688934	103.5	21942
True	False	False	False	False	-3170.521484375	733.611572265625	48.80224609375	0.563888907432556	0.952435314655304	0.306276768445969	71.0909118652344	3128
True	False	False	False	False	-3161.62084960938	231.021575927734	168.589569091797	0.836018741130829	0.964335501194	1	75.8421020507813	11528
True	False	False	False	False	-3160.68286132813	391.326080322266	268.412353515625	0.749492049217224	0.957327485084534	0.647696793079376	105.896697998047	25627
True	False	False	False	False	-3160.63720703125	119.614540100098	303.904907226563	0.791858732700348	0.959338963031769	1	96.9926986694336	26576
True	False	False	False	False	-3159.91748046875	300.405975341797	187.44499206543	0.828562021255493	0.955545246601105	1	80.7100601196289	13640
True	False	False	False	False	-3159.01123046875	70.4942321777344	234.028945922852	0.564637839794159	0.93429046869278	0.30704391002655	84.4360198974609	17816
True	False	False	False	False	-3158.06762695313	179.591537475586	278.394622802734	0.769057512283325	0.953332543373108	0.747883081436157	97.9402389526367	24583
True	False	False	False	False	-3155.07543945313	335.014770507813	202.97297668457	0.690767884254456	0.946707487106323	0.484657108783722	90.606559753418	16581
True	False	False	False	False	-3154.50537109375	758.093505859375	148.625015258789	0.719278693199158	0.950878143310547	0.550209581851959	115.82836151123	15521
True	False	False	False	False	-3152.32055664063	493.633087158203	300.577453613281	0.712957203388214	0.948701441287994	0.53409332036972	92.9778594970703	25197
True	False	False	False	False	-3152.11108398438	636.265869140625	241.792938232422	0.759908676147461	0.956394016742706	0.694698989391327	92.7522964477539	20220
True	False	False	False	False	-3142.4912109375	281.690246582031	146.40673828125	0.751851856708527	0.958566606044769	0.657453954219818	78.2575759887695	10330
True	False	False	False	False	-3140.9091796875	854.389709472656	1181.23620605469	0.0553938001394272	0.85942929983139	0.0182830356061459	108.041313171387	115064
True	False	False	False	False	-3138.72021484375	588.227844238281	373.780822753906	0.698919534683228	0.942367315292358	0.50169849395752	93.6468811035156	31559
True	False	False	False	False	-3136.88134765625	415.424224853516	159.716445922852	0.841049253940582	0.959402859210968	1	86.7013854980469	12485
True	False	False	False	False	-3135.77978515625	821.078186035156	15.5279874801636	0.800106346607208	0.94487601518631	1	59.7142868041992	836
True	False	False	False	False	-3131.50512695313	211.506423950195	214.064392089844	0.756334066390991	0.942285239696503	0.677334189414978	77.6217651367188	14981
True	False	False	False	False	-3131.68969726563	462.582122802734	415.92822265625	0.627354621887207	0.929416477680206	0.38065892457962	95.1706695556641	35689
True	False	False	False	False	-3131.54174804688	352.349945068359	280.612915039063	0.698700785636902	0.95254647731781	0.501225709915161	104	26312
True	False	False	False	False	-3126.76611328125	435.60986328125	160.825576782227	0.770576000213623	0.955013632774353	0.758433282375336	85.1448287963867	12346
True	False	False	False	False	-3126.76293945313	294.205078125	127.551322937012	0.827134490013123	0.964366912841797	1	92.8260879516602	10675
True	False	False	False	False	-3122.27319335938	154.883331298828	195.208984375	0.741141617298126	0.967639207839966	0.616318583488464	85.8181838989258	15104
True	False	False	False	False	-3116.43920898438	572.994567871094	107.586769104004	0.788666844367981	0.947214007377625	1	144.195877075195	13987
True	False	False	False	False	-3113.25219726563	115.537406921387	317.214599609375	0.784184038639069	0.95403391122818	0.924339711666107	96.9370651245117	27724
True	False	False	False	False	-3110.77221679688	320.894012451172	134.206176757813	0.771839797496796	0.965022087097168	0.76773864030838	87.0991744995117	10539
True	False	False	False	False	-3112.9267578125	884.857727050781	96.4953460693359	0.576270222663879	0.953871011734009	0.319249421358109	77.8160934448242	6770
True	False	False	False	False	-3112.70727539063	710.2265625	169.698715209961	0.582415461540222	0.954431593418121	0.325929790735245	91.0784301757813	13935
True	False	False	False	False	-3110.5380859375	240.987121582031	300.577453613281	0.824080646038055	0.964414775371552	1	97.9483413696289	26544
True	False	False	False	False	-3109.94262695313	277.993927001953	296.140899658203	0.763660192489624	0.954004526138306	0.714727640151978	96.5018692016602	25766
True	False	False	False	False	-3109.93798828125	74.3601303100586	277.285491943359	0.549704730510712	0.933499276638031	0.292149513959885	81.0279998779297	20257
True	False	False	False	False	-3107.619140625	536.24267578125	489.131591796875	0.820495843887329	0.955493152141571	1	92.8526077270508	40948
True	False	False	False	False	-3107.095703125	416.361328125	189.663269042969	0.516088545322418	0.941314339637756	0.261373698711395	81.7426910400391	13978
True	False	False	False	False	-3105.18286132813	659.220092773438	239.574661254883	0.656831800937653	0.95015949010849	0.42389965057373	117.342590332031	25346
True	False	False	False	False	-3103.77270507813	597.115417480469	236.24723815918	0.751039624214172	0.948930442333221	0.654044926166534	84.0892028808594	17911
True	False	False	False	False	-3100.45825195313	718.310607910156	104.259346008301	0.764275074005127	0.943341553211212	0.718218624591827	139.648941040039	13127
True	False	False	False	False	-3098.6513671875	365.996368408203	280.612915039063	0.616013526916504	0.959276556968689	0.365747183561325	100.592887878418	25450
True	False	False	False	False	-3091.51513671875	792.821105957031	155.279876708984	0.762258768081665	0.960802972316742	0.707001686096191	87.5714263916016	12260
True	False	False	False	False	-3092.98120117188	821.9560546875	82.0765075683594	0.809198617935181	0.957923710346222	1	85.6891860961914	6341
True	False	False	False	False	-3090.66967773438	516.530395507813	62.1119499206543	0.717676758766174	0.949587345123291	0.546022891998291	91.2142868041992	5108
True	False	False	False	False	-3090.55224609375	426.162902832031	127.551322937012	0.782646477222443	0.953242182731628	0.888233423233032	80.8173904418945	9294
True	False	False	False	False	-3084.16137695313	179.722305297852	199.645553588867	0.622406840324402	0.910608172416687	0.374049782752991	93.2222213745117	16780
True	False	False	False	False	-3083.4404296875	956.098388671875	214.064392089844	0.362100690603256	0.908327221870422	0.153310537338257	117.502593994141	22678
True	False	False	False	False	-3083.22192382813	993.284362792969	283.940338134766	0.209619492292404	0.912988364696503	0.077461376786232	113.2734375	28998
True	False	False	False	False	-3081.3251953125	266.246307373047	265.084930419922	0.795209169387817	0.948939681053162	1	96.6652755737305	23103
True	False	False	False	False	-3078.94506835938	469.078063964844	122.005615234375	0.833331942558289	0.95595383644104	1	97.3181838989258	10705
True	False	False	False	False	-3075.3935546875	208.835357666016	327.196868896484	0.721127271652222	0.949713051319122	0.55513334274292	101.159324645996	29842
True	False	False	False	False	-3074.90209960938	705.702331542969	207.409545898438	0.620162844657898	0.966759741306305	0.371105968952179	79.7700500488281	14917
True	False	False	False	False	-3073.74829101563	507.531097412109	83.1856460571289	0.69868016242981	0.935918688774109	0.501181185245514	81.3466644287109	6101
True	False	False	False	False	-3073.36083984375	122.957290649414	250.666076660156	0.751955151557922	0.962351977825165	0.657891392707825	85.1725692749023	19249
True	False	False	False	False	-3072.05615234375	389.771514892578	326.087738037109	0.713843047618866	0.946832060813904	0.536288261413574	121.632652282715	35760
True	False	False	False	False	-3071.44116210938	546.3203125	296.140899658203	0.769281983375549	0.95940089225769	0.749402821063995	90.4307098388672	24145
True	False	False	False	False	-3070.99365234375	985.373352050781	27.7285480499268	0.439763814210892	0.905224442481995	0.202369824051857	77.2399978637695	1931
True	False	False	False	False	-3069.52856445313	757.4189453125	145.297592163086	0.723555743694305	0.968774139881134	0.561759531497955	78.4809188842773	10281
True	False	False	False	False	-3066.50854492188	897.291687011719	301.686614990234	0.641191840171814	0.945691764354706	0.40007346868515	111.569854736328	30347
True	False	False	False	False	-3065.93481445313	778.599914550781	168.589569091797	0.788660645484924	0.945988953113556	1	78.9868392944336	12006
True	False	False	False	False	-3065.9052734375	925.443115234375	87.6222152709961	0.785240411758423	0.958110809326172	0.972049474716187	114.151901245117	9018
True	False	False	False	False	-3063.74609375	840.798767089844	183.008422851563	0.725610256195068	0.9583860039711	0.567513167858124	76.0727310180664	12552
True	False	False	False	False	-3063.67529296875	598.746276855469	230.701522827148	0.525488793849945	0.930966913700104	0.269629716873169	75.9375	15795
True	False	False	False	False	-3057.9951171875	68.8678588867188	216.282684326172	0.821151196956635	0.96091103553772	1	80.8512802124023	15766
True	False	False	False	False	-3056.83666992188	1021.97015380859	92.0587844848633	0.614066243171692	0.945390522480011	0.363269209861755	118.433738708496	9830
True	False	False	False	False	-3056.6962890625	973.406555175781	178.571853637695	0.699016630649567	0.940445721149445	0.501908600330353	110.465835571289	17785
True	False	False	False	False	-3055.54516601563	292.440948486328	181.899276733398	0.753896296024323	0.956953942775726	0.666286945343018	89.5548782348633	14687
True	False	False	False	False	-3054.64208984375	332.588073730469	177.462707519531	0.710053443908691	0.929943978786469	0.527033805847168	98.1812515258789	15709
True	False	False	False	False	-3052.37915039063	434.185516357422	140.861022949219	0.688593447208405	0.957497775554657	0.480299681425095	82.5984268188477	10490
True	False	False	False	False	-3050.7880859375	265.389801025391	138.64274597168	0.768403470516205	0.95416671037674	0.74352765083313	87.2320022583008	10904
True	False	False	False	False	-3042.32739257813	169.033294677734	241.792938232422	0.664991319179535	0.953435897827148	0.437252342700958	86.8853225708008	18941
True	False	False	False	False	-3045.396484375	997.772888183594	166.371292114258	0.680576622486115	0.947357952594757	0.464851796627045	103.146667480469	15472
True	False	False	False	False	-3043.7861328125	309.794769287109	170.807861328125	0.677236258983612	0.930930197238922	0.458681643009186	85.4610366821289	13161
True	False	False	False	False	-3042.37890625	665.05029296875	131.987884521484	0.809868931770325	0.961795568466187	1	82.0588226318359	9765
True	False	False	False	False	-3041.28979492188	726.410766601563	267.30322265625	0.419048666954041	0.868221938610077	0.188373953104019	120.004150390625	28921
True	False	False	False	False	-3039.53173828125	1085.1162109375	690.995422363281	0.119452089071274	0.925996124744415	0.0412221513688564	110.247192382813	68684
True	False	False	False	False	-3039.01391601563	548.415771484375	227.374099731445	0.61870265007019	0.940337121486664	0.369207710027695	95.3609771728516	19549
True	False	False	False	False	-3035.31274414063	476.707641601563	333.851715087891	0.707604765892029	0.925015449523926	0.521234631538391	119.747505187988	36044
True	False	False	False	False	-3035.67895507813	686.457153320313	191.881561279297	0.677957475185394	0.954152703285217	0.460001349449158	80.4219665527344	13913
True	False	False	False	False	-3032.13110351563	121.915100097656	262.866638183594	0.643292963504791	0.947108268737793	0.403150975704193	98.7974700927734	23415
True	False	False	False	False	-3030.22143554688	233.583389282227	159.716445922852	0.832318663597107	0.957469463348389	1	82.6597213745117	11903
True	False	False	False	False	-3030.17602539063	260.394439697266	177.462707519531	0.627012729644775	0.942746520042419	0.380196899175644	82.4250030517578	13188
True	False	False	False	False	-3029.28076171875	845.162536621094	258.430084228516	0.719346582889557	0.955008447170258	0.550388634204865	99.2832641601563	23133
True	False	False	False	False	-3027.08129882813	404.256652832031	161.934722900391	0.803017973899841	0.953374087810516	1	116.116439819336	16953
True	False	False	False	False	-3024.29809570313	559.2958984375	63.2210922241211	0.703909933567047	0.960058152675629	0.512734949588776	67.5614013671875	3851
True	False	False	False	False	-3024.93823242188	622.100952148438	190.772415161133	0.589985430240631	0.9484903216362	0.334395676851273	94.7441864013672	16296
True	False	False	False	False	-3022.91552734375	740.31494140625	209.627822875977	0.641009151935577	0.946805417537689	0.399807631969452	139.126983642578	26295
True	False	False	False	False	-3021.51000976563	595.040588378906	187.44499206543	0.5046706199646	0.912149906158447	0.251676172018051	84.8698196411133	14343
True	False	False	False	False	-3020.77392578125	205.588821411133	176.353576660156	0.647350668907166	0.967045187950134	0.409198552370071	79.7043991088867	12673
True	False	False	False	False	-3019.23583984375	178.607528686523	183.008422851563	0.703632354736328	0.953412055969238	0.512107908725739	80.9333343505859	13354
True	False	False	False	False	-3018.91235351563	662.831237792969	115.350761413574	0.727483928203583	0.957675635814667	0.572885155677795	84.9326934814453	8833
True	False	False	False	False	-3018.10034179688	476.530731201172	13.3097038269043	0.743378639221191	0.931919693946838	0.624296009540558	74.6666641235352	896
True	False	False	False	False	-3014.53125	306.993011474609	248.447799682617	0.717676758766174	0.944860279560089	0.546022891998291	97.9732131958008	21946
True	False	False	False	False	-3011.88403320313	1016.71649169922	207.409545898438	0.780513882637024	0.963382422924042	0.853809237480164	85.3262023925781	15956
True	False	False	False	False	-3010.2568359375	1113.44104003906	41.0382537841797	0.367770820856094	0.927100121974945	0.156600996851921	70.5405426025391	2610
True	False	False	False	False	-3008.60229492188	649.172180175781	110.914192199707	0.803114473819733	0.955235242843628	1	141.300003051758	14130
True	False	False	False	False	-3006.89233398438	545.106384277344	249.556930541992	0.616927981376648	0.946680307388306	0.366918951272964	80.2444458007813	18055
True	False	False	False	False	-3005.0869140625	946.334838867188	279.503784179688	0.754863798618317	0.950532913208008	0.67060112953186	122.678573608398	30915
True	False	False	False	False	-3003.61962890625	763.81005859375	194.099838256836	0.783752143383026	0.970691502094269	0.912448644638062	80	14000
True	False	False	False	False	-3001.767578125	429.433044433594	113.132476806641	0.776553928852081	0.956487834453583	0.808126747608185	92.8431396484375	9470
True	False	False	False	False	-3001.59912109375	795.905944824219	242.902084350586	0.784904599189758	0.963497161865234	0.951088488101959	83.0319671630859	18184
True	False	False	False	False	-3000.51489257813	248.416717529297	241.792938232422	0.693072438240051	0.955887496471405	0.489358931779861	84.0642166137695	18326
True	False	False	False	False	-2997.59692382813	607.435607910156	195.208984375	0.741141617298126	0.940772235393524	0.616318583488464	91.625	16126
True	False	False	False	False	-2997.77368164063	904.217163085938	189.663269042969	0.758869647979736	0.951289296150208	0.689494967460632	97.374267578125	16651
True	False	False	False	False	-2996.193359375	1173.10681152344	22.1828384399414	0.524048745632172	0.919142842292786	0.268348306417465	116.650001525879	2333
True	False	False	False	False	-2996.173828125	362.884460449219	292.8134765625	0.713595032691956	0.958443582057953	0.535671710968018	89.0909118652344	23520
True	False	False	False	False	-2994.71923828125	1150.78796386719	150.843307495117	0.493128210306168	0.955082535743713	0.242217272520065	137.588241577148	18712
True	False	False	False	False	-2991.42407226563	639.531982421875	140.861022949219	0.831927359104156	0.972945868968964	1	83.9921264648438	10667
True	False	False	False	False	-2990.04614257813	94.7778244018555	275.067199707031	0.735072493553162	0.955113887786865	0.595998883247375	88.5524215698242	21961
True	False	False	False	False	-2988.80102539063	170.761703491211	230.701522827148	0.725050449371338	0.944102108478546	0.565931618213654	83.4855804443359	17365
True	False	False	False	False	-2985.63500976563	473.929107666016	311.668884277344	0.612296998500824	0.926984548568726	0.361037701368332	114.007118225098	32036
True	False	False	False	False	-2982.26171875	833.01513671875	234.028945922852	0.765073895454407	0.949212253093719	0.722852826118469	82.2559204101563	17356
True	False	False	False	False	-2981.14819335938	222.547836303711	217.391815185547	0.639881491661072	0.962533056735992	0.398172289133072	82.7959213256836	16228
True	False	False	False	False	-2980.9638671875	1199.61352539063	170.807861328125	0.31269633769989	0.946233451366425	0.126254171133041	110.032470703125	16945
True	False	False	False	False	-2974.17333984375	531.246154785156	195.208984375	0.585593402385712	0.916096091270447	0.32945117354393	87.8806838989258	15467
True	False	False	False	False	-2979.2978515625	1174.32861328125	116.459907531738	0.487188875675201	0.943130254745483	0.237477198243141	89.5047607421875	9398
True	False	False	False	False	-2978.85620117188	878.5048828125	277.285491943359	0.519827783107758	0.941956758499146	0.264627397060394	87.1999969482422	21800
True	False	False	False	False	-2973.30786132813	138.225738525391	256.211791992188	0.748281598091125	0.953075528144836	0.64285933971405	84.5584411621094	19533
True	False	False	False	False	-2972.322265625	614.408447265625	171.917007446289	0.785417377948761	0.960919916629791	1	80.1677398681641	12426
True	False	False	False	False	-2969.8564453125	437.256408691406	212.955261230469	0.730874300003052	0.955529093742371	0.582929074764252	79.71875	15306
True	False	False	False	False	-2970.94702148438	731.342163085938	258.430084228516	0.571168482303619	0.906192183494568	0.313827604055405	121.751075744629	28368
True	False	False	False	False	-2965.01586914063	699.496765136719	201.863830566406	0.743680894374847	0.951180040836334	0.625396072864532	93.3461532592773	16989
True	False	False	False	False	-2964.29736328125	774.8408203125	202.97297668457	0.754353761672974	0.947539091110229	0.668315708637238	90.5628433227539	16573
True	False	False	False	False	-2962.28588867188	1069.70971679688	241.792938232422	0.820022702217102	0.961061060428619	1	97.0366973876953	21154
True	False	False	False	False	-2958.74072265625	332.00634765625	303.904907226563	0.72295081615448	0.961484253406525	0.560091733932495	84.4233551025391	23132
True	False	False	False	False	-2958.84497070313	1104.83874511719	222.937530517578	0.743538022041321	0.932763874530792	0.624875426292419	92.6169128417969	18616
True	False	False	False	False	-2959.580078125	1238.47216796875	46.5839614868164	0.343237340450287	0.876632452011108	0.142649695277214	114.095237731934	4792
True	False	False	False	False	-2957.69091796875	661.505004882813	246.229507446289	0.705789387226105	0.944563984870911	0.517021954059601	84.9459457397461	18858
True	False	False	False	False	-2957.07470703125	210.995559692383	217.391815185547	0.639881491661072	0.952296614646912	0.398172289133072	80.076530456543	15695
True	False	False	False	False	-2953.5966796875	294.471374511719	260.648345947266	0.828611791133881	0.96845668554306	1	102.080848693848	23989
True	False	False	False	False	-2956.67456054688	1217.17236328125	150.843307495117	0.660426199436188	0.942464828491211	0.429697334766388	130.301467895508	17721
True	False	False	False	False	-2952.80078125	548.207336425781	259.539215087891	0.706226408481598	0.950392544269562	0.518029570579529	93.1752166748047	21803
True	False	False	False	False	-2943.30249023438	468.669006347656	246.229507446289	0.705789387226105	0.956765234470367	0.517021954059601	98.0630645751953	21770
True	False	False	False	False	-2944.3544921875	1070.44287109375	68.7667999267578	0.646017014980316	0.950911939144135	0.40719547867775	83.0645141601563	5150
True	False	False	False	False	-2943.70629882813	1083.11608886719	15.5279874801636	0.717676758766174	0.938069105148315	0.546022891998291	72.5714263916016	1016
True	False	False	False	False	-2935.47241210938	880.264709472656	277.285491943359	0.617016732692719	0.905983567237854	0.367032885551453	88.3880004882813	22097
True	False	False	False	False	-2936.99389648438	1046.81750488281	231.810668945313	0.749064207077026	0.955160140991211	0.645974457263947	88.9425811767578	18589
True	False	False	False	False	-2935.27709960938	1149.23852539063	84.2947845458984	0.819298386573792	0.958222687244415	1	80.8289489746094	6143
True	False	False	False	False	-2935.3486328125	1252.12097167969	211.846115112305	0.630513250827789	0.910632789134979	0.384966433048248	144.057586669922	27515
True	False	False	False	False	-2934.603515625	270.644134521484	219.610107421875	0.802025735378265	0.958460450172424	1	85.3181838989258	16893
True	False	False	False	False	-2933.30029296875	973.313049316406	220.719253540039	0.669576227664948	0.926543772220612	0.445068925619125	110.316581726074	21953
True	False	False	False	False	-2930.34594726563	419.639038085938	169.698715209961	0.757360458374023	0.96866899728775	0.682169198989868	91.1176452636719	13941
True	False	False	False	False	-2932.30737304688	683.219787597656	207.409545898438	0.754742503166199	0.962393760681152	0.670055150985718	86.5133666992188	16178
True	False	False	False	False	-2924.14599609375	607.743530273438	308.341461181641	0.670464158058167	0.938550591468811	0.446610510349274	116.938850402832	32509
True	False	False	False	False	-2920.263671875	749.410278320313	357.143707275391	0.764128386974335	0.945134997367859	0.717379927635193	92.161491394043	29676
True	False	False	False	False	-2920.19775390625	1138.46801757813	234.028945922852	0.459767490625381	0.831516742706299	0.216619804501534	142.218002319336	30008
True	False	False	False	False	-2921.96484375	1207.72229003906	407.055084228516	0.353468388319016	0.864602565765381	0.148378416895866	117.738418579102	43210
True	False	False	False	False	-2919.62329101563	1106.82287597656	570.098937988281	0.55291211605072	0.883049964904785	0.295279383659363	147.352142333984	75739
True	False	False	False	False	-2915.80517578125	498.486206054688	217.391815185547	0.739838838577271	0.943326711654663	0.6118004322052	79.3316345214844	15549
True	False	False	False	False	-2913.72485351563	800.612548828125	255.102645874023	0.667573750019073	0.956937432289124	0.441625863313675	91.4869537353516	21042
True	False	False	False	False	-2907.9833984375	842.935180664063	320.542022705078	0.786759912967682	0.94738906621933	1	106.283737182617	30716
True	False	False	False	False	-2913.30151367188	1241.80187988281	37.7108268737793	0.84506893157959	0.963647246360779	1	61.794116973877	2101
True	False	False	False	False	-2913.29370117188	1318.16735839844	795.254760742188	0.137430652976036	0.936850070953369	0.0480505302548409	107.524406433105	77095
True	False	False	False	False	-2904.232421875	1007.21789550781	217.391815185547	0.768090546131134	0.951485753059387	0.741481125354767	86.7397994995117	17001
True	False	False	False	False	-2903.75830078125	703.669189453125	289.486053466797	0.808336436748505	0.966067492961884	1	108.421455383301	28298
True	False	False	False	False	-2901.16723632813	550.414306640625	277.285491943359	0.662352204322815	0.957026422023773	0.432857900857925	94.9960021972656	23749
True	False	False	False	False	-2900.4228515625	1040.15710449219	312.778015136719	0.786773204803467	0.946233093738556	1	90.141845703125	25420
True	False	False	False	False	-2893.470703125	904.758361816406	225.155807495117	0.763599097728729	0.953990995883942	0.714384198188782	82.4088668823242	16729
True	False	False	False	False	-2887.94995117188	1103.62634277344	160.825576782227	0.734745264053345	0.917701363563538	0.594953238964081	139.013793945313	20157
True	False	False	False	False	-2884.0849609375	960.232177734375	196.318130493164	0.579728901386261	0.950183093547821	0.322988718748093	97.5367202758789	17264
True	False	False	False	False	-2882.8740234375	1036.7841796875	24.401123046875	0.760120630264282	0.941173493862152	0.695777595043182	64.2272720336914	1413
True	False	False	False	False	-2881.830078125	1293.02185058594	100.931915283203	0.730834186077118	0.943763494491577	0.582807719707489	136.813186645508	12450
True	False	False	False	False	-2875.36010742188	615.614929199219	351.597991943359	0.669911324977875	0.943264484405518	0.44564962387085	99.880126953125	31662
True	False	False	False	False	-2876.50708007813	790.726684570313	186.335845947266	0.752402067184448	0.962562441825867	0.659794867038727	76.7202377319336	12889
True	False	False	False	False	-2871.68432617188	761.508239746094	183.008422851563	0.741778492927551	0.970141768455505	0.61856085062027	79.1939392089844	13067
True	False	False	False	False	-2870.67456054688	1094.04943847656	86.513069152832	0.717120826244354	0.945574223995209	0.544586777687073	80.8076934814453	6303
True	False	False	False	False	-2871.27465820313	1370.60046386719	46.5839614868164	0.614211022853851	0.951341331005096	0.363452702760696	95.9285736083984	4029
True	False	False	False	False	-2868.30029296875	679.801818847656	238.465515136719	0.67310357093811	0.962073087692261	0.451247960329056	88.9860458374023	19132
True	False	False	False	False	-2869.69921875	1288.67956542969	135.315322875977	0.664254069328308	0.94921463727951	0.436017215251923	111.262298583984	13574
True	False	False	False	False	-2866.70727539063	1142.71911621094	234.028945922852	0.614301562309265	0.94895988702774	0.363567441701889	79.3838882446289	16750
True	False	False	False	False	-2864.84594726563	1174.3623046875	260.648345947266	0.508806705474854	0.848570168018341	0.255148679018021	117.540428161621	27622
True	False	False	False	False	-2865.06298828125	1260.03198242188	195.208984375	0.61849308013916	0.959636569023132	0.368936389684677	85.0965881347656	14977
True	False	False	False	False	-2860.97338867188	1405.94763183594	48.80224609375	0.64345920085907	0.96172833442688	0.403396040201187	110.431816101074	4859
True	False	False	False	False	-2859.39477539063	863.197998046875	366.016845703125	0.385327816009521	0.887029409408569	0.16705696284771	82.8545455932617	27342
True	False	False	False	False	-2856.53173828125	723.466796875	235.138092041016	0.338845431804657	0.813051283359528	0.140228182077408	104.509437561035	22156
True	False	False	False	False	-2857.470703125	1017.74145507813	120.896469116211	0.546982526779175	0.932873010635376	0.289521425962448	90.467887878418	9861
True	False	False	False	False	-2856.39282226563	944.841735839844	209.627822875977	0.579091131687164	0.950832366943359	0.322295248508453	86.8730163574219	16419
True	False	False	False	False	-2856.23657226563	1003.55389404297	100.931915283203	0.730834186077118	0.926594853401184	0.582807719707489	104.857139587402	9542
True	False	False	False	False	-2856.37817382813	1385.73217773438	217.391815185547	0.818078756332397	0.94665914773941	1	146.892852783203	28791
True	False	False	False	False	-2853.04858398438	1208.3017578125	381.544830322266	0.676437675952911	0.935571312904358	0.45722833275795	146	50224
True	False	False	False	False	-2850.27490234375	1248.58996582031	16.6371288299561	0.793338239192963	0.946970880031586	1	64.9333343505859	974
True	False	False	False	False	-2849.21752929688	1287.75610351563	337.179138183594	0.387775272130966	0.832744061946869	0.168547868728638	142.838821411133	43423
True	False	False	False	False	-2844.28564453125	1409.28698730469	77.6399383544922	0.754616916179657	0.927652597427368	0.669491648674011	137.342849731445	9614
True	False	False	False	False	-2841.4716796875	659.547546386719	260.648345947266	0.761238873004913	0.951050639152527	0.70156729221344	86.182975769043	20253
True	False	False	False	False	-2842.12231445313	846.570861816406	306.123168945313	0.650621116161346	0.96831089258194	0.414176642894745	88.7355041503906	24491
True	False	False	False	False	-2841.98510742188	1045.15222167969	234.028945922852	0.665669739246368	0.950233459472656	0.43839418888092	101.014221191406	21314
True	False	False	False	False	-2833.22241210938	706.729797363281	153.061584472656	0.740749657154083	0.957110226154327	0.614949762821198	84.5289840698242	11665
True	False	False	False	False	-2835.57006835938	907.691772460938	255.102645874023	0.648307085037231	0.964012444019318	0.410644590854645	76.6652145385742	17633
True	False	False	False	False	-2833.15747070313	767.911315917969	164.153015136719	0.628806293010712	0.955618262290955	0.382629901170731	73.0878372192383	10817
True	False	False	False	False	-2832.984375	1447.90051269531	453.639068603516	0.227922350168228	0.927952826023102	0.0854837819933891	105.27384185791	43057
True	False	False	False	False	-2831.01611328125	1027.00048828125	112.023338317871	0.726439833641052	0.929024577140808	0.569876611232758	139.960403442383	14136
True	False	False	False	False	-2829.65209960938	1200.45935058594	197.427261352539	0.527592360973358	0.909711539745331	0.271512538194656	99.764045715332	17758
True	False	False	False	False	-2826.962890625	807.561706542969	230.701522827148	0.727483928203583	0.947213590145111	0.572885155677795	83.1105804443359	17287
True	False	False	False	False	-2820.15869140625	643.916870117188	247.338653564453	0.530659317970276	0.954134225845337	0.274281680583954	84.372200012207	18815
True	False	False	False	False	-2817.30395507813	1029.52124023438	24.401123046875	0.760120630264282	0.94915634393692	0.695777595043182	70.5	1551
True	False	False	False	False	-2817.11791992188	1134.06555175781	239.574661254883	0.368364632129669	0.732629895210266	0.15694797039032	77.2638854980469	16689
True	False	False	False	False	-2815.18408203125	1084.60485839844	329.415161132813	0.728056013584137	0.952243626117706	0.574549913406372	138.397308349609	41104
True	False	False	False	False	-2809.33374023438	1227.45922851563	159.716445922852	0.677043735980988	0.926142811775208	0.458330541849136	138.888885498047	20000
True	False	False	False	False	-2804.99438476563	721.303771972656	195.208984375	0.757295966148376	0.933889448642731	0.681861996650696	92.0909118652344	16208
True	False	False	False	False	-2799.38989257813	789.5947265625	141.970169067383	0.704015791416168	0.934748828411102	0.512974381446838	86.671875	11094
True	False	False	False	False	-2804.3154296875	1294.951171875	12.2005615234375	0.741141617298126	0.94014710187912	0.616318583488464	107.090911865234	1178
True	False	False	False	False	-2801.28149414063	1479.23974609375	57.6753807067871	0.610065340995789	0.954490661621094	0.358249485492706	89.9423065185547	4677
True	False	False	False	False	-2800.03930664063	1287.16870117188	366.016845703125	0.281389653682709	0.73427826166153	0.110446996986866	130.451507568359	43049
True	False	False	False	False	-2796.734375	978.980163574219	257.320922851563	0.663554906845093	0.921159029006958	0.434851348400116	100.103446960449	23224
True	False	False	False	False	-2795.43310546875	997.203735351563	15.5279874801636	0.774550676345825	0.945763468742371	0.789673984050751	67.7857131958008	949
True	False	False	False	False	-2791.25561523438	1009.39428710938	23.2919807434082	0.792964518070221	0.955192744731903	1	68.476188659668	1438
True	False	False	False	False	-2791.70166015625	1224.46630859375	207.409545898438	0.472434639930725	0.890862703323364	0.226053059101105	131.374328613281	24567
True	False	False	False	False	-2788.59814453125	884.538146972656	44.3656768798828	0.784437417984009	0.947175443172455	0.932413876056671	66.6750030517578	2667
True	False	False	False	False	-2786.25659179688	1199.5380859375	55.4570960998535	0.731203615665436	0.951341331005096	0.583928167819977	86.7799987792969	4339
True	False	False	False	False	-2784.55419921875	1518.91418457031	423.692230224609	0.230964049696922	0.923163831233978	0.0868414118885994	102.018325805664	38971
True	False	False	False	False	-2782.32983398438	1308.67724609375	36.6016845703125	0.779091417789459	0.957971453666687	0.835518538951874	70.3939361572266	2323
True	False	False	False	False	-2779.86181640625	765.130065917969	138.64274597168	0.776717782020569	0.962026953697205	0.809742450714111	77.8000030517578	9725
True	False	False	False	False	-2779.6396484375	1047.57641601563	189.663269042969	0.664413809776306	0.949015736579895	0.436284303665161	88.1754379272461	15078
True	False	False	False	False	-2778.65991210938	1179.880859375	303.904907226563	0.584228038787842	0.926697492599487	0.327932626008987	91.0948867797852	24960
True	False	False	False	False	-2778.59985351563	911.298828125	366.016845703125	0.577090620994568	0.941254496574402	0.320131689310074	142.203033447266	46927
True	False	False	False	False	-2774.60522460938	1213.37707519531	124.223899841309	0.774550676345825	0.951999247074127	0.789673984050751	143.991073608398	16127
True	False	False	False	False	-2774.48413085938	1010.42590332031	234.028945922852	0.796459138393402	0.957714438438416	1	91.6018981933594	19328
True	False	False	False	False	-2766.20263671875	1111.7353515625	275.067199707031	0.673150420188904	0.956887066364288	0.451331079006195	112.915321350098	28003
True	False	False	False	False	-2762.39526367188	1320.22546386719	11.0914192199707	0.763594925403595	0.936281979084015	0.714360892772675	53.2000007629395	532
True	False	False	False	False	-2756.88134765625	813.306640625	384.872253417969	0.591770946979523	0.913431286811829	0.336432307958603	93.7809829711914	32542
True	False	False	False	False	-2756.1904296875	1448.34814453125	140.861022949219	0.608484745025635	0.924721658229828	0.356292277574539	117.314964294434	14899
True	False	False	False	False	-2755.11572265625	852.844421386719	186.335845947266	0.604167819023132	0.9063521027565	0.351018995046616	73.8095245361328	12400
True	False	False	False	False	-2753.59716796875	1547.00598144531	46.5839614868164	0.738803207874298	0.932882606983185	0.6082723736763	94.3333358764648	3962
True	False	False	False	False	-2753.005859375	1216.6796875	248.447799682617	0.774550676345825	0.951883018016815	0.789673984050751	83.5848236083984	18723
True	False	False	False	False	-2751.66796875	1371.57934570313	188.554138183594	0.30391338467598	0.800433874130249	0.121722482144833	83.6705856323242	14224
True	False	False	False	False	-2746.66943359375	921.98486328125	170.807861328125	0.494990229606628	0.939484298229218	0.243720754981041	66.8441543579102	10294
True	False	False	False	False	-2748.01391601563	1472.00366210938	454.748199462891	0.3216193318367	0.737091600894928	0.130939647555351	114.800003051758	47068
True	False	False	False	False	-2744.86376953125	1354.98718261719	119.787330627441	0.707465767860413	0.954126596450806	0.520909607410431	139.935180664063	15113
True	False	False	False	False	-2740.42407226563	1562.84033203125	133.097030639648	0.602182626724243	0.941999852657318	0.34862869977951	120.866668701172	14504
True	False	False	False	False	-2735.42431640625	1429.35278320313	289.486053466797	0.590505719184875	0.939213752746582	0.334987580776215	107.134101867676	27962
True	False	False	False	False	-2731.90014648438	982.984680175781	25.5102653503418	0.531759142875671	0.933408856391907	0.275281727313995	57.8695640563965	1331
True	False	False	False	False	-2732.90014648438	1590.86779785156	192.990692138672	0.295067697763443	0.912058591842651	0.117236226797104	102.011497497559	17750
True	False	False	False	False	-2732.45947265625	1083.33032226563	273.958068847656	0.770838797092438	0.945619463920593	0.760326743125916	99.0364379882813	24462
True	False	False	False	False	-2728.9580078125	1357.72607421875	65.4393768310547	0.756123721599579	0.952435314655304	0.676357209682465	74.6779632568359	4406
True	False	False	False	False	-2725.09423828125	970.545166015625	126.442184448242	0.62701404094696	0.911680817604065	0.38019871711731	66.9385986328125	7631
True	False	False	False	False	-2727.42797851563	1023.41137695313	206.300399780273	0.674425363540649	0.957041084766388	0.453602224588394	79.118278503418	14716
True	False	False	False	False	-2720.08715820313	1462.61730957031	19.9645557403564	0.776177406311035	0.943199634552002	0.804480254650116	69.6111145019531	1253
True	False	False	False	False	-2713.02490234375	993.09765625	46.5839614868164	0.707453370094299	0.953352153301239	0.520880579948425	56.3809509277344	2368
True	False	False	False	False	-2710.92602539063	870.095764160156	173.026138305664	0.740397691726685	0.95135885477066	0.613727450370789	67.2948684692383	10498
True	False	False	False	False	-2708.03735351563	1279.63171386719	199.645553588867	0.679443836212158	0.935411036014557	0.462742656469345	90.9611129760742	16373
True	False	False	False	False	-2704.2998046875	1152.71081542969	293.922607421875	0.51482355594635	0.884206295013428	0.2602818608284	80.0603790283203	21216
True	False	False	False	False	-2703.92407226563	1299.77355957031	239.574661254883	0.419629752635956	0.852493226528168	0.188756689429283	86.810188293457	18751
True	False	False	False	False	-2703.84301757813	1605.63220214844	173.026138305664	0.809414923191071	0.95655083656311	1	133.243591308594	20786
True	False	False	False	False	-2698.5556640625	1069.802734375	21.0736961364746	0.717444062232971	0.938502132892609	0.54542076587677	52.3684196472168	995
True	False	False	False	False	-2698.0419921875	1587.14318847656	134.206176757813	0.823480188846588	0.958860516548157	1	150.140502929688	18167
True	False	False	False	False	-2693.46362304688	1113.21984863281	163.043869018555	0.727660059928894	0.941119134426117	0.573396384716034	122.204078674316	17964
True	False	False	False	False	-2695.39013671875	1460.85461425781	463.621337890625	0.360740065574646	0.735863983631134	0.152526989579201	132.380386352539	55335
True	False	False	False	False	-2690.61254882813	1628.96789550781	167.480438232422	0.469137519598007	0.936979293823242	0.223565474152565	124.337745666504	18775
True	False	False	False	False	-2688.69775390625	1371.54895019531	252.884368896484	0.738563656806946	0.958976626396179	0.607464194297791	82.2017517089844	18742
True	False	False	False	False	-2677.919921875	1066.45629882813	205.191253662109	0.627442836761475	0.93984067440033	0.380778312683105	75.3729705810547	13944
True	False	False	False	False	-2682.31958007813	1476.59948730469	158.607299804688	0.609814703464508	0.933649599552155	0.357938140630722	147.384613037109	21076
True	False	False	False	False	-2682.18481445313	1656.93688964844	89.8404998779297	0.492623835802078	0.929423332214355	0.241811469197273	98.098762512207	7946
True	False	False	False	False	-2677.67041015625	1051.86096191406	12.2005615234375	0.741141617298126	0.928999543190002	0.616318583488464	65.9090881347656	725
True	False	False	False	False	-2667.60546875	1323.76684570313	74.3125076293945	0.827402949333191	0.960058152675629	1	140.776123046875	9432
True	False	False	False	False	-2672.05053710938	1461.53552246094	75.4216537475586	0.743587911128998	0.923327565193176	0.62505716085434	145.970581054688	9926
True	False	False	False	False	-2671.6943359375	1417.51293945313	186.335845947266	0.843055665493011	0.964151680469513	1	148.130950927734	24886
True	False	False	False	False	-2666.9287109375	1479.62353515625	9.98227787017822	0.754574596881866	0.933233201503754	0.669301986694336	65.1111145019531	586
True	False	False	False	False	-2664.26196289063	1008.19610595703	139.751892089844	0.703073918819427	0.936996638774872	0.510851562023163	104.952377319336	13224
True	False	False	False	False	-2649.12036132813	1065.13354492188	167.480438232422	0.733267366886139	0.964735507965088	0.590288460254669	78.4039764404297	11839
True	False	False	False	False	-2654.67236328125	1313.95629882813	79.8582229614258	0.776177406311035	0.962681770324707	0.804480254650116	137.25	9882
True	False	False	False	False	-2657.1103515625	1672.13134765625	150.843307495117	0.611405313014984	0.934111297130585	0.359920114278793	116.39705657959	15830
True	False	False	False	False	-2654.623046875	1692.16540527344	31.0559749603271	0.452038288116455	0.869471907615662	0.211023241281509	100.25	2807
True	False	False	False	False	-2654.47485351563	1102.9619140625	192.990692138672	0.74869030714035	0.956019997596741	0.64448070526123	77.0919570922852	13414
True	False	False	False	False	-2653.47583007813	1400.68908691406	248.447799682617	0.652149498462677	0.918852031230927	0.416535973548889	97.0044631958008	21729
True	False	False	False	False	-2643.2197265625	671.703125	75.4216537475586	0.733056426048279	0.932111620903015	0.589630365371704	113.676467895508	7730
True	False	False	False	False	-2641.67260742188	1601.49096679688	229.592376708984	0.688737690448761	0.936261773109436	0.480586379766464	72.4396133422852	14995
True	False	False	False	False	-2635.26196289063	1380.47155761719	28.8376903533936	0.760451793670654	0.953220427036285	0.697474420070648	52.269229888916	1359
True	False	False	False	False	-2633.45361328125	1424.99487304688	143.079315185547	0.753439962863922	0.95990252494812	0.664282858371735	142.310073852539	18358
True	False	False	False	False	-2632.708984375	1507.72766113281	266.194061279297	0.67446231842041	0.910794675350189	0.453668415546417	150.75	36180
True	False	False	False	False	-2633.22802734375	1707.02673339844	117.569046020508	0.606351912021637	0.942731559276581	0.353673875331879	124.952827453613	13245
True	False	False	False	False	-2630.857421875	415.80712890625	78.7490768432617	0.765397131443024	0.954528748989105	0.724761068820953	139.859161376953	9930
True	False	False	False	False	-2631.89038085938	1304.65844726563	227.374099731445	0.771122217178345	0.958878993988037	0.762392640113831	79.8195114135742	16363
True	False	False	False	False	-2628.57861328125	1149.75927734375	375.999114990234	0.686582624912262	0.953057706356049	0.476335823535919	84.9852523803711	28810
True	False	False	False	False	-2625.96264648438	1230.37451171875	218.500961303711	0.668141841888428	0.962847888469696	0.442597985267639	81.8934020996094	16133
True	False	False	False	False	-2619.32421875	413.407379150391	38.8199691772461	0.733614146709442	0.945388197898865	0.591374695301056	65	2275
True	False	False	False	False	-2608.64697265625	1199.11376953125	13.3097038269043	0.769369602203369	0.941614151000977	0.75	48.0833320617676	577
True	False	False	False	False	-2608.9404296875	1342.84594726563	317.214599609375	0.765338540077209	0.954208433628082	0.724413454532623	90.657341003418	25928
True	False	False	False	False	-2618.0126953125	1689.76086425781	242.902084350586	0.490950435400009	0.915694355964661	0.240469455718994	80.3333358764648	17593
True	False	False	False	False	-2614.52294921875	1496.27807617188	259.539215087891	0.595263719558716	0.910186588764191	0.340461879968643	132.320510864258	30963
True	False	False	False	False	-2606.248046875	1276.0849609375	17.7462711334229	0.762108087539673	0.940302610397339	0.706189274787903	49.4375	791
True	False	False	False	False	-2601.748046875	1475.57946777344	79.8582229614258	0.725530564785004	0.911595702171326	0.56728732585907	134.763885498047	9703
True	False	False	False	False	-2588.40673828125	1353.21069335938	43.256534576416	0.764826476573944	0.947175443172455	0.721405208110809	60.1538467407227	2346
True	False	False	False	False	-2579.11987304688	1549.19580078125	229.592376708984	0.636238098144531	0.949529588222504	0.392957359552383	94.3816452026367	19537
True	False	False	False	False	-2565.46997070313	1215.67578125	333.851715087891	0.571484208106995	0.906536281108856	0.314159959554672	86.2225875854492	25953
True	False	False	False	False	-2565.57763671875	1565.7724609375	191.881561279297	0.722079694271088	0.933631062507629	0.557710230350494	141.479766845703	24476
True	False	False	False	False	-2562.87475585938	1663.2666015625	83.1856460571289	0.6895392537117	0.948065996170044	0.482185840606689	72.4800033569336	5436
True	False	False	False	False	-2564.13037109375	1798.52221679688	1043.70251464844	0.0786238238215446	0.937120497226715	0.026363730430603	92.4665222167969	87011
True	False	False	False	False	-2562.06127929688	1260.06030273438	189.663269042969	0.758869647979736	0.951780140399933	0.689494967460632	81.3450317382813	13910
True	False	False	False	False	-2559.00634765625	1361.47082519531	241.792938232422	0.608214735984802	0.949485003948212	0.355959385633469	77.3165130615234	16855
True	False	False	False	False	-2545.1220703125	1558.39733886719	122.005615234375	0.659008085727692	0.943339467048645	0.427394479513168	70.8454513549805	7793
True	False	False	False	False	-2551.20361328125	1604.82531738281	200.754699707031	0.769013106822968	0.957937300205231	0.74758392572403	71.6519317626953	12969
True	False	False	False	False	-2544.54077148438	1656.65502929688	314.996307373047	0.765397131443024	0.951614618301392	0.724761068820953	89.2042236328125	25334
True	False	False	False	False	-2540.3701171875	1295.72741699219	180.790130615234	0.799145638942719	0.957306742668152	1	77.5705490112305	12644
True	False	False	False	False	-2531.01220703125	1355.57507324219	82.0765075683594	0.8379065990448	0.957879543304443	1	135.959457397461	10061
True	False	False	False	False	-2539.73510742188	1391.40673828125	34.3833999633789	0.770503997802734	0.943335175514221	0.757918477058411	50.322582244873	1560
True	False	False	False	False	-2534.38330078125	1713.62622070313	329.415161132813	0.768280208110809	0.943032562732697	0.742718577384949	90.976432800293	27020
True	False	False	False	False	-2524.33862304688	1530.55456542969	27.7285480499268	0.81305855512619	0.95841646194458	1	54.439998626709	1361
True	False	False	False	False	-2510.77465820313	1593.87451171875	295.031768798828	0.654660284519196	0.923776686191559	0.42045870423317	151.793228149414	40377
True	False	False	False	False	-2516.79541015625	1666.76501464844	53.2388153076172	0.66390061378479	0.940485060214996	0.435427129268646	79.2916641235352	3806
True	False	False	False	False	-2514.69189453125	1822.00231933594	93.1679229736328	0.748380422592163	0.944744050502777	0.643250167369843	147.857147216797	12420
True	False	False	False	False	-2507.07250976563	1518.59130859375	209.627822875977	0.577277779579163	0.964335918426514	0.320333331823349	81.9153442382813	15482
True	False	False	False	False	-2505.64086914063	1674.69140625	340.506591796875	0.435836404561996	0.847633421421051	0.199659258127213	102.439743041992	31449
True	False	False	False	False	-2505.34790039063	1560.52197265625	161.934722900391	0.715799152851105	0.963836848735809	0.541206359863281	79.8219146728516	11654
True	False	False	False	False	-2499.7939453125	1614.16625976563	194.099838256836	0.730427443981171	0.944382786750793	0.581580340862274	88.7600021362305	15533
True	False	False	False	False	-2486.701171875	1430.75830078125	174.135284423828	0.649540424346924	0.946719765663147	0.412521123886108	85.2929916381836	13391
True	False	False	False	False	-2487.93041992188	1479.49291992188	171.917007446289	0.742638885974884	0.954764902591705	0.621626198291779	86.8580627441406	13463
True	False	False	False	False	-2487.89013671875	1579.71069335938	176.353576660156	0.833176076412201	0.957623243331909	1	154.025161743164	24490
True	False	False	False	False	-2487.32666015625	1868.98547363281	125.333038330078	0.760423243045807	0.957027733325958	0.697327613830566	122.41593170166	13833
True	False	False	False	False	-2483.76879882813	1764.09143066406	211.846115112305	0.727067649364471	0.953334033489227	0.571680963039398	81.2356033325195	15516
True	False	False	False	False	-2482.85595703125	1853.71618652344	27.7285480499268	0.81305855512619	0.950671494007111	1	57.8800010681152	1447
True	False	False	False	False	-2482.52587890625	366.325988769531	74.3125076293945	0.722276210784912	0.919413387775421	0.558245301246643	142.373138427734	9539
True	False	False	False	False	-2468.55786132813	360.315490722656	105.36848449707	0.711196482181549	0.892999827861786	0.529788494110107	145.38948059082	13812
True	False	False	False	False	-2480.62231445313	1407.947265625	154.17073059082	0.659713327884674	0.966362476348877	0.428537100553513	78.3021545410156	10884
True	False	False	False	False	-2480.66455078125	1552.3359375	176.353576660156	0.636187970638275	0.944833815097809	0.392886370420456	73.3459091186523	11662
True	False	False	False	False	-2478.53393554688	1307.99047851563	201.863830566406	0.719378650188446	0.962129294872284	0.550473213195801	66.3791198730469	12081
True	False	False	False	False	-2475.96826171875	1348.00598144531	89.8404998779297	0.682187139987946	0.901750445365906	0.46788090467453	118.481483459473	9597
True	False	False	False	False	-2466.52294921875	1433.82116699219	303.904907226563	0.606362521648407	0.945651531219482	0.35368686914444	142.21533203125	38967
True	False	False	False	False	-2471.96606445313	1686.78967285156	222.937530517578	0.76513397693634	0.945333659648895	0.723206043243408	93.0447769165039	18702
True	False	False	False	False	-2476.27807617188	1895.50915527344	136.424453735352	0.372380703687668	0.93202018737793	0.159306660294533	89.8699188232422	11054
True	False	False	False	False	-2466.42626953125	1583.91711425781	149.734161376953	0.808782637119293	0.952805697917938	1	92.9111099243164	12543
True	False	False	False	False	-2465.9287109375	1406.98364257813	12.2005615234375	0.768196105957031	0.939064502716064	0.742168962955475	62.9090919494629	692
True	False	False	False	False	-2448.73754882813	1427.43212890625	13.3097038269043	0.685805439949036	0.934609174728394	0.474820286035538	62.9166679382324	755
True	False	False	False	False	-2454.90185546875	1659.46264648438	178.571853637695	0.663666427135468	0.944706380367279	0.435036957263947	76.8136672973633	12367
True	False	False	False	False	-2453.02587890625	1908.9228515625	61.0028076171875	0.743690311908722	0.934852778911591	0.625430583953857	111.472724914551	6131
True	False	False	False	False	-2451.64404296875	1617.01110839844	126.442184448242	0.71930193901062	0.944743990898132	0.550270855426788	80.5526351928711	9183
True	False	False	False	False	-2450.65258789063	1700.19958496094	75.4216537475586	0.440546751022339	0.857398390769958	0.202913492918015	59.279411315918	4031
True	False	False	False	False	-2445.2998046875	1837.14428710938	196.318130493164	0.723250091075897	0.931146919727325	0.560915350914001	88.7175140380859	15703
True	False	False	False	False	-2441.96948242188	1422.74731445313	12.2005615234375	0.523949325084686	0.917674422264099	0.268260091543198	51.0909080505371	562
True	False	False	False	False	-2439.49780273438	1481.30883789063	246.229507446289	0.625757277011871	0.944764912128448	0.378507137298584	86.4594573974609	19194
True	False	False	False	False	-2441.18139648438	1920.17248535156	64.3302307128906	0.784255266189575	0.958205223083496	0.926509618759155	142.413787841797	8260
True	False	False	False	False	-2435.61645507813	1535.41870117188	220.719253540039	0.73613965511322	0.948537111282349	0.599442839622498	95.8291473388672	19070
True	False	False	False	False	-2438.46826171875	1792.61926269531	18.8554134368896	0.809739828109741	0.949675559997559	1	47.8235282897949	813
True	False	False	False	False	-2435.74731445313	1609.59387207031	137.533599853516	0.790976285934448	0.939431071281433	1	150.233871459961	18629
True	False	False	False	False	-2430.86083984375	1578.74841308594	135.315322875977	0.758076548576355	0.951843798160553	0.685611963272095	100.877052307129	12307
True	False	False	False	False	-2424.8212890625	1398.58972167969	192.990692138672	0.789468884468079	0.953639924526215	1	72.8448257446289	12675
True	False	False	False	False	-2428.8359375	1665.52404785156	160.825576782227	0.694726705551147	0.939156353473663	0.492788851261139	75.5793075561523	10959
True	False	False	False	False	-2427.220703125	1593.67529296875	84.2947845458984	0.780941009521484	0.93987649679184	0.859888970851898	145.052627563477	11024
True	False	False	False	False	-2426	1949.72570800781	336.070007324219	0.284529060125351	0.937926113605499	0.111989758908749	111.930694580078	33915
True	False	False	False	False	-2420.54321289063	1433.67565917969	9.98227787017822	0.606388568878174	0.91785192489624	0.353718668222427	52.1111106872559	469
True	False	False	False	False	-2416.58520507813	1454.017578125	221.828384399414	0.793351709842682	0.953483045101166	1	80.8300018310547	16166
True	False	False	False	False	-2414.46459960938	1417.33190917969	17.7462711334229	0.762108087539673	0.940302610397339	0.706189274787903	51.8125	829
True	False	False	False	False	-2389.67260742188	1582.08190917969	200.754699707031	0.73316490650177	0.946758329868317	0.589968621730804	124.04419708252	22452
True	False	False	False	False	-2400.94848632813	1631.06225585938	266.194061279297	0.610526919364929	0.891901552677155	0.358823776245117	94.4416656494141	22666
True	False	False	False	False	-2413.90161132813	1881.53173828125	263.975769042969	0.770956814289093	0.946162045001984	0.761183798313141	91.7016830444336	21825
True	False	False	False	False	-2404.9091796875	1679.26281738281	160.825576782227	0.72763729095459	0.95680695772171	0.573330342769623	76.7448272705078	11128
True	False	False	False	False	-2401.65795898438	1954.6279296875	79.8582229614258	0.595756769180298	0.929398000240326	0.341035664081573	72.2361145019531	5201
True	False	False	False	False	-2395.46508789063	1611.40539550781	79.8582229614258	0.715662121772766	0.896811485290527	0.540858566761017	142.694442749023	10274
True	False	False	False	False	-2387.64599609375	1724.88244628906	413.7099609375	0.768781304359436	0.948023319244385	0.746030569076538	107.630027770996	40146
True	False	False	False	False	-2393.44946289063	1849.01184082031	257.320922851563	0.757410705089569	0.941350281238556	0.682408928871155	146.965515136719	34096
True	False	False	False	False	-2378.44653320313	1928.26672363281	229.592376708984	0.797470927238464	0.953700423240662	1	88.3333358764648	18285
True	False	False	False	False	-2378.27709960938	1978.09643554688	65.4393768310547	0.756123721599579	0.959310948848724	0.676357209682465	82.661018371582	4877
True	False	False	False	False	-2372.83618164063	1788.21728515625	217.391815185547	0.704862415790558	0.942781805992126	0.514898300170898	109.076530456543	21379
True	False	False	False	False	-2374.63916015625	1899.57299804688	225.155807495117	0.696319997310638	0.961774170398712	0.496137350797653	86.9556655883789	17652
True	False	False	False	False	-2365.92700195313	1514.11376953125	158.607299804688	0.767588436603546	0.959777653217316	0.738245189189911	72.8671340942383	10420
True	False	False	False	False	-2364.65087890625	1000.10308837891	214.064392089844	0.59134703874588	0.887827277183533	0.33594736456871	147.300521850586	28429
True	False	False	False	False	-2365.37255859375	1838.81164550781	129.769607543945	0.757999539375305	0.923605799674988	0.685239017009735	155.752136230469	18223
True	False	False	False	False	-2353.2412109375	1468.33703613281	228.483245849609	0.644927144050598	0.959670126438141	0.405569791793823	81.1019439697266	16707
True	False	False	False	False	-2361.89135742188	1672.65881347656	303.904907226563	0.753516912460327	0.953965544700623	0.664619505405426	102.605842590332	28114
True	False	False	False	False	-2353.94897460938	1900.93969726563	70.9850845336914	0.63614410161972	0.920076191425323	0.392824232578278	107.578125	6885
True	False	False	False	False	-2352.44311523438	1614.17956542969	155.279876708984	0.72639799118042	0.967923104763031	0.569756746292114	79.0071411132813	11061
True	False	False	False	False	-2352.36596679688	1887.44812011719	93.1679229736328	0.686474680900574	0.900943875312805	0.476124733686447	156.380950927734	13136
True	False	False	False	False	-2346.1748046875	1542.07397460938	158.607299804688	0.591619610786438	0.950152397155762	0.336259067058563	65.5244750976563	9370
True	False	False	False	False	-2345.23168945313	1704.11499023438	24.401123046875	0.830724716186523	0.955192744731903	1	44.6363639831543	982
True	False	False	False	False	-2327.1376953125	1526.427734375	239.574661254883	0.789699912071228	0.958829998970032	1	79.4675903320313	17165
True	False	False	False	False	-2341.078125	1844.53210449219	148.625015258789	0.832641422748566	0.960690140724182	1	169.828353881836	22757
True	False	False	False	False	-2336.23461914063	1970.51452636719	48.80224609375	0.386992156505585	0.75969672203064	0.168069899082184	100.795455932617	4435
True	False	False	False	False	-2333.19702148438	1752.60925292969	230.701522827148	0.627756834030151	0.954301595687866	0.381203562021255	100.75	20956
True	False	False	False	False	-2332.03637695313	1827.95166015625	251.77522277832	0.476710945367813	0.840463101863861	0.229314297437668	146.854629516602	33336
True	False	False	False	False	-2330.12841796875	1856.08166503906	14.4188451766968	0.742955923080444	0.934609174728394	0.622766435146332	59.0769233703613	768
True	False	False	False	False	-2329.439453125	1981.29724121094	270.630645751953	0.749961793422699	0.942106366157532	0.649603843688965	110.540985107422	26972
True	False	False	False	False	-2325.3271484375	799.357421875	69.8759460449219	0.679155230522156	0.892537295818329	0.462208092212677	129.873016357422	8182
True	False	False	False	False	-2319.76440429688	1550.79296875	17.7462711334229	0.762108087539673	0.940302610397339	0.706189274787903	43.9375	703
True	False	False	False	False	-2318.8310546875	1704.84619140625	171.917007446289	0.6527099609375	0.950917840003967	0.417406469583511	88.0516128540039	13648
True	False	False	False	False	-2316.1162109375	1626.11791992188	253.993499755859	0.691136121749878	0.92747974395752	0.485402494668961	118.524017333984	27142
True	False	False	False	False	-2312.21704101563	794.31787109375	72.0942230224609	0.77401602268219	0.945491313934326	0.78510308265686	136.923080444336	8900
True	False	False	False	False	-2314.3876953125	1608.42810058594	118.678184509277	0.609455645084381	0.934216737747192	0.357492834329605	102.616821289063	10980
True	False	False	False	False	-2307.05541992188	1852.38256835938	138.64274597168	0.748872816562653	0.935223460197449	0.645208597183228	162.447998046875	20306
True	False	False	False	False	-2312.33349609375	1915.91760253906	308.341461181641	0.68147999048233	0.96006041765213	0.466546475887299	85.399284362793	23741
True	False	False	False	False	-2300.10375976563	1565.91662597656	189.663269042969	0.553922772407532	0.928918361663818	0.29627326130867	80.058479309082	13690
True	False	False	False	False	-2290.6474609375	1755.47387695313	235.138092041016	0.521759331226349	0.954168975353241	0.266323685646057	84.5235824584961	17919
True	False	False	False	False	-2263.74731445313	1020.22888183594	35.4925422668457	0.562897682189941	0.866064190864563	0.305264919996262	68.78125	2201
True	False	False	False	False	-2275.28759765625	1873.17663574219	92.0587844848633	0.809303224086761	0.952431917190552	1	156.542175292969	12993
True	False	False	False	False	-2274.99096679688	1962.111328125	318.32373046875	0.632742345333099	0.957562029361725	0.388049125671387	95.4181213378906	27385
True	False	False	False	False	-2274.66333007813	1581.58093261719	185.226699829102	0.800133466720581	0.955332398414612	1	70.8982009887695	11840
True	False	False	False	False	-2264.32348632813	1661.39099121094	192.990692138672	0.618543148040771	0.895259201526642	0.369001239538193	151.632186889648	26384
True	False	False	False	False	-2262.84497070313	1880.12548828125	218.500961303711	0.433167338371277	0.873861968517303	0.197832763195038	83.8629455566406	16521
True	False	False	False	False	-2261.54052734375	1820.2236328125	15.5279874801636	0.717676758766174	0.938069105148315	0.546022891998291	45.5714302062988	638
True	False	False	False	False	-2257.73852539063	1929.48461914063	166.371292114258	0.718682765960693	0.951128363609314	0.54864364862442	77.6999969482422	11655
True	False	False	False	False	-2236.32177734375	559.728393554688	16.6371288299561	0.76893937587738	0.947792708873749	0.747088372707367	34.7333335876465	521
True	False	False	False	False	-2248.27587890625	1650.32604980469	136.424453735352	0.49822810292244	0.862781047821045	0.246355444192886	146.715454101563	18046
True	False	False	False	False	-2247.11450195313	1776.0947265625	19.9645557403564	0.621916890144348	0.94915634393692	0.373404234647751	52.5	945
True	False	False	False	False	-2245.974609375	1753.83435058594	13.3097038269043	0.743378639221191	0.931919693946838	0.624296009540558	47	564
True	False	False	False	False	-2241.24365234375	1587.20874023438	300.577453613281	0.775100767612457	0.954398632049561	0.794521331787109	81.3284149169922	22040
True	False	False	False	False	-2234.63598632813	1684.21691894531	123.114753723145	0.634953439235687	0.893512070178986	0.391142964363098	159.738739013672	17731
True	False	False	False	False	-2241.10571289063	1949.43823242188	159.716445922852	0.689935445785522	0.937925040721893	0.482980132102966	72.3333358764648	10416
True	False	False	False	False	-2236.361328125	2015.15222167969	363.798553466797	0.352831065654755	0.812961935997009	0.148017913103104	116.942070007324	38357
True	False	False	False	False	-2232.58081054688	1785.75830078125	206.300399780273	0.682356894016266	0.945235788822174	0.468202233314514	80.4623641967773	14966
True	False	False	False	False	-2227.71533203125	1618.60302734375	195.208984375	0.835320472717285	0.969321131706238	1	82.2443161010742	14475
True	False	False	False	False	-2227.94580078125	1888.447265625	339.397430419922	0.336419314146042	0.84984016418457	0.138899996876717	107.81372833252	32991
True	False	False	False	False	-2227.29223632813	1673.33728027344	113.132476806641	0.660820126533508	0.925132155418396	0.430340588092804	85.2549057006836	8696
True	False	False	False	False	-2225.63940429688	1722.94995117188	244.01123046875	0.726245641708374	0.935039103031158	0.56932121515274	82.9181823730469	18242
True	False	False	False	False	-2219.130859375	1743.24377441406	129.769607543945	0.757999539375305	0.940457820892334	0.685239017009735	163.452987670898	19124
True	False	False	False	False	-2212.15893554688	1683.86169433594	11.0914192199707	0.763594925403595	0.936281979084015	0.714360892772675	48.5	485
True	False	False	False	False	-2211.84008789063	1770.10388183594	210.736968994141	0.450883209705353	0.833784222602844	0.210196867585182	139.873687744141	26576
True	False	False	False	False	-2207.39208984375	1826.59692382813	106.477630615234	0.81877213716507	0.966806530952454	1	161.51042175293	15505
True	False	False	False	False	-2210.361328125	1871.88061523438	133.097030639648	0.807529091835022	0.951344668865204	1	172.008331298828	20641
True	False	False	False	False	-2204.38500976563	1682.13317871094	13.3097038269043	0.685805439949036	0.934609174728394	0.474820286035538	46.0833320617676	553
True	False	False	False	False	-2196.57250976563	1648.9453125	289.486053466797	0.705485999584198	0.946633577346802	0.516324877738953	115.019157409668	30020
True	False	False	False	False	-2201.57250976563	1911.10009765625	245.120376586914	0.77924770116806	0.959131121635437	0.837402522563934	92.5565643310547	20455
True	False	False	False	False	-2200.63012695313	1976.12426757813	195.208984375	0.816621363162994	0.970111846923828	1	84.3295440673828	14842
True	False	False	False	False	-2198.748046875	1843.29748535156	291.704345703125	0.687077641487122	0.94668585062027	0.477305918931961	92.460075378418	24317
True	False	False	False	False	-2196.39819335938	238.663131713867	33.2742576599121	0.803785860538483	0.948197305202484	1	33	990
True	False	False	False	False	-2189.06762695313	1669.38330078125	128.660461425781	0.759870648384094	0.937181234359741	0.694506108760834	163.982757568359	19022
True	False	False	False	False	-2193.0791015625	2013.99279785156	187.44499206543	0.766782999038696	0.949052512645721	0.733172476291656	92.2899398803711	15597
True	False	False	False	False	-2193.0517578125	1867.34204101563	77.6399383544922	0.765458166599274	0.932345390319824	0.725123286247253	153.18571472168	10723
True	False	False	False	False	-2181.16064453125	1804.67077636719	175.244430541992	0.621378779411316	0.963993608951569	0.372697055339813	64.4050598144531	10176
True	False	False	False	False	-2170.26049804688	1672.09362792969	186.335845947266	0.779502213001251	0.960180521011353	0.840531468391418	81.4880981445313	13690
True	False	False	False	False	-2170.02490234375	2017.77502441406	27.7285480499268	0.81305855512619	0.95841646194458	1	70.4000015258789	1760
True	False	False	False	False	-2164.62133789063	1705.25891113281	52.1296730041504	0.745750606060028	0.93625545501709	0.63308048248291	48.8085098266602	2294
True	False	False	False	False	-2156.48779296875	1968.78332519531	291.704345703125	0.696794509887695	0.950774013996124	0.497143298387527	78.8745269775391	20744
True	False	False	False	False	-2144.103515625	904.270629882813	59.8936653137207	0.681443929672241	0.936197578907013	0.466478526592255	70.1111145019531	3786
True	False	False	False	False	-2138.10986328125	1799.67883300781	221.828384399414	0.592800378799438	0.942856013774872	0.337613642215729	67.2750015258789	13455
True	False	False	False	False	-2132.13671875	2006.81872558594	14.4188451766968	0.805326879024506	0.942608833312988	1	43.9230766296387	571
True	False	False	False	False	-2123.98120117188	1745.05041503906	189.663269042969	0.793421924114227	0.948479056358337	1	82.4502944946289	14099
True	False	False	False	False	-2105.75634765625	1765.337890625	136.424453735352	0.805724918842316	0.959571421146393	1	172.105697631836	21169
True	False	False	False	False	-2096.89624023438	1894.78894042969	303.904907226563	0.764453411102295	0.965136110782623	0.719243407249451	88.3686141967773	24213
True	False	False	False	False	-2093.2978515625	2017.33569335938	290.595184326172	0.630120396614075	0.918117582798004	0.384426802396774	98.2099227905273	25731
True	False	False	False	False	-2089.58984375	1785.42517089844	197.427261352539	0.782779574394226	0.960745334625244	0.890820920467377	77.1685409545898	13736
True	False	False	False	False	-2086.58984375	1742.56042480469	204.082122802734	0.767992258071899	0.948782682418823	0.740843117237091	60.7880439758301	11185
True	False	False	False	False	-2078.17553710938	1916.77111816406	25.5102653503418	0.748013913631439	0.935181617736816	0.641803920269012	44.1739120483398	1016
True	False	False	False	False	-2082.83544921875	1969.58850097656	158.607299804688	0.81450617313385	0.966947674751282	1	75.6083908081055	10812
True	False	False	False	False	-2041.33032226563	139.480590820313	23.2919807434082	0.772283971309662	0.947545111179352	0.771135985851288	35.523811340332	746
True	False	False	False	False	-2052.44311523438	1836.14868164063	184.117568969727	0.787859082221985	0.949118077754974	1	79.3674697875977	13175
True	False	False	False	False	-2064.73876953125	1952.39660644531	137.533599853516	0.821350634098053	0.963757157325745	1	188.919357299805	23426
True	False	False	False	False	-2048.26586914063	1961.27917480469	147.515884399414	0.699802994728088	0.949541032314301	0.503616988658905	84.8195495605469	11281
True	False	False	False	False	-2038.98693847656	1780.0390625	190.772415161133	0.805555999279022	0.958272337913513	1	64.4767456054688	11090
True	False	False	False	False	-2028.35461425781	1921.36279296875	218.500961303711	0.765435755252838	0.956639170646667	0.72499030828476	68.5279159545898	13500
True	False	False	False	False	-2027.98986816406	1854.67553710938	207.409545898438	0.797449946403503	0.953412055969238	1	78.0588226318359	14597
True	False	False	False	False	-2025.30163574219	1750.14807128906	214.064392089844	0.7498939037323	0.948608219623566	0.649327278137207	61.4404144287109	11858
True	False	False	False	False	-2020.51733398438	1980.60864257813	245.120376586914	0.438326835632324	0.852384924888611	0.201374858617783	85.9004516601563	18984
True	False	False	False	False	-1992.38415527344	1871.85729980469	237.356369018555	0.821544528007507	0.962221145629883	1	82.3925247192383	17632
True	False	False	False	False	-1983.50170898438	1806.16137695313	287.267761230469	0.722603797912598	0.949051976203918	0.559140086174011	110.332046508789	28576
True	False	False	False	False	-1973.35791015625	1922.138671875	220.719253540039	0.677159309387207	0.944321811199188	0.45854127407074	75.0552749633789	14936
True	False	False	False	False	-1959.76281738281	1974.11950683594	285.049468994141	0.438285678625107	0.901754915714264	0.201346442103386	75.408561706543	19380
True	False	False	False	False	-1957.19812011719	1867.06323242188	217.391815185547	0.791067004203796	0.959003388881683	1	77.173469543457	15126
True	False	False	False	False	-1924.201171875	1910.16247558594	239.574661254883	0.79902595281601	0.954445481300354	1	81.9166641235352	17694
True	False	False	False	False	-1919.55187988281	832.051879882813	11.0914192199707	0.763594925403595	0.936281979084015	0.714360892772675	41.5999984741211	416
True	False	False	False	False	-2353.09643554688	2021.23193359375	472.494476318359	0.180216863751411	0.9410560131073	0.0650735944509506	113.079811096191	48172
True	False	False	False	False	-2322.26977539063	2051.52197265625	65.4393768310547	0.658434331417084	0.915436685085297	0.426468521356583	112.118644714355	6615
True	False	False	False	False	-2318.19287109375	2037.37353515625	87.6222152709961	0.425819545984268	0.960999965667725	0.192868202924728	72.6329116821289	5738
True	False	False	False	False	-2282.38305664063	2063.95922851563	144.188446044922	0.382464438676834	0.916025102138519	0.165323302149773	58.7615394592285	7639
True	False	False	False	False	-2265.60913085938	2078.61547851563	11.0914192199707	0.619482219219208	0.910541534423828	0.37021940946579	50.0999984741211	501
True	False	False	False	False	-2258.21728515625	2109.38525390625	1082.52258300781	0.109444513916969	0.912242949008942	0.0374989807605743	108.181350708008	105585
True	False	False	False	False	-2248.51391601563	2093.2265625	31.0559749603271	0.463366389274597	0.9482381939888	0.2192662358284	49.6071434020996	1389
True	False	False	False	False	-2238.8662109375	2027.28845214844	87.6222152709961	0.796068251132965	0.955297648906708	1	165	13035
True	False	False	False	False	-2230.716796875	2109.05395507813	180.790130615234	0.732787251472473	0.963189959526062	0.588793098926544	118.171775817871	19262
True	False	False	False	False	-2217.53491210938	2064.8642578125	92.0587844848633	0.809303224086761	0.944595992565155	1	157	13031
True	False	False	False	False	-2181.9228515625	2156.24755859375	140.861022949219	0.503778338432312	0.93423056602478	0.250932931900024	113.417320251465	14404
True	False	False	False	False	-2178.72314453125	2027.10131835938	123.114753723145	0.658008396625519	0.94363808631897	0.425783306360245	131.414413452148	14587
True	False	False	False	False	-2170.68627929688	2182.37670898438	239.574661254883	0.311170220375061	0.877868473529816	0.125461116433144	113.518516540527	24520
True	False	False	False	False	-2150.61499023438	2031.13073730469	82.0765075683594	0.771052539348602	0.937675714492798	0.761882483959198	168.5	12469
True	False	False	False	False	-2145.74633789063	2131.75610351563	13.3097038269043	0.718682765960693	0.943570137023926	0.54864364862442	40.75	489
True	False	False	False	False	-2140.05102539063	2037.53942871094	82.0765075683594	0.8379065990448	0.961753726005554	1	164.918914794922	12204
True	False	False	False	False	-2143.1123046875	2184.98706054688	109.805053710938	0.720394313335419	0.91761976480484	0.553169012069702	106.282829284668	10522
True	False	False	False	False	-2129.4736328125	2144.19311523438	29.9468326568604	0.72340726852417	0.941167593002319	0.561349153518677	80.0740737915039	2162
True	False	False	False	False	-2123.13842773438	2219.30200195313	455.857330322266	0.187827929854393	0.860739231109619	0.0682236030697823	114.897811889648	47223
True	False	False	False	False	-2115.9951171875	2084.08203125	289.486053466797	0.765514671802521	0.962725818157196	0.725459635257721	85.9233703613281	22426
True	False	False	False	False	-2113.9677734375	2137.8369140625	339.397430419922	0.35495188832283	0.718936860561371	0.149219512939453	156.212417602539	47801
True	False	False	False	False	-2112.78076171875	2150.74145507813	42.1473922729492	0.486994951963425	0.914242208003998	0.237323820590973	94.7105255126953	3599
True	False	False	False	False	-2112.55200195313	2188.09887695313	181.899276733398	0.72121262550354	0.937192678451538	0.555363178253174	67.6524353027344	11095
True	False	False	False	False	-2095.77856445313	2121.9296875	9.98227787017822	0.754574596881866	0.933233201503754	0.669301986694336	74.7777786254883	673
True	False	False	False	False	-2087.98559570313	2098.89892578125	33.2742576599121	0.786073088645935	0.95572304725647	1	45.966667175293	1379
True	False	False	False	False	-2089.42578125	2185.95556640625	55.4570960998535	0.731203615665436	0.951341331005096	0.583928167819977	45.2400016784668	2262
True	False	False	False	False	-2089.23852539063	2229.21020507813	69.8759460449219	0.851863503456116	0.968193054199219	1	108.047622680664	6807
True	False	False	False	False	-2083.11059570313	2134.08935546875	299.468322753906	0.584586441516876	0.927413761615753	0.328330397605896	198.029632568359	53468
True	False	False	False	False	-2069.48706054688	2065.02807617188	174.135284423828	0.822695910930634	0.972694098949432	1	70.8662414550781	11126
True	False	False	False	False	-2049.46533203125	2138.7333984375	163.043869018555	0.554879128932953	0.910879492759705	0.297217160463333	133.258499145508	19589
True	False	False	False	False	-2060.77612304688	2145.14868164063	35.4925422668457	0.495585769414902	0.930278658866882	0.24420340359211	65.5625	2098
True	False	False	False	False	-2053.1240234375	2242.97607421875	113.132476806641	0.772725999355316	0.968716204166412	0.774587631225586	80.7352905273438	8235
True	False	False	False	False	-2042.15698242188	2051.58276367188	176.353576660156	0.77211594581604	0.959989607334137	0.769842684268951	76.2830200195313	12129
True	False	False	False	False	-2036.61804199219	2261.3203125	90.9496383666992	0.826298654079437	0.968230903148651	1	153.341461181641	12574
True	False	False	False	False	-2033.55236816406	2096.43115234375	87.6222152709961	0.839662075042725	0.96737265586853	1	170.050628662109	13434
True	False	False	False	False	-2028.50720214844	2193.7978515625	21.0736961364746	0.765837788581848	0.945084035396576	0.727394282817841	42.2631568908691	803
True	False	False	False	False	-2022.14575195313	2090.86401367188	89.8404998779297	0.575884997844696	0.944896638393402	0.318836212158203	74.5061721801758	6035
True	False	False	False	False	-2025.17321777344	2291.412109375	1191.21850585938	0.117200814187527	0.93694794178009	0.0403798408806324	119.038177490234	127847
True	False	False	False	False	-2006.22082519531	2071.78515625	197.427261352539	0.476329565048218	0.8814657330513	0.229021817445755	67.5898895263672	12031
True	False	False	False	False	-1995.57043457031	2133.69970703125	217.391815185547	0.611677765846252	0.891880512237549	0.360261082649231	98.8316345214844	19371
True	False	False	False	False	-1988.568359375	2249.25903320313	108.695907592773	0.846498012542725	0.970586776733398	1	167.5	16415
True	False	False	False	False	-1946.23937988281	2135.14184570313	89.8404998779297	0.805119872093201	0.962392508983612	1	148.222229003906	12006
True	False	False	False	False	-1944.93322753906	2322.099609375	242.902084350586	0.53025758266449	0.946088671684265	0.273917347192764	160.073059082031	35056
True	False	False	False	False	-1942.07629394531	2245.7158203125	98.7136306762695	0.736421585083008	0.937317967414856	0.600361526012421	153.382019042969	13651
True	False	False	False	False	-1938.32775878906	2274.89477539063	36.6016845703125	0.779091417789459	0.948639392852783	0.835518538951874	46.9393920898438	1549
True	False	False	False	False	-1931.76904296875	2097.38110351563	431.456207275391	0.723748028278351	0.945730805397034	0.562292098999023	105.128532409668	40895
True	False	False	False	False	-1921.02465820313	2215.87719726563	90.9496383666992	0.799552619457245	0.954270482063293	1	152.085372924805	12471
True	False	False	False	False	-1927.02368164063	2308.65161132813	16.6371288299561	0.693598926067352	0.931946337223053	0.490445405244827	56.1333351135254	842
True	False	False	False	False	-1909.7314453125	2201.876953125	110.914192199707	0.863773465156555	0.970586776733398	1	167.789993286133	16779
True	False	False	False	False	-1906.94396972656	2371.94970703125	525.733276367188	0.154340758919716	0.927581429481506	0.0546440072357655	88.6413497924805	42016
True	False	False	False	False	-1906.1376953125	2244.20825195313	54.3479537963867	0.758865714073181	0.963746070861816	0.689475536346436	52.5714302062988	2576
True	False	False	False	False	-463.008941650391	-3530.240234375	320.542022705078	0.100938990712166	0.885342538356781	0.03437689691782	93.9377136230469	27148
True	False	False	False	False	-546.734558105469	-3521.228515625	70.9850845336914	0.2778699696064	0.915771067142487	0.108728110790253	99.796875	6387
True	False	False	False	False	-601.700073242188	-3500.5390625	140.861022949219	0.705661714076996	0.940818428993225	0.516728401184082	135.661422729492	17229
True	False	False	False	False	-688.234375	-3500.03393554688	728.706237792969	0.0787131264805794	0.915461778640747	0.0263953004032373	103.738204956055	68156
True	False	False	False	False	-868.577453613281	-3450.6435546875	112.023338317871	0.407641649246216	0.92264860868454	0.180969893932343	91.6039581298828	9252
True	False	False	False	False	-964.261840820313	-3424.90991210938	151.952453613281	0.62397426366806	0.958850622177124	0.376125752925873	116.291969299316	15932
True	False	False	False	False	-906.58935546875	-3440.06079101563	27.7285480499268	0.621374189853668	0.950105845928192	0.372691035270691	77.7600021362305	1944
True	False	False	False	False	-835.091430664063	-3459.83764648438	88.7313537597656	0.769612729549408	0.952832698822021	0.751666605472565	101.262496948242	8101
True	False	False	False	False	-1044.28881835938	-3417.99975585938	2086.2958984375	0.0351159386336803	0.934218525886536	0.0114348437637091	113.813400268555	214083
True	False	False	False	False	-1074.83288574219	-3391.41821289063	192.990692138672	0.765188992023468	0.945681512355804	0.723530054092407	192.022994995117	33412
True	False	False	False	False	-1125.400390625	-3380.26098632813	90.9496383666992	0.826298654079437	0.95595395565033	1	176.414627075195	14466
True	False	False	False	False	-1341.06286621094	-3307.11474609375	106.477630615234	0.770989894866943	0.942094922065735	0.761425018310547	183.08332824707	17576
True	False	False	False	False	-1340.17504882813	-3292.00659179688	104.259346008301	0.712120056152344	0.943832874298096	0.532037019729614	112.659576416016	10590
True	False	False	False	False	-1407.37561035156	-3290.01342773438	704.305114746094	0.130499348044395	0.932067811489105	0.0453962907195091	115.092910766602	73084
True	False	False	False	False	-1471.50537109375	-3253.09057617188	130.878753662109	0.68919312953949	0.960529148578644	0.481493949890137	141.161010742188	16657
True	False	False	False	False	-1517.83435058594	-3228.19360351563	148.625015258789	0.71211850643158	0.937754929065704	0.532033205032349	181.537307739258	24326
True	False	False	False	False	-1570.71252441406	-3204.3994140625	120.896469116211	0.7624591588974	0.956187844276428	0.708087503910065	115.559631347656	12596
True	False	False	False	False	-1618.88781738281	-3191.21533203125	444.765930175781	0.169524922966957	0.937624156475067	0.0607126466929913	108.855361938477	43651
True	False	False	False	False	-1652.00756835938	-3157.29418945313	151.952453613281	0.772331058979034	0.946346461772919	0.771500051021576	178.28466796875	24425
True	False	False	False	False	-1760.73718261719	-3101.5888671875	70.9850845336914	0.790355026721954	0.956104457378387	1	123.390625	7897
True	False	False	False	False	-1816.78601074219	-3079.76806640625	534.6064453125	0.129813745617867	0.946802794933319	0.0451352447271347	101.686721801758	49013
True	False	False	False	False	-1864.10241699219	-3039.47583007813	110.914192199707	0.770503282546997	0.935066223144531	0.75791335105896	104.900001525879	10490
True	False	False	False	False	-1800.0380859375	-3027.98657226563	14.4188451766968	0.805326879024506	0.942608833312988	1	55.9230766296387	727
True	False	False	False	False	-1881.71142578125	-2920.20922851563	33.2742576599121	0.693598926067352	0.919228255748749	0.490445405244827	53.8333320617676	1615
True	False	False	False	False	-1880.91455078125	-2997.7060546875	166.371292114258	0.705253899097443	0.959916234016418	0.515792906284332	177.99333190918	26699
True	False	False	False	False	-1868.44494628906	-2982.87060546875	96.4953460693359	0.775108277797699	0.952234208583832	0.794588387012482	170.931030273438	14871
True	False	False	False	False	-1806.12426757813	-2963.32690429688	74.3125076293945	0.758645176887512	0.941456198692322	0.688388466835022	79.3432846069336	5316
True	False	False	False	False	-1851.18505859375	-2911.34033203125	689.886291503906	0.245679348707199	0.691657245159149	0.0935116186738014	164.040191650391	102033
True	False	False	False	False	-1837.83459472656	-2945.73706054688	14.4188451766968	0.666414141654968	0.924317836761475	0.43965283036232	53.3846168518066	694
True	False	False	False	False	-1801.48010253906	-2939.72998046875	18.8554134368896	0.809739828109741	0.949675559997559	1	99.8235321044922	1697
True	False	False	False	False	-1788.68383789063	-2880.82397460938	198.536407470703	0.71364963054657	0.960842430591583	0.535807251930237	97.9385452270508	17531
True	False	False	False	False	-1788.54174804688	-2966.5791015625	180.790130615234	0.615274131298065	0.908219814300537	0.364803582429886	178.877304077148	29157
True	False	False	False	False	-1786.98059082031	-2937.05151367188	393.745391845703	0.432183384895325	0.861577570438385	0.197162568569183	163.853515625	58168
True	False	False	False	False	-1774.75805664063	-3055.14282226563	36.6016845703125	0.779091417789459	0.951372683048248	0.835518538951874	57.3030319213867	1891
True	False	False	False	False	-1717.02880859375	-3020.72143554688	188.554138183594	0.660528302192688	0.938286304473877	0.429863899946213	84.5411758422852	14372
True	False	False	False	False	-1770.32873535156	-3017.48559570313	18.8554134368896	0.685223281383514	0.927839636802673	0.473690927028656	54.4117660522461	925
True	False	False	False	False	-1733.64013671875	-2988.38989257813	393.745391845703	0.257040858268738	0.717816412448883	0.0987813100218773	167.859161376953	59590
True	False	False	False	False	-1766.86218261719	-2961.92456054688	105.36848449707	0.740853786468506	0.952169239521027	0.61531263589859	166.378952026367	15806
True	False	False	False	False	-1717.486328125	-2928.19189453125	168.589569091797	0.815898180007935	0.958474338054657	1	96.5131607055664	14670
True	False	False	False	False	-1726.60876464844	-2879.78491210938	238.465515136719	0.779577672481537	0.968012809753418	0.841474235057831	109.204650878906	23479
True	False	False	False	False	-1715.62646484375	-3139.13330078125	484.695037841797	0.160215467214584	0.945905387401581	0.0569749549031258	105.688789367676	46186
True	False	False	False	False	-1663.48840332031	-3149.2197265625	103.150199890137	0.506357610225677	0.913886070251465	0.253087073564529	117.860214233398	10961
True	False	False	False	False	-1672.2783203125	-3050.388671875	123.114753723145	0.727117598056793	0.93370532989502	0.57182514667511	167.558563232422	18599
True	False	False	False	False	-1666.86840820313	-2923.00512695313	260.648345947266	0.74711936712265	0.954343676567078	0.638314366340637	88.485107421875	20794
True	False	False	False	False	-1687.01904296875	-2880.833984375	12.2005615234375	0.768196105957031	0.939064502716064	0.742168962955475	53.6363639831543	590
True	False	False	False	False	-1663.93212890625	-3016.79321289063	41.0382537841797	0.775534987449646	0.945388197898865	0.798458695411682	60.1621627807617	2226
True	False	False	False	False	-1620.35229492188	-2981.34619140625	93.1679229736328	0.748380422592163	0.926739454269409	0.643250167369843	158.773803710938	13337
True	False	False	False	False	-1653.24780273438	-2899.13134765625	16.6371288299561	0.693598926067352	0.931946337223053	0.490445405244827	52.8666648864746	793
True	False	False	False	False	-1639.36193847656	-2954.67211914063	201.863830566406	0.73456221818924	0.95627498626709	0.594370305538177	98.7417602539063	17971
True	False	False	False	False	-1610.19348144531	-3052.146484375	298.359191894531	0.59148234128952	0.914792239665985	0.336102038621902	144.026016235352	38743
True	False	False	False	False	-1596.99584960938	-3161.59008789063	114.241622924805	0.693129122257233	0.889414846897125	0.489475697278976	174.660186767578	17990
True	False	False	False	False	-1591.18225097656	-3096.80639648438	212.955261230469	0.730874300003052	0.963932812213898	0.582929074764252	113.348960876465	21763
True	False	False	False	False	-1573.91735839844	-3045.61450195313	129.769607543945	0.757999539375305	0.9375941157341	0.685239017009735	111.068374633789	12995
True	False	False	False	False	-1593.76049804688	-2926.34619140625	205.191253662109	0.731236517429352	0.94855535030365	0.58402818441391	104.383781433105	19311
True	False	False	False	False	-1581.08276367188	-2890.67236328125	178.571853637695	0.764128386974335	0.96044510602951	0.717379927635193	85.3913040161133	13748
True	False	False	False	False	-1574.11291503906	-2947.60375976563	107.586769104004	0.756450712680817	0.936822056770325	0.677877962589264	163.391754150391	15849
True	False	False	False	False	-1570.05981445313	-3096.50341796875	11.0914192199707	0.763594925403595	0.936281979084015	0.714360892772675	61.5	615
True	False	False	False	False	-1551.05969238281	-3087.02905273438	198.536407470703	0.602282106876373	0.954618990421295	0.348747998476028	98.1284942626953	17565
True	False	False	False	False	-1550.40502929688	-3224.3447265625	179.680999755859	0.345419496297836	0.937170088291168	0.143861189484596	114.271606445313	18512
True	False	False	False	False	-1498.21179199219	-3121.61450195313	329.415161132813	0.67818558216095	0.925417125225067	0.46042013168335	107.73063659668	31996
True	False	False	False	False	-1548.80883789063	-3109.28515625	388.199676513672	0.617051362991333	0.904859304428101	0.367077380418777	135.080001831055	47278
True	False	False	False	False	-1525.978515625	-3035.80859375	288.376892089844	0.805239379405975	0.956871271133423	1	113.646156311035	29548
True	False	False	False	False	-1546.04345703125	-2976.17626953125	206.300399780273	0.693814873695374	0.939982056617737	0.490892469882965	110.005378723145	20461
True	False	False	False	False	-1527.6259765625	-2912.04467773438	212.955261230469	0.81877213716507	0.960182726383209	1	100.307289123535	19259
True	False	False	False	False	-1521.69445800781	-3008.1083984375	21.0736961364746	0.568957209587097	0.927292883396149	0.311511278152466	52.1052627563477	990
True	False	False	False	False	-1498.02185058594	-3248.36010742188	161.934722900391	0.448747634887695	0.935587227344513	0.208675697445869	115.691780090332	16891
True	False	False	False	False	-1442.36181640625	-3240.1650390625	190.772415161133	0.623662173748016	0.934604048728943	0.375711053609848	113.90697479248	19592
True	False	False	False	False	-1492.77551269531	-3207.76708984375	199.645553588867	0.660345375537872	0.954137742519379	0.429565489292145	101.811111450195	18326
True	False	False	False	False	-1441.38671875	-3159.52197265625	21.0736961364746	0.717444062232971	0.946847438812256	0.54542076587677	60	1140
True	False	False	False	False	-1492.48388671875	-3070.20874023438	247.338653564453	0.818094551563263	0.959390461444855	1	82.1973114013672	18330
True	False	False	False	False	-1484.22619628906	-3003.66040039063	93.1679229736328	0.480505287647247	0.926896512508392	0.232241615653038	90.273811340332	7583
True	False	False	False	False	-1483.09680175781	-3043.64013671875	98.7136306762695	0.803272783756256	0.954234778881073	1	170.325836181641	15159
True	False	False	False	False	-1463.04602050781	-3015.01879882813	338.288299560547	0.383406519889832	0.742188572883606	0.16589243710041	87.5934448242188	26716
True	False	False	False	False	-1464.62927246094	-2919.11083984375	245.120376586914	0.70261013507843	0.948035359382629	0.509812891483307	99.8099517822266	22058
True	False	False	False	False	-1468.37951660156	-2888.55786132813	19.9645557403564	0.798721373081207	0.951427280902863	1	50.8333320617676	915
True	False	False	False	False	-1459.68725585938	-2965.60375976563	150.843307495117	0.722747147083282	0.954253971576691	0.559532701969147	72.4632339477539	9855
True	False	False	False	False	-1448.48376464844	-3156.18408203125	23.2919807434082	0.725569725036621	0.933190703392029	0.567398190498352	62.5714302062988	1314
True	False	False	False	False	-1398.65075683594	-3066.09008789063	258.430084228516	0.790238797664642	0.956919133663177	1	100.197425842285	23346
True	False	False	False	False	-1446.58056640625	-3064.2021484375	371.562561035156	0.607345402240753	0.939093828201294	0.354890316724777	89.1582107543945	29868
True	False	False	False	False	-1413.65893554688	-3006.30712890625	281.722045898438	0.731826305389404	0.958446025848389	0.585828900337219	96.9645690917969	24629
True	False	False	False	False	-1429.60241699219	-2956.86669921875	288.376892089844	0.805239379405975	0.962687492370605	1	103.934616088867	27023
True	False	False	False	False	-1402.78430175781	-2885.44311523438	22.1828384399414	0.806145071983337	0.945084035396576	1	62.1500015258789	1243
True	False	False	False	False	-1402.04992675781	-3043.517578125	38.8199691772461	0.668145596981049	0.907086968421936	0.442604392766953	84.5714263916016	2960
True	False	False	False	False	-1392.27478027344	-3276.01538085938	137.533599853516	0.724236845970154	0.953401744365692	0.563651561737061	132.540328979492	16435
True	False	False	False	False	-1338.34289550781	-3272.8759765625	246.229507446289	0.623877644538879	0.917580664157867	0.375997304916382	166.761260986328	37021
True	False	False	False	False	-1376.69494628906	-3264.3466796875	236.24723815918	0.703137814998627	0.955520868301392	0.510995030403137	97.6995315551758	20810
True	False	False	False	False	-1389.86975097656	-3234.18701171875	202.97297668457	0.717145800590515	0.960716724395752	0.544651031494141	103.120216369629	18871
True	False	False	False	False	-1386.44030761719	-3189.94360351563	287.267761230469	0.560769975185394	0.934737384319305	0.303105771541595	143.745178222656	37230
True	False	False	False	False	-1338.15710449219	-3058.83959960938	270.630645751953	0.784270226955414	0.956110179424286	0.926974773406982	96.0573806762695	23438
True	False	False	False	False	-1338.05493164063	-3210.55517578125	207.409545898438	0.739141762256622	0.939695656299591	0.609419763088226	175.256683349609	32773
True	False	False	False	False	-1337.96166992188	-3186.06591796875	163.043869018555	0.789059460163116	0.966070592403412	1	84.8163299560547	12468
True	False	False	False	False	-1332.29772949219	-3145.00366210938	116.459907531738	0.74296110868454	0.936277687549591	0.622785210609436	103.628570556641	10881
True	False	False	False	False	-1325.22912597656	-2997.1328125	550.134399414063	0.52449506521225	0.846114933490753	0.268744796514511	178.487899780273	88530
True	False	False	False	False	-1322.83520507813	-3264.21875	154.17073059082	0.603498816490173	0.949420690536499	0.350211083889008	112.007194519043	15569
True	False	False	False	False	-1314.13464355469	-3169.44873046875	171.917007446289	0.804226338863373	0.960454761981964	1	91.6258087158203	14202
True	False	False	False	False	-1315.93603515625	-3144.16650390625	143.079315185547	0.801572740077972	0.951843798160553	1	183.953491210938	23730
True	False	False	False	False	-1311.52490234375	-2926.09204101563	23.2919807434082	0.792964518070221	0.955192744731903	1	52.1428565979004	1095
True	False	False	False	False	-1308.58020019531	-3272.02563476563	116.459907531738	0.734479010105133	0.949620366096497	0.594105780124664	98.8952407836914	10384
True	False	False	False	False	-1292.30187988281	-3260.68481445313	28.8376903533936	0.778573036193848	0.945234656333923	0.82945716381073	74.8076934814453	1945
True	False	False	False	False	-1305.98388671875	-3227.52612304688	156.389007568359	0.675561785697937	0.93618369102478	0.455643743276596	93.9148941040039	13242
True	False	False	False	False	-1293.92346191406	-3198.89233398438	197.427261352539	0.610566318035126	0.938026189804077	0.35887286067009	87.769660949707	15623
True	False	False	False	False	-1289.70300292969	-3130.75073242188	43.256534576416	0.744505047798157	0.96220725774765	0.628424048423767	79.0769195556641	3084
True	False	False	False	False	-1286.75537109375	-3339.03002929688	654.393737792969	0.149884432554245	0.930249869823456	0.0528898760676384	115.608474731445	68209
True	False	False	False	False	-1225.38293457031	-3349.53442382813	120.896469116211	0.67004781961441	0.914181113243103	0.445886552333832	145.541290283203	15864
True	False	False	False	False	-1282.18408203125	-3269.939453125	15.5279874801636	0.717676758766174	0.938069105148315	0.546022891998291	61.8571434020996	866
True	False	False	False	False	-1280.2919921875	-3250.4619140625	122.005615234375	0.701672554016113	0.950713515281677	0.507726192474365	117.118179321289	12883
True	False	False	False	False	-1283.416015625	-2989.27001953125	25.5102653503418	0.794671595096588	0.957139134407043	1	54.0434799194336	1243
True	False	False	False	False	-1277.95739746094	-3121.23095703125	166.371292114258	0.76008129119873	0.941751897335052	0.695577025413513	99.1133346557617	14867
True	False	False	False	False	-1267.41760253906	-3023.24633789063	280.612915039063	0.783559858798981	0.944491922855377	0.907705724239349	126.462448120117	31995
True	False	False	False	False	-1263.0634765625	-3255.0869140625	112.023338317871	0.835714399814606	0.961780726909637	1	100.326736450195	10133
True	False	False	False	False	-1258.955078125	-3216.19555664063	462.512176513672	0.29447877407074	0.795995652675629	0.11694024503231	98.4244613647461	41043
True	False	False	False	False	-1254.30798339844	-3165.388671875	196.318130493164	0.813656330108643	0.955747842788696	1	101.58757019043	17981
True	False	False	False	False	-1261.89379882813	-3132.27270507813	41.0382537841797	0.814018249511719	0.959428310394287	1	60.4054069519043	2235
True	False	False	False	False	-1251.08422851563	-3186.58862304688	12.2005615234375	0.563888907432556	0.885157644748688	0.306276768445969	61.4545440673828	676
True	False	False	False	False	-1245.21789550781	-3316.13452148438	253.993499755859	0.592377662658691	0.892262279987335	0.337127923965454	190.84716796875	43704
True	False	False	False	False	-1137.01196289063	-3315.91870117188	27.7285480499268	0.793351709842682	0.95892345905304	1	60.9599990844727	1524
True	False	False	False	False	-1156.11779785156	-3285.1064453125	58.7845230102539	0.733056902885437	0.936203181743622	0.589631855487823	92.698112487793	4913
True	False	False	False	False	-1173.55871582031	-3231.5732421875	236.24723815918	0.703137814998627	0.943539321422577	0.510995030403137	94.6150207519531	20153
True	False	False	False	False	-1242.41528320313	-3194.93481445313	17.7462711334229	0.64491605758667	0.936461865901947	0.405553311109543	60.875	974
True	False	False	False	False	-1234.79626464844	-3110.37768554688	282.831207275391	0.832498848438263	0.963723838329315	1	90.0509796142578	22963
True	False	False	False	False	-1233.33569335938	-3046.96044921875	249.556930541992	0.815837144851685	0.968012809753418	1	94.5555572509766	21275
True	False	False	False	False	-1227.91345214844	-3176.916015625	198.536407470703	0.701470494270325	0.958489537239075	0.507278740406036	89.6871490478516	16054
True	False	False	False	False	-1218.9599609375	-3078.47778320313	229.592376708984	0.787973821163177	0.960828542709351	1	95.7536239624023	19821
True	False	False	False	False	-1200.53234863281	-3077.24682617188	106.477630615234	0.748652279376984	0.955311119556427	0.644329190254211	162.23957824707	15575
True	False	False	False	False	-1197.65014648438	-3214.8466796875	202.97297668457	0.763818383216858	0.956207931041718	0.715619802474976	91.5683059692383	16757
True	False	False	False	False	-1188.47802734375	-3138.59033203125	292.8134765625	0.776697039604187	0.9566450715065	0.80953711271286	107.488639831543	28377
True	False	False	False	False	-1196.83825683594	-3031.16284179688	107.586769104004	0.779021024703979	0.94427502155304	0.834679305553436	162.938140869141	15805
True	False	False	False	False	-1184.22387695313	-3107.15405273438	188.554138183594	0.426546007394791	0.870901644229889	0.193354949355125	98.970588684082	16825
True	False	False	False	False	-1173.19323730469	-2989.27807617188	189.663269042969	0.811589777469635	0.95135885477066	1	90.9122772216797	15546
True	False	False	False	False	-1172.63037109375	-3281.05078125	190.772415161133	0.753557503223419	0.969834625720978	0.664797186851501	116.401161193848	20021
True	False	False	False	False	-1135.99365234375	-3199.88989257813	82.0765075683594	0.809198617935181	0.949625492095947	1	166.824325561523	12345
True	False	False	False	False	-1167.59521484375	-3175.80517578125	48.80224609375	0.754487037658691	0.94498085975647	0.668910324573517	62.3181800842285	2742
True	False	False	False	False	-1164.44445800781	-3130.56713867188	92.0587844848633	0.798473179340363	0.960534572601318	1	166.325302124023	13805
True	False	False	False	False	-1162.49291992188	-3107.20971679688	282.831207275391	0.603464603424072	0.904151380062103	0.350169867277145	187.960784912109	47930
True	False	False	False	False	-1156.46789550781	-3013.04052734375	21.0736961364746	0.765837788581848	0.945084035396576	0.727394282817841	54.315788269043	1032
True	False	False	False	False	-1147.39562988281	-3124.482421875	141.970169067383	0.838477969169617	0.969469964504242	1	181.2421875	23199
True	False	False	False	False	-1136.44763183594	-2965.6494140625	200.754699707031	0.746109485626221	0.959710538387299	0.634440541267395	96.2486190795898	17421
True	False	False	False	False	-1128.46862792969	-3289.57202148438	72.0942230224609	0.522024393081665	0.918928265571594	0.266557365655899	65.5846176147461	4263
True	False	False	False	False	-1105.68896484375	-3246.28540039063	85.4039306640625	0.765360891819	0.93481183052063	0.724545955657959	160.870132446289	12387
True	False	False	False	False	-1126.255859375	-3093.63793945313	35.4925422668457	0.795358955860138	0.950105845928192	1	57.34375	1835
True	False	False	False	False	-1117.92980957031	-2946.51293945313	189.663269042969	0.735781848430634	0.944697141647339	0.598282516002655	80.5146179199219	13768
True	False	False	False	False	-1104.56701660156	-3387.671875	148.625015258789	0.656966328620911	0.95056289434433	0.424114376306534	111.902984619141	14995
True	False	False	False	False	-941.761779785156	-3373.00390625	84.2947845458984	0.68965095281601	0.899711191654205	0.482409477233887	161.289474487305	12258
True	False	False	False	False	-1054.26586914063	-3319.7666015625	11.0914192199707	0.673765122890472	0.928999543190002	0.452423572540283	79.6999969482422	797
True	False	False	False	False	-1085.42749023438	-3178.7177734375	124.223899841309	0.74186509847641	0.927793264389038	0.618867516517639	176.732147216797	19794
True	False	False	False	False	-1088.89477539063	-3152.14184570313	19.9645557403564	0.745889723300934	0.944318890571594	0.633606791496277	70.8333358764648	1275
True	False	False	False	False	-1088.03259277344	-3136.59252929688	277.285491943359	0.741000473499298	0.950838804244995	0.615824639797211	103.484001159668	25871
True	False	False	False	False	-1067.24499511719	-3077.45971679688	138.64274597168	0.621234476566315	0.959523558616638	0.372507721185684	83.3679962158203	10421
True	False	False	False	False	-1063.77160644531	-3307.11840820313	265.084930419922	0.509600400924683	0.848130464553833	0.255820155143738	162.974899291992	38951
True	False	False	False	False	-1061.03137207031	-3278.61694335938	23.2919807434082	0.725569725036621	0.933190703392029	0.567398190498352	60.7142868041992	1275
True	False	False	False	False	-1055.11926269531	-3178.77416992188	463.621337890625	0.361341744661331	0.874442994594574	0.152873188257217	146.016738891602	61035
True	False	False	False	False	-1056.54748535156	-3061.41821289063	98.7136306762695	0.856194138526917	0.968959093093872	1	171.853927612305	15295
True	False	False	False	False	-1040.82934570313	-3143.716796875	64.3302307128906	0.705485999584198	0.937398314476013	0.516324877738953	68.5	3973
True	False	False	False	False	-1028.56726074219	-3263.7158203125	159.716445922852	0.765261650085449	0.941645324230194	0.723958730697632	184.722229003906	26600
True	False	False	False	False	-1009.12322998047	-3361.61767578125	225.155807495117	0.788748562335968	0.955530345439911	1	95.3645324707031	19359
True	False	False	False	False	-886.694641113281	-3364.77465820313	13.3097038269043	0.66390061378479	0.935661971569061	0.435427129268646	53.6666679382324	644
True	False	False	False	False	-977.033325195313	-3282.44653320313	9.98227787017822	0.785398185253143	0.931883156299591	1	59.4444427490234	535
True	False	False	False	False	-994.514892578125	-3113.27783203125	83.1856460571289	0.721511900424957	0.936624825000763	0.556170701980591	159.853332519531	11989
True	False	False	False	False	-984.387939453125	-3068.62426757813	84.2947845458984	0.707995891571045	0.919224917888641	0.52215188741684	154.657897949219	11754
True	False	False	False	False	-988.827270507813	-3035.78979492188	143.079315185547	0.685546875	0.944801151752472	0.474318087100983	74.9922485351563	9674
True	False	False	False	False	-969.206176757813	-3338.9580078125	219.610107421875	0.723891615867615	0.963132441043854	0.562690615653992	91.7878799438477	18174
True	False	False	False	False	-945.005493164063	-3322.38110351563	102.041061401367	0.804879486560822	0.960700631141663	1	163.793472290039	15069
True	False	False	False	False	-968.322448730469	-3306.84790039063	76.5307922363281	0.809509754180908	0.956417441368103	1	163.478256225586	11280
True	False	False	False	False	-804.484252929688	-3303.98657226563	14.4188451766968	0.742955923080444	0.934609174728394	0.622766435146332	54.0769233703613	703
True	False	False	False	False	-863.930114746094	-3254.96264648438	260.648345947266	0.672135353088379	0.960438072681427	0.449537128210068	90.9829788208008	21381
True	False	False	False	False	-949.449951171875	-3236.0009765625	16.6371288299561	0.693598926067352	0.931946337223053	0.490445405244827	59.1333351135254	887
True	False	False	False	False	-954.8701171875	-3202.87280273438	82.0765075683594	0.756037950515747	0.922243535518646	0.675960302352905	165.081085205078	12216
True	False	False	False	False	-968.084838867188	-3056.47509765625	150.843307495117	0.555717587471008	0.897827506065369	0.298047423362732	80.4264678955078	10938
True	False	False	False	False	-954.74072265625	-3224.43627929688	28.8376903533936	0.735885262489319	0.943764388561249	0.598617315292358	59.8076934814453	1555
True	False	False	False	False	-935.418090820313	-3248.43237304688	15.5279874801636	0.800106346607208	0.94487601518631	1	54.9285697937012	769
True	False	False	False	False	-932.091430664063	-3203.40576171875	214.064392089844	0.722425937652588	0.948419034481049	0.558653891086578	98.7357482910156	19056
True	False	False	False	False	-916.966796875	-3185.56689453125	198.536407470703	0.560397863388062	0.944988608360291	0.302729934453964	89.0391082763672	15938
True	False	False	False	False	-911.089660644531	-3171.94262695313	43.256534576416	0.730620563030243	0.950805008411407	0.582162261009216	81.0256423950195	3160
True	False	False	False	False	-916.538940429688	-3157.17651367188	88.7313537597656	0.83357036113739	0.959594786167145	1	159.162506103516	12733
True	False	False	False	False	-879.092163085938	-3159.09326171875	21.0736961364746	0.602947294712067	0.928321480751038	0.349546879529953	57.5263175964355	1093
True	False	False	False	False	-897.19580078125	-3143.38354492188	219.610107421875	0.5209059715271	0.927301645278931	0.265572965145111	79.1868667602539	15679
True	False	False	False	False	-860.922424316406	-3128.7587890625	13.3097038269043	0.743378639221191	0.942608833312988	0.624296009540558	73.3333358764648	880
True	False	False	False	False	-852.128723144531	-3291.23583984375	143.079315185547	0.801572740077972	0.957239329814911	1	183.829452514648	23714
True	False	False	False	False	-812.038452148438	-3279.69702148438	197.427261352539	0.415686964988708	0.874179899692535	0.186170443892479	77.7247161865234	13835
True	False	False	False	False	-838.608825683594	-3134.43188476563	35.4925422668457	0.795358955860138	0.950105845928192	1	72.3125	2314
True	False	False	False	False	-848.841491699219	-3120.33837890625	107.586769104004	0.779021024703979	0.946018040180206	0.834679305553436	177.659790039063	17233
True	False	False	False	False	-837.375793457031	-3273.65209960938	133.097030639648	0.849098384380341	0.963090896606445	1	182.324996948242	21879
True	False	False	False	False	-803.972961425781	-3399.32763671875	171.917007446289	0.785417377948761	0.973148345947266	1	89.0193557739258	13798
True	False	False	False	False	-801.393432617188	-3479.13037109375	312.778015136719	0.164959535002708	0.920670449733734	0.0588728711009026	107.067375183105	30193
True	False	False	False	False	-683.411254882813	-3476.89990234375	166.371292114258	0.680576622486115	0.95194536447525	0.464851796627045	112.326667785645	16849
True	False	False	False	False	-761.49365234375	-3473.55615234375	117.569046020508	0.694364547729492	0.962518155574799	0.492033988237381	88.9339599609375	9427
True	False	False	False	False	-793.412292480469	-3376.2841796875	127.551322937012	0.733566761016846	0.967863619327545	0.591225862503052	92.8782577514648	10681
True	False	False	False	False	-793.673034667969	-3151.98486328125	279.503784179688	0.651874125003815	0.942127764225006	0.416109263896942	82.5357131958008	20799
True	False	False	False	False	-793.257263183594	-3086.09008789063	65.4393768310547	0.542437553405762	0.891523718833923	0.285190314054489	139.271179199219	8217
True	False	False	False	False	-767.432312011719	-3450.07836914063	125.333038330078	0.720809042453766	0.951235711574554	0.554278552532196	118.433631896973	13383
True	False	False	False	False	-695.719299316406	-3449.25463867188	17.7462711334229	0.739838838577271	0.941181302070618	0.6118004322052	56	896
True	False	False	False	False	-711.151062011719	-3423.51782226563	169.698715209961	0.71935898065567	0.920782089233398	0.550421357154846	107.633987426758	16468
True	False	False	False	False	-766.656860351563	-3383.03662109375	145.297592163086	0.53335177898407	0.943912863731384	0.276736497879028	100.908393859863	13219
True	False	False	False	False	-743.233703613281	-3383.45092773438	146.40673828125	0.782496511936188	0.957730650901794	0.885400652885437	102.477272033691	13527
True	False	False	False	False	-748.958679199219	-3349.86596679688	36.6016845703125	0.820213973522186	0.956876516342163	1	57.8484840393066	1909
True	False	False	False	False	-765.430480957031	-3333.80419921875	218.500961303711	0.573542177677155	0.948517501354218	0.316336572170258	73.2639617919922	14433
True	False	False	False	False	-730.066162109375	-3308.82250976563	258.430084228516	0.421404272317886	0.828481495380402	0.18992891907692	111.781112670898	26045
True	False	False	False	False	-750.08935546875	-3272.3974609375	135.315322875977	0.694893360137939	0.956667959690094	0.493137061595917	106.196723937988	12956
True	False	False	False	False	-766.166564941406	-3201.32861328125	16.6371288299561	0.665601134300232	0.938633382320404	0.438278526067734	81.5999984741211	1224
True	False	False	False	False	-753.212036132813	-3204.92944335938	313.887176513672	0.52782154083252	0.866634786128998	0.271718502044678	111.056533813477	31429
True	False	False	False	False	-747.667785644531	-3294.87963867188	14.4188451766968	0.719225645065308	0.935661971569061	0.550069808959961	116.153846740723	1510
True	False	False	False	False	-738.853576660156	-3288.609375	178.571853637695	0.64419037103653	0.909835994243622	0.404476493597031	186.366455078125	30005
True	False	False	False	False	-736.608520507813	-3242.91088867188	9.98227787017822	0.661957681179047	0.925817608833313	0.432207375764847	84.7777786254883	763
True	False	False	False	False	-733.89794921875	-3233.07446289063	84.2947845458984	0.685940802097321	0.892442464828491	0.475083559751511	172.210525512695	13088
True	False	False	False	False	-735.691528320313	-3163.09106445313	300.577453613281	0.454421579837799	0.861178040504456	0.21273647248745	88.2287826538086	23910
True	False	False	False	False	-731.464111328125	-3220.8251953125	29.9468326568604	0.707465767860413	0.93486762046814	0.520909607410431	91	2457
True	False	False	False	False	-729.714294433594	-3328.26440429688	14.4188451766968	0.742955923080444	0.934609174728394	0.622766435146332	66.2307662963867	861
True	False	False	False	False	-727.323791503906	-3034.51049804688	265.084930419922	0.780263602733612	0.96169102191925	0.850387275218964	81.468620300293	19471
True	False	False	False	False	-717.677490234375	-3346.30981445313	265.084930419922	0.664811551570892	0.961823999881744	0.436950713396072	82.4644317626953	19709
True	False	False	False	False	-697.020874023438	-3210.88061523438	15.5279874801636	0.647358953952789	0.922711372375488	0.409211099147797	55.9285697937012	783
True	False	False	False	False	-688.406311035156	-3365.93383789063	206.300399780273	0.635893940925598	0.950143754482269	0.392470061779022	80.7849426269531	15026
True	False	False	False	False	-684.527893066406	-3323.7001953125	150.843307495117	0.686367094516754	0.943680882453918	0.475914686918259	160.411758422852	21816
True	False	False	False	False	-684.090087890625	-3154.56274414063	259.539215087891	0.63703054189682	0.940325617790222	0.394082874059677	85.538459777832	20016
True	False	False	False	False	-677.377990722656	-3224.95336914063	286.158630371094	0.540407299995422	0.937619268894196	0.283277958631516	76.7635650634766	19805
True	False	False	False	False	-677.123413085938	-3426.76220703125	171.917007446289	0.719183564186096	0.928310334682465	0.549959003925323	186.709671020508	28940
True	False	False	False	False	-661.108276367188	-3396.76318359375	192.990692138672	0.807341575622559	0.95019268989563	1	81.9712677001953	14263
True	False	False	False	False	-659.261840820313	-3285.46142578125	12.2005615234375	0.768196105957031	0.939064502716064	0.742168962955475	70.8181838989258	779
True	False	False	False	False	-669.714416503906	-3052.71044921875	197.427261352539	0.615491211414337	0.946901321411133	0.365080237388611	117.16854095459	20856
True	False	False	False	False	-661.250061035156	-3127.833984375	339.397430419922	0.606914043426514	0.915412843227386	0.35436150431633	85.7156829833984	26229
True	False	False	False	False	-661.0390625	-3081.03369140625	75.4216537475586	0.625182271003723	0.943241596221924	0.377736806869507	117.073532104492	7961
True	False	False	False	False	-651.536926269531	-3346.20043945313	29.9468326568604	0.80851811170578	0.960098087787628	1	71.5925903320313	1933
True	False	False	False	False	-649.022827148438	-3467.25390625	384.872253417969	0.790215611457825	0.958109080791473	1	105.403457641602	36575
True	False	False	False	False	-589.666748046875	-3465.5869140625	248.447799682617	0.70443719625473	0.954178333282471	0.513930141925812	107.223213195801	24018
True	False	False	False	False	-643.650146484375	-3334.42724609375	185.226699829102	0.818756580352783	0.961559414863586	1	86.7964096069336	14495
True	False	False	False	False	-648.316284179688	-3271.09912109375	214.064392089844	0.59134703874588	0.929130613803864	0.33594736456871	140.476684570313	27112
True	False	False	False	False	-646.951477050781	-3288.53955078125	66.5485153198242	0.76893937587738	0.95444917678833	0.747088372707367	85.3666687011719	5122
True	False	False	False	False	-645.783752441406	-3164.314453125	16.6371288299561	0.76893937587738	0.938069105148315	0.747088372707367	49.7999992370605	747
True	False	False	False	False	-631.142395019531	-3449.16845703125	39.9291114807129	0.47912186384201	0.939567387104034	0.231170579791069	58.1111106872559	2092
True	False	False	False	False	-618.066345214844	-3404.44921875	197.427261352539	0.742949068546295	0.954385459423065	0.622741758823395	87.3258438110352	15544
True	False	False	False	False	-625.544189453125	-3365.9716796875	296.140899658203	0.797319829463959	0.956320762634277	1	101.16104888916	27010
True	False	False	False	False	-617.609130859375	-3326.26782226563	197.427261352539	0.691612005233765	0.960425019264221	0.486369162797928	77.7247161865234	13835
True	False	False	False	False	-592.67236328125	-3310.51416015625	95.3862075805664	0.790671706199646	0.951477408409119	1	178.662796020508	15365
True	False	False	False	False	-611.839294433594	-3230.82299804688	285.049468994141	0.581455826759338	0.92467987537384	0.324875563383102	117.330741882324	30154
True	False	False	False	False	-613.075866699219	-3183.9228515625	317.214599609375	0.710692226886749	0.953580498695374	0.528569459915161	80.4895095825195	23020
True	False	False	False	False	-604.030639648438	-3106.4521484375	192.990692138672	0.74869030714035	0.952719569206238	0.64448070526123	86.781608581543	15100
True	False	False	False	False	-603.132202148438	-3288.83984375	206.300399780273	0.702091932296753	0.956168830394745	0.508657395839691	101.451614379883	18870
True	False	False	False	False	-593.154418945313	-3257.63598632813	269.521484375	0.69501656293869	0.929358005523682	0.493394792079926	93.8806610107422	22813
True	False	False	False	False	-580.719604492188	-3322.27783203125	178.571853637695	0.686574578285217	0.930187046527863	0.476320087909698	103.111801147461	16601
True	False	False	False	False	-577.499389648438	-3517.640625	53.2388153076172	0.257652074098587	0.896820545196533	0.099067859351635	103.041664123535	4946
True	False	False	False	False	-524.057250976563	-3509.13549804688	190.772415161133	0.709010124206543	0.96294093132019	0.524546146392822	125.453491210938	21578
True	False	False	False	False	-568.396667480469	-3404.12670898438	219.610107421875	0.753714084625244	0.948489248752594	0.665484547615051	93.3888854980469	18491
True	False	False	False	False	-571.015380859375	-3113.42944335938	15.5279874801636	0.800106346607208	0.94487601518631	1	50.2857131958008	704
True	False	False	False	False	-562.594055175781	-3504.150390625	145.297592163086	0.757178783416748	0.939142346382141	0.681305050849915	135.022903442383	17688
True	False	False	False	False	-535.33935546875	-3472.38305664063	278.394622802734	0.738450586795807	0.945288896560669	0.6070836186409	102.350601196289	25690
True	False	False	False	False	-510.366729736328	-3438.61865234375	295.031768798828	0.672019302845001	0.950582504272461	0.4493328332901	104.657897949219	27839
True	False	False	False	False	-546.079895019531	-3423.689453125	173.026138305664	0.593835353851318	0.929174721240997	0.338806599378586	84.1410293579102	13126
True	False	False	False	False	-534.665649414063	-3410.42626953125	11.0914192199707	0.763594925403595	0.936281979084015	0.714360892772675	58.5	585
True	False	False	False	False	-522.982177734375	-3368.37524414063	222.937530517578	0.668774247169495	0.960299789905548	0.44368451833725	88.348258972168	17758
True	False	False	False	False	-551.4521484375	-3341.64428710938	271.739776611328	0.808773577213287	0.957141697406769	1	107.306121826172	26290
True	False	False	False	False	-512.113464355469	-3299.85791015625	100.931915283203	0.776127755641937	0.957231283187866	0.804006338119507	180.406600952148	16417
True	False	False	False	False	-545.2216796875	-3290.35302734375	237.356369018555	0.791627526283264	0.959669530391693	1	81.7009353637695	17484
True	False	False	False	False	-506.041290283203	-3284.453125	149.734161376953	0.646814525127411	0.965481817722321	0.408391445875168	89.7111129760742	12111
True	False	False	False	False	-531.569702148438	-3216.10424804688	459.184753417969	0.765733182430267	0.952247083187103	0.726765692234039	99.2681121826172	41097
True	False	False	False	False	-540.759948730469	-3136.7080078125	298.359191894531	0.817998826503754	0.950715184211731	1	78.7769546508789	21191
True	False	False	False	False	-535.239685058594	-3103.2744140625	161.934722900391	0.633890867233276	0.944987893104553	0.389651596546173	78.0273971557617	11392
True	False	False	False	False	-514.510620117188	-3243.09228515625	119.787330627441	0.80851811170578	0.956214725971222	1	84.4722213745117	9123
True	False	False	False	False	-492.270111083984	-3125.390625	188.554138183594	0.668572127819061	0.965571284294128	0.443336755037308	70.029411315918	11905
True	False	False	False	False	-488.647827148438	-3370.04052734375	164.153015136719	0.725604593753815	0.955545246601105	0.567497134208679	72.1351318359375	10676
True	False	False	False	False	-485.727233886719	-3317.8349609375	313.887176513672	0.775958359241486	0.948604762554169	0.802399456501007	100.901062011719	28555
True	False	False	False	False	-480.655578613281	-3420.61450195313	209.627822875977	0.628847420215607	0.942891359329224	0.382685959339142	79.4126968383789	15009
True	False	False	False	False	-442.676361083984	-3378.30322265625	16.6371288299561	0.76893937587738	0.938069105148315	0.747088372707367	54	810
True	False	False	False	False	-460.803741455078	-3378.13549804688	174.135284423828	0.604845106601715	0.907329976558685	0.351839423179626	88.8089141845703	13943
True	False	False	False	False	-443.945343017578	-3304.35522460938	208.518692016602	0.695448517799377	0.939170897006989	0.494300276041031	72.5265960693359	13635
True	False	False	False	False	-480.459747314453	-3237.90234375	218.500961303711	0.621502101421356	0.905851185321808	0.372858911752701	82.1319808959961	16180
True	False	False	False	False	-476.194610595703	-3271.43823242188	185.226699829102	0.718570590019226	0.942363321781158	0.548350036144257	82.1736526489258	13723
True	False	False	False	False	-445.589233398438	-3238.61108398438	33.2742576599121	0.803785860538483	0.948197305202484	1	58.6666679382324	1760
True	False	False	False	False	-472.780334472656	-3210.05981445313	266.194061279297	0.658056557178497	0.925808429718018	0.425860613584518	86.529167175293	20767
True	False	False	False	False	-436.730987548828	-3340.404296875	164.153015136719	0.702428579330444	0.956768572330475	0.5094074010849	81.2837829589844	12030
True	False	False	False	False	-424.255126953125	-3325.86791992188	76.5307922363281	0.759016990661621	0.940430998802185	0.690224945545197	175.565216064453	12114
True	False	False	False	False	-433.150695800781	-3225.79565429688	251.77522277832	0.749353468418121	0.948118388652802	0.647137463092804	84.8193817138672	19254
True	False	False	False	False	-423.000396728516	-3432.37475585938	242.902084350586	0.80342024564743	0.955194354057312	1	105.995429992676	23213
True	False	False	False	False	-420.655609130859	-3365.33276367188	105.36848449707	0.795948684215546	0.957610249519348	1	91.8736877441406	8728
True	False	False	False	False	-420.626892089844	-3454.009765625	110.914192199707	0.662379562854767	0.959413766860962	0.432903081178665	173.660003662109	17366
True	False	False	False	False	-405.776794433594	-3309.39282226563	344.943145751953	0.381187558174133	0.77272641658783	0.164553821086884	186.405151367188	57972
True	False	False	False	False	-406.908081054688	-3269.57373046875	214.064392089844	0.711488604545593	0.962346494197845	0.530497372150421	97.0103607177734	18723
True	False	False	False	False	-419.063262939453	-3108.98583984375	173.026138305664	0.723823487758636	0.957255184650421	0.562501490116119	74.2820510864258	11588
True	False	False	False	False	-413.683166503906	-3242.78247070313	188.554138183594	0.576569080352783	0.951807618141174	0.319570511579514	75.2294082641602	12789
True	False	False	False	False	-408.030090332031	-3162.71264648438	362.689422607422	0.583187282085419	0.953681588172913	0.326780796051025	101.363914489746	33146
True	False	False	False	False	-406.675354003906	-3291.73120117188	96.4953460693359	0.799865543842316	0.943129003047943	1	191.885055541992	16694
True	False	False	False	False	-404.868835449219	-3517.7763671875	226.264953613281	0.655701339244843	0.91186386346817	0.422102689743042	172.843139648438	35260
True	False	False	False	False	-394.156799316406	-3418.63696289063	190.772415161133	0.72429746389389	0.947454690933228	0.563820719718933	82.0232543945313	14108
True	False	False	False	False	-387.747833251953	-3286.90307617188	56.5662384033203	0.705394387245178	0.928291380405426	0.516114771366119	73.5098037719727	3749
True	False	False	False	False	-393.787078857422	-3196.4326171875	161.934722900391	0.823068141937256	0.956890642642975	1	76.691780090332	11197
True	False	False	False	False	-384.126556396484	-3089.93505859375	314.996307373047	0.767655253410339	0.955766618251801	0.738672494888306	136.225357055664	38688
True	False	False	False	False	-379.108612060547	-3341.27783203125	186.335845947266	0.745556116104126	0.952396154403687	0.63234680891037	76.0952377319336	12784
True	False	False	False	False	-376.166595458984	-3537.95043945313	24.401123046875	0.370570808649063	0.866627931594849	0.158241093158722	89.2727279663086	1964
True	False	False	False	False	-288.379058837891	-3527.36694335938	170.807861328125	0.714543700218201	0.950694620609283	0.538038432598114	125.928573608398	19393
True	False	False	False	False	-172.917663574219	-3527.25708007813	13.3097038269043	0.80851811170578	0.94014710187912	1	57.5833320617676	691
True	False	False	False	False	-53.5792121887207	-3531.90307617188	89.8404998779297	0.721652567386627	0.928418517112732	0.556551098823547	113.469139099121	9191
True	False	False	False	False	-29.4227600097656	-3531.0654296875	94.2770690917969	0.781477868556976	0.959713160991669	0.868022978305817	92.9411773681641	7900
True	False	False	False	False	5.25271892547607	-3526.85205078125	99.8227767944336	0.714016556739807	0.94951605796814	0.536720454692841	82.7888870239258	7451
True	False	False	False	False	40.6347503662109	-3528.16088867188	113.132476806641	0.705394387245178	0.917568981647491	0.516114771366119	119.725486755371	12212
True	False	False	False	False	-139.948425292969	-3525.84985351563	348.270568847656	0.485157519578934	0.827611982822418	0.235875070095062	105.270698547363	33055
True	False	False	False	False	-216.126556396484	-3518.81079101563	24.401123046875	0.741141617298126	0.941912531852722	0.616318583488464	63.8181800842285	1404
True	False	False	False	False	-367.743377685547	-3472.33666992188	190.772415161133	0.773247897624969	0.970141768455505	0.778759181499481	88.1627883911133	15164
True	False	False	False	False	-340.405944824219	-3434.14794921875	103.150199890137	0.769519209861755	0.934922754764557	0.751023590564728	189.33332824707	17608
True	False	False	False	False	-371.508483886719	-3367.658203125	321.651153564453	0.806675136089325	0.965965449810028	1	76.7241363525391	22250
True	False	False	False	False	-374.514923095703	-3245.31372070313	220.719253540039	0.669576227664948	0.960681319236755	0.445068925619125	98.9849243164063	19698
True	False	False	False	False	-363.114044189453	-3422.32348632813	181.899276733398	0.753896296024323	0.957453548908234	0.666286945343018	80.1280517578125	13141
True	False	False	False	False	-335.592681884766	-3397.76831054688	220.719253540039	0.461669474840164	0.808577835559845	0.218015134334564	150.487442016602	29947
True	False	False	False	False	-357.900970458984	-3221.52709960938	244.01123046875	0.712649166584015	0.960408449172974	0.533334612846375	86.0818176269531	18938
True	False	False	False	False	-360.312927246094	-3179.71875	128.660461425781	0.811424374580383	0.966347217559814	1	70.1120681762695	8133
True	False	False	False	False	-346.935882568359	-3303.99194335938	253.993499755859	0.688988149166107	0.962652206420898	0.4810850918293	160.401748657227	36732
True	False	False	False	False	-325.944885253906	-3265.09912109375	173.026138305664	0.692302107810974	0.948350131511688	0.487777471542358	90.8141021728516	14167
True	False	False	False	False	-324.791595458984	-3442.57348632813	114.241622924805	0.827207922935486	0.958498001098633	1	77.8349533081055	8017
True	False	False	False	False	-277.996063232422	-3440.25805664063	236.24723815918	0.677176296710968	0.951922178268433	0.458572238683701	96.5070419311523	20556
True	False	False	False	False	-312.570983886719	-3379.97875976563	200.754699707031	0.630933344364166	0.924975454807281	0.38554459810257	84.2651901245117	15252
True	False	False	False	False	-323.541168212891	-3346.8984375	259.539215087891	0.763940095901489	0.95475047826767	0.716308951377869	88.0982894897461	20615
True	False	False	False	False	-317.116546630859	-3200.08203125	404.836822509766	0.64349639415741	0.936332523822784	0.403450906276703	111.31233215332	40629
True	False	False	False	False	-304.728912353516	-3301.98974609375	236.24723815918	0.794529914855957	0.950023889541626	1	100.934272766113	21499
True	False	False	False	False	-294.606811523438	-3232.78686523438	349.379699707031	0.619412422180176	0.863714575767517	0.370128691196442	121.317459106445	38215
True	False	False	False	False	-303.896728515625	-3125.30004882813	245.120376586914	0.666991591453552	0.92266982793808	0.440633535385132	82.3891372680664	18208
True	False	False	False	False	-271.537414550781	-3375.90502929688	229.592376708984	0.620066702365875	0.94716340303421	0.370980530977249	86.4685974121094	17899
True	False	False	False	False	-255.27262878418	-3332.23974609375	341.61572265625	0.714543700218201	0.935222804546356	0.538038432598114	96.7759704589844	29807
True	False	False	False	False	-270.005889892578	-3109.80322265625	127.551322937012	0.795297622680664	0.966538786888123	1	91.0521774291992	10471
True	False	False	False	False	-255.148834228516	-3280.89331054688	236.24723815918	0.834710657596588	0.962943911552429	1	109.037559509277	23225
True	False	False	False	False	-255.050186157227	-3412.51953125	211.846115112305	0.79720938205719	0.944360613822937	1	90.9162292480469	17365
True	False	False	False	False	-244.372421264648	-3510.60717773438	135.315322875977	0.790392696857452	0.950828075408936	1	202.614761352539	24719
True	False	False	False	False	-123.950721740723	-3504.07568359375	24.401123046875	0.809059381484985	0.955780923366547	1	60.3636360168457	1328
True	False	False	False	False	-152.852951049805	-3479.62109375	123.114753723145	0.682342290878296	0.908722519874573	0.468174546957016	145.054046630859	16101
True	False	False	False	False	-243.780197143555	-3477.09130859375	24.401123046875	0.674680590629578	0.944578170776367	0.454059302806854	54.3181800842285	1195
True	False	False	False	False	-215.503875732422	-3455.55297851563	288.376892089844	0.672568500041962	0.922169864177704	0.450301140546799	135.723083496094	35288
True	False	False	False	False	-179.892059326172	-3411.51782226563	219.610107421875	0.435366153717041	0.825818955898285	0.199336558580399	137.368682861328	27199
True	False	False	False	False	-208.949691772461	-3387.38818359375	247.338653564453	0.756322979927063	0.956987500190735	0.677282512187958	90.2466354370117	20125
True	False	False	False	False	-199.885192871094	-3345.35180664063	292.8134765625	0.645347774028778	0.960844993591309	0.406196087598801	107.878784179688	28480
True	False	False	False	False	-202.876098632813	-3304.03881835938	17.7462711334229	0.820201992988586	0.947792708873749	1	55.125	882
True	False	False	False	False	-239.207153320313	-3235.38842773438	229.592376708984	0.781360387802124	0.953530251979828	0.866191923618317	93.7826080322266	19413
True	False	False	False	False	-238.767318725586	-3187.21704101563	117.569046020508	0.733056902885437	0.961488008499146	0.589631855487823	79.9811325073242	8478
True	False	False	False	False	-224.001281738281	-3302.42138671875	21.0736961364746	0.765837788581848	0.936461865901947	0.727394282817841	50.7894744873047	965
True	False	False	False	False	-189.264709472656	-3285.95751953125	56.5662384033203	0.733632326126099	0.939164698123932	0.591431677341461	96.1568603515625	4904
True	False	False	False	False	-218.71257019043	-3166.45922851563	309.450592041016	0.784062504768372	0.963514149188995	0.920788824558258	85.2401428222656	23782
True	False	False	False	False	-217.098419189453	-3262.64819335938	144.188446044922	0.759280562400818	0.959966003894806	0.691536962985992	93.976921081543	12217
True	False	False	False	False	-206.963714599609	-3249.33544921875	96.4953460693359	0.785221695899963	0.950154721736908	0.970463275909424	187.068969726563	16275
True	False	False	False	False	-214.247528076172	-3189.16943359375	58.7845230102539	0.775075852870941	0.947038888931274	0.794298112392426	59.3396224975586	3145
True	False	False	False	False	-208.693984985352	-3105.83374023438	118.678184509277	0.824438512325287	0.957141101360321	1	82.0560760498047	8780
True	False	False	False	False	-184.538421630859	-3318.13989257813	70.9850845336914	0.778467297554016	0.953661262989044	0.828254580497742	188.328125	12053
True	False	False	False	False	-181.350173950195	-3302.72241210938	80.9673614501953	0.826583564281464	0.961753726005554	1	209.109588623047	15265
True	False	False	False	False	-181.850677490234	-3226.93823242188	171.917007446289	0.785417377948761	0.960919916629791	1	74.3290328979492	11521
True	False	False	False	False	-175.166900634766	-3291	129.769607543945	0.693576455116272	0.933124482631683	0.490398943424225	122.264953613281	14305
True	False	False	False	False	-173.242568969727	-3387.35693359375	27.7285480499268	0.748627901077271	0.949588060379028	0.644232213497162	59.4000015258789	1485
True	False	False	False	False	-166.512481689453	-3312.07275390625	270.630645751953	0.460511922836304	0.832570612430573	0.217165067791939	125.266395568848	30565
True	False	False	False	False	-171.417541503906	-3159.82104492188	210.736968994141	0.835551202297211	0.968109607696533	1	87.3052597045898	16588
True	False	False	False	False	-165.46630859375	-3400.3857421875	24.401123046875	0.760120630264282	0.94915634393692	0.695777595043182	66.0454559326172	1453
True	False	False	False	False	-161.819107055664	-3450.21826171875	343.834014892578	0.613297820091248	0.917377471923828	0.362297743558884	86.9354858398438	26950
True	False	False	False	False	-113.437774658203	-3425.57739257813	287.267761230469	0.759648680686951	0.95574826002121	0.693383872509003	84.7258682250977	21944
True	False	False	False	False	-153.222076416016	-3259.55395507813	265.084930419922	0.639566123485565	0.940817952156067	0.397716820240021	108.631797790527	25963
True	False	False	False	False	-158.622207641602	-3205.58569335938	188.554138183594	0.709558069705963	0.946734964847565	0.525849580764771	87.5882339477539	14890
True	False	False	False	False	-153.00553894043	-3376.4384765625	271.739776611328	0.758783280849457	0.942856669425964	0.689068496227264	86.8489761352539	21278
True	False	False	False	False	-136.713272094727	-3323.69995117188	220.719253540039	0.830600321292877	0.9700807929039	1	83.3567810058594	16588
True	False	False	False	False	-134.472427368164	-3237.59106445313	258.430084228516	0.400552272796631	0.882206439971924	0.176470100879669	107.227470397949	24984
True	False	False	False	False	-141.602630615234	-3179.34790039063	252.884368896484	0.817160964012146	0.965003252029419	1	110.907897949219	25287
True	False	False	False	False	-140.989242553711	-3196.87475585938	21.0736961364746	0.819298386573792	0.952117681503296	1	68.2105255126953	1296
True	False	False	False	False	-131.999664306641	-3305.95532226563	49.9113883972168	0.669114470481873	0.954002916812897	0.444270879030228	64.0888900756836	2884
True	False	False	False	False	-121.141258239746	-3289.41040039063	252.884368896484	0.665830671787262	0.959081411361694	0.438665717840195	102.666664123535	23408
True	False	False	False	False	-123.362243652344	-3158.06518554688	258.430084228516	0.598550140857697	0.936164677143097	0.344309836626053	90.9785385131836	21198
True	False	False	False	False	-112.873077392578	-3488.58935546875	108.695907592773	0.755093216896057	0.929662108421326	0.671637296676636	172.928573608398	16947
True	False	False	False	False	-103.843032836914	-3374.43676757813	198.536407470703	0.667703568935394	0.953804969787598	0.441847681999207	105.324020385742	18853
True	False	False	False	False	-99.3921127319336	-3266.25415039063	53.2388153076172	0.844346523284912	0.963721692562103	1	55.8541679382324	2681
True	False	False	False	False	-107.388854980469	-3131.77905273438	196.318130493164	0.803080379962921	0.957730948925018	1	86.03955078125	15229
True	False	False	False	False	-101.612869262695	-3234.06005859375	191.881561279297	0.817883908748627	0.971110701560974	1	109.352600097656	18918
True	False	False	False	False	-97.3930969238281	-3349.54443359375	240.683807373047	0.786829590797424	0.947697401046753	1	92.5023040771484	20073
True	False	False	False	False	-91.5184020996094	-3522.01708984375	229.592376708984	0.655135333538055	0.940224766731262	0.421207576990128	111.903381347656	23164
True	False	False	False	False	48.1301536560059	-3498.55615234375	144.188446044922	0.740460157394409	0.94665139913559	0.613943874835968	148.630767822266	19322
True	False	False	False	False	-2.61873006820679	-3488.53198242188	195.208984375	0.704208076000214	0.944833815097809	0.513410031795502	116.943183898926	20582
True	False	False	False	False	11.729419708252	-3486.55737304688	88.7313537597656	0.691018760204315	0.970586776733398	0.485164731740952	88.2874984741211	7063
True	False	False	False	False	-59.5952262878418	-3484.62963867188	198.536407470703	0.499405711889267	0.804178357124329	0.247320145368576	169.581008911133	30355
True	False	False	False	False	-83.3762283325195	-3464.10375976563	135.315322875977	0.720069348812103	0.950423419475555	0.55230313539505	92.7213134765625	11312
True	False	False	False	False	-44.5947647094727	-3480.755859375	33.2742576599121	0.641462504863739	0.953722715377808	0.400467902421951	54.1333351135254	1624
True	False	False	False	False	50.756217956543	-3459.89599609375	192.990692138672	0.779273569583893	0.962562441825867	0.837717056274414	70.1494216918945	12206
True	False	False	False	False	-44.502197265625	-3451.03735351563	128.660461425781	0.759870648384094	0.954126596450806	0.694506108760834	66.9655151367188	7768
True	False	False	False	False	-69.7425003051758	-3340.0712890625	195.208984375	0.781058788299561	0.962242305278778	0.86162406206131	91.948860168457	16183
True	False	False	False	False	-82.8767395019531	-3109.21704101563	166.371292114258	0.797147572040558	0.955013632774353	1	92.0666656494141	13810
True	False	False	False	False	-77.069938659668	-3311.541015625	242.902084350586	0.823784232139587	0.958878993988037	1	79.977165222168	17515
True	False	False	False	False	-71.2035903930664	-3272.64599609375	306.123168945313	0.70901221036911	0.941426932811737	0.524551153182983	85.9420318603516	23720
True	False	False	False	False	-74.2661972045898	-3173.9560546875	192.990692138672	0.684303224086761	0.950989484786987	0.471916198730469	80.5919570922852	14023
True	False	False	False	False	-71.134391784668	-3237.24536132813	185.226699829102	0.73440557718277	0.960745334625244	0.593872606754303	106.538925170898	17792
True	False	False	False	False	-59.9720458984375	-3199.4658203125	239.574661254883	0.576326131820679	0.952377080917358	0.31930947303772	85.3287048339844	18431
True	False	False	False	False	-63.4819869995117	-3151.10375976563	122.005615234375	0.720566987991333	0.924689531326294	0.553630292415619	83.1636352539063	9148
True	False	False	False	False	-49.1718635559082	-3162.89379882813	163.043869018555	0.660857200622559	0.916182637214661	0.430401235818863	108.870750427246	16004
True	False	False	False	False	-49.0476493835449	-3409.00415039063	281.722045898438	0.721188604831696	0.942275047302246	0.555298447608948	86.5984268188477	21996
True	False	False	False	False	-8.28498649597168	-3447.9814453125	237.356369018555	0.582583487033844	0.902205109596252	0.32611483335495	72.8738327026367	15595
True	False	False	False	False	46.9195251464844	-3428.21215820313	281.722045898438	0.55346417427063	0.913759171962738	0.295821845531464	76.7637786865234	19498
True	False	False	False	False	-0.69892406463623	-3397.86743164063	334.960876464844	0.478980451822281	0.900580525398254	0.231061369180679	98.6026458740234	29778
True	False	False	False	False	34.8190078735352	-3377.89013671875	295.031768798828	0.64152330160141	0.949286639690399	0.400556564331055	84.8082733154297	22559
True	False	False	False	False	-44.4631576538086	-3362.46923828125	268.412353515625	0.763469576835632	0.956470966339111	0.713658273220062	90.7066116333008	21951
True	False	False	False	False	45.7290992736816	-3352.5947265625	165.262145996094	0.691344201564789	0.941838562488556	0.485824793577194	72.7315444946289	10837
True	False	False	False	False	-33.8376770019531	-3312.8916015625	226.264953613281	0.748391449451447	0.954584062099457	0.643293857574463	72.470588684082	14784
True	False	False	False	False	-26.2054214477539	-3121.38916015625	171.917007446289	0.804226338863373	0.954267740249634	1	77.1806488037109	11963
True	False	False	False	False	-21.4689979553223	-3187.57299804688	216.282684326172	0.712923526763916	0.959905624389648	0.534010291099548	72.2666702270508	14092
True	False	False	False	False	-18.8180198669434	-3338.953125	229.592376708984	0.781360387802124	0.947015941143036	0.866191923618317	75.9178771972656	15715
True	False	False	False	False	44.8130950927734	-3329.64477539063	190.772415161133	0.71159839630127	0.95687472820282	0.53076446056366	76.0348815917969	13078
True	False	False	False	False	4.09954786300659	-3314.248046875	177.462707519531	0.867519319057465	0.97669643163681	1	71.8625030517578	11498
True	False	False	False	False	-7.27885961532593	-3279.62963867188	272.848907470703	0.734609246253967	0.945327639579773	0.594520032405853	79.8170700073242	19635
True	False	False	False	False	6.48629665374756	-3253.01928710938	78.7490768432617	0.459982633590698	0.94048547744751	0.216777265071869	80.7746505737305	5735
True	False	False	False	False	-12.8161907196045	-3154.93920898438	192.990692138672	0.638333857059479	0.954137742519379	0.395944505929947	70.3563232421875	12242
True	False	False	False	False	-10.0727672576904	-3245.06591796875	290.595184326172	0.413283109664917	0.813218772411346	0.184605896472931	166.797714233398	43701
True	False	False	False	False	7.05504417419434	-3125.3359375	180.790130615234	0.716814994812012	0.953178703784943	0.543800354003906	92.8527603149414	15135
True	False	False	False	False	28.6673908233643	-3111.2529296875	197.427261352539	0.721013009548187	0.968924701213837	0.554826080799103	66.4325866699219	11825
True	False	False	False	False	29.9593200683594	-3271.19311523438	44.3656768798828	0.838416218757629	0.96039891242981	1	57.8250007629395	2313
True	False	False	False	False	31.4780464172363	-3205.53979492188	279.503784179688	0.690959393978119	0.962643325328827	0.485044449567795	78.9404754638672	19893
True	False	False	False	False	31.9117908477783	-3178.17431640625	13.3097038269043	0.685805439949036	0.934609174728394	0.474820286035538	44.25	531
True	False	False	False	False	38.283763885498	-3297.26953125	165.262145996094	0.819518387317657	0.961150467395782	1	69.5838928222656	10368
True	False	False	False	False	51.5514602661133	-3277.23583984375	245.120376586914	0.723842263221741	0.949292182922363	0.562553703784943	90.2941207885742	19955
True	False	False	False	False	40.9000511169434	-3234.7626953125	55.4570960998535	0.731203615665436	0.918677747249603	0.583928167819977	142.639999389648	7132
True	False	False	False	False	45.3224182128906	-3183.68920898438	17.7462711334229	0.762108087539673	0.940302610397339	0.706189274787903	53.9375	863
True	False	False	False	False	54.1911735534668	-3241.52685546875	191.881561279297	0.767745316028595	0.953659415245056	0.739249765872955	95.1040496826172	16453
True	False	False	False	False	-1849.30676269531	-2869.18823242188	100.931915283203	0.847731947898865	0.969454169273376	1	169.285720825195	15405
True	False	False	False	False	-1888.59838867188	-2832.11499023438	114.241622924805	0.657020628452301	0.896379828453064	0.42420107126236	172.572814941406	17775
True	False	False	False	False	-1880.25183105469	-2667.24926757813	322.760314941406	0.541415631771088	0.883910000324249	0.284226030111313	96.4295501708984	28061
True	False	False	False	False	-1888.6552734375	-2603.75537109375	21.0736961364746	0.717444062232971	0.946847438812256	0.54542076587677	57.2105255126953	1087
True	False	False	False	False	-1903.73034667969	-2601.67016601563	14.4188451766968	0.742955923080444	0.934609174728394	0.622766435146332	50.538459777832	657
True	False	False	False	False	-1879.67321777344	-2583.89233398438	359.361999511719	0.768874526023865	0.94334465265274	0.74665355682373	89.0061721801758	28838
True	False	False	False	False	-1878.11279296875	-2770.11889648438	108.695907592773	0.846498012542725	0.970586776733398	1	170.857147216797	16744
True	False	False	False	False	-1844.37841796875	-2751.009765625	86.513069152832	0.703991889953613	0.892475128173828	0.512920200824738	154.358978271484	12040
True	False	False	False	False	-1876.33715820313	-2711.15771484375	12.2005615234375	0.741141617298126	0.94014710187912	0.616318583488464	54	594
True	False	False	False	False	-1860.1240234375	-2660.39916992188	31.0559749603271	0.792491853237152	0.946757137775421	1	62.5357131958008	1751
True	False	False	False	False	-1858.43957519531	-2623.39428710938	23.2919807434082	0.35372668504715	0.898265779018402	0.148524671792984	47.238094329834	992
True	False	False	False	False	-1849.83972167969	-2680.14379882813	38.8199691772461	0.826309084892273	0.957971453666687	1	55.228572845459	1933
True	False	False	False	False	-1836.69213867188	-2713.5517578125	15.5279874801636	0.717676758766174	0.938069105148315	0.546022891998291	58.8571434020996	824
True	False	False	False	False	-1832.29345703125	-2660.38330078125	9.98227787017822	0.687235474586487	0.9244145154953	0.47761595249176	46.7777786254883	421
True	False	False	False	False	-1823.45935058594	-2827.14331054688	117.569046020508	0.826636910438538	0.962896168231964	1	171.179244995117	18145
True	False	False	False	False	-1821.18200683594	-2727.408203125	246.229507446289	0.483736425638199	0.821218311786652	0.234759926795959	157.720718383789	35014
True	False	False	False	False	-1813.84680175781	-2847.82958984375	22.1828384399414	0.755204319953918	0.946847438812256	0.672140836715698	66.3000030517578	1326
True	False	False	False	False	-1802.56799316406	-2838.72998046875	188.554138183594	0.771320164203644	0.933807492256165	0.763850271701813	94.6235275268555	16086
True	False	False	False	False	-1789.33068847656	-2804.97875976563	283.940338134766	0.739838838577271	0.943114697933197	0.6118004322052	111.203125	28468
True	False	False	False	False	-1781.94665527344	-2756.77392578125	207.409545898438	0.726581156253815	0.942990779876709	0.570281505584717	92.2352905273438	17248
True	False	False	False	False	-1769.81115722656	-2679.8505859375	265.084930419922	0.756412267684937	0.96669864654541	0.67769855260849	84.9330520629883	20299
True	False	False	False	False	-1766.42626953125	-2875.87182617188	283.940338134766	0.573896408081055	0.902961254119873	0.316712975502014	163.69921875	41907
True	False	False	False	False	-1614.20104980469	-2869.49169921875	88.7313537597656	0.769612729549408	0.946794211864471	0.751666605472565	156.0625	12485
True	False	False	False	False	-1751.98510742188	-2823.34155273438	23.2919807434082	0.792964518070221	0.946847438812256	1	47.6666679382324	1001
True	False	False	False	False	-1752.64172363281	-2736.0400390625	293.922607421875	0.493041694164276	0.922438263893127	0.242147624492645	92.0301895141602	24388
True	False	False	False	False	-1754.94458007813	-2699.13061523438	36.6016845703125	0.820213973522186	0.956876516342163	1	51.6363639831543	1704
True	False	False	False	False	-1755.294921875	-2533.87548828125	95.3862075805664	0.801153242588043	0.961163997650146	1	156.755813598633	13481
True	False	False	False	False	-1734.10485839844	-2726.42553710938	11.0914192199707	0.763594925403595	0.936281979084015	0.714360892772675	50.2000007629395	502
True	False	False	False	False	-1726.17651367188	-2789.9072265625	316.10546875	0.636489152908325	0.887582957744598	0.393313407897949	87.0070190429688	24797
True	False	False	False	False	-1720.57385253906	-2863.05883789063	124.223899841309	0.792491853237152	0.954369366168976	1	173.491073608398	19431
True	False	False	False	False	-1577.91223144531	-2851.19262695313	75.4216537475586	0.786078751087189	0.956738173961639	1	158.426467895508	10773
True	False	False	False	False	-1695.69689941406	-2819.6748046875	127.551322937012	0.804429352283478	0.958291947841644	1	167.782608032227	19295
True	False	False	False	False	-1679.56115722656	-2786.14306640625	94.2770690917969	0.757289707660675	0.93901127576828	0.681832194328308	160.694122314453	13659
True	False	False	False	False	-1688.17492675781	-2744.76513671875	297.250030517578	0.494485408067703	0.91243302822113	0.243312299251556	75.0820922851563	20122
True	False	False	False	False	-1677.29089355469	-2807.43188476563	25.5102653503418	0.815285325050354	0.956586837768555	1	59.2608680725098	1363
True	False	False	False	False	-1575.01293945313	-2793.1435546875	17.7462711334229	0.762108087539673	0.949675559997559	0.706189274787903	52.8125	845
True	False	False	False	False	-1553.69909667969	-2790.48706054688	105.36848449707	0.810243308544159	0.953156709671021	1	161.705261230469	15362
True	False	False	False	False	-1545.7138671875	-2848.8818359375	84.2947845458984	0.791891813278198	0.949011325836182	1	156.355270385742	11883
True	False	False	False	False	-743.398010253906	-2816.72875976563	106.477630615234	0.761617660522461	0.926355421543121	0.703567922115326	152.67707824707	14657
True	False	False	False	False	-967.552185058594	-2554.41357421875	11.0914192199707	0.763594925403595	0.936281979084015	0.714360892772675	53.5	535
True	False	False	False	False	-979.105346679688	-2553.912109375	39.9291114807129	0.633259892463684	0.946633875370026	0.388770014047623	64.1388854980469	2309
True	False	False	False	False	-1046.35827636719	-2550.3916015625	137.533599853516	0.778886377811432	0.941916823387146	0.833087623119354	160.580642700195	19912
True	False	False	False	False	-975.132507324219	-2540.92651367188	95.3862075805664	0.699230372905731	0.930634796619415	0.502371847629547	143.151168823242	12311
True	False	False	False	False	-133.990295410156	-2613.51489257813	97.6044921875	0.706740736961365	0.930443584918976	0.51922070980072	128.170455932617	11279
True	False	False	False	False	-1298.35546875	-2418.1708984375	143.079315185547	0.662772297859192	0.950138688087463	0.433552443981171	153.379852294922	19786
True	False	False	False	False	-1803.90417480469	-1959.24426269531	112.023338317871	0.726439833641052	0.915864825248718	0.569876611232758	165.633666992188	16729
True	False	False	False	False	-1552.5634765625	-2410.27905273438	65.4393768310547	0.797776877880096	0.956136703491211	1	137.50846862793	8113
True	False	False	False	False	-801.262573242188	-2305.85717773438	140.861022949219	0.810112833976746	0.958095729351044	1	157.338577270508	19982
True	False	False	False	False	-1137.556640625	-2101.29223632813	36.6016845703125	0.555856227874756	0.825042486190796	0.298184961080551	70.3030319213867	2320
True	False	False	False	False	-731.643798828125	-2086.134765625	76.5307922363281	0.809509754180908	0.950547099113464	1	145.31884765625	10027
True	False	False	False	False	-865.785095214844	-1947.98034667969	83.1856460571289	0.797147572040558	0.94770735502243	1	141.453338623047	10609
True	False	False	False	False	-841.720825195313	-1936.86804199219	84.2947845458984	0.770215749740601	0.925411581993103	0.755871534347534	137.394729614258	10442
True	False	False	False	False	-449.605346679688	-2007.69763183594	76.5307922363281	0.809509754180908	0.9591423869133	1	130.927536010742	9034
True	False	False	False	False	-146.097778320313	-1935.19592285156	131.987884521484	0.832409501075745	0.956187844276428	1	59.5546226501465	7087
True	False	False	False	False	-1780.98132324219	-1377.49169921875	205.191253662109	0.813563048839569	0.960745334625244	1	100.475677490234	18588
True	False	False	False	False	-1888.36499023438	-976.451232910156	77.6399383544922	0.673411130905151	0.899881660938263	0.451793849468231	127.214286804199	8905
True	False	False	False	False	-1848.03662109375	-550.740539550781	17.7462711334229	0.739838838577271	0.941181302070618	0.6118004322052	34.25	548
True	False	False	False	False	-1901.75109863281	-326.760162353516	83.1856460571289	0.755760967731476	0.963919818401337	0.674683451652527	129.960006713867	9747
True	False	False	False	False	-1869.52233886719	-498.665100097656	77.6399383544922	0.719287753105164	0.923125684261322	0.550233483314514	138.328567504883	9683
True	False	False	False	False	-1819.92272949219	-448.429870605469	85.4039306640625	0.71731162071228	0.941069543361664	0.545078694820404	110.389610290527	8500
True	False	False	False	False	-1796.67114257813	-169.823532104492	16.6371288299561	0.646814525127411	0.894671499729156	0.408391445875168	39.466667175293	592
True	False	False	False	False	-1769.78491210938	-1283	78.7490768432617	0.820758700370789	0.970590651035309	1	125.859153747559	8936
True	False	False	False	False	-1759.71887207031	-366.496734619141	210.736968994141	0.634247481822968	0.92821991443634	0.39015120267868	51.7999992370605	9842
True	False	False	False	False	-1731.72509765625	-1418.45788574219	255.102645874023	0.706931173801422	0.95905339717865	0.519663214683533	70.6391296386719	16247
True	False	False	False	False	-1569.16735839844	-1224.8740234375	126.442184448242	0.755112707614899	0.920802772045135	0.671725511550903	140.894729614258	16062
True	False	False	False	False	-1718.0791015625	-834.87890625	72.0942230224609	0.700715720653534	0.914954364299774	0.505614638328552	124.400001525879	8086
True	False	False	False	False	-1720.21887207031	-537.52001953125	131.987884521484	0.865928530693054	0.966234087944031	1	142.537811279297	16962
True	False	False	False	False	-1710.46252441406	-294.941192626953	226.264953613281	0.565061867237091	0.90401017665863	0.307479113340378	49.4215698242188	10082
True	False	False	False	False	-1669.21130371094	-471.689208984375	95.3862075805664	0.801153242588043	0.955932974815369	1	133.70930480957	11499
True	False	False	False	False	-1642.58618164063	-372.024658203125	79.8582229614258	0.760807573795319	0.925337374210358	0.699313879013062	125	9000
True	False	False	False	False	-1642.48400878906	-719.730163574219	72.0942230224609	0.790630877017975	0.955623149871826	1	123	7995
True	False	False	False	False	-1637.98559570313	-900.3671875	84.2947845458984	0.765837788581848	0.962134122848511	0.727394282817841	122	9272
True	False	False	False	False	-1636.9921875	-841.100036621094	63.2210922241211	0.74194610118866	0.926186740398407	0.619154751300812	121.754386901855	6940
True	False	False	False	False	-1620.43615722656	-614.147277832031	13.3097038269043	0.743378639221191	0.931919693946838	0.624296009540558	52.75	633
True	False	False	False	False	-1633.38940429688	-608.881958007813	183.008422851563	0.76558256149292	0.945473730564117	0.725864291191101	90.7818145751953	14979
True	False	False	False	False	-1624.16979980469	-440.950866699219	97.6044921875	0.750541150569916	0.955588459968567	0.651979506015778	136.386367797852	12002
True	False	False	False	False	-1598.47973632813	-353.993103027344	11.0914192199707	0.763594925403595	0.936281979084015	0.714360892772675	36.5999984741211	366
True	False	False	False	False	-1590.42114257813	-727.731079101563	135.315322875977	0.778218626976013	0.958095729351044	0.825467169284821	138.016387939453	16838
True	False	False	False	False	-1571.6142578125	-623.868103027344	90.9496383666992	0.788853049278259	0.934042155742645	1	130.292678833008	10684
True	False	False	False	False	-1563.42736816406	32.6599464416504	90.9496383666992	0.815059661865234	0.951972842216492	1	155.353652954102	12739
True	False	False	False	False	-1172.44104003906	-1600.00988769531	90.9496383666992	0.883979797363281	0.976058840751648	1	137.280487060547	11257
True	False	False	False	False	-1223.92907714844	-1512.34814453125	87.6222152709961	0.75999253988266	0.95036518573761	0.695125102996826	139.481018066406	11019
True	False	False	False	False	-1531.34155273438	-1456.10766601563	13.3097038269043	0.66390061378479	0.925560414791107	0.435427129268646	40.6666679382324	488
True	False	False	False	False	-1531.91284179688	-166.783447265625	102.041061401367	0.708863019943237	0.928100645542145	0.524197518825531	121.815216064453	11207
True	False	False	False	False	-1520.86450195313	-135.919219970703	160.825576782227	0.561405718326569	0.953395009040833	0.303749114274979	66.9793090820313	9712
True	False	False	False	False	-1499.51525878906	-1403.87731933594	83.1856460571289	0.879901885986328	0.975024342536926	1	120.053337097168	9004
True	False	False	False	False	-1272.24987792969	-1363.38208007813	72.0942230224609	0.762581646442413	0.941243708133698	0.708754479885101	128.753845214844	8369
True	False	False	False	False	-1481.38952636719	-1146.84460449219	69.8759460449219	0.807386338710785	0.959310948848724	1	128.222229003906	8078
True	False	False	False	False	-1461.15173339844	-333.748748779297	98.7136306762695	0.803272783756256	0.950154721736908	1	137.460678100586	12234
True	False	False	False	False	-1459.43017578125	-736.651062011719	163.043869018555	0.679437577724457	0.970225870609283	0.462731093168259	79.476188659668	11683
True	False	False	False	False	-1375.5302734375	-402.559936523438	218.500961303711	0.819248616695404	0.957856833934784	1	150.538070678711	29656
True	False	False	False	False	-1457.50170898438	-393.380035400391	117.569046020508	0.694364547729492	0.899380445480347	0.492033988237381	140.735855102539	14918
True	False	False	False	False	-1383.52270507813	-384.978942871094	13.3097038269043	0.743378639221191	0.942608833312988	0.624296009540558	50.6666679382324	608
True	False	False	False	False	-1375.47521972656	-1314.48046875	119.787330627441	0.72677618265152	0.931347370147705	0.570841550827026	143.175918579102	15463
True	False	False	False	False	-1256.54748535156	-1295.08447265625	80.9673614501953	0.798263490200043	0.949625492095947	1	126.904106140137	9264
True	False	False	False	False	-1359.61059570313	-861.1083984375	348.270568847656	0.553583204746246	0.936662316322327	0.295938938856125	61.8280258178711	19414
True	False	False	False	False	-1340.05615234375	-1272.68981933594	123.114753723145	0.755423963069916	0.923805415630341	0.673140406608582	143.225219726563	15898
True	False	False	False	False	-1294.63586425781	-1058.81372070313	76.5307922363281	0.781291306018829	0.94873970746994	0.865128993988037	127.420288085938	8792
True	False	False	False	False	-1281.29223632813	-552.987548828125	127.551322937012	0.761736512184143	0.967252373695374	0.704199910163879	113.582611083984	13062
True	False	False	False	False	-1276.00720214844	-1049.63220214844	72.0942230224609	0.725393772125244	0.938157379627228	0.566900193691254	128.553848266602	8356
True	False	False	False	False	-1219.15319824219	-1495.45166015625	88.7313537597656	0.795180141925812	0.951321005821228	1	133.725006103516	10698
True	False	False	False	False	-1185.97265625	-1170.26635742188	77.6399383544922	0.781193256378174	0.941879510879517	0.863637804985046	132.899993896484	9303
True	False	False	False	False	-1177.92492675781	-1579.42504882813	13.3097038269043	0.66390061378479	0.925560414791107	0.435427129268646	42.5833320617676	511
True	False	False	False	False	-1143.33276367188	-1515.62280273438	34.3833999633789	0.812275528907776	0.95572304725647	1	40.3548393249512	1251
True	False	False	False	False	-1156.75219726563	-1224.79846191406	69.8759460449219	0.795017898082733	0.938195943832397	1	137.33332824707	8652
True	False	False	False	False	-1163.92126464844	-777.783081054688	87.6222152709961	0.749889969825745	0.944664478302002	0.649311125278473	132.594940185547	10475
True	False	False	False	False	-1177.77307128906	-562.534301757813	88.7313537597656	0.71274322271347	0.916874647140503	0.533566176891327	129.300003051758	10344
True	False	False	False	False	-1165.23791503906	-498.717651367188	110.914192199707	0.727671027183533	0.91810667514801	0.573428332805634	142.580001831055	14258
True	False	False	False	False	-1160.17431640625	-791.751831054688	75.4216537475586	0.839752197265625	0.964830636978149	1	132.70588684082	9024
True	False	False	False	False	-1155.20556640625	-1437.65905761719	74.3125076293945	0.802791655063629	0.944477915763855	1	130.791046142578	8763
True	False	False	False	False	-1153.15771484375	-950.133422851563	117.569046020508	0.741474032402039	0.95252650976181	0.61748605966568	134.839630126953	14293
True	False	False	False	False	-1148.6123046875	-130.401962280273	106.477630615234	0.855291903018951	0.962637782096863	1	149.07292175293	14311
True	False	False	False	False	-1027.49353027344	-1885.69250488281	110.914192199707	0.748627901077271	0.961469709873199	0.644232213497162	132.279998779297	13228
True	False	False	False	False	-991.814636230469	-1424.24633789063	95.3862075805664	0.827333629131317	0.952751278877258	1	138.244186401367	11889
True	False	False	False	False	-1131.61511230469	-867.395202636719	74.3125076293945	0.73265278339386	0.934292435646057	0.588376104831696	124.791046142578	8361
True	False	False	False	False	-1127.69714355469	-192.392044067383	80.9673614501953	0.760632932186127	0.935072600841522	0.698408961296082	140.58903503418	10263
True	False	False	False	False	-1125.70446777344	-66.1674118041992	158.607299804688	0.835208594799042	0.959402859210968	1	57.2447547912598	8186
True	False	False	False	False	-1119.09814453125	-30.2273635864258	39.9291114807129	0.674418985843658	0.924696922302246	0.453590780496597	41.75	1503
True	False	False	False	False	-1116.51525878906	-1423.73510742188	75.4216537475586	0.769968271255493	0.944169759750366	0.754133403301239	127.617645263672	8678
True	False	False	False	False	-1077.16088867188	-1409.04113769531	70.9850845336914	0.790355026721954	0.946467161178589	1	128.203125	8205
True	False	False	False	False	-1103.56787109375	-1374.6787109375	82.0765075683594	0.809198617935181	0.949625492095947	1	134.418914794922	9947
True	False	False	False	False	-1069.50134277344	-1318.81140136719	15.5279874801636	0.800106346607208	0.94487601518631	1	36.2142868041992	507
True	False	False	False	False	-1090.29675292969	-835.14599609375	84.2947845458984	0.745215535163879	0.949773132801056	0.631068110466003	118.460525512695	9003
True	False	False	False	False	-1089.68237304688	-29.7322864532471	169.698715209961	0.614382565021515	0.955919146537781	0.363670200109482	62.2810440063477	9529
True	False	False	False	False	-1086.52526855469	-788.507202148438	215.173538208008	0.799697458744049	0.959710538387299	1	148.061859130859	28724
True	False	False	False	False	-1056.99353027344	-668.336242675781	73.203369140625	0.802794396877289	0.944058775901794	1	125.060607910156	8254
True	False	False	False	False	-1082.05126953125	-167.793334960938	108.695907592773	0.83582991361618	0.969129860401154	1	142.73469543457	13988
True	False	False	False	False	-1047.24755859375	-1265.72680664063	65.4393768310547	0.862820267677307	0.966921865940094	1	129.152542114258	7620
True	False	False	False	False	-1005.01989746094	-1057.88781738281	123.114753723145	0.798364579677582	0.956982910633087	1	138.02702331543	15321
True	False	False	False	False	-1027.14147949219	-924.095520019531	69.8759460449219	0.778005719184875	0.953308761119843	0.823125541210175	124.603172302246	7850
True	False	False	False	False	-1030.86376953125	-881.141418457031	74.3125076293945	0.827402949333191	0.951239705085754	1	121	8107
True	False	False	False	False	-1019.28674316406	-485.694702148438	80.9673614501953	0.760632932186127	0.953395128250122	0.698408961296082	113.054794311523	8253
True	False	False	False	False	-1018.95001220703	-347.352630615234	68.7667999267578	0.668374955654144	0.888757109642029	0.442998021841049	123.903228759766	7682
True	False	False	False	False	-1017.36102294922	-90.4738311767578	97.6044921875	0.819784700870514	0.957649946212769	1	148.352279663086	13055
True	False	False	False	False	-1005.79333496094	-930.375183105469	73.203369140625	0.747322142124176	0.934993386268616	0.639100313186646	120	7920
True	False	False	False	False	-983.789123535156	-369.159515380859	61.0028076171875	0.837460100650787	0.960947930812836	1	133.12727355957	7322
True	False	False	False	False	-990.979675292969	-173.971771240234	137.533599853516	0.688992559909821	0.942293882369995	0.481093883514404	86.5806427001953	10736
True	False	False	False	False	-981.5947265625	-1765.84411621094	117.569046020508	0.775075852870941	0.932971119880676	0.794298112392426	155.188674926758	16450
True	False	False	False	False	-920.143615722656	-1723.05224609375	80.9673614501953	0.826583564281464	0.961753726005554	1	137.16438293457	10013
True	False	False	False	False	-979.837524414063	-1499.46899414063	97.6044921875	0.846573948860168	0.961175799369812	1	138.875	12221
True	False	False	False	False	-932.712158203125	-1432.14782714844	112.023338317871	0.734947741031647	0.938972055912018	0.595599770545959	146.851486206055	14832
True	False	False	False	False	-909.095642089844	-1304.88171386719	89.8404998779297	0.690838992595673	0.901052713394165	0.484800934791565	138.66667175293	11232
True	False	False	False	False	-973.910461425781	-467.567687988281	99.8227767944336	0.754056692123413	0.944112837314606	0.666995942592621	131.111114501953	11800
True	False	False	False	False	-974.908447265625	-58.0176696777344	113.132476806641	0.84398877620697	0.965687274932861	1	158.362747192383	16153
True	False	False	False	False	-972.167236328125	-226.859390258789	94.2770690917969	0.856529116630554	0.963919818401337	1	136.45881652832	11599
True	False	False	False	False	-958.166687011719	-1240.33276367188	151.952453613281	0.791858732700348	0.945609331130981	1	145.540145874023	19939
True	False	False	False	False	-922.599426269531	-1139.39672851563	83.1856460571289	0.849229693412781	0.975463509559631	1	111.706665039063	8378
True	False	False	False	False	-938.330017089844	-924.689025878906	96.4953460693359	0.775108277797699	0.93901127576828	0.794588387012482	139.75862121582	12159
True	False	False	False	False	-952.712158203125	-760.710632324219	78.7490768432617	0.739793658256531	0.926972389221191	0.611645519733429	120.211265563965	8535
True	False	False	False	False	-941.334228515625	-910.742065429688	117.569046020508	0.793545544147491	0.943426370620728	1	143.962265014648	15260
True	False	False	False	False	-928.553833007813	-349.470184326172	75.4216537475586	0.839752197265625	0.956012189388275	1	132.588241577148	9016
True	False	False	False	False	-935.605712890625	-171.778732299805	131.987884521484	0.832409501075745	0.953985571861267	1	152.773101806641	18180
True	False	False	False	False	-924.324951171875	-76.2996063232422	79.8582229614258	0.787328362464905	0.936836361885071	1	131.555557250977	9472
True	False	False	False	False	-909.379516601563	-259.9736328125	102.041061401367	0.830349385738373	0.962394833564758	1	137.728256225586	12671
True	False	False	False	False	-907.049499511719	-931.68701171875	66.5485153198242	0.811298549175262	0.948977708816528	1	125.333335876465	7520
True	False	False	False	False	-874.394470214844	-927.867309570313	65.4393768310547	0.797776877880096	0.943983793258667	1	127.101692199707	7499
True	False	False	False	False	-893.52197265625	-600.988159179688	69.8759460449219	0.766303777694702	0.953661262989044	0.730220139026642	123.079368591309	7754
True	False	False	False	False	-894.198791503906	-450.056365966797	122.005615234375	0.769454181194305	0.959779739379883	0.750577867031097	139.263641357422	15319
True	False	False	False	False	-882.517578125	-739.905029296875	38.8199691772461	0.441676616668701	0.778363466262817	0.203700020909309	89	3115
True	False	False	False	False	-878.40625	-550.198669433594	61.0028076171875	0.837460100650787	0.964052259922028	1	129.090911865234	7100
True	False	False	False	False	-846.618957519531	-1384.10656738281	74.3125076293945	0.698115170001984	0.910104513168335	0.499964475631714	127.149253845215	8519
True	False	False	False	False	-843.248229980469	-703.862854003906	109.805053710938	0.795083343982697	0.952980697154999	1	134.676773071289	13333
True	False	False	False	False	-815.134765625	-1901.33471679688	79.8582229614258	0.815260469913483	0.961753726005554	1	142.513885498047	10261
True	False	False	False	False	-825.122619628906	-1833.52758789063	80.9673614501953	0.775890290737152	0.969966292381287	0.801759004592896	124.328765869141	9076
True	False	False	False	False	-811.3525390625	-1460.98425292969	82.0765075683594	0.735541641712189	0.920110464096069	0.597506582736969	142.013519287109	10509
True	False	False	False	False	-839.904113769531	-1416.533203125	72.0942230224609	0.833017647266388	0.964172780513763	1	127.723075866699	8302
True	False	False	False	False	-826.999450683594	-998.118347167969	73.203369140625	0.762958765029907	0.940846920013428	0.710821986198425	128.863632202148	8505
True	False	False	False	False	-817.738159179688	-1325.58471679688	86.513069152832	0.812731087207794	0.961495399475098	1	139.205123901367	10858
True	False	False	False	False	-815.840881347656	-392.642974853516	87.6222152709961	0.82315069437027	0.963311195373535	1	133	10507
True	False	False	False	False	-815.454956054688	-1448.09362792969	75.4216537475586	0.758873462677002	0.935463428497314	0.689513981342316	142.132354736328	9665
True	False	False	False	False	-810.546936035156	-1161.28894042969	76.5307922363281	0.754523038864136	0.957923710346222	0.669071316719055	113.898551940918	7859
True	False	False	False	False	-809.199523925781	-609.057800292969	75.4216537475586	0.645474910736084	0.887245357036591	0.406385600566864	123.676467895508	8410
True	False	False	False	False	-797.187072753906	-143.008941650391	99.8227767944336	0.827447116374969	0.963831067085266	1	148.411117553711	13357
True	False	False	False	False	-793.95751953125	-1547.68811035156	119.787330627441	0.80851811170578	0.953064560890198	1	147.157409667969	15893
True	False	False	False	False	-766.03125	-1505.53918457031	123.114753723145	0.689725339412689	0.902001798152924	0.482558608055115	144.792785644531	16072
True	False	False	False	False	-782.566040039063	-1124.20654296875	74.3125076293945	0.827402949333191	0.964830636978149	1	123.283584594727	8260
True	False	False	False	False	-793.874633789063	-369.808197021484	84.2947845458984	0.819298386573792	0.965293765068054	1	136.513153076172	10375
True	False	False	False	False	-780.470886230469	43.5969848632813	83.1856460571289	0.836992800235748	0.964687943458557	1	136.266662597656	10220
True	False	False	False	False	-762.547607421875	-1031.14916992188	196.318130493164	0.771363496780396	0.933334708213806	0.764171004295349	150.423721313477	26625
True	False	False	False	False	-740.129638671875	-737.170837402344	84.2947845458984	0.819298386573792	0.954442501068115	1	112.776313781738	8571
True	False	False	False	False	-718.369812011719	-540.984130859375	83.1856460571289	0.836992800235748	0.966567158699036	1	113.546669006348	8516
True	False	False	False	False	-761.325317382813	-38.9899024963379	92.0587844848633	0.83637547492981	0.963919818401337	1	141.927703857422	11780
True	False	False	False	False	-715.612915039063	-731.640563964844	79.8582229614258	0.776177406311035	0.938417673110962	0.804480254650116	126.319442749023	9095
True	False	False	False	False	-714.789978027344	-219.92236328125	110.914192199707	0.827440023422241	0.963398873806	1	147.529998779297	14753
True	False	False	False	False	-704.964172363281	-1307.76135253906	96.4953460693359	0.775108277797699	0.936525881290436	0.794588387012482	143.620697021484	12495
True	False	False	False	False	-653.181701660156	-993.994079589844	107.586769104004	0.705840885639191	0.908604323863983	0.517140507698059	137.896911621094	13376
True	False	False	False	False	-697.381530761719	-458.696960449219	118.678184509277	0.708746135234833	0.909933388233185	0.523920714855194	140.850463867188	15071
True	False	False	False	False	-688.954772949219	-19.6593399047852	82.0765075683594	0.855438649654388	0.970590651035309	1	146.810806274414	10864
True	False	False	False	False	-679.168334960938	-388.747924804688	129.769607543945	0.796257674694061	0.952634334564209	1	66.6923065185547	7803
True	False	False	False	False	-671.325866699219	-493.236450195313	112.023338317871	0.835714399814606	0.967305481433868	1	141.544555664063	14296
True	False	False	False	False	-647.612670898438	-1853.44458007813	28.8376903533936	0.778573036193848	0.952666342258453	0.82945716381073	36.730770111084	955
True	False	False	False	False	-475.973480224609	-1196.29895019531	83.1856460571289	0.781472206115723	0.957111597061157	0.867934346199036	139.546661376953	10466
True	False	False	False	False	-612.276000976563	-678.087463378906	98.7136306762695	0.745678246021271	0.925024628639221	0.63280725479126	131.101119995117	11668
True	False	False	False	False	-647.457153320313	-645.527709960938	75.4216537475586	0.839752197265625	0.956012189388275	1	128.602935791016	8745
True	False	False	False	False	-638.698120117188	-196.381332397461	115.350761413574	0.825085759162903	0.954821228981018	1	145.490386962891	15131
True	False	False	False	False	-645.529724121094	-40.5011177062988	77.6399383544922	0.821241796016693	0.961069166660309	1	136.399993896484	9548
True	False	False	False	False	-639.732727050781	37.3232955932617	120.896469116211	0.816004395484924	0.961469709873199	1	165.688079833984	18060
True	False	False	False	False	-606.373413085938	-1019.42144775391	73.203369140625	0.815053641796112	0.955285608768463	1	125.378784179688	8275
True	False	False	False	False	-592.776428222656	-935.915771484375	63.2210922241211	0.758609592914581	0.931575179100037	0.688213586807251	127.350875854492	7259
True	False	False	False	False	-552.384765625	-873.468017578125	83.1856460571289	0.781472206115723	0.949011325836182	0.867934346199036	123.893333435059	9292
True	False	False	False	False	-593.219421386719	-718.121398925781	106.477630615234	0.748652279376984	0.935932219028473	0.644329190254211	139.07292175293	13351
True	False	False	False	False	-561.113342285156	-302.670715332031	80.9673614501953	0.856437861919403	0.97037261724472	1	128.08219909668	9350
True	False	False	False	False	-555.468811035156	-689.65185546875	96.4953460693359	0.810468971729279	0.953504860401154	1	137.42529296875	11956
True	False	False	False	False	-549.996948242188	-371.423675537109	84.2947845458984	0.803074657917023	0.942323923110962	1	124.25	9443
True	False	False	False	False	-548.039001464844	-822.027587890625	73.203369140625	0.785923957824707	0.947432458400726	1	125.878784179688	8308
True	False	False	False	False	-508.187774658203	-687.923706054688	90.9496383666992	0.639473795890808	0.935324430465698	0.397583663463593	116.512191772461	9554
True	False	False	False	False	-519.426879882813	-263.648345947266	157.498153686523	0.762220680713654	0.96921706199646	0.706796109676361	54.7464790344238	7774
True	False	False	False	False	-528.431030273438	-37.0590667724609	85.4039306640625	0.818404853343964	0.96737265586853	1	145.714279174805	11220
True	False	False	False	False	-526.408813476563	-226.331832885742	170.807861328125	0.780350148677826	0.959653615951538	0.851559281349182	51.5584411621094	7940
True	False	False	False	False	-512.540344238281	-638.223022460938	114.241622924805	0.827207922935486	0.966195464134216	1	143.543685913086	14785
True	False	False	False	False	-505.752258300781	-902.860656738281	100.931915283203	0.721950054168701	0.922530174255371	0.557357847690582	136.626373291016	12433
True	False	False	False	False	-468.771514892578	-877.909057617188	73.203369140625	0.73655366897583	0.935463428497314	0.60079300403595	129.5	8547
True	False	False	False	False	-501.923431396484	-233.076934814453	137.533599853516	0.688992559909821	0.951348423957825	0.481093883514404	49.8709678649902	6184
True	False	False	False	False	-493.918731689453	-827.694091796875	78.7490768432617	0.803937435150146	0.94873970746994	1	127.478874206543	9051
True	False	False	False	False	-472.510681152344	-787.268493652344	83.1856460571289	0.879901885986328	0.975024342536926	1	135.853332519531	10189
True	False	False	False	False	-481.884582519531	-715.500732421875	79.8582229614258	0.815260469913483	0.953309655189514	1	126.083335876465	9078
True	False	False	False	False	-449.700469970703	-669.597473144531	98.7136306762695	0.792926847934723	0.950476765632629	1	135.179779052734	12031
True	False	False	False	False	-470.062255859375	-247.548812866211	206.300399780273	0.650538504123688	0.96245265007019	0.414049744606018	64.0053787231445	11905
True	False	False	False	False	-454.709289550781	-226.103240966797	86.513069152832	0.775300621986389	0.936585366725922	0.796320915222168	147.371795654297	11495
True	False	False	False	False	-452.044738769531	-421.490264892578	90.9496383666992	0.854409575462341	0.963311195373535	1	121.731704711914	9982
True	False	False	False	False	-449.660888671875	47.0072021484375	117.569046020508	0.793545544147491	0.963646411895752	1	171.056610107422	18132
True	False	False	False	False	-329.777008056641	-1396.42822265625	87.6222152709961	0.774631977081299	0.941267848014832	0.790380477905273	144.797470092773	11439
True	False	False	False	False	-388.615905761719	-1180.23181152344	190.772415161133	0.798061788082123	0.948399066925049	1	164.389541625977	28275
True	False	False	False	False	-388.8369140625	-1027.85998535156	102.041061401367	0.8570476770401	0.969454169273376	1	148.336959838867	13647
True	False	False	False	False	-415.720947265625	-597.263610839844	85.4039306640625	0.740752220153809	0.922046601772308	0.614958584308624	125.68830871582	9678
True	False	False	False	False	-441.896087646484	-589.356750488281	86.513069152832	0.686031520366669	0.914071679115295	0.475260227918625	128.602569580078	10031
True	False	False	False	False	-426.652557373047	-538.794799804688	77.6399383544922	0.765458166599274	0.945134520530701	0.725123286247253	125.128570556641	8759
True	False	False	False	False	-410.198150634766	48.4957695007324	72.0942230224609	0.865081131458282	0.968444228172302	1	141.907699584961	9224
True	False	False	False	False	-410.1279296875	-483.018585205078	126.442184448242	0.788381993770599	0.935454726219177	1	146.578948974609	16710
True	False	False	False	False	-396.898864746094	-305.221435546875	80.9673614501953	0.775890290737152	0.941481292247772	0.801759004592896	138.83561706543	10135
True	False	False	False	False	-392.279327392578	-966.785888671875	136.424453735352	0.860389649868011	0.97204315662384	1	152.731704711914	18786
True	False	False	False	False	-387.210144042969	-679.40283203125	103.150199890137	0.817960679531097	0.952430725097656	1	141.419357299805	13152
True	False	False	False	False	-381.856750488281	-1081.84606933594	126.442184448242	0.727187871932983	0.939497351646423	0.572028160095215	143	16302
True	False	False	False	False	-365.603576660156	-836.556335449219	13.3097038269043	0.80851811170578	0.94014710187912	1	34.5	414
True	False	False	False	False	-373.865417480469	-181.485656738281	170.807861328125	0.76231050491333	0.936327576637268	0.707281649112701	157.68830871582	24284
True	False	False	False	False	-349.648010253906	-686.236938476563	131.987884521484	0.832409501075745	0.961267530918121	1	148.504196166992	17672
True	False	False	False	False	-326.336608886719	-628.689880371094	104.259346008301	0.811947047710419	0.966595351696014	1	146.085113525391	13732
True	False	False	False	False	-328.3056640625	-358.002716064453	180.790130615234	0.701359331607819	0.940690577030182	0.507033050060272	54.5030670166016	8884
True	False	False	False	False	-328.204742431641	-565.828552246094	114.241622924805	0.803241491317749	0.953666865825653	1	144.378646850586	14871
True	False	False	False	False	-296.151153564453	-404.781982421875	210.736968994141	0.592952907085419	0.939310848712921	0.337789118289948	50.0736846923828	9514
True	False	False	False	False	-326.768768310547	23.9797229766846	14.4188451766968	0.805326879024506	0.942608833312988	1	32.230770111084	419
True	False	False	False	False	-320.15771484375	-307.928924560547	95.3862075805664	0.790671706199646	0.947246909141541	1	122.232559204102	10512
True	False	False	False	False	-293.105133056641	-1271.01196289063	79.8582229614258	0.815260469913483	0.953309655189514	1	139.66667175293	10056
True	False	False	False	False	-280.021789550781	-1521.0380859375	64.3302307128906	0.802213251590729	0.957729458808899	1	141.5	8207
True	False	False	False	False	-20.3167190551758	-1638.08203125	107.586769104004	0.864201188087463	0.974181652069092	1	159.649490356445	15486
True	False	False	False	False	-9.18352603912354	-1828.66076660156	80.9673614501953	0.856437861919403	0.965720891952515	1	150.890411376953	11015
True	False	False	False	False	10.6793642044067	-1722.00610351563	110.914192199707	0.827440023422241	0.957874178886414	1	174.490005493164	17449
True	False	False	False	False	51.5472869873047	-1578.39685058594	100.931915283203	0.810745477676392	0.952851355075836	1	154.274719238281	14039
True	False	False	False	False	9.35715484619141	-1449.14782714844	77.6399383544922	0.754616916179657	0.925719439983368	0.669491648674011	136.485717773438	9554
True	False	False	False	False	49.2159118652344	-1534.2626953125	120.896469116211	0.816004395484924	0.961469709873199	1	162.990829467773	17766
True	False	False	False	False	-51.4664039611816	-1436.43310546875	82.0765075683594	0.825832903385162	0.962030291557312	1	157.148651123047	11629
True	False	False	False	False	-265.763641357422	-1238.24243164063	69.8759460449219	0.795017898082733	0.943020343780518	1	139.222229003906	8771
True	False	False	False	False	-279.859649658203	-267.791748046875	136.424453735352	0.784597456455231	0.949292719364166	0.938117504119873	51.4634132385254	6330
True	False	False	False	False	-274.815032958984	-987.595153808594	79.8582229614258	0.739838838577271	0.912496626377106	0.6118004322052	120.319442749023	8663
True	False	False	False	False	-271.659912109375	-311.418884277344	165.262145996094	0.591047048568726	0.943539500236511	0.335604727268219	52.1342277526855	7768
True	False	False	False	False	-273.216888427734	-236.329498291016	138.64274597168	0.797355175018311	0.9561527967453	1	51.3120002746582	6414
True	False	False	False	False	-237.899063110352	-41.8438301086426	84.2947845458984	0.780941009521484	0.935523092746735	0.859888970851898	113.315788269043	8612
True	False	False	False	False	-236.853713989258	-1412.03955078125	107.586769104004	0.864201188087463	0.966074287891388	1	164.773193359375	15983
True	False	False	False	False	-44.9378509521484	-1435.58361816406	41.0382537841797	0.471150010824203	0.969133615493774	0.225081086158752	42.9459457397461	1589
True	False	False	False	False	17.2007083892822	-1427.96789550781	73.203369140625	0.815053641796112	0.946467161178589	1	141.530303955078	9341
True	False	False	False	False	-224.41357421875	-1379.88061523438	70.9850845336914	0.820201992988586	0.959310948848724	1	149.453125	9565
True	False	False	False	False	-192.29150390625	-1018.69854736328	125.333038330078	0.881226122379303	0.975844740867615	1	164.380523681641	18575
True	False	False	False	False	-234.357650756836	-564.3046875	119.787330627441	0.832143545150757	0.970658659934998	1	148.990737915039	16091
True	False	False	False	False	-235.952438354492	-311.40673828125	147.515884399414	0.80531108379364	0.965348243713379	1	164.894729614258	21931
True	False	False	False	False	-226.469390869141	7.01576471328735	19.9645557403564	0.725530564785004	0.936461865901947	0.56728732585907	35.5	639
True	False	False	False	False	-225.695190429688	-436.220458984375	257.320922851563	0.620834052562714	0.957350254058838	0.371983051300049	57.9870681762695	13453
True	False	False	False	False	-203.668838500977	-424.439086914063	9.98227787017822	0.754574596881866	0.933233201503754	0.669301986694336	34.3333320617676	309
True	False	False	False	False	-217.14241027832	-354.588256835938	90.9496383666992	0.778366804122925	0.938029229640961	0.827120900154114	130.82926940918	10728
True	False	False	False	False	-210.928924560547	-19.8571090698242	32.1651153564453	0.705485999584198	0.95063853263855	0.516324877738953	40.4137916564941	1172
True	False	False	False	False	-199.992004394531	-667.710083007813	76.5307922363281	0.70901221036911	0.921322405338287	0.524551153182983	143.637680053711	9911
True	False	False	False	False	-113.440689086914	-654.895874023438	107.586769104004	0.864201188087463	0.970127999782562	1	158.402069091797	15365
True	False	False	False	False	-172.758514404297	-514.789672851563	301.686614990234	0.764390647411346	0.94916969537735	0.718882203102112	70.3713226318359	19141
True	False	False	False	False	-185.825103759766	-240.676818847656	196.318130493164	0.792709290981293	0.96082329750061	1	178.242935180664	31549
True	False	False	False	False	-193.780181884766	-29.5124645233154	90.9496383666992	0.788853049278259	0.95036518573761	1	177.719512939453	14573
True	False	False	False	False	-184.652984619141	8.5116024017334	155.279876708984	0.789243400096893	0.943147778511047	1	194.192855834961	27187
True	False	False	False	False	-179.964065551758	-193.661743164063	73.203369140625	0.845833301544189	0.964172780513763	1	143.803024291992	9491
True	False	False	False	False	-172.776397705078	-147.779052734375	126.442184448242	0.775840818881989	0.930891215801239	0.801295220851898	163.535095214844	18643
True	False	False	False	False	-132.627960205078	-277.94384765625	88.7313537597656	0.769612729549408	0.946037769317627	0.751666605472565	131.162506103516	10493
True	False	False	False	False	-122.22624206543	-616.011535644531	137.533599853516	0.834446728229523	0.954867720603943	1	167.491928100586	20769
True	False	False	False	False	-120.633125305176	-257.240295410156	116.459907531738	0.868812024593353	0.971212029457092	1	167.647613525391	17603
True	False	False	False	False	-105.649055480957	-1351.51342773438	90.9496383666992	0.730561852455139	0.964395225048065	0.581985175609589	142	11644
True	False	False	False	False	-6.30789995193481	-1372.25354003906	86.513069152832	0.750372409820557	0.938369631767273	0.651284754276276	142.423080444336	11109
True	False	False	False	False	-33.2616577148438	-1327.7275390625	89.8404998779297	0.81622189283371	0.95595395565033	1	143.49382019043	11623
True	False	False	False	False	20.3731651306152	-1365.39501953125	92.0587844848633	0.798473179340363	0.964746832847595	1	150.337356567383	12478
True	False	False	False	False	-47.0130462646484	-1275.41064453125	114.241622924805	0.852263212203979	0.971212029457092	1	172.174758911133	17734
True	False	False	False	False	-89.4536972045898	-643.783569335938	78.7490768432617	0.863612174987793	0.9698326587677	1	143.690139770508	10202
True	False	False	False	False	-87.867317199707	-320.4580078125	93.1679229736328	0.772283971309662	0.951477408409119	0.771135985851288	161.452377319336	13562
True	False	False	False	False	-83.0188369750977	-267.908996582031	79.8582229614258	0.765261650085449	0.938852250576019	0.723958730697632	141.861114501953	10214
True	False	False	False	False	-82.97998046875	-57.7350845336914	78.7490768432617	0.820758700370789	0.959443032741547	1	166.042251586914	11789
True	False	False	False	False	-82.3267135620117	-24.5568161010742	13.3097038269043	0.80851811170578	0.94014710187912	1	38.4166679382324	461
True	False	False	False	False	-78.9526672363281	-1248.99096679688	84.2947845458984	0.755421161651611	0.92867386341095	0.673127472400665	135.697372436523	10313
True	False	False	False	False	21.428108215332	-1155.54357910156	72.0942230224609	0.790630877017975	0.958397746086121	1	136.123077392578	8848
True	False	False	False	False	43.9296951293945	-1102.67443847656	78.7490768432617	0.79235315322876	0.966567158699036	1	131.619720458984	9345
True	False	False	False	False	-60.6679916381836	-820.681640625	120.896469116211	0.850032269954681	0.968259692192078	1	166.79817199707	18181
True	False	False	False	False	-76.8787231445313	-442.200347900391	255.102645874023	0.765264093875885	0.964829206466675	0.723973035812378	65.6565246582031	15101
True	False	False	False	False	30.216157913208	-767.91650390625	113.132476806641	0.737173140048981	0.917244911193848	0.602828204631805	151.813720703125	15485
True	False	False	False	False	-29.890775680542	-521.130920410156	275.067199707031	0.834446728229523	0.963599860668182	1	71.754035949707	17795
True	False	False	False	False	-24.7242450714111	-453.993194580078	137.533599853516	0.770503997802734	0.927194058895111	0.757918477058411	160.887100219727	19950
True	False	False	False	False	38.7482032775879	-435.077301025391	16.6371288299561	0.76893937587738	0.947792708873749	0.747088372707367	35.6666679382324	535
True	False	False	False	False	47.404109954834	-716.439575195313	80.9673614501953	0.760632932186127	0.952727735042572	0.698408961296082	130.315063476563	9513
True	False	False	False	False	-71.2089538574219	-427.467834472656	48.80224609375	0.49821475148201	0.920174777507782	0.246344536542892	51.5681800842285	2269
True	False	False	False	False	-67.9787979125977	-271.651092529297	104.259346008301	0.754927635192871	0.935300529003143	0.670888781547546	170.723403930664	16048
True	False	False	False	False	-59.5003356933594	-215.73860168457	106.477630615234	0.794342398643494	0.965687274932861	1	156.9375	15066
True	False	False	False	False	-51.8763046264648	-157.33056640625	94.2770690917969	0.856529116630554	0.963919818401337	1	167.858825683594	14268
True	False	False	False	False	-44.8515396118164	-157.270248413086	46.5839614868164	0.465920805931091	0.964793384075165	0.221160635352135	47.738094329834	2005
True	False	False	False	False	-40.8966522216797	-332.548309326172	102.041061401367	0.845834851264954	0.967948973178864	1	165.739135742188	15248
True	False	False	False	False	7.11745023727417	-418.349609375	84.2947845458984	0.755421161651611	0.964166045188904	0.673127472400665	139.789474487305	10624
True	False	False	False	False	47.0157279968262	-134.810989379883	82.0765075683594	0.868169903755188	0.97037261724472	1	142.702697753906	10560
True	False	False	False	False	-18.3066139221191	-102.369186401367	78.7490768432617	0.832973837852478	0.965720891952515	1	147.873245239258	10499
True	False	False	False	False	-1881.50830078125	205.753982543945	197.427261352539	0.436343312263489	0.791336417198181	0.200007572770119	126.33708190918	22488
True	False	False	False	False	-1891.76245117188	1939.42114257813	217.391815185547	0.696749746799469	0.947222054004669	0.497048288583755	78.7755126953125	15440
True	False	False	False	False	-1874.2724609375	2013.61633300781	320.542022705078	0.601565062999725	0.925062596797943	0.347889482975006	124.674743652344	36031
True	False	False	False	False	-1828.54296875	631.800415039063	75.4216537475586	0.689140379428864	0.904452741146088	0.481388688087463	132.367645263672	9001
[truncated: 3,305 more rows]
