# Supplementary material for: Gene Delivery Mediated by Backbone-Degradable RAFT Copolymers
Source: Biomacromolecules. 2026 Feb 12;27(3):1846–56. doi: 10.1021/acs.biomac.5c01662 (PMC12977016; doi:10.1021/acs.biomac.5c01662)
Supplement: Supplementary file 2 [file bm5c01662_si_002.zip › Celigo Raw Data/Object (Cell)-Level Data/Blue/7-15-2024-9-07-49-PM_object_C6.csv]

Plate ID	PM_2024_07_15_PPP41-45_NP_5_10_20_PEIpro_200ngwell_U2OS_6k_Plate2
Plate Name
Plate Description
Scan ID	7/15/2024 9:07:49 PM
Scan Description
Scan Result ID	7/15/2024 9:07:49 PM
Scan Result Description
Software Version	5.1.0.0
Experiment Name
Application Name	Target 1
Plate Type	96-Well BD Falcon™ 353072 Plate
Acquisition Start/End Times	7/15/2024 9:07:49 PM - 7/15/2024 9:09:38 PM
Analysis Start Time	7/15/2024 9:07:49 PM
User ID	Local Administrator
Scan Area Object-Level Data CSV Report
Row	C
Column	6
Total	Class 1	Class 2	Class 3	Class 4	X Position (µm)	Y Position (µm)	Target 1: Area (µm²)	Target 1: Form Factor	Target 1: Smoothness	Target 1: Aspect Ratio	Target 1: Mean Intensity	Target 1: Integrated Intensity
True	False	False	False	False	-1939.88415527344	-2992.05102539063	100.931915283203	0.596105396747589	0.963957905769348	0.341442078351974	114.439559936523	10414
True	False	False	False	False	-1957.30847167969	-2991.38037109375	102.041061401367	0.520860850811005	0.898075997829437	0.265533328056335	150.108688354492	13810
True	False	False	False	False	-2011.72094726563	-2940.06225585938	106.477630615234	0.710245251655579	0.96386045217514	0.527493894100189	125.052085876465	12005
True	False	False	False	False	-2037.2900390625	-2935.67846679688	273.958068847656	0.307504147291183	0.952559530735016	0.12356574088335	146.987854003906	36306
True	False	False	False	False	-2075.11083984375	-2908.01489257813	92.0587844848633	0.492024302482605	0.937024891376495	0.24132989346981	149.397583007813	12400
True	False	False	False	False	-2099.146484375	-2889.4833984375	124.223899841309	0.410881578922272	0.921042859554291	0.183051988482475	145.616073608398	16309
True	False	False	False	False	-2132.2021484375	-2863.93286132813	90.9496383666992	0.469064682722092	0.931058347225189	0.223510771989822	148	12136
True	False	False	False	False	-2108.197265625	-2862.490234375	291.704345703125	0.521628737449646	0.905342280864716	0.266208678483963	162.193923950195	42657
True	False	False	False	False	-2138.51342773438	-2839.69848632813	168.589569091797	0.692292630672455	0.931903779506683	0.487758100032806	160.743423461914	24433
True	False	False	False	False	-2166.84765625	-2821.68286132813	256.211791992188	0.367201238870621	0.941932737827301	0.15626859664917	151.987014770508	35109
True	False	False	False	False	-2189.20947265625	-2801.52490234375	88.7313537597656	0.769612729549408	0.942663311958313	0.751666605472565	143.625	11490
True	False	False	False	False	-2212.17602539063	-2797.90307617188	171.917007446289	0.390016585588455	0.938631296157837	0.169920578598976	142.883865356445	22147
True	False	False	False	False	-2165.2900390625	-2795.09252929688	140.861022949219	0.723372578620911	0.963150382041931	0.561253368854523	103.551177978516	13151
True	False	False	False	False	-2222.7421875	-2772.99438476563	146.40673828125	0.580488204956055	0.923363566398621	0.32381671667099	147.037872314453	19409
True	False	False	False	False	-2265.66674804688	-2753.08935546875	84.2947845458984	0.430276364088058	0.928673982620239	0.195868417620659	146.184204101563	11110
True	False	False	False	False	-2292.14770507813	-2711.92895507813	219.610107421875	0.376857042312622	0.931731998920441	0.161960706114769	135.742431640625	26877
True	False	False	False	False	-2315.49584960938	-2690.9287109375	189.663269042969	0.519991815090179	0.941667497158051	0.264771044254303	160.725143432617	27484
True	False	False	False	False	-2364.28540039063	-2632.93139648438	658.830322265625	0.681333541870117	0.932275533676147	0.466270923614502	145.99494934082	86721
True	False	False	False	False	-2423.6396484375	-2584.32836914063	200.754699707031	0.650918900966644	0.966010510921478	0.414634615182877	161.287292480469	29193
True	False	False	False	False	-2485.08325195313	-2541.33056640625	26.6194076538086	0.359341382980347	0.901949465274811	0.151723966002464	147.58332824707	3542
True	False	False	False	False	-2480.66845703125	-2522.45581054688	600.045776367188	0.193417683243752	0.813419818878174	0.0705618262290955	147.112747192383	79588
True	False	False	False	False	-2537.4130859375	-2463.37280273438	133.097030639648	0.602182626724243	0.934772789478302	0.34862869977951	146.625	17595
True	False	False	False	False	-2576.0634765625	-2420.27197265625	88.7313537597656	0.591871082782745	0.947554409503937	0.336546957492828	149.262496948242	11941
True	False	False	False	False	-2605.72314453125	-2404.22607421875	75.4216537475586	0.440546751022339	0.924321055412292	0.202913492918015	145.367645263672	9885
True	False	False	False	False	-2622.50415039063	-2385.52954101563	27.7285480499268	0.4596928358078	0.940613627433777	0.216565191745758	148.080001831055	3702
True	False	False	False	False	-2642.322265625	-2358.87084960938	134.206176757813	0.458332598209381	0.89479273557663	0.215571910142899	140.363632202148	16984
True	False	False	False	False	-2665.52758789063	-2330.19677734375	125.333038330078	0.392039269208908	0.91813713312149	0.171165511012077	141.83186340332	16027
True	False	False	False	False	-2685.14990234375	-2305.92529296875	92.0587844848633	0.436719179153442	0.933088600635529	0.200266107916832	147.012054443359	12202
True	False	False	False	False	-2746.24926757813	-2225.76440429688	25.5102653503418	0.364941775798798	0.862842261791229	0.154954150319099	151.043472290039	3474
True	False	False	False	False	-2790.5517578125	-2161.84936523438	39.9291114807129	0.471643835306168	0.946992635726929	0.225454315543175	149.888885498047	5396
True	False	False	False	False	-2820.8603515625	-2118.57739257813	19.9645557403564	0.509459018707275	0.911731481552124	0.255700469017029	152.444442749023	2744
True	False	False	False	False	-2829.65991210938	-2076.64208984375	564.55322265625	0.242922127246857	0.85221129655838	0.0922487080097198	161.139495849609	82020
True	False	False	False	False	-2840.1923828125	-2014.7119140625	221.828384399414	0.526167690753937	0.901528537273407	0.270235925912857	106.339996337891	21268
True	False	False	False	False	-2823.53149414063	-2038.02685546875	161.934722900391	0.614810645580292	0.941804707050323	0.364213794469833	94.9109573364258	13857
True	False	False	False	False	-2873.28271484375	-2003.09826660156	1163.48986816406	0.172432407736778	0.750479221343994	0.0618912242352962	177.980941772461	186702
True	False	False	False	False	-2913.64013671875	-1970.26452636719	44.3656768798828	0.326892703771591	0.889327824115753	0.133748441934586	154.5	6180
True	False	False	False	False	-2919.06591796875	-1928.09912109375	556.789245605469	0.225935414433479	0.787606358528137	0.0846007540822029	148.342636108398	74468
True	False	False	False	False	-2907.78686523438	-1910.10864257813	80.9673614501953	0.671151578426361	0.931481838226318	0.447810232639313	97.1780853271484	7094
True	False	False	False	False	-2904.17651367188	-1986.10229492188	13.3097038269043	0.441305130720139	0.862804472446442	0.20344115793705	152.41667175293	1829
True	False	False	False	False	-2862.82568359375	-1966.74328613281	278.394622802734	0.39290463924408	0.913482487201691	0.171699911355972	115.693229675293	29039
True	False	False	False	False	-2884.16918945313	-1939.27001953125	187.44499206543	0.523405611515045	0.914969444274902	0.267778009176254	101.248519897461	17111
True	False	False	False	False	-2849.31616210938	-1938.57104492188	168.589569091797	0.807776212692261	0.958681583404541	1	119.960525512695	18234
True	False	False	False	False	-2840.29223632813	-1985.94799804688	195.208984375	0.750541150569916	0.938151180744171	0.651979506015778	111.965911865234	19706
True	False	False	False	False	-2822.07666015625	-1969.43359375	208.518692016602	0.508166134357452	0.87810206413269	0.254607915878296	112.547874450684	21159
True	False	False	False	False	-2830.4951171875	-1937.97094726563	145.297592163086	0.727887332439423	0.964153528213501	0.574057817459106	87.5648880004883	11471
True	False	False	False	False	-2857.9462890625	-1925.33447265625	33.2742576599121	0.464611649513245	0.943284869194031	0.220188051462173	57.1666679382324	1715
True	False	False	False	False	-2886.67578125	-1908.9775390625	156.389007568359	0.749318718910217	0.940434157848358	0.646997332572937	90.0567398071289	12698
True	False	False	False	False	-2820.4970703125	-1903.73400878906	149.734161376953	0.5634725689888	0.916256785392761	0.305851370096207	89.9777755737305	12147
True	False	False	False	False	-2819.64233398438	-2064.38818359375	95.3862075805664	0.866605937480927	0.976853132247925	1	102.383720397949	8805
True	False	False	False	False	-2806.63793945313	-2108.498046875	139.751892089844	0.782931506633759	0.951936304569244	0.893864810466766	171.174606323242	21568
True	False	False	False	False	-2806.17919921875	-2139.32495117188	145.297592163086	0.24638295173645	0.945095598697662	0.0938348844647408	148.870223999023	19502
True	False	False	False	False	-2790.16137695313	-2134.56787109375	296.140899658203	0.366043955087662	0.888223767280579	0.155594527721405	143.104873657227	38209
True	False	False	False	False	-2803.662109375	-2076.91186523438	36.6016845703125	0.740985691547394	0.952576816082001	0.61577296257019	72.5454559326172	2394
True	False	False	False	False	-2803.72583007813	-2004.234375	131.987884521484	0.809868931770325	0.960328042507172	1	86.050422668457	10240
True	False	False	False	False	-2802.96508789063	-2044.11315917969	189.663269042969	0.453048914670944	0.853706896305084	0.211748391389847	82.1169586181641	14042
True	False	False	False	False	-2791.44409179688	-2011.86682128906	108.695907592773	0.777484655380249	0.951756834983826	0.817557096481323	78.7857131958008	7721
True	False	False	False	False	-2792.0537109375	-1970.67346191406	176.353576660156	0.669554054737091	0.938539683818817	0.445030599832535	96.119499206543	15283
True	False	False	False	False	-2800.97583007813	-1945.85363769531	183.008422851563	0.801252424716949	0.941225230693817	1	111.284851074219	18362
True	False	False	False	False	-2791.25927734375	-1928.38977050781	126.442184448242	0.71930193901062	0.957804203033447	0.550270855426788	102.166664123535	11647
True	False	False	False	False	-2787.61572265625	-1910.69677734375	93.1679229736328	0.808093369007111	0.95036518573761	1	92.0833358764648	7735
True	False	False	False	False	-2782.45239257813	-1987.80700683594	69.8759460449219	0.851863503456116	0.968193054199219	1	87.523811340332	5514
True	False	False	False	False	-2778.224609375	-2085.10961914063	226.264953613281	0.711107194423676	0.928561329841614	0.529572129249573	84.3676452636719	17211
True	False	False	False	False	-2778.09643554688	-2035.79040527344	150.843307495117	0.660426199436188	0.950227379798889	0.429697334766388	82.3823547363281	11204
True	False	False	False	False	-2777.70434570313	-2180.2978515625	41.0382537841797	0.532243072986603	0.921619772911072	0.2757228910923	149.270263671875	5523
True	False	False	False	False	-2770.23217773438	-2161.462890625	205.191253662109	0.594631135463715	0.936935842037201	0.339727491140366	144.194595336914	26676
True	False	False	False	False	-2737.28662109375	-2129.86987304688	238.465515136719	0.735038697719574	0.962877690792084	0.595890700817108	108.679069519043	23366
True	False	False	False	False	-2767.94653320313	-1998.4228515625	9.98227787017822	0.785398185253143	0.931883156299591	1	73.7777786254883	664
True	False	False	False	False	-2774.62548828125	-1975.50598144531	94.2770690917969	0.817713499069214	0.960534572601318	1	88.6352920532227	7534
True	False	False	False	False	-2767.2783203125	-2123.34155273438	360.471130371094	0.32768502831459	0.742232203483582	0.134173080325127	101.021537780762	32832
True	False	False	False	False	-2726.60864257813	-2107.94116210938	188.554138183594	0.565629959106445	0.922124564647675	0.308063417673111	86.5764694213867	14718
True	False	False	False	False	-2760.45141601563	-2034.81384277344	110.914192199707	0.748627901077271	0.958391427993774	0.644232213497162	78.8199996948242	7882
True	False	False	False	False	-2765.54565429688	-1906.43908691406	194.099838256836	0.759800672531128	0.958165943622589	0.694151699542999	105.982856750488	18547
True	False	False	False	False	-2763.83154296875	-2007.69018554688	103.150199890137	0.658051252365112	0.94350278377533	0.42585214972496	140.365585327148	13054
True	False	False	False	False	-2755.068359375	-1961.17529296875	83.1856460571289	0.745481371879578	0.939210593700409	0.63206559419632	82.1999969482422	6165
True	False	False	False	False	-2757.76684570313	-1941.8994140625	110.914192199707	0.803114473819733	0.954649329185486	1	107.279998779297	10728
True	False	False	False	False	-2752.53491210938	-2094.28588867188	154.17073059082	0.68147999048233	0.949317336082458	0.466546475887299	73.0719451904297	10157
True	False	False	False	False	-2728.43701171875	-2061.77368164063	112.023338317871	0.743605971336365	0.953525602817535	0.625122964382172	69.6336669921875	7033
True	False	False	False	False	-2747.849609375	-2023.29736328125	54.3479537963867	0.746100842952728	0.956557810306549	0.634407699108124	87.2040786743164	4273
True	False	False	False	False	-2749.166015625	-1994.37524414063	122.005615234375	0.79117214679718	0.951931655406952	1	93.3272705078125	10266
True	False	False	False	False	-2747.744140625	-2056.37231445313	120.896469116211	0.630019009113312	0.933172404766083	0.384287714958191	81.9082565307617	8928
True	False	False	False	False	-2739.92724609375	-2043.81604003906	100.931915283203	0.776127755641937	0.951622247695923	0.804006338119507	78.989013671875	7188
True	False	False	False	False	-2743.80126953125	-1970.14514160156	118.678184509277	0.757112741470337	0.961044549942017	0.680991768836975	82.7289733886719	8852
True	False	False	False	False	-2739.91577148438	-1934.73999023438	145.297592163086	0.784818708896637	0.959453940391541	0.947113275527954	124.671752929688	16332
True	False	False	False	False	-2738.76196289063	-2016.42126464844	195.208984375	0.467659890651703	0.914140164852142	0.222458109259605	102.215911865234	17990
True	False	False	False	False	-2730.86010742188	-1985.54418945313	113.132476806641	0.713493883609772	0.944795966148376	0.535420715808868	82.1274490356445	8377
True	False	False	False	False	-2726.42236328125	-2150.40356445313	262.866638183594	0.684928894042969	0.903864145278931	0.473121732473373	155.430374145508	36837
True	False	False	False	False	-2723.10888671875	-2230.75	1243.34814453125	0.13351634144783	0.857415616512299	0.0465482175350189	168.783233642578	189206
True	False	False	False	False	-2675.33325195313	-2273.3779296875	84.2947845458984	0.721413135528564	0.930412232875824	0.555903851985931	142.131576538086	10802
True	False	False	False	False	-2695.82446289063	-2255.23999023438	23.2919807434082	0.725569725036621	0.94915634393692	0.567398190498352	111.095237731934	2333
True	False	False	False	False	-2717.28100585938	-2200.47875976563	145.297592163086	0.814000189304352	0.952451705932617	1	130.320617675781	17072
True	False	False	False	False	-2711.23974609375	-2004.69274902344	323.869445800781	0.704228579998016	0.92492413520813	0.513456463813782	103.284248352051	30159
True	False	False	False	False	-2719.71313476563	-1941.16882324219	82.0765075683594	0.825832903385162	0.964687943458557	1	81.8918914794922	6060
True	False	False	False	False	-2715.74755859375	-1929.57043457031	25.5102653503418	0.748013913631439	0.942926585674286	0.641803920269012	77.0869598388672	1773
True	False	False	False	False	-2715.74291992188	-1966.22485351563	169.698715209961	0.81309050321579	0.956087946891785	1	98.3986892700195	15055
True	False	False	False	False	-2712.37109375	-1912.49816894531	157.498153686523	0.719543635845184	0.943542718887329	0.550909161567688	101.161972045898	14365
True	False	False	False	False	-2708.861328125	-2085.45361328125	185.226699829102	0.54697585105896	0.90914922952652	0.289515018463135	80.4011993408203	13427
True	False	False	False	False	-2706.9951171875	-2029.9892578125	170.807861328125	0.586222052574158	0.893237829208374	0.330153375864029	79.8831176757813	12302
True	False	False	False	False	-2706.02490234375	-2238.69165039063	94.2770690917969	0.791837513446808	0.961875200271606	1	134.576477050781	11439
True	False	False	False	False	-2671.46362304688	-2237.0888671875	131.987884521484	0.819093108177185	0.968704640865326	1	85.0756301879883	10124
True	False	False	False	False	-2703.68579101563	-2053.46630859375	116.459907531738	0.786059260368347	0.962107300758362	1	83.6952362060547	8788
True	False	False	False	False	-2702.32470703125	-2213.57348632813	103.150199890137	0.803309321403503	0.960950613021851	1	92.6128997802734	8613
True	False	False	False	False	-2679.43481445313	-2214.99536132813	86.513069152832	0.852939069271088	0.969536304473877	1	84.1923065185547	6567
True	False	False	False	False	-2683.24731445313	-2159.8115234375	185.226699829102	0.426042556762695	0.894880890846252	0.193017542362213	61.9461059570313	10345
True	False	False	False	False	-2702.15356445313	-2138.6552734375	160.825576782227	0.666554629802704	0.937514305114746	0.43989109992981	82.1724166870117	11915
True	False	False	False	False	-2692.72045898438	-2120.45043945313	153.061584472656	0.640305399894714	0.896975159645081	0.39878585934639	82.1956558227539	11343
True	False	False	False	False	-2698.8779296875	-1928.36071777344	180.790130615234	0.756302773952484	0.942571759223938	0.677188336849213	103.220855712891	16825
True	False	False	False	False	-2698.42895507813	-2098.7490234375	113.132476806641	0.650641798973083	0.951235711574554	0.414208441972733	78.7647094726563	8034
True	False	False	False	False	-2682.6865234375	-2049.34521484375	170.807861328125	0.425296127796173	0.778169572353363	0.192518055438995	80.8246765136719	12447
True	False	False	False	False	-2696.03369140625	-1901.45495605469	90.9496383666992	0.58978283405304	0.923902869224548	0.33416560292244	80.9268264770508	6636
True	False	False	False	False	-2680.7509765625	-2192.98876953125	143.079315185547	0.685546875	0.949826419353485	0.474318087100983	74.5271301269531	9614
True	False	False	False	False	-2671.9951171875	-2174.71655273438	130.878753662109	0.772971868515015	0.950555682182312	0.776539385318756	99.4576263427734	11736
True	False	False	False	False	-2679.70092773438	-2100.80004882813	123.114753723145	0.746964454650879	0.944931328296661	0.637715458869934	94.9369354248047	10538
True	False	False	False	False	-2679.328125	-1999.279296875	155.279876708984	0.797418594360352	0.953982889652252	1	79.3714294433594	11112
True	False	False	False	False	-2675.55224609375	-2127.39038085938	113.132476806641	0.668162107467651	0.917737782001495	0.442632764577866	87.4215698242188	8917
True	False	False	False	False	-2670.41748046875	-2079.02685546875	154.17073059082	0.738690078258514	0.934624135494232	0.60789030790329	79.3812942504883	11034
True	False	False	False	False	-2674.875	-2024.04357910156	137.533599853516	0.735072493553162	0.95111745595932	0.595998883247375	62.0806465148926	7698
True	False	False	False	False	-2671.39501953125	-1967.90954589844	398.181945800781	0.242238089442253	0.742173850536346	0.0919363349676132	103.111419677734	37017
True	False	False	False	False	-2672.3720703125	-1929.54028320313	148.625015258789	0.463347285985947	0.884504914283752	0.219252124428749	75.2388076782227	10082
True	False	False	False	False	-2669.97583007813	-2256.57568359375	133.097030639648	0.729813098907471	0.950487554073334	0.579738736152649	98.6750030517578	11841
True	False	False	False	False	-2663.87744140625	-2213.06958007813	106.477630615234	0.739683151245117	0.942635953426361	0.611266613006592	69.8958358764648	6710
True	False	False	False	False	-2663.3916015625	-1948.94299316406	100.931915283203	0.836640954017639	0.969654679298401	1	108.164833068848	9843
True	False	False	False	False	-2669.27294921875	-1903.68395996094	282.831207275391	0.440871506929398	0.864904582500458	0.203139320015907	88.8078460693359	22646
True	False	False	False	False	-2663.1708984375	-2067.16625976563	31.0559749603271	0.733668208122253	0.941819429397583	0.591544389724731	65.8928604125977	1845
True	False	False	False	False	-2662.22583007813	-2310.56567382813	170.807861328125	0.62379777431488	0.908789694309235	0.375891149044037	160.071426391602	24651
True	False	False	False	False	-2648.20922851563	-2317.26733398438	12.2005615234375	0.563888907432556	0.900655031204224	0.306276768445969	91	1001
True	False	False	False	False	-2658.76025390625	-2288.24194335938	173.026138305664	0.495960116386414	0.881971180438995	0.244507238268852	113.352561950684	17683
True	False	False	False	False	-2655.91625976563	-2167.31420898438	88.7313537597656	0.653785407543182	0.92367821931839	0.419085085391998	66.6875	5335
True	False	False	False	False	-2655.4716796875	-2093.94506835938	224.046676635742	0.409114122390747	0.828506827354431	0.181914135813713	88.0247497558594	17781
True	False	False	False	False	-2654.83715820313	-2128.20288085938	149.734161376953	0.540159583091736	0.910345613956451	0.283045619726181	86.2148132324219	11639
True	False	False	False	False	-2654.78051757813	-2048.646484375	197.427261352539	0.533197462558746	0.900812566280365	0.276595175266266	88.6741561889648	15784
True	False	False	False	False	-2654.6904296875	-1999.82043457031	139.751892089844	0.754863798618317	0.949390709400177	0.67060112953186	91.8809509277344	11577
True	False	False	False	False	-2651.9755859375	-2018.87365722656	160.825576782227	0.631907939910889	0.913975358009338	0.386890918016434	78.0896530151367	11323
True	False	False	False	False	-2649.52783203125	-2199.19311523438	129.769607543945	0.787340879440308	0.940871953964233	1	81.4358978271484	9528
True	False	False	False	False	-2645.44677734375	-2070.02490234375	100.931915283203	0.810745477676392	0.952234208583832	1	78.4065933227539	7135
True	False	False	False	False	-2645.08374023438	-1933.14074707031	149.734161376953	0.72464644908905	0.954564452171326	0.564796566963196	84.7407379150391	11440
True	False	False	False	False	-2644.76904296875	-2301.70727539063	103.150199890137	0.793185532093048	0.950941801071167	1	136.387100219727	12684
True	False	False	False	False	-2644.64428710938	-2337.8505859375	109.805053710938	0.703859448432922	0.946466624736786	0.512620806694031	144.707077026367	14326
True	False	False	False	False	-2622.42138671875	-2266.58129882813	126.442184448242	0.746769428253174	0.952090442180634	0.63696414232254	82.5789489746094	9414
True	False	False	False	False	-2636.46362304688	-2220.091796875	107.586769104004	0.717643678188324	0.934207618236542	0.545937120914459	86.8659820556641	8426
True	False	False	False	False	-2642.6142578125	-2173.18530273438	116.459907531738	0.687813937664032	0.940752148628235	0.478755712509155	67.5047607421875	7088
True	False	False	False	False	-2640.125	-2130.90356445313	103.150199890137	0.737817108631134	0.94951605796814	0.604963421821594	82.7311859130859	7694
True	False	False	False	False	-2638.919921875	-2147.77465820313	110.914192199707	0.748627901077271	0.963646411895752	0.644232213497162	64.4100036621094	6441
True	False	False	False	False	-2631.99462890625	-2111.58032226563	87.6222152709961	0.574860095977783	0.92128324508667	0.317739814519882	52.4430389404297	4143
True	False	False	False	False	-2637.27392578125	-1908.4755859375	105.36848449707	0.549099147319794	0.931222796440125	0.291562587022781	73.5368423461914	6986
True	False	False	False	False	-2637.09741210938	-2034.57885742188	92.0587844848633	0.83637547492981	0.959608733654022	1	76.1325302124023	6319
True	False	False	False	False	-2636.71899414063	-1982.58471679688	103.150199890137	0.760025501251221	0.962017238140106	0.695292770862579	91.1827926635742	8480
True	False	False	False	False	-2629.49780273438	-1960.42724609375	165.262145996094	0.621906816959381	0.912539303302765	0.373390942811966	96.8724822998047	14434
True	False	False	False	False	-2625.82055664063	-2191.46801757813	151.952453613281	0.728061437606812	0.940850257873535	0.574565887451172	75.2919692993164	10315
True	False	False	False	False	-2624.77514648438	-2248.89331054688	129.769607543945	0.818419456481934	0.951108157634735	1	91.0170974731445	10649
True	False	False	False	False	-2624.26928710938	-2159.81323242188	86.513069152832	0.455568343400955	0.883103787899017	0.21356475353241	72.1282043457031	5626
True	False	False	False	False	-2622.01611328125	-2360.33544921875	256.211791992188	0.418796390295029	0.910284221172333	0.18820795416832	142.787872314453	32984
True	False	False	False	False	-2604.0849609375	-2356.36572265625	37.7108268737793	0.748016774654388	0.959428310394287	0.64181524515152	84.7647094726563	2882
True	False	False	False	False	-2613.18188476563	-2289.34619140625	149.734161376953	0.717432796955109	0.938514590263367	0.545391619205475	77.1777801513672	10419
True	False	False	False	False	-2621.80615234375	-2088.62548828125	197.427261352539	0.583004176616669	0.924404799938202	0.326578676700592	84.5842666625977	15056
True	False	False	False	False	-2619.43676757813	-1995.76696777344	246.229507446289	0.525369226932526	0.891052067279816	0.269523054361343	84.7882919311523	18823
True	False	False	False	False	-2619.13354492188	-2049.08764648438	79.8582229614258	0.715662121772766	0.924474954605103	0.540858566761017	98.2916641235352	7077
True	False	False	False	False	-2618.50048828125	-2224.94067382813	103.150199890137	0.74689644575119	0.934366703033447	0.637453377246857	87.1612930297852	8106
True	False	False	False	False	-2611.17578125	-2201.4921875	86.513069152832	0.812731087207794	0.958927392959595	1	93.0128173828125	7255
True	False	False	False	False	-2613.37158203125	-2135.22192382813	207.409545898438	0.443764001131058	0.928568005561829	0.205159217119217	76.4117660522461	14289
True	False	False	False	False	-2618.1357421875	-1932.42736816406	153.061584472656	0.740749657154083	0.943195879459381	0.614949762821198	83.2028961181641	11482
True	False	False	False	False	-2610.94653320313	-2178.19262695313	174.135284423828	0.569272994995117	0.908368349075317	0.311840862035751	103.955413818359	16321
True	False	False	False	False	-2608.95629882813	-2336.41577148438	138.64274597168	0.627273559570313	0.917327761650085	0.380549311637878	100.71199798584	12589
True	False	False	False	False	-2608.74951171875	-2158.97485351563	84.2947845458984	0.819298386573792	0.960834741592407	1	87.1447372436523	6623
True	False	False	False	False	-2608.68920898438	-2109.92797851563	88.7313537597656	0.616402626037598	0.95934933423996	0.366245150566101	59.9500007629395	4796
True	False	False	False	False	-2608.150390625	-2079.78393554688	106.477630615234	0.770989894866943	0.947612226009369	0.761425018310547	86.78125	8331
True	False	False	False	False	-2605.89086914063	-2068.59521484375	112.023338317871	0.516812026500702	0.947610855102539	0.262000173330307	71.2475280761719	7196
True	False	False	False	False	-2603.6513671875	-2385.912109375	85.4039306640625	0.765360891819	0.952055633068085	0.724545955657959	156.038955688477	12015
True	False	False	False	False	-2602.826171875	-2368.54833984375	39.9291114807129	0.849917888641357	0.964570224285126	1	94.3611145019531	3397
True	False	False	False	False	-2603.10424804688	-2315.08325195313	196.318130493164	0.542323410511017	0.90183961391449	0.285082459449768	85.1977386474609	15080
True	False	False	False	False	-2596.60620117188	-2238.833984375	156.389007568359	0.803114473819733	0.96180784702301	1	69.9645385742188	9865
True	False	False	False	False	-2598.14428710938	-2042.36218261719	259.539215087891	0.441638469696045	0.893056571483612	0.20367343723774	73.6068344116211	17224
True	False	False	False	False	-2602.923828125	-1971.81958007813	323.869445800781	0.383313685655594	0.803746938705444	0.165836289525032	97.2910995483398	28409
True	False	False	False	False	-2598.13842773438	-2210.62646484375	136.424453735352	0.784597456455231	0.952722728252411	0.938117504119873	79.6747970581055	9800
True	False	False	False	False	-2596.09741210938	-2125.7578125	102.041061401367	0.700421154499054	0.957397043704987	0.504968225955963	75.6413040161133	6959
True	False	False	False	False	-2597.9677734375	-1901.78344726563	191.881561279297	0.722079694271088	0.953855812549591	0.557710230350494	102.653182983398	17759
True	False	False	False	False	-2597.00024414063	-2012.36059570313	148.625015258789	0.642023265361786	0.936150014400482	0.401286989450455	90.723876953125	12157
True	False	False	False	False	-2596.06567382813	-2418.3125	43.256534576416	0.492153942584991	0.939062297344208	0.241433933377266	147.205123901367	5741
True	False	False	False	False	-2567.47607421875	-2413.17895507813	53.2388153076172	0.80851811170578	0.953352153301239	1	107.270835876465	5149
True	False	False	False	False	-2589.99755859375	-2387.47583007813	104.259346008301	0.577839434146881	0.949404835700989	0.32093945145607	124.904258728027	11741
True	False	False	False	False	-2595.39184570313	-2278.435546875	130.878753662109	0.649014532566071	0.94390606880188	0.411719381809235	68.3898315429688	8070
True	False	False	False	False	-2591.28784179688	-2145.4892578125	134.206176757813	0.751862764358521	0.95046865940094	0.657500267028809	81.6942138671875	9885
True	False	False	False	False	-2596.01342773438	-2099.00756835938	89.8404998779297	0.779232859611511	0.964746832847595	0.837222635746002	59.4938278198242	4819
True	False	False	False	False	-2586.3173828125	-2262.66137695313	186.335845947266	0.698648571968079	0.953940153121948	0.501113057136536	82.1130981445313	13795
True	False	False	False	False	-2585.62255859375	-2168.2568359375	151.952453613281	0.687491834163666	0.931588530540466	0.478120416402817	74.4744491577148	10203
True	False	False	False	False	-2585.501953125	-2354.78833007813	253.993499755859	0.782901644706726	0.952224016189575	0.893259048461914	103.554588317871	23714
True	False	False	False	False	-2583.5537109375	-2317.27587890625	110.914192199707	0.803114473819733	0.950800597667694	1	76.8499984741211	7685
True	False	False	False	False	-2584.41064453125	-2117.59057617188	110.914192199707	0.727671027183533	0.940560340881348	0.573428332805634	69.9000015258789	6990
True	False	False	False	False	-2583.01611328125	-2188.30493164063	187.44499206543	0.648789823055267	0.928345084190369	0.411377519369125	81.2662734985352	13734
True	False	False	False	False	-2582.12768554688	-2084.984375	105.36848449707	0.795948684215546	0.959238529205322	1	55.5157890319824	5274
True	False	False	False	False	-2581.7568359375	-2405.12280273438	192.990692138672	0.544744253158569	0.923642814159393	0.287379741668701	151.224136352539	26313
True	False	False	False	False	-2574.48657226563	-2378.31787109375	133.097030639648	0.516338169574738	0.909361362457275	0.261589676141739	83.3833312988281	10006
True	False	False	False	False	-2577.61352539063	-2051.08764648438	112.023338317871	0.695196688175201	0.960102736949921	0.493771970272064	74.2673263549805	7501
True	False	False	False	False	-2578.9970703125	-1961.47729492188	102.041061401367	0.761244773864746	0.955585777759552	0.701598525047302	80.989128112793	7451
True	False	False	False	False	-2577.91943359375	-1929.48413085938	191.881561279297	0.46624544262886	0.79713773727417	0.221402361989021	92.2601165771484	15961
True	False	False	False	False	-2576.18530273438	-2028.31506347656	102.041061401367	0.794671595096588	0.952967822551727	1	81.3695678710938	7486
True	False	False	False	False	-2572.47241210938	-2297.14306640625	106.477630615234	0.770989894866943	0.951460897922516	0.761425018310547	73.9791641235352	7102
True	False	False	False	False	-2567.296875	-2223.15161132813	206.300399780273	0.506357610225677	0.872731983661652	0.253087073564529	74.2311859130859	13807
True	False	False	False	False	-2572.259765625	-2136.1689453125	97.6044921875	0.819784700870514	0.957018911838531	1	66.2159118652344	5827
True	False	False	False	False	-2572.36450195313	-2010.77624511719	137.533599853516	0.821350634098053	0.954470753669739	1	87.3064498901367	10826
True	False	False	False	False	-2571.49169921875	-1946.36108398438	133.097030639648	0.737667322158813	0.954983711242676	0.604465067386627	97.8249969482422	11739
True	False	False	False	False	-2566.62426757813	-2158.89282226563	167.480438232422	0.655599415302277	0.957964837551117	0.42194128036499	82.5364227294922	12463
True	False	False	False	False	-2565.37109375	-2452.2333984375	207.409545898438	0.173835441470146	0.94833642244339	0.0624619014561176	146.55615234375	27406
True	False	False	False	False	-2548.81689453125	-2450.15747070313	70.9850845336914	0.790355026721954	0.945740580558777	1	128.515625	8225
True	False	False	False	False	-2565.123046875	-2342.87841796875	105.36848449707	0.786068022251129	0.957874178886414	1	71.2947387695313	6773
True	False	False	False	False	-2562.73022460938	-2435.20922851563	90.9496383666992	0.58978283405304	0.951931655406952	0.33416560292244	121.987808227539	10003
True	False	False	False	False	-2543.11328125	-2432.0810546875	113.132476806641	0.733632326126099	0.928569674491882	0.591431677341461	88.6176452636719	9039
True	False	False	False	False	-2555.26220703125	-2398.83984375	134.206176757813	0.679236888885498	0.970405101776123	0.462359219789505	96.4462814331055	11670
True	False	False	False	False	-2555.79321289063	-2324.01635742188	107.586769104004	0.581125319004059	0.929355204105377	0.324513405561447	51.8762893676758	5032
True	False	False	False	False	-2557.10791015625	-2255.53759765625	174.135284423828	0.681649744510651	0.932387113571167	0.466866105794907	73.7070083618164	11572
True	False	False	False	False	-2560.44970703125	-2107.68920898438	129.769607543945	0.693576455116272	0.95442408323288	0.490398943424225	70.6581192016602	8267
True	False	False	False	False	-2562.44506835938	-2060.80419921875	114.241622924805	0.693129122257233	0.951440989971161	0.489475697278976	78.8640747070313	8123
True	False	False	False	False	-2561.22216796875	-2079.65844726563	114.241622924805	0.780301749706268	0.963429868221283	0.850902378559113	60.3883476257324	6220
True	False	False	False	False	-2561.1748046875	-1979.30834960938	118.678184509277	0.801031827926636	0.9509596824646	1	75.4112167358398	8069
True	False	False	False	False	-2557.8623046875	-2186.02075195313	166.371292114258	0.702519774436951	0.936928868293762	0.509610950946808	76.8199996948242	11523
True	False	False	False	False	-2553.529296875	-2008.70971679688	141.970169067383	0.664135277271271	0.944152057170868	0.435818791389465	62.78125	8036
True	False	False	False	False	-2552.99096679688	-2281.46337890625	160.825576782227	0.701356768608093	0.953288435935974	0.507027387619019	71.0068969726563	10296
True	False	False	False	False	-2548.29614257813	-2058.3876953125	126.442184448242	0.603335559368134	0.966845571994781	0.350014328956604	69.8859634399414	7967
True	False	False	False	False	-2549.38110351563	-1918.46105957031	321.651153564453	0.333277314901352	0.835721433162689	0.137189790606499	91.4068984985352	26508
True	False	False	False	False	-2547.62353515625	-2383.16528320313	169.698715209961	0.733056426048279	0.954101085662842	0.589630365371704	82.7843170166016	12666
True	False	False	False	False	-2534.33032226563	-2368.59228515625	145.297592163086	0.679700970649719	0.940552592277527	0.463219910860062	79.0687026977539	10358
True	False	False	False	False	-2542.55517578125	-1987.52233886719	127.551322937012	0.753320038318634	0.955471336841583	0.663759410381317	76.739128112793	8825
True	False	False	False	False	-2541.74145507813	-2333.458984375	119.787330627441	0.80851811170578	0.959930598735809	1	58.6666679382324	6336
True	False	False	False	False	-2533.93676757813	-2313.4990234375	145.297592163086	0.651053726673126	0.959523558616638	0.414842307567596	72.6183242797852	9513
True	False	False	False	False	-2541.30395507813	-2214.47192382813	204.082122802734	0.667173445224762	0.943412661552429	0.440943121910095	74.2717361450195	13666
True	False	False	False	False	-2540.30493164063	-2127.36328125	64.3302307128906	0.656737625598907	0.957967877388	0.423749476671219	70.2068939208984	4072
True	False	False	False	False	-2539.80419921875	-1957.38879394531	173.026138305664	0.75456315279007	0.957594156265259	0.669250965118408	72.4038467407227	11295
True	False	False	False	False	-2539.1669921875	-2035.73083496094	32.1651153564453	0.759870648384094	0.941819429397583	0.694506108760834	57.6896553039551	1673
True	False	False	False	False	-2535.60717773438	-2157.5537109375	167.480438232422	0.649725496768951	0.935462653636932	0.41280397772789	69.3377456665039	10470
True	False	False	False	False	-2534.73413085938	-2113.49536132813	232.919815063477	0.680256009101868	0.933205723762512	0.464253097772598	128.595245361328	27005
True	False	False	False	False	-2533.775390625	-2060.42016601563	102.041061401367	0.565544962882996	0.926320195198059	0.307975918054581	67.760871887207	6234
True	False	False	False	False	-2533.4873046875	-2235.52221679688	157.498153686523	0.644279181957245	0.942691504955292	0.404608070850372	92.2816925048828	13104
True	False	False	False	False	-2530.87524414063	-2044.85729980469	87.6222152709961	0.703833937644958	0.94236946105957	0.512563169002533	71.544303894043	5652
True	False	False	False	False	-2529.90209960938	-2404.27490234375	134.206176757813	0.801479279994965	0.958814084529877	1	92.0991744995117	11144
True	False	False	False	False	-2526.67822265625	-2495.296875	147.515884399414	0.201588213443756	0.940463960170746	0.0740182027220726	144.593978881836	19231
True	False	False	False	False	-2485.03857421875	-2503.78344726563	19.9645557403564	0.621916890144348	0.937866926193237	0.373404234647751	116.111114501953	2090
True	False	False	False	False	-2475.53735351563	-2492.2841796875	58.7845230102539	0.762402236461639	0.962042510509491	0.707778513431549	76.3207550048828	4045
True	False	False	False	False	-2509.72021484375	-2491.07470703125	175.244430541992	0.59141606092453	0.956280529499054	0.336026251316071	145.537979125977	22995
True	False	False	False	False	-2495.31396484375	-2467.36889648438	126.442184448242	0.533915042877197	0.945722579956055	0.277252852916718	77.8771896362305	8878
True	False	False	False	False	-2517.580078125	-2311.63500976563	148.625015258789	0.737016499042511	0.947029531002045	0.602312028408051	82.3656692504883	11037
True	False	False	False	False	-2525.40087890625	-2284.85961914063	169.698715209961	0.775282919406891	0.955330193042755	0.796160697937012	78.9803924560547	12084
True	False	False	False	False	-2525.29467773438	-2256.28588867188	260.648345947266	0.439818888902664	0.834026455879211	0.202408030629158	102.327659606934	24047
True	False	False	False	False	-2523.966796875	-2192.59497070313	187.44499206543	0.589103519916534	0.938235521316528	0.333395451307297	67.775146484375	11454
True	False	False	False	False	-2523.85302734375	-1994.88745117188	106.477630615234	0.69047749042511	0.947664499282837	0.484070807695389	65.9166641235352	6328
True	False	False	False	False	-2517.54321289063	-2464.00024414063	72.0942230224609	0.802704334259033	0.964830636978149	1	109.123077392578	7093
True	False	False	False	False	-2513.21923828125	-2444.48583984375	312.778015136719	0.270649015903473	0.761201024055481	0.105236686766148	90.1099319458008	25411
True	False	False	False	False	-2514.14404296875	-2393.00317382813	201.863830566406	0.346403956413269	0.798172950744629	0.14440955221653	88.6428604125977	16133
True	False	False	False	False	-2511.6005859375	-2165.39477539063	69.8759460449219	0.397508949041367	0.877833366394043	0.174561560153961	61.9365081787109	3902
True	False	False	False	False	-2515.58740234375	-2078.72485351563	145.297592163086	0.738506317138672	0.94768214225769	0.607271134853363	74.5648880004883	9768
True	False	False	False	False	-2514.57836914063	-2124.74658203125	75.4216537475586	0.666771829128265	0.958394765853882	0.44025981426239	50.3970603942871	3427
True	False	False	False	False	-2512.22998046875	-2034.02661132813	328.306030273438	0.294809699058533	0.853943765163422	0.117106512188911	78.7736511230469	23317
True	False	False	False	False	-2512.23706054688	-1975.07922363281	74.3125076293945	0.786045730113983	0.961069166660309	1	76.7462692260742	5142
True	False	False	False	False	-2511.30102539063	-2363.36572265625	200.754699707031	0.597502112388611	0.929265558719635	0.343076646327972	73.1823196411133	13246
True	False	False	False	False	-2498.72705078125	-2331.39086914063	238.465515136719	0.755545496940613	0.944262862205505	0.67369556427002	82.5581359863281	17750
True	False	False	False	False	-2509.81030273438	-2220.57690429688	194.099838256836	0.54198807477951	0.933145880699158	0.284765720367432	67.5714263916016	11825
True	False	False	False	False	-2508.22045898438	-2151.0986328125	137.533599853516	0.543262362480164	0.904442310333252	0.285971134901047	69.7258071899414	8646
True	False	False	False	False	-2507.70727539063	-1997.26147460938	112.023338317871	0.756114184856415	0.9509596824646	0.676312983036041	77.2277221679688	7800
True	False	False	False	False	-2504.94165039063	-1960.71240234375	48.80224609375	0.824289858341217	0.962561309337616	1	72.8409118652344	3205
True	False	False	False	False	-2502.78955078125	-2091.6142578125	128.660461425781	0.647274434566498	0.942083954811096	0.409083664417267	72.6120681762695	8423
True	False	False	False	False	-2498.54370117188	-2182.88330078125	139.751892089844	0.430766850709915	0.917460680007935	0.196200668811798	97.6428604125977	12303
True	False	False	False	False	-2497.42309570313	-1945.35083007813	164.153015136719	0.693152844905853	0.93984442949295	0.489524483680725	74.9797286987305	11097
True	False	False	False	False	-2497.35180664063	-2304.17749023438	177.462707519531	0.769612729549408	0.963669121265411	0.751666605472565	84.0875015258789	13454
True	False	False	False	False	-2496.82397460938	-2251.81274414063	197.427261352539	0.615491211414337	0.89850378036499	0.365080237388611	63.9269676208496	11379
True	False	False	False	False	-2494.58203125	-2417.1337890625	279.503784179688	0.432198613882065	0.87067186832428	0.197172924876213	95.7539672851563	24130
True	False	False	False	False	-2493.48388671875	-2484.9560546875	95.3862075805664	0.742845177650452	0.959297358989716	0.62236750125885	99.2209320068359	8533
True	False	False	False	False	-2466.4794921875	-2475.544921875	51.0205307006836	0.824059367179871	0.957641243934631	1	50.2826080322266	2313
True	False	False	False	False	-2484.82104492188	-2355.15966796875	244.01123046875	0.417696118354797	0.763313710689545	0.187485188245773	79.6863632202148	17531
True	False	False	False	False	-2492.72338867188	-2211.91137695313	136.424453735352	0.805724918842316	0.957602500915527	1	99.8048782348633	12276
True	False	False	False	False	-2490.88525390625	-2168.14233398438	144.188446044922	0.61459481716156	0.945467114448547	0.363939583301544	108.430770874023	14096
True	False	False	False	False	-2488.69799804688	-2134.89282226563	377.108276367188	0.32084846496582	0.75335156917572	0.130531534552574	106.714706420898	36283
True	False	False	False	False	-2487.79174804688	-2020.07507324219	184.117568969727	0.720725178718567	0.947740375995636	0.554053783416748	69.2891540527344	11502
True	False	False	False	False	-2490.80517578125	-1971.30834960938	114.241622924805	0.762033998966217	0.960166454315186	0.705790936946869	72.9514541625977	7514
True	False	False	False	False	-2486.05712890625	-2080.12524414063	131.987884521484	0.779522478580475	0.952686846256256	0.840783715248108	108.924369812012	12962
True	False	False	False	False	-2485.41943359375	-2231.5029296875	94.2770690917969	0.757289707660675	0.944126904010773	0.681832194328308	67.341178894043	5724
True	False	False	False	False	-2484.38403320313	-2455.44287109375	104.259346008301	0.811947047710419	0.970586776733398	1	72.9574432373047	6858
True	False	False	False	False	-2475.28784179688	-2453.87841796875	9.98227787017822	0.606388568878174	0.879486918449402	0.353718668222427	52.8888893127441	476
True	False	False	False	False	-2477.26123046875	-2400.7041015625	177.462707519531	0.749354422092438	0.951119959354401	0.647141218185425	87.21875	13955
True	False	False	False	False	-2484.232421875	-2291.21435546875	76.5307922363281	0.797638714313507	0.954825580120087	1	68.9565200805664	4758
True	False	False	False	False	-2483.40698242188	-2051.904296875	357.143707275391	0.341757982969284	0.793170273303986	0.141831561923027	87.5745315551758	28199
True	False	False	False	False	-2475.08447265625	-1937.68920898438	144.188446044922	0.820256590843201	0.971449732780457	1	74.9692306518555	9746
True	False	False	False	False	-2474.68603515625	-1913.62048339844	147.515884399414	0.579612076282501	0.912214398384094	0.322861582040787	79.165412902832	10529
True	False	False	False	False	-2473.435546875	-2427.2392578125	137.533599853516	0.821350634098053	0.96435683965683	1	69.2741928100586	8590
True	False	False	False	False	-2467.48950195313	-2370.55932617188	195.208984375	0.486052721738815	0.922528326511383	0.236579909920692	70.5397720336914	12415
True	False	False	False	False	-2472.88330078125	-2302.73266601563	79.8582229614258	0.705993711948395	0.954142093658447	0.517492473125458	74.5277786254883	5366
True	False	False	False	False	-2472.48876953125	-2254.9267578125	131.987884521484	0.516664445400238	0.827669978141785	0.261872261762619	78.2184906005859	9308
True	False	False	False	False	-2473.3994140625	-2197.06982421875	568.989807128906	0.191998615860939	0.686131536960602	0.0699662044644356	125.428848266602	64345
True	False	False	False	False	-2471.44555664063	-2157.33129882813	158.607299804688	0.707859754562378	0.955331146717072	0.521832287311554	92.8601379394531	13279
True	False	False	False	False	-2471.17626953125	-2281.83447265625	173.026138305664	0.577074289321899	0.931631445884705	0.320114076137543	115.02564239502	17944
True	False	False	False	False	-2470.2021484375	-2234.77734375	98.7136306762695	0.782779574394226	0.956568479537964	0.890820920467377	73.1235961914063	6508
True	False	False	False	False	-2470.48559570313	-1987.35961914063	106.477630615234	0.748652279376984	0.966688752174377	0.644329190254211	66.4895858764648	6383
True	False	False	False	False	-2469.01953125	-2114.7236328125	173.026138305664	0.757547736167908	0.956270754337311	0.683063924312592	88.3397445678711	13781
True	False	False	False	False	-2467.08129882813	-2090.271484375	285.049468994141	0.355933547019958	0.871222257614136	0.149777546525002	85.2178955078125	21901
True	False	False	False	False	-2463.1083984375	-2320.51806640625	220.719253540039	0.605136692523956	0.933896541595459	0.35219344496727	99.5376892089844	19808
True	False	False	False	False	-2461.79638671875	-1971.53234863281	76.5307922363281	0.83928507566452	0.960359692573547	1	67.3043441772461	4644
True	False	False	False	False	-2461.43334960938	-2492.81396484375	98.7136306762695	0.714771866798401	0.954649329185486	0.538611173629761	63.5955047607422	5660
True	False	False	False	False	-2457.47631835938	-2184.46337890625	89.8404998779297	0.530599296092987	0.93636566400528	0.274227231740952	80.814811706543	6546
True	False	False	False	False	-2458.01879882813	-2018.0791015625	153.061584472656	0.759016990661621	0.945684731006622	0.690224945545197	59.8043479919434	8253
True	False	False	False	False	-2456.73681640625	-2569.95336914063	241.792938232422	0.21696250140667	0.939414381980896	0.080650120973587	144.270645141602	31451
True	False	False	False	False	-2444.84301757813	-2561.11669921875	98.7136306762695	0.8182532787323	0.953183054924011	1	121.48314666748	10812
True	False	False	False	False	-2412.15478515625	-2558.8671875	188.554138183594	0.503880321979523	0.835537850856781	0.251017779111862	81.2882385253906	13819
True	False	False	False	False	-2455.5859375	-2526.1435546875	100.931915283203	0.701157987117767	0.953371345996857	0.506588459014893	82.1318664550781	7474
True	False	False	False	False	-2448.26000976563	-2470.5361328125	122.005615234375	0.60501354932785	0.935356855392456	0.352043896913528	71.7272720336914	7890
True	False	False	False	False	-2445.79711914063	-2401.25219726563	196.318130493164	0.634374916553497	0.917257010936737	0.390329986810684	73.2655334472656	12968
True	False	False	False	False	-2453.74584960938	-2300.17431640625	97.6044921875	0.592188000679016	0.920750081539154	0.336910277605057	91.4204559326172	8045
True	False	False	False	False	-2456.03466796875	-2258.7783203125	272.848907470703	0.315972834825516	0.765653729438782	0.127964973449707	105.796745300293	26026
True	False	False	False	False	-2453.16723632813	-2141.1318359375	180.790130615234	0.763404786586761	0.948180913925171	0.713296294212341	92.1963195800781	15028
True	False	False	False	False	-2453.56469726563	-2078.39404296875	86.513069152832	0.665252387523651	0.961877942085266	0.437691152095795	58.8076934814453	4587
True	False	False	False	False	-2451.34692382813	-2374.01904296875	122.005615234375	0.515181183815002	0.931659996509552	0.260590076446533	62.2363624572754	6846
True	False	False	False	False	-2442.837890625	-2331.51000976563	150.843307495117	0.689140379428864	0.937977492809296	0.481388688087463	73.8088226318359	10038
True	False	False	False	False	-2447.41162109375	-1939.41906738281	135.315322875977	0.758076548576355	0.958126187324524	0.685611963272095	68.4016418457031	8345
True	False	False	False	False	-2446.76025390625	-2117.51196289063	104.259346008301	0.801714420318604	0.953265130519867	1	77.5957412719727	7294
True	False	False	False	False	-2444.79858398438	-2062.767578125	145.297592163086	0.765121161937714	0.955324351787567	0.723130643367767	59.3664131164551	7777
True	False	False	False	False	-2445.4853515625	-1997.2646484375	78.7490768432617	0.832973837852478	0.965720891952515	1	51.3098602294922	3643
True	False	False	False	False	-2442.7802734375	-2439.15356445313	226.264953613281	0.565061867237091	0.912319362163544	0.307479113340378	72.1764678955078	14724
True	False	False	False	False	-2440.93530273438	-2283.6083984375	300.577453613281	0.497093319892883	0.864362776279449	0.245429128408432	132.627304077148	35942
True	False	False	False	False	-2442.48217773438	-2162.41259765625	130.878753662109	0.772971868515015	0.962518155574799	0.776539385318756	58.6016960144043	6915
True	False	False	False	False	-2441.63134765625	-1962.82861328125	106.477630615234	0.671523630619049	0.950491905212402	0.448461979627609	65.0625	6246
True	False	False	False	False	-2439.65307617188	-2218.47827148438	139.751892089844	0.73591810464859	0.94219583272934	0.598723590373993	66.2539672851563	8348
True	False	False	False	False	-2438.904296875	-2508.00366210938	108.695907592773	0.810891211032867	0.958544433116913	1	68.0918350219727	6673
True	False	False	False	False	-2438.12036132813	-2544.63793945313	159.716445922852	0.776177406311035	0.959693908691406	0.804480254650116	96.7569427490234	13933
True	False	False	False	False	-2424.65380859375	-2503.76000976563	139.751892089844	0.479636251926422	0.92113196849823	0.231568306684494	61.4444427490234	7742
True	False	False	False	False	-2430.28393554688	-2360.07055664063	212.955261230469	0.701955497264862	0.949022829532623	0.508354067802429	101.661460876465	19519
True	False	False	False	False	-2437.90844726563	-2304.7744140625	110.914192199707	0.680562138557434	0.943984091281891	0.464824765920639	96.2600021362305	9626
True	False	False	False	False	-2435.30786132813	-2139.04418945313	117.569046020508	0.762402236461639	0.948189854621887	0.707778513431549	93.9528274536133	9959
True	False	False	False	False	-2434.83740234375	-2008.69299316406	77.6399383544922	0.792614340782166	0.955290913581848	1	51.3428573608398	3594
True	False	False	False	False	-2435.34008789063	-1979.296875	99.8227767944336	0.777396082878113	0.963288724422455	0.816632270812988	70.1333312988281	6312
True	False	False	False	False	-2433.12377929688	-2095.267578125	104.259346008301	0.77779358625412	0.946824729442596	0.82083135843277	64.1489334106445	6030
True	False	False	False	False	-2429.89111328125	-1923.35791015625	72.0942230224609	0.833017647266388	0.960145115852356	1	59.8461532592773	3890
True	False	False	False	False	-2426.29052734375	-1899.68090820313	140.861022949219	0.691477596759796	0.95632141828537	0.486095726490021	75.1496047973633	9544
True	False	False	False	False	-2425.54565429688	-2238.93310546875	124.223899841309	0.762229561805725	0.951069951057434	0.70684415102005	61.0982131958008	6843
True	False	False	False	False	-2425.1650390625	-2340.13940429688	120.896469116211	0.741812705993652	0.953242182731628	0.618682026863098	84.055046081543	9162
True	False	False	False	False	-2424.95288085938	-2474.94897460938	102.041061401367	0.761244773864746	0.960162580013275	0.701598525047302	72.0217361450195	6626
True	False	False	False	False	-2414.986328125	-2409.94799804688	188.554138183594	0.715875446796417	0.934142529964447	0.541400134563446	67.3882369995117	11456
True	False	False	False	False	-2413.6923828125	-2276.47680664063	242.902084350586	0.858223617076874	0.961830317974091	1	88.484016418457	19378
True	False	False	False	False	-2421.52075195313	-2139.19384765625	104.259346008301	0.745750606060028	0.954925775527954	0.63308048248291	73.638298034668	6922
True	False	False	False	False	-2424.474609375	-1996.57409667969	82.0765075683594	0.797737896442413	0.954528748989105	1	68.9459457397461	5102
True	False	False	False	False	-2423.92456054688	-2037.37646484375	178.571853637695	0.747022986412048	0.941360056400299	0.637941479682922	62.9192543029785	10130
True	False	False	False	False	-2423.78442382813	-1955.38354492188	73.203369140625	0.774313688278198	0.957215547561646	0.787631273269653	63.7424240112305	4207
True	False	False	False	False	-2419.2412109375	-1940.2333984375	61.0028076171875	0.804323971271515	0.954383611679077	1	57.7636375427246	3177
True	False	False	False	False	-2417.08227539063	-2210.84204101563	148.625015258789	0.559298753738403	0.941554605960846	0.301622897386551	59.6865653991699	7998
True	False	False	False	False	-2408.794921875	-2197.39282226563	130.878753662109	0.633394658565521	0.934800505638123	0.388958096504211	73.4406814575195	8666
True	False	False	False	False	-2416.72021484375	-2074.80200195313	199.645553588867	0.798810124397278	0.963918209075928	1	65.0999984741211	11718
True	False	False	False	False	-2414.203125	-1912.70617675781	67.6576614379883	0.781755030155182	0.95444917678833	0.872471511363983	62.6393432617188	3821
True	False	False	False	False	-2412.43212890625	-2166.00952148438	194.099838256836	0.730427443981171	0.952706515789032	0.581580340862274	68.4171447753906	11973
True	False	False	False	False	-2408.46118164063	-2089.91186523438	74.3125076293945	0.786045730113983	0.961069166660309	1	53.1791038513184	3563
True	False	False	False	False	-2408.05004882813	-1987.80822753906	126.442184448242	0.746769428253174	0.950650691986084	0.63696414232254	84	9576
True	False	False	False	False	-2407.53588867188	-2389.88745117188	146.40673828125	0.58579409122467	0.925203800201416	0.329675167798996	79.3106079101563	10469
True	False	False	False	False	-2406.73120117188	-1927.80493164063	90.9496383666992	0.788853049278259	0.947897672653198	1	69.2317047119141	5677
True	False	False	False	False	-2405.94750976563	-2621.07104492188	287.267761230469	0.207982391119003	0.946106314659119	0.0767557844519615	143.166015625	37080
True	False	False	False	False	-2355.833984375	-2606.79858398438	128.660461425781	0.694953978061676	0.942742526531219	0.493263840675354	100.62931060791	11673
True	False	False	False	False	-2394.875	-2606.38525390625	258.430084228516	0.437147468328476	0.859415829181671	0.200561046600342	148.862655639648	34685
True	False	False	False	False	-2381.97778320313	-2573.2822265625	217.391815185547	0.869815468788147	0.97033429145813	1	65.6989822387695	12877
True	False	False	False	False	-2405.52783203125	-2485.91137695313	106.477630615234	0.794342398643494	0.956256031990051	1	78.9791641235352	7582
True	False	False	False	False	-2405.9423828125	-2362.978515625	99.8227767944336	0.673765122890472	0.956214725971222	0.452423572540283	66.0777740478516	5947
True	False	False	False	False	-2405.66259765625	-2132.142578125	99.8227767944336	0.744696021080017	0.96959388256073	0.629131495952606	62.5999984741211	5634
True	False	False	False	False	-2404.60546875	-2535.0107421875	217.391815185547	0.65213805437088	0.941188216209412	0.416518241167068	74.6122436523438	14624
True	False	False	False	False	-2386.27465820313	-2502.97631835938	414.819091796875	0.309871822595596	0.771711885929108	0.124788276851177	75.8689804077148	28375
True	False	False	False	False	-2402.46875	-2441.11157226563	263.975769042969	0.384600222110748	0.759676456451416	0.16661536693573	70.890754699707	16872
True	False	False	False	False	-2402.94970703125	-1957.24157714844	89.8404998779297	0.566598057746887	0.948387801647186	0.309062063694	54.641975402832	4426
True	False	False	False	False	-2401.78125	-2243.0751953125	161.934722900391	0.73981249332428	0.958387315273285	0.611710011959076	74.3493118286133	10855
True	False	False	False	False	-2399.01684570313	-2468.81469726563	206.300399780273	0.817960679531097	0.955482959747314	1	73.0752716064453	13592
True	False	False	False	False	-2375.04345703125	-2427.55517578125	148.625015258789	0.672437250614166	0.930387139320374	0.450069338083267	80.5298538208008	10791
True	False	False	False	False	-2397.22094726563	-2018.59423828125	76.5307922363281	0.83928507566452	0.960359692573547	1	58.6956520080566	4050
True	False	False	False	False	-2393.35278320313	-1914.57458496094	82.0765075683594	0.797737896442413	0.950069665908813	1	64.4864883422852	4772
True	False	False	False	False	-2392.2939453125	-2373.77416992188	140.861022949219	0.760854780673981	0.954752922058105	0.699559509754181	87.2992095947266	11087
True	False	False	False	False	-2382.25268554688	-2345.072265625	290.595184326172	0.47385373711586	0.834602057933807	0.227130904793739	73.6183242797852	19288
True	False	False	False	False	-2385.50024414063	-2263.19091796875	207.409545898438	0.622192978858948	0.917799234390259	0.373767793178558	97.8556137084961	18299
True	False	False	False	False	-2391.49194335938	-2094.80932617188	86.513069152832	0.665252387523651	0.949979424476624	0.437691152095795	51.3974342346191	4009
True	False	False	False	False	-2390.85864257813	-2190.25732421875	117.569046020508	0.619105696678162	0.940746605396271	0.369730323553085	78.8867950439453	8362
True	False	False	False	False	-2388.8701171875	-2156.20068359375	130.878753662109	0.794070303440094	0.944999396800995	1	56.1101684570313	6621
True	False	False	False	False	-2388.51293945313	-2060.53393554688	148.625015258789	0.71211850643158	0.946635127067566	0.532033205032349	62.7835807800293	8413
True	False	False	False	False	-2385.68994140625	-1994.72814941406	95.3862075805664	0.790671706199646	0.949771702289581	1	70.0116271972656	6021
True	False	False	False	False	-2388.2431640625	-1945.39428710938	70.9850845336914	0.778467297554016	0.944188296794891	0.828254580497742	77.9375	4988
True	False	False	False	False	-2387.41821289063	-1929.20251464844	78.7490768432617	0.832973837852478	0.956417441368103	1	68.7042236328125	4878
True	False	False	False	False	-2385.29541015625	-2296.51391601563	723.160522460938	0.156852006912231	0.691442608833313	0.0556378178298473	82.5874252319336	53847
True	False	False	False	False	-2380.50268554688	-2207.3115234375	178.571853637695	0.677976131439209	0.924452781677246	0.460035562515259	81.5279541015625	13126
True	False	False	False	False	-2381.77758789063	-2120.640625	94.2770690917969	0.781477868556976	0.955595314502716	0.868022978305817	52.6823539733887	4478
True	False	False	False	False	-2381.28955078125	-2101.78662109375	45.4748191833496	0.804048359394073	0.955680787563324	1	49.3170738220215	2022
True	False	False	False	False	-2378.20483398438	-2179.83374023438	122.005615234375	0.459125816822052	0.813790082931519	0.216150686144829	64.7090911865234	7118
True	False	False	False	False	-2375.69140625	-2113.51171875	17.7462711334229	0.762108087539673	0.940302610397339	0.706189274787903	49.5	792
True	False	False	False	False	-2377.39233398438	-2013.27233886719	108.695907592773	0.746100842952728	0.94075345993042	0.634407699108124	64.5102005004883	6322
True	False	False	False	False	-2377.97436523438	-1956.85241699219	78.7490768432617	0.79235315322876	0.942003548145294	1	61.1549301147461	4342
True	False	False	False	False	-2375.96264648438	-2042.13928222656	123.114753723145	0.64157897233963	0.956349074840546	0.400637835264206	48.9009017944336	5428
True	False	False	False	False	-2373.39721679688	-2596.94970703125	147.515884399414	0.749781250953674	0.940414130687714	0.648868799209595	101.609024047852	13514
True	False	False	False	False	-2354.6806640625	-2594.13525390625	16.6371288299561	0.646814525127411	0.917803108692169	0.408391445875168	76.1999969482422	1143
True	False	False	False	False	-2367.20141601563	-2451.78955078125	136.424453735352	0.805724918842316	0.948614537715912	1	72.8455276489258	8960
True	False	False	False	False	-2373.11450195313	-2404.95288085938	147.515884399414	0.579612076282501	0.906388103961945	0.322861582040787	85.6240615844727	11388
True	False	False	False	False	-2367.70629882813	-2248.46557617188	131.987884521484	0.61743825674057	0.935957849025726	0.36757504940033	82.689079284668	9840
True	False	False	False	False	-2367.81127929688	-2141.71508789063	92.0587844848633	0.492024302482605	0.921536147594452	0.24132989346981	43.9156608581543	3645
True	False	False	False	False	-2365.28051757813	-2538.93994140625	235.138092041016	0.790799736976624	0.944777965545654	1	84.5283050537109	17920
True	False	False	False	False	-2359.74731445313	-2495.38623046875	125.333038330078	0.812749564647675	0.958591163158417	1	63.5575218200684	7182
True	False	False	False	False	-2364.34936523438	-2314.74340820313	338.288299560547	0.76835697889328	0.945009171962738	0.743222296237946	97.3016357421875	29677
True	False	False	False	False	-2364.31372070313	-2231.5	141.970169067383	0.61912876367569	0.935846030712128	0.369760245084763	82.21875	10524
True	False	False	False	False	-2362.29174804688	-2189.7978515625	106.477630615234	0.81877213716507	0.955588459968567	1	69.3958358764648	6662
True	False	False	False	False	-2361.3623046875	-2096.8779296875	100.931915283203	0.629322469234467	0.957916557788849	0.383334219455719	53.6043968200684	4878
True	False	False	False	False	-2361.04370117188	-2472.23046875	157.498153686523	0.459982633590698	0.867627203464508	0.216777265071869	80.2112655639648	11390
True	False	False	False	False	-2359.474609375	-2129.39965820313	64.3302307128906	0.815286338329315	0.952294647693634	1	50.3103446960449	2918
True	False	False	False	False	-2360.56420898438	-2079.1015625	187.44499206543	0.836561560630798	0.965647399425507	1	69.0177536010742	11664
True	False	False	False	False	-2352.681640625	-2034.55969238281	103.150199890137	0.793185532093048	0.953265130519867	1	42.7204284667969	3973
True	False	False	False	False	-2354.52758789063	-1948.53991699219	83.1856460571289	0.836992800235748	0.957493424415588	1	60.8800010681152	4566
True	False	False	False	False	-2352.61083984375	-2672.30712890625	259.539215087891	0.382846653461456	0.956757605075836	0.165554046630859	140.423080444336	32859
True	False	False	False	False	-2316.9072265625	-2672.76049804688	69.8759460449219	0.739117622375488	0.940535545349121	0.609337687492371	109.222221374512	6881
True	False	False	False	False	-2336.19506835938	-2643.6416015625	127.551322937012	0.804429352283478	0.952595949172974	1	92.4347839355469	10630
True	False	False	False	False	-2343.28466796875	-2540.27294921875	192.990692138672	0.755458950996399	0.964311063289642	0.67330002784729	66.494255065918	11570
True	False	False	False	False	-2346.63671875	-2399.44482421875	151.952453613281	0.717893838882446	0.948890268802643	0.546586036682129	76.2992706298828	10453
True	False	False	False	False	-2351.23681640625	-2355.4658203125	181.899276733398	0.676032900810242	0.950296401977539	0.456494778394699	91.2195129394531	14960
True	False	False	False	False	-2349.45971679688	-2172.11157226563	13.3097038269043	0.743378639221191	0.942608833312988	0.624296009540558	41.9166679382324	503
True	False	False	False	False	-2344.45361328125	-2374.96264648438	83.1856460571289	0.781472206115723	0.963311195373535	0.867934346199036	96.8133316040039	7261
True	False	False	False	False	-2343.45727539063	-2494.55419921875	123.114753723145	0.682342290878296	0.926794707775116	0.468174546957016	83.594596862793	9279
True	False	False	False	False	-2343.36450195313	-2433.71655273438	194.099838256836	0.838463246822357	0.968454480171204	1	68.1885681152344	11933
True	False	False	False	False	-2343.23803710938	-2221.46606445313	165.262145996094	0.567188858985901	0.923327028751373	0.309673339128494	73.3758392333984	10933
True	False	False	False	False	-2342.72534179688	-2137.14501953125	125.333038330078	0.769035220146179	0.961795568466187	0.747732698917389	61.0088500976563	6894
True	False	False	False	False	-2341.43041992188	-1932.92797851563	226.264953613281	0.465824455022812	0.90995317697525	0.22108893096447	62.0392150878906	12656
True	False	False	False	False	-2341.39038085938	-2159.01416015625	188.554138183594	0.403421819210052	0.879493653774261	0.178282290697098	56.6882362365723	9637
True	False	False	False	False	-2339.880859375	-2113.84228515625	99.8227767944336	0.714016556739807	0.949442148208618	0.536720454692841	51.0111122131348	4591
True	False	False	False	False	-2340.22436523438	-2056.099609375	99.8227767944336	0.827447116374969	0.969654679298401	1	54.3666648864746	4893
True	False	False	False	False	-2339.3212890625	-2267.47436523438	291.704345703125	0.649101555347443	0.929870069026947	0.411851912736893	123.882125854492	32581
True	False	False	False	False	-2339.01977539063	-2595.46875	116.459907531738	0.734479010105133	0.942367196083069	0.594105780124664	98.8666687011719	10381
True	False	False	False	False	-2329.25512695313	-2478.5927734375	102.041061401367	0.761244773864746	0.952349483966827	0.701598525047302	63.652172088623	5856
True	False	False	False	False	-2330.20458984375	-2362.8837890625	125.333038330078	0.676981031894684	0.918032586574554	0.458216309547424	75.911506652832	8578
True	False	False	False	False	-2332.13330078125	-2304.40234375	159.716445922852	0.792017757892609	0.955326914787292	1	90.4236145019531	13021
True	False	False	False	False	-2337.09106445313	-2177.32568359375	48.80224609375	0.61849308013916	0.953168272972107	0.368936389684677	46.75	2057
True	False	False	False	False	-2332.11010742188	-2335.27905273438	139.751892089844	0.57168436050415	0.895692646503448	0.314370840787888	56.1111106872559	7070
True	False	False	False	False	-2330.15087890625	-2391.5380859375	64.3302307128906	0.694953978061676	0.904794156551361	0.493263840675354	77.2068939208984	4478
True	False	False	False	False	-2329.13208007813	-2199.07641601563	112.023338317871	0.661611497402191	0.94707977771759	0.431637853384018	60.8415832519531	6145
True	False	False	False	False	-2328.2978515625	-2661.61694335938	192.990692138672	0.684303224086761	0.95322060585022	0.471916198730469	134.109191894531	23335
True	False	False	False	False	-2316.18310546875	-2627.96752929688	106.477630615234	0.770989894866943	0.94528329372406	0.761425018310547	115.8125	11118
True	False	False	False	False	-2326.48046875	-2452.0546875	178.571853637695	0.699016630649567	0.948989868164063	0.501908600330353	61.6149063110352	9920
True	False	False	False	False	-2327.32788085938	-2283.13818359375	54.3479537963867	0.704862415790558	0.921578526496887	0.514898300170898	89.1224517822266	4367
True	False	False	False	False	-2327.06982421875	-2054.9677734375	78.7490768432617	0.765397131443024	0.962681770324707	0.724761068820953	49.5492973327637	3518
True	False	False	False	False	-2326.37817382813	-2612.43798828125	98.7136306762695	0.759070038795471	0.94368988275528	0.690488159656525	63.7415733337402	5673
True	False	False	False	False	-2321.14306640625	-2563.576171875	109.805053710938	0.463663041591644	0.936158955097198	0.21948553621769	71.8888854980469	7117
True	False	False	False	False	-2324.52783203125	-2227.2529296875	117.569046020508	0.694364547729492	0.944228053092957	0.492033988237381	81.5094375610352	8640
True	False	False	False	False	-2325.60766601563	-2096.81884765625	150.843307495117	0.740479946136475	0.960802972316742	0.614012479782104	50.6029396057129	6882
True	False	False	False	False	-2320.1015625	-2545.0048828125	236.24723815918	0.794529914855957	0.940546751022339	1	112.089202880859	23875
True	False	False	False	False	-2317.49072265625	-2516.5986328125	129.769607543945	0.708431541919708	0.938884973526001	0.52317750453949	67.9487152099609	7950
True	False	False	False	False	-2318.46923828125	-2189.68115234375	61.0028076171875	0.601431369781494	0.952343046665192	0.34772977232933	50.6909103393555	2788
True	False	False	False	False	-2318.70263671875	-2170.83251953125	76.5307922363281	0.781291306018829	0.966323673725128	0.865128993988037	45.1304359436035	3114
True	False	False	False	False	-2314.95751953125	-2024.80322265625	92.0587844848633	0.739471137523651	0.942447781562805	0.610541462898254	40.8433723449707	3390
True	False	False	False	False	-2313.75634765625	-2416.10766601563	269.521484375	0.720252454280853	0.928086936473846	0.552790641784668	111.353912353516	27059
True	False	False	False	False	-2313.751953125	-2270.82055664063	143.079315185547	0.822870492935181	0.958162069320679	1	62.6589164733887	8083
True	False	False	False	False	-2313.31958007813	-1925.20544433594	116.459907531738	0.776830792427063	0.967554450035095	0.810867488384247	58.0761909484863	6098
True	False	False	False	False	-2312.43603515625	-2711.40844726563	13.3097038269043	0.718682765960693	0.943570137023926	0.54864364862442	147.83332824707	1774
True	False	False	False	False	-2292.13110351563	-2679.89721679688	110.914192199707	0.748627901077271	0.945704638957977	0.644232213497162	96.3300018310547	9633
True	False	False	False	False	-2292.73901367188	-2663.43017578125	88.7313537597656	0.703622102737427	0.902933716773987	0.512084782123566	117.800003051758	9424
True	False	False	False	False	-2301.27172851563	-2640.806640625	257.320922851563	0.640705823898315	0.940996289253235	0.399366766214371	97.3577575683594	22587
True	False	False	False	False	-2308.822265625	-2496.67041015625	217.391815185547	0.421676158905029	0.828905820846558	0.190108984708786	69.4183654785156	13606
True	False	False	False	False	-2311.95263671875	-2349.67797851563	127.551322937012	0.671671271324158	0.950682699680328	0.448721051216125	57.2260856628418	6581
True	False	False	False	False	-2309.34155273438	-2055.29760742188	75.4216537475586	0.827121496200562	0.965096175670624	1	52.794116973877	3590
True	False	False	False	False	-2304.92065429688	-2598.27221679688	187.44499206543	0.720690071582794	0.965310573577881	0.553959727287292	61.4852066040039	10391
True	False	False	False	False	-2280.05859375	-2567.51977539063	137.533599853516	0.790976285934448	0.949814915657043	1	112.580642700195	13960
True	False	False	False	False	-2298.60327148438	-2456.099609375	208.518692016602	0.701275229454041	0.93312793970108	0.506847262382507	65.8510665893555	12380
True	False	False	False	False	-2301.83251953125	-2384.89819335938	144.188446044922	0.667910039424896	0.946532249450684	0.442200928926468	80.6999969482422	10491
True	False	False	False	False	-2300.431640625	-2245.11865234375	200.754699707031	0.454146057367325	0.840430855751038	0.212537840008736	51.5027618408203	9322
True	False	False	False	False	-2301.29370117188	-2199.42260742188	88.7313537597656	0.722042918205261	0.932811975479126	0.557610213756561	78.7624969482422	6301
True	False	False	False	False	-2297.33129882813	-2553.82299804688	110.914192199707	0.719247400760651	0.948914349079132	0.55012708902359	67.0999984741211	6710
True	False	False	False	False	-2280.81811523438	-2538.85864257813	114.241622924805	0.771086752414703	0.962107300758362	0.762132465839386	63.029125213623	6492
True	False	False	False	False	-2295.01733398438	-2313.61303710938	491.349884033203	0.201373040676117	0.772630214691162	0.0739265829324722	83.4424362182617	36965
True	False	False	False	False	-2294.69970703125	-1917.66784667969	72.0942230224609	0.865081131458282	0.973398745059967	1	54.0769233703613	3515
True	False	False	False	False	-2291.47094726563	-2516.56005859375	215.173538208008	0.827301025390625	0.951769232749939	1	92.979377746582	18038
True	False	False	False	False	-2279.91748046875	-2488.26489257813	190.772415161133	0.646990358829498	0.942837059497833	0.408655911684036	86.5639572143555	14889
True	False	False	False	False	-2287.77221679688	-2393.0615234375	76.5307922363281	0.83928507566452	0.9698326587677	1	78.0144958496094	5383
True	False	False	False	False	-2289.36328125	-2295.53881835938	67.6576614379883	0.824820160865784	0.958205223083496	1	79.1967239379883	4831
True	False	False	False	False	-2290.78051757813	-2278.234375	189.663269042969	0.783061325550079	0.954130351543427	0.896549701690674	95.9005813598633	16399
True	False	False	False	False	-2287.38671875	-2222.44921875	188.554138183594	0.530536830425262	0.905320167541504	0.274170517921448	52.2411766052246	8881
True	False	False	False	False	-2289.85961914063	-2052.28564453125	110.914192199707	0.770503282546997	0.951809823513031	0.75791335105896	45.3899993896484	4539
True	False	False	False	False	-2287.044921875	-2348.97338867188	206.300399780273	0.744219899177551	0.963022649288177	0.627371728420258	80.0268783569336	14885
True	False	False	False	False	-2282.74926757813	-2137.62670898438	86.513069152832	0.801492035388947	0.948702335357666	1	52.1538467407227	4068
True	False	False	False	False	-2281.94970703125	-2446.9287109375	92.0587844848633	0.739471137523651	0.944822371006012	0.610541462898254	78.9156646728516	6550
True	False	False	False	False	-2278.76098632813	-2659.86596679688	78.7490768432617	0.832973837852478	0.965720891952515	1	104.323944091797	7407
True	False	False	False	False	-2271.57592773438	-2593.361328125	156.389007568359	0.738854289054871	0.971406400203705	0.608445107936859	63.5531921386719	8961
True	False	False	False	False	-2274.81591796875	-2461.01123046875	113.132476806641	0.809218764305115	0.95334130525589	1	80.6568603515625	8227
True	False	False	False	False	-2272.4453125	-1971.88427734375	115.350761413574	0.835239052772522	0.958498001098633	1	62.2211532592773	6471
True	False	False	False	False	-2272.6005859375	-1906.71350097656	104.259346008301	0.724273085594177	0.96468061208725	0.5637526512146	60.680850982666	5704
True	False	False	False	False	-2271.43603515625	-1953.59606933594	95.3862075805664	0.801153242588043	0.957018911838531	1	57.4418601989746	4940
True	False	False	False	False	-2270.83154296875	-2670.537109375	66.5485153198242	0.76893937587738	0.952435314655304	0.747088372707367	79.1166687011719	4747
True	False	False	False	False	-2270.00048828125	-2373.0625	107.586769104004	0.705840885639191	0.960495412349701	0.517140507698059	52.8247413635254	5124
True	False	False	False	False	-2269.90893554688	-2714.65551757813	437.001922607422	0.212588176131248	0.829362273216248	0.0787458196282387	119.936546325684	47255
True	False	False	False	False	-2253.37426757813	-2728.3447265625	97.6044921875	0.737299859523773	0.959913015365601	0.603246867656708	112.579544067383	9907
True	False	False	False	False	-2267.33544921875	-2648.53002929688	287.267761230469	0.440663993358612	0.86361825466156	0.202994987368584	99.6332015991211	25805
True	False	False	False	False	-2269.63403320313	-2511.79028320313	166.371292114258	0.485897153615952	0.924421489238739	0.236457303166389	84.0933303833008	12614
True	False	False	False	False	-2266.24389648438	-2186.140625	98.7136306762695	0.856194138526917	0.968959093093872	1	47.5730323791504	4234
True	False	False	False	False	-2269.10180664063	-2076.98266601563	110.914192199707	0.793351709842682	0.94951605796814	1	61.0099983215332	6101
True	False	False	False	False	-2267.3505859375	-2059.0244140625	69.8759460449219	0.766303777694702	0.95088666677475	0.730220139026642	65.1111145019531	4102
True	False	False	False	False	-2266.65405273438	-2138.03955078125	75.4216537475586	0.797777712345123	0.951765775680542	1	63.3529396057129	4308
True	False	False	False	False	-2264.16479492188	-2697.6376953125	96.4953460693359	0.670337855815887	0.948040068149567	0.44639065861702	102.321838378906	8902
True	False	False	False	False	-2250.337890625	-2627.10791015625	95.3862075805664	0.776196181774139	0.964163720607758	0.804659724235535	73.2790679931641	6302
True	False	False	False	False	-2254.517578125	-2505.240234375	234.028945922852	0.653482735157013	0.931289553642273	0.418611586093903	153.071090698242	32298
True	False	False	False	False	-2263.87548828125	-2475.63623046875	76.5307922363281	0.71895444393158	0.918956875801086	0.54935622215271	105.65217590332	7290
True	False	False	False	False	-2257.4296875	-2442.97924804688	122.005615234375	0.635798990726471	0.921961724758148	0.392335802316666	93.5	10285
True	False	False	False	False	-2261.60571289063	-2212.80810546875	139.751892089844	0.660252749919891	0.951465725898743	0.429414510726929	63.6031761169434	8014
True	False	False	False	False	-2262.61401367188	-2004.48706054688	113.132476806641	0.785913348197937	0.948040068149567	1	51.5686264038086	5260
True	False	False	False	False	-2261.48779296875	-2394.97680664063	216.282684326172	0.668878793716431	0.951664507389069	0.443864583969116	75.0974349975586	14644
True	False	False	False	False	-2253.81469726563	-2362.95092773438	137.533599853516	0.724236845970154	0.956683874130249	0.563651561737061	69.7822570800781	8653
True	False	False	False	False	-2258.22338867188	-2230.80419921875	79.8582229614258	0.803513050079346	0.951077282428741	1	66.2916641235352	4773
True	False	False	False	False	-2259.49389648438	-1915.27075195313	107.586769104004	0.652752697467804	0.946926951408386	0.417472988367081	60.6804122924805	5886
True	False	False	False	False	-2254.755859375	-2347.10205078125	124.223899841309	0.678156733512878	0.959237992763519	0.4603670835495	64.4017868041992	7213
True	False	False	False	False	-2254.439453125	-2315.4873046875	77.6399383544922	0.821241796016693	0.9591423869133	1	81.8714294433594	5731
True	False	False	False	False	-2254.48779296875	-2258.326171875	122.005615234375	0.522075295448303	0.88567703962326	0.266602218151093	47.9181823730469	5271
True	False	False	False	False	-2251.95751953125	-2536.01391601563	107.586769104004	0.788666844367981	0.962778747081757	1	60.1340217590332	5833
True	False	False	False	False	-2248.79052734375	-2478.0986328125	86.513069152832	0.812731087207794	0.961495399475098	1	110.243591308594	8599
True	False	False	False	False	-2250.64599609375	-2177.82885742188	77.6399383544922	0.695782601833344	0.950282096862793	0.495003014802933	45.7428588867188	3202
True	False	False	False	False	-2249.12841796875	-2465.98413085938	89.8404998779297	0.678650975227356	0.952050924301147	0.461276769638062	81.901237487793	6634
True	False	False	False	False	-2248.14599609375	-2330.87548828125	78.7490768432617	0.692295551300049	0.946516573429108	0.487764030694962	61.7464790344238	4384
True	False	False	False	False	-2247.95092773438	-1926.98315429688	96.4953460693359	0.825828194618225	0.954880356788635	1	61.7241363525391	5370
True	False	False	False	False	-2247.61303710938	-2290.00219726563	207.409545898438	0.720420598983765	0.924470543861389	0.553239107131958	83.5240631103516	15619
True	False	False	False	False	-2243.44897460938	-2214.76513671875	76.5307922363281	0.809509754180908	0.949838936328888	1	45.3188400268555	3127
True	False	False	False	False	-2244.93359375	-2012.98999023438	99.8227767944336	0.838416218757629	0.961163997650146	1	67.466667175293	6072
True	False	False	False	False	-2243.0263671875	-2754.31665039063	217.391815185547	0.576638698577881	0.96090430021286	0.319645345211029	158.290817260742	31025
True	False	False	False	False	-2214.39624023438	-2748.81811523438	225.155807495117	0.704282939434052	0.933383882045746	0.513579845428467	107.75862121582	21875
True	False	False	False	False	-2242.15600585938	-2694.36962890625	127.551322937012	0.733566761016846	0.948460459709167	0.591225862503052	76.669563293457	8817
True	False	False	False	False	-2239.45043945313	-2566.10107421875	170.807861328125	0.656723499298096	0.94610595703125	0.423726975917816	85.4545440673828	13160
True	False	False	False	False	-2237.1376953125	-2492.07373046875	176.353576660156	0.58817183971405	0.916335940361023	0.332342892885208	98.4339599609375	15651
True	False	False	False	False	-2239.41235351563	-2445.43627929688	178.571853637695	0.638648152351379	0.940296590328217	0.396395355463028	82.3850936889648	13264
True	False	False	False	False	-2237.41455078125	-2242.89819335938	74.3125076293945	0.747713565826416	0.953647255897522	0.640626013278961	46	3082
True	False	False	False	False	-2236.76733398438	-2520.50268554688	130.878753662109	0.85865181684494	0.967822372913361	1	76.4745788574219	9024
True	False	False	False	False	-2236.36547851563	-2665.20654296875	37.7108268737793	0.763439774513245	0.959012150764465	0.71349173784256	53.3235282897949	1813
True	False	False	False	False	-2234.68969726563	-2651.21728515625	174.135284423828	0.787855565547943	0.955024838447571	1	75.2165603637695	11809
True	False	False	False	False	-2234.39501953125	-2616.37036132813	177.462707519531	0.580150842666626	0.920038223266602	0.32344850897789	77.9749984741211	12476
True	False	False	False	False	-2235.9619140625	-2190.17797851563	84.2947845458984	0.668440997600555	0.96226441860199	0.44311136007309	45.5263175964355	3460
True	False	False	False	False	-2235.80712890625	-2172.6904296875	56.5662384033203	0.823355436325073	0.954331636428833	1	49.1764717102051	2508
True	False	False	False	False	-2235.61865234375	-2586.96411132813	327.196868896484	0.614054322242737	0.897346973419189	0.363254100084305	73.1593246459961	21582
True	False	False	False	False	-2235.14794921875	-2416.08813476563	211.846115112305	0.727067649364471	0.944669544696808	0.571680963039398	77.9371719360352	14886
True	False	False	False	False	-2228.740234375	-2337.73193359375	147.515884399414	0.796800673007965	0.956700146198273	1	77.2706756591797	10277
True	False	False	False	False	-2235.578125	-2320.1748046875	102.041061401367	0.819654762744904	0.960341572761536	1	70.8369598388672	6517
True	False	False	False	False	-2233.08935546875	-2303.056640625	100.931915283203	0.810745477676392	0.956287920475006	1	73.2857131958008	6669
True	False	False	False	False	-2234.25390625	-2156.98388671875	72.0942230224609	0.700715720653534	0.914954364299774	0.505614638328552	76.8615417480469	4996
True	False	False	False	False	-2233.71850585938	-2254.99536132813	39.9291114807129	0.754574596881866	0.954181313514709	0.669301986694336	45.6666679382324	1644
True	False	False	False	False	-2228.80322265625	-1917.24096679688	105.36848449707	0.753684103488922	0.960335493087769	0.665352880954742	57.5157890319824	5464
True	False	False	False	False	-2227.55395507813	-2371.12084960938	149.734161376953	0.570586919784546	0.905673444271088	0.313216477632523	68.2148132324219	9209
True	False	False	False	False	-2227.3359375	-2203.17138671875	72.0942230224609	0.790630877017975	0.953661262989044	1	48.6615371704102	3163
True	False	False	False	False	-2227.02563476563	-2630.08374023438	88.7313537597656	0.795180141925812	0.949547469615936	1	81.7375030517578	6539
True	False	False	False	False	-2222.84936523438	-2549.62036132813	181.899276733398	0.696785390377045	0.943886518478394	0.497123867273331	69.615852355957	11417
True	False	False	False	False	-2226.79907226563	-2064.71459960938	201.863830566406	0.636548459529877	0.93060314655304	0.393397599458694	51.2197799682617	9322
True	False	False	False	False	-2225.18579101563	-2464.7177734375	140.861022949219	0.760854780673981	0.95193487405777	0.699559509754181	86.9763793945313	11046
True	False	False	False	False	-2223.2041015625	-1961.39807128906	124.223899841309	0.783444225788116	0.95470005273819	0.904983460903168	66.4107131958008	7438
True	False	False	False	False	-2222.591796875	-2720.41088867188	238.465515136719	0.534261643886566	0.914191067218781	0.277571141719818	76.6651153564453	16483
True	False	False	False	False	-2197.84350585938	-2701.634765625	189.663269042969	0.650934875011444	0.937817990779877	0.414659291505814	69.8654937744141	11947
True	False	False	False	False	-2213.06982421875	-2666.90209960938	160.825576782227	0.734745264053345	0.944833517074585	0.594953238964081	91.9586181640625	13334
True	False	False	False	False	-2218.5107421875	-2396.07666015625	173.026138305664	0.817455768585205	0.963901042938232	1	70.1089706420898	10937
True	False	False	False	False	-2221.98315429688	-2141.55590820313	99.8227767944336	0.854305028915405	0.969166100025177	1	61.3444442749023	5521
True	False	False	False	False	-2216.8896484375	-2353.5322265625	95.3862075805664	0.827333629131317	0.963002026081085	1	70.3139572143555	6047
True	False	False	False	False	-2216.15551757813	-2489.0166015625	85.4039306640625	0.85931259393692	0.971104025840759	1	76.701301574707	5906
True	False	False	False	False	-2212.59375	-2451.60229492188	89.8404998779297	0.445509999990463	0.950276136398315	0.206385940313339	69.8395080566406	5657
True	False	False	False	False	-2215.89404296875	-2271.84155273438	245.120376586914	0.591397941112518	0.926827669143677	0.336005568504333	66.1809921264648	14626
True	False	False	False	False	-2214.79809570313	-2124.21997070313	136.424453735352	0.756108999252319	0.952771961688995	0.676289081573486	51.9024391174316	6384
True	False	False	False	False	-2215.89892578125	-1940.40197753906	88.7313537597656	0.83357036113739	0.958927392959595	1	83.6750030517578	6694
True	False	False	False	False	-2215.25024414063	-1991.36499023438	138.64274597168	0.704681634902954	0.939203143119812	0.514486134052277	52.4640007019043	6558
True	False	False	False	False	-2214.56323242188	-2242.59497070313	99.8227767944336	0.81229829788208	0.960083663463593	1	50.3555564880371	4532
True	False	False	False	False	-2211.80517578125	-2309.48876953125	112.023338317871	0.726439833641052	0.951931655406952	0.569876611232758	61.1188125610352	6173
True	False	False	False	False	-2209.3505859375	-2684.23876953125	129.769607543945	0.67625892162323	0.921961724758148	0.456904143095016	104.581199645996	12236
True	False	False	False	False	-2206.6279296875	-2623.7451171875	272.848907470703	0.448601990938187	0.861420691013336	0.208572268486023	85.6138229370117	21061
True	False	False	False	False	-2208.375	-2503.76513671875	164.153015136719	0.552067756652832	0.933382868766785	0.294451862573624	64.3175659179688	9519
True	False	False	False	False	-2207.12524414063	-2222.02783203125	211.846115112305	0.432132542133331	0.928649425506592	0.197127982974052	49.9319381713867	9537
True	False	False	False	False	-2209.2314453125	-2199.75561523438	48.80224609375	0.669968068599701	0.951258361339569	0.445748090744019	46.7954559326172	2059
True	False	False	False	False	-2208.08251953125	-2184.89624023438	167.480438232422	0.526358783245087	0.878946661949158	0.270406782627106	54.615894317627	8247
True	False	False	False	False	-2207.77734375	-2028.30554199219	220.719253540039	0.523536860942841	0.902045369148254	0.267894297838211	75.0201034545898	14929
True	False	False	False	False	-2206.97924804688	-2438.85620117188	130.878753662109	0.733221530914307	0.956723928451538	0.590145409107208	93.3050842285156	11010
True	False	False	False	False	-2206.3359375	-2327.591796875	95.3862075805664	0.58528345823288	0.933063447475433	0.329105705022812	61.5348854064941	5292
True	False	False	False	False	-2206.03149414063	-2529.95703125	133.097030639648	0.79485547542572	0.96230936050415	1	56.908332824707	6829
True	False	False	False	False	-2200.64990234375	-2475.68872070313	238.465515136719	0.58530580997467	0.866778552532196	0.32913064956665	130.795349121094	28121
True	False	False	False	False	-2204.6708984375	-2377.89111328125	176.353576660156	0.779534697532654	0.96031379699707	0.840936243534088	73.6477966308594	11710
True	False	False	False	False	-2201.71826171875	-2343.13037109375	108.695907592773	0.846498012542725	0.968933463096619	1	75.8367309570313	7432
True	False	False	False	False	-2201.06372070313	-1919.68078613281	158.607299804688	0.71760094165802	0.938957571983337	0.545826494693756	86.6643371582031	12393
True	False	False	False	False	-2198.15258789063	-2399.67065429688	88.7313537597656	0.735508561134338	0.955595314502716	0.597400009632111	86.7249984741211	6938
True	False	False	False	False	-2195.68920898438	-2112.2587890625	67.6576614379883	0.811845362186432	0.956483066082001	1	45.1803283691406	2756
True	False	False	False	False	-2193.40112304688	-2098.87915039063	70.9850845336914	0.750849604606628	0.952563881874084	0.653255343437195	46.640625	2985
True	False	False	False	False	-2193.24389648438	-2779.75830078125	131.987884521484	0.832409501075745	0.957675635814667	1	92.8655471801758	11051
True	False	False	False	False	-2166.56982421875	-2769.81225585938	134.206176757813	0.665514945983887	0.935496151447296	0.438133150339127	78.4132232666016	9488
True	False	False	False	False	-2185.81201171875	-2745.16381835938	187.44499206543	0.662282168865204	0.943860113620758	0.432742327451706	71.1952667236328	12032
True	False	False	False	False	-2190.11547851563	-2360.7578125	68.7667999267578	0.545307099819183	0.940457940101624	0.28791669011116	44.7580642700195	2775
True	False	False	False	False	-2190.97192382813	-2320.32763671875	83.1856460571289	0.735410094261169	0.941384077072144	0.597082853317261	67.7866668701172	5084
True	False	False	False	False	-2190.00732421875	-2141.9423828125	104.259346008301	0.741998314857483	0.961090087890625	0.619340062141418	54.819149017334	5153
True	False	False	False	False	-2188.44165039063	-2724.7548828125	206.300399780273	0.760025501251221	0.949967861175537	0.695292770862579	73.6720428466797	13703
True	False	False	False	False	-2172.3193359375	-2678.67553710938	211.846115112305	0.647792339324951	0.942273378372192	0.409865349531174	68.2984313964844	13045
True	False	False	False	False	-2179.94604492188	-2577.81518554688	245.120376586914	0.612150311470032	0.925960838794708	0.360853582620621	86.529411315918	19123
True	False	False	False	False	-2186.44946289063	-2446.07836914063	95.3862075805664	0.766198992729187	0.958662450313568	0.729580998420715	81.3372116088867	6995
True	False	False	False	False	-2188.09350585938	-2016.50720214844	115.350761413574	0.860537588596344	0.967305481433868	1	61.5	6396
True	False	False	False	False	-2188.17016601563	-1951.86499023438	83.1856460571289	0.849229693412781	0.961753726005554	1	77.3600006103516	5802
True	False	False	False	False	-2186.45043945313	-2282.87646484375	102.041061401367	0.626117169857025	0.948771119117737	0.378990411758423	52.7934799194336	4857
True	False	False	False	False	-2185.43359375	-1998.36938476563	38.8199691772461	0.529219686985016	0.956709265708923	0.27297830581665	55	1925
True	False	False	False	False	-2185.876953125	-1969.20947265625	94.2770690917969	0.817713499069214	0.954577445983887	1	82.282356262207	6994
True	False	False	False	False	-2184.5107421875	-2544.47241210938	144.188446044922	0.732868850231171	0.959332823753357	0.589046716690063	65.2076950073242	8477
True	False	False	False	False	-2182.65307617188	-2510.25415039063	141.970169067383	0.721593976020813	0.941874444484711	0.556392550468445	86.6171875	11087
True	False	False	False	False	-2174.2412109375	-2454.7060546875	62.1119499206543	0.805557072162628	0.962042510509491	1	95.8928604125977	5370
True	False	False	False	False	-2184.5029296875	-2423.078125	413.7099609375	0.225967839360237	0.747092485427856	0.0846151411533356	77.3753356933594	28861
True	False	False	False	False	-2183.42944335938	-2399.29052734375	94.2770690917969	0.791837513446808	0.955301940441132	1	71.7529449462891	6099
True	False	False	False	False	-2182.11352539063	-2305.7841796875	83.1856460571289	0.745481371879578	0.947691142559052	0.63206559419632	61.6266670227051	4622
True	False	False	False	False	-2179.37280273438	-2236.07006835938	93.1679229736328	0.762245774269104	0.935317754745483	0.70693165063858	65.2023773193359	5477
True	False	False	False	False	-2183.40209960938	-1936.48645019531	99.8227767944336	0.791574835777283	0.950872540473938	1	71.9111099243164	6472
True	False	False	False	False	-2183.25366210938	-2196.060546875	82.0765075683594	0.771052539348602	0.952727735042572	0.761882483959198	57.4594612121582	4252
True	False	False	False	False	-2176.55029296875	-2177.70849609375	93.1679229736328	0.808093369007111	0.95036518573761	1	47.5952377319336	3998
True	False	False	False	False	-2181.18310546875	-2006.2451171875	154.17073059082	0.624892175197601	0.963189959526062	0.377349019050598	62.5251808166504	8691
True	False	False	False	False	-2180.86474609375	-2131.32983398438	86.513069152832	0.775300621986389	0.962392508983612	0.796320915222168	57.7435913085938	4504
True	False	False	False	False	-2177.09741210938	-2093.72314453125	114.241622924805	0.803241491317749	0.959103643894196	1	67.0873794555664	6910
True	False	False	False	False	-2180.236328125	-2063.310546875	159.716445922852	0.757681429386139	0.955711245536804	0.68370521068573	42.8333320617676	6168
True	False	False	False	False	-2175.65551757813	-2291.09765625	59.8936653137207	0.746888160705566	0.935434281826019	0.637421369552612	66.3703689575195	3584
True	False	False	False	False	-2175.42895507813	-2213.07763671875	123.114753723145	0.595820426940918	0.945827662944794	0.341109752655029	51.7657661437988	5746
True	False	False	False	False	-2174.83911132813	-2381.27075195313	109.805053710938	0.638466894626617	0.95305460691452	0.396135240793228	61.7474746704102	6113
True	False	False	False	False	-2172.85229492188	-2367.01586914063	99.8227767944336	0.636823832988739	0.943601548671722	0.393788814544678	60.5666656494141	5451
True	False	False	False	False	-2171.93603515625	-2499.47021484375	92.0587844848633	0.773206055164337	0.965309083461761	0.778420686721802	93.1204833984375	7729
True	False	False	False	False	-2170.95532226563	-2641.2783203125	343.834014892578	0.646950006484985	0.905400693416595	0.408595204353333	84.5935516357422	26224
True	False	False	False	False	-2168.18725585938	-2596.00244140625	291.704345703125	0.703790307044983	0.943733811378479	0.51246452331543	89.5285186767578	23546
True	False	False	False	False	-2169.12915039063	-2535.33740234375	109.805053710938	0.712054908275604	0.951931655406952	0.531877756118774	71.2424240112305	7053
True	False	False	False	False	-2167.4072265625	-2404.64038085938	11.0914192199707	0.673765122890472	0.928999543190002	0.452423572540283	62.7999992370605	628
True	False	False	False	False	-2170.54370117188	-2251.853515625	78.7490768432617	0.765397131443024	0.976058840751648	0.724761068820953	72.5070419311523	5148
True	False	False	False	False	-2170.87744140625	-2123.14965820313	49.9113883972168	0.673765122890472	0.91473776102066	0.452423572540283	78.2444458007813	3521
True	False	False	False	False	-2168.3818359375	-2338.49951171875	122.005615234375	0.58457487821579	0.917015314102173	0.328317552804947	49.5454559326172	5450
True	False	False	False	False	-2167.05126953125	-2478.44116210938	473.603607177734	0.253325164318085	0.747250258922577	0.0970461368560791	106.700233459473	45561
True	False	False	False	False	-2157.423828125	-2448.26953125	146.40673828125	0.744143784046173	0.948323547840118	0.627091646194458	97.636360168457	12888
True	False	False	False	False	-2159.10766601563	-2288.0791015625	146.40673828125	0.811434090137482	0.948827087879181	1	67.363639831543	8892
True	False	False	False	False	-2163.38208007813	-2143.29711914063	66.5485153198242	0.84339964389801	0.962478160858154	1	58.3833351135254	3503
True	False	False	False	False	-2163.56567382813	-1963.06005859375	93.1679229736328	0.808093369007111	0.95036518573761	1	80.3095245361328	6746
True	False	False	False	False	-2163.3125	-2000.8955078125	127.551322937012	0.791560590267181	0.952976644039154	1	74.6521759033203	8585
True	False	False	False	False	-2160.78076171875	-1978.86145019531	75.4216537475586	0.871464610099792	0.973896324634552	1	64.3676452636719	4377
True	False	False	False	False	-2159.84594726563	-2184.35083007813	87.6222152709961	0.703833937644958	0.954530417919159	0.512563169002533	40.4050636291504	3192
True	False	False	False	False	-2158.4052734375	-2396.66552734375	179.680999755859	0.629444658756256	0.941955089569092	0.38350123167038	65.4197540283203	10598
True	False	False	False	False	-2158.37915039063	-2228.453125	104.259346008301	0.754927635192871	0.962346732616425	0.670888781547546	62.5638313293457	5881
True	False	False	False	False	-2157.45874023438	-2047.77453613281	53.2388153076172	0.80851811170578	0.95892596244812	1	42.1458320617676	2023
True	False	False	False	False	-2154.79907226563	-2537.47338867188	110.914192199707	0.803114473819733	0.964601218700409	1	79.6800003051758	7968
True	False	False	False	False	-2154.67724609375	-2427.732421875	98.7136306762695	0.677581369876862	0.928602457046509	0.459312260150909	82.5505599975586	7347
True	False	False	False	False	-2154.15698242188	-2243.0166015625	88.7313537597656	0.42093414068222	0.94148576259613	0.189617857336998	50.375	4030
True	False	False	False	False	-2154.0849609375	-2354.68774414063	96.4953460693359	0.789468884468079	0.937714219093323	1	53.5172424316406	4656
True	False	False	False	False	-2153.25830078125	-2260.30200195313	105.36848449707	0.846382617950439	0.966074287891388	1	82.3052597045898	7819
True	False	False	False	False	-2153.53686523438	-2068.38305664063	211.846115112305	0.416187644004822	0.86223840713501	0.186497464776039	48.047119140625	9177
True	False	False	False	False	-2152.90063476563	-2748.08374023438	164.153015136719	0.842985391616821	0.958566606044769	1	97.2364883422852	14391
True	False	False	False	False	-2151.576171875	-2121.67553710938	64.3302307128906	0.815286338329315	0.957386434078217	1	67.8620681762695	3936
True	False	False	False	False	-2150.6943359375	-2797.84545898438	140.861022949219	0.723372578620911	0.965049028396606	0.561253368854523	96.6377944946289	12273
True	False	False	False	False	-2133.20141601563	-2743.6162109375	125.333038330078	0.790439307689667	0.943854987621307	1	147.637161254883	16683
True	False	False	False	False	-2146.25634765625	-2660.5703125	186.335845947266	0.58561772108078	0.895686149597168	0.329478323459625	88.2023773193359	14818
True	False	False	False	False	-2147.29028320313	-2605.39794921875	188.554138183594	0.647128283977509	0.944618344306946	0.408863484859467	68.1647033691406	11588
True	False	False	False	False	-2150.16430664063	-2511.25146484375	297.250030517578	0.538086712360382	0.86261123418808	0.281108766794205	117.227615356445	31417
True	False	False	False	False	-2149.298828125	-2416.82299804688	17.7462711334229	0.762108087539673	0.940302610397339	0.706189274787903	58.75	940
True	False	False	False	False	-2147.0771484375	-2367.63208007813	54.3479537963867	0.596014022827148	0.942947447299957	0.341335475444794	49.3469390869141	2418
True	False	False	False	False	-2147.25537109375	-2139.23974609375	89.8404998779297	0.779232859611511	0.940195858478546	0.837222635746002	73.9876556396484	5993
True	False	False	False	False	-2146.18701171875	-2100.48217773438	150.843307495117	0.532960772514343	0.940058052539825	0.276378601789474	57.985294342041	7886
True	False	False	False	False	-2145.46923828125	-2553.87939453125	226.264953613281	0.437735378742218	0.832619965076447	0.20096643269062	81.9264678955078	16713
True	False	False	False	False	-2140.74755859375	-2478.74438476563	73.203369140625	0.802794396877289	0.955623149871826	1	71.2727279663086	4704
True	False	False	False	False	-2145.109375	-2215.55004882813	147.515884399414	0.506282687187195	0.912127733230591	0.253024280071259	54.6992492675781	7275
True	False	False	False	False	-2144.82299804688	-2042.02294921875	59.8936653137207	0.75905966758728	0.950185596942902	0.690436720848083	38.3888893127441	2073
True	False	False	False	False	-2139.83325195313	-2450.4619140625	120.896469116211	0.7624591588974	0.961267530918121	0.708087503910065	94.2844009399414	10277
True	False	False	False	False	-2138.07666015625	-2428.93701171875	119.787330627441	0.681443929672241	0.96173495054245	0.466478526592255	83.5833358764648	9027
True	False	False	False	False	-2138.98901367188	-2294.45532226563	78.7490768432617	0.739793658256531	0.965879201889038	0.611645519733429	44.6901397705078	3173
True	False	False	False	False	-2138.1669921875	-2274.169921875	77.6399383544922	0.80919873714447	0.961355686187744	1	46.2857131958008	3240
True	False	False	False	False	-2138.12670898438	-2384.22094726563	146.40673828125	0.701489865779877	0.944102048873901	0.507321655750275	50.5833320617676	6677
True	False	False	False	False	-2137.08276367188	-2645.31323242188	205.191253662109	0.583644092082977	0.916499197483063	0.32728573679924	81.5297317504883	15083
True	False	False	False	False	-2135.25244140625	-2006.85595703125	84.2947845458984	0.755421161651611	0.926248490810394	0.673127472400665	61.1578941345215	4648
True	False	False	False	False	-2134.95556640625	-2709.14086914063	231.810668945313	0.836247086524963	0.960306107997894	1	71.1052627563477	14861
True	False	False	False	False	-2131.34155273438	-2576.1728515625	176.353576660156	0.655422151088715	0.909647345542908	0.421660751104355	102.496856689453	16297
True	False	False	False	False	-2129.94189453125	-2147.51245117188	134.206176757813	0.760042369365692	0.958483040332794	0.695378482341766	57.1157035827637	6911
True	False	False	False	False	-2133.99096679688	-2089.58813476563	97.6044921875	0.819784700870514	0.957018911838531	1	68.0795440673828	5991
True	False	False	False	False	-2129.63623046875	-2173.42602539063	190.772415161133	0.72429746389389	0.952072203159332	0.563820719718933	59.2034873962402	10183
True	False	False	False	False	-2129.5576171875	-2810.25219726563	155.279876708984	0.693009555339813	0.952745378017426	0.489229440689087	77.6357116699219	10869
True	False	False	False	False	-2125.890625	-2773.82983398438	104.259346008301	0.811947047710419	0.967280149459839	1	56.0851058959961	5272
True	False	False	False	False	-2129.14331054688	-2316.81567382813	131.987884521484	0.466340690851212	0.892085254192352	0.221473321318626	48.6134452819824	5785
True	False	False	False	False	-2128.9423828125	-2513.0126953125	155.279876708984	0.781193256378174	0.940204679965973	0.863637804985046	93.1500015258789	13041
True	False	False	False	False	-2128.29565429688	-2492.96166992188	195.208984375	0.65105813741684	0.918152630329132	0.414849132299423	100.818183898926	17744
True	False	False	False	False	-2127.98754882813	-2113.11962890625	108.695907592773	0.83582991361618	0.957231283187866	1	57.4387741088867	5629
True	False	False	False	False	-2125.56689453125	-2024.18188476563	108.695907592773	0.78705221414566	0.953055143356323	1	57.3367347717285	5619
True	False	False	False	False	-2125.41284179688	-2354.9365234375	160.825576782227	0.65186595916748	0.949286341667175	0.41609662771225	54.4068946838379	7889
True	False	False	False	False	-2124.615234375	-2838.51611328125	66.5485153198242	0.703921556472778	0.945985317230225	0.512761116027832	110.066665649414	6604
True	False	False	False	False	-2104.36328125	-2819.06420898438	88.7313537597656	0.722042918205261	0.914644122123718	0.557610213756561	119.0625	9525
True	False	False	False	False	-2119.53002929688	-2753.30639648438	110.914192199707	0.544470548629761	0.935139656066895	0.287118971347809	68.6500015258789	6865
True	False	False	False	False	-2115.74462890625	-2688.93041992188	175.244430541992	0.774631977081299	0.95121031999588	0.790380477905273	69.2974700927734	10949
True	False	False	False	False	-2123.03759765625	-2443.55200195313	106.477630615234	0.770989894866943	0.95690381526947	0.761425018310547	60.71875	5829
True	False	False	False	False	-2124.14208984375	-2052.87622070313	89.8404998779297	0.779232859611511	0.947897672653198	0.837222635746002	60.9135818481445	4934
True	False	False	False	False	-2123.64916992188	-2407.32763671875	119.787330627441	0.785884737968445	0.962012887001038	1	54.25	5859
True	False	False	False	False	-2122.1669921875	-2261.251953125	134.206176757813	0.579737424850464	0.935592353343964	0.322998017072678	55.4297523498535	6707
True	False	False	False	False	-2120.04418945313	-1942.34326171875	125.333038330078	0.572594583034515	0.932545959949493	0.315332144498825	57.8672561645508	6539
True	False	False	False	False	-2118.15893554688	-2241.20532226563	126.442184448242	0.5389524102211	0.909594058990479	0.281915932893753	57.7017555236816	6578
True	False	False	False	False	-2115.70336914063	-2470.34594726563	159.716445922852	0.581192076206207	0.896239221096039	0.324586510658264	63.7916679382324	9186
True	False	False	False	False	-2115.587890625	-2734.93579101563	122.005615234375	0.740235030651093	0.947917997837067	0.613164842128754	68.2909088134766	7512
True	False	False	False	False	-2101.02734375	-2719.62182617188	141.970169067383	0.770222544670105	0.962124586105347	0.755919694900513	87.90625	11252
True	False	False	False	False	-2114.85107421875	-2615.7666015625	208.518692016602	0.63256448507309	0.927954852581024	0.387801796197891	57.9521293640137	10895
True	False	False	False	False	-2114.90209960938	-2302.04345703125	58.7845230102539	0.503090739250183	0.910013854503632	0.25036159157753	41.886791229248	2220
True	False	False	False	False	-2112.66650390625	-2089.99633789063	114.241622924805	0.827207922935486	0.971638321876526	1	61.5728149414063	6342
True	False	False	False	False	-2111.85083007813	-1900.11071777344	141.970169067383	0.714233875274658	0.954391419887543	0.537262856960297	66.7734375	8547
True	False	False	False	False	-2111.61376953125	-2200.10620117188	124.223899841309	0.805557072162628	0.954948961734772	1	79.3125	8883
True	False	False	False	False	-2110.37915039063	-2318.27197265625	78.7490768432617	0.715453743934631	0.945629358291626	0.540330648422241	45.6760559082031	3243
True	False	False	False	False	-2110.04125976563	-2142.89428710938	139.751892089844	0.710319042205811	0.960668444633484	0.527671158313751	70.3809509277344	8868
True	False	False	False	False	-2109.81787109375	-1923.75463867188	138.64274597168	0.741000473499298	0.961037278175354	0.615824639797211	65.3119964599609	8164
True	False	False	False	False	-2108.36083984375	-2674.46362304688	124.223899841309	0.814991533756256	0.976666808128357	1	70.1875	7861
True	False	False	False	False	-2101.9384765625	-2586.08203125	145.297592163086	0.784818708896637	0.956129848957062	0.947113275527954	80.984733581543	10609
True	False	False	False	False	-2108.06567382813	-2114.54541015625	117.569046020508	0.816733479499817	0.955579578876495	1	77.5094375610352	8216
True	False	False	False	False	-2108.13647460938	-1994.96362304688	151.952453613281	0.753516912460327	0.948410391807556	0.664619505405426	67.4014587402344	9234
True	False	False	False	False	-2106.98974609375	-2532.46728515625	69.8759460449219	0.807386338710785	0.95444917678833	1	58.7777786254883	3703
True	False	False	False	False	-2099.21801757813	-2493.87451171875	153.061584472656	0.748235404491425	0.962737262248993	0.642676770687103	70.6449279785156	9749
True	False	False	False	False	-2104.90502929688	-2414.11572265625	99.8227767944336	0.693452954292297	0.941044270992279	0.490143746137619	53.1222229003906	4781
True	False	False	False	False	-2103.76391601563	-2371.69506835938	159.716445922852	0.625207424163818	0.937992036342621	0.37777042388916	55.5625	8001
True	False	False	False	False	-2102.02270507813	-2249.34448242188	135.315322875977	0.76977926492691	0.949475169181824	0.752817690372467	94.5819702148438	11539
True	False	False	False	False	-2103.30151367188	-2045.91943359375	93.1679229736328	0.772283971309662	0.947359502315521	0.771135985851288	55.9523811340332	4700
True	False	False	False	False	-2102.93310546875	-2067.88452148438	93.1679229736328	0.772283971309662	0.953183054924011	0.771135985851288	69.3690490722656	5827
True	False	False	False	False	-2099.32421875	-2350.84204101563	68.7667999267578	0.782398581504822	0.947976648807526	0.883594453334808	74.6128997802734	4626
True	False	False	False	False	-2098.22680664063	-2334.97631835938	76.5307922363281	0.74383670091629	0.932111620903015	0.625965297222137	66.6811599731445	4601
True	False	False	False	False	-2098.84545898438	-2022.12329101563	117.569046020508	0.793545544147491	0.958391427993774	1	62.4433975219727	6619
True	False	False	False	False	-2096.83911132813	-2794.97265625	166.371292114258	0.735410094261169	0.942729115486145	0.597082853317261	89.1933364868164	13379
True	False	False	False	False	-2090.9931640625	-2646.69360351563	259.539215087891	0.550098061561584	0.886012613773346	0.292531311511993	74.9316253662109	17534
True	False	False	False	False	-2092.64428710938	-2520.21484375	227.374099731445	0.764688432216644	0.949009120464325	0.72060227394104	76.1853637695313	15618
True	False	False	False	False	-2094.59448242188	-2440.384765625	122.005615234375	0.6835116147995	0.93690013885498	0.470399111509323	64.1999969482422	7062
True	False	False	False	False	-2093.865234375	-2469.828125	164.153015136719	0.492430806159973	0.866200089454651	0.241656303405762	60.9459457397461	9020
True	False	False	False	False	-2092.59423828125	-2558.33959960938	267.30322265625	0.476789593696594	0.840115308761597	0.229374647140503	82.5975112915039	19906
True	False	False	False	False	-2092.23266601563	-2225.46630859375	176.353576660156	0.705615639686584	0.941443145275116	0.516622424125671	47.6289291381836	7573
True	False	False	False	False	-2091.84350585938	-1959.73889160156	151.952453613281	0.764453411102295	0.971822559833527	0.719243407249451	59.8102188110352	8194
True	False	False	False	False	-2089.54516601563	-2859.31103515625	44.3656768798828	0.609061896800995	0.935215294361115	0.357005268335342	76.3000030517578	3052
True	False	False	False	False	-2084.70825195313	-2814.7978515625	94.2770690917969	0.781477868556976	0.941423356533051	0.868022978305817	110.364707946777	9381
True	False	False	False	False	-2085.78002929688	-2690.7802734375	199.645553588867	0.705389320850372	0.946013808250427	0.516103088855743	72.2333297729492	13002
True	False	False	False	False	-2087.18432617188	-2203.82495117188	119.787330627441	0.785884737968445	0.958349406719208	1	63.2222213745117	6828
True	False	False	False	False	-2088.90869140625	-2076.5478515625	73.203369140625	0.878390073776245	0.973398745059967	1	72.1212158203125	4760
True	False	False	False	False	-2088.31787109375	-2161.171875	115.350761413574	0.811039984226227	0.966688752174377	1	68.3653869628906	7110
True	False	False	False	False	-2088.24951171875	-2094.123046875	116.459907531738	0.843270182609558	0.967789649963379	1	80.4380950927734	8446
True	False	False	False	False	-2086.93896484375	-2399.84643554688	178.571853637695	0.598485708236694	0.97329843044281	0.344233840703964	60.8074531555176	9790
True	False	False	False	False	-2085.65063476563	-2748.46118164063	141.970169067383	0.871119558811188	0.972424268722534	1	64.4609375	8251
True	False	False	False	False	-2083.17651367188	-2606.82373046875	167.480438232422	0.716666996479034	0.955035388469696	0.543420672416687	81.238410949707	12267
True	False	False	False	False	-2084.62426757813	-2283.22119140625	97.6044921875	0.68626457452774	0.952169239521027	0.475714534521103	50.2045440673828	4418
True	False	False	False	False	-2084.81079101563	-1922.01232910156	125.333038330078	0.732085049152374	0.950329482555389	0.586623311042786	62.9026565551758	7108
True	False	False	False	False	-2083.06713867188	-2034.43908691406	79.8582229614258	0.776177406311035	0.953763663768768	0.804480254650116	62.0972213745117	4471
True	False	False	False	False	-2082.70727539063	-2414.74951171875	84.2947845458984	0.765837788581848	0.956037282943726	0.727394282817841	53.434211730957	4061
True	False	False	False	False	-2082.36791992188	-1987.79235839844	116.459907531738	0.734479010105133	0.953212261199951	0.594105780124664	77.2380981445313	8110
True	False	False	False	False	-2080.19506835938	-2883.17358398438	186.335845947266	0.414635241031647	0.856085300445557	0.185484781861305	137.16667175293	23044
True	False	False	False	False	-2054.89501953125	-2869.69946289063	164.153015136719	0.515901327133179	0.937345087528229	0.261211812496185	83.8175659179688	12405
True	False	False	False	False	-2073.65771484375	-2788.20654296875	122.005615234375	0.720566987991333	0.946578443050385	0.553630292415619	74.0545425415039	8146
True	False	False	False	False	-2069.35522460938	-2725.9345703125	149.734161376953	0.776945769786835	0.965426504611969	0.812021255493164	77.1481475830078	10415
True	False	False	False	False	-2074.017578125	-2626.01171875	157.498153686523	0.644279181957245	0.932553350925446	0.404608070850372	64.1338043212891	9107
True	False	False	False	False	-2075.03540039063	-2185.83642578125	84.2947845458984	0.511435091495514	0.796946883201599	0.257378965616226	89.4736862182617	6800
True	False	False	False	False	-2079.77856445313	-2121.455078125	104.259346008301	0.801714420318604	0.96119749546051	1	85.5744705200195	8044
True	False	False	False	False	-2077.10424804688	-2055.1474609375	87.6222152709961	0.851639091968536	0.967140793800354	1	64.3037948608398	5080
True	False	False	False	False	-2074.42236328125	-2580.67114257813	194.099838256836	0.488245785236359	0.860978901386261	0.238314583897591	75.3600006103516	13188
True	False	False	False	False	-2071.6181640625	-2536.34228515625	159.716445922852	0.705993711948395	0.945278406143188	0.517492473125458	64.8888854980469	9344
True	False	False	False	False	-2072.34521484375	-2457.19165039063	242.902084350586	0.459910571575165	0.90962940454483	0.216724514961243	63.2602729797363	13854
True	False	False	False	False	-2073.50537109375	-2138.92163085938	98.7136306762695	0.782779574394226	0.953231871128082	0.890820920467377	100.595504760742	8953
True	False	False	False	False	-2070.12426757813	-1909.03491210938	158.607299804688	0.806155741214752	0.958779573440552	1	83.7412567138672	11975
True	False	False	False	False	-2069.7685546875	-2503.02294921875	94.2770690917969	0.817713499069214	0.954577445983887	1	56.9529418945313	4841
True	False	False	False	False	-2068.68359375	-2169.599609375	83.1856460571289	0.770665466785431	0.938939213752747	0.759075462818146	77.5199966430664	5814
True	False	False	False	False	-2068.19506835938	-2668.2392578125	252.884368896484	0.385739207267761	0.782210648059845	0.167306989431381	74.2543869018555	16930
True	False	False	False	False	-2068.16625976563	-2756.7802734375	151.952453613281	0.496754169464111	0.897489070892334	0.245152875781059	72.7080307006836	9961
True	False	False	False	False	-2062.6640625	-2423.30493164063	106.477630615234	0.718682765960693	0.95685225725174	0.54864364862442	44.2395820617676	4247
True	False	False	False	False	-2067.10913085938	-2066.84741210938	89.8404998779297	0.805119872093201	0.958110809326172	1	89.3950653076172	7241
True	False	False	False	False	-2067.43481445313	-2025.87768554688	136.424453735352	0.837091445922852	0.961795568466187	1	73.0569076538086	8986
True	False	False	False	False	-2065.81982421875	-2348.84692382813	120.896469116211	0.630019009113312	0.922727823257446	0.384287714958191	48.5504570007324	5292
True	False	False	False	False	-2061.9462890625	-2312.53955078125	186.335845947266	0.465345054864883	0.874901533126831	0.220732465386391	47.851188659668	8039
True	False	False	False	False	-2064.88818359375	-2219.11547851563	120.896469116211	0.750261783599854	0.950024962425232	0.650830626487732	66.7798156738281	7279
True	False	False	False	False	-2061.7275390625	-1938.24841308594	126.442184448242	0.682972013950348	0.939988732337952	0.469370156526566	63.1666679382324	7201
True	False	False	False	False	-2061.28076171875	-2812.14038085938	44.3656768798828	0.784437417984009	0.943652451038361	0.932413876056671	50.2000007629395	2008
True	False	False	False	False	-2058.23608398438	-2648.263671875	154.17073059082	0.480636358261108	0.904620826244354	0.232343316078186	74.6187057495117	10372
True	False	False	False	False	-2057.8603515625	-2374.5810546875	102.041061401367	0.819654762744904	0.954608798027039	1	52.2717399597168	4809
True	False	False	False	False	-2058.66040039063	-2240.9482421875	100.931915283203	0.786033868789673	0.96260392665863	1	64.6263732910156	5881
True	False	False	False	False	-2056.44580078125	-2108.77978515625	176.353576660156	0.754636108875275	0.952076733112335	0.669577658176422	70.5723266601563	11221
True	False	False	False	False	-2056.1064453125	-1997.75952148438	157.498153686523	0.69618821144104	0.951808512210846	0.495858699083328	70.112678527832	9956
True	False	False	False	False	-2055.31689453125	-2558.32153320313	179.680999755859	0.735022723674774	0.941989600658417	0.595839619636536	67.098762512207	10870
True	False	False	False	False	-2054.75048828125	-2048.2373046875	202.97297668457	0.812123656272888	0.954150259494781	1	82.3278656005859	15066
True	False	False	False	False	-2053.84692382813	-2905.84204101563	134.206176757813	0.682131826877594	0.903406381607056	0.467776149511337	170.884292602539	20677
True	False	False	False	False	-2032.39489746094	-2898.087890625	135.315322875977	0.715653538703918	0.932112634181976	0.540836870670319	100.032783508301	12204
True	False	False	False	False	-2052.44091796875	-2851.08813476563	211.846115112305	0.576449751853943	0.894098877906799	0.319442272186279	86.8795776367188	16594
True	False	False	False	False	-2052.01782226563	-2766.84252929688	115.350761413574	0.748017251491547	0.951931655406952	0.641817271709442	73.8942337036133	7685
True	False	False	False	False	-2053.63891601563	-1962.67944335938	113.132476806641	0.785913348197937	0.954018115997314	1	70.7647094726563	7218
True	False	False	False	False	-2053.52661132813	-2605.349609375	124.223899841309	0.745300650596619	0.945143043994904	0.631386935710907	90.5803604125977	10145
True	False	False	False	False	-2052.92504882813	-2487.08447265625	137.533599853516	0.665601193904877	0.961080968379974	0.438278526067734	53.3629035949707	6617
True	False	False	False	False	-2052.291015625	-2148.01782226563	179.680999755859	0.71892911195755	0.955826163291931	0.549289762973785	70.6234588623047	11441
True	False	False	False	False	-2051.77490234375	-2829.0859375	256.211791992188	0.446075111627579	0.87652713060379	0.206784188747406	76.5497817993164	17683
True	False	False	False	False	-2050.078125	-2796.71923828125	167.480438232422	0.775803208351135	0.956295371055603	0.800943434238434	69.4437103271484	10486
True	False	False	False	False	-2049.87963867188	-2713.234375	226.264953613281	0.434972703456879	0.883802533149719	0.19906684756279	75.6617660522461	15435
True	False	False	False	False	-2049.84912109375	-2519.36962890625	246.229507446289	0.347509264945984	0.892216563224792	0.145026609301567	60.9414405822754	13529
True	False	False	False	False	-2050.13891601563	-2355.1611328125	73.203369140625	0.711495935916901	0.923994362354279	0.530515313148499	71.3333358764648	4708
True	False	False	False	False	-2045.31616210938	-2261.85693359375	148.625015258789	0.729590535163879	0.946045696735382	0.579075038433075	56.6119384765625	7586
True	False	False	False	False	-2048.7705078125	-2197.6806640625	115.350761413574	0.778573036193848	0.954038023948669	0.82945716381073	52.5576934814453	5466
True	False	False	False	False	-2049.95458984375	-1924.22937011719	135.315322875977	0.626807868480682	0.919715344905853	0.379920482635498	64.0491790771484	7814
True	False	False	False	False	-2047.38000488281	-2080.88012695313	136.424453735352	0.784597456455231	0.9478719830513	0.938117504119873	75.715446472168	9313
True	False	False	False	False	-2045.33642578125	-2227.82348632813	74.3125076293945	0.77451878786087	0.948295474052429	0.789397180080414	50.6567153930664	3394
True	False	False	False	False	-2044.35949707031	-2683.74609375	276.176330566406	0.777080416679382	0.947979331016541	0.813384354114532	85.8955841064453	21388
True	False	False	False	False	-2042.93395996094	-2738.99487304688	128.660461425781	0.713078439235687	0.955561459064484	0.534392535686493	76.1465530395508	8833
True	False	False	False	False	-2041.94543457031	-2887.01708984375	29.9468326568604	0.764188587665558	0.939532041549683	0.717723667621613	77.2962951660156	2087
True	False	False	False	False	-2037.15942382813	-2783.66748046875	64.3302307128906	0.754962682723999	0.963892996311188	0.671047151088715	57.2931022644043	3323
True	False	False	False	False	-2036.43176269531	-2620.8330078125	549.025268554688	0.250633031129837	0.749679088592529	0.0957961305975914	120.575759887695	59685
True	False	False	False	False	-2040.7587890625	-2455.60375976563	103.150199890137	0.658051252365112	0.952323019504547	0.42585214972496	42.4623641967773	3949
True	False	False	False	False	-2038.54614257813	-2171.087890625	88.7313537597656	0.769612729549408	0.941940605640411	0.751666605472565	73.7125015258789	5897
True	False	False	False	False	-2038.48547363281	-2591.3037109375	177.462707519531	0.417993992567062	0.845186650753021	0.187680676579475	81.7375030517578	13078
True	False	False	False	False	-2037.08508300781	-2426.54174804688	86.513069152832	0.84085887670517	0.967140793800354	1	45.6410255432129	3560
True	False	False	False	False	-2036.71411132813	-2239.51025390625	68.7667999267578	0.825154304504395	0.963489770889282	1	60.1612892150879	3730
True	False	False	False	False	-2033.56982421875	-2213.59448242188	89.8404998779297	0.805119872093201	0.950282096862793	1	43.4074058532715	3516
True	False	False	False	False	-2035.71411132813	-2046.50549316406	126.442184448242	0.700783967971802	0.92231023311615	0.505764663219452	78.6140365600586	8962
True	False	False	False	False	-2035.45666503906	-2018.46765136719	126.442184448242	0.797434329986572	0.952595949172974	1	66.5438613891602	7586
True	False	False	False	False	-2034.82678222656	-1981.48803710938	94.2770690917969	0.856529116630554	0.968230903148651	1	62.3529396057129	5300
True	False	False	False	False	-2033.30920410156	-2715.318359375	82.0765075683594	0.809198617935181	0.962414622306824	1	92.0405426025391	6811
True	False	False	False	False	-2031.12048339844	-2517.48706054688	95.3862075805664	0.733483374118805	0.949298918247223	0.590964496135712	58.8372077941895	5060
True	False	False	False	False	-2032.76513671875	-2305.13354492188	124.223899841309	0.838463246822357	0.963646411895752	1	47.0178565979004	5266
True	False	False	False	False	-2031.86987304688	-1953.27502441406	136.424453735352	0.718396246433258	0.952605366706848	0.547894239425659	63.1463432312012	7767
True	False	False	False	False	-2030.22790527344	-2347.08178710938	181.899276733398	0.594654619693756	0.940826654434204	0.339754730463028	62.2439041137695	10208
True	False	False	False	False	-2028.32885742188	-2918.09497070313	125.333038330078	0.712992250919342	0.928179144859314	0.534179747104645	115.486724853516	13050
True	False	False	False	False	-2028.07397460938	-2865.22509765625	143.079315185547	0.734764277935028	0.94799393415451	0.595013916492462	69.4108505249023	8954
True	False	False	False	False	-2020.5380859375	-2796.060546875	302.795745849609	0.250990122556686	0.742370963096619	0.0959615930914879	65.0476226806641	17758
True	False	False	False	False	-2026.498046875	-2653.404296875	174.135284423828	0.413041621446609	0.849066376686096	0.184449225664139	62.8089179992676	9861
True	False	False	False	False	-2027.11340332031	-2557.740234375	307.232330322266	0.578081130981445	0.861208915710449	0.321200758218765	102.953071594238	28518
True	False	False	False	False	-2026.3173828125	-2597.12573242188	38.8199691772461	0.719287753105164	0.942317605018616	0.550233483314514	82.3142852783203	2881
True	False	False	False	False	-2023.92529296875	-2146.00708007813	175.244430541992	0.749889969825745	0.941176414489746	0.649311125278473	61.9177207946777	9783
True	False	False	False	False	-2024.30871582031	-2084.48608398438	69.8759460449219	0.766303777694702	0.948924779891968	0.730220139026642	56.1904754638672	3540
True	False	False	False	False	-2023.77368164063	-2002.0126953125	64.3302307128906	0.84819620847702	0.966921865940094	1	45.8965530395508	2662
True	False	False	False	False	-2023.64392089844	-2102.44653320313	119.787330627441	0.75546407699585	0.946801841259003	0.673323512077332	76.9814834594727	8314
True	False	False	False	False	-2022.68310546875	-2759.98559570313	257.320922851563	0.541794240474701	0.861160397529602	0.284582883119583	89.4525833129883	20753
True	False	False	False	False	-2020.77600097656	-2719.4052734375	92.0587844848633	0.639517724514008	0.957141101360321	0.397646993398666	86.5783157348633	7186
True	False	False	False	False	-2022.47375488281	-2418.71875	69.8759460449219	0.807386338710785	0.944725573062897	1	62.761905670166	3954
True	False	False	False	False	-2018.88940429688	-2275.48999023438	200.754699707031	0.395443707704544	0.894731938838959	0.173274174332619	60.5138130187988	10953
True	False	False	False	False	-2022.15295410156	-2166.6962890625	135.315322875977	0.808103084564209	0.96230936050415	1	62.8196716308594	7664
True	False	False	False	False	-2020.42053222656	-2126.78686523438	159.716445922852	0.811793208122253	0.962004125118256	1	74.5277786254883	10732
True	False	False	False	False	-2019.84497070313	-2195.4130859375	100.931915283203	0.752970397472382	0.952273964881897	0.662240564823151	76.0879135131836	6924
True	False	False	False	False	-2015.82360839844	-2036.87377929688	135.315322875977	0.664254069328308	0.917351961135864	0.436017215251923	54.8934440612793	6697
True	False	False	False	False	-2014.31799316406	-2830.67651367188	155.279876708984	0.733614146709442	0.944629669189453	0.591374695301056	84.0357131958008	11765
True	False	False	False	False	-2012.330078125	-2681.07543945313	175.244430541992	0.336890637874603	0.748819231987	0.139157488942146	68.917724609375	10889
True	False	False	False	False	-2014.17919921875	-2520.04736328125	138.64274597168	0.633401095867157	0.93123072385788	0.38896706700325	62.8959999084473	7862
True	False	False	False	False	-2013.4873046875	-1974.23999023438	128.660461425781	0.811424374580383	0.956187844276428	1	58.7413787841797	6814
True	False	False	False	False	-2012.43347167969	-1950.91345214844	95.3862075805664	0.61855274438858	0.957082509994507	0.369013637304306	59.0116271972656	5075
True	False	False	False	False	-2010.41479492188	-1930.22924804688	146.40673828125	0.701489865779877	0.955013632774353	0.507321655750275	62.5530319213867	8257
True	False	False	False	False	-2010.3046875	-2619.12548828125	67.6576614379883	0.568259835243225	0.937715768814087	0.310784995555878	58.2459030151367	3553
True	False	False	False	False	-2008.93115234375	-2074.8056640625	207.409545898438	0.407471656799316	0.911235928535461	0.180861100554466	60.2459907531738	11266
True	False	False	False	False	-2008.08862304688	-2957.70385742188	80.9673614501953	0.362800925970078	0.941818833351135	0.153714686632156	152.712326049805	11148
True	False	False	False	False	-1986.47814941406	-2954.5361328125	174.135284423828	0.712336838245392	0.94608062505722	0.532567918300629	142.993637084961	22450
True	False	False	False	False	-1987.71008300781	-2928.58374023438	161.934722900391	0.699517905712128	0.954822361469269	0.502996265888214	85.4178085327148	12471
True	False	False	False	False	-1981.51110839844	-2910.8349609375	15.5279874801636	0.717676758766174	0.938069105148315	0.546022891998291	64.9285736083984	909
True	False	False	False	False	-1968.23474121094	-2968.22900390625	241.792938232422	0.520796418190002	0.869217336177826	0.265476703643799	175.27522277832	38210
True	False	False	False	False	-1941.47180175781	-2972.98754882813	125.333038330078	0.845949530601501	0.968901455402374	1	93.7699127197266	10596
True	False	False	False	False	-1946.96423339844	-2912.109375	197.427261352539	0.789934456348419	0.946002900600433	1	110.752807617188	19714
True	False	False	False	False	-1931.21240234375	-2936.93017578125	256.211791992188	0.628863453865051	0.906614065170288	0.382707804441452	97.6839828491211	22565
True	False	False	False	False	-1996.81713867188	-2907.84423828125	151.952453613281	0.703874409198761	0.951941967010498	0.512654602527618	76.1970825195313	10439
True	False	False	False	False	-2004.08239746094	-2717.87036132813	332.742584228516	0.291409552097321	0.823614001274109	0.115403145551682	86.2033309936523	25861
True	False	False	False	False	-2005.79931640625	-2568.310546875	201.863830566406	0.766407787799835	0.941773176193237	0.730857133865356	93.5604400634766	17028
True	False	False	False	False	-2006.00476074219	-1994.86657714844	79.8582229614258	0.750213325023651	0.950159788131714	0.650631964206696	43.6111106872559	3140
True	False	False	False	False	-2005.60473632813	-2540.40478515625	159.716445922852	0.800120413303375	0.970556080341339	1	69.9166641235352	10068
True	False	False	False	False	-2004.9443359375	-2047.28271484375	82.0765075683594	0.745684206485748	0.951726198196411	0.632829606533051	55.2702713012695	4090
True	False	False	False	False	-2003.91247558594	-2652.30688476563	126.442184448242	0.738563656806946	0.952354371547699	0.607464194297791	79.9035110473633	9109
True	False	False	False	False	-2003.49731445313	-2481.26953125	145.297592163086	0.746155977249146	0.959122717380524	0.634617507457733	70.1374053955078	9188
True	False	False	False	False	-2001.63342285156	-2225.14819335938	124.223899841309	0.699060261249542	0.925109028816223	0.502003133296967	49.3928565979004	5532
True	False	False	False	False	-1999.28735351563	-2463.02075195313	105.36848449707	0.820584774017334	0.960950613021851	1	79.315788269043	7535
True	False	False	False	False	-1998.33068847656	-2872.54370117188	43.256534576416	0.561012983322144	0.843609392642975	0.303351491689682	81.4102554321289	3175
True	False	False	False	False	-1991.41198730469	-2793.52709960938	140.861022949219	0.78069794178009	0.95886355638504	0.856390178203583	118.062995910645	14994
True	False	False	False	False	-1992.00415039063	-2674.884765625	187.44499206543	0.510052382946014	0.904585838317871	0.256203383207321	92.2781066894531	15595
True	False	False	False	False	-1993.57653808594	-2599.90673828125	17.7462711334229	0.689935445785522	0.934281527996063	0.482980132102966	54.4375	871
True	False	False	False	False	-1992.6376953125	-2631.05053710938	124.223899841309	0.725606381893158	0.971069991588593	0.567502200603485	107.580360412598	12049
True	False	False	False	False	-1990.66613769531	-2746.4365234375	148.625015258789	0.794352531433105	0.966280817985535	1	92.8731307983398	12445
True	False	False	False	False	-1986.87341308594	-2515.96801757813	115.350761413574	0.707784593105316	0.962403416633606	0.521656036376953	62.7788467407227	6529
True	False	False	False	False	-1981.04870605469	-2854.00537109375	417.037384033203	0.394809067249298	0.830544650554657	0.172879815101624	103.43350982666	38891
True	False	False	False	False	-1944.41101074219	-2852.61450195313	352.707153320313	0.520773410797119	0.857474505901337	0.26545649766922	96.9842758178711	30841
True	False	False	False	False	-1977.09790039063	-2764.91650390625	230.701522827148	0.450348079204559	0.895955502986908	0.209814891219139	86.9711532592773	18090
True	False	False	False	False	-1969.52026367188	-2700.71557617188	266.194061279297	0.610526919364929	0.915482342243195	0.358823776245117	102.816665649414	24676
True	False	False	False	False	-1974.91833496094	-2635.33447265625	215.173538208008	0.6235591173172	0.942462801933289	0.375574290752411	111.185569763184	21570
True	False	False	False	False	-1978.072265625	-2590.19091796875	169.698715209961	0.760390996932983	0.961816489696503	0.697161912918091	79.2941207885742	12132
True	False	False	False	False	-1974.90478515625	-2569.275390625	177.462707519531	0.55325049161911	0.922960102558136	0.295611768960953	79.625	12740
True	False	False	False	False	-1972.3427734375	-2670.82934570313	189.663269042969	0.485524594783783	0.880808472633362	0.23616386950016	95.6374282836914	16354
True	False	False	False	False	-1966.89587402344	-2544.43579101563	136.424453735352	0.597297251224518	0.947234630584717	0.342836290597916	70.0325241088867	8614
True	False	False	False	False	-1963.93835449219	-2724.13671875	167.480438232422	0.67011296749115	0.952474355697632	0.445999622344971	94.5298004150391	14274
True	False	False	False	False	-1958.10766601563	-2611.73779296875	236.24723815918	0.742479562759399	0.95324319601059	0.621055483818054	82.1830978393555	17505
True	False	False	False	False	-1957.87707519531	-2821.92626953125	230.701522827148	0.594911336898804	0.889370083808899	0.340052515268326	101.139419555664	21037
True	False	False	False	False	-1941.64721679688	-2774.576171875	163.043869018555	0.502561330795288	0.931388676166534	0.249922513961792	92.8707504272461	13652
True	False	False	False	False	-1956.88659667969	-2559.232421875	109.805053710938	0.819165587425232	0.951679229736328	1	76.7070693969727	7594
True	False	False	False	False	-1955.85546875	-2768.36059570313	85.4039306640625	0.755021035671234	0.933492183685303	0.671310603618622	124.727272033691	9604
True	False	False	False	False	-1947.96875	-2741.94897460938	153.061584472656	0.740749657154083	0.964227437973022	0.614949762821198	98.3550720214844	13573
True	False	False	False	False	-1946.98693847656	-2671.6572265625	174.135284423828	0.417173892259598	0.869855284690857	0.187142834067345	86.5095520019531	13582
True	False	False	False	False	-1950.99499511719	-2586.9892578125	170.807861328125	0.642776131629944	0.938735604286194	0.402390688657761	82.2337646484375	12664
True	False	False	False	False	-1944.99658203125	-2534.36791992188	200.754699707031	0.492745846509933	0.899666547775269	0.241909563541412	81.3259658813477	14720
True	False	False	False	False	-1945.98645019531	-2508.69677734375	158.607299804688	0.734701037406921	0.950054526329041	0.594812333583832	63.0839157104492	9021
True	False	False	False	False	-1942.29760742188	-2691.10766601563	191.881561279297	0.586743831634521	0.920573532581329	0.33073753118515	114.265899658203	19768
True	False	False	False	False	-1939.533203125	-2643.73046875	181.899276733398	0.690609216690063	0.93346631526947	0.484336644411087	118.713417053223	19469
True	False	False	False	False	-1928.3583984375	-2620.06689453125	212.955261230469	0.761617660522461	0.944248080253601	0.703567922115326	88.6510391235352	17021
True	False	False	False	False	-1998.18811035156	-2498.17138671875	99.8227767944336	0.701861500740051	0.966688752174377	0.508145332336426	58.1444435119629	5233
True	False	False	False	False	-1996.86413574219	-2255.2236328125	185.226699829102	0.560061991214752	0.89768260717392	0.302391201257706	66.5209579467773	11109
True	False	False	False	False	-1991.89318847656	-2285.10375976563	110.914192199707	0.770503282546997	0.961557626724243	0.75791335105896	66.6600036621094	6666
True	False	False	False	False	-1980.47241210938	-2206.31372070313	15.5279874801636	0.666844606399536	0.927047312259674	0.440383464097977	52.3571434020996	733
True	False	False	False	False	-1994.91003417969	-2198.67797851563	17.7462711334229	0.663013100624084	0.94069766998291	0.433951437473297	52.75	844
True	False	False	False	False	-1992.65661621094	-2170.43676757813	131.987884521484	0.70543247461319	0.956361055374146	0.516202032566071	57.6386566162109	6859
True	False	False	False	False	-1981.35217285156	-2140.25830078125	99.8227767944336	0.801836133003235	0.950555145740509	1	67.6222229003906	6086
True	False	False	False	False	-1978.73461914063	-2270.31176757813	110.914192199707	0.439763814210892	0.874968349933624	0.202369824051857	66.2200012207031	6622
True	False	False	False	False	-1977.69934082031	-2495.1123046875	106.477630615234	0.804327130317688	0.965472340583801	1	68.1354141235352	6541
True	False	False	False	False	-1942.41552734375	-2484.30395507813	123.114753723145	0.531825244426727	0.90010392665863	0.275341928005219	56.657657623291	6289
True	False	False	False	False	-1975.20495605469	-2303.9072265625	156.389007568359	0.741896390914917	0.934329092502594	0.618978500366211	99.2411346435547	13993
True	False	False	False	False	-1971.33435058594	-2217.36059570313	59.8936653137207	0.789699912071228	0.951341331005096	1	89.185188293457	4816
True	False	False	False	False	-1969.64855957031	-2250.9228515625	150.843307495117	0.585183262825012	0.925383687019348	0.328994125127792	65.6102905273438	8923
True	False	False	False	False	-1965.92114257813	-2182.98120117188	174.135284423828	0.728463411331177	0.921167850494385	0.575742781162262	120.363059997559	18897
True	False	False	False	False	-1964.01586914063	-2473.53930664063	75.4216537475586	0.797777712345123	0.949838936328888	1	76.2941207885742	5188
True	False	False	False	False	-1951.40795898438	-2366.42895507813	112.023338317871	0.787644565105438	0.965117812156677	1	63.5940589904785	6423
True	False	False	False	False	-1946.42346191406	-2333.09545898438	99.8227767944336	0.787382066249847	0.946908175945282	1	75.6888885498047	6812
True	False	False	False	False	-1957.34362792969	-2234.86181640625	65.4393768310547	0.816044509410858	0.96068811416626	1	94.7796630859375	5592
True	False	False	False	False	-1962.33276367188	-2129.08740234375	115.350761413574	0.825085759162903	0.966401517391205	1	79.0673065185547	8223
True	False	False	False	False	-1955.90637207031	-2311.32983398438	105.36848449707	0.776370167732239	0.954918563365936	0.80633556842804	90.0526351928711	8555
True	False	False	False	False	-1951.59265136719	-2268.48876953125	181.899276733398	0.634969234466553	0.918665707111359	0.391165256500244	66.4390258789063	10896
True	False	False	False	False	-1941.55810546875	-2353.17529296875	105.36848449707	0.723260998725891	0.953649818897247	0.560945451259613	66.2947387695313	6298
True	False	False	False	False	-1939.0263671875	-2312.42993164063	76.5307922363281	0.770033359527588	0.962030291557312	0.754589080810547	67.1159439086914	4631
True	False	False	False	False	-1937.802734375	-2292.03735351563	103.150199890137	0.866363406181335	0.969454169273376	1	62.4086036682129	5804
True	False	False	False	False	-1928.72192382813	-2241.453125	96.4953460693359	0.825828194618225	0.954880356788635	1	72.9655151367188	6348
True	False	False	False	False	-1937.703125	-2225.00390625	188.554138183594	0.491299211978912	0.848822414875031	0.2407486140728	72.6117630004883	12344
True	False	False	False	False	-1936.52990722656	-2184.84887695313	128.660461425781	0.844098389148712	0.969339847564697	1	71.4137954711914	8284
True	False	False	False	False	-1935.49365234375	-2164.10107421875	110.914192199707	0.779846131801605	0.953740179538727	0.844886004924774	85.120002746582	8512
True	False	False	False	False	-1934.18225097656	-2136.67163085938	125.333038330078	0.748488903045654	0.95037579536438	0.643680155277252	65.6991119384766	7424
True	False	False	False	False	-1994.05285644531	-2120.29663085938	175.244430541992	0.65947163105011	0.922110378742218	0.428144931793213	65.2911376953125	10316
True	False	False	False	False	-1995.87585449219	-2095.81372070313	66.5485153198242	0.76893937587738	0.962158918380737	0.747088372707367	65.1666641235352	3910
True	False	False	False	False	-1994.88012695313	-2055.0703125	67.6576614379883	0.715653538703918	0.941333651542664	0.540836870670319	50.8852462768555	3104
True	False	False	False	False	-1945.86987304688	-2109.501953125	100.931915283203	0.752970397472382	0.932709872722626	0.662240564823151	79.9670333862305	7277
True	False	False	False	False	-1983.43188476563	-2080.96166992188	155.279876708984	0.621296763420105	0.917024075984955	0.372589409351349	82.957145690918	11614
True	False	False	False	False	-1987.06176757813	-1957.78674316406	79.8582229614258	0.803513050079346	0.951077282428741	1	56.7916679382324	4089
True	False	False	False	False	-1987.05590820313	-1934.80004882813	119.787330627441	0.75546407699585	0.956804096698761	0.673323512077332	57.5	6210
True	False	False	False	False	-1982.66943359375	-1973.63610839844	86.513069152832	0.726627349853516	0.936891257762909	0.570414066314697	50.5256423950195	3941
True	False	False	False	False	-1980.27478027344	-2042.04724121094	114.241622924805	0.852263212203979	0.96959388256073	1	67.9126205444336	6995
True	False	False	False	False	-1975.93322753906	-2099.79541015625	131.987884521484	0.759082078933716	0.948460459709167	0.690548181533813	81.1764678955078	9660
True	False	False	False	False	-1955.91564941406	-2092.10620117188	134.206176757813	0.682131826877594	0.941786289215088	0.467776149511337	73.1735534667969	8854
True	False	False	False	False	-1947.98059082031	-1977.05139160156	103.150199890137	0.658051252365112	0.944999158382416	0.42585214972496	58.8494606018066	5473
True	False	False	False	False	-1961.39831542969	-1937.29467773438	83.1856460571289	0.770665466785431	0.948702335357666	0.759075462818146	64.1066665649414	4808
True	False	False	False	False	-1971.19738769531	-1917.7236328125	118.678184509277	0.791627526283264	0.949084520339966	1	81.2990646362305	8699
True	False	False	False	False	-1959.20104980469	-1955.20776367188	149.734161376953	0.483845293521881	0.901389479637146	0.234845191240311	58.140739440918	7849
True	False	False	False	False	-1949.09851074219	-1923.88696289063	112.023338317871	0.706498801708221	0.96275532245636	0.518659710884094	53.3465347290039	5388
True	False	False	False	False	-1949.07763671875	-1899.06140136719	85.4039306640625	0.593287527561188	0.915229856967926	0.338174492120743	46.6623382568359	3593
True	False	False	False	False	-1947.76916503906	-2067.583984375	150.843307495117	0.636951267719269	0.916218221187592	0.393970042467117	74.2426452636719	10097
True	False	False	False	False	-1939.30834960938	-2004.84973144531	95.3862075805664	0.625797092914581	0.922871530056	0.378560572862625	53.0116271972656	4559
True	False	False	False	False	-1946.47338867188	-1990.31677246094	65.4393768310547	0.668060660362244	0.94693511724472	0.442458897829056	54.8474578857422	3236
True	False	False	False	False	-1934.17297363281	-1945.61657714844	110.914192199707	0.748627901077271	0.95831960439682	0.644232213497162	62.6300010681152	6263
True	False	False	False	False	-1927.80163574219	-1908.44091796875	116.459907531738	0.843270182609558	0.966195464134216	1	69.9714279174805	7347
True	False	False	False	False	-1927.70153808594	-3014.2041015625	281.722045898438	0.308970928192139	0.954119205474854	0.124322421848774	147.574798583984	37484
True	False	False	False	False	-1919.19921875	-3001.38500976563	103.150199890137	0.737817108631134	0.960335493087769	0.604963421821594	106.451614379883	9900
True	False	False	False	False	-1918.44201660156	-2978.66088867188	114.241622924805	0.827207922935486	0.962346732616425	1	97.5436859130859	10047
True	False	False	False	False	-1925.80908203125	-2772.94775390625	118.678184509277	0.693213284015656	0.950329482555389	0.489649057388306	109.616821289063	11729
True	False	False	False	False	-1927.11755371094	-1966.41516113281	106.477630615234	0.794342398643494	0.951679229736328	1	58.9375	5658
True	False	False	False	False	-1926.88464355469	-2743.76708984375	156.389007568359	0.714476406574249	0.946075320243835	0.537869870662689	76.5248260498047	10790
True	False	False	False	False	-1922.83032226563	-2704.64501953125	140.861022949219	0.841222047805786	0.974242925643921	1	83.6535415649414	10624
True	False	False	False	False	-1926.57092285156	-2263.40234375	192.990692138672	0.454568475484848	0.887374222278595	0.212842434644699	70.6034469604492	12285
True	False	False	False	False	-1924.48681640625	-1934.30920410156	66.5485153198242	0.757159888744354	0.95479941368103	0.681215405464172	58.3166656494141	3499
True	False	False	False	False	-1924.10986328125	-2595.12866210938	161.934722900391	0.811233162879944	0.966805577278137	1	77.808219909668	11360
True	False	False	False	False	-1922.87939453125	-2332.66967773438	80.9673614501953	0.760632932186127	0.952727735042572	0.698408961296082	57.2328758239746	4178
True	False	False	False	False	-1923.65771484375	-1984.62768554688	109.805053710938	0.762798249721527	0.951809823513031	0.709939241409302	61.4343452453613	6082
True	False	False	False	False	-1921.39074707031	-2810.96362304688	279.503784179688	0.540731966495514	0.87130481004715	0.283582866191864	98.8888854980469	24920
True	False	False	False	False	-1911.28991699219	-2670.94921875	141.970169067383	0.648602724075317	0.940485596656799	0.411093205213547	75.625	9680
True	False	False	False	False	-1921.287109375	-2471.43383789063	108.695907592773	0.78705221414566	0.95690381526947	1	67.0306091308594	6569
True	False	False	False	False	-1920.5546875	-2556.4833984375	130.878753662109	0.66521942615509	0.934695780277252	0.437635749578476	63.2711868286133	7466
True	False	False	False	False	-1910.39135742188	-2486.03540039063	79.8582229614258	0.776177406311035	0.945610642433167	0.804480254650116	83.5277786254883	6014
True	False	False	False	False	-1919.26940917969	-2353.95947265625	107.586769104004	0.827301025390625	0.96119749546051	1	64.0103073120117	6209
True	False	False	False	False	-1918.7978515625	-2312.88549804688	156.389007568359	0.44143071770668	0.857691586017609	0.203528642654419	82.2482299804688	11597
True	False	False	False	False	-1917.87097167969	-2210.61376953125	175.244430541992	0.61917507648468	0.933485090732574	0.369820356369019	75.2215194702148	11885
True	False	False	False	False	-1908.67443847656	-2191.47412109375	148.625015258789	0.594669759273529	0.913158476352692	0.339772313833237	70.3507461547852	9427
True	False	False	False	False	-1913.67846679688	-2137.92431640625	96.4953460693359	0.751482903957367	0.964942038059235	0.655898630619049	77.5172424316406	6744
True	False	False	False	False	-1916.92565917969	-2036.18078613281	127.551322937012	0.745042264461517	0.960699737071991	0.630420386791229	80.0695648193359	9208
True	False	False	False	False	-1917.31970214844	-2004.72216796875	108.695907592773	0.533581137657166	0.920223951339722	0.276946634054184	53.5714302062988	5250
True	False	False	False	False	-1913.68957519531	-2120.0439453125	137.533599853516	0.782398581504822	0.963213920593262	0.883594453334808	70.7096786499023	8768
True	False	False	False	False	-1912.06860351563	-1936.54370117188	56.5662384033203	0.506927311420441	0.93053013086319	0.25356525182724	51.9607849121094	2650
True	False	False	False	False	-1911.36206054688	-2171.40405273438	256.211791992188	0.289800375699997	0.771106719970703	0.114600844681263	72.1385269165039	16664
True	False	False	False	False	-1907.88439941406	-2985.52514648438	87.6222152709961	0.735943078994751	0.948728680610657	0.598804712295532	103.379745483398	8167
True	False	False	False	False	-1907.50036621094	-2726.3447265625	218.500961303711	0.662846803665161	0.949684858322144	0.433675855398178	101.781723022461	20051
True	False	False	False	False	-1907.41296386719	-2877.54638671875	250.666076660156	0.669864416122437	0.916816294193268	0.445568263530731	83.7035369873047	18917
True	False	False	False	False	-1902.8720703125	-2695.35180664063	160.825576782227	0.610599637031555	0.944113433361053	0.358914375305176	80.3448257446289	11650
True	False	False	False	False	-1906.28198242188	-1912.63842773438	173.026138305664	0.438400536775589	0.918022871017456	0.201425805687904	61.3717956542969	9574
True	False	False	False	False	-1905.31640625	-2649.322265625	167.480438232422	0.611645877361298	0.917042434215546	0.360221177339554	94.3708572387695	14250
True	False	False	False	False	-1904.611328125	-2608.97265625	164.153015136719	0.805816411972046	0.962659299373627	1	74.6351318359375	11046
True	False	False	False	False	-1904.14599609375	-2327.30395507813	65.4393768310547	0.756123721599579	0.949587345123291	0.676357209682465	60.4237289428711	3565
True	False	False	False	False	-1904.82360839844	-2272.34375	115.350761413574	0.769432365894318	0.952778518199921	0.750428736209869	70.1346130371094	7294
True	False	False	False	False	-1903.16345214844	-2367.60034179688	87.6222152709961	0.851639091968536	0.965293765068054	1	83.4050598144531	6589
True	False	False	False	False	-1902.77746582031	-2783.197265625	179.680999755859	0.690838992595673	0.960182726383209	0.484800934791565	80.1728363037109	12988
True	False	False	False	False	-1902.162109375	-2570.91796875	148.625015258789	0.71211850643158	0.947992444038391	0.532033205032349	76.1044769287109	10198
True	False	False	False	False	-1902.41662597656	-2542.728515625	120.896469116211	0.783979654312134	0.959145665168762	0.918468296527863	64.4954147338867	7030
True	False	False	False	False	-1901.37963867188	-2155.03491210938	73.203369140625	0.774313688278198	0.956417441368103	0.787631273269653	63.5303039550781	4193
True	False	False	False	False	-2940.2265625	-1887.69958496094	178.571853637695	0.625559210777283	0.934877693653107	0.378241509199142	129.006210327148	20770
True	False	False	False	False	-2956.5888671875	-1854.6748046875	268.412353515625	0.441307634115219	0.849556982517242	0.203442916274071	146.880172729492	35545
True	False	False	False	False	-2999.25927734375	-1785.74145507813	250.666076660156	0.486218422651291	0.93216598033905	0.236710608005524	166	37516
True	False	False	False	False	-2996.2470703125	-1762.10925292969	100.931915283203	0.786033868789673	0.953652620315552	1	114.263732910156	10398
True	False	False	False	False	-3039.0927734375	-1700.72436523438	181.899276733398	0.611750721931458	0.945299685001373	0.360352516174316	145.835372924805	23917
True	False	False	False	False	-3054.29321289063	-1634.17553710938	87.6222152709961	0.75999253988266	0.950250029563904	0.695125102996826	109.708862304688	8667
True	False	False	False	False	-3072.4775390625	-1632.71398925781	227.374099731445	0.474292874336243	0.949366390705109	0.227465316653252	152.404876708984	31243
True	False	False	False	False	-3083.74877929688	-1604.8369140625	85.4039306640625	0.830078601837158	0.958222687244415	1	149.701293945313	11527
True	False	False	False	False	-3112.03637695313	-1536.33337402344	156.389007568359	0.783451199531555	0.948634505271912	0.905145168304443	159.28369140625	22459
True	False	False	False	False	-3120.80297851563	-1511.43737792969	187.44499206543	0.447750091552734	0.900752246379852	0.207968100905418	145.988159179688	24672
True	False	False	False	False	-3154.2236328125	-1426.23095703125	1022.62884521484	0.234738081693649	0.901605665683746	0.0885358452796936	160.894790649414	148345
True	False	False	False	False	-3145.58081054688	-1375.20861816406	167.480438232422	0.378873229026794	0.888340353965759	0.163164839148521	101.397354125977	15311
True	False	False	False	False	-3190.31567382813	-1330.51452636719	86.513069152832	0.682397782802582	0.959036767482758	0.468279719352722	141.66667175293	11050
True	False	False	False	False	-3203.43505859375	-1279.97265625	353.816284179688	0.40890571475029	0.914722383022308	0.18178029358387	146.498428344727	46733
True	False	False	False	False	-3216.70947265625	-1224.79431152344	553.461853027344	0.299024105072021	0.766593098640442	0.119233302772045	148.272552490234	73988
True	False	False	False	False	-3228.86376953125	-1198.76416015625	123.114753723145	0.807714879512787	0.964787423610687	1	152.558563232422	16934
True	False	False	False	False	-3246.31274414063	-1137.39880371094	286.158630371094	0.485737413167953	0.956908881664276	0.236331462860107	155.255813598633	40056
True	False	False	False	False	-3248.1669921875	-1099.94567871094	198.536407470703	0.548451364040375	0.892115831375122	0.290936261415482	144.592178344727	25882
True	False	False	False	False	-3263.09545898438	-1034.96643066406	1031.501953125	0.118709422647953	0.610239148139954	0.0409439764916897	146.199996948242	135966
True	False	False	False	False	-3290.81079101563	-924.568542480469	242.902084350586	0.637592613697052	0.928772926330566	0.39488410949707	148.566207885742	32536
True	False	False	False	False	-3309.33471679688	-851.064270019531	15.5279874801636	0.717676758766174	0.947792708873749	0.546022891998291	105	1470
True	False	False	False	False	-3316.72241210938	-785.53271484375	540.152099609375	0.22083967924118	0.858140230178833	0.0823497921228409	137.303894042969	66867
True	False	False	False	False	-3331.53271484375	-680.399047851563	118.678184509277	0.664870381355286	0.943763375282288	0.437049388885498	145.121490478516	15528
True	False	False	False	False	-3339.982421875	-611.072998046875	177.462707519531	0.488700747489929	0.959996163845062	0.238675847649574	142.28125	22765
True	False	False	False	False	-3344.35791015625	-535.136657714844	79.8582229614258	0.750213325023651	0.957863688468933	0.650631964206696	122.041664123535	8787
True	False	False	False	False	-3350.29907226563	-469.602722167969	70.9850845336914	0.63256299495697	0.9728062748909	0.387799739837646	133.3125	8532
True	False	False	False	False	-3347.49755859375	-429.451812744141	169.698715209961	0.456891119480133	0.915020823478699	0.214523360133171	124.169937133789	18998
True	False	False	False	False	-3350.4189453125	-378.160308837891	119.787330627441	0.688914835453033	0.935851037502289	0.4809390604496	135.490737915039	14633
True	False	False	False	False	-3351.7099609375	-347.281921386719	94.2770690917969	0.712164640426636	0.965472340583801	0.532146096229553	121.305885314941	10311
True	False	False	False	False	-3349.95190429688	-404.156616210938	169.698715209961	0.52307403087616	0.942473173141479	0.267484486103058	132.503265380859	20273
True	False	False	False	False	-3346.92797851563	-327.667724609375	195.208984375	0.771082043647766	0.951546430587769	0.76209831237793	149.085220336914	26239
True	False	False	False	False	-3349.7841796875	-205.995681762695	334.960876464844	0.416496902704239	0.959929525852203	0.186699658632278	146.268218994141	44173
True	False	False	False	False	-3347.52099609375	-288.74658203125	276.176330566406	0.444078385829926	0.924522697925568	0.205379694700241	123.433738708496	30735
True	False	False	False	False	-3347.3818359375	-253.812484741211	179.680999755859	0.735022723674774	0.951243460178375	0.595839619636536	130.518524169922	21144
True	False	False	False	False	-3347.46020507813	-138.740600585938	169.698715209961	0.58038318157196	0.961804568767548	0.32370200753212	128.287582397461	19628
True	False	False	False	False	-3346.37646484375	-452.166687011719	119.787330627441	0.867363631725311	0.967789649963379	1	127.972221374512	13821
True	False	False	False	False	-3343.83544921875	-173.276962280273	217.391815185547	0.405445605516434	0.868137359619141	0.179567843675613	118.775512695313	23280
True	False	False	False	False	-3344.18237304688	-84.9447860717773	103.150199890137	0.632922768592834	0.946764230728149	0.388300240039825	132.795700073242	12350
True	False	False	False	False	-3342.49243164063	-491.214752197266	179.680999755859	0.594310820102692	0.938976764678955	0.339356482028961	143.265426635742	23209
True	False	False	False	False	-3341.89794921875	-571.490051269531	154.17073059082	0.665979385375977	0.955274939537048	0.438916981220245	143.17985534668	19902
True	False	False	False	False	-3339.23608398438	-511.888488769531	178.571853637695	0.618077874183655	0.95047515630722	0.36839970946312	121.975158691406	19638
True	False	False	False	False	-3334.5986328125	-360.985931396484	126.442184448242	0.605832159519196	0.918372690677643	0.353039652109146	100.236839294434	11427
True	False	False	False	False	-3336.09594726563	-122.476638793945	153.061584472656	0.70901221036911	0.965530335903168	0.524551153182983	112.043479919434	15462
True	False	False	False	False	-3334.18017578125	-51.511646270752	242.902084350586	0.678259313106537	0.942268848419189	0.460555672645569	136.794525146484	29958
True	False	False	False	False	-3335.1982421875	-37.9552841186523	9.98227787017822	0.461363643407822	0.88112998008728	0.217790275812149	92.6666641235352	834
True	False	False	False	False	-3334.0498046875	-468.039337158203	149.734161376953	0.761056125164032	0.950994849205017	0.700609505176544	109.429626464844	14773
True	False	False	False	False	-3333.66235351563	-82.1751937866211	85.4039306640625	0.765360891819	0.962392508983612	0.724545955657959	108.675323486328	8368
True	False	False	False	False	-3332.6494140625	-1.40023231506348	481.367614746094	0.236420720815659	0.82085520029068	0.0892948880791664	155.824890136719	67628
True	False	False	False	False	-3332.51098632813	-645.348083496094	362.689422607422	0.346424520015717	0.90797084569931	0.144421026110649	138.639144897461	45335
True	False	False	False	False	-3330.33520507813	-548.998229980469	277.285491943359	0.529701113700867	0.908209979534149	0.273413449525833	130.143997192383	32536
True	False	False	False	False	-3331.55249023438	-216.346328735352	87.6222152709961	0.716874003410339	0.929532110691071	0.54395192861557	82.2151870727539	6495
True	False	False	False	False	-3332.33520507813	-99.9531707763672	99.8227767944336	0.777396082878113	0.964942038059235	0.816632270812988	124.544441223145	11209
True	False	False	False	False	-3331.42626953125	46.1184387207031	100.931915283203	0.681251406669617	0.947243809700012	0.466116547584534	142.912094116211	13005
True	False	False	False	False	-3330.43579101563	-436.916046142578	89.8404998779297	0.81622189283371	0.957822978496552	1	96.7654342651367	7838
True	False	False	False	False	-3325.34912109375	-382.062561035156	140.861022949219	0.78069794178009	0.956956207752228	0.856390178203583	91.6063003540039	11634
True	False	False	False	False	-3328.70532226563	-270.529205322266	16.6371288299561	0.646814525127411	0.934281527996063	0.408391445875168	80.5999984741211	1209
True	False	False	False	False	-3327.53662109375	-336.805389404297	95.3862075805664	0.827333629131317	0.964746832847595	1	89.860466003418	7728
True	False	False	False	False	-3324.41943359375	-729.464660644531	336.070007324219	0.650165796279907	0.941577851772308	0.413477867841721	148.623764038086	45033
True	False	False	False	False	-3321.14501953125	-691.371948242188	159.716445922852	0.537146985530853	0.914980113506317	0.280235320329666	123.736114501953	17818
True	False	False	False	False	-3323.8486328125	-608.377075195313	137.533599853516	0.699044167995453	0.935853958129883	0.501968204975128	119.830642700195	14859
True	False	False	False	False	-3324.37182617188	-318.378021240234	84.2947845458984	0.568957209587097	0.911216616630554	0.311511278152466	81.8947372436523	6224
True	False	False	False	False	-3321.802734375	-586.209899902344	165.262145996094	0.730507373809814	0.947039902210236	0.581821024417877	118.966445922852	17726
True	False	False	False	False	-3318.45043945313	-245.192352294922	134.206176757813	0.699378907680511	0.950379192829132	0.502694189548492	79.5123977661133	9621
True	False	False	False	False	-3318.58032226563	-168.813461303711	161.934722900391	0.614810645580292	0.920610070228577	0.364213794469833	95.4109573364258	13930
True	False	False	False	False	-3318.099609375	-655.60400390625	109.805053710938	0.732440412044525	0.943860411643982	0.587718963623047	103.333335876465	10230
True	False	False	False	False	-3317.537109375	-446.504821777344	106.477630615234	0.748652279376984	0.946051418781281	0.644329190254211	84.6770858764648	8129
True	False	False	False	False	-3316.05151367188	-290.327239990234	181.899276733398	0.753896296024323	0.962777554988861	0.666286945343018	105.475608825684	17298
True	False	False	False	False	-3313.80493164063	-137.990112304688	169.698715209961	0.775282919406891	0.955330193042755	0.796160697937012	82.928108215332	12688
True	False	False	False	False	-3314.60180664063	-0.0744462013244629	57.6753807067871	0.791780471801758	0.9556485414505	1	91.5769195556641	4762
True	False	False	False	False	-3312.68798828125	31.3045978546143	165.262145996094	0.791833221912384	0.954791128635406	1	94.1812057495117	14033
True	False	False	False	False	-3312.2958984375	-836.380737304688	74.3125076293945	0.77451878786087	0.947503268718719	0.789397180080414	128.820892333984	8631
True	False	False	False	False	-3306.55590820313	-480.774841308594	115.350761413574	0.756777882575989	0.958349406719208	0.679410755634308	81.086540222168	8433
True	False	False	False	False	-3311.39501953125	-269.561340332031	148.625015258789	0.672437250614166	0.939730226993561	0.450069338083267	91.7835845947266	12299
True	False	False	False	False	-3309.70458984375	-189.271865844727	100.931915283203	0.673253357410431	0.949718296527863	0.451513648033142	72.0769195556641	6559
True	False	False	False	False	-3307.36083984375	-24.6349563598633	106.477630615234	0.794342398643494	0.950061023235321	1	74.03125	7107
True	False	False	False	False	-3305.76049804688	-408.614562988281	130.878753662109	0.672109961509705	0.945308804512024	0.449492424726486	77.1694946289063	9106
True	False	False	False	False	-3305.34594726563	-357.571136474609	141.970169067383	0.786845147609711	0.947432339191437	1	77.0390625	9861
True	False	False	False	False	-3299.83764648438	-82.8471221923828	175.244430541992	0.73998749256134	0.944024443626404	0.61231142282486	89.462028503418	14135
True	False	False	False	False	-3304.96752929688	-61.7529144287109	119.787330627441	0.785884737968445	0.951650977134705	1	84.4444427490234	9120
True	False	False	False	False	-3300.39453125	2.4714469909668	95.3862075805664	0.71159839630127	0.950061023235321	0.53076446056366	82.139533996582	7064
True	False	False	False	False	-3299.71875	-108.294006347656	190.772415161133	0.682282447814941	0.950778186321259	0.46806126832962	80.4651184082031	13840
True	False	False	False	False	-3298.67236328125	-900.709228515625	130.878753662109	0.66521942615509	0.956108272075653	0.437635749578476	149.813552856445	17678
True	False	False	False	False	-3291.3408203125	-887.8759765625	189.663269042969	0.318151444196701	0.876089811325073	0.129108712077141	122.426902770996	20935
True	False	False	False	False	-3298.66381835938	-515.226806640625	219.610107421875	0.775928199291229	0.944533944129944	0.802115738391876	81.0505065917969	16048
True	False	False	False	False	-3297.8916015625	-862.479614257813	130.878753662109	0.725372850894928	0.952194273471832	0.566841185092926	103.932205200195	12264
True	False	False	False	False	-3290.73095703125	-825.156921386719	154.17073059082	0.64494526386261	0.954329788684845	0.405596792697906	93.6187057495117	13013
True	False	False	False	False	-3292.92041015625	-599.372619628906	126.442184448242	0.806643486022949	0.958928346633911	1	83.7017517089844	9542
True	False	False	False	False	-3296.17016601563	-283.433807373047	13.3097038269043	0.80851811170578	0.94014710187912	1	64.1666641235352	770
True	False	False	False	False	-3292.51708984375	-41.7324905395508	93.1679229736328	0.819053888320923	0.952431917190552	1	72.1785736083984	6063
True	False	False	False	False	-3291.17846679688	-687.191467285156	158.607299804688	0.572169065475464	0.924596607685089	0.314882308244705	91.9370651245117	13147
True	False	False	False	False	-3288.71215820313	-629.955993652344	160.825576782227	0.663999378681183	0.929358005523682	0.43559193611145	90.9586181640625	13189
True	False	False	False	False	-3286.61303710938	-248.122100830078	207.409545898438	0.714338004589081	0.961215257644653	0.537523329257965	88.9411773681641	16632
True	False	False	False	False	-3286.49243164063	-963.218872070313	336.070007324219	0.418757379055023	0.945017337799072	0.188182279467583	150.306930541992	45543
True	False	False	False	False	-3268.01440429688	-971.239685058594	120.896469116211	0.67729789018631	0.959287881851196	0.458794146776199	107.981651306152	11770
True	False	False	False	False	-3284.42431640625	-909.043090820313	68.7667999267578	0.754140198230743	0.960359692573547	0.667366206645966	120.290321350098	7458
True	False	False	False	False	-3286.40795898438	-741.419372558594	225.155807495117	0.405091941356659	0.828341484069824	0.179342746734619	103.802955627441	21072
True	False	False	False	False	-3283.52270507813	-334.621612548828	156.389007568359	0.64816689491272	0.932294309139252	0.410432189702988	78.3049621582031	11041
True	False	False	False	False	-3286.10498046875	-189.177276611328	140.861022949219	0.831927359104156	0.962518155574799	1	82.0157470703125	10416
True	False	False	False	False	-3285.7587890625	-156.248626708984	150.843307495117	0.712653756141663	0.95950448513031	0.533345997333527	73.4485321044922	9989
True	False	False	False	False	-3281.73999023438	-653.652038574219	148.625015258789	0.802791655063629	0.956700146198273	1	104.037315368652	13941
True	False	False	False	False	-3278.427734375	-20.1525688171387	147.515884399414	0.768738806247711	0.959614157676697	0.745747148990631	75.9699249267578	10104
True	False	False	False	False	-3278.41430664063	-866.4384765625	146.40673828125	0.653409004211426	0.957619547843933	0.418496400117874	98.6969680786133	13028
True	False	False	False	False	-3274.70678710938	-375.055297851563	180.790130615234	0.739559888839722	0.933774769306183	0.610844850540161	109.036811828613	17773
True	False	False	False	False	-3277.84130859375	20.4358100891113	201.863830566406	0.790192663669586	0.968313038349152	1	89.9175796508789	16365
True	False	False	False	False	-3276.21240234375	-219.87336730957	146.40673828125	0.811434090137482	0.963690519332886	1	83.9469680786133	11081
True	False	False	False	False	-3275.3173828125	-49.6506080627441	125.333038330078	0.676981031894684	0.939418375492096	0.458216309547424	80.7964630126953	9130
True	False	False	False	False	-3274.41552734375	-945.302490234375	99.8227767944336	0.827447116374969	0.957300961017609	1	124.699996948242	11223
True	False	False	False	False	-3271.3994140625	-930.836669921875	99.8227767944336	0.673765122890472	0.950322151184082	0.452423572540283	117.47777557373	10573
True	False	False	False	False	-3272.646484375	-834.760498046875	141.970169067383	0.729068458080292	0.950653076171875	0.577525734901428	90.578125	11594
True	False	False	False	False	-3270.92700195313	-729.078491210938	108.695907592773	0.742422997951508	0.958143532276154	0.620853245258331	99.0714263916016	9709
True	False	False	False	False	-3272.21313476563	-607.323303222656	160.825576782227	0.657890737056732	0.94727885723114	0.425594240427017	90.5862045288086	13135
True	False	False	False	False	-3270.29858398438	-297.372039794922	124.223899841309	0.616013824939728	0.956646144390106	0.365747570991516	77.7678604125977	8710
True	False	False	False	False	-3270.1708984375	-432.788421630859	138.64274597168	0.65770959854126	0.957536101341248	0.425303608179092	79.7040023803711	9963
True	False	False	False	False	-3268.3564453125	-703.5634765625	136.424453735352	0.805724918842316	0.953530192375183	1	81.8455276489258	10067
True	False	False	False	False	-3266.6884765625	-568.9326171875	161.934722900391	0.811233162879944	0.953223705291748	1	107.938354492188	15759
True	False	False	False	False	-3266.8408203125	-453.906066894531	166.371292114258	0.659645676612854	0.927902638912201	0.428427338600159	77.1933364868164	11579
True	False	False	False	False	-3266.94287109375	-315.291809082031	131.987884521484	0.731520116329193	0.940605938434601	0.584892332553864	94.5126037597656	11247
True	False	False	False	False	-3264.37255859375	-531.290161132813	230.701522827148	0.80817586183548	0.967347145080566	1	89.3269195556641	18580
True	False	False	False	False	-3263.96948242188	-816.044006347656	168.589569091797	0.542167961597443	0.945299208164215	0.284935623407364	101.039474487305	15358
True	False	False	False	False	-3263.02416992188	-796.913269042969	97.6044921875	0.760120630264282	0.94228607416153	0.695777595043182	124.602272033691	10965
True	False	False	False	False	-3260.52416992188	-102.834403991699	150.843307495117	0.814773619174957	0.965531826019287	1	83.470588684082	11352
True	False	False	False	False	-3259.41137695313	-879.877258300781	169.698715209961	0.559370756149292	0.900828957557678	0.301695346832275	98.7254867553711	15105
True	False	False	False	False	-3258.56176757813	-285.580047607422	77.6399383544922	0.792614340782166	0.943474054336548	1	93.0571441650391	6514
True	False	False	False	False	-3258.14453125	-1078.93994140625	166.371292114258	0.489705204963684	0.888371765613556	0.239475190639496	141.759994506836	21264
True	False	False	False	False	-3254.2265625	-999.788452148438	136.424453735352	0.703597009181976	0.932898283004761	0.512028276920319	125.00813293457	15376
True	False	False	False	False	-3245.59326171875	-758.418762207031	266.194061279297	0.41161772608757	0.802355289459229	0.18352735042572	102.133331298828	24512
True	False	False	False	False	-3256.73583984375	-216.752593994141	151.952453613281	0.772331058979034	0.954772591590881	0.771500051021576	84.2262802124023	11539
True	False	False	False	False	-3255.263671875	-85.8281860351563	82.0765075683594	0.797737896442413	0.950069665908813	1	78.1351318359375	5782
True	False	False	False	False	-3255.091796875	-143.709533691406	197.427261352539	0.658456563949585	0.95093709230423	0.42650431394577	77.735954284668	13837
True	False	False	False	False	-3252.31665039063	-42.4295654296875	143.079315185547	0.702367007732391	0.951009690761566	0.509270012378693	90.3875961303711	11660
True	False	False	False	False	-3253.42407226563	4.44775819778442	187.44499206543	0.809715926647186	0.963230431079865	1	89.2781066894531	15088
True	False	False	False	False	-3252.13623046875	-747.079162597656	62.1119499206543	0.63409149646759	0.952613890171051	0.389932572841644	95.2678604125977	5335
True	False	False	False	False	-3251.15380859375	-584.212341308594	77.6399383544922	0.68638277053833	0.90962141752243	0.475945204496384	115.714286804199	8100
True	False	False	False	False	-3249.64892578125	-360.634490966797	105.36848449707	0.62926059961319	0.93834662437439	0.383249700069427	91.4000015258789	8683
True	False	False	False	False	-3249.09619140625	-189.089599609375	156.389007568359	0.876137614250183	0.971667587757111	1	80.9574432373047	11415
True	False	False	False	False	-3249.8505859375	-65.3048782348633	139.751892089844	0.81259423494339	0.966258406639099	1	85.5634918212891	10781
True	False	False	False	False	-3248.30737304688	-323.014556884766	97.6044921875	0.760120630264282	0.956959247589111	0.695777595043182	94.4318161010742	8310
True	False	False	False	False	-3247.50463867188	-434.428985595703	130.878753662109	0.658434331417084	0.946646511554718	0.426468521356583	80.4322052001953	9491
True	False	False	False	False	-3246.07788085938	-415.141418457031	104.259346008301	0.712120056152344	0.940899670124054	0.532037019729614	77.638298034668	7298
True	False	False	False	False	-3246.14990234375	-273.397674560547	170.807861328125	0.698725283145905	0.941933691501617	0.501278698444366	95.1558456420898	14654
True	False	False	False	False	-3245.10302734375	-977.2900390625	133.097030639648	0.666767001152039	0.93121463060379	0.440251618623734	136.008331298828	16321
True	False	False	False	False	-3242.08935546875	-949.171447753906	318.32373046875	0.425334274768829	0.853358030319214	0.192543566226959	105.090591430664	30161
True	False	False	False	False	-3240.36645507813	-644.64208984375	149.734161376953	0.808782637119293	0.957506716251373	1	96.1925888061523	12986
True	False	False	False	False	-3243.97314453125	-503.303649902344	202.97297668457	0.794534385204315	0.961481273174286	1	84.0601119995117	15383
True	False	False	False	False	-3241.11181640625	37.0720024108887	198.536407470703	0.812154769897461	0.961325705051422	1	83.022346496582	14861
True	False	False	False	False	-3240.203125	58.0426445007324	167.480438232422	0.691475212574005	0.94873708486557	0.486090928316116	84.8609237670898	12814
True	False	False	False	False	-3239.77905273438	-855.0341796875	231.810668945313	0.61756843328476	0.928900837898254	0.367742627859116	97.5885162353516	20396
True	False	False	False	False	-3239.2626953125	-14.3362283706665	163.043869018555	0.828705549240112	0.963892996311188	1	80.2108840942383	11791
True	False	False	False	False	-3238.30541992188	-1114.84216308594	94.2770690917969	0.817713499069214	0.956322252750397	1	145.058822631836	12330
True	False	False	False	False	-3237.6474609375	-909.731750488281	187.44499206543	0.720690071582794	0.925136923789978	0.553959727287292	110.094673156738	18606
True	False	False	False	False	-3238.22290039063	-824.68603515625	169.698715209961	0.543891429901123	0.877725005149841	0.286568135023117	99.4640502929688	15218
True	False	False	False	False	-3237.9111328125	-461.102020263672	131.987884521484	0.739435315132141	0.955321669578552	0.61041921377182	77.5210113525391	9225
True	False	False	False	False	-3237.7177734375	-101.077499389648	145.297592163086	0.642258167266846	0.944466531276703	0.401630789041519	77.9160308837891	10207
True	False	False	False	False	-3235.01049804688	-1169.97790527344	229.592376708984	0.688737690448761	0.949898064136505	0.480586379766464	152.222229003906	31510
True	False	False	False	False	-3213.85620117188	-1148.14489746094	85.4039306640625	0.755021035671234	0.95165091753006	0.671310603618622	87.7142868041992	6754
True	False	False	False	False	-3233.66796875	-880.230529785156	131.987884521484	0.557332336902618	0.94278347492218	0.299653738737106	81.050422668457	9645
True	False	False	False	False	-3234.07592773438	-715.985412597656	176.353576660156	0.576524913311005	0.934089660644531	0.319523006677628	86.0314483642578	13679
True	False	False	False	False	-3233.63232421875	-586.217529296875	96.4953460693359	0.810468971729279	0.957730054855347	1	77.0574722290039	6704
True	False	False	False	False	-3231.58862304688	-1132.00207519531	114.241622924805	0.704269587993622	0.947501122951508	0.513549625873566	132.922332763672	13691
True	False	False	False	False	-3221.06713867188	-1108.95959472656	99.8227767944336	0.647322654724121	0.948843896389008	0.40915635228157	90.3777770996094	8134
True	False	False	False	False	-3229.060546875	-1052.3115234375	97.6044921875	0.737299859523773	0.955981969833374	0.603246867656708	95.3409118652344	8390
True	False	False	False	False	-3230.84643554688	-552.92236328125	131.987884521484	0.855904400348663	0.969517827033997	1	87.1428604125977	10370
True	False	False	False	False	-3229.337890625	-67.2485198974609	139.751892089844	0.623708605766296	0.941260159015656	0.375772744417191	78.6269836425781	9907
True	False	False	False	False	-3228.8466796875	-379.549621582031	140.861022949219	0.749580383300781	0.955089449882507	0.64805406332016	95.8189010620117	12169
True	False	False	False	False	-3227.470703125	-313.437866210938	185.226699829102	0.648871958255768	0.932932317256927	0.41150239109993	88.8982009887695	14846
True	False	False	False	False	-3226.73950195313	-1003.43322753906	102.041061401367	0.845834851264954	0.965536773204803	1	88.8043441772461	8170
True	False	False	False	False	-3225.20727539063	-411.795257568359	96.4953460693359	0.799865543842316	0.947359502315521	1	87.4022979736328	7604
True	False	False	False	False	-3226.45288085938	-341.274017333984	220.719253540039	0.385638922452927	0.912029504776001	0.167246013879776	78.6281433105469	15647
True	False	False	False	False	-3225.16821289063	-1083.61022949219	59.8936653137207	0.776787161827087	0.951740801334381	0.810432493686676	88.3888854980469	4773
True	False	False	False	False	-3216.009765625	-1069.78552246094	206.300399780273	0.418093323707581	0.881903469562531	0.187745898962021	91.1451644897461	16953
True	False	False	False	False	-3220.54248046875	-798.123596191406	125.333038330078	0.694636762142181	0.933293879032135	0.492601156234741	100.486724853516	11355
True	False	False	False	False	-3223.95971679688	-162.850555419922	158.607299804688	0.775345385074615	0.963279843330383	0.796726644039154	101.916084289551	14574
True	False	False	False	False	-3222.78491210938	-679.396362304688	240.683807373047	0.561336040496826	0.89668333530426	0.303678512573242	105.691246032715	22935
True	False	False	False	False	-3221.70068359375	-580.886108398438	25.5102653503418	0.794671595096588	0.94915634393692	1	65.6086959838867	1509
True	False	False	False	False	-3220.32690429688	-190.455673217773	155.279876708984	0.709409236907959	0.957121014595032	0.525494813919067	75.1285705566406	10518
True	False	False	False	False	-3220.93481445313	-120.882629394531	140.861022949219	0.674918293952942	0.93216747045517	0.454485684633255	82.8818893432617	10526
True	False	False	False	False	-3220.22265625	-450.587280273438	112.023338317871	0.687367737293243	0.939609944820404	0.47787618637085	74.1782150268555	7492
True	False	False	False	False	-3217.41943359375	-971.972900390625	110.914192199707	0.748627901077271	0.952498853206635	0.644232213497162	88.7600021362305	8876
True	False	False	False	False	-3211.06396484375	-946.189025878906	139.751892089844	0.728278815746307	0.942993700504303	0.575201690196991	89.2063522338867	11240
True	False	False	False	False	-3215.1318359375	-737.826416015625	130.878753662109	0.733221530914307	0.950441539287567	0.590145409107208	85.4576263427734	10084
True	False	False	False	False	-3213.36376953125	-522.444580078125	160.825576782227	0.778323948383331	0.963463962078094	0.826640605926514	88.5517272949219	12840
True	False	False	False	False	-3217.2431640625	-3.29434871673584	70.9850845336914	0.778467297554016	0.948924779891968	0.828254580497742	81.140625	5193
True	False	False	False	False	-3215.59326171875	-393.404602050781	106.477630615234	0.528011858463287	0.927605926990509	0.271889626979828	72.9791641235352	7006
True	False	False	False	False	-3214.24609375	-294.566467285156	130.878753662109	0.825414478778839	0.966347217559814	1	80.4661026000977	9495
True	False	False	False	False	-3214.11206054688	-81.9286117553711	156.389007568359	0.803114473819733	0.96236389875412	1	75.6028366088867	10660
True	False	False	False	False	-3213.24340820313	-610.755798339844	147.515884399414	0.749781250953674	0.942656874656677	0.648868799209595	89.6541366577148	11924
True	False	False	False	False	-3212.9921875	-491.068572998047	109.805053710938	0.762798249721527	0.955579578876495	0.709939241409302	80.4343414306641	7963
True	False	False	False	False	-3211.900390625	-921.333740234375	128.660461425781	0.568717122077942	0.914279401302338	0.311261028051376	97.3448257446289	11292
True	False	False	False	False	-3211.52563476563	-898.247009277344	146.40673828125	0.799256145954132	0.9578537940979	1	93.0454559326172	12282
True	False	False	False	False	-3207.67407226563	-779.056518554688	129.769607543945	0.805326879024506	0.954452514648438	1	106.547012329102	12466
True	False	False	False	False	-3210.73779296875	-260.534454345703	201.863830566406	0.707153856754303	0.945229887962341	0.520181596279144	80.016487121582	14563
True	False	False	False	False	-3210.67138671875	-427.673095703125	140.861022949219	0.78069794178009	0.950799524784088	0.856390178203583	77.3070831298828	9818
True	False	False	False	False	-3209.00512695313	-224.884216308594	139.751892089844	0.647358953952789	0.931500494480133	0.409211099147797	73.8492050170898	9305
True	False	False	False	False	-3209.287109375	-36.7512702941895	169.698715209961	0.70990377664566	0.933692276477814	0.526675462722778	84.8627471923828	12984
True	False	False	False	False	-3207.08618164063	-161.762115478516	156.389007568359	0.724425494670868	0.935191094875336	0.564178287982941	100.80850982666	14214
True	False	False	False	False	-3206.2666015625	-881.532958984375	78.7490768432617	0.803937435150146	0.955290913581848	1	94.3943634033203	6702
True	False	False	False	False	-3202.91284179688	-754.107604980469	133.097030639648	0.816674590110779	0.956177234649658	1	87.091667175293	10451
True	False	False	False	False	-3205.46166992188	28.4000625610352	216.282684326172	0.721342861652374	0.95660936832428	0.555714190006256	84.9692306518555	16569
True	False	False	False	False	-3203.87890625	-11.802077293396	120.896469116211	0.793161451816559	0.957460463047028	1	86.7798156738281	9459
True	False	False	False	False	-3202.86303710938	-1199.24401855469	146.40673828125	0.512880802154541	0.858299672603607	0.258613675832748	120.363639831543	15888
True	False	False	False	False	-3194.83032226563	-1185.26831054688	93.1679229736328	0.571672201156616	0.928855955600739	0.314358025789261	90.5476226806641	7606
True	False	False	False	False	-3199.08422851563	-818.9140625	155.279876708984	0.621296763420105	0.904529750347137	0.372589409351349	87.9214248657227	12309
True	False	False	False	False	-3202.6708984375	-697.405151367188	157.498153686523	0.726607024669647	0.966872692108154	0.570355772972107	89.3802795410156	12692
True	False	False	False	False	-3199.51684570313	-555.113403320313	119.787330627441	0.707465767860413	0.962518155574799	0.520909607410431	75.6481475830078	8170
True	False	False	False	False	-3200.50659179688	-478.030670166016	112.023338317871	0.637276232242584	0.943331003189087	0.394432842731476	77.7128677368164	7849
True	False	False	False	False	-3199.40356445313	-371.235534667969	114.241622924805	0.674712717533112	0.953530192375183	0.45411691069603	72.1650466918945	7433
True	False	False	False	False	-3198.88525390625	-1154.27905273438	136.424453735352	0.545853614807129	0.951289296150208	0.288439035415649	90.1056900024414	11083
True	False	False	False	False	-3189.27416992188	-1052.91796875	136.424453735352	0.653661012649536	0.921980082988739	0.418890386819839	83.6178894042969	10285
True	False	False	False	False	-3197.90478515625	-843.094604492188	261.757507324219	0.41270723938942	0.808801591396332	0.184232443571091	96.9025421142578	22869
True	False	False	False	False	-3198.4921875	-590.355407714844	140.861022949219	0.608484745025635	0.937925040721893	0.356292277574539	78.1338577270508	9923
True	False	False	False	False	-3197.62915039063	-1027.31945800781	272.848907470703	0.477911680936813	0.868463575839996	0.230237185955048	103.138214111328	25372
True	False	False	False	False	-3195.75708007813	-991.255249023438	103.150199890137	0.769519209861755	0.948442876338959	0.751023590564728	94.1935501098633	8760
True	False	False	False	False	-3193.67529296875	-496.4501953125	80.9673614501953	0.814673006534576	0.957493424415588	1	76.2465744018555	5566
True	False	False	False	False	-3193.22338867188	-926.669616699219	234.028945922852	0.704348504543304	0.931592404842377	0.513728678226471	103.895736694336	21922
True	False	False	False	False	-3188.30126953125	-537.420349121094	126.442184448242	0.775840818881989	0.962403416633606	0.801295220851898	86.2280731201172	9830
True	False	False	False	False	-3189.80444335938	-181.807159423828	140.861022949219	0.464314311742783	0.859270095825195	0.219967648386955	106.503936767578	13526
True	False	False	False	False	-3192.4814453125	-66.3993377685547	176.353576660156	0.598089933395386	0.920530259609222	0.343767613172531	109.729560852051	17447
True	False	False	False	False	-3189.4775390625	-129.769088745117	139.751892089844	0.73591810464859	0.961325526237488	0.598723590373993	86.8492050170898	10943
True	False	False	False	False	-3187.8740234375	-351.985504150391	128.660461425781	0.713078439235687	0.95416671037674	0.534392535686493	79.4051742553711	9211
True	False	False	False	False	-3184.77758789063	-1251.36010742188	253.993499755859	0.596523761749268	0.926384091377258	0.341930657625198	110.323143005371	25264
True	False	False	False	False	-3184.37548828125	-1168.36022949219	96.4953460693359	0.728921413421631	0.952725350856781	0.57709127664566	83.3678131103516	7253
True	False	False	False	False	-3183.8671875	-613.658874511719	122.005615234375	0.740235030651093	0.94998174905777	0.613164842128754	96.6727294921875	10634
True	False	False	False	False	-3183.06616210938	-302.302764892578	208.518692016602	0.428128331899643	0.861855626106262	0.194418206810951	84.1329803466797	15817
True	False	False	False	False	-3182.509765625	-687.035461425781	205.191253662109	0.670799434185028	0.929331958293915	0.447194904088974	92.4162139892578	17097
True	False	False	False	False	-3182.14599609375	-1310.92016601563	168.589569091797	0.745215535163879	0.945794343948364	0.631068110466003	146.848678588867	22321
True	False	False	False	False	-3180.80126953125	-1094.40051269531	89.8404998779297	0.712417364120483	0.970319747924805	0.532765328884125	119.333335876465	9666
True	False	False	False	False	-3181.89965820313	-235.387496948242	150.843307495117	0.689140379428864	0.943567216396332	0.481388688087463	81.1176452636719	11032
True	False	False	False	False	-3181.955078125	18.800853729248	183.008422851563	0.816761255264282	0.967417418956757	1	84.1090927124023	13878
True	False	False	False	False	-3181.39379882813	-416.565002441406	131.987884521484	0.626139521598816	0.9490065574646	0.379020482301712	82.9579849243164	9872
True	False	False	False	False	-3180.17138671875	-209.312377929688	127.551322937012	0.714580357074738	0.95333856344223	0.538130283355713	74.2782592773438	8542
True	False	False	False	False	-3180.54858398438	-42.6805038452148	144.188446044922	0.652364492416382	0.950200438499451	0.416869550943375	77.2846145629883	10047
True	False	False	False	False	-3179.97119140625	-1357.47436523438	293.922607421875	0.568626821041107	0.942759156227112	0.311166971921921	158.509429931641	42005
True	False	False	False	False	-3153.59936523438	-1346.71411132813	171.917007446289	0.703262507915497	0.935502052307129	0.511275053024292	101.18709564209	15684
True	False	False	False	False	-3179.79760742188	-1282.09252929688	131.987884521484	0.739435315132141	0.952451705932617	0.61041921377182	122.151260375977	14536
True	False	False	False	False	-3177.15209960938	-1137.80200195313	27.7285480499268	0.81305855512619	0.95841646194458	1	72.7200012207031	1818
True	False	False	False	False	-3179.45190429688	-448.412109375	115.350761413574	0.707784593105316	0.94605952501297	0.521656036376953	79.288459777832	8246
True	False	False	False	False	-3179.12573242188	-1115.50183105469	246.229507446289	0.404835939407349	0.836538791656494	0.179179921746254	118.067565917969	26211
True	False	False	False	False	-3177.07299804688	-971.578063964844	202.97297668457	0.827141165733337	0.97175258398056	1	128.065567016602	23436
True	False	False	False	False	-3175.65747070313	-877.670959472656	334.960876464844	0.289125263690948	0.808823466300964	0.114264972507954	96.1721878051758	29044
True	False	False	False	False	-3176.18676757813	-579.876281738281	135.315322875977	0.738706409931183	0.959811329841614	0.607945501804352	77.8524627685547	9498
True	False	False	False	False	-3178.474609375	-393.363067626953	158.607299804688	0.81450617313385	0.963706493377686	1	85.3566436767578	12206
True	False	False	False	False	-3177.806640625	-330.190368652344	103.150199890137	0.737817108631134	0.937935769557953	0.604963421821594	79.6881713867188	7411
True	False	False	False	False	-3177.76733398438	-516.997009277344	150.843307495117	0.689140379428864	0.957121014595032	0.481388688087463	78.9926452636719	10743
True	False	False	False	False	-3175.19165039063	-657.376098632813	115.350761413574	0.748017251491547	0.957082509994507	0.641817271709442	94.5576934814453	9834
True	False	False	False	False	-3174.58178710938	-944.270629882813	118.678184509277	0.700915157794952	0.957006096839905	0.506053328514099	85.8691558837891	9188
True	False	False	False	False	-3173.22998046875	-823.823974609375	158.607299804688	0.835208594799042	0.964607656002045	1	95.2307662963867	13618
True	False	False	False	False	-3173.51708984375	-748.307678222656	159.716445922852	0.633259892463684	0.955049395561218	0.388770014047623	81.3819427490234	11719
True	False	False	False	False	-3173.4052734375	-729.131042480469	78.7490768432617	0.776393234729767	0.962414622306824	0.80655974149704	77.1408462524414	5477
True	False	False	False	False	-3173.1943359375	-491.131958007813	118.678184509277	0.859332501888275	0.973892867565155	1	76.5140151977539	8187
True	False	False	False	False	-3170.81567382813	-170.145278930664	73.203369140625	0.774313688278198	0.951765775680542	0.787631273269653	70.2424240112305	4636
True	False	False	False	False	-3168.998046875	-1226.50048828125	164.153015136719	0.767906427383423	0.947860896587372	0.740287721157074	115.074325561523	17031
True	False	False	False	False	-3168.86791992188	-1090.70349121094	42.1473922729492	0.812519133090973	0.960002601146698	1	87.4473648071289	3323
True	False	False	False	False	-3168.79711914063	-1010.42663574219	176.353576660156	0.721411168575287	0.947775185108185	0.555898606777191	98.6226425170898	15681
True	False	False	False	False	-3168.63134765625	-343.382904052734	92.0587844848633	0.730007886886597	0.942817270755768	0.580321133136749	81.6144561767578	6774
True	False	False	False	False	-3167.82592773438	-1328.11450195313	93.1679229736328	0.450891107320786	0.889213860034943	0.210202515125275	101.964286804199	8565
True	False	False	False	False	-3149.14086914063	-1314.91333007813	166.371292114258	0.575848996639252	0.874968647956848	0.318797558546066	109.080001831055	16362
True	False	False	False	False	-3158.3212890625	-1184.58203125	277.285491943359	0.831808745861053	0.952868044376373	1	117.400001525879	29350
True	False	False	False	False	-3160.82666015625	-1071.03869628906	131.987884521484	0.809868931770325	0.949699282646179	1	86.5210113525391	10296
True	False	False	False	False	-3160.12963867188	-801.33642578125	171.917007446289	0.852519094944	0.961150467395782	1	87.3548355102539	13540
True	False	False	False	False	-3166.80102539063	-776.550048828125	163.043869018555	0.858571112155914	0.967889785766602	1	93.850341796875	13796
True	False	False	False	False	-3161.46459960938	-722.29736328125	61.0028076171875	0.77311635017395	0.972661674022675	0.777697443962097	73.7272720336914	4055
True	False	False	False	False	-3166.0185546875	-674.688659667969	116.459907531738	0.53946578502655	0.913474559783936	0.282395780086517	85.7714309692383	9006
True	False	False	False	False	-3160.95483398438	-541.52978515625	176.353576660156	0.805686175823212	0.951006829738617	1	91.4968566894531	14548
True	False	False	False	False	-3164.2470703125	-14.9362087249756	173.026138305664	0.764826476573944	0.952538132667542	0.721405208110809	91.3205108642578	14246
True	False	False	False	False	-3165.51806640625	59.8105201721191	199.645553588867	0.784437417984009	0.95050036907196	0.932413876056671	90.4444427490234	16280
True	False	False	False	False	-3163.83544921875	-361.977325439453	179.680999755859	0.735022723674774	0.953639924526215	0.595839619636536	81.1728363037109	13150
True	False	False	False	False	-3162.4296875	-305.983856201172	113.132476806641	0.733632326126099	0.954948961734772	0.591431677341461	84.0098037719727	8569
True	False	False	False	False	-3163.76831054688	-260.265045166016	96.4953460693359	0.785221695899963	0.966553747653961	0.970463275909424	81.3333358764648	7076
True	False	False	False	False	-3161.373046875	-189.877456665039	129.769607543945	0.818419456481934	0.959779739379883	1	75.3931655883789	8821
True	False	False	False	False	-3161.95190429688	-127.288642883301	129.769607543945	0.818419456481934	0.963371574878693	1	89.1367492675781	10429
True	False	False	False	False	-3160.04174804688	-54.1827697753906	129.769607543945	0.628026902675629	0.949034988880157	0.381569892168045	77.0256423950195	9012
True	False	False	False	False	-3158.99169921875	-1045.41540527344	166.371292114258	0.816705822944641	0.953152477741241	1	102.966667175293	15445
True	False	False	False	False	-3157.88159179688	-617.17724609375	75.4216537475586	0.698736667633057	0.899436414241791	0.501303195953369	125.191177368164	8513
True	False	False	False	False	-3158.14697265625	-154.030029296875	94.2770690917969	0.791837513446808	0.957018911838531	1	92.6823501586914	7878
True	False	False	False	False	-3157.80297851563	-1145.06591796875	197.427261352539	0.439315885305405	0.806037485599518	0.202059283852577	93.3988800048828	16625
True	False	False	False	False	-3153.65112304688	-1021.78070068359	75.4216537475586	0.733056426048279	0.941029727458954	0.589630365371704	104.25	7089
True	False	False	False	False	-3153.96655273438	-600.116638183594	114.241622924805	0.685410439968109	0.958718836307526	0.474053412675858	88.6699066162109	9133
True	False	False	False	False	-3155.28369140625	-388.150268554688	102.041061401367	0.761244773864746	0.947494983673096	0.701598525047302	96.75	8901
True	False	False	False	False	-3153.40063476563	-447.796569824219	163.043869018555	0.80851811170578	0.962469756603241	1	95.9047622680664	14098
True	False	False	False	False	-3153.03344726563	-409.422393798828	105.36848449707	0.711196482181549	0.934455513954163	0.529788494110107	82.1999969482422	7809
True	False	False	False	False	-3151.728515625	-82.084831237793	131.987884521484	0.712926924228668	0.953311800956726	0.534018695354462	70.3949584960938	8377
True	False	False	False	False	-3151.46240234375	-634.87353515625	158.607299804688	0.71760094165802	0.956284999847412	0.545826494693756	89.4685287475586	12794
True	False	False	False	False	-3151.01293945313	-1263.90893554688	88.7313537597656	0.769612729549408	0.946152925491333	0.751666605472565	100.387496948242	8031
True	False	False	False	False	-3143.55395507813	-1203.66564941406	102.041061401367	0.669457376003265	0.957460463047028	0.444863259792328	101.934783935547	9378
True	False	False	False	False	-3149.71606445313	-1108.12121582031	218.500961303711	0.668141841888428	0.90698379278183	0.442597985267639	105.360404968262	20756
True	False	False	False	False	-3142.79663085938	-945.899719238281	127.551322937012	0.722354292869568	0.963296592235565	0.55845832824707	84.5478286743164	9723
True	False	False	False	False	-3150.34838867188	-327.095397949219	95.3862075805664	0.776196181774139	0.960083663463593	0.804659724235535	81.0232543945313	6968
True	False	False	False	False	-3150.244140625	-269.362091064453	99.8227767944336	0.735508561134338	0.933126211166382	0.597400009632111	80.7555541992188	7268
True	False	False	False	False	-3149.09326171875	-907.598754882813	409.273376464844	0.313909292221069	0.844567120075226	0.126886203885078	105.926826477051	39087
True	False	False	False	False	-3141.71875	-869.611022949219	138.64274597168	0.741000473499298	0.942332327365875	0.615824639797211	86.7040023803711	10838
True	False	False	False	False	-3148.56591796875	-575.37939453125	146.40673828125	0.694541335105896	0.9393190741539	0.492402195930481	81.3257598876953	10735
True	False	False	False	False	-3147.83544921875	-849.620910644531	173.026138305664	0.671239614486694	0.942308902740479	0.447964310646057	91.5192337036133	14277
True	False	False	False	False	-3140.75048828125	-744.676940917969	115.350761413574	0.623062193393707	0.913811028003693	0.374915778636932	99.2211532592773	10319
True	False	False	False	False	-3141.48706054688	-695.990661621094	149.734161376953	0.761056125164032	0.952883720397949	0.700609505176544	80.5629653930664	10876
True	False	False	False	False	-3142.4541015625	-501.093627929688	187.44499206543	0.711664378643036	0.943657636642456	0.530925095081329	88.0295867919922	14877
True	False	False	False	False	-3146.28344726563	-432.545715332031	70.9850845336914	0.750849604606628	0.951765775680542	0.653255343437195	74.828125	4789
True	False	False	False	False	-3145.86572265625	-468.739898681641	116.459907531738	0.776830792427063	0.967554450035095	0.810867488384247	76.0666656494141	7987
True	False	False	False	False	-3143.4677734375	16.2334442138672	217.391815185547	0.677731871604919	0.948283016681671	0.459587782621384	98.326530456543	19272
True	False	False	False	False	-3142.38232421875	-666.751647949219	163.043869018555	0.632514238357544	0.930995345115662	0.387731999158859	87.29931640625	12833
True	False	False	False	False	-3142.21166992188	-226.996185302734	181.899276733398	0.712041795253754	0.952937126159668	0.53184562921524	91.4634170532227	15000
True	False	False	False	False	-3141.67236328125	-186.998489379883	59.8936653137207	0.718682765960693	0.948626279830933	0.54864364862442	69.685188293457	3763
True	False	False	False	False	-3140.05859375	-722.539306640625	117.569046020508	0.713317394256592	0.934966683387756	0.534983396530151	81.0094375610352	8587
True	False	False	False	False	-3139.74682617188	-173.441650390625	92.0587844848633	0.695407807826996	0.959913015365601	0.494214832782745	72.9036178588867	6051
True	False	False	False	False	-3139.58349609375	-972.588134765625	116.459907531738	0.687813937664032	0.939312398433685	0.478755712509155	76.0952377319336	7990
True	False	False	False	False	-3138.52514648438	-106.047988891602	83.1856460571289	0.770665466785431	0.963565766811371	0.759075462818146	74.879997253418	5616
True	False	False	False	False	-3138.09350585938	-1158.06372070313	130.878753662109	0.725372850894928	0.937265753746033	0.566841185092926	91.6694946289063	10817
True	False	False	False	False	-3137.18676757813	-1015.74981689453	123.114753723145	0.776449203491211	0.951108157634735	0.80710357427597	94.1171188354492	10447
True	False	False	False	False	-3137.97900390625	-151.903457641602	137.533599853516	0.675143480300903	0.954947531223297	0.454890340566635	88.5322570800781	10978
True	False	False	False	False	-3137.54321289063	-307.549652099609	125.333038330078	0.720809042453766	0.9478719830513	0.554278552532196	75.1061935424805	8487
True	False	False	False	False	-3137.19165039063	-25.4850387573242	136.424453735352	0.870325863361359	0.969766020774841	1	86.7642288208008	10672
True	False	False	False	False	-3136.7734375	-1406.4423828125	87.6222152709961	0.749889969825745	0.964981913566589	0.649311125278473	103.012657165527	8138
True	False	False	False	False	-3134.53442382813	-1388.94384765625	122.005615234375	0.778340220451355	0.958928346633911	0.826822757720947	125.209091186523	13773
True	False	False	False	False	-3136.08666992188	-368.951141357422	124.223899841309	0.828619480133057	0.96386045217514	1	81.125	9086
True	False	False	False	False	-3136.71313476563	-249.377014160156	131.987884521484	0.564790546894073	0.94063526391983	0.30720055103302	78.3277282714844	9321
True	False	False	False	False	-3136.70703125	-350.429718017578	96.4953460693359	0.799865543842316	0.951477408409119	1	74.9540252685547	6521
True	False	False	False	False	-3135.763671875	-1072.79284667969	133.097030639648	0.786073088645935	0.959042251110077	1	94.1166687011719	11294
True	False	False	False	False	-3133.19604492188	-545.405151367188	144.188446044922	0.725393772125244	0.94991660118103	0.566900193691254	78.0769195556641	10150
True	False	False	False	False	-3132.68872070313	-1490.26818847656	140.861022949219	0.741758704185486	0.958043396472931	0.618490815162659	159.787399291992	20293
True	False	False	False	False	-3113.88159179688	-1468.96643066406	200.754699707031	0.460439056158066	0.900345504283905	0.217111632227898	129.552490234375	23449
True	False	False	False	False	-3119.57080078125	-1404.2939453125	104.259346008301	0.811947047710419	0.963288724422455	1	97.6808547973633	9182
True	False	False	False	False	-3127.83129882813	-1264.12390136719	176.353576660156	0.730911612510681	0.949867963790894	0.583042144775391	109.905662536621	17475
True	False	False	False	False	-3128.81127929688	-1118.7890625	126.442184448242	0.775840818881989	0.954709708690643	0.801295220851898	83.5175476074219	9521
True	False	False	False	False	-3131.96166992188	-403.489044189453	108.695907592773	0.796797394752502	0.958241879940033	1	73.4897994995117	7202
True	False	False	False	False	-3128.97705078125	-64.7323150634766	112.023338317871	0.787644565105438	0.961325287818909	1	76.089111328125	7685
True	False	False	False	False	-3128.76245117188	32.7501907348633	244.01123046875	0.811023235321045	0.969274401664734	1	93.1045455932617	20483
True	False	False	False	False	-3127.71435546875	-1231.78491210938	123.114753723145	0.700372934341431	0.954978168010712	0.504862487316132	95.774772644043	10631
True	False	False	False	False	-3123.81591796875	-1199.3984375	83.1856460571289	0.820133745670319	0.957923710346222	1	112.800003051758	8460
True	False	False	False	False	-3125.427734375	-1045.22155761719	235.138092041016	0.713317394256592	0.926923036575317	0.534983396530151	102.141510009766	21654
True	False	False	False	False	-3124.77661132813	-746.61328125	136.424453735352	0.653661012649536	0.956847608089447	0.418890386819839	83.365852355957	10254
True	False	False	False	False	-3127.10400390625	-466.213775634766	161.934722900391	0.722709953784943	0.956367969512939	0.55943089723587	83.1506881713867	12140
True	False	False	False	False	-3125.2197265625	-330.546020507813	84.2947845458984	0.731132090091705	0.951087892055511	0.583710730075836	76.75	5833
True	False	False	False	False	-3126.32958984375	-124.512847900391	173.026138305664	0.809414923191071	0.947245538234711	1	86.8012847900391	13541
True	False	False	False	False	-3125.5517578125	-106.51439666748	58.7845230102539	0.85564386844635	0.965245127677917	1	76.0566024780273	4031
True	False	False	False	False	-3124.97216796875	-82.0633163452148	56.5662384033203	0.607304871082306	0.944649696350098	0.354840606451035	87.8627471923828	4481
True	False	False	False	False	-3124.36254882813	-290.777679443359	115.350761413574	0.801323413848877	0.957141101360321	1	80.4903869628906	8371
True	False	False	False	False	-3123.94287109375	-779.232177734375	164.153015136719	0.709100365638733	0.954101085662842	0.5247603058815	80.2702713012695	11880
True	False	False	False	False	-3123.62719726563	-1089.43920898438	138.64274597168	0.797355175018311	0.954732000827789	1	95.552001953125	11944
True	False	False	False	False	-3122.99877929688	-991.474609375	94.2770690917969	0.724954545497894	0.941970407962799	0.565661549568176	89.5058822631836	7608
True	False	False	False	False	-3122.46704101563	-829.817016601563	126.442184448242	0.658918976783752	0.926642298698425	0.427250385284424	85.2192993164063	9715
True	False	False	False	False	-3122.06518554688	-917.819458007813	109.805053710938	0.741141617298126	0.954675555229187	0.616318583488464	83.1818161010742	8235
True	False	False	False	False	-3119.9443359375	-1279.2822265625	145.297592163086	0.679700970649719	0.959173381328583	0.463219910860062	100.832061767578	13209
True	False	False	False	False	-3117.86791992188	-1216.86047363281	110.914192199707	0.727671027183533	0.955942988395691	0.573428332805634	93.9199981689453	9392
True	False	False	False	False	-3119.75561523438	-720.499206542969	109.805053710938	0.741141617298126	0.953136384487152	0.616318583488464	76.1717147827148	7541
True	False	False	False	False	-3119.6142578125	-801.394836425781	139.751892089844	0.525907754898071	0.918132901191711	0.270003646612167	76.2539672851563	9608
True	False	False	False	False	-3119.33325195313	-518.343200683594	112.023338317871	0.644262969493866	0.94437563419342	0.404584050178528	78.4158401489258	7920
True	False	False	False	False	-3117.875	-234.415893554688	140.861022949219	0.691477596759796	0.948670923709869	0.486095726490021	78.5196838378906	9972
True	False	False	False	False	-3116.04931640625	-1446.69567871094	109.805053710938	0.712054908275604	0.953440308570862	0.531877756118774	100.050506591797	9905
True	False	False	False	False	-3104.658203125	-1371.32348632813	217.391815185547	0.524497747421265	0.857147514820099	0.268747180700302	94.2704086303711	18477
True	False	False	False	False	-3115.650390625	-607.359619140625	146.40673828125	0.691693365573883	0.963901042938232	0.486534744501114	82.2803039550781	10861
True	False	False	False	False	-3115.91772460938	-578.250305175781	141.970169067383	0.696922302246094	0.956803858280182	0.497414886951447	81.296875	10406
True	False	False	False	False	-3115.44677734375	-436.720916748047	164.153015136719	0.718699157238007	0.971960604190826	0.548686504364014	78.6418914794922	11639
True	False	False	False	False	-3115.8916015625	-26.5913009643555	124.223899841309	0.762229561805725	0.953242182731628	0.70684415102005	79.2321395874023	8874
True	False	False	False	False	-3115.18701171875	-363.032348632813	153.061584472656	0.484954804182053	0.874110102653503	0.235715702176094	83.159423828125	11476
True	False	False	False	False	-3114.10034179688	-1258.23425292969	166.371292114258	0.735410094261169	0.941025733947754	0.597082853317261	118.693336486816	17804
True	False	False	False	False	-3113.9326171875	-1177.0625	200.754699707031	0.613876521587372	0.91740894317627	0.363029032945633	89.3314895629883	16169
True	False	False	False	False	-3111.73681640625	-897.230895996094	129.769607543945	0.787340879440308	0.952900290489197	1	90.9230804443359	10638
True	False	False	False	False	-3113.58984375	-213.126831054688	108.695907592773	0.733655333518982	0.9509596824646	0.591503977775574	78.8163299560547	7724
True	False	False	False	False	-3112.63500976563	-670.816162109375	120.896469116211	0.80642431974411	0.952778518199921	1	106.917434692383	11654
True	False	False	False	False	-3111.1416015625	-1138.23059082031	167.480438232422	0.783472120761871	0.949362099170685	0.905631244182587	97.7549667358398	14761
True	False	False	False	False	-3105.06591796875	-1105.56896972656	140.861022949219	0.78069794178009	0.956956207752228	0.856390178203583	94.2598419189453	11971
True	False	False	False	False	-3110.3408203125	-1011.64880371094	108.695907592773	0.777484655380249	0.958751022815704	0.817557096481323	84.8979568481445	8320
True	False	False	False	False	-3108.9091796875	-963.11962890625	149.734161376953	0.72464644908905	0.959014177322388	0.564796566963196	82.9629592895508	11200
True	False	False	False	False	-3109.88354492188	-152.359252929688	124.223899841309	0.706682562828064	0.946742355823517	0.519085705280304	81.7767868041992	9159
True	False	False	False	False	-3110.03979492188	1.81978940963745	179.680999755859	0.812946498394012	0.953764677047729	1	99.6049346923828	16136
True	False	False	False	False	-3106.97705078125	-83.8829879760742	59.8936653137207	0.80293732881546	0.956172049045563	1	82.0740737915039	4432
True	False	False	False	False	-3104.75463867188	-314.755798339844	135.315322875977	0.799174308776855	0.956162750720978	1	84.7540969848633	10340
True	False	False	False	False	-3104.171875	-290.614074707031	104.259346008301	0.650069355964661	0.955824494361877	0.413330078125	81.9787216186523	7706
True	False	False	False	False	-3104.09643554688	-1520.99987792969	87.6222152709961	0.735943078994751	0.959447026252747	0.598804712295532	136.126586914063	10754
True	False	False	False	False	-3102.18286132813	-1478.69189453125	93.1679229736328	0.748380422592163	0.958662450313568	0.643250167369843	109.25	9177
True	False	False	False	False	-3103.60424804688	-1028.93908691406	105.36848449707	0.740853786468506	0.959103643894196	0.61531263589859	93.5157928466797	8884
True	False	False	False	False	-3103.53247070313	-759.595886230469	122.005615234375	0.6835116147995	0.945165634155273	0.470399111509323	75.3909072875977	8293
True	False	False	False	False	-3103.28247070313	-187.51513671875	126.442184448242	0.572073459625244	0.946824312210083	0.314781367778778	85.7631607055664	9777
True	False	False	False	False	-3102.9453125	-1428.375	190.772415161133	0.606473326683044	0.905109047889709	0.353822201490402	108.505813598633	18663
True	False	False	False	False	-3099.04467773438	-1407.66125488281	96.4953460693359	0.810468971729279	0.961163997650146	1	86.3908081054688	7516
True	False	False	False	False	-3101.72216796875	-990.272399902344	113.132476806641	0.611080229282379	0.937234938144684	0.359513878822327	81.3823547363281	8301
True	False	False	False	False	-3102.11254882813	-628.843688964844	166.371292114258	0.735410094261169	0.957822680473328	0.597082853317261	88.053337097168	13208
True	False	False	False	False	-3101.9482421875	-486.385131835938	185.226699829102	0.668197453022003	0.924565851688385	0.44269335269928	79.2514953613281	13235
True	False	False	False	False	-3101.17651367188	-877.357299804688	29.9468326568604	0.80851811170578	0.952666342258453	1	70.9629592895508	1916
True	False	False	False	False	-3100.68237304688	-512.784606933594	106.477630615234	0.698564171791077	0.961123943328857	0.500930964946747	80.5625	7734
True	False	False	False	False	-3100.46484375	-1333.24890136719	269.521484375	0.817623198032379	0.957158267498016	1	102.106994628906	24812
True	False	False	False	False	-3098.125	-1295.416015625	215.173538208008	0.519145727157593	0.940138816833496	0.264030933380127	93.0360794067383	18049
True	False	False	False	False	-3098.6044921875	-726.637084960938	153.061584472656	0.477178543806076	0.871424496173859	0.229673326015472	80.4565200805664	11103
True	False	False	False	False	-3100.23999023438	-45.7501411437988	105.36848449707	0.776370167732239	0.962017238140106	0.80633556842804	85.4000015258789	8113
True	False	False	False	False	-3099.73120117188	-37.5708351135254	9.98227787017822	0.785398185253143	0.931883156299591	1	62.8888893127441	566
True	False	False	False	False	-3099.1904296875	-545.976318359375	198.536407470703	0.71004980802536	0.93960964679718	0.527025043964386	90.0893859863281	16126
True	False	False	False	False	-3098.38330078125	-451.936767578125	149.734161376953	0.634728491306305	0.955189526081085	0.39082658290863	77.3629608154297	10444
True	False	False	False	False	-3098.19384765625	-1045.75842285156	103.150199890137	0.769519209861755	0.950731337070465	0.751023590564728	88.6989212036133	8249
True	False	False	False	False	-3097.22705078125	-942.008178710938	110.914192199707	0.770503282546997	0.954018115997314	0.75791335105896	97.1699981689453	9717
True	False	False	False	False	-3096.93481445313	-708.709838867188	139.751892089844	0.632291734218597	0.936959266662598	0.387423008680344	80.023811340332	10083
True	False	False	False	False	-3096.85498046875	-835.219482421875	313.887176513672	0.306366592645645	0.86816143989563	0.122980400919914	89.7243804931641	25392
True	False	False	False	False	-3096.8427734375	-412.662628173828	171.917007446289	0.703262507915497	0.95194536447525	0.511275053024292	78.2516098022461	12129
True	False	False	False	False	-3096.38427734375	-273.514404296875	138.64274597168	0.627273559570313	0.902781426906586	0.380549311637878	94.0240020751953	11753
True	False	False	False	False	-3095.91381835938	-358.951934814453	124.223899841309	0.609807014465332	0.91081428527832	0.357928603887558	88.8214263916016	9948
True	False	False	False	False	-3095.16284179688	-1570.22241210938	653.284606933594	0.477759659290314	0.931727409362793	0.230120167136192	165.631576538086	97557
True	False	False	False	False	-3073.35668945313	-1557.734375	154.17073059082	0.697528183460236	0.950200438499451	0.498706638813019	113.41007232666	15764
True	False	False	False	False	-3087.07666015625	-1525.36962890625	83.1856460571289	0.647830069065094	0.944016516208649	0.409922420978546	105.040000915527	7878
True	False	False	False	False	-3091.26538085938	-1132.50317382813	144.188446044922	0.829249382019043	0.964433610439301	1	92.5307693481445	12029
True	False	False	False	False	-3091.984375	-907.70068359375	124.223899841309	0.753693819046021	0.945603847503662	0.665395557880402	96.5625	10815
True	False	False	False	False	-3094.72045898438	-115.575073242188	173.026138305664	0.747430086135864	0.949272096157074	0.639520108699799	80.7307662963867	12594
True	False	False	False	False	-3094.56201171875	40.5136337280273	151.952453613281	0.788456082344055	0.975991129875183	1	83.3649597167969	11421
True	False	False	False	False	-3094.04296875	-646.487487792969	184.117568969727	0.821711361408234	0.96012270450592	1	92.0903625488281	15287
True	False	False	False	False	-3091.56176757813	-583.214172363281	161.934722900391	0.794927000999451	0.944102764129639	1	76.3904113769531	11153
True	False	False	False	False	-3091.27392578125	-223.058044433594	126.442184448242	0.693322420120239	0.951874852180481	0.489874273538589	71.7192993164063	8176
True	False	False	False	False	-3091.0703125	-965.388488769531	72.0942230224609	0.762581646442413	0.947114050388336	0.708754479885101	78.2461547851563	5086
True	False	False	False	False	-3090.92504882813	-181.973220825195	85.4039306640625	0.740752220153809	0.954577445983887	0.614958584308624	99.6103897094727	7670
True	False	False	False	False	-3090.47705078125	-95.9069747924805	118.678184509277	0.728201508522034	0.963263034820557	0.574975252151489	79.8317794799805	8542
True	False	False	False	False	-3090.4013671875	-1506.607421875	157.498153686523	0.540542423725128	0.892791986465454	0.28340482711792	121.352111816406	17232
True	False	False	False	False	-3066.51513671875	-1502.17297363281	103.150199890137	0.708034455776215	0.955844879150391	0.522242486476898	106.82795715332	9935
True	False	False	False	False	-3083.5048828125	-1385.48608398438	153.061584472656	0.723133981227875	0.956395626068115	0.560595393180847	87.9057998657227	12131
True	False	False	False	False	-3087.4814453125	-1215.81640625	184.117568969727	0.658481895923615	0.929993510246277	0.426545202732086	107.481925964355	17842
True	False	False	False	False	-3090.39428710938	-929.162170410156	102.041061401367	0.761244773864746	0.94130003452301	0.701598525047302	105.163040161133	9675
True	False	False	False	False	-3090.39013671875	-20.3198204040527	104.259346008301	0.724273085594177	0.954018115997314	0.5637526512146	76.8723373413086	7226
True	False	False	False	False	-3090.3720703125	-868.876525878906	136.424453735352	0.534031331539154	0.894415676593781	0.27735960483551	78.8455276489258	9698
True	False	False	False	False	-3090.22607421875	-65.6168441772461	87.6222152709961	0.6823810338974	0.948007941246033	0.468247920274734	68.1519012451172	5384
True	False	False	False	False	-3087.44848632813	61.2533111572266	144.188446044922	0.631289780139923	0.945937156677246	0.386036187410355	85.0461502075195	11056
True	False	False	False	False	-3086.7880859375	-1077.65417480469	218.500961303711	0.812063872814178	0.960799336433411	1	122	24034
True	False	False	False	False	-3086.41821289063	-162.843109130859	124.223899841309	0.714430212974548	0.944897830486298	0.537754118442535	97.7142868041992	10944
True	False	False	False	False	-3086.33618164063	-1306.68640136719	78.7490768432617	0.765397131443024	0.94115161895752	0.724761068820953	88.0281677246094	6250
True	False	False	False	False	-3085.10913085938	-1185.82287597656	184.117568969727	0.552321016788483	0.900795996189117	0.294699817895889	93.4457855224609	15512
True	False	False	False	False	-3083.7890625	-659.872192382813	74.3125076293945	0.688461124897003	0.943292617797852	0.480036944150925	75.776123046875	5077
True	False	False	False	False	-3085.26538085938	-309.151947021484	99.8227767944336	0.714016556739807	0.944106340408325	0.536720454692841	96.033332824707	8643
True	False	False	False	False	-3085.046875	14.9760246276855	143.079315185547	0.784549057483673	0.945659458637238	0.936333775520325	109.984497070313	14188
True	False	False	False	False	-3082.45458984375	-393.190795898438	151.952453613281	0.772331058979034	0.952330470085144	0.771500051021576	79.71533203125	10921
True	False	False	False	False	-3082.00952148438	-1168.67810058594	120.896469116211	0.783979654312134	0.950423002243042	0.918468296527863	93.6238555908203	10205
True	False	False	False	False	-3079.35424804688	-1111.228515625	147.515884399414	0.768738806247711	0.960111200809479	0.745747148990631	89	11837
True	False	False	False	False	-3080.8408203125	-993.582946777344	106.477630615234	0.67927873134613	0.950826644897461	0.462436705827713	81.4479141235352	7819
True	False	False	False	False	-3081.46997070313	-245.461288452148	115.350761413574	0.765693306922913	0.96610701084137	0.7265265583992	79.3846130371094	8256
True	False	False	False	False	-3081.71069335938	-49.4702453613281	90.9496383666992	0.515070021152496	0.906030595302582	0.260494232177734	65.9756088256836	5410
True	False	False	False	False	-3078.89672851563	-470.986419677734	133.097030639648	0.616532325744629	0.948804140090942	0.366411358118057	76.8666687011719	9224
True	False	False	False	False	-3078.64184570313	-1034.29296875	209.627822875977	0.628847420215607	0.91372287273407	0.382685959339142	111.34391784668	21044
True	False	False	False	False	-3077.75146484375	-1476.72534179688	136.424453735352	0.589319884777069	0.923514127731323	0.333640515804291	89.6097564697266	11022
True	False	False	False	False	-3075.82177734375	-1452.22045898438	149.734161376953	0.670933246612549	0.931457698345184	0.447428584098816	108.081481933594	14591
True	False	False	False	False	-3067.86352539063	-1366.96813964844	118.678184509277	0.778608024120331	0.964787423610687	0.829857766628265	101.41121673584	10851
True	False	False	False	False	-3077.13232421875	-622.341552734375	97.6044921875	0.741141617298126	0.955191195011139	0.616318583488464	73.5568161010742	6473
True	False	False	False	False	-3076.40258789063	-1298.30041503906	76.5307922363281	0.821647763252258	0.961582481861115	1	81.7101440429688	5638
True	False	False	False	False	-3066.443359375	-1140.33801269531	321.651153564453	0.432054221630096	0.855945229530334	0.197074696421623	100.593101501465	29172
True	False	False	False	False	-3073.23046875	-969.160827636719	130.878753662109	0.597930610179901	0.946099758148193	0.343580186367035	81.8474578857422	9658
True	False	False	False	False	-3076.14331054688	-769.236999511719	134.206176757813	0.65880936384201	0.948670923709869	0.427073359489441	79.0991744995117	9571
True	False	False	False	False	-3075.01049804688	-911.705749511719	99.8227767944336	0.714016556739807	0.960335493087769	0.536720454692841	83.9111099243164	7552
True	False	False	False	False	-3068.77612304688	-845.494506835938	141.970169067383	0.664135277271271	0.941058576107025	0.435818791389465	75.609375	9678
True	False	False	False	False	-3073.03955078125	-741.481567382813	122.005615234375	0.823490679264069	0.965185582637787	1	73.7727279663086	8115
True	False	False	False	False	-3073.7978515625	-675.387878417969	74.3125076293945	0.814957976341248	0.953661262989044	1	81.164176940918	5438
True	False	False	False	False	-3071.26879882813	-432.382873535156	138.64274597168	0.788708209991455	0.948062121868134	1	78.3280029296875	9791
True	False	False	False	False	-3072.74389648438	-111.81861114502	113.132476806641	0.678755939006805	0.963673293590546	0.46147033572197	77.2254867553711	7877
True	False	False	False	False	-3073.7236328125	-24.728536605835	109.805053710938	0.795083343982697	0.960092186927795	1	78.6565628051758	7787
True	False	False	False	False	-3071.78759765625	-323.401519775391	114.241622924805	0.617071211338043	0.925224483013153	0.367102921009064	77	7931
True	False	False	False	False	-3071.1962890625	-604.723205566406	141.970169067383	0.593906462192535	0.915899038314819	0.338888764381409	77.1640625	9877
True	False	False	False	False	-3066.81713867188	-572.585083007813	98.7136306762695	0.583004176616669	0.958198845386505	0.326578676700592	67.9887619018555	6051
True	False	False	False	False	-3068.91137695313	-267.557037353516	222.937530517578	0.469399333000183	0.901477694511414	0.223762154579163	103.96019744873	20896
True	False	False	False	False	-3070.9560546875	-142.784652709961	116.459907531738	0.687813937664032	0.94777113199234	0.478755712509155	92.2857131958008	9690
True	False	False	False	False	-3068.42211914063	-357.962738037109	232.919815063477	0.410446226596832	0.810140013694763	0.182771265506744	98.0952377319336	20600
True	False	False	False	False	-3066.7890625	-690.30712890625	178.571853637695	0.827180922031403	0.965002179145813	1	92.7453384399414	14932
True	False	False	False	False	-3064.76831054688	-522.295959472656	226.264953613281	0.859050512313843	0.96321976184845	1	87.5196075439453	17854
True	False	False	False	False	-3064.23168945313	-803.032287597656	134.206176757813	0.643032371997833	0.948752105236053	0.402767360210419	83.528923034668	10107
True	False	False	False	False	-3064.01586914063	-1007.60235595703	126.442184448242	0.64932656288147	0.947411894798279	0.412194848060608	84.7543869018555	9662
True	False	False	False	False	-3063.82788085938	-211.283447265625	190.772415161133	0.787640631198883	0.96575516462326	1	81.5	14018
True	False	False	False	False	-3063.60400390625	-166.274368286133	116.459907531738	0.695498526096344	0.940394103527069	0.494405388832092	70.6190490722656	7415
True	False	False	False	False	-3063.42138671875	-1420.083984375	131.987884521484	0.677805840969086	0.953196406364441	0.459723263978958	106.974792480469	12730
True	False	False	False	False	-3063.3798828125	-1407.56225585938	169.698715209961	0.644287884235382	0.936709105968475	0.404620975255966	116.960784912109	17895
True	False	False	False	False	-3063.39379882813	-1274.03857421875	141.970169067383	0.657634496688843	0.932028651237488	0.425183236598969	86.34375	11052
True	False	False	False	False	-3062.10034179688	-1223.61499023438	133.097030639648	0.718917906284332	0.949417352676392	0.549260377883911	99.7249984741211	11967
True	False	False	False	False	-3062.33349609375	-984.54638671875	15.5279874801636	0.800106346607208	0.94487601518631	1	67.5	945
True	False	False	False	False	-3061.78564453125	-495.065673828125	209.627822875977	0.765569984912872	0.954126000404358	0.725789487361908	79.6719589233398	15058
True	False	False	False	False	-3061.67822265625	-1541.75354003906	113.132476806641	0.627017259597778	0.944000065326691	0.380203008651733	111.196075439453	11342
True	False	False	False	False	-3056.4345703125	-1524.43310546875	108.695907592773	0.713117599487305	0.951650977134705	0.534489333629608	91.5816345214844	8975
True	False	False	False	False	-3060.29370117188	-1206.02966308594	113.132476806641	0.785913348197937	0.960910856723785	1	90.2647094726563	9207
True	False	False	False	False	-3059.82006835938	-1061.76037597656	180.790130615234	0.692536652088165	0.959096789360046	0.488257944583893	87.5030670166016	14263
True	False	False	False	False	-3061.38647460938	-407.830535888672	240.683807373047	0.697486221790314	0.947750210762024	0.498616963624954	115.81566619873	25132
True	False	False	False	False	-3060.94116210938	-237.634658813477	70.9850845336914	0.724676012992859	0.955290913581848	0.564879477024078	84.09375	5382
True	False	False	False	False	-3061.0166015625	-69.9856262207031	151.952453613281	0.772331058979034	0.952821373939514	0.771500051021576	79.1678848266602	10846
True	False	False	False	False	-3059.63305664063	-1099.96643066406	139.751892089844	0.660252749919891	0.939503729343414	0.429414510726929	101.412696838379	12778
True	False	False	False	False	-3059.43017578125	-897.581726074219	107.586769104004	0.546832919120789	0.916418552398682	0.289377748966217	78.8762893676758	7651
True	False	False	False	False	-3058.8095703125	-631.905456542969	105.36848449707	0.672202885150909	0.954439222812653	0.449656099081039	73.7684173583984	7008
True	False	False	False	False	-3056.97583007813	-135.948593139648	78.7490768432617	0.803937435150146	0.957183837890625	1	93.3802795410156	6630
True	False	False	False	False	-3058.11645507813	-48.668384552002	115.350761413574	0.711107194423676	0.954603552818298	0.529572129249573	72.4807662963867	7538
True	False	False	False	False	-3056.94677734375	-97.6712112426758	169.698715209961	0.638602256774902	0.93318647146225	0.396329522132874	81.9150314331055	12533
True	False	False	False	False	-3056.67700195313	-545.478454589844	104.259346008301	0.77779358625412	0.938936114311218	0.82083135843277	80.9042587280273	7605
True	False	False	False	False	-3056.2724609375	-727.235107421875	153.061584472656	0.826755583286285	0.960830867290497	1	90.8623199462891	12539
True	False	False	False	False	-3055.99584960938	-1443.38293457031	139.751892089844	0.782931506633759	0.966879963874817	0.893864810466766	95.0714263916016	11979
True	False	False	False	False	-3055.85278320313	-1606.80529785156	147.515884399414	0.680554449558258	0.959983170032501	0.464810460805893	97.834587097168	13012
True	False	False	False	False	-3054.5791015625	-1350.6953125	191.881561279297	0.575611650943756	0.93443351984024	0.318543344736099	110.080924987793	19044
True	False	False	False	False	-3052.52685546875	-1178.04736328125	128.660461425781	0.844098389148712	0.962012887001038	1	97.9224166870117	11359
True	False	False	False	False	-3055.3359375	-875.468139648438	169.698715209961	0.644287884235382	0.943657636642456	0.404620975255966	90.771240234375	13888
True	False	False	False	False	-3055.38061523438	-816.581909179688	94.2770690917969	0.781477868556976	0.959713160991669	0.868022978305817	84.0235290527344	7142
True	False	False	False	False	-3054.88012695313	-465.507934570313	115.350761413574	0.811039984226227	0.961325287818909	1	72.7211532592773	7563
True	False	False	False	False	-3055.306640625	7.20703601837158	181.899276733398	0.637215554714203	0.936038315296173	0.394346356391907	81.8231735229492	13419
True	False	False	False	False	-3053.203125	-928.929077148438	154.17073059082	0.738690078258514	0.937242865562439	0.60789030790329	81.8777008056641	11381
True	False	False	False	False	-3052.22900390625	-1255.16528320313	154.17073059082	0.863710165023804	0.978438258171082	1	96.9424438476563	13475
True	False	False	False	False	-3050.10571289063	-971.052551269531	145.297592163086	0.793201148509979	0.959237992763519	1	86.2900772094727	11304
True	False	False	False	False	-3051.9541015625	-290.048187255859	128.660461425781	0.720794081687927	0.940285503864288	0.554238379001617	84.2672424316406	9775
True	False	False	False	False	-3050.2412109375	-672.812927246094	126.442184448242	0.775840818881989	0.963870942592621	0.801295220851898	86.3245620727539	9841
True	False	False	False	False	-3049.22729492188	-1677.27783203125	222.937530517578	0.412151515483856	0.83361154794693	0.183872565627098	150.706466674805	30292
True	False	False	False	False	-3029.58911132813	-1668.53881835938	21.0736961364746	0.698733150959015	0.935897946357727	0.501295566558838	90.684211730957	1723
True	False	False	False	False	-3048.07397460938	-1650.55419921875	150.843307495117	0.774635255336761	0.969632744789124	0.790409028530121	123.169120788574	16751
True	False	False	False	False	-3046.36352539063	-1326.58581542969	235.138092041016	0.347182273864746	0.841988563537598	0.144843906164169	98.5849075317383	20900
True	False	False	False	False	-3048.64135742188	-786.4189453125	100.931915283203	0.836640954017639	0.963831067085266	1	88.9670333862305	8096
True	False	False	False	False	-3048.63159179688	46.0987701416016	159.716445922852	0.712809860706329	0.957619547843933	0.533730089664459	85.1319427490234	12259
True	False	False	False	False	-3048.34448242188	-337.461486816406	220.719253540039	0.394692480564117	0.884771525859833	0.172807425260544	91.0653228759766	18122
True	False	False	False	False	-3045.89331054688	-1288.7919921875	107.586769104004	0.705840885639191	0.955243647098541	0.517140507698059	95.1752548217773	9232
True	False	False	False	False	-3044.50122070313	-1231.34411621094	143.079315185547	0.641113996505737	0.91978394985199	0.399960160255432	95.8139572143555	12360
True	False	False	False	False	-3045.00732421875	-651.997314453125	145.297592163086	0.461906999349594	0.848933577537537	0.218189910054207	72.1603088378906	9453
True	False	False	False	False	-3045.5986328125	-581.977966308594	167.480438232422	0.83051860332489	0.962469756603241	1	74.0397338867188	11180
True	False	False	False	False	-3044.0498046875	-152.232223510742	108.695907592773	0.666950881481171	0.956785082817078	0.44056424498558	84.5102005004883	8282
True	False	False	False	False	-3043.2900390625	-121.418891906738	154.17073059082	0.721209406852722	0.951704978942871	0.555354535579681	82.2589950561523	11434
True	False	False	False	False	-3043.21606445313	-1032.71923828125	419.255645751953	0.254153907299042	0.653310835361481	0.0974321439862251	113.939155578613	43069
True	False	False	False	False	-3042.8359375	-773.609985351563	113.132476806641	0.643585920333862	0.924674510955811	0.403582990169525	89.6960754394531	9149
True	False	False	False	False	-3042.7744140625	-1576.28466796875	175.244430541992	0.723530352115631	0.945092797279358	0.56168931722641	91.7784805297852	14501
True	False	False	False	False	-3033.61157226563	-1552.38146972656	157.498153686523	0.781017482280731	0.952914655208588	0.861013054847717	91.4154891967773	12981
True	False	False	False	False	-3042.6259765625	-1363.41711425781	106.477630615234	0.67927873134613	0.954439222812653	0.462436705827713	92.3125	8862
True	False	False	False	False	-3042.38745117188	-615.712036132813	158.607299804688	0.628862261772156	0.927879810333252	0.382706135511398	74.3356628417969	10630
True	False	False	False	False	-3042.31298828125	-1090.197265625	115.350761413574	0.778573036193848	0.941988825798035	0.82945716381073	96.9519195556641	10083
True	False	False	False	False	-3042.23779296875	-753.801513671875	169.698715209961	0.793849229812622	0.945433437824249	1	92.1568603515625	14100
True	False	False	False	False	-3041.8994140625	-1528.05212402344	12.2005615234375	0.768196105957031	0.939064502716064	0.742168962955475	69.9090881347656	769
True	False	False	False	False	-3041.03271484375	-1507.99938964844	114.241622924805	0.6822509765625	0.950975477695465	0.468001574277878	85.1844635009766	8774
True	False	False	False	False	-3033.18017578125	-1425.20324707031	123.114753723145	0.798364579677582	0.947664499282837	1	118.144142150879	13114
True	False	False	False	False	-3039.55883789063	-1199.2216796875	106.477630615234	0.748652279376984	0.953740179538727	0.644329190254211	90.125	8652
True	False	False	False	False	-3039.59790039063	-804.455139160156	106.477630615234	0.510174453258514	0.880886435508728	0.256306916475296	78.3333358764648	7520
True	False	False	False	False	-3041.12353515625	-276.159301757813	104.259346008301	0.811947047710419	0.956959247589111	1	78.5851058959961	7387
True	False	False	False	False	-3041.69848632813	-90.1280059814453	66.5485153198242	0.76893937587738	0.95444917678833	0.747088372707367	71.5	4290
True	False	False	False	False	-3039.51928710938	-532.020751953125	195.208984375	0.798543214797974	0.964218497276306	1	89.2670440673828	15711
True	False	False	False	False	-3039.39501953125	-858.762878417969	95.3862075805664	0.801153242588043	0.961875200271606	1	105.674415588379	9088
True	False	False	False	False	-3038.1357421875	-71.6058578491211	76.5307922363281	0.685842871665955	0.944226861000061	0.474893063306808	68.8840560913086	4753
True	False	False	False	False	-3036.62890625	-1394.81066894531	336.070007324219	0.666242182254791	0.94145280122757	0.43936151266098	110.283828735352	33416
True	False	False	False	False	-3034.35327148438	-1159.154296875	339.397430419922	0.507891654968262	0.892834603786469	0.254376530647278	116.977127075195	35795
True	False	False	False	False	-3035.86743164063	-839.6904296875	131.987884521484	0.687818884849548	0.944346129894257	0.478765517473221	90.1176452636719	10724
True	False	False	False	False	-3035.46484375	-687.46044921875	106.477630615234	0.718682765960693	0.950887858867645	0.54864364862442	73.9479141235352	7099
True	False	False	False	False	-3033.62524414063	-157.123809814453	76.5307922363281	0.74383670091629	0.936606407165527	0.625965297222137	121.536231994629	8386
True	False	False	False	False	-3033.46069335938	-1122.89282226563	151.952453613281	0.764453411102295	0.955782294273376	0.719243407249451	83.9124069213867	11496
True	False	False	False	False	-3032.99853515625	-1482.02087402344	124.223899841309	0.685438811779022	0.962379455566406	0.47410836815834	82.3660736083984	9225
True	False	False	False	False	-3030.2529296875	-1307.74914550781	112.023338317871	0.778208315372467	0.952456653118134	0.825352907180786	101.128715515137	10214
True	False	False	False	False	-3032.93188476563	-489.618408203125	97.6044921875	0.846573948860168	0.964746832847595	1	76.511360168457	6733
True	False	False	False	False	-3032.8349609375	-205.52360534668	118.678184509277	0.801031827926636	0.956214725971222	1	73.8878479003906	7906
True	False	False	False	False	-3032.76708984375	-16.8391456604004	191.881561279297	0.722079694271088	0.945532083511353	0.557710230350494	89.6589584350586	15511
True	False	False	False	False	-3031.49584960938	-920.713989257813	161.934722900391	0.73981249332428	0.964501559734344	0.611710011959076	87.8219146728516	12822
True	False	False	False	False	-3029.13061523438	-347.399536132813	70.9850845336914	0.750849604606628	0.949838936328888	0.653255343437195	75.796875	4851
True	False	False	False	False	-3030.708984375	-241.958801269531	130.878753662109	0.794070303440094	0.953504741191864	1	103.796607971191	12248
True	False	False	False	False	-3029.31201171875	-314.426300048828	155.279876708984	0.615669310092926	0.942422807216644	0.365307509899139	84.5714263916016	11840
True	False	False	False	False	-3028.91455078125	-1653.2490234375	126.442184448242	0.819941997528076	0.962233364582062	1	116.263160705566	13254
True	False	False	False	False	-3022.3974609375	-1601.55517578125	179.680999755859	0.682187139987946	0.94622415304184	0.46788090467453	90.2469100952148	14620
True	False	False	False	False	-3026.77001953125	-1458.85083007813	195.208984375	0.781058788299561	0.955335319042206	0.86162406206131	81.7215881347656	14383
True	False	False	False	False	-3028.79833984375	35.3951454162598	107.586769104004	0.779021024703979	0.939149260520935	0.834679305553436	92.1340179443359	8937
True	False	False	False	False	-3028.59521484375	-1349.10656738281	77.6399383544922	0.673411130905151	0.946875631809235	0.451793849468231	91.8571395874023	6430
True	False	False	False	False	-3026.9521484375	-1287.11633300781	97.6044921875	0.809059381484985	0.953889608383179	1	99.636360168457	8768
True	False	False	False	False	-3023.92919921875	-1183.52966308594	237.356369018555	0.831488609313965	0.958207309246063	1	126.21028137207	27009
True	False	False	False	False	-3028.4462890625	-508.464263916016	135.315322875977	0.830285787582397	0.963263034820557	1	77.8688507080078	9500
True	False	False	False	False	-3027.72534179688	-49.7007369995117	92.0587844848633	0.798473179340363	0.956322252750397	1	67.1084365844727	5570
True	False	False	False	False	-3027.36303710938	-1017.90631103516	100.931915283203	0.654515147209167	0.946780741214752	0.42023029923439	93.989013671875	8553
True	False	False	False	False	-3023.99951171875	-956.775573730469	133.097030639648	0.807529091835022	0.95994633436203	1	89.5999984741211	10752
True	False	False	False	False	-3027.30688476563	-601.78515625	97.6044921875	0.706740736961365	0.950800597667694	0.51922070980072	76.7045440673828	6750
True	False	False	False	False	-3024.35815429688	-474.576568603516	99.8227767944336	0.722803056240082	0.958498001098633	0.559686005115509	76.8222198486328	6914
True	False	False	False	False	-3024.24096679688	-73.0794067382813	68.7667999267578	0.794570684432983	0.949587345123291	1	68.0322570800781	4218
True	False	False	False	False	-3023.8251953125	-569.36669921875	147.515884399414	0.749781250953674	0.950441598892212	0.648868799209595	76.6616516113281	10196
True	False	False	False	False	-3022.9326171875	-713.770385742188	185.226699829102	0.73440557718277	0.9583860039711	0.593872606754303	88.0838317871094	14710
True	False	False	False	False	-3022.60888671875	-1211.47998046875	144.188446044922	0.787146151065826	0.956469535827637	1	95.0461502075195	12356
True	False	False	False	False	-3021.93603515625	-1531.89611816406	145.297592163086	0.528723359107971	0.916542649269104	0.272530376911163	80.3511428833008	10526
True	False	False	False	False	-3021.39794921875	-1259.18603515625	116.459907531738	0.569309532642365	0.955016255378723	0.311879009008408	79.4476165771484	8342
True	False	False	False	False	-3020.75927734375	-1737.47082519531	449.202484130859	0.273276954889297	0.886825144290924	0.106501929461956	139.600006103516	56538
True	False	False	False	False	-2993.82348632813	-1711.38403320313	143.079315185547	0.669323861598969	0.939742147922516	0.444632470607758	86.4728698730469	11155
True	False	False	False	False	-3018.3291015625	-1637.69567871094	135.315322875977	0.648346662521362	0.937217772006989	0.410704642534256	98.7131118774414	12043
True	False	False	False	False	-3018.2119140625	-737.761962890625	144.188446044922	0.799139618873596	0.968452453613281	1	82.0999984741211	10673
True	False	False	False	False	-3019.76049804688	-542.984985351563	99.8227767944336	0.722803056240082	0.951460897922516	0.559686005115509	73.3666687011719	6603
True	False	False	False	False	-3018.49926757813	-391.116027832031	105.36848449707	0.795948684215546	0.955307483673096	1	88.0315780639648	8363
True	False	False	False	False	-3018.48803710938	12.0008583068848	156.389007568359	0.669205605983734	0.940692484378815	0.444428205490112	89.8297882080078	12666
True	False	False	False	False	-3017.53662109375	-338.349639892578	62.1119499206543	0.706682562828064	0.947976648807526	0.519085705280304	67.8571395874023	3800
True	False	False	False	False	-3016.990234375	-1348.11303710938	94.2770690917969	0.781477868556976	0.941456317901611	0.868022978305817	111.129409790039	9446
True	False	False	False	False	-3014.55517578125	-1307.45666503906	131.987884521484	0.723731338977814	0.95522403717041	0.562245845794678	89.4285736083984	10642
True	False	False	False	False	-3014.77392578125	-819.092651367188	98.7136306762695	0.723622143268585	0.956637859344482	0.561943292617798	86.505615234375	7699
True	False	False	False	False	-3016.33618164063	-765.856506347656	96.4953460693359	0.765188992023468	0.944485545158386	0.723530054092407	92.1034469604492	8013
True	False	False	False	False	-3014.86547851563	-637.683654785156	202.97297668457	0.532782852649689	0.890374422073364	0.27621591091156	80.3387985229492	14702
True	False	False	False	False	-3014.50561523438	-840.421142578125	92.0587844848633	0.596975326538086	0.849505603313446	0.342458993196487	114.638557434082	9515
True	False	False	False	False	-3014.08251953125	-1706.56872558594	113.132476806641	0.633801698684692	0.950534105300903	0.389526873826981	98.2058792114258	10017
True	False	False	False	False	-3001.70947265625	-1670.46044921875	195.208984375	0.798543214797974	0.956036388874054	1	131.409088134766	23128
True	False	False	False	False	-2997.64086914063	-1519.27111816406	134.206176757813	0.649497926235199	0.936816930770874	0.412456274032593	91.1322326660156	11027
True	False	False	False	False	-3013.57641601563	-1496.8896484375	163.043869018555	0.571162760257721	0.903504550457001	0.313821524381638	90.9319763183594	13367
True	False	False	False	False	-2999.4921875	-1458.91186523438	174.135284423828	0.854818761348724	0.967140853404999	1	80.8089141845703	12687
True	False	False	False	False	-3009.79833984375	-1409.54870605469	69.8759460449219	0.838463246822357	0.963489770889282	1	93.6190490722656	5898
True	False	False	False	False	-3011.1845703125	-1233.80212402344	174.135284423828	0.745143830776215	0.947892546653748	0.63079971075058	97.6942672729492	15338
True	False	False	False	False	-3008.01904296875	-1048.98779296875	196.318130493164	0.778381943702698	0.959077060222626	0.827291071414948	92.4124298095703	16357
True	False	False	False	False	-3011.12963867188	-692.230346679688	99.8227767944336	0.801836133003235	0.956287920475006	1	70.8777770996094	6379
True	False	False	False	False	-3013.4052734375	-364.091827392578	144.188446044922	0.643508911132813	0.951493799686432	0.403469324111938	75.8000030517578	9854
True	False	False	False	False	-3012.66479492188	-158.091552734375	82.0765075683594	0.760389924049377	0.942545711994171	0.697156250476837	91.2972946166992	6756
True	False	False	False	False	-3010.29956054688	-595.49951171875	87.6222152709961	0.749889969825745	0.950696170330048	0.649311125278473	73.7468338012695	5826
True	False	False	False	False	-3009.92211914063	-1013.53881835938	133.097030639648	0.66959422826767	0.933788597583771	0.445100098848343	123.724998474121	14847
True	False	False	False	False	-3008.24487304688	-459.382537841797	124.223899841309	0.805557072162628	0.955573856830597	1	87.3839263916016	9787
True	False	False	False	False	-3007.65234375	-1112.06079101563	184.117568969727	0.753171443939209	0.951449036598206	0.663112580776215	90	14940
True	False	False	False	False	-3007.11474609375	-1253.54504394531	78.7490768432617	0.776393234729767	0.95157253742218	0.80655974149704	83.4507064819336	5925
True	False	False	False	False	-3004.9775390625	-1427.38952636719	174.135284423828	0.635949671268463	0.936988234519958	0.392548948526382	87.2738876342773	13702
True	False	False	False	False	-2995.73974609375	-1411.07666015625	16.6371288299561	0.76893937587738	0.947792708873749	0.747088372707367	86.1999969482422	1293
True	False	False	False	False	-3003.33837890625	-1280.82275390625	133.097030639648	0.786073088645935	0.961011171340942	1	88.4250030517578	10611
True	False	False	False	False	-3003.5400390625	-749.398803710938	66.5485153198242	0.718917906284332	0.92648047208786	0.549260377883911	103.233329772949	6194
True	False	False	False	False	-3002.80322265625	-1394.44177246094	189.663269042969	0.344205439090729	0.810336649417877	0.1431864798069	110.666664123535	18924
True	False	False	False	False	-2997.203125	-1216.72521972656	77.6399383544922	0.729374051094055	0.950911939144135	0.578431367874146	79.8714294433594	5591
True	False	False	False	False	-2997.79956054688	-1141.4619140625	94.2770690917969	0.817713499069214	0.964746832847595	1	118.447059631348	10068
True	False	False	False	False	-3002.6884765625	-901.018493652344	195.208984375	0.757295966148376	0.970789074897766	0.681861996650696	87.2443161010742	15355
True	False	False	False	False	-2999.42163085938	-831.725952148438	78.7490768432617	0.803937435150146	0.959860801696777	1	102.323944091797	7265
True	False	False	False	False	-3001.3388671875	-664.088317871094	198.536407470703	0.46763077378273	0.905869007110596	0.22243632376194	95.3072662353516	17060
True	False	False	False	False	-3002.43017578125	27.1605854034424	136.424453735352	0.748058438301086	0.967233538627625	0.641979157924652	79.6178894042969	9793
True	False	False	False	False	-3002.23046875	-610.091796875	80.9673614501953	0.553029417991638	0.950565338134766	0.295394539833069	72.191780090332	5270
True	False	False	False	False	-2999.46142578125	-510.821472167969	195.208984375	0.516209125518799	0.887476861476898	0.261478006839752	85.2045440673828	14996
True	False	False	False	False	-2998.994140625	-818.036071777344	62.1119499206543	0.852686643600464	0.966247379779816	1	88.6607131958008	4965
True	False	False	False	False	-2998.55200195313	-785.512390136719	159.716445922852	0.639048099517822	0.925865590572357	0.396970301866531	78.6527786254883	11326
True	False	False	False	False	-2996.77026367188	-1159.212890625	97.6044921875	0.737299859523773	0.965472340583801	0.603246867656708	109.897727966309	9671
True	False	False	False	False	-2996.64477539063	-1069.41638183594	126.442184448242	0.853435814380646	0.980049014091492	1	95.0964889526367	10841
True	False	False	False	False	-2995.44604492188	-1608.18579101563	161.934722900391	0.596579134464264	0.94491720199585	0.341995388269424	84.5205459594727	12340
True	False	False	False	False	-2987.53344726563	-1567.24548339844	202.97297668457	0.655879199504852	0.928235411643982	0.422384530305862	87.5573806762695	16023
True	False	False	False	False	-2992.45629882813	-1495.05834960938	114.241622924805	0.749501168727875	0.953068256378174	0.647733688354492	81.9708709716797	8443
True	False	False	False	False	-2993.5478515625	-569.340698242188	174.135284423828	0.681649744510651	0.946536183357239	0.466866105794907	74.2547760009766	11658
True	False	False	False	False	-2995.26611328125	-343.931243896484	97.6044921875	0.71916389465332	0.943196356296539	0.549907207489014	70.4318161010742	6198
True	False	False	False	False	-2995.02978515625	53.5327796936035	208.518692016602	0.791674017906189	0.960432887077332	1	81.2659606933594	15278
True	False	False	False	False	-2992.73974609375	-1321.21740722656	115.350761413574	0.748017251491547	0.950423002243042	0.641817271709442	77.5673065185547	8067
True	False	False	False	False	-2991.77807617188	-1259.68701171875	13.3097038269043	0.80851811170578	0.94014710187912	1	70.3333358764648	844
True	False	False	False	False	-2990.7470703125	-941.814392089844	165.262145996094	0.791833221912384	0.952420055866241	1	83.9463119506836	12508
True	False	False	False	False	-2989.56372070313	-529.577514648438	102.041061401367	0.784656643867493	0.95887416601181	0.940379023551941	78.0217361450195	7178
True	False	False	False	False	-2989.54174804688	-803.016845703125	93.1679229736328	0.834939122200012	0.964166045188904	1	84.8928604125977	7131
True	False	False	False	False	-2989.43969726563	-616.145629882813	82.0765075683594	0.479418516159058	0.902837634086609	0.231399893760681	64.9459457397461	4806
True	False	False	False	False	-2988.77685546875	-546.543090820313	127.551322937012	0.77388209104538	0.942935705184937	0.783978283405304	82.0956497192383	9441
True	False	False	False	False	-2988.75122070313	-1095.29895019531	131.987884521484	0.779522478580475	0.952686846256256	0.840783715248108	83.9663848876953	9992
True	False	False	False	False	-2986.4931640625	-704.963317871094	139.751892089844	0.782931506633759	0.951870858669281	0.893864810466766	91.0873031616211	11477
True	False	False	False	False	-2986.09155273438	-1538.86437988281	151.952453613281	0.710832297801971	0.954267740249634	0.528907418251038	86.4452590942383	11843
True	False	False	False	False	-2985.76782226563	-1360.07897949219	130.878753662109	0.488189607858658	0.883303999900818	0.238269984722137	90.338981628418	10660
True	False	False	False	False	-2985.29223632813	-1200.74182128906	161.934722900391	0.699517905712128	0.951128363609314	0.502996265888214	88.3424682617188	12898
True	False	False	False	False	-2982.98974609375	-1133.06188964844	86.513069152832	0.785991430282593	0.955297648906708	1	105.423080444336	8223
True	False	False	False	False	-2984.7939453125	-880.386169433594	136.424453735352	0.827717363834381	0.965533077716827	1	77.9756088256836	9591
True	False	False	False	False	-2984.66870117188	-368.708190917969	113.132476806641	0.742224454879761	0.953796982765198	0.620144486427307	65.7549057006836	6707
True	False	False	False	False	-2984.0888671875	-1002.97961425781	127.551322937012	0.596684038639069	0.912852883338928	0.342118054628372	77.0782623291016	8864
True	False	False	False	False	-2983.61328125	-461.344604492188	137.533599853516	0.790976285934448	0.959582805633545	1	78.1371002197266	9689
True	False	False	False	False	-2982.4609375	-1174.83142089844	120.896469116211	0.793161451816559	0.951650977134705	1	104.06421661377	11343
True	False	False	False	False	-2982.26489257813	-1148.03576660156	88.7313537597656	0.769612729549408	0.95036518573761	0.751666605472565	116.587501525879	9327
True	False	False	False	False	-2981.82739257813	-742.812133789063	281.722045898438	0.533412277698517	0.929665982723236	0.276791870594025	99.0078735351563	25148
True	False	False	False	False	-2981.62670898438	-1045.0849609375	122.005615234375	0.6835116147995	0.951936304569244	0.470399111509323	86.518180847168	9517
True	False	False	False	False	-2980.60791015625	-1344.240234375	163.043869018555	0.537434697151184	0.935833752155304	0.280502408742905	92.4557800292969	13591
True	False	False	False	False	-2980.54760742188	-716.381103515625	26.6194076538086	0.718682765960693	0.930371165275574	0.54864364862442	81.375	1953
True	False	False	False	False	-2980.52075195313	27.4630184173584	208.518692016602	0.808929800987244	0.967971980571747	1	81.9627685546875	15409
True	False	False	False	False	-2979.775390625	-1782.80737304688	104.259346008301	0.712120056152344	0.950667500495911	0.532037019729614	117.457443237305	11041
True	False	False	False	False	-2974.17700195313	-1745.93017578125	135.315322875977	0.830285787582397	0.966805994510651	1	90.5573806762695	11048
True	False	False	False	False	-2977.3671875	-1401.62329101563	183.008422851563	0.836089432239532	0.958387315273285	1	106.23030090332	17528
True	False	False	False	False	-2979.50805664063	-1271.80578613281	119.787330627441	0.785884737968445	0.967822372913361	1	89.9166641235352	9711
True	False	False	False	False	-2974.9169921875	-1236.52770996094	125.333038330078	0.676981031894684	0.939509272575378	0.458216309547424	98.4778747558594	11128
True	False	False	False	False	-2979.7685546875	-1028.11633300781	94.2770690917969	0.781477868556976	0.947359502315521	0.868022978305817	87.717643737793	7456
True	False	False	False	False	-2979.36962890625	-772.809753417969	43.256534576416	0.817455768585205	0.96039891242981	1	83.3076934814453	3249
True	False	False	False	False	-2979.00903320313	-1217.03747558594	76.5307922363281	0.685842871665955	0.939210593700409	0.474893063306808	81.9130401611328	5652
True	False	False	False	False	-2974.41528320313	-908.396606445313	74.3125076293945	0.858648955821991	0.964172780513763	1	82	5494
True	False	False	False	False	-2978.29223632813	-845.977600097656	113.132476806641	0.721733629703522	0.949330270290375	0.556770741939545	95.6470565795898	9756
True	False	False	False	False	-2978.193359375	-334.979370117188	92.0587844848633	0.707896769046783	0.940327525138855	0.521919071674347	72.1084365844727	5985
True	False	False	False	False	-2976.83569335938	-676.90478515625	78.7490768432617	0.705722391605377	0.918419718742371	0.516867816448212	80.1690139770508	5692
True	False	False	False	False	-2974.49243164063	-896.231994628906	44.3656768798828	0.749354422092438	0.944926857948303	0.647141218185425	83.0749969482422	3323
True	False	False	False	False	-2974.31616210938	-440.860870361328	122.005615234375	0.760719418525696	0.957916557788849	0.698856711387634	76.3363647460938	8397
True	False	False	False	False	-2973.50341796875	-1260.16613769531	94.2770690917969	0.69109982252121	0.962114334106445	0.485328912734985	83.8941192626953	7131
True	False	False	False	False	-2973.03955078125	-1377.04309082031	108.695907592773	0.587116301059723	0.93192595243454	0.331155300140381	90.4285736083984	8862
True	False	False	False	False	-2972.99633789063	-307.981079101563	109.805053710938	0.819165587425232	0.959492325782776	1	84.8888854980469	8404
True	False	False	False	False	-2972.84106445313	-1636.72546386719	103.150199890137	0.756144464015961	0.964382767677307	0.676453411579132	82.9354858398438	7713
True	False	False	False	False	-2972.765625	-1823.59790039063	384.872253417969	0.319024085998535	0.837346851825714	0.129568234086037	146.645538330078	50886
True	False	False	False	False	-2967.45678710938	-1773.18225097656	65.4393768310547	0.785227477550507	0.951528549194336	0.970944821834564	98.6949157714844	5823
True	False	False	False	False	-2968.55517578125	-1660.31384277344	181.899276733398	0.682014107704163	0.936544120311737	0.467553645372391	88.2987823486328	14481
True	False	False	False	False	-2972.17578125	-785.164367675781	96.4953460693359	0.74201226234436	0.955511748790741	0.619389593601227	79.3333358764648	6902
True	False	False	False	False	-2971.8271484375	-1611.45324707031	130.878753662109	0.803063333034515	0.954709708690643	1	88.9067764282227	10491
True	False	False	False	False	-2964.0830078125	-1591.38635253906	87.6222152709961	0.75999253988266	0.963002026081085	0.695125102996826	72.7848129272461	5750
True	False	False	False	False	-2965.6728515625	-1506.26647949219	124.223899841309	0.6639364361763	0.883549273014069	0.435486882925034	111.321426391602	12468
True	False	False	False	False	-2969.88940429688	-1426.59851074219	153.061584472656	0.786026954650879	0.96180784702301	1	96.0507278442383	13255
True	False	False	False	False	-2970.10473632813	-1158.9716796875	89.8404998779297	0.779232859611511	0.941825449466705	0.837222635746002	129.555557250977	10494
True	False	False	False	False	-2971.74584960938	-941.752685546875	229.592376708984	0.390680193901062	0.875243186950684	0.170328363776207	101.579711914063	21027
True	False	False	False	False	-2967.24755859375	-831.771545410156	85.4039306640625	0.686015367507935	0.944126904010773	0.475228786468506	78.8701324462891	6073
True	False	False	False	False	-2968.78662109375	-765.930419921875	97.6044921875	0.819784700870514	0.963592112064362	1	112.170455932617	9871
True	False	False	False	False	-2966.703125	-718.849670410156	108.695907592773	0.625126421451569	0.940085887908936	0.377662122249603	91.1938781738281	8937
True	False	False	False	False	-2968.07373046875	-629.186767578125	98.7136306762695	0.792926847934723	0.957966983318329	1	74.5505599975586	6635
True	False	False	False	False	-2964.90551757813	-1322.90881347656	107.586769104004	0.546832919120789	0.888415992259979	0.289377748966217	68.4432983398438	6639
True	False	False	False	False	-2964.697265625	-1485.13708496094	151.952453613281	0.517132222652435	0.894954860210419	0.262277901172638	109.481750488281	14999
True	False	False	False	False	-2962.59521484375	-1458.73205566406	143.079315185547	0.675973057746887	0.95950448513031	0.456386536359787	81.5271301269531	10517
True	False	False	False	False	-2964.67504882813	-1293.00720214844	174.135284423828	0.728463411331177	0.95019268989563	0.575742781162262	86.7006378173828	13612
True	False	False	False	False	-2961.53686523438	-1107.17590332031	131.987884521484	0.770956814289093	0.937001049518585	0.761183798313141	128.470581054688	15288
True	False	False	False	False	-2964.41796875	-1080.19543457031	173.026138305664	0.600992560386658	0.949180841445923	0.347206056118011	83.8782043457031	13085
True	False	False	False	False	-2962.49438476563	-893.1728515625	57.6753807067871	0.719225645065308	0.962780237197876	0.550069808959961	80.5	4186
True	False	False	False	False	-2964.185546875	-348.270843505859	129.769607543945	0.827870965003967	0.962540864944458	1	79.7692337036133	9333
True	False	False	False	False	-2963.65600585938	-643.7529296875	80.9673614501953	0.798263490200043	0.954203248023987	1	67.1506881713867	4902
True	False	False	False	False	-2963.50634765625	-463.766326904297	137.533599853516	0.724236845970154	0.955260932445526	0.563651561737061	69.2983856201172	8593
True	False	False	False	False	-2961.07836914063	-1197.33679199219	174.135284423828	0.735303997993469	0.956341803073883	0.596741735935211	88.2038192749023	13848
True	False	False	False	False	-2960.65502929688	-1439.74987792969	113.132476806641	0.633801698684692	0.942268550395966	0.389526873826981	89.2352905273438	9102
True	False	False	False	False	-2960.54443359375	-378.039947509766	125.333038330078	0.812749564647675	0.951931655406952	1	69.4601745605469	7849
True	False	False	False	False	-2959.8447265625	-1549.37121582031	161.934722900391	0.572149097919464	0.929713428020477	0.314861208200455	84.7328796386719	12371
True	False	False	False	False	-2958.34057617188	-1373.18408203125	105.36848449707	0.702846884727478	0.956472516059875	0.510342478752136	86.6631546020508	8233
True	False	False	False	False	-2959.44921875	-858.1689453125	74.3125076293945	0.797831892967224	0.956091940402985	1	86.2537307739258	5779
True	False	False	False	False	-2958.22021484375	-1691.03723144531	163.043869018555	0.800371706485748	0.951839864253998	1	95.4693908691406	14034
True	False	False	False	False	-2957.24438476563	-1521.89526367188	88.7313537597656	0.71274322271347	0.944822371006012	0.533566176891327	99.3249969482422	7946
True	False	False	False	False	-2955.42553710938	-994.514404296875	97.6044921875	0.658792555332184	0.954038023948669	0.427046239376068	71.1931838989258	6265
True	False	False	False	False	-2956.41577148438	-540.744750976563	122.005615234375	0.676195085048676	0.941210627555847	0.456788390874863	71.8090896606445	7899
True	False	False	False	False	-2955.41162109375	-1044.119140625	108.695907592773	0.733655333518982	0.960568130016327	0.591503977775574	74.3775482177734	7289
True	False	False	False	False	-2955.24926757813	-1871.47521972656	29.9468326568604	0.764188587665558	0.939532041549683	0.717723667621613	118.925926208496	3211
True	False	False	False	False	-2935.986328125	-1864.63073730469	78.7490768432617	0.803937435150146	0.964430749416351	1	96.6338043212891	6861
True	False	False	False	False	-2946.72778320313	-1819.82165527344	113.132476806641	0.733632326126099	0.960724711418152	0.591431677341461	89.5	9129
True	False	False	False	False	-2953.84741210938	-1635.98852539063	192.990692138672	0.681876301765442	0.931236326694489	0.467293441295624	84.3333358764648	14674
True	False	False	False	False	-2954.40869140625	-1249.76232910156	118.678184509277	0.675134241580963	0.941090226173401	0.454873770475388	91.1028060913086	9748
True	False	False	False	False	-2953.39965820313	-944.094787597656	137.533599853516	0.696077466011047	0.963969707489014	0.495624750852585	80.6532287597656	10001
True	False	False	False	False	-2953.37524414063	-1572.39343261719	180.790130615234	0.707700073719025	0.940931260585785	0.521457850933075	87.926383972168	14332
True	False	False	False	False	-2952.68774414063	-828.752990722656	146.40673828125	0.502476036548615	0.918958067893982	0.249851852655411	81.8939361572266	10810
True	False	False	False	False	-2952.43286132813	-1782.21374511719	154.17073059082	0.450264692306519	0.888414919376373	0.209755405783653	91.2589950561523	12685
True	False	False	False	False	-2951.802734375	-1714.42321777344	196.318130493164	0.509973466396332	0.884308636188507	0.256136387586594	90.6271209716797	16041
True	False	False	False	False	-2948.07861328125	-1406.15747070313	86.513069152832	0.775300621986389	0.943492233753204	0.796320915222168	102.461540222168	7992
True	False	False	False	False	-2947.0400390625	-1133.49133300781	104.259346008301	0.745750606060028	0.926460027694702	0.63308048248291	107.734039306641	10127
True	False	False	False	False	-2952.0673828125	-973.059448242188	78.7490768432617	0.79235315322876	0.955614149570465	1	83.4507064819336	5925
True	False	False	False	False	-2948.91650390625	-901.5185546875	148.625015258789	0.648150444030762	0.944840371608734	0.410407185554504	90.835823059082	12172
True	False	False	False	False	-2951.15014648438	-579.944885253906	127.551322937012	0.827134490013123	0.966500520706177	1	75.8260879516602	8720
True	False	False	False	False	-2947.88793945313	-622.665405273438	135.315322875977	0.820987939834595	0.957027733325958	1	85.8852462768555	10478
True	False	False	False	False	-2947.46069335938	-562.973022460938	106.477630615234	0.81877213716507	0.957231283187866	1	85.8645858764648	8243
True	False	False	False	False	-2946.17333984375	-358.239105224609	112.023338317871	0.747237205505371	0.951248407363892	0.638770759105682	109.009902954102	11010
True	False	False	False	False	-2946.01416015625	-1273.88122558594	144.188446044922	0.77064049243927	0.965713500976563	0.758896112442017	86.1307678222656	11197
True	False	False	False	False	-2944.58276367188	-1602.29772949219	109.805053710938	0.741141617298126	0.956214725971222	0.616318583488464	76.5656585693359	7580
True	False	False	False	False	-2941.91674804688	-1224.43029785156	229.592376708984	0.34166556596756	0.739041268825531	0.141780540347099	96.4975814819336	19975
True	False	False	False	False	-2944.25048828125	-1101.130859375	125.333038330078	0.728755116462708	0.966850161552429	0.576600790023804	86.0707931518555	9726
True	False	False	False	False	-2942.87866210938	-1071.51403808594	125.333038330078	0.812749564647675	0.954948961734772	1	89.7964630126953	10147
True	False	False	False	False	-2943.40185546875	-288.625549316406	149.734161376953	0.753293514251709	0.960869550704956	0.663643836975098	74.2444458007813	10023
True	False	False	False	False	-2942.34814453125	-1013.53576660156	137.533599853516	0.762256264686584	0.955561459064484	0.706988096237183	76.4435501098633	9479
True	False	False	False	False	-2941.1865234375	-641.409240722656	130.878753662109	0.744540572166443	0.968038380146027	0.628555476665497	76.9491500854492	9080
True	False	False	False	False	-2940.87768554688	-1844.23278808594	18.8554134368896	0.809739828109741	0.949675559997559	1	91.3529434204102	1553
True	False	False	False	False	-2922.5634765625	-1817.46008300781	106.477630615234	0.804327130317688	0.961541295051575	1	87.9270858764648	8441
True	False	False	False	False	-2935.93701171875	-1531.73449707031	64.3302307128906	0.716259241104126	0.925269782543182	0.542377769947052	104.413795471191	6056
True	False	False	False	False	-2940.20971679688	-1469.1435546875	137.533599853516	0.682015299797058	0.936129689216614	0.467555910348892	91.25	11315
True	False	False	False	False	-2938.81396484375	-1361.81994628906	106.477630615234	0.727271556854248	0.967167854309082	0.572269976139069	89.4375	8586
True	False	False	False	False	-2938.04028320313	-988.359069824219	86.513069152832	0.673743307590485	0.949661195278168	0.45238471031189	71.2435913085938	5557
True	False	False	False	False	-2940.03149414063	-793.296569824219	129.769607543945	0.659582018852234	0.948876798152924	0.428323924541473	68.7606811523438	8045
True	False	False	False	False	-2940.37768554688	-384.222930908203	95.3862075805664	0.682282447814941	0.894646763801575	0.46806126832962	128.767440795898	11074
True	False	False	False	False	-2938.14819335938	-728.697570800781	176.353576660156	0.779534697532654	0.956061124801636	0.840936243534088	81.1320724487305	12900
True	False	False	False	False	-2936.38696289063	-967.390441894531	80.9673614501953	0.760632932186127	0.963311195373535	0.698408961296082	72.6164398193359	5301
True	False	False	False	False	-2935.75366210938	-1189.27758789063	135.315322875977	0.606324851512909	0.911789655685425	0.353640824556351	79.5983581542969	9711
True	False	False	False	False	-2935.68823242188	-1437.53344726563	160.825576782227	0.694726705551147	0.960046470165253	0.492788851261139	87.9103469848633	12747
True	False	False	False	False	-2935.58374023438	-1517.34594726563	149.734161376953	0.661869049072266	0.936714947223663	0.432061463594437	101.385185241699	13687
True	False	False	False	False	-2932.63916015625	-1299.75817871094	165.262145996094	0.588941812515259	0.947436928749084	0.333212494850159	84.7852325439453	12633
True	False	False	False	False	-2934.2294921875	-1153.28295898438	129.769607543945	0.805326879024506	0.958015561103821	1	83.8803405761719	9814
True	False	False	False	False	-2932.16870117188	-1037.41052246094	93.1679229736328	0.782521784305573	0.952873766422272	0.885872364044189	73.023811340332	6134
True	False	False	False	False	-2931.806640625	-930.043701171875	159.716445922852	0.633259892463684	0.927436828613281	0.388770014047623	74.5555572509766	10736
True	False	False	False	False	-2931.54638671875	-891.558166503906	191.881561279297	0.35345271229744	0.84543114900589	0.148369550704956	91.6300582885742	15852
True	False	False	False	False	-2931.49340820313	-1779.978515625	84.2947845458984	0.610367000102997	0.926669239997864	0.358624696731567	90.3026351928711	6863
True	False	False	False	False	-2923.90869140625	-1710.68542480469	183.008422851563	0.492725729942322	0.886012732982635	0.241893380880356	86.5636367797852	14283
True	False	False	False	False	-2924.86206054688	-1621.32629394531	236.24723815918	0.323139697313309	0.851156234741211	0.131746366620064	86.2957763671875	18381
True	False	False	False	False	-2930.56787109375	-1388.11218261719	139.751892089844	0.795017898082733	0.944650769233704	1	96.4682540893555	12155
True	False	False	False	False	-2930.48315429688	-1341.16589355469	188.554138183594	0.694646954536438	0.94165700674057	0.492622494697571	143.517654418945	24398
True	False	False	False	False	-2929.17944335938	-1260.45336914063	144.188446044922	0.637355387210846	0.931158542633057	0.394545674324036	94.9000015258789	12337
True	False	False	False	False	-2930.21606445313	-1133.59167480469	54.3479537963867	0.840224146842957	0.969805300235748	1	76.9183654785156	3769
True	False	False	False	False	-2928.93505859375	-665.460693359375	206.300399780273	0.75341808795929	0.947921454906464	0.664187371730804	70.7419357299805	13158
True	False	False	False	False	-2928.53442382813	-1585.05139160156	89.8404998779297	0.606388568878174	0.946606278419495	0.353718668222427	66.9506149291992	5423
True	False	False	False	False	-2925.54248046875	-1555.40661621094	184.117568969727	0.714267790317535	0.955536663532257	0.537347733974457	103.49397277832	17180
True	False	False	False	False	-2927.91088867188	-806.766845703125	138.64274597168	0.585433125495911	0.941774964332581	0.329272508621216	69.8560028076172	8732
True	False	False	False	False	-2927.27709960938	-1458.6982421875	102.041061401367	0.602656006813049	0.933772504329681	0.349196761846542	83.739128112793	7704
True	False	False	False	False	-2926.47998046875	-1411.46020507813	129.769607543945	0.711567759513855	0.94152444601059	0.53068995475769	97.7435913085938	11436
True	False	False	False	False	-2926.05297851563	-1200.84558105469	37.7108268737793	0.726990818977356	0.947442829608917	0.571459412574768	73.8529434204102	2511
True	False	False	False	False	-2926.1552734375	-0.649988651275635	161.934722900391	0.803017973899841	0.945771813392639	1	79.808219909668	11652
True	False	False	False	False	-2925.841796875	-1281.98376464844	44.3656768798828	0.784437417984009	0.961694955825806	0.932413876056671	86.75	3470
True	False	False	False	False	-2924.31787109375	-1244.52990722656	117.569046020508	0.780418157577515	0.963948369026184	0.852488696575165	93.198112487793	9879
True	False	False	False	False	-2924.48754882813	-1118.43359375	110.914192199707	0.655060887336731	0.951247036457062	0.421090096235275	84.8499984741211	8485
True	False	False	False	False	-2924.31103515625	-1679.11938476563	180.790130615234	0.845734775066376	0.968453884124756	1	90.3312911987305	14724
True	False	False	False	False	-2923.36474609375	-1482.99890136719	130.878753662109	0.752703249454498	0.953311264514923	0.661087512969971	88.8305053710938	10482
True	False	False	False	False	-2919.98510742188	-1022.71508789063	69.8759460449219	0.713352918624878	0.940295577049255	0.535071432590485	67.4285736083984	4248
True	False	False	False	False	-2923.78979492188	-558.482666015625	168.589569091797	0.815898180007935	0.959777653217316	1	70.0723648071289	10651
True	False	False	False	False	-2923.86083984375	-301.971374511719	131.987884521484	0.759082078933716	0.954732000827789	0.690548181533813	69.2773132324219	8244
True	False	False	False	False	-2922.64233398438	-1003.70861816406	83.1856460571289	0.659645676612854	0.937043428421021	0.428427338600159	70.8266677856445	5312
True	False	False	False	False	-2920.94067382813	-369.432800292969	139.751892089844	0.803734004497528	0.959582805633545	1	79.8333358764648	10059
True	False	False	False	False	-2919.81665039063	-1080.28723144531	86.513069152832	0.626429319381714	0.951460897922516	0.379410296678543	69.5256423950195	5423
True	False	False	False	False	-2912.45776367188	-1865.86633300781	99.8227767944336	0.801836133003235	0.966074287891388	1	86.6555557250977	7799
True	False	False	False	False	-2917.15283203125	-1765.55651855469	397.072814941406	0.640005826950073	0.943392395973206	0.398352146148682	139.787704467773	50044
True	False	False	False	False	-2918.19189453125	-1647.51220703125	128.660461425781	0.751520931720734	0.957836091518402	0.656058371067047	86.2758636474609	10008
True	False	False	False	False	-2914.150390625	-1543.03356933594	117.569046020508	0.741474032402039	0.946900010108948	0.61748605966568	100.792449951172	10684
True	False	False	False	False	-2914.39086914063	-1318.69921875	107.586769104004	0.678518652915955	0.937287509441376	0.461032927036285	96.0721664428711	9319
True	False	False	False	False	-2918.01025390625	-977.839660644531	102.041061401367	0.708863019943237	0.961557626724243	0.524197518825531	76.4565200805664	7034
True	False	False	False	False	-2917.4169921875	-1293.11779785156	43.256534576416	0.801492035388947	0.960787534713745	1	84.8461532592773	3309
True	False	False	False	False	-2914.96264648438	-1135.49291992188	72.0942230224609	0.725393772125244	0.962030291557312	0.566900193691254	72.3846130371094	4705
True	False	False	False	False	-2914.4296875	-606.060241699219	70.9850845336914	0.85177218914032	0.963489770889282	1	94.796875	6067
True	False	False	False	False	-2914.34497070313	-1394.87683105469	88.7313537597656	0.806145071983337	0.96034836769104	1	106.262496948242	8501
True	False	False	False	False	-2913.44165039063	-1353.41833496094	161.934722900391	0.562467396259308	0.901416957378387	0.30482691526413	109.219177246094	15946
True	False	False	False	False	-2913.9169921875	-915.146362304688	104.259346008301	0.77779358625412	0.963398873806	0.82083135843277	72.9468078613281	6857
True	False	False	False	False	-2911.9951171875	-1832.92883300781	149.734161376953	0.78029876947403	0.949026763439178	0.850861847400665	103.318519592285	13948
True	False	False	False	False	-2910.96533203125	-1603.19860839844	83.1856460571289	0.659645676612854	0.946844875812531	0.428427338600159	74.4933319091797	5587
True	False	False	False	False	-2911.43603515625	-1095.5927734375	102.041061401367	0.761244773864746	0.948442876338959	0.701598525047302	74	6808
True	False	False	False	False	-2911.71362304688	-730.486633300781	164.153015136719	0.842985391616821	0.96180784702301	1	76.8040542602539	11367
True	False	False	False	False	-2911.07348632813	-1209.37609863281	220.719253540039	0.579364955425262	0.9451584815979	0.322592794895172	93.9899520874023	18704
True	False	False	False	False	-2910.74975585938	-1882.99963378906	119.787330627441	0.653936803340912	0.961195588111877	0.419322341680527	95.2407379150391	10286
True	False	False	False	False	-2907.49731445313	-1731.01013183594	118.678184509277	0.748469054698944	0.950491905212402	0.643601417541504	90.6261672973633	9697
True	False	False	False	False	-2909.21826171875	-1380.318359375	66.5485153198242	0.798536419868469	0.946574091911316	1	93.6333312988281	5618
True	False	False	False	False	-2907.72631835938	-1236.01953125	63.2210922241211	0.801229655742645	0.952294647693634	1	72.807014465332	4150
True	False	False	False	False	-2907.19458007813	-936.301330566406	83.1856460571289	0.721511900424957	0.957044959068298	0.556170701980591	71	5325
True	False	False	False	False	-2908.53979492188	-881.6728515625	128.660461425781	0.582109868526459	0.942855715751648	0.325593620538712	70.3275833129883	8158
True	False	False	False	False	-2906.91186523438	-1053.39831542969	178.571853637695	0.671993255615234	0.952284097671509	0.449286937713623	75.2360229492188	12113
True	False	False	False	False	-2906.09692382813	-1267.63342285156	146.40673828125	0.744143784046173	0.950212419033051	0.627091646194458	98.5303039550781	13006
True	False	False	False	False	-2905.38012695313	-583.106323242188	167.480438232422	0.754711806774139	0.969038307666779	0.669917464256287	97.4701995849609	14718
True	False	False	False	False	-2905.93969726563	-136.507568359375	131.987884521484	0.712926924228668	0.943403720855713	0.534018695354462	82.689079284668	9840
True	False	False	False	False	-2904.59423828125	-1452.77954101563	137.533599853516	0.716718852519989	0.953581094741821	0.543553650379181	85.5725784301758	10611
True	False	False	False	False	-2904.37963867188	-1175.59020996094	170.807861328125	0.512394189834595	0.921322405338287	0.258197426795959	82.3571395874023	12683
True	False	False	False	False	-2898.96215820313	-1894.39953613281	69.8759460449219	0.669603943824768	0.947828412055969	0.445116937160492	85.4285736083984	5382
True	False	False	False	False	-2891.80444335938	-1841.27087402344	117.569046020508	0.803029000759125	0.958143532276154	1	80.8207550048828	8567
True	False	False	False	False	-2900.63623046875	-1713.86596679688	89.8404998779297	0.779232859611511	0.960534572601318	0.837222635746002	95.4197540283203	7729
True	False	False	False	False	-2904.00830078125	-1007.58972167969	83.1856460571289	0.755760967731476	0.957822978496552	0.674683451652527	76.2266693115234	5717
True	False	False	False	False	-2902.974609375	-1691.79162597656	168.589569091797	0.721413135528564	0.942876040935516	0.555903851985931	99.0789489746094	15060
True	False	False	False	False	-2899.32104492188	-1658.86779785156	159.716445922852	0.668144762516022	0.95090252161026	0.4426029920578	83.4722213745117	12020
True	False	False	False	False	-2901.93310546875	-1283.12084960938	98.7136306762695	0.685747921466827	0.948040068149567	0.474708467721939	77.8089904785156	6925
True	False	False	False	False	-2901.51831054688	-980.203308105469	62.1119499206543	0.717676758766174	0.945465743541718	0.546022891998291	69.7678604125977	3907
True	False	False	False	False	-2902.763671875	-479.015899658203	120.896469116211	0.816004395484924	0.963646411895752	1	72.2752304077148	7878
True	False	False	False	False	-2901.00830078125	-1152.84912109375	106.477630615234	0.81877213716507	0.966806530952454	1	83.1770858764648	7985
True	False	False	False	False	-2898.50732421875	-955.969787597656	95.3862075805664	0.720543026924133	0.948119878768921	0.55356627702713	70.5581359863281	6068
True	False	False	False	False	-2900.12475585938	-359.984527587891	119.787330627441	0.688914835453033	0.934646606445313	0.4809390604496	80.5185165405273	8696
True	False	False	False	False	-2898.48950195313	-1592.48168945313	173.026138305664	0.606131851673126	0.916473090648651	0.353405207395554	89.1858978271484	13913
True	False	False	False	False	-2896.69091796875	-1490.44396972656	208.518692016602	0.551405191421509	0.904931545257568	0.293804317712784	98.7021255493164	18556
True	False	False	False	False	-2896.39526367188	-1249.69030761719	95.3862075805664	0.790671706199646	0.961418867111206	1	76.2325592041016	6556
True	False	False	False	False	-2896.18334960938	-1020.93292236328	66.5485153198242	0.829875767230988	0.962780237197876	1	85.3333358764648	5120
True	False	False	False	False	-2895.40502929688	-1814.923828125	116.459907531738	0.695498526096344	0.946032404899597	0.494405388832092	92.2380981445313	9685
True	False	False	False	False	-2891.9052734375	-1623.79223632813	175.244430541992	0.757012546062469	0.956563711166382	0.680517315864563	106.816452026367	16877
True	False	False	False	False	-2894.93408203125	-1512.69226074219	178.571853637695	0.577030301094055	0.926064312458038	0.320066720247269	92.5031051635742	14893
True	False	False	False	False	-2892.662109375	-1417.85864257813	146.40673828125	0.708543181419373	0.95586770772934	0.523440957069397	86.6212158203125	11434
True	False	False	False	False	-2894.31640625	-1033.54028320313	59.8936653137207	0.776787161827087	0.962042510509491	0.810432493686676	71.1481475830078	3842
True	False	False	False	False	-2893.21118164063	-1307.09033203125	126.442184448242	0.806643486022949	0.964657068252563	1	79.5263137817383	9066
True	False	False	False	False	-2890.0888671875	-973.258728027344	52.1296730041504	0.841973721981049	0.963389337062836	1	71.8510665893555	3377
True	False	False	False	False	-2893.20361328125	-930.299377441406	75.4216537475586	0.598078787326813	0.916762828826904	0.343754470348358	66	4488
True	False	False	False	False	-2891.28247070313	-904.479553222656	143.079315185547	0.727231442928314	0.959270477294922	0.572153985500336	78.170539855957	10084
True	False	False	False	False	-2888.98559570313	-1862.33801269531	150.843307495117	0.766693592071533	0.947770297527313	0.73261821269989	84.970588684082	11556
True	False	False	False	False	-2887.65893554688	-1551.17321777344	130.878753662109	0.781607866287231	0.945337176322937	0.870086967945099	102.237289428711	12064
True	False	False	False	False	-2888.59619140625	-688.076843261719	102.041061401367	0.819654762744904	0.962020635604858	1	62.4347839355469	5744
True	False	False	False	False	-2887.1591796875	-1474.6044921875	110.914192199707	0.827440023422241	0.95396763086319	1	92.2699966430664	9227
True	False	False	False	False	-2886.78051757813	-595.871826171875	100.931915283203	0.810745477676392	0.949859619140625	1	70.2966995239258	6397
True	False	False	False	False	-2855.26245117188	-1862.91223144531	171.917007446289	0.712523937225342	0.964483261108398	0.533026874065399	83.0645141601563	12875
True	False	False	False	False	-2881.111328125	-1802.88439941406	138.64274597168	0.694548964500427	0.967354774475098	0.492418080568314	85.463996887207	10683
True	False	False	False	False	-2885.796875	-1735.64025878906	192.990692138672	0.649052619934082	0.921990931034088	0.411777347326279	99.7643661499023	17359
True	False	False	False	False	-2886.4951171875	-1644.90002441406	62.1119499206543	0.818948090076447	0.956534862518311	1	80.0714263916016	4484
True	False	False	False	False	-2886.65673828125	-1070.70935058594	170.807861328125	0.616182088851929	0.930741429328918	0.365962773561478	68.5389633178711	10555
True	False	False	False	False	-2885.76147460938	-1710.77294921875	96.4953460693359	0.810468971729279	0.957730054855347	1	83.2988510131836	7247
True	False	False	False	False	-2885.23364257813	-1771.97045898438	89.8404998779297	0.735022723674774	0.961670458316803	0.595839619636536	73.6913604736328	5969
True	False	False	False	False	-2880.09350585938	-1689.16687011719	155.279876708984	0.770017266273499	0.951533854007721	0.754476308822632	107.442855834961	15042
True	False	False	False	False	-2880.1962890625	-1372.11437988281	557.898376464844	0.18705803155899	0.793188571929932	0.0679032057523727	99.1988067626953	49897
True	False	False	False	False	-2884.2412109375	-1328.39990234375	125.333038330078	0.694636762142181	0.942670464515686	0.492601156234741	85.876106262207	9704
True	False	False	False	False	-2884.12133789063	-1105.83618164063	168.589569091797	0.745215535163879	0.956577062606812	0.631068110466003	74.1710510253906	11274
True	False	False	False	False	-2884.06396484375	-464.66796875	109.805053710938	0.809059381484985	0.960409104824066	1	64.9696960449219	6432
True	False	False	False	False	-2881.75122070313	-951.737731933594	65.4393768310547	0.816044509410858	0.952678680419922	1	80.9661026000977	4777
True	False	False	False	False	-2880.78491210938	-884.178527832031	173.026138305664	0.510947525501251	0.901131808757782	0.256963789463043	75.6410293579102	11800
True	False	False	False	False	-2881.05151367188	-348.591674804688	149.734161376953	0.575699150562286	0.913742005825043	0.318637073040009	74.8962936401367	10111
True	False	False	False	False	-2880.07373046875	-1447.96252441406	167.480438232422	0.740312814712524	0.962804973125458	0.61343377828598	85.3642349243164	12890
True	False	False	False	False	-2875.71142578125	-1411.93725585938	112.023338317871	0.669003367424011	0.946280837059021	0.444079250097275	79.2376251220703	8003
True	False	False	False	False	-2875.49658203125	-1287.01525878906	100.931915283203	0.810745477676392	0.962716162204742	1	73.9670333862305	6731
True	False	False	False	False	-2878.54077148438	-1209.95532226563	155.279876708984	0.607840538024902	0.953399956226349	0.355498671531677	79.6071395874023	11145
True	False	False	False	False	-2878.6376953125	-1124.20336914063	36.6016845703125	0.740985691547394	0.943475782871246	0.61577296257019	65.6666641235352	2167
True	False	False	False	False	-2877.87377929688	-1268.32397460938	76.5307922363281	0.781291306018829	0.955290913581848	0.865128993988037	90.5072479248047	6245
True	False	False	False	False	-2875.78466796875	-1187.87023925781	110.914192199707	0.779846131801605	0.953740179538727	0.844886004924774	91.3399963378906	9134
True	False	False	False	False	-2877.20629882813	-1162.564453125	117.569046020508	0.762402236461639	0.952556550502777	0.707778513431549	77.4528274536133	8210
True	False	False	False	False	-2875.26977539063	-1021.66198730469	68.7667999267578	0.782398581504822	0.94997501373291	0.883594453334808	68.7419357299805	4262
True	False	False	False	False	-2876.9052734375	-968.656860351563	62.1119499206543	0.818948090076447	0.966921865940094	1	69.375	3885
True	False	False	False	False	-2873.68530273438	-844.862548828125	249.556930541992	0.396675854921341	0.875555515289307	0.174041479825974	75.2533340454102	16932
True	False	False	False	False	-2873.4541015625	-11.0937356948853	231.810668945313	0.742962777614594	0.942100942134857	0.622791171073914	86.5406723022461	18087
True	False	False	False	False	-2873.21215820313	-1343.31640625	103.150199890137	0.74689644575119	0.960752546787262	0.637453377246857	95.6666641235352	8897
True	False	False	False	False	-2872.7783203125	-523.965087890625	93.1679229736328	0.808093369007111	0.960534572601318	1	67.75	5691
True	False	False	False	False	-2872.64208984375	-1824.20935058594	116.459907531738	0.677161872386932	0.949605762958527	0.45854589343071	82.2666702270508	8638
True	False	False	False	False	-2852.52099609375	-1822.79638671875	169.698715209961	0.833039939403534	0.964515626430511	1	90.2483673095703	13808
True	False	False	False	False	-2842.64672851563	-1778.56872558594	133.097030639648	0.693598926067352	0.955556869506836	0.490445405244827	86.4499969482422	10374
True	False	False	False	False	-2868.18139648438	-1755.42810058594	249.556930541992	0.380663692951202	0.838255405426025	0.164238765835762	85.2355575561523	19178
True	False	False	False	False	-2866.587890625	-1664.07580566406	127.551322937012	0.714580357074738	0.946327328681946	0.538130283355713	90	10350
True	False	False	False	False	-2872.20458984375	-1573.04638671875	209.627822875977	0.5853471159935	0.840046584606171	0.329176604747772	112.576721191406	21277
True	False	False	False	False	-2872.43359375	-1147.04736328125	115.350761413574	0.801323413848877	0.951809823513031	1	78.038459777832	8116
True	False	False	False	False	-2871.720703125	-1640.39038085938	70.9850845336914	0.820201992988586	0.959310948848724	1	80.46875	5150
True	False	False	False	False	-2864.75390625	-1627.93212890625	120.896469116211	0.605646669864655	0.958300232887268	0.352813720703125	85.2018356323242	9287
True	False	False	False	False	-2870.82690429688	-931.918701171875	69.8759460449219	0.851863503456116	0.968193054199219	1	76.2380981445313	4803
True	False	False	False	False	-2870.77514648438	-1607.06579589844	135.315322875977	0.474026203155518	0.869592905044556	0.227262198925018	79.5245895385742	9702
True	False	False	False	False	-2868.33056640625	-1546.783203125	157.498153686523	0.712582767009735	0.928487420082092	0.533171415328979	116.676055908203	16568
True	False	False	False	False	-2870.39770507813	-1496.55700683594	74.3125076293945	0.722276210784912	0.944845616817474	0.558245301246643	78.059700012207	5230
True	False	False	False	False	-2860.13061523438	-1439.32348632813	94.2770690917969	0.563022613525391	0.914972007274628	0.305392295122147	77.3882369995117	6578
True	False	False	False	False	-2861.44897460938	-1326.50646972656	102.041061401367	0.717458426952362	0.947726011276245	0.54545783996582	82.6413040161133	7603
True	False	False	False	False	-2868.041015625	-1124.31079101563	49.9113883972168	0.771634459495544	0.940213322639465	0.766191244125366	66.8000030517578	3006
True	False	False	False	False	-2867.28955078125	-812.608093261719	66.5485153198242	0.84339964389801	0.967569947242737	1	70.4166641235352	4225
True	False	False	False	False	-2866.03662109375	-951.975769042969	66.5485153198242	0.84339964389801	0.962478160858154	1	73.8333358764648	4430
True	False	False	False	False	-2864.9619140625	-376.779144287109	127.551322937012	0.782646477222443	0.944688856601715	0.888233423233032	67.4173889160156	7753
True	False	False	False	False	-2864.89086914063	-1249.91943359375	196.318130493164	0.418875455856323	0.856341958045959	0.188259959220886	77.7796630859375	13767
True	False	False	False	False	-2859.96118164063	-1022.11260986328	112.023338317871	0.835714399814606	0.95396763086319	1	84.3960418701172	8524
True	False	False	False	False	-2860.84204101563	-968.434509277344	56.5662384033203	0.823355436325073	0.959788382053375	1	70.5686264038086	3599
True	False	False	False	False	-2859.23486328125	-1380.1591796875	106.477630615234	0.748652279376984	0.953089475631714	0.644329190254211	85.2395858764648	8183
True	False	False	False	False	-2858.83862304688	-1003.58532714844	79.8582229614258	0.683444023132324	0.957331418991089	0.470269948244095	66.5138854980469	4789
True	False	False	False	False	-2858.21508789063	-1706.85217285156	87.6222152709961	0.785240411758423	0.949547469615936	0.972049474716187	101.050636291504	7983
True	False	False	False	False	-2856.76391601563	-1682.28344726563	123.114753723145	0.682342290878296	0.952194273471832	0.468174546957016	94.7027053833008	10512
True	False	False	False	False	-2856.31127929688	-1522.78759765625	150.843307495117	0.625182271003723	0.923931181430817	0.377736806869507	82.2279434204102	11183
True	False	False	False	False	-2858.0068359375	-1223.27990722656	120.896469116211	0.659991800785065	0.943010926246643	0.428989678621292	69.2201843261719	7545
True	False	False	False	False	-2857.77124023438	-1484.71691894531	192.990692138672	0.432379215955734	0.841993987560272	0.197295799851418	89.0459747314453	15494
True	False	False	False	False	-2855.98901367188	-1296.1806640625	166.371292114258	0.612923800945282	0.899981677532196	0.361826151609421	83.6733322143555	12551
True	False	False	False	False	-2856.74926757813	-867.022705078125	106.477630615234	0.794342398643494	0.957874178886414	1	66.7291641235352	6406
True	False	False	False	False	-2855.78955078125	-916.094177246094	99.8227767944336	0.722803056240082	0.963940918445587	0.559686005115509	66.6666641235352	6000
True	False	False	False	False	-2855.39111328125	-828.788452148438	149.734161376953	0.593681156635284	0.922897696495056	0.338628500699997	74.8666687011719	10107
True	False	False	False	False	-2855.666015625	-495.705871582031	89.8404998779297	0.843989968299866	0.963311195373535	1	87.7037048339844	7104
True	False	False	False	False	-2854.98852539063	-1612.16259765625	65.4393768310547	0.785227477550507	0.956483066082001	0.970944821834564	75.1355895996094	4433
True	False	False	False	False	-2854.53540039063	-1202.32104492188	80.9673614501953	0.814673006534576	0.960151076316833	1	73.9589004516602	5399
True	False	False	False	False	-2854.48510742188	-719.508728027344	192.990692138672	0.853075683116913	0.962804973125458	1	88.4137954711914	15384
True	False	False	False	False	-2854.1416015625	-682.685302734375	138.64274597168	0.797355175018311	0.953244924545288	1	79.3040008544922	9913
True	False	False	False	False	-2853.0048828125	-1768.12487792969	73.203369140625	0.67818558216095	0.944348931312561	0.46042013168335	84.4545440673828	5574
True	False	False	False	False	-2844.17797851563	-1641.47973632813	108.695907592773	0.777484655380249	0.956510245800018	0.817557096481323	90.8979568481445	8908
True	False	False	False	False	-2851.6826171875	-1459.29125976563	185.226699829102	0.570937037467957	0.942464828491211	0.313584178686142	86.0958099365234	14378
True	False	False	False	False	-2852.4111328125	-517.67822265625	92.0587844848633	0.773206055164337	0.949439883232117	0.778420686721802	78.9518051147461	6553
True	False	False	False	False	-2851.12133789063	-248.555358886719	140.861022949219	0.741758704185486	0.958043396472931	0.618490815162659	63.6063003540039	8078
True	False	False	False	False	-2850.23461914063	-1405.56457519531	159.716445922852	0.361309558153152	0.850524842739105	0.152854666113853	79.3333358764648	11424
True	False	False	False	False	-2848.96801757813	-1168.6552734375	76.5307922363281	0.654967188835144	0.942327797412872	0.42094224691391	62.6956520080566	4326
True	False	False	False	False	-2849.8447265625	-792.780151367188	83.1856460571289	0.80851811170578	0.960834741592407	1	66.7200012207031	5004
True	False	False	False	False	-2849.97827148438	-606.424926757813	99.8227767944336	0.827447116374969	0.953183054924011	1	62.7555541992188	5648
True	False	False	False	False	-2849.5185546875	-1126.22595214844	76.5307922363281	0.74383670091629	0.942998588085175	0.625965297222137	70.6956558227539	4878
True	False	False	False	False	-2848.43676757813	-991.61474609375	68.7667999267578	0.825154304504395	0.963489770889282	1	66.7903213500977	4141
True	False	False	False	False	-2848.66479492188	-897.383056640625	92.0587844848633	0.763090133666992	0.956301808357239	0.711547255516052	66.4819259643555	5518
True	False	False	False	False	-2849.45874023438	-809.609375	77.6399383544922	0.821241796016693	0.956417441368103	1	64.9142837524414	4544
True	False	False	False	False	-2848.42431640625	-315.919403076172	150.843307495117	0.722747147083282	0.959978342056274	0.559532701969147	78.529411315918	10680
True	False	False	False	False	-2848.078125	-962.321716308594	57.6753807067871	0.839499652385712	0.965245127677917	1	81.0769195556641	4216
True	False	False	False	False	-2847.61962890625	-1584.90368652344	135.315322875977	0.612218976020813	0.941999852657318	0.360939741134644	80.1803283691406	9782
True	False	False	False	False	-2847.1865234375	-1426.48461914063	103.150199890137	0.803309321403503	0.96260392665863	1	83.0107498168945	7720
True	False	False	False	False	-2843.1748046875	-1270.41760253906	117.569046020508	0.72139585018158	0.956785082817078	0.555857241153717	69.4056625366211	7357
True	False	False	False	False	-2843.05908203125	-1248.76904296875	95.3862075805664	0.71159839630127	0.944536328315735	0.53076446056366	68.7558135986328	5913
True	False	False	False	False	-2843.06591796875	-944.527404785156	164.153015136719	0.46334570646286	0.883964359760284	0.219250947237015	78.9864883422852	11690
True	False	False	False	False	-2840.71948242188	-376.653961181641	176.353576660156	0.744670927524567	0.955837547779083	0.629038512706757	66.6540908813477	10598
True	False	False	False	False	-2840.53393554688	-1799.06274414063	158.607299804688	0.691682934761047	0.956275284290314	0.486513465642929	85.4895095825195	12225
True	False	False	False	False	-2835.0244140625	-1761.46228027344	62.1119499206543	0.787172973155975	0.960369110107422	1	85.125	4767
True	False	False	False	False	-2835.07788085938	-1710.88940429688	165.262145996094	0.848681271076202	0.963706493377686	1	119.348991394043	17783
True	False	False	False	False	-2839.02612304688	-1665.13122558594	110.914192199707	0.662379562854767	0.933364033699036	0.432903081178665	126.540000915527	12654
True	False	False	False	False	-2834.00415039063	-1560.13061523438	102.041061401367	0.784656643867493	0.96284031867981	0.940379023551941	84.6413040161133	7787
True	False	False	False	False	-2834.677734375	-1374.09460449219	106.477630615234	0.69047749042511	0.962233364582062	0.484070807695389	78.0625	7494
True	False	False	False	False	-2837.427734375	-969.630737304688	48.80224609375	0.788230717182159	0.946144938468933	1	70.6818161010742	3110
True	False	False	False	False	-2839.00952148438	-912.756408691406	70.9850845336914	0.714233875274658	0.957493424415588	0.537262856960297	62.5	4000
True	False	False	False	False	-2836.94360351563	-1204.1015625	87.6222152709961	0.82315069437027	0.963311195373535	1	71.455696105957	5645
True	False	False	False	False	-2835.47241210938	-1132.29736328125	189.663269042969	0.446731090545654	0.916168808937073	0.207247227430344	77.1462020874023	13192
True	False	False	False	False	-2834.0625	-1540.95239257813	131.987884521484	0.61743825674057	0.920310974121094	0.36757504940033	88.579833984375	10541
True	False	False	False	False	-2833.14575195313	-1157.51586914063	103.150199890137	0.793185532093048	0.96119749546051	1	67.3225784301758	6261
True	False	False	False	False	-2832.9609375	-1747.70776367188	86.513069152832	0.775300621986389	0.952055633068085	0.796320915222168	88.3717956542969	6893
True	False	False	False	False	-2832.81298828125	-1891.13098144531	158.607299804688	0.613020718097687	0.963372528553009	0.361948251724243	102.447555541992	14650
True	False	False	False	False	-2828.08276367188	-1856.64868164063	105.36848449707	0.711196482181549	0.940449655056	0.529788494110107	121.210525512695	11515
True	False	False	False	False	-2830.90087890625	-1730.28381347656	98.7136306762695	0.792926847934723	0.960341572761536	1	91.5730361938477	8150
True	False	False	False	False	-2832.38012695313	-1596.8095703125	171.917007446289	0.609580457210541	0.920489370822906	0.35764753818512	89.7032241821289	13904
True	False	False	False	False	-2832.52465820313	-1390.93908691406	146.40673828125	0.517285466194153	0.924893796443939	0.262410908937454	82.4469680786133	10883
True	False	False	False	False	-2832.18701171875	-1494.01879882813	167.480438232422	0.611645877361298	0.907016158103943	0.360221177339554	83.8013229370117	12654
True	False	False	False	False	-2831.79956054688	-1471.64587402344	64.3302307128906	0.557969212532043	0.920464694499969	0.300289928913116	65.6206893920898	3806
True	False	False	False	False	-2830.21606445313	-1013.58410644531	93.1679229736328	0.808093369007111	0.956322252750397	1	81.976188659668	6886
True	False	False	False	False	-2831.46899414063	-989.021911621094	33.2742576599121	0.693598926067352	0.916344881057739	0.490445405244827	89.5	2685
True	False	False	False	False	-2829.09033203125	-1347.07641601563	126.442184448242	0.665830671787262	0.93556809425354	0.438665717840195	70.4649124145508	8033
True	False	False	False	False	-2827.98095703125	-1315.99072265625	175.244430541992	0.577650845050812	0.893434047698975	0.320735841989517	81.8797454833984	12937
True	False	False	False	False	-2828.33471679688	-1293.39611816406	106.477630615234	0.69047749042511	0.954948961734772	0.484070807695389	67.9375	6522
True	False	False	False	False	-2828.00122070313	-872.157775878906	158.607299804688	0.835208594799042	0.959402859210968	1	64.8321685791016	9271
True	False	False	False	False	-2827.93872070313	-1685.13745117188	118.678184509277	0.618459045886993	0.908838391304016	0.368892341852188	111.252334594727	11904
True	False	False	False	False	-2826.5732421875	-809.136779785156	86.513069152832	0.6188143491745	0.943450033664703	0.369352430105209	66.5	5187
True	False	False	False	False	-2824.1162109375	-247.853454589844	234.028945922852	0.676025867462158	0.947814583778381	0.456482082605362	74.7962112426758	15782
True	False	False	False	False	-2822.93579101563	-1817.46411132813	160.825576782227	0.770576000213623	0.96051549911499	0.758433282375336	81.151725769043	11767
True	False	False	False	False	-2820.36157226563	-960.114379882813	137.533599853516	0.594111084938049	0.947645664215088	0.339125335216522	71.7661285400391	8899
True	False	False	False	False	-2819.9091796875	-287.318054199219	217.391815185547	0.710684776306152	0.937169373035431	0.528551399707794	70.9285736083984	13902
True	False	False	False	False	-2813.52685546875	-1873.60302734375	268.412353515625	0.452919870615005	0.853476941585541	0.21165569126606	102.582641601563	24825
True	False	False	False	False	-2815.07788085938	-1758.64599609375	27.7285480499268	0.793351709842682	0.951272964477539	1	76.3199996948242	1908
True	False	False	False	False	-2814.32275390625	-1665.82275390625	159.716445922852	0.784037590026855	0.941789329051971	0.920083165168762	114.479164123535	16485
True	False	False	False	False	-2814.66674804688	-1629.33630371094	200.754699707031	0.501353859901428	0.948503613471985	0.248923778533936	83.1546936035156	15051
True	False	False	False	False	-2819.30224609375	-1430.36413574219	184.117568969727	0.601906478404999	0.886488080024719	0.348297923803329	85.0843353271484	14124
True	False	False	False	False	-2819.45483398438	-606.787719726563	163.043869018555	0.632514238357544	0.959520637989044	0.387731999158859	61.8843536376953	9097
True	False	False	False	False	-2819.37915039063	-1173.7861328125	117.569046020508	0.733056902885437	0.954345107078552	0.589631855487823	65	6890
True	False	False	False	False	-2817.5234375	-819.824340820313	89.8404998779297	0.873199582099915	0.976058840751648	1	82.2469100952148	6662
True	False	False	False	False	-2817.33471679688	-1559.11328125	95.3862075805664	0.766198992729187	0.966074287891388	0.729580998420715	88.5581359863281	7616
True	False	False	False	False	-2816.21215820313	-1540.31420898438	134.206176757813	0.801479279994965	0.970747649669647	1	92.7851257324219	11227
True	False	False	False	False	-2816.41918945313	-1236.09973144531	110.914192199707	0.779846131801605	0.961325287818909	0.844886004924774	71.0800018310547	7108
True	False	False	False	False	-2815.20288085938	-1402.513671875	67.6576614379883	0.73089987039566	0.955955684185028	0.583006620407104	73.0655746459961	4457
True	False	False	False	False	-2814.53247070313	-1340.45153808594	76.5307922363281	0.614741027355194	0.952929735183716	0.364125341176987	71.9420318603516	4964
True	False	False	False	False	-2814.99731445313	-1277.65795898438	98.7136306762695	0.803272783756256	0.954313635826111	1	68.5730361938477	6103
True	False	False	False	False	-2814.669921875	-679.097778320313	108.695907592773	0.666950881481171	0.953145325183868	0.44056424498558	64.4387741088867	6315
True	False	False	False	False	-2814.94873046875	-579.262451171875	235.138092041016	0.768699884414673	0.963284373283386	0.745488107204437	71.2216949462891	15099
True	False	False	False	False	-2812.93872070313	-1649.22717285156	32.1651153564453	0.776993036270142	0.948197305202484	0.812498211860657	79.8965530395508	2317
True	False	False	False	False	-2812.61181640625	-1723.8505859375	123.114753723145	0.755423963069916	0.944081008434296	0.673140406608582	91.3603591918945	10141
True	False	False	False	False	-2811.54907226563	-1517.86657714844	149.734161376953	0.606909692287445	0.914281606674194	0.354356110095978	81.9851837158203	11068
True	False	False	False	False	-2812.59448242188	-900.278686523438	122.005615234375	0.740235030651093	0.94998174905777	0.613164842128754	63.3272743225098	6966
True	False	False	False	False	-2812.25073242188	-1064.95751953125	145.297592163086	0.814000189304352	0.962092399597168	1	76.4122161865234	10010
True	False	False	False	False	-2811.22387695313	-1780.41955566406	156.389007568359	0.803114473819733	0.966947674751282	1	88.9503555297852	12542
True	False	False	False	False	-2808.8310546875	-1741.03137207031	95.3862075805664	0.790671706199646	0.953183054924011	1	98.4186019897461	8464
True	False	False	False	False	-2809.61328125	-1608.86108398438	88.7313537597656	0.769612729549408	0.944408118724823	0.751666605472565	73.5625	5885
True	False	False	False	False	-2809.91528320313	-838.615783691406	78.7490768432617	0.739793658256531	0.958927392959595	0.611645519733429	59.5633811950684	4229
True	False	False	False	False	-2809.85278320313	-699.894775390625	107.586769104004	0.618747591972351	0.938037753105164	0.369265973567963	61.0309295654297	5920
True	False	False	False	False	-2809.00634765625	-1453.01062011719	187.44499206543	0.419954508543015	0.828983426094055	0.1889708340168	84.5029602050781	14281
True	False	False	False	False	-2808.01879882813	-1686.93420410156	129.769607543945	0.621775090694427	0.951660394668579	0.373217701911926	100.589744567871	11769
True	False	False	False	False	-2807.40576171875	-1583.05883789063	160.825576782227	0.618343532085419	0.920535147190094	0.368743002414703	86.4482727050781	12535
True	False	False	False	False	-2807.11254882813	10.1633071899414	153.061584472656	0.75136935710907	0.947271704673767	0.655422210693359	64.3913040161133	8886
True	False	False	False	False	-2806.38110351563	-1141.40478515625	62.1119499206543	0.774550676345825	0.950586557388306	0.789673984050751	71.8928604125977	4026
True	False	False	False	False	-2806.52905273438	-858.083862304688	130.878753662109	0.682038903236389	0.955556869506836	0.467600554227829	66.0338973999023	7792
True	False	False	False	False	-2805.37890625	-224.639175415039	125.333038330078	0.790439307689667	0.961267530918121	1	77.9203567504883	8805
True	False	False	False	False	-2804.93041992188	-1843.07934570313	146.40673828125	0.67818558216095	0.906595647335052	0.46042013168335	134.393936157227	17740
True	False	False	False	False	-2803.7080078125	-450.427368164063	177.462707519531	0.784437417984009	0.967573583126068	0.932413876056671	80.7312469482422	12917
True	False	False	False	False	-2801.56494140625	-481.448547363281	120.896469116211	0.783979654312134	0.951306700706482	0.918468296527863	67.8990859985352	7401
True	False	False	False	False	-2802.81616210938	-171.725509643555	124.223899841309	0.792491853237152	0.961664319038391	1	62.5892868041992	7010
True	False	False	False	False	-2787.86254882813	-1859.39770507813	177.462707519531	0.688450872898102	0.94916445016861	0.480016618967056	100.993751525879	16159
True	False	False	False	False	-2800.16967773438	-1392.9326171875	86.513069152832	0.665252387523651	0.96119749546051	0.437691152095795	71.4230804443359	5571
True	False	False	False	False	-2799.46752929688	-1268.26965332031	82.0765075683594	0.8379065990448	0.961753726005554	1	74.7702713012695	5533
True	False	False	False	False	-2798.54272460938	-625.515563964844	128.660461425781	0.720794081687927	0.945653915405273	0.554238379001617	62.8965530395508	7296
True	False	False	False	False	-2798.52124023438	-1758.04016113281	149.734161376953	0.817421019077301	0.967305839061737	1	88.7037048339844	11975
True	False	False	False	False	-2798.3701171875	-1703.36596679688	282.831207275391	0.804482400417328	0.949648201465607	1	114.650978088379	29236
True	False	False	False	False	-2798.31616210938	-1330.7265625	127.551322937012	0.699404239654541	0.971970081329346	0.50274920463562	74.4434814453125	8561
True	False	False	False	False	-2798.3662109375	-1105.41662597656	97.6044921875	0.784017562866211	0.948876082897186	0.919521510601044	98.1931838989258	8641
True	False	False	False	False	-2798.0185546875	-1645.61083984375	133.097030639648	0.52771657705307	0.918769419193268	0.271624147891998	79.5749969482422	9549
True	False	False	False	False	-2789.14501953125	-1597.73901367188	112.023338317871	0.835714399814606	0.960162580013275	1	81.4257431030273	8224
True	False	False	False	False	-2793.27490234375	-1489.36645507813	191.881561279297	0.43407329916954	0.839111924171448	0.198451325297356	86.7514419555664	15008
True	False	False	False	False	-2795.72045898438	-1304.68664550781	144.188446044922	0.778827726840973	0.952805697917938	0.832400798797607	78.2615356445313	10174
True	False	False	False	False	-2796.63134765625	-280.210144042969	107.586769104004	0.779021024703979	0.94535768032074	0.834679305553436	73.8247451782227	7161
True	False	False	False	False	-2795.64184570313	-1420.57385253906	186.335845947266	0.619326829910278	0.921795845031738	0.370017498731613	87.3452377319336	14674
True	False	False	False	False	-2794.5009765625	-1130.42700195313	130.878753662109	0.68919312953949	0.936901330947876	0.481493949890137	72.1949157714844	8519
True	False	False	False	False	-2794.697265625	-409.577667236328	198.536407470703	0.83054107427597	0.962603986263275	1	68.7541885375977	12307
True	False	False	False	False	-2793.38012695313	-525.401123046875	191.881561279297	0.715735614299774	0.96349024772644	0.541045010089874	66.8265914916992	11561
True	False	False	False	False	-2793.15380859375	-1542.13452148438	97.6044921875	0.68626457452774	0.953666865825653	0.475714534521103	81.363639831543	7160
True	False	False	False	False	-2789.83227539063	-1525.35534667969	110.914192199707	0.793351709842682	0.960335493087769	1	91.7099990844727	9171
True	False	False	False	False	-2792.68481445313	-772.638244628906	134.206176757813	0.724908888339996	0.957506716251373	0.56553328037262	65.5206604003906	7928
True	False	False	False	False	-2788.66552734375	-957.211547851563	183.008422851563	0.748634278774261	0.954136252403259	0.644257545471191	78.2424240112305	12910
True	False	False	False	False	-2787.79028320313	-837.506164550781	110.914192199707	0.827440023422241	0.963398873806	1	66.8600006103516	6686
True	False	False	False	False	-2788.0400390625	-230.059265136719	122.005615234375	0.757144927978516	0.958015561103821	0.681144237518311	66.9000015258789	7359
True	False	False	False	False	-2786.896484375	-1833.60791015625	99.8227767944336	0.777396082878113	0.960950613021851	0.816632270812988	81.7111129760742	7354
True	False	False	False	False	-2786.53051757813	-1374.58044433594	110.914192199707	0.655060887336731	0.938688218593597	0.421090096235275	75.0500030517578	7505
True	False	False	False	False	-2785.90551757813	-1039.84924316406	88.7313537597656	0.83357036113739	0.963311195373535	1	85.6500015258789	6852
True	False	False	False	False	-2787.11181640625	-569.649963378906	140.861022949219	0.328523844480515	0.767773330211639	0.134623378515244	59.5984268188477	7569
True	False	False	False	False	-2787.0537109375	-687.274719238281	124.223899841309	0.814991533756256	0.953796982765198	1	81.8839263916016	9171
True	False	False	False	False	-2785.64624023438	-1161.20825195313	181.899276733398	0.594654619693756	0.919410765171051	0.339754730463028	69.5975646972656	11414
True	False	False	False	False	-2784.84692382813	-1803.28491210938	417.037384033203	0.277153640985489	0.723692893981934	0.108379669487476	104.670211791992	39356
True	False	False	False	False	-2784.04516601563	-1731.05358886719	108.695907592773	0.78705221414566	0.95690381526947	1	85.3163299560547	8361
True	False	False	False	False	-2784.76416015625	-1436.87390136719	126.442184448242	0.727187871932983	0.945030450820923	0.572028160095215	91.2543869018555	10403
True	False	False	False	False	-2783.35717773438	-666.044494628906	110.914192199707	0.699503779411316	0.950393676757813	0.502965569496155	70.0299987792969	7003
True	False	False	False	False	-2783.220703125	-649.376892089844	221.828384399414	0.377468794584274	0.859339714050293	0.162325471639633	71.6999969482422	14340
True	False	False	False	False	-2782.6474609375	-1466.54028320313	169.698715209961	0.565976679325104	0.891184210777283	0.308420658111572	84.9542465209961	12998
True	False	False	False	False	-2782.59228515625	-1350.74206542969	92.0587844848633	0.787859082221985	0.956613540649414	1	70.3855438232422	5842
True	False	False	False	False	-2781.14526367188	-1890.77404785156	186.335845947266	0.639514982700348	0.94084107875824	0.397643029689789	97.2142868041992	16332
True	False	False	False	False	-2781.66259765625	-861.644714355469	99.8227767944336	0.722803056240082	0.954649329185486	0.559686005115509	68.4222259521484	6158
True	False	False	False	False	-2781.19482421875	-719.374328613281	103.150199890137	0.756144464015961	0.958241879940033	0.676453411579132	76.5161285400391	7116
True	False	False	False	False	-2780.6796875	-1507.75073242188	160.825576782227	0.558614909648895	0.900458574295044	0.300936460494995	96.972412109375	14061
True	False	False	False	False	-2779.08081054688	-1406.45031738281	145.297592163086	0.474998503923416	0.91789585351944	0.228003546595573	77.9694671630859	10214
True	False	False	False	False	-2779.24682617188	-1269.83715820313	86.513069152832	0.801492035388947	0.957409143447876	1	75.9743576049805	5926
True	False	False	False	False	-2777.87817382813	-1713.99548339844	98.7136306762695	0.759070038795471	0.96284031867981	0.690488159656525	83.1685409545898	7402
True	False	False	False	False	-2775.21875	-1314.44555664063	77.6399383544922	0.821241796016693	0.956417441368103	1	96.8285751342773	6778
True	False	False	False	False	-2777.486328125	-1240.919921875	155.279876708984	0.677172064781189	0.926837682723999	0.458564549684525	72.1857147216797	10106
True	False	False	False	False	-2776.0732421875	-1212.75830078125	59.8936653137207	0.735007107257843	0.933737516403198	0.595789611339569	103.314811706543	5579
True	False	False	False	False	-2775.60961914063	-621.517578125	120.896469116211	0.816004395484924	0.962107300758362	1	70.642204284668	7700
True	False	False	False	False	-2777.26977539063	-475.672454833984	183.008422851563	0.808951079845428	0.951234400272369	1	68.7454528808594	11343
True	False	False	False	False	-2775.49194335938	-920.768737792969	170.807861328125	0.714543700218201	0.945473730564117	0.538038432598114	63.0714302062988	9713
True	False	False	False	False	-2775.296875	-703.662414550781	107.586769104004	0.705840885639191	0.944324016571045	0.517140507698059	78.5257720947266	7617
True	False	False	False	False	-2770.970703125	-1746.7060546875	137.533599853516	0.821350634098053	0.96435683965683	1	86.2822570800781	10699
True	False	False	False	False	-2774.0966796875	-1685.19946289063	108.695907592773	0.733655333518982	0.947243809700012	0.591503977775574	81.7244873046875	8009
True	False	False	False	False	-2773.79516601563	-1664.77746582031	158.607299804688	0.741963624954224	0.939777195453644	0.619216978549957	106.475524902344	15226
True	False	False	False	False	-2770	-1569.00524902344	437.001922607422	0.271856009960175	0.862654983997345	0.105817049741745	100.705581665039	39678
True	False	False	False	False	-2773.29711914063	-1057.46142578125	135.315322875977	0.738706409931183	0.957280397415161	0.607945501804352	77.606559753418	9468
True	False	False	False	False	-2770.2021484375	-834.093322753906	89.8404998779297	0.687235474586487	0.965254604816437	0.47761595249176	67.7160491943359	5485
True	False	False	False	False	-2770.109375	-542.094421386719	200.754699707031	0.765009164810181	0.964308440685272	0.722472846508026	65.8563537597656	11920
True	False	False	False	False	-2769.666015625	-447.068389892578	195.208984375	0.764142394065857	0.965968728065491	0.717459857463837	65.2159118652344	11478
[truncated: 25,391 more rows]
