# Supplementary material for: Gene Delivery Mediated by Backbone-Degradable RAFT Copolymers
Source: Biomacromolecules. 2026 Feb 12;27(3):1846–56. doi: 10.1021/acs.biomac.5c01662 (PMC12977016; doi:10.1021/acs.biomac.5c01662)
Supplement: Supplementary file 2 [file bm5c01662_si_002.zip › Celigo Raw Data/Object (Cell)-Level Data/Blue/7-15-2024-8-58-13-PM_object_D3.csv]

Plate ID	PM_2024_07_15_PPP41-45_NP_5_10_20_PEIpro_200ngwell_U2OS_6k_Plate2
Plate Name
Plate Description
Scan ID	7/15/2024 8:58:13 PM
Scan Description
Scan Result ID	7/15/2024 8:58:13 PM
Scan Result Description
Software Version	5.1.0.0
Experiment Name
Application Name	Target 1
Plate Type	96-Well BD Falcon™ 353072 Plate
Acquisition Start/End Times	7/15/2024 8:58:13 PM - 7/15/2024 9:00:04 PM
Analysis Start Time	7/15/2024 8:58:13 PM
User ID	Local Administrator
Scan Area Object-Level Data CSV Report
Row	D
Column	3
Total	Class 1	Class 2	Class 3	Class 4	X Position (µm)	Y Position (µm)	Target 1: Area (µm²)	Target 1: Form Factor	Target 1: Smoothness	Target 1: Aspect Ratio	Target 1: Mean Intensity	Target 1: Integrated Intensity
True	False	False	False	False	-1932.18188476563	-3036.81323242188	12.2005615234375	0.474330633878708	0.896273016929626	0.227494090795517	142.636367797852	1569
True	False	False	False	False	-2022.83813476563	-2958.0859375	326.087738037109	0.408037513494492	0.875011265277863	0.181223422288895	161.115646362305	47368
True	False	False	False	False	-2070.87426757813	-2921.97729492188	207.409545898438	0.612481951713562	0.929964363574982	0.361270099878311	140.898391723633	26348
True	False	False	False	False	-2103.490234375	-2906.82299804688	114.241622924805	0.740824818611145	0.953440308570862	0.615211486816406	151.514556884766	15606
True	False	False	False	False	-2136.431640625	-2877.94091796875	170.807861328125	0.799037754535675	0.960454761981964	1	165.422073364258	25475
True	False	False	False	False	-2176.814453125	-2843.3681640625	148.625015258789	0.737016499042511	0.92387443780899	0.602312028408051	162.94775390625	21835
True	False	False	False	False	-2217.76098632813	-2813.39135742188	129.769607543945	0.818419456481934	0.958291947841644	1	156.940170288086	18362
True	False	False	False	False	-2264.45629882813	-2773.38354492188	131.987884521484	0.747479677200317	0.940506994724274	0.639713048934937	148.672271728516	17692
True	False	False	False	False	-2325.57666015625	-2715.23876953125	77.6399383544922	0.739674031734467	0.956809818744659	0.61123526096344	116.757141113281	8173
True	False	False	False	False	-2344.2216796875	-2704.55834960938	163.043869018555	0.76271790266037	0.960985481739044	0.709498703479767	166.761901855469	24514
True	False	False	False	False	-2357.9345703125	-2686.87133789063	136.424453735352	0.784597456455231	0.961003601551056	0.938117504119873	139.918701171875	17210
True	False	False	False	False	-2402.08325195313	-2648.8798828125	229.592376708984	0.502603769302368	0.91794228553772	0.249957695603371	146.19807434082	30263
True	False	False	False	False	-2418.61572265625	-2631.87939453125	109.805053710938	0.795083343982697	0.963940918445587	1	151.272720336914	14976
True	False	False	False	False	-2455.37182617188	-2595.19384765625	206.300399780273	0.760025501251221	0.955533444881439	0.695292770862579	162.978500366211	30314
True	False	False	False	False	-2507.26049804688	-2558.67919921875	26.6194076538086	0.67927873134613	0.95398223400116	0.462436705827713	134.875	3237
True	False	False	False	False	-2518.53955078125	-2529.01708984375	323.869445800781	0.421031296253204	0.895013272762299	0.189682111144066	145.510269165039	42489
True	False	False	False	False	-2542.6865234375	-2504.79833984375	133.097030639648	0.660014808177948	0.952914655208588	0.429027110338211	116.400001525879	13968
True	False	False	False	False	-2534.77001953125	-2478.71752929688	29.9468326568604	0.624239027500153	0.938818573951721	0.376477956771851	78.185188293457	2111
True	False	False	False	False	-2581.8427734375	-2466.2138671875	85.4039306640625	0.765360891819	0.945265769958496	0.724545955657959	135.441558837891	10429
True	False	False	False	False	-2607.4140625	-2431.3232421875	222.937530517578	0.629273533821106	0.942219853401184	0.383267432451248	152.85075378418	30723
True	False	False	False	False	-2634.28735351563	-2396.27587890625	192.990692138672	0.445704072713852	0.865867435932159	0.206522658467293	124.327583312988	21633
True	False	False	False	False	-2676.36254882813	-2350.84155273438	157.498153686523	0.736775100231171	0.949808299541473	0.601518452167511	161.147888183594	22883
True	False	False	False	False	-2699.50390625	-2316.11499023438	125.333038330078	0.769035220146179	0.947527050971985	0.747732698917389	136.026550292969	15371
True	False	False	False	False	-2727.55029296875	-2283.6044921875	97.6044921875	0.784017562866211	0.947196960449219	0.919521510601044	132.954544067383	11700
True	False	False	False	False	-2748.93237304688	-2262.18798828125	83.1856460571289	0.797147572040558	0.938852250576019	1	152.800003051758	11460
True	False	False	False	False	-2759.5390625	-2245.45727539063	98.7136306762695	0.792926847934723	0.956287920475006	1	140.820220947266	12533
True	False	False	False	False	-2783.15600585938	-2211.92651367188	171.917007446289	0.759923756122589	0.945196151733398	0.694775581359863	164.748382568359	25536
True	False	False	False	False	-2805.54711914063	-2161.95190429688	55.4570960998535	0.70283305644989	0.957386434078217	0.510311484336853	105.459999084473	5273
True	False	False	False	False	-2819.67114257813	-2156.58935546875	224.046676635742	0.490463584661484	0.874243676662445	0.240080296993256	132.08415222168	26681
True	False	False	False	False	-2843.1103515625	-2126.97924804688	160.825576782227	0.701356768608093	0.93460887670517	0.507027387619019	154.35173034668	22381
True	False	False	False	False	-2873.22607421875	-2104.375	35.4925422668457	0.48724952340126	0.875388622283936	0.237525150179863	139.34375	4459
True	False	False	False	False	-2898.54931640625	-2062.97631835938	17.7462711334229	0.507745087146759	0.920670986175537	0.254253089427948	137.25	2196
True	False	False	False	False	-2886.3134765625	-2029.52331542969	104.259346008301	0.801714420318604	0.96284031867981	1	77.4468078613281	7280
True	False	False	False	False	-2910.22680664063	-2020.85375976563	482.476745605469	0.224261552095413	0.852982580661774	0.0838591903448105	132.328735351563	57563
True	False	False	False	False	-2939.13647460938	-1998.69519042969	23.2919807434082	0.431572645902634	0.87897002696991	0.196747422218323	139.857147216797	2937
True	False	False	False	False	-2947.75146484375	-1936.65478515625	237.356369018555	0.582583487033844	0.938694477081299	0.32611483335495	117.130844116211	25066
True	False	False	False	False	-2967.66137695313	-1928.02673339844	159.716445922852	0.633259892463684	0.934344708919525	0.388770014047623	153.77082824707	22143
True	False	False	False	False	-2945.00634765625	-1905.12707519531	196.318130493164	0.795726001262665	0.95335865020752	1	103.717514038086	18358
True	False	False	False	False	-2939.53955078125	-1970.26098632813	348.270568847656	0.303711473941803	0.860873162746429	0.12161922454834	136.257965087891	42785
True	False	False	False	False	-2930.76538085938	-2013.12976074219	11.0914192199707	0.619482219219208	0.931919693946838	0.37021940946579	139.600006103516	1396
True	False	False	False	False	-2892.63647460938	-1980.15625	165.262145996094	0.707174718379974	0.959670007228851	0.520230174064636	85.5906066894531	12753
True	False	False	False	False	-2914.69702148438	-1979.88415527344	19.9645557403564	0.798721373081207	0.951427280902863	1	69.1111145019531	1244
True	False	False	False	False	-2917.84716796875	-1956.33093261719	169.698715209961	0.63299161195755	0.922453284263611	0.388396054506302	86.7450942993164	13272
True	False	False	False	False	-2878.87915039063	-1931.20715332031	144.188446044922	0.616998076438904	0.954317510128021	0.367008924484253	81.5692291259766	10604
True	False	False	False	False	-2906.04443359375	-1917.88098144531	197.427261352539	0.622558355331421	0.95334529876709	0.374249786138535	89.7921371459961	15983
True	False	False	False	False	-2874.2646484375	-2052.134765625	187.44499206543	0.784142136573792	0.95019268989563	0.923094153404236	84.1479263305664	14221
True	False	False	False	False	-2873.068359375	-2081.55859375	165.262145996094	0.63540130853653	0.955054879188538	0.391774117946625	153.932891845703	22936
True	False	False	False	False	-2863.18310546875	-2072.72778320313	72.0942230224609	0.802704334259033	0.953308761119843	1	101.95384979248	6627
True	False	False	False	False	-2865.67626953125	-2008.75830078125	151.952453613281	0.800164878368378	0.961325526237488	1	85.5547409057617	11721
True	False	False	False	False	-2869.12963867188	-1981.169921875	146.40673828125	0.733443677425385	0.959626257419586	0.590840101242065	83.25	10989
True	False	False	False	False	-2870.88208007813	-1942.86267089844	56.5662384033203	0.678755939006805	0.924568474292755	0.46147033572197	84	4284
True	False	False	False	False	-2870.69702148438	-1957.36840820313	149.734161376953	0.670933246612549	0.952214241027832	0.447428584098816	87.3407440185547	11791
True	False	False	False	False	-2864.77490234375	-1999.43322753906	18.8554134368896	0.566786110401154	0.92772364616394	0.309256434440613	68.5882339477539	1166
True	False	False	False	False	-2856.93798828125	-2055.14794921875	45.4748191833496	0.804048359394073	0.955680787563324	1	57.365852355957	2352
True	False	False	False	False	-2853.17114257813	-2111.40014648438	114.241622924805	0.712310016155243	0.931952297687531	0.532502174377441	151.242721557617	15578
True	False	False	False	False	-2846.77514648438	-2086.87866210938	149.734161376953	0.74251663684845	0.951595425605774	0.621188163757324	89.9037017822266	12137
True	False	False	False	False	-2850.64794921875	-2024.68347167969	179.680999755859	0.648191511631012	0.956464290618896	0.410469472408295	68.5740737915039	11109
True	False	False	False	False	-2849.51977539063	-1945.30053710938	108.695907592773	0.725042045116425	0.954942405223846	0.565907895565033	74.8163299560547	7332
True	False	False	False	False	-2847.37573242188	-1900.48461914063	151.952453613281	0.764453411102295	0.936996638774872	0.719243407249451	96.0656967163086	13161
True	False	False	False	False	-2841.720703125	-2149.0078125	66.5485153198242	0.588328063488007	0.93525367975235	0.332519084215164	138.699996948242	8322
True	False	False	False	False	-2829.27905273438	-2126.08837890625	14.4188451766968	0.619212806224823	0.921556770801544	0.369869381189346	78.8461532592773	1025
True	False	False	False	False	-2824.45971679688	-2058.57421875	240.683807373047	0.84314501285553	0.964670181274414	1	61.7004623413086	13389
True	False	False	False	False	-2836.70727539063	-1984.10778808594	167.480438232422	0.802461862564087	0.952420055866241	1	85.1390762329102	12856
True	False	False	False	False	-2829.73120117188	-1935.12719726563	139.751892089844	0.728278815746307	0.956349074840546	0.575201690196991	77.5793685913086	9775
True	False	False	False	False	-2827.890625	-2040.9951171875	31.0559749603271	0.792491853237152	0.95398223400116	1	44.1428565979004	1236
True	False	False	False	False	-2810.8134765625	-2020.75	135.315322875977	0.778218626976013	0.951890468597412	0.825467169284821	63.9016380310059	7796
True	False	False	False	False	-2819.61303710938	-2000.55102539063	180.790130615234	0.780968606472015	0.962509095668793	0.860293686389923	77.7730026245117	12677
True	False	False	False	False	-2807.69873046875	-1968.625	95.3862075805664	0.827333629131317	0.967214345932007	1	76.0348815917969	6539
True	False	False	False	False	-2816.07299804688	-1955.72119140625	103.150199890137	0.828564047813416	0.958662450313568	1	79.7204284667969	7414
True	False	False	False	False	-2807.54565429688	-1929.1357421875	170.807861328125	0.799037754535675	0.967923104763031	1	82.4155807495117	12692
True	False	False	False	False	-2806.08544921875	-2112.9892578125	288.376892089844	0.407907456159592	0.779044330120087	0.181140094995499	83.5615386962891	21726
True	False	False	False	False	-2801.13891601563	-2186.99877929688	219.610107421875	0.552415251731873	0.905053973197937	0.294792115688324	161.181823730469	31914
True	False	False	False	False	-2781.34619140625	-2167.95776367188	129.769607543945	0.738230884075165	0.929526269435883	0.606346130371094	137.735046386719	16115
True	False	False	False	False	-2800.525390625	-2076.98168945313	265.084930419922	0.488295942544937	0.884583294391632	0.238354384899139	68.5983276367188	16395
True	False	False	False	False	-2799.3369140625	-1903.64855957031	217.391815185547	0.67230898141861	0.935914039611816	0.449843049049377	80.7551040649414	15828
True	False	False	False	False	-2794.99145507813	-2038.21520996094	183.008422851563	0.758493185043335	0.938697099685669	0.687642633914948	58.5151519775391	9655
True	False	False	False	False	-2786.48950195313	-2013.04345703125	110.914192199707	0.779846131801605	0.957532703876495	0.844886004924774	75.0500030517578	7505
True	False	False	False	False	-2790.00146484375	-1982.07043457031	145.297592163086	0.6276496052742	0.934442281723022	0.381058305501938	80.1603088378906	10501
True	False	False	False	False	-2778.0390625	-1955.65051269531	94.2770690917969	0.817713499069214	0.968959093093872	1	74.4000015258789	6324
True	False	False	False	False	-2777.48754882813	-2135.8974609375	222.937530517578	0.676305651664734	0.946161806583405	0.45698881149292	72.4228820800781	14557
True	False	False	False	False	-2774.43872070313	-2069.04248046875	49.9113883972168	0.843023717403412	0.962561309337616	1	48.8222236633301	2197
True	False	False	False	False	-2777.12915039063	-1941.31225585938	79.8582229614258	0.715662121772766	0.947773933410645	0.540858566761017	70.9166641235352	5106
True	False	False	False	False	-2775.98095703125	-1999.02294921875	125.333038330078	0.790439307689667	0.961267530918121	1	77.2300872802734	8727
True	False	False	False	False	-2771.5283203125	-2230.78149414063	77.6399383544922	0.821241796016693	0.9591423869133	1	143.614288330078	10053
True	False	False	False	False	-2756.16430664063	-2216.73022460938	143.079315185547	0.678756296634674	0.931738018989563	0.46147096157074	77.031005859375	9937
True	False	False	False	False	-2764.13891601563	-2157.08374023438	49.9113883972168	0.696917474269867	0.931532680988312	0.497404634952545	91.5111083984375	4118
True	False	False	False	False	-2767.37158203125	-1902.19067382813	130.878753662109	0.772971868515015	0.962518155574799	0.776539385318756	75.8474578857422	8950
True	False	False	False	False	-2760.9638671875	-2086.02563476563	232.919815063477	0.617827177047729	0.946672081947327	0.368076175451279	76.5904769897461	16084
True	False	False	False	False	-2759.31958007813	-2049.29028320313	198.536407470703	0.794372320175171	0.960566341876984	1	60.1899452209473	10774
True	False	False	False	False	-2759.626953125	-1967.76391601563	108.695907592773	0.733655333518982	0.951597213745117	0.591503977775574	73.6632690429688	7219
True	False	False	False	False	-2756.25756835938	-1924.40515136719	192.990692138672	0.717254400253296	0.959710538387299	0.544931054115295	83.7586212158203	14574
True	False	False	False	False	-2747.87939453125	-2171.37939453125	580.081237792969	0.416349828243256	0.745645105838776	0.186603486537933	144.871887207031	75768
True	False	False	False	False	-2743.47485351563	-2017.29272460938	295.031768798828	0.672019302845001	0.927267849445343	0.4493328332901	93.4135360717773	24848
True	False	False	False	False	-2746.47802734375	-1965.63391113281	14.4188451766968	0.742955923080444	0.94487601518631	0.622766435146332	70.3076934814453	914
True	False	False	False	False	-2745.75512695313	-1944.79809570313	163.043869018555	0.727660059928894	0.952827990055084	0.573396384716034	96.2721099853516	14152
True	False	False	False	False	-2742.89282226563	-2246.05004882813	94.2770690917969	0.791837513446808	0.965309083461761	1	91.3764724731445	7767
True	False	False	False	False	-2737.69140625	-2272.43774414063	69.8759460449219	0.739117622375488	0.949838936328888	0.609337687492371	121.65079498291	7664
True	False	False	False	False	-2718.6669921875	-2251.0283203125	183.008422851563	0.709964990615845	0.952036023139954	0.526821851730347	83.5393905639648	13784
True	False	False	False	False	-2737.1904296875	-2103.26489257813	238.465515136719	0.563988745212555	0.949231922626495	0.306378930807114	65.2837219238281	14036
True	False	False	False	False	-2728.92651367188	-2033.87951660156	117.569046020508	0.577138781547546	0.939559936523438	0.320183545351028	63.5	6731
True	False	False	False	False	-2731.58032226563	-1963.47094726563	146.40673828125	0.744143784046173	0.948261201381683	0.627091646194458	162.242431640625	21416
True	False	False	False	False	-2726.07934570313	-1913.00708007813	141.970169067383	0.786845147609711	0.958350896835327	1	82.453125	10554
True	False	False	False	False	-2723.50146484375	-2052.1650390625	140.861022949219	0.760854780673981	0.959453940391541	0.699559509754181	67.9763793945313	8633
True	False	False	False	False	-2719.53637695313	-2002.74035644531	88.7313537597656	0.780051290988922	0.965236127376556	0.847558856010437	55.4000015258789	4432
True	False	False	False	False	-2720.04321289063	-1984.50549316406	61.0028076171875	0.731991708278656	0.939567387104034	0.586336493492126	67.4909057617188	3712
True	False	False	False	False	-2717.44897460938	-2123.58471679688	25.5102653503418	0.748013913631439	0.94746345281601	0.641803920269012	37.9565200805664	873
True	False	False	False	False	-2716.7939453125	-2297.78100585938	106.477630615234	0.66390061378479	0.927768111228943	0.435427129268646	132.84375	12753
True	False	False	False	False	-2699.87841796875	-2266.529296875	164.153015136719	0.709100365638733	0.945068061351776	0.5247603058815	69.0743255615234	10223
True	False	False	False	False	-2715.51782226563	-2100.67358398438	198.536407470703	0.71621161699295	0.958714783191681	0.542256295681	65.5865936279297	11740
True	False	False	False	False	-2715.57739257813	-1930.24938964844	100.931915283203	0.875434458255768	0.973171412944794	1	76.0659332275391	6922
True	False	False	False	False	-2712.69067382813	-2235.90576171875	53.2388153076172	0.774922788143158	0.948874831199646	0.792935788631439	64.4791641235352	3095
True	False	False	False	False	-2694.26245117188	-2217.92944335938	201.863830566406	0.728215157985687	0.96297013759613	0.575015306472778	72.3956069946289	13176
True	False	False	False	False	-2709.61059570313	-1957.17236328125	108.695907592773	0.475895375013351	0.89288318157196	0.228689223527908	78.0306091308594	7647
True	False	False	False	False	-2707.1689453125	-2195.82006835938	145.297592163086	0.670320570468903	0.955111503601074	0.44636058807373	68.9923629760742	9038
True	False	False	False	False	-2690.00317382813	-2112.2109375	51.0205307006836	0.672707319259644	0.951341331005096	0.450546443462372	46.152172088623	2123
True	False	False	False	False	-2702.99145507813	-2031.90185546875	210.736968994141	0.744577586650848	0.963405191898346	0.628692507743835	72.7105255126953	13815
True	False	False	False	False	-2698.87915039063	-1988.18298339844	120.896469116211	0.771264374256134	0.966773271560669	0.76343834400177	78.2201843261719	8526
True	False	False	False	False	-2698.07250976563	-1930.09448242188	55.4570960998535	0.630966603755951	0.95962381362915	0.385590404272079	65.0800018310547	3254
True	False	False	False	False	-2697.57299804688	-1909.59460449219	146.40673828125	0.770961821079254	0.956683874130249	0.761220216751099	81.2651519775391	10727
True	False	False	False	False	-2686.64599609375	-2330.3701171875	116.459907531738	0.755209743976593	0.960724711418152	0.672165632247925	116.504760742188	12233
True	False	False	False	False	-2682.876953125	-2311.248046875	37.7108268737793	0.802700221538544	0.951372683048248	1	74.6176452636719	2537
True	False	False	False	False	-2685.669921875	-2251.6171875	27.7285480499268	0.748627901077271	0.937802910804749	0.644232213497162	48.2000007629395	1205
True	False	False	False	False	-2686.22338867188	-2183.72436523438	123.114753723145	0.632239043712616	0.92653352022171	0.387349933385849	65.594596862793	7281
True	False	False	False	False	-2684.05908203125	-2051.21704101563	245.120376586914	0.512708306312561	0.890941321849823	0.25846603512764	77.2533950805664	17073
True	False	False	False	False	-2677.71826171875	-1939.85754394531	120.896469116211	0.608214735984802	0.933097898960114	0.355959385633469	67.8715591430664	7398
True	False	False	False	False	-2677.2724609375	-1971.03588867188	76.5307922363281	0.606874048709869	0.930624186992645	0.354312479496002	66.4202880859375	4583
True	False	False	False	False	-2676.65747070313	-2146.43774414063	279.503784179688	0.429758727550507	0.847219407558441	0.195518225431442	75.9484100341797	19139
True	False	False	False	False	-2676.302734375	-2234.8330078125	139.751892089844	0.782931506633759	0.960109293460846	0.893864810466766	60.801586151123	7661
True	False	False	False	False	-2674.49584960938	-2090.21508789063	367.1259765625	0.310506016016006	0.803518056869507	0.12511670589447	71.4561920166016	23652
True	False	False	False	False	-2676.224609375	-2001.63317871094	176.353576660156	0.824980556964874	0.964829623699188	1	74.1823883056641	11795
True	False	False	False	False	-2665.029296875	-1920.65612792969	99.8227767944336	0.647322654724121	0.934245884418488	0.40915635228157	64.533332824707	5808
True	False	False	False	False	-2661.22875976563	-2275.29809570313	146.40673828125	0.668871581554413	0.965767860412598	0.443852096796036	58.9848480224609	7786
True	False	False	False	False	-2660.67504882813	-2249.83984375	153.061584472656	0.826755583286285	0.962207734584808	1	73.9492721557617	10205
True	False	False	False	False	-2660.20483398438	-2182.41015625	166.371292114258	0.645422697067261	0.925812602043152	0.406307727098465	132.399993896484	19860
True	False	False	False	False	-2657.5361328125	-2017.37255859375	127.551322937012	0.671671271324158	0.947400569915771	0.448721051216125	67.1652145385742	7724
True	False	False	False	False	-2657.33862304688	-2390.93383789063	22.1828384399414	0.392218708992004	0.92154324054718	0.171276226639748	137.550003051758	2751
True	False	False	False	False	-2656.62548828125	-2368.55932617188	216.282684326172	0.707058846950531	0.951191544532776	0.519960224628448	122.646156311035	23916
True	False	False	False	False	-2656.1640625	-2345.62524414063	123.114753723145	0.798364579677582	0.957082509994507	1	100.405403137207	11145
True	False	False	False	False	-2639.39794921875	-2244.63647460938	114.241622924805	0.66729873418808	0.930680632591248	0.441156625747681	51.3398056030273	5288
True	False	False	False	False	-2656.79272460938	-2127.35791015625	272.848907470703	0.529246628284454	0.87121993303299	0.273002624511719	105.735771179199	26011
True	False	False	False	False	-2655.30395507813	-2221.48608398438	164.153015136719	0.825832903385162	0.966735243797302	1	83.5067596435547	12359
True	False	False	False	False	-2641.25659179688	-2197.1484375	161.934722900391	0.768204808235168	0.966407477855682	0.742225527763367	63.8835601806641	9327
True	False	False	False	False	-2653.49047851563	-2077.6015625	67.6576614379883	0.741976678371429	0.929849326610565	0.619263112545013	78.4590148925781	4786
True	False	False	False	False	-2653.88916015625	-1962.08166503906	115.350761413574	0.719225645065308	0.91244912147522	0.550069808959961	147.75	15366
True	False	False	False	False	-2645.28930664063	-1934.58081054688	127.551322937012	0.664698958396912	0.953084051609039	0.436761826276779	70.9043502807617	8154
True	False	False	False	False	-2642.841796875	-2019.61853027344	88.7313537597656	0.703622102737427	0.946153879165649	0.512084782123566	83.1875	6655
True	False	False	False	False	-2641.63720703125	-2170.0263671875	208.518692016602	0.434961289167404	0.90259850025177	0.199059009552002	64.8297882080078	12188
True	False	False	False	False	-2641.42529296875	-2140.60791015625	43.256534576416	0.764826476573944	0.943652451038361	0.721405208110809	64.2307662963867	2505
True	False	False	False	False	-2641.041015625	-2078.27270507813	79.8582229614258	0.776177406311035	0.947457671165466	0.804480254650116	78.9166641235352	5682
True	False	False	False	False	-2636.23706054688	-2054.8701171875	186.335845947266	0.626671493053436	0.939982056617737	0.379736542701721	70.6964263916016	11877
True	False	False	False	False	-2640.24487304688	-1985.8271484375	85.4039306640625	0.583332359790802	0.950667500495911	0.326941072940826	66.9740295410156	5157
True	False	False	False	False	-2636.25	-2007.13488769531	96.4953460693359	0.732719540596008	0.961441218852997	0.588583052158356	70.494255065918	6133
True	False	False	False	False	-2635.05322265625	-1969.59045410156	74.3125076293945	0.665963351726532	0.958110809326172	0.438889920711517	65.7462692260742	4405
True	False	False	False	False	-2632.6435546875	-2313.353515625	309.450592041016	0.602481961250305	0.914809286594391	0.34898778796196	112.369178771973	31351
True	False	False	False	False	-2627.92236328125	-2361.76513671875	105.36848449707	0.786068022251129	0.947772622108459	1	85.2210540771484	8096
True	False	False	False	False	-2622.30004882813	-2344.38134765625	154.17073059082	0.775613307952881	0.941533505916595	0.799180150032043	79.8345336914063	11097
True	False	False	False	False	-2626.9072265625	-2137.83422851563	105.36848449707	0.810243308544159	0.953265130519867	1	61.6421051025391	5856
True	False	False	False	False	-2621.41333007813	-2261.05078125	220.719253540039	0.491145312786102	0.903325259685516	0.240625381469727	60.7135696411133	12082
True	False	False	False	False	-2620.5029296875	-2025.81115722656	14.4188451766968	0.719225645065308	0.935661971569061	0.550069808959961	39.538459777832	514
True	False	False	False	False	-2616.13256835938	-1942.4111328125	84.2947845458984	0.711886703968048	0.961057424545288	0.531466901302338	64.8026351928711	4925
True	False	False	False	False	-2614.92456054688	-2413.48706054688	33.2742576599121	0.693598926067352	0.930577754974365	0.490445405244827	102.333335876465	3070
True	False	False	False	False	-2605.78515625	-2404.09375	16.6371288299561	0.76893937587738	0.947792708873749	0.747088372707367	60.1333351135254	902
True	False	False	False	False	-2613.31762695313	-2288.203125	187.44499206543	0.809715926647186	0.961277782917023	1	63.3964500427246	10714
True	False	False	False	False	-2613.1298828125	-2382.6474609375	145.297592163086	0.765121161937714	0.961325526237488	0.723130643367767	73.984733581543	9692
True	False	False	False	False	-2602.96533203125	-2235.39819335938	92.0587844848633	0.686775207519531	0.952349483966827	0.476712793111801	67.2289123535156	5580
True	False	False	False	False	-2607.849609375	-2102.31811523438	160.825576782227	0.770576000213623	0.958144426345825	0.758433282375336	57.5724143981934	8348
True	False	False	False	False	-2612.18969726563	-1925.64672851563	87.6222152709961	0.75999253988266	0.958789765834808	0.695125102996826	66.3037948608398	5238
True	False	False	False	False	-2611.38452148438	-2069.80053710938	262.866638183594	0.571582794189453	0.893534541130066	0.314263790845871	66.7594909667969	15822
True	False	False	False	False	-2607.75	-2040.57336425781	100.931915283203	0.709659993648529	0.948376715183258	0.526092648506165	52.3076934814453	4760
True	False	False	False	False	-2606.95849609375	-2011.01928710938	170.807861328125	0.558395206928253	0.928826153278351	0.300716280937195	65.2597427368164	10050
True	False	False	False	False	-2606.09326171875	-2206.76684570313	290.595184326172	0.321129083633423	0.753239274024963	0.130680024623871	78.1870193481445	20485
True	False	False	False	False	-2603.27270507813	-1968.42431640625	22.1828384399414	0.691018760204315	0.905717372894287	0.485164731740952	68.1999969482422	1364
True	False	False	False	False	-2600.32592773438	-2456.33251953125	24.401123046875	0.576453566551208	0.941819429397583	0.319446384906769	135.772720336914	2987
True	False	False	False	False	-2587.16064453125	-2450.8447265625	13.3097038269043	0.66390061378479	0.935661971569061	0.435427129268646	94.4166641235352	1133
True	False	False	False	False	-2584.005859375	-2378.3212890625	236.24723815918	0.794529914855957	0.957064390182495	1	91.5774612426758	19506
True	False	False	False	False	-2597.42211914063	-2171.23071289063	211.846115112305	0.748496413230896	0.955801069736481	0.64370995759964	67.4607315063477	12885
True	False	False	False	False	-2597.21264648438	-1985.18713378906	98.7136306762695	0.792926847934723	0.962020635604858	1	72.8314590454102	6482
True	False	False	False	False	-2596.595703125	-1957.2861328125	102.041061401367	0.761244773864746	0.95396763086319	0.701598525047302	94.7173919677734	8714
True	False	False	False	False	-2595.72705078125	-2317.38623046875	207.409545898438	0.780513882637024	0.956683993339539	0.853809237480164	68.2727279663086	12767
True	False	False	False	False	-2582.01782226563	-2287.2958984375	148.625015258789	0.814957976341248	0.957760572433472	1	60.2686576843262	8076
True	False	False	False	False	-2595.70825195313	-2224.69580078125	113.132476806641	0.665106177330017	0.96463543176651	0.437445342540741	72.3823547363281	7383
True	False	False	False	False	-2595.01293945313	-1934.0390625	61.0028076171875	0.668995320796967	0.930661976337433	0.444065421819687	60.6181831359863	3334
True	False	False	False	False	-2591.42260742188	-2138.21655273438	283.940338134766	0.524929285049438	0.884798169136047	0.269131124019623	67.3984375	17254
True	False	False	False	False	-2589.3291015625	-2027.0615234375	104.259346008301	0.499545812606812	0.907304584980011	0.24743515253067	51.9042549133301	4879
True	False	False	False	False	-2587.29028320313	-2250.79956054688	149.734161376953	0.735035240650177	0.953696191310883	0.595879673957825	81.1999969482422	10962
True	False	False	False	False	-2579.958984375	-2210.9990234375	16.6371288299561	0.693598926067352	0.931946337223053	0.490445405244827	47.2000007629395	708
True	False	False	False	False	-2580.94677734375	-2079.4697265625	134.206176757813	0.735894858837128	0.957185924053192	0.598648369312286	54.0330581665039	6538
True	False	False	False	False	-2579.27807617188	-2189.958984375	146.40673828125	0.701489865779877	0.96051549911499	0.507321655750275	67.6818161010742	8934
True	False	False	False	False	-2576.8935546875	-1961.88488769531	32.1651153564453	0.759870648384094	0.95572304725647	0.694506108760834	64.3448257446289	1866
True	False	False	False	False	-2576.78491210938	-2411.60131835938	190.772415161133	0.824089586734772	0.95830512046814	1	83.3837203979492	14342
True	False	False	False	False	-2569.98071289063	-2341.400390625	160.825576782227	0.762943148612976	0.934414267539978	0.710735678672791	79.4482727050781	11520
True	False	False	False	False	-2571.96166992188	-2156.79541015625	155.279876708984	0.797418594360352	0.959122717380524	1	61.1928558349609	8567
True	False	False	False	False	-2575.19482421875	-2048.61108398438	189.663269042969	0.573476672172546	0.923059225082397	0.316266983747482	58.286548614502	9967
True	False	False	False	False	-2575.5810546875	-1996.13708496094	104.259346008301	0.61575722694397	0.9471076130867	0.365419745445251	65.0319137573242	6113
True	False	False	False	False	-2576.12231445313	-1948.6181640625	112.023338317871	0.825404047966003	0.963625371456146	1	70.0495071411133	7075
True	False	False	False	False	-2568.86865234375	-2017.96337890625	17.7462711334229	0.762108087539673	0.940302610397339	0.706189274787903	45.125	722
True	False	False	False	False	-2565.96875	-2006.22509765625	83.1856460571289	0.80851811170578	0.95637571811676	1	66.8933334350586	5017
True	False	False	False	False	-2565.65942382813	-2104.95336914063	144.188446044922	0.697807669639587	0.945039033889771	0.49930477142334	70.8230743408203	9207
True	False	False	False	False	-2564.91137695313	-2303.73583984375	186.335845947266	0.797351360321045	0.963403820991516	1	67.3452377319336	11314
True	False	False	False	False	-2558.99145507813	-2275.92407226563	177.462707519531	0.810753405094147	0.963235259056091	1	69.4437484741211	11111
True	False	False	False	False	-2564.38989257813	-2117.3076171875	122.005615234375	0.527034044265747	0.945394277572632	0.271011531352997	64.8090896606445	7129
True	False	False	False	False	-2560.9873046875	-1900.52270507813	185.226699829102	0.622941315174103	0.951632082462311	0.374755829572678	67.7065887451172	11307
True	False	False	False	False	-2557.02465820313	-2191.73999023438	369.344268798828	0.44779497385025	0.903988778591156	0.207999914884567	82.0060043334961	27308
True	False	False	False	False	-2556.6181640625	-2471.16650390625	347.161437988281	0.345682471990585	0.827883124351501	0.144007548689842	149.252395629883	46716
True	False	False	False	False	-2527.97729492188	-2466.29516601563	87.6222152709961	0.726314723491669	0.955595314502716	0.569518506526947	76.1519012451172	6016
True	False	False	False	False	-2553.7470703125	-2424.88256835938	228.483245849609	0.807278871536255	0.957566976547241	1	82.4854354858398	16992
True	False	False	False	False	-2542.8271484375	-2366.4775390625	144.188446044922	0.732868850231171	0.945098996162415	0.589046716690063	65.984619140625	8578
True	False	False	False	False	-2553.8603515625	-2237.62036132813	176.353576660156	0.824980556964874	0.958642601966858	1	69.4276733398438	11039
True	False	False	False	False	-2555.06567382813	-2074.74780273438	269.521484375	0.70013302564621	0.946812272071838	0.50433748960495	90.4773635864258	21986
True	False	False	False	False	-2554.166015625	-1995.18444824219	120.896469116211	0.614482343196869	0.956890642642975	0.363796830177307	56.7431182861328	6185
True	False	False	False	False	-2553.72900390625	-2036.89001464844	136.424453735352	0.793246746063232	0.962809503078461	1	59.8536567687988	7362
True	False	False	False	False	-2546.52685546875	-2162.11108398438	168.589569091797	0.770215749740601	0.95227313041687	0.755871534347534	67.1644744873047	10209
True	False	False	False	False	-2546.2685546875	-2257.595703125	153.061584472656	0.723133981227875	0.955862283706665	0.560595393180847	66.8115921020508	9220
True	False	False	False	False	-2538.87890625	-2134.15380859375	234.028945922852	0.796459138393402	0.958354711532593	1	77.5545043945313	16364
True	False	False	False	False	-2536.75268554688	-2410.6884765625	72.0942230224609	0.790630877017975	0.948924779891968	1	54.1692314147949	3521
True	False	False	False	False	-2529.24609375	-2382.22314453125	110.914192199707	0.827440023422241	0.963398873806	1	59.0800018310547	5908
True	False	False	False	False	-2536.66821289063	-2312.10327148438	194.099838256836	0.838463246822357	0.966203093528748	1	65.3428573608398	11435
True	False	False	False	False	-2532.0439453125	-2106.59985351563	224.046676635742	0.775476634502411	0.96910172700882	0.797923386096954	77.6336669921875	15682
True	False	False	False	False	-2531.27172851563	-2033.38452148438	147.515884399414	0.77680242061615	0.948760092258453	0.810584485530853	66.2330856323242	8809
True	False	False	False	False	-2529.95654296875	-1993.68725585938	126.442184448242	0.797434329986572	0.957675635814667	1	75.5263137817383	8610
True	False	False	False	False	-2527.17114257813	-2283.57006835938	129.769607543945	0.719225645065308	0.952771961688995	0.550069808959961	103.02564239502	12054
True	False	False	False	False	-2525.97216796875	-2263.03002929688	97.6044921875	0.784017562866211	0.962020635604858	0.919521510601044	69.2045440673828	6090
True	False	False	False	False	-2526.42626953125	-2223.7373046875	168.589569091797	0.590590059757233	0.939226388931274	0.335083574056625	55.3815803527832	8418
True	False	False	False	False	-2521.6005859375	-2327.92797851563	98.7136306762695	0.8182532787323	0.955595314502716	1	65.8651657104492	5862
True	False	False	False	False	-2520.60400390625	-2441.42846679688	119.787330627441	0.499178647994995	0.937240779399872	0.247133865952492	52.8333320617676	5706
True	False	False	False	False	-2515.67529296875	-2069.61743164063	257.320922851563	0.65198028087616	0.93003910779953	0.416273683309555	65.1163787841797	15107
True	False	False	False	False	-2516.50927734375	-1926.43347167969	144.188446044922	0.535879731178284	0.915666341781616	0.279061943292618	59.461540222168	7730
True	False	False	False	False	-2511.16723632813	-2481.96435546875	168.589569091797	0.698733150959015	0.957453548908234	0.501295566558838	79.809211730957	12131
True	False	False	False	False	-2498.47314453125	-2439.20263671875	29.9468326568604	0.764188587665558	0.946757137775421	0.717723667621613	36.2222213745117	978
True	False	False	False	False	-2510.5029296875	-2271.6240234375	104.259346008301	0.724273085594177	0.946478605270386	0.5637526512146	61.457447052002	5777
True	False	False	False	False	-2510.20825195313	-2413.81860351563	316.10546875	0.696682274341583	0.935097813606262	0.496905028820038	63.6140365600586	18130
True	False	False	False	False	-2506.21728515625	-2356.96875	353.816284179688	0.349125117063522	0.793519496917725	0.145931273698807	75.1536026000977	23974
True	False	False	False	False	-2508.83666992188	-2311.11279296875	225.155807495117	0.707621395587921	0.953789114952087	0.521273612976074	66.7635498046875	13553
True	False	False	False	False	-2495.37280273438	-2255.59130859375	126.442184448242	0.775840818881989	0.954709708690643	0.801295220851898	62.9736824035645	7179
True	False	False	False	False	-2507.7705078125	-2206.02514648438	321.651153564453	0.583740234375	0.922034442424774	0.327392131090164	68.5827560424805	19889
True	False	False	False	False	-2504.13745117188	-2153.83862304688	273.958068847656	0.507777750492096	0.937387049198151	0.254280567169189	70.5910949707031	17436
True	False	False	False	False	-2506.52709960938	-1989.78930664063	136.424453735352	0.784597456455231	0.956741273403168	0.938117504119873	72.9349594116211	8971
True	False	False	False	False	-2506.35766601563	-2099.89599609375	148.625015258789	0.602414071559906	0.944225966930389	0.348906248807907	58.7313423156738	7870
True	False	False	False	False	-2497.857421875	-2044.28955078125	90.9496383666992	0.788853049278259	0.957044959068298	1	52.7439041137695	4325
True	False	False	False	False	-2505.03393554688	-2014.08483886719	141.970169067383	0.739838838577271	0.958261728286743	0.6118004322052	64.0703125	8201
True	False	False	False	False	-2494.43188476563	-2513.64721679688	168.589569091797	0.762764632701874	0.95680695772171	0.709754824638367	72.934211730957	11086
True	False	False	False	False	-2493.90551757813	-2335.02758789063	151.952453613281	0.703874409198761	0.948335468769073	0.512654602527618	65.8321151733398	9019
True	False	False	False	False	-2489.8408203125	-2542.42431640625	160.825576782227	0.75981467962265	0.958971083164215	0.694222569465637	95.3172378540039	13821
True	False	False	False	False	-2486.9287109375	-2485.96875	252.884368896484	0.65211433172226	0.938652336597443	0.416481405496597	105.530700683594	24061
True	False	False	False	False	-2489.5224609375	-2188.83740234375	218.500961303711	0.645235002040863	0.951750040054321	0.406027972698212	60.7106590270996	11960
True	False	False	False	False	-2484.04516601563	-2137.2119140625	105.36848449707	0.636330485343933	0.954972445964813	0.3930883705616	61.0105247497559	5796
True	False	False	False	False	-2488.95727539063	-1954.76513671875	135.315322875977	0.808103084564209	0.96230936050415	1	70.7213134765625	8628
True	False	False	False	False	-2483.63256835938	-2113.41552734375	79.8582229614258	0.715662121772766	0.949547469615936	0.540858566761017	58.1805572509766	4189
True	False	False	False	False	-2481.50732421875	-2077.86352539063	107.586769104004	0.756450712680817	0.955311119556427	0.677877962589264	62.7525787353516	6087
True	False	False	False	False	-2482.97021484375	-2054.90625	51.0205307006836	0.788781881332397	0.956228375434875	1	50.5434799194336	2325
True	False	False	False	False	-2481.25122070313	-2567.28881835938	331.633453369141	0.546574711799622	0.919102430343628	0.289129912853241	165.846160888672	49588
True	False	False	False	False	-2435.20678710938	-2556.79907226563	146.40673828125	0.67818558216095	0.92334645986557	0.46042013168335	61.6515159606934	8138
True	False	False	False	False	-2461.3046875	-2474.89721679688	208.518692016602	0.625520169734955	0.930205285549164	0.378189235925674	62.5265960693359	11755
True	False	False	False	False	-2467.52172851563	-2395.95703125	275.067199707031	0.782398581504822	0.952278435230255	0.883594453334808	74.3064498901367	18428
True	False	False	False	False	-2480.93408203125	-2000.68994140625	114.241622924805	0.66729873418808	0.937621831893921	0.441156625747681	49.4660186767578	5095
True	False	False	False	False	-2476.1787109375	-2345.18823242188	130.878753662109	0.772971868515015	0.952090442180634	0.776539385318756	66.2796630859375	7821
True	False	False	False	False	-2465.19946289063	-2302.88647460938	125.333038330078	0.653138935565948	0.953084051609039	0.418074816465378	58.2300872802734	6580
True	False	False	False	False	-2475.86987304688	-2245.34790039063	300.577453613281	0.70304948091507	0.958006620407104	0.510796666145325	86.4501876831055	23428
True	False	False	False	False	-2471.41284179688	-2222.58154296875	125.333038330078	0.769035220146179	0.965338468551636	0.747732698917389	52.7256622314453	5958
True	False	False	False	False	-2472.03051757813	-2168.26196289063	241.792938232422	0.546982526779175	0.904314339160919	0.289521425962448	69.2981643676758	15107
True	False	False	False	False	-2464.359375	-2143.2109375	104.259346008301	0.695448517799377	0.96386045217514	0.494300276041031	64.7340393066406	6085
True	False	False	False	False	-2470.04858398438	-2088.52954101563	109.805053710938	0.732440412044525	0.960166454315186	0.587718963623047	69.2121200561523	6852
True	False	False	False	False	-2467.61596679688	-2104.56811523438	88.7313537597656	0.691018760204315	0.92387318611145	0.485164731740952	96.9000015258789	7752
True	False	False	False	False	-2467.27026367188	-2048.955078125	97.6044921875	0.615563333034515	0.930946528911591	0.365172266960144	51.9886360168457	4575
True	False	False	False	False	-2462.67065429688	-2442.77563476563	275.067199707031	0.545307099819183	0.902715981006622	0.28791669011116	64.4475784301758	15983
True	False	False	False	False	-2459.08642578125	-2326.68896484375	118.678184509277	0.801031827926636	0.958391427993774	1	69.1588821411133	7400
True	False	False	False	False	-2458.6435546875	-2539.99609375	200.754699707031	0.762196779251099	0.964852273464203	0.706667065620422	70.0662994384766	12682
True	False	False	False	False	-2457.5595703125	-2501.17456054688	138.64274597168	0.655012667179108	0.950093030929565	0.421013981103897	57.2960014343262	7162
True	False	False	False	False	-2445.32739257813	-2372.0693359375	134.206176757813	0.792623698711395	0.953530192375183	1	68.1900863647461	8251
True	False	False	False	False	-2458.35131835938	-2276.04809570313	299.468322753906	0.52771657705307	0.862170100212097	0.271624147891998	78.6222229003906	21228
True	False	False	False	False	-2455.20532226563	-2180.38037109375	13.3097038269043	0.414611250162125	0.90715092420578	0.185469180345535	54.4166679382324	653
True	False	False	False	False	-2458.0537109375	-1939.0400390625	89.8404998779297	0.843989968299866	0.96769505739212	1	57.0864181518555	4624
True	False	False	False	False	-2454.833984375	-2198.4033203125	163.043869018555	0.626872420310974	0.939335286617279	0.380007565021515	66.027214050293	9706
True	False	False	False	False	-2453.873046875	-2120.66796875	106.477630615234	0.710245251655579	0.940095067024231	0.527493894100189	56.2395820617676	5399
True	False	False	False	False	-2449.53076171875	-2092.81469726563	131.987884521484	0.842022597789764	0.963160693645477	1	71.890754699707	8555
True	False	False	False	False	-2449.529296875	-2058.2421875	125.333038330078	0.769035220146179	0.960328042507172	0.747732698917389	65.3716812133789	7387
True	False	False	False	False	-2446.8857421875	-2343.369140625	138.64274597168	0.462399274110794	0.893377661705017	0.218552485108376	61.2719993591309	7659
True	False	False	False	False	-2445.56372070313	-2313.59594726563	105.36848449707	0.820584774017334	0.954621136188507	1	58.8736839294434	5593
True	False	False	False	False	-2440.52490234375	-2215.126953125	154.17073059082	0.595873236656189	0.959395945072174	0.341171354055405	62.3237419128418	8663
True	False	False	False	False	-2444.3876953125	-2077.08154296875	75.4216537475586	0.797777712345123	0.949838936328888	1	82.6764678955078	5622
True	False	False	False	False	-2442.19702148438	-2036.08056640625	75.4216537475586	0.758873462677002	0.955614149570465	0.689513981342316	42.25	2873
True	False	False	False	False	-2438.42456054688	-2249.15405273438	156.389007568359	0.775517404079437	0.959831178188324	0.798297166824341	77.7872314453125	10968
True	False	False	False	False	-2438.2216796875	-2488.97705078125	153.061584472656	0.716020882129669	0.95607990026474	0.541770160198212	71.8550720214844	9916
True	False	False	False	False	-2437.130859375	-2410.22436523438	309.450592041016	0.671006083488464	0.93774676322937	0.447555840015411	69.197135925293	19306
True	False	False	False	False	-2436.8115234375	-2118.80639648438	104.259346008301	0.593108594417572	0.938413321971893	0.337968349456787	52.1170196533203	4899
True	False	False	False	False	-2435.17236328125	-2167.22827148438	97.6044921875	0.71916389465332	0.958134829998016	0.549907207489014	84.0454559326172	7396
True	False	False	False	False	-2434.94897460938	-1998.18725585938	118.678184509277	0.682536005973816	0.940945625305176	0.468541741371155	45.3457946777344	4852
True	False	False	False	False	-2433.16284179688	-2614.37133789063	212.955261230469	0.563137233257294	0.894593417644501	0.305509120225906	163.703125	31431
True	False	False	False	False	-2412.42578125	-2618.30004882813	26.6194076538086	0.829222500324249	0.957139134407043	1	73.75	1770
True	False	False	False	False	-2425.18725585938	-2514.19506835938	137.533599853516	0.616264581680298	0.962551116943359	0.366068422794342	62.1209678649902	7703
True	False	False	False	False	-2429.08422851563	-2454.04516601563	211.846115112305	0.804307103157043	0.949285268783569	1	79.3193740844727	15150
True	False	False	False	False	-2431.283203125	-2144.25317382813	199.645553588867	0.610484898090363	0.947363972663879	0.358771473169327	61.9888877868652	11158
True	False	False	False	False	-2428.43188476563	-2370.29833984375	120.896469116211	0.80642431974411	0.96386045217514	1	61.3577995300293	6688
True	False	False	False	False	-2425.62158203125	-2347.50756835938	160.825576782227	0.701356768608093	0.945434510707855	0.507027387619019	93.7034454345703	13587
True	False	False	False	False	-2428.00634765625	-2280.91064453125	260.648345947266	0.696540474891663	0.935138761997223	0.496604204177856	81.2723388671875	19099
True	False	False	False	False	-2421.11572265625	-2316.93432617188	19.9645557403564	0.776177406311035	0.952117681503296	0.804480254650116	50.6111106872559	911
True	False	False	False	False	-2419.07446289063	-2229.65771484375	137.533599853516	0.812275528907776	0.957602500915527	1	62.0483856201172	7694
True	False	False	False	False	-2420.373046875	-2188.3173828125	158.607299804688	0.678697884082794	0.946609795093536	0.461363196372986	56.3566436767578	8059
True	False	False	False	False	-2418.35278320313	-2041.98291015625	94.2770690917969	0.496452689170837	0.896359205245972	0.244907557964325	39.2117652893066	3333
True	False	False	False	False	-2414.68017578125	-2481.28491210938	149.734161376953	0.78029876947403	0.955556869506836	0.850861847400665	71.2666702270508	9621
True	False	False	False	False	-2412.37841796875	-2416.22778320313	117.569046020508	0.694364547729492	0.952090442180634	0.492033988237381	55.4339637756348	5876
True	False	False	False	False	-2413.41967773438	-2205.04321289063	76.5307922363281	0.733375728130341	0.92632919549942	0.590627431869507	60.188404083252	4153
True	False	False	False	False	-2412.9248046875	-2118.8173828125	126.442184448242	0.62701404094696	0.959831178188324	0.38019871711731	52.315788269043	5964
True	False	False	False	False	-2411.64184570313	-2574.72265625	506.877868652344	0.439376473426819	0.855177879333496	0.20210126042366	88.0831527709961	40254
True	False	False	False	False	-2396.66772460938	-2522.44970703125	191.881561279297	0.650751948356628	0.915633499622345	0.414377748966217	70.7052001953125	12232
True	False	False	False	False	-2404.84912109375	-2457.17041015625	151.952453613281	0.800164878368378	0.952605366706848	1	72.1824798583984	9889
True	False	False	False	False	-2409.2958984375	-2331.83764648438	166.371292114258	0.674344062805176	0.950479090213776	0.453456848859787	75.4199981689453	11313
True	False	False	False	False	-2405.0458984375	-2272.88598632813	80.9673614501953	0.57914674282074	0.942373991012573	0.322355687618256	48.7945213317871	3562
True	False	False	False	False	-2410.50463867188	-2254.7646484375	157.498153686523	0.540542423725128	0.910927712917328	0.28340482711792	58.2535209655762	8272
True	False	False	False	False	-2404.96240234375	-2310.18383789063	97.6044921875	0.835320472717285	0.969166100025177	1	60.5909080505371	5332
True	False	False	False	False	-2404.81811523438	-2212.63598632813	23.2919807434082	0.725569725036621	0.933190703392029	0.567398190498352	50.7142868041992	1065
True	False	False	False	False	-2398.56079101563	-2015.6328125	128.660461425781	0.759870648384094	0.955566346645355	0.694506108760834	50.5689659118652	5866
True	False	False	False	False	-2398.20532226563	-2106.197265625	66.5485153198242	0.48186868429184	0.947612226009369	0.233301356434822	45.1666679382324	2710
True	False	False	False	False	-2398.18041992188	-2394.39282226563	259.539215087891	0.414924442768097	0.883999586105347	0.185673162341118	66.1666641235352	15483
True	False	False	False	False	-2397.517578125	-2091.5341796875	83.1856460571289	0.80851811170578	0.953763663768768	1	59.4000015258789	4455
True	False	False	False	False	-2397.23852539063	-2498.740234375	175.244430541992	0.73998749256134	0.958272337913513	0.61231142282486	68.8164520263672	10873
True	False	False	False	False	-2396.56005859375	-2442.171875	117.569046020508	0.816733479499817	0.957141101360321	1	65.2075500488281	6912
True	False	False	False	False	-2386.00805664063	-2341.62719726563	220.719253540039	0.715651154518127	0.949862599372864	0.540830731391907	63.8743705749512	12711
True	False	False	False	False	-2390.79663085938	-2185.15014648438	190.772415161133	0.733483374118805	0.956162333488464	0.590964496135712	64.3488388061523	11068
True	False	False	False	False	-2392.255859375	-2140.5595703125	188.554138183594	0.641696929931641	0.951531946659088	0.400810033082962	60.8941192626953	10352
True	False	False	False	False	-2387.63989257813	-2231.57983398438	159.716445922852	0.820201992988586	0.963706493377686	1	63.5902786254883	9157
True	False	False	False	False	-2386.0625	-2038.77978515625	147.515884399414	0.673938751220703	0.951748609542847	0.452733039855957	56.9774436950684	7578
True	False	False	False	False	-2385.30639648438	-2407.38012695313	106.477630615234	0.730874300003052	0.952097654342651	0.582929074764252	64.03125	6147
True	False	False	False	False	-2384.49243164063	-2268.771484375	65.4393768310547	0.767979323863983	0.961863398551941	0.740759074687958	51.2033882141113	3021
True	False	False	False	False	-2384.94262695313	-2249.80932617188	78.7490768432617	0.705722391605377	0.95633727312088	0.516867816448212	54.6338043212891	3879
True	False	False	False	False	-2382.77685546875	-2634.68994140625	283.940338134766	0.518481254577637	0.898539483547211	0.263451159000397	114.84375	29400
True	False	False	False	False	-2379.00439453125	-2542.18481445313	214.064392089844	0.525414049625397	0.893064856529236	0.269563049077988	65.7927474975586	12698
True	False	False	False	False	-2381.74194335938	-1981.83166503906	55.4570960998535	0.731203615665436	0.929206728935242	0.583928167819977	51.8199996948242	2591
True	False	False	False	False	-2381.22216796875	-2425.04541015625	94.2770690917969	0.636333703994751	0.954675555229187	0.393092930316925	58.1882362365723	4946
True	False	False	False	False	-2379.3115234375	-1968.927734375	67.6576614379883	0.85745632648468	0.967569947242737	1	56.163932800293	3426
True	False	False	False	False	-2378.96826171875	-2673.7587890625	163.043869018555	0.595443308353424	0.94242388010025	0.340670734643936	152.122451782227	22362
True	False	False	False	False	-2337.93798828125	-2666.626953125	171.917007446289	0.675487756729126	0.946004509925842	0.455510288476944	80.4709701538086	12473
True	False	False	False	False	-2376.7451171875	-2287.73852539063	232.919815063477	0.53946578502655	0.940933644771576	0.282395780086517	63.3714294433594	13308
True	False	False	False	False	-2375.43408203125	-2128.24755859375	86.513069152832	0.870472490787506	0.971104025840759	1	58.4102554321289	4556
True	False	False	False	False	-2371.666015625	-2662.61596679688	54.3479537963867	0.758865714073181	0.963746070861816	0.689475536346436	103.755104064941	5084
True	False	False	False	False	-2362.08642578125	-2646.65893554688	166.371292114258	0.718682765960693	0.946356892585754	0.54864364862442	88.7799987792969	13317
True	False	False	False	False	-2368.87573242188	-2619.56396484375	46.5839614868164	0.786822140216827	0.944926857948303	1	57.3095245361328	2407
True	False	False	False	False	-2367.77880859375	-2461.51098632813	383.763122558594	0.289894819259644	0.853836297988892	0.11464785784483	114.895950317383	39754
True	False	False	False	False	-2366.77172851563	-2411.47973632813	11.0914192199707	0.619482219219208	0.931919693946838	0.37021940946579	43.2999992370605	433
True	False	False	False	False	-2368.8486328125	-2363.91064453125	249.556930541992	0.559111058712006	0.911648631095886	0.301434338092804	75.075553894043	16892
True	False	False	False	False	-2366.36108398438	-2436.81860351563	216.282684326172	0.378832429647446	0.8929323554039	0.163140416145325	79.9384613037109	15588
True	False	False	False	False	-2364.337890625	-2578.2197265625	279.503784179688	0.499811589717865	0.877359926700592	0.24765345454216	69.0555572509766	17402
True	False	False	False	False	-2364.32568359375	-2500.7080078125	163.043869018555	0.730571746826172	0.949623346328735	0.582015097141266	78.0068054199219	11467
True	False	False	False	False	-2361.5712890625	-2253.54614257813	127.551322937012	0.77388209104538	0.944931328296661	0.783978283405304	57.1217384338379	6569
True	False	False	False	False	-2362.8154296875	-2003.88195800781	147.515884399414	0.739000082015991	0.955098927021027	0.608938932418823	57.3533821105957	7628
True	False	False	False	False	-2362.40966796875	-2180.24365234375	202.97297668457	0.688367664813995	0.961964905261993	0.479851514101028	68.021858215332	12448
True	False	False	False	False	-2361.36108398438	-2482.87475585938	151.952453613281	0.61028641462326	0.949518024921417	0.35852438211441	115.781021118164	15862
True	False	False	False	False	-2355.59228515625	-2308.44311523438	247.338653564453	0.568907141685486	0.933324933052063	0.311459094285965	63.8834075927734	14246
True	False	False	False	False	-2355.904296875	-2071.89331054688	147.515884399414	0.848385870456696	0.961592078208923	1	66.7593994140625	8879
True	False	False	False	False	-2350.47119140625	-1947.0908203125	59.8936653137207	0.75905966758728	0.957386434078217	0.690436720848083	52.5740737915039	2839
True	False	False	False	False	-2349.74194335938	-2626.84106445313	105.36848449707	0.675420701503754	0.948587834835052	0.455389380455017	57.705265045166	5482
True	False	False	False	False	-2342.703125	-2615.09008789063	22.1828384399414	0.598902344703674	0.934724569320679	0.344725489616394	43.3499984741211	867
True	False	False	False	False	-2342.95751953125	-2512.79809570313	260.648345947266	0.7092444896698	0.9525386095047	0.52510279417038	74.1787261962891	17432
True	False	False	False	False	-2342.56811523438	-2415.55688476563	160.825576782227	0.525761723518372	0.92821079492569	0.269873231649399	53.9172401428223	7818
True	False	False	False	False	-2348.91796875	-2341.1533203125	195.208984375	0.704208076000214	0.94713681936264	0.513410031795502	64.6704559326172	11382
True	False	False	False	False	-2349.23217773438	-2022.5849609375	135.315322875977	0.790392696857452	0.957242965698242	1	48.7377052307129	5946
True	False	False	False	False	-2347.00805664063	-2374.06518554688	186.335845947266	0.762245774269104	0.957234621047974	0.70693165063858	64.0059509277344	10753
True	False	False	False	False	-2342.48071289063	-2249.9072265625	103.150199890137	0.756144464015961	0.962114334106445	0.676453411579132	48.2903213500977	4491
True	False	False	False	False	-2340.4404296875	-1899.89428710938	119.787330627441	0.707465767860413	0.92622435092926	0.520909607410431	55.3240737915039	5975
True	False	False	False	False	-2339.1689453125	-2483.85815429688	159.716445922852	0.633259892463684	0.945759415626526	0.388770014047623	72.8888854980469	10496
True	False	False	False	False	-2338.00756835938	-2442.927734375	212.955261230469	0.470662444829941	0.845800220966339	0.224713116884232	73.6927108764648	14149
True	False	False	False	False	-2337.06103515625	-2199.42041015625	171.917007446289	0.68163388967514	0.948173761367798	0.466836243867874	62.7935485839844	9733
True	False	False	False	False	-2336.73999023438	-1961.07702636719	125.333038330078	0.790439307689667	0.957675635814667	1	67.6283187866211	7642
True	False	False	False	False	-2336.63427734375	-2582.4501953125	180.790130615234	0.518214702606201	0.939305484294891	0.263218939304352	67.5153350830078	11005
True	False	False	False	False	-2330.2568359375	-2537.17431640625	158.607299804688	0.734701037406921	0.933916032314301	0.594812333583832	90.9720306396484	13009
True	False	False	False	False	-2332.94702148438	-1928.28247070313	164.153015136719	0.749946892261505	0.952797591686249	0.649543106555939	61.6418914794922	9123
True	False	False	False	False	-2326.79614257813	-2402.18725585938	113.132476806641	0.733632326126099	0.948219001293182	0.591431677341461	57.1666679382324	5831
True	False	False	False	False	-2325.97045898438	-2694.90869140625	119.787330627441	0.832143545150757	0.957141101360321	1	106.740737915039	11528
True	False	False	False	False	-2316.99169921875	-2636.02172851563	235.138092041016	0.67922979593277	0.950245440006256	0.462346076965332	75.4669799804688	15999
True	False	False	False	False	-2316.29931640625	-2448.29150390625	167.480438232422	0.747460305690765	0.950999557971954	0.639637768268585	100.311256408691	15147
True	False	False	False	False	-2324.52905273438	-2273.6201171875	157.498153686523	0.800518333911896	0.976237893104553	1	54.9507026672363	7803
True	False	False	False	False	-2319.47094726563	-2251.6748046875	135.315322875977	0.76977926492691	0.961215615272522	0.752817690372467	59.6803283691406	7281
True	False	False	False	False	-2322.29370117188	-2221.91674804688	144.188446044922	0.665203630924225	0.961255669593811	0.437609136104584	51.8076934814453	6735
True	False	False	False	False	-2318.53344726563	-2202.6142578125	67.6576614379883	0.741976678371429	0.941413700580597	0.619263112545013	49.0163917541504	2990
True	False	False	False	False	-2319.64208984375	-2015.53198242188	135.315322875977	0.749961793422699	0.953589022159576	0.649603843688965	46.5983619689941	5685
True	False	False	False	False	-2319.78881835938	-1974.94055175781	140.861022949219	0.78069794178009	0.952194273471832	0.856390178203583	92.7401580810547	11778
True	False	False	False	False	-2316.34765625	-2163.52221679688	184.117568969727	0.658481895923615	0.948537409305573	0.426545202732086	66.0180740356445	10959
True	False	False	False	False	-2313.318359375	-2586.58251953125	303.904907226563	0.594815373420715	0.952659964561462	0.339941203594208	77.1459884643555	21138
True	False	False	False	False	-2309.44653320313	-2467.96533203125	236.24723815918	0.7571821808815	0.95997542142868	0.68132096529007	88.3286361694336	18814
True	False	False	False	False	-2313.30322265625	-2384.45043945313	208.518692016602	0.539342641830444	0.906040012836456	0.282280594110489	61.388298034668	11541
True	False	False	False	False	-2312.3193359375	-2345.25537109375	187.44499206543	0.696643650531769	0.943564236164093	0.496823012828827	73.9704132080078	12501
True	False	False	False	False	-2311.9150390625	-2323.81762695313	139.751892089844	0.617744445800781	0.929348886013031	0.367969512939453	62.4285697937012	7866
True	False	False	False	False	-2311.83447265625	-2239.2080078125	48.80224609375	0.728147208690643	0.964812338352203	0.574816465377808	45.6818199157715	2010
True	False	False	False	False	-2311.24438476563	-2418.84375	192.990692138672	0.702273726463318	0.950275540351868	0.509062170982361	81.212646484375	14131
True	False	False	False	False	-2307.31860351563	-2696.96435546875	342.724853515625	0.351167261600494	0.88481467962265	0.147079065442085	94.3495178222656	29154
True	False	False	False	False	-2297.34448242188	-2612.68188476563	268.412353515625	0.675174176692963	0.930222511291504	0.454945594072342	80	19360
True	False	False	False	False	-2306.6396484375	-2541.12255859375	159.716445922852	0.754574596881866	0.95950448513031	0.669301986694336	97.1458358764648	13989
True	False	False	False	False	-2303.06494140625	-2510.1875	250.666076660156	0.718506336212158	0.959727466106415	0.548181891441345	71.4778747558594	16154
True	False	False	False	False	-2302.24853515625	-2441.60034179688	87.6222152709961	0.6823810338974	0.915890336036682	0.468247920274734	132.417724609375	10461
True	False	False	False	False	-2296.203125	-2324.51196289063	99.8227767944336	0.81229829788208	0.960083663463593	1	63.4333343505859	5709
True	False	False	False	False	-2295.7802734375	-2744.76928710938	509.096160888672	0.262381613254547	0.86201024055481	0.101295813918114	151.714599609375	69637
True	False	False	False	False	-2245.71459960938	-2751.08349609375	158.607299804688	0.749334454536438	0.960258781909943	0.647060871124268	75.4335632324219	10787
True	False	False	False	False	-2278.546875	-2698.26977539063	218.500961303711	0.655465304851532	0.933271944522858	0.421729058027267	119.192893981934	23481
True	False	False	False	False	-2289.630859375	-2370.32348632813	220.719253540039	0.583668291568756	0.943953692913055	0.327312469482422	61.3015060424805	12199
True	False	False	False	False	-2295.74365234375	-2290.32836914063	175.244430541992	0.540167987346649	0.935821712017059	0.283053427934647	53.5063285827637	8454
True	False	False	False	False	-2291.39892578125	-2270.73510742188	90.9496383666992	0.763890326023102	0.961163997650146	0.716026604175568	56.426830291748	4627
True	False	False	False	False	-2292.85766601563	-2009.90270996094	131.987884521484	0.779522478580475	0.950650691986084	0.840783715248108	60.7731094360352	7232
True	False	False	False	False	-2288.69287109375	-1974.86218261719	148.625015258789	0.77451878786087	0.940584003925323	0.789397180080414	84.5671615600586	11332
True	False	False	False	False	-2286.013671875	-2657.71337890625	144.188446044922	0.8383908867836	0.962809503078461	1	77.1461563110352	10029
True	False	False	False	False	-2282.36596679688	-2637.91943359375	97.6044921875	0.632937669754028	0.940934598445892	0.38832101225853	54.1136360168457	4762
True	False	False	False	False	-2273.60620117188	-2578.83471679688	241.792938232422	0.753803789615631	0.945352911949158	0.665879309177399	75.3165130615234	16419
True	False	False	False	False	-2285.078125	-2545.78662109375	163.043869018555	0.752191781997681	0.964327752590179	0.658897221088409	84.5442199707031	12428
True	False	False	False	False	-2275.27026367188	-2458.19409179688	280.612915039063	0.819546520709991	0.950564444065094	1	80.1976318359375	20290
True	False	False	False	False	-2280.01928710938	-2315.1220703125	116.459907531738	0.706587970256805	0.927892446517944	0.518866300582886	63.5904769897461	6677
True	False	False	False	False	-2283.40185546875	-2257.03857421875	72.0942230224609	0.710782587528229	0.971396505832672	0.528787314891815	45.3692321777344	2949
True	False	False	False	False	-2276.74340820313	-2350.71142578125	100.931915283203	0.847731947898865	0.961163997650146	1	56.6153831481934	5152
True	False	False	False	False	-2272.1318359375	-2289.30688476563	146.40673828125	0.58579409122467	0.935643017292023	0.329675167798996	50.7575759887695	6700
True	False	False	False	False	-2276.42700195313	-2244.22314453125	79.8582229614258	0.670732975006104	0.935207486152649	0.447078943252563	44.1388893127441	3178
True	False	False	False	False	-2270.49267578125	-2634.091796875	46.5839614868164	0.752402067184448	0.955260276794434	0.659794867038727	47.761905670166	2006
True	False	False	False	False	-2269.56982421875	-2532.28369140625	66.5485153198242	0.637718021869659	0.934424698352814	0.395063251256943	51.1666679382324	3070
True	False	False	False	False	-2270.15087890625	-2334.22729492188	90.9496383666992	0.815059661865234	0.951321005821228	1	54.6219520568848	4479
True	False	False	False	False	-2269.95654296875	-2491.8525390625	225.155807495117	0.782060861587524	0.951492130756378	0.877606451511383	67.5221710205078	13707
True	False	False	False	False	-2269.853515625	-2425.58959960938	184.117568969727	0.664196252822876	0.94713681936264	0.435920625925064	66.1807250976563	10986
True	False	False	False	False	-2269.31201171875	-2737.40405273438	241.792938232422	0.790455520153046	0.939261734485626	1	124.183486938477	27072
True	False	False	False	False	-2249.47778320313	-2685.84448242188	236.24723815918	0.754628717899323	0.968819975852966	0.669544577598572	92.5868530273438	19721
True	False	False	False	False	-2257.00317382813	-2608.24291992188	76.5307922363281	0.663790941238403	0.947897672653198	0.435244381427765	56.6231880187988	3907
True	False	False	False	False	-2268.74365234375	-2367.29833984375	68.7667999267578	0.727385580539703	0.954490661621094	0.572600066661835	51.9032249450684	3218
True	False	False	False	False	-2268.5263671875	-2598.94409179688	90.9496383666992	0.826298654079437	0.97075629234314	1	59.6585350036621	4892
True	False	False	False	False	-2265.87353515625	-2553.43725585938	135.315322875977	0.712555587291718	0.942106127738953	0.533104717731476	72.3442611694336	8826
True	False	False	False	False	-2266.12841796875	-2405.11181640625	190.772415161133	0.740084707736969	0.958353757858276	0.612646222114563	73.7441864013672	12684
True	False	False	False	False	-2258.12329101563	-2374.32836914063	66.5485153198242	0.798536419868469	0.968444228172302	1	50.7999992370605	3048
True	False	False	False	False	-2257.55078125	-2303.57690429688	169.698715209961	0.589435040950775	0.94284850358963	0.333771020174026	53.9019622802734	8247
True	False	False	False	False	-2253.55224609375	-2653.517578125	194.099838256836	0.627206861972809	0.951524078845978	0.380459159612656	109.462860107422	19156
True	False	False	False	False	-2248.81494140625	-2563.09057617188	195.208984375	0.798543214797974	0.960127413272858	1	79.6193161010742	14013
True	False	False	False	False	-2247.150390625	-2345.48876953125	116.459907531738	0.764054596424103	0.955314457416534	0.716959476470947	56.9428558349609	5979
True	False	False	False	False	-2249.2900390625	-2258.74169921875	217.391815185547	0.564716339111328	0.918311178684235	0.307124406099319	50.7244911193848	9942
True	False	False	False	False	-2243.89111328125	-2529.71215820313	46.5839614868164	0.823659300804138	0.955680787563324	1	41.0952377319336	1726
True	False	False	False	False	-2241.30297851563	-2492.73486328125	291.704345703125	0.578289389610291	0.927969217300415	0.321426063776016	74.6311798095703	19628
True	False	False	False	False	-2243.55517578125	-2391.17724609375	145.297592163086	0.642258167266846	0.940213859081268	0.401630789041519	54.5954208374023	7152
True	False	False	False	False	-2240.6630859375	-2426.4423828125	388.199676513672	0.33793568611145	0.868929088115692	0.139729350805283	70.0742874145508	24526
True	False	False	False	False	-2239.5859375	-2794.37475585938	227.374099731445	0.664059460163116	0.949571549892426	0.435692131519318	178.600006103516	36613
True	False	False	False	False	-2212.3125	-2795.61865234375	42.1473922729492	0.680744707584381	0.955260276794434	0.465166300535202	74.9473648071289	2848
True	False	False	False	False	-2232.52490234375	-2773.74169921875	42.1473922729492	0.640076875686646	0.948734700679779	0.398454904556274	68.184211730957	2591
True	False	False	False	False	-2229.779296875	-2622.71875	169.698715209961	0.664282858371735	0.935248970985413	0.436065375804901	96.3986892700195	14749
True	False	False	False	False	-2233.71801757813	-2356.89697265625	188.554138183594	0.60432380437851	0.943551361560822	0.351207703351974	61.264705657959	10415
True	False	False	False	False	-2235.111328125	-2057.2109375	93.1679229736328	0.647222757339478	0.871037483215332	0.40900582075119	67.273811340332	5651
True	False	False	False	False	-2233.31079101563	-2597.07568359375	210.736968994141	0.783208847045898	0.951438546180725	0.899701058864594	91.6684188842773	17417
True	False	False	False	False	-2224.6533203125	-2554.65625	51.0205307006836	0.612211227416992	0.944521903991699	0.360930055379868	56.4130439758301	2595
True	False	False	False	False	-2231.71142578125	-2325.64990234375	183.008422851563	0.76558256149292	0.948399066925049	0.725864291191101	59.7757568359375	9863
True	False	False	False	False	-2231.08227539063	-2298.79272460938	153.061584472656	0.676577270030975	0.943974673748016	0.457481801509857	57.7173919677734	7965
True	False	False	False	False	-2226.62036132813	-2514.10522460938	176.353576660156	0.699224472045898	0.953869760036469	0.502358973026276	60.1949691772461	9571
True	False	False	False	False	-2221.08520507813	-2439.7978515625	180.790130615234	0.732787251472473	0.941063106060028	0.588793098926544	87.3435592651367	14237
True	False	False	False	False	-2219.25048828125	-2751.13403320313	272.848907470703	0.483731597661972	0.875365257263184	0.234756141901016	74.1991882324219	18253
True	False	False	False	False	-2214.1142578125	-2645.95556640625	173.026138305664	0.740397691726685	0.932243227958679	0.613727450370789	97.4679489135742	15205
True	False	False	False	False	-2214.68676757813	-2543.654296875	206.300399780273	0.576055884361267	0.92310243844986	0.31901940703392	66.1989212036133	12313
True	False	False	False	False	-2216.291015625	-1960.5234375	99.8227767944336	0.744696021080017	0.934998273849487	0.629131495952606	51.9555549621582	4676
True	False	False	False	False	-2212.59155273438	-2382.4189453125	290.595184326172	0.28544807434082	0.811062574386597	0.11244311183691	59.0954208374023	15483
True	False	False	False	False	-2211.7744140625	-2616.93359375	139.751892089844	0.754863798618317	0.950051963329315	0.67060112953186	103.746032714844	13072
True	False	False	False	False	-2208.3642578125	-2771.4755859375	122.005615234375	0.522075295448303	0.891641795635223	0.266602218151093	58.4000015258789	6424
True	False	False	False	False	-2200.23681640625	-2709.59741210938	170.807861328125	0.714543700218201	0.945473730564117	0.538038432598114	68.5649337768555	10559
True	False	False	False	False	-2204.78344726563	-2522.06860351563	137.533599853516	0.468061298131943	0.89587265253067	0.222758457064629	53.9758071899414	6693
True	False	False	False	False	-2205.265625	-2297.94384765625	189.663269042969	0.684202194213867	0.946064114570618	0.471722036600113	58.2923965454102	9968
True	False	False	False	False	-2204.6328125	-2485.71435546875	199.645553588867	0.751296818256378	0.965007722377777	0.655118405818939	62.7888870239258	11302
True	False	False	False	False	-2203.19287109375	-2341.87109375	169.698715209961	0.644287884235382	0.951594054698944	0.404620975255966	57.3333320617676	8772
True	False	False	False	False	-2202.86694335938	-2689.3740234375	160.825576782227	0.846889853477478	0.963248133659363	1	70.7517242431641	10259
True	False	False	False	False	-2199.3876953125	-2603.94213867188	108.695907592773	0.796797394752502	0.962114334106445	1	76.5306091308594	7500
True	False	False	False	False	-2202.44799804688	-2576.50854492188	12.2005615234375	0.768196105957031	0.939064502716064	0.742168962955475	41.7272720336914	459
True	False	False	False	False	-2197.2197265625	-2450.01171875	256.211791992188	0.49383482336998	0.820271134376526	0.242786824703217	74.1168823242188	17121
True	False	False	False	False	-2202.30102539063	-2412.16577148438	27.7285480499268	0.691563129425049	0.940220415592194	0.486269682645798	47.9199981689453	1198
True	False	False	False	False	-2195.5966796875	-2830.39453125	159.716445922852	0.765261650085449	0.961812317371368	0.723958730697632	158.4375	22815
True	False	False	False	False	-2167.27807617188	-2810.04614257813	180.790130615234	0.732787251472473	0.946900904178619	0.588793098926544	75.7791442871094	12352
True	False	False	False	False	-2186.5068359375	-2647.99755859375	104.259346008301	0.77779358625412	0.952349483966827	0.82083135843277	53.861701965332	5063
True	False	False	False	False	-2192.30981445313	-2563.78295898438	174.135284423828	0.854818761348724	0.970309793949127	1	59.2866249084473	9308
True	False	False	False	False	-2190.93701171875	-2509.19946289063	135.315322875977	0.68776923418045	0.946372330188751	0.478667497634888	51.1721305847168	6243
True	False	False	False	False	-2189.11328125	-2411.20727539063	148.625015258789	0.564278304576874	0.87921929359436	0.306675344705582	57.1268653869629	7655
True	False	False	False	False	-2186.21069335938	-2795.93579101563	164.153015136719	0.775534987449646	0.966476440429688	0.798458695411682	70.6486511230469	10456
True	False	False	False	False	-2180.8037109375	-2783.94677734375	42.1473922729492	0.796495378017426	0.954181313514709	1	61.4736824035645	2336
True	False	False	False	False	-2185.09814453125	-2733.82006835938	206.300399780273	0.714052736759186	0.949300229549408	0.536810696125031	74.1505355834961	13792
True	False	False	False	False	-2185.9755859375	-2620.43579101563	107.586769104004	0.802616775035858	0.95396763086319	1	64.7113418579102	6277
True	False	False	False	False	-2185.71020507813	-2391.51025390625	95.3862075805664	0.776196181774139	0.960083663463593	0.804659724235535	68.6860427856445	5907
True	False	False	False	False	-2185.16455078125	-2296.44946289063	164.153015136719	0.786518931388855	0.957384765148163	1	62.9324340820313	9314
True	False	False	False	False	-2180.60815429688	-2592.04809570313	198.536407470703	0.787177205085754	0.956717729568481	1	100.748603820801	18034
True	False	False	False	False	-2173.296875	-2547.63891601563	123.114753723145	0.807714879512787	0.964158892631531	1	53.2522506713867	5911
True	False	False	False	False	-2178.74145507813	-2374.72143554688	113.132476806641	0.795443058013916	0.955311119556427	1	55.735294342041	5685
True	False	False	False	False	-2176.37451171875	-2528.43090820313	125.333038330078	0.790439307689667	0.946028470993042	1	84.4778747558594	9546
True	False	False	False	False	-2173.177734375	-2666.15087890625	248.447799682617	0.645390093326569	0.955122888088226	0.406259149312973	65.7276763916016	14723
True	False	False	False	False	-2171.56884765625	-2767.29516601563	187.44499206543	0.828562021255493	0.96031379699707	1	79.4141998291016	13421
True	False	False	False	False	-2160.28759765625	-2700.828125	201.863830566406	0.728215157985687	0.955339074134827	0.575015306472778	76.1483535766602	13859
True	False	False	False	False	-2169.69775390625	-2006.30090332031	146.40673828125	0.779091417789459	0.953156709671021	0.835518538951874	65.0530319213867	8587
True	False	False	False	False	-2168.7958984375	-2632.3583984375	183.008422851563	0.455674409866333	0.922871887683868	0.213641494512558	64	10560
True	False	False	False	False	-2164.01586914063	-2506.271484375	200.754699707031	0.38940504193306	0.756507098674774	0.16954530775547	61.2486190795898	11086
True	False	False	False	False	-2163.05688476563	-2468.12280273438	333.851715087891	0.523376166820526	0.926053524017334	0.267751932144165	75.1162796020508	22610
True	False	False	False	False	-2160.93579101563	-2434.40283203125	255.102645874023	0.446827977895737	0.888237476348877	0.207315698266029	61.8782615661621	14232
True	False	False	False	False	-2159.90283203125	-1982.79248046875	61.0028076171875	0.804323971271515	0.96172833442688	1	47.4181823730469	2608
True	False	False	False	False	-2159.71997070313	-2863.60791015625	165.262145996094	0.546619236469269	0.947908163070679	0.289172649383545	153.053695678711	22805
True	False	False	False	False	-2118.86083984375	-2854.16186523438	160.825576782227	0.72763729095459	0.949462234973907	0.573330342769623	83.7310333251953	12141
True	False	False	False	False	-2147.44311523438	-2754.42626953125	214.064392089844	0.78862863779068	0.951575994491577	1	79.6373062133789	15370
True	False	False	False	False	-2155.98876953125	-2609.66674804688	134.206176757813	0.814258515834808	0.962010085582733	1	90.6280975341797	10966
True	False	False	False	False	-2149.77563476563	-2590.04248046875	130.878753662109	0.825414478778839	0.959779739379883	1	106.279663085938	12541
True	False	False	False	False	-2153.34838867188	-2570.34350585938	201.863830566406	0.773261785507202	0.94832569360733	0.778871893882751	77.4175796508789	14090
True	False	False	False	False	-2150.37622070313	-2529.58813476563	228.483245849609	0.762033998966217	0.952915370464325	0.705790936946869	69.5582504272461	14329
True	False	False	False	False	-2145.89697265625	-2851.27294921875	156.389007568359	0.639742016792297	0.958227276802063	0.397970765829086	89.2340393066406	12582
True	False	False	False	False	-2125.20629882813	-2825.19580078125	97.6044921875	0.408310681581497	0.914654195308685	0.181398510932922	99.3522720336914	8743
True	False	False	False	False	-2145.18212890625	-2723.30004882813	205.191253662109	0.676363348960876	0.953190982341766	0.457093477249146	69.2864837646484	12818
True	False	False	False	False	-2145.57397460938	-2673.39428710938	14.4188451766968	0.666414141654968	0.918621897697449	0.43965283036232	46.0769233703613	599
True	False	False	False	False	-2139.3271484375	-2655.68676757813	87.6222152709961	0.735943078994751	0.963592112064362	0.598804712295532	59.3797454833984	4691
True	False	False	False	False	-2145.02978515625	-2410.38842773438	198.536407470703	0.588979423046112	0.950001180171967	0.333255052566528	52.7262573242188	9438
True	False	False	False	False	-2142.07543945313	-1969.19104003906	126.442184448242	0.738563656806946	0.948897659778595	0.607464194297791	62.1578941345215	7086
True	False	False	False	False	-2140.6142578125	-2625.6162109375	175.244430541992	0.819792032241821	0.95607990026474	1	104.24683380127	16471
True	False	False	False	False	-2136.90673828125	-2478.77856445313	219.610107421875	0.487303525209427	0.877926826477051	0.237567886710167	62.7121200561523	12417
True	False	False	False	False	-2139.30810546875	-2001.63549804688	143.079315185547	0.801572740077972	0.949953258037567	1	55.6356582641602	7177
True	False	False	False	False	-2136.12377929688	-2810.65454101563	211.846115112305	0.829268157482147	0.960995733737946	1	83.1204223632813	15876
True	False	False	False	False	-2123.22900390625	-2780.88354492188	67.6576614379883	0.715653538703918	0.94246232509613	0.540836870670319	62.0491790771484	3785
True	False	False	False	False	-2133.61889648438	-2689.74780273438	158.607299804688	0.778592884540558	0.955008804798126	0.829684317111969	71.6014022827148	10239
True	False	False	False	False	-2132.24731445313	-2771.52587890625	145.297592163086	0.730973720550537	0.952574193477631	0.583230257034302	70.1374053955078	9188
True	False	False	False	False	-2120.29028320313	-2718.31713867188	210.736968994141	0.870068192481995	0.972771346569061	1	76.3000030517578	14497
True	False	False	False	False	-2128.21850585938	-2642.623046875	113.132476806641	0.795443058013916	0.964467108249664	1	83.1764678955078	8484
True	False	False	False	False	-2130.92236328125	-2062.84008789063	257.320922851563	0.529761135578156	0.889687359333038	0.273467749357224	54.159481048584	12565
True	False	False	False	False	-2130.29614257813	-2606.20727539063	122.005615234375	0.800438165664673	0.960495412349701	1	98.981819152832	10888
True	False	False	False	False	-2127.47998046875	-2547.455078125	240.683807373047	0.570891916751862	0.929685950279236	0.313536792993546	62.3686637878418	13534
True	False	False	False	False	-2126.22631835938	-2672.94995117188	104.259346008301	0.811947047710419	0.958612501621246	1	64.1914901733398	6034
True	False	False	False	False	-2121.44946289063	-2516.4052734375	163.043869018555	0.828705549240112	0.95744389295578	1	59.6530609130859	8769
True	False	False	False	False	-2118.19091796875	-2892.74877929688	117.569046020508	0.816733479499817	0.955579578876495	1	144.490570068359	15316
True	False	False	False	False	-2088.2001953125	-2891.53344726563	115.350761413574	0.801323413848877	0.963119089603424	1	101.567306518555	10563
True	False	False	False	False	-2114.33862304688	-2833.07836914063	164.153015136719	0.767906427383423	0.936093151569366	0.740287721157074	182.790542602539	27053
True	False	False	False	False	-2111.587890625	-2754.00366210938	234.028945922852	0.588684916496277	0.928883016109467	0.332922041416168	78.2085342407227	16502
True	False	False	False	False	-2116.15795898438	-2447.22338867188	261.757507324219	0.744540572166443	0.958515882492065	0.628555476665497	68.5762710571289	16184
True	False	False	False	False	-2112.35620117188	-2234.41650390625	181.899276733398	0.737282872200012	0.960310459136963	0.603190720081329	48.823169708252	8007
True	False	False	False	False	-2110.81372070313	-2688.10522460938	76.5307922363281	0.70901221036911	0.931916654109955	0.524551153182983	77.0289840698242	5315
True	False	False	False	False	-2109.69458007813	-2649.49658203125	148.625015258789	0.854764699935913	0.966442883014679	1	78.9850769042969	10584
True	False	False	False	False	-2110.47412109375	-2491.32421875	204.082122802734	0.353551089763641	0.895667493343353	0.148425236344337	57.9945640563965	10671
True	False	False	False	False	-2110.34008789063	-2472.88989257813	87.6222152709961	0.653677582740784	0.948367357254028	0.418916344642639	64.873420715332	5125
True	False	False	False	False	-2110.02172851563	-2419.89013671875	276.176330566406	0.362467020750046	0.845038890838623	0.15352189540863	56.7670669555664	14135
True	False	False	False	False	-2108.59497070313	-2628.71435546875	140.861022949219	0.674918293952942	0.945338308811188	0.454485684633255	84.2362213134766	10698
True	False	False	False	False	-2105.32568359375	-1960.53454589844	56.5662384033203	0.776553928852081	0.951258361339569	0.808126747608185	46.1176452636719	2352
True	False	False	False	False	-2105.1181640625	-2800.44482421875	242.902084350586	0.649116396903992	0.955515086650848	0.411874502897263	95.6118698120117	20939
True	False	False	False	False	-2099.73095703125	-2673.28393554688	126.442184448242	0.819941997528076	0.964366912841797	1	57.4824562072754	6553
True	False	False	False	False	-2101.2890625	-2563.3525390625	211.846115112305	0.277436405420303	0.750080466270447	0.108517162501812	61.759162902832	11796
True	False	False	False	False	-2098.7109375	-2525.04907226563	93.1679229736328	0.611243665218353	0.928639531135559	0.359718054533005	49.9166679382324	4193
True	False	False	False	False	-2101.07666015625	-2211.09765625	175.244430541992	0.800619006156921	0.961444437503815	1	58.607593536377	9260
True	False	False	False	False	-2099.65649414063	-2177.54565429688	230.701522827148	0.525488793849945	0.881309628486633	0.269629716873169	53.163459777832	11058
True	False	False	False	False	-2100.83618164063	-1944.11206054688	27.7285480499268	0.691563129425049	0.915637850761414	0.486269682645798	41.2400016784668	1031
True	False	False	False	False	-2096.7431640625	-2868.64990234375	96.4953460693359	0.821284651756287	0.973423719406128	1	116.080459594727	10099
True	False	False	False	False	-2087.890625	-2747.11645507813	197.427261352539	0.82590115070343	0.960890352725983	1	79.0730361938477	14075
True	False	False	False	False	-2096.11987304688	-2692.87890625	99.8227767944336	0.86581426858902	0.968959093093872	1	64.3666687011719	5793
True	False	False	False	False	-2096.595703125	-2586.63159179688	369.344268798828	0.296441823244095	0.873027622699738	0.117928110063076	80.0450439453125	26655
True	False	False	False	False	-2096.21997070313	-2383.54272460938	222.937530517578	0.780977606773376	0.96088433265686	0.860425651073456	61.651741027832	12392
True	False	False	False	False	-2095.189453125	-1913.92626953125	61.0028076171875	0.79117214679718	0.951740801334381	1	46.2181816101074	2542
True	False	False	False	False	-2094.0341796875	-2718.92846679688	148.625015258789	0.71211850643158	0.949289262294769	0.532033205032349	65.6194000244141	8793
True	False	False	False	False	-2090.58520507813	-2640.30322265625	98.7136306762695	0.792926847934723	0.950555145740509	1	83.1460647583008	7400
True	False	False	False	False	-2092.10961914063	-2508.95727539063	38.8199691772461	0.615669310092926	0.936109125614166	0.365307509899139	48.5142860412598	1698
True	False	False	False	False	-2093.88891601563	-2472.83154296875	124.223899841309	0.609807014465332	0.927427887916565	0.357928603887558	65.3035736083984	7314
True	False	False	False	False	-2089.57592773438	-2362.9384765625	93.1679229736328	0.725569725036621	0.952967822551727	0.567398190498352	58.4166679382324	4907
True	False	False	False	False	-2093.15405273438	-2342.36767578125	134.206176757813	0.763469576835632	0.948155403137207	0.713658273220062	57.9752082824707	7015
True	False	False	False	False	-2091.48706054688	-2156.48852539063	168.589569091797	0.815898180007935	0.964227437973022	1	57.809211730957	8787
True	False	False	False	False	-2087.62133789063	-2619.99560546875	125.333038330078	0.676981031894684	0.94535094499588	0.458216309547424	81.0442504882813	9158
True	False	False	False	False	-2087.55053710938	-2913.3076171875	78.7490768432617	0.729563295841217	0.945095837116241	0.57899397611618	131.676055908203	9349
True	False	False	False	False	-2066.21752929688	-2889.42211914063	113.132476806641	0.742224454879761	0.955314457416534	0.620144486427307	78.1372528076172	7970
True	False	False	False	False	-2086.58447265625	-2786.77221679688	208.518692016602	0.81624299287796	0.969970703125	1	91.4308547973633	17189
True	False	False	False	False	-2084.22412109375	-2445.4345703125	268.412353515625	0.505038380622864	0.889458656311035	0.251983135938644	63.8512382507324	15452
True	False	False	False	False	-2082.556640625	-2867.6357421875	307.232330322266	0.356514692306519	0.843536078929901	0.150108456611633	145.537902832031	40314
True	False	False	False	False	-2063.17309570313	-2870.18823242188	134.206176757813	0.792623698711395	0.959042251110077	1	93.6033020019531	11326
True	False	False	False	False	-2079.9990234375	-2822.23681640625	207.409545898438	0.54042911529541	0.891301035881042	0.283298492431641	64.9304809570313	12142
True	False	False	False	False	-2066.39990234375	-2778.80346679688	35.4925422668457	0.739838838577271	0.942643821239471	0.6118004322052	56.65625	1813
True	False	False	False	False	-2074.09326171875	-2732.97924804688	21.0736961364746	0.717444062232971	0.946847438812256	0.54542076587677	55.6315803527832	1057
True	False	False	False	False	-2072.2216796875	-2693.82666015625	116.459907531738	0.809028446674347	0.953371345996857	1	70.9619064331055	7451
True	False	False	False	False	-2076.828125	-2503.16381835938	196.318130493164	0.649339616298676	0.960863947868347	0.412214756011963	66.5254211425781	11775
True	False	False	False	False	-2075.3359375	-1910.36987304688	147.515884399414	0.706804156303406	0.93592095375061	0.51936799287796	57.7218055725098	7677
True	False	False	False	False	-2075.271484375	-2351.9970703125	147.515884399414	0.796800673007965	0.950858533382416	1	73.8045120239258	9816
True	False	False	False	False	-2074.4140625	-2629.20825195313	163.043869018555	0.727660059928894	0.961374282836914	0.573396384716034	98.7074813842773	14510
True	False	False	False	False	-2073.43237304688	-2528.60668945313	160.825576782227	0.308363854885101	0.868181526660919	0.124008983373642	58.186206817627	8437
True	False	False	False	False	-2071.65014648438	-2720.81298828125	141.970169067383	0.847845852375031	0.967252373695374	1	71.7734375	9187
True	False	False	False	False	-2070.53369140625	-2764.12841796875	170.807861328125	0.648498892784119	0.943459570407867	0.410935580730438	81.9415588378906	12619
True	False	False	False	False	-2052.86840820313	-2732.8603515625	137.533599853516	0.812275528907776	0.954126596450806	1	62.3548393249512	7732
True	False	False	False	False	-2069.78540039063	-2664.4501953125	232.919815063477	0.438256472349167	0.795375823974609	0.201326236128807	66.1380920410156	13889
True	False	False	False	False	-2068.51440429688	-2606.17993164063	64.3302307128906	0.771918535232544	0.958535254001617	0.768335938453674	80.8275833129883	4688
True	False	False	False	False	-2069.70751953125	-2549.72998046875	169.698715209961	0.658331155776978	0.941679775714874	0.426302343606949	61.8823547363281	9468
True	False	False	False	False	-2069.73657226563	-2205.49829101563	207.409545898438	0.562623500823975	0.963627934455872	0.304985731840134	47.5561485290527	8893
True	False	False	False	False	-2068.68798828125	-2582.93237304688	194.099838256836	0.471635580062866	0.882429361343384	0.225448057055473	80.8914260864258	14156
True	False	False	False	False	-2065.8994140625	-2462.2763671875	173.026138305664	0.606131851673126	0.939875900745392	0.353405207395554	61.8846168518066	9654
True	False	False	False	False	-2060.83447265625	-2001.931640625	107.586769104004	0.743682026863098	0.961653053760529	0.625400245189667	56.2268028259277	5454
True	False	False	False	False	-2060.0126953125	-2622.89916992188	90.9496383666992	0.730561852455139	0.956287920475006	0.581985175609589	89.4390258789063	7334
True	False	False	False	False	-2054.46899414063	-2482.10400390625	222.937530517578	0.749767661094666	0.950095593929291	0.648813724517822	72.0099487304688	14474
True	False	False	False	False	-2058.52978515625	-2413.28515625	140.861022949219	0.760854780673981	0.942769110202789	0.699559509754181	57.4645652770996	7298
True	False	False	False	False	-2054.60498046875	-2125.25415039063	188.554138183594	0.788782000541687	0.949690818786621	1	55.2117652893066	9386
True	False	False	False	False	-2054.55322265625	-2052.73681640625	240.683807373047	0.765143632888794	0.952974438667297	0.723262846469879	50.5207366943359	10963
True	False	False	False	False	-2053.18969726563	-2687.38842773438	104.259346008301	0.77779358625412	0.950061023235321	0.82083135843277	70.5	6627
True	False	False	False	False	-2052.60229492188	-2596.69873046875	89.8404998779297	0.779232859611511	0.952832698822021	0.837222635746002	75.9506149291992	6152
True	False	False	False	False	-2049.79858398438	-2942.18774414063	267.30322265625	0.506111621856689	0.938346922397614	0.252880901098251	171.116180419922	41239
True	False	False	False	False	-2028.08374023438	-2918.31762695313	251.77522277832	0.613583624362946	0.942369818687439	0.362658619880676	94.0704879760742	21354
True	False	False	False	False	-2049.33447265625	-2916.4404296875	98.7136306762695	0.759070038795471	0.954907953739166	0.690488159656525	84.0449447631836	7480
True	False	False	False	False	-2019.94104003906	-2876.80981445313	443.656768798828	0.375886410474777	0.833665728569031	0.1613829433918	89.3199996948242	35728
True	False	False	False	False	-2011.12561035156	-2865.53857421875	13.3097038269043	0.769369602203369	0.941614151000977	0.75	59.5	714
True	False	False	False	False	-2036.00146484375	-2840.63598632813	265.084930419922	0.624378561973572	0.912592709064484	0.37666380405426	74.121337890625	17715
True	False	False	False	False	-2047.92834472656	-2707.39916992188	167.480438232422	0.64155238866806	0.923984050750732	0.400599032640457	68.1655654907227	10293
True	False	False	False	False	-2048.259765625	-2017.66137695313	130.878753662109	0.794070303440094	0.966992378234863	1	47.2288131713867	5573
True	False	False	False	False	-2048.04125976563	-2654.99145507813	216.282684326172	0.619950115680695	0.904853463172913	0.370828568935394	69.8923110961914	13629
True	False	False	False	False	-2047.9658203125	-2608.78759765625	67.6576614379883	0.667042076587677	0.954203248023987	0.440719425678253	73.6721343994141	4494
True	False	False	False	False	-2046.91833496094	-1923.08862304688	150.843307495117	0.682473599910736	0.953764677047729	0.468423426151276	58.264705657959	7924
True	False	False	False	False	-2046.83520507813	-2225.83569335938	191.881561279297	0.43407329916954	0.873498797416687	0.198451325297356	50.9653167724609	8817
True	False	False	False	False	-2045.93151855469	-2807.21215820313	209.627822875977	0.564394950866699	0.925554096698761	0.306794852018356	59.4285697937012	11232
True	False	False	False	False	-2016.01696777344	-2802.79736328125	208.518692016602	0.61575722694397	0.92396342754364	0.365419745445251	69.2127685546875	13012
True	False	False	False	False	-2036.83325195313	-2601.97924804688	68.7667999267578	0.716718852519989	0.909190535545349	0.543553650379181	63.8548393249512	3959
True	False	False	False	False	-2045.88464355469	-2519.60888671875	130.878753662109	0.725372850894928	0.955561459064484	0.566841185092926	55.4661026000977	6545
True	False	False	False	False	-2044.09533691406	-2445.07275390625	262.866638183594	0.75932765007019	0.957604646682739	0.691772222518921	55.9957809448242	13271
True	False	False	False	False	-2039.54382324219	-2414.0615234375	97.6044921875	0.678042888641357	0.950895130634308	0.460158079862595	53.7159080505371	4727
True	False	False	False	False	-2043.15710449219	-1967.82116699219	143.079315185547	0.734764277935028	0.955881536006927	0.595013916492462	57.5658912658691	7426
True	False	False	False	False	-2037.54467773438	-2560.97705078125	195.208984375	0.491035759449005	0.923362672328949	0.240537732839584	55.9261360168457	9843
True	False	False	False	False	-2036.31140136719	-2029.89721679688	79.8582229614258	0.765261650085449	0.962945103645325	0.723958730697632	42.8055572509766	3082
True	False	False	False	False	-2035.390625	-2769.49560546875	235.138092041016	0.747513592243195	0.962300062179565	0.639845371246338	70.9858474731445	15049
True	False	False	False	False	-2031.25244140625	-2735.4716796875	161.934722900391	0.823068141937256	0.961221694946289	1	71.2397232055664	10401
True	False	False	False	False	-2028.10314941406	-2698.26733398438	94.2770690917969	0.817713499069214	0.956322252750397	1	79.1647033691406	6729
True	False	False	False	False	-2029.75988769531	-2511.50610351563	135.315322875977	0.76977926492691	0.971449732780457	0.752817690372467	60.2704925537109	7353
True	False	False	False	False	-2033.87023925781	-2385.95922851563	151.952453613281	0.842170178890228	0.961718082427979	1	51.2408752441406	7020
True	False	False	False	False	-2032.17456054688	-2097.94946289063	175.244430541992	0.694826781749725	0.936579465866089	0.492997974157333	42.1898727416992	6666
True	False	False	False	False	-2031.51110839844	-2065.89526367188	136.424453735352	0.756108999252319	0.944882214069366	0.676289081573486	49.8130073547363	6127
True	False	False	False	False	-2028.49291992188	-2681.86694335938	126.442184448242	0.746769428253174	0.946331381797791	0.63696414232254	85.4210510253906	9738
True	False	False	False	False	-2024.42980957031	-2618.38940429688	413.7099609375	0.294188171625137	0.822705566883087	0.116794317960739	76.5120620727539	28539
True	False	False	False	False	-2026.54223632813	-2540.11474609375	109.805053710938	0.795083343982697	0.954649329185486	1	64.9595947265625	6431
True	False	False	False	False	-2024.39184570313	-2224.44116210938	32.1651153564453	0.568717122077942	0.930164813995361	0.311261028051376	39.5862083435059	1148
True	False	False	False	False	-2026.39099121094	-2045.31958007813	89.8404998779297	0.744702398777008	0.957300961017609	0.629155278205872	43.2839508056641	3506
True	False	False	False	False	-2025.96166992188	-1978.32312011719	43.256534576416	0.779702305793762	0.949179470539093	0.843046307563782	51.7179489135742	2017
True	False	False	False	False	-2024.36083984375	-2486.54321289063	161.934722900391	0.715799152851105	0.945196151733398	0.541206359863281	53.5410957336426	7817
True	False	False	False	False	-2019.46594238281	-2454.44946289063	124.223899841309	0.688489496707916	0.944642901420593	0.48009330034256	51.4017868041992	5757
True	False	False	False	False	-2021.22302246094	-2404.49584960938	178.571853637695	0.76115208864212	0.959805727005005	0.701111733913422	56.9192543029785	9164
True	False	False	False	False	-2019.61730957031	-1969.27136230469	26.6194076538086	0.583850502967834	0.918112576007843	0.327514171600342	48.375	1161
True	False	False	False	False	-2018.97912597656	-2587.35327148438	88.7313537597656	0.691018760204315	0.949661195278168	0.485164731740952	55.1375007629395	4411
True	False	False	False	False	-2014.2236328125	-1999.16015625	188.554138183594	0.647128283977509	0.917405903339386	0.408863484859467	45.4117660522461	7720
True	False	False	False	False	-2012.36962890625	-2706.54443359375	169.698715209961	0.716570138931274	0.953402757644653	0.543172597885132	94.0457534790039	14389
True	False	False	False	False	-2012.001953125	-2654.5791015625	297.250030517578	0.611965477466583	0.87645149230957	0.360621631145477	72.2462692260742	19362
True	False	False	False	False	-2009.63305664063	-2114.68212890625	199.645553588867	0.711473345756531	0.957192480564117	0.53046041727066	73.4444427490234	13220
True	False	False	False	False	-2009.57397460938	-2836.88012695313	226.264953613281	0.665999054908752	0.94588440656662	0.438950270414352	77.1715698242188	15743
True	False	False	False	False	-2007.77221679688	-2763.50708007813	130.878753662109	0.717649579048157	0.946260929107666	0.545952379703522	90.6355895996094	10695
True	False	False	False	False	-2008.48059082031	-2566.1396484375	120.896469116211	0.741812705993652	0.965338468551636	0.618682026863098	54.8807334899902	5982
True	False	False	False	False	-2009.21350097656	-2025.86608886719	179.680999755859	0.776177406311035	0.949387013912201	0.804480254650116	49.1296310424805	7959
True	False	False	False	False	-2008.90734863281	-2205.2578125	226.264953613281	0.648563206195831	0.933193743228912	0.41103321313858	54.9411773681641	11208
True	False	False	False	False	-2007.66662597656	-2065.1171875	110.914192199707	0.779846131801605	0.962896168231964	0.844886004924774	45.5900001525879	4559
True	False	False	False	False	-2005.30578613281	-2736.88989257813	154.17073059082	0.845366835594177	0.962497055530548	1	63.4676246643066	8822
True	False	False	False	False	-2003.35266113281	-2588.64575195313	74.3125076293945	0.747713565826416	0.930926561355591	0.640626013278961	64.6865692138672	4334
True	False	False	False	False	-2003.69140625	-2386.93334960938	98.7136306762695	0.8182532787323	0.957300961017609	1	74.730339050293	6651
True	False	False	False	False	-2003.10681152344	-2970.70849609375	149.734161376953	0.77224063873291	0.953884184360504	0.770801424980164	162.548141479492	21944
True	False	False	False	False	-1973.796875	-2993.720703125	217.391815185547	0.647018849849701	0.924107491970062	0.40869876742363	151.795913696289	29752
True	False	False	False	False	-1990.0087890625	-2984.41162109375	82.0765075683594	0.735541641712189	0.953829169273376	0.597506582736969	126.621620178223	9370
True	False	False	False	False	-1981.52966308594	-2946.09790039063	145.297592163086	0.679700970649719	0.939777195453644	0.463219910860062	100.778625488281	13202
True	False	False	False	False	-2001.0966796875	-2937.32299804688	115.350761413574	0.534328043460846	0.922036528587341	0.277632147073746	92.9038467407227	9662
True	False	False	False	False	-1992.53173828125	-2921.59350585938	110.914192199707	0.827440023422241	0.961780726909637	1	93	9300
True	False	False	False	False	-1983.59375	-2876.93994140625	547.916137695313	0.369369804859161	0.803820788860321	0.15753635764122	126.004051208496	62246
True	False	False	False	False	-1981.93579101563	-2844.80444335938	127.551322937012	0.657834649085999	0.925676643848419	0.425504207611084	82.7130432128906	9512
True	False	False	False	False	-1962.904296875	-2962.03173828125	122.005615234375	0.823490679264069	0.954038023948669	1	97.9545440673828	10775
True	False	False	False	False	-1957.72241210938	-2941.66748046875	267.30322265625	0.451048314571381	0.872731924057007	0.210314825177193	131.385894775391	31664
True	False	False	False	False	-1961.12841796875	-2894.28491210938	265.084930419922	0.567163586616516	0.912901937961578	0.309647142887115	96.4184112548828	23044
True	False	False	False	False	-1958.89453125	-2839.19677734375	108.695907592773	0.440571457147598	0.94134646654129	0.202930673956871	78.1122436523438	7655
True	False	False	False	False	-1951.64050292969	-2988.84619140625	63.2210922241211	0.788381993770599	0.947627902030945	1	82.6491241455078	4711
True	False	False	False	False	-1946.69738769531	-3015.68359375	117.569046020508	0.741474032402039	0.958291947841644	0.61748605966568	142.424530029297	15097
True	False	False	False	False	-1935.03063964844	-2998.6083984375	64.3302307128906	0.405712187290192	0.912633657455444	0.179737657308578	85.7931060791016	4976
True	False	False	False	False	-1929.58862304688	-2940.890625	206.300399780273	0.648362457752228	0.927769005298615	0.410728543996811	87.629035949707	16299
True	False	False	False	False	-1941.4697265625	-2842.08056640625	130.878753662109	0.785227477550507	0.956666648387909	0.970944821834564	90.0932235717773	10631
True	False	False	False	False	-1937.869140625	-2871.32202148438	288.376892089844	0.306451976299286	0.727147877216339	0.12302428483963	86.5269241333008	22497
True	False	False	False	False	-1926.68969726563	-2843.42236328125	36.6016845703125	0.691693365573883	0.942812740802765	0.486534744501114	75.2727279663086	2484
True	False	False	False	False	-1925.65368652344	-2977.61376953125	138.64274597168	0.818826138973236	0.960482001304626	1	82.1039962768555	10263
True	False	False	False	False	-1975.90209960938	-2829.93432617188	15.5279874801636	0.800106346607208	0.94487601518631	1	55.2857131958008	774
True	False	False	False	False	-1992.27258300781	-2678.59790039063	186.335845947266	0.70121031999588	0.956683993339539	0.506703972816467	86.0476226806641	14456
True	False	False	False	False	-1998.90942382813	-2506.35473632813	160.825576782227	0.623908579349518	0.933119595050812	0.376038432121277	66.5999984741211	9657
True	False	False	False	False	-1993.55200195313	-2149.90869140625	239.574661254883	0.66390061378479	0.941335380077362	0.435427129268646	79.9074096679688	17260
True	False	False	False	False	-1997.03125	-1974.34094238281	137.533599853516	0.762256264686584	0.949404835700989	0.706988096237183	55.1693534851074	6841
True	False	False	False	False	-1996.96105957031	-2093.99633789063	89.8404998779297	0.712417364120483	0.96226441860199	0.532765328884125	58.0246925354004	4700
True	False	False	False	False	-1996.36267089844	-1936.10717773438	191.881561279297	0.77479499578476	0.953940212726593	0.791807651519775	56	9688
True	False	False	False	False	-1991.98034667969	-2819.9697265625	116.459907531738	0.764054596424103	0.954685926437378	0.716959476470947	81.7809524536133	8587
True	False	False	False	False	-1960.05822753906	-2815.39306640625	232.919815063477	0.746517598628998	0.947152078151703	0.635997831821442	100.880950927734	21185
True	False	False	False	False	-1986.22058105469	-2803.22802734375	93.1679229736328	0.748380422592163	0.946501493453979	0.643250167369843	73.726188659668	6193
True	False	False	False	False	-1989.20056152344	-2778.90893554688	210.736968994141	0.639293849468231	0.956730842590332	0.397324234247208	85.273681640625	16202
True	False	False	False	False	-1968.02697753906	-2749.9560546875	189.663269042969	0.793421924114227	0.947769284248352	1	110.549705505371	18904
True	False	False	False	False	-1990.84423828125	-2714.9833984375	181.899276733398	0.76094263792038	0.950694620609283	0.700016915798187	85.6463394165039	14046
True	False	False	False	False	-1978.60571289063	-2637.17407226563	137.533599853516	0.691914021968842	0.969943284988403	0.486984550952911	80.5645141601563	9990
True	False	False	False	False	-1991.79797363281	-2534.76342773438	287.267761230469	0.383001714944839	0.853055596351624	0.165647745132446	75.8030853271484	19633
True	False	False	False	False	-1989.37731933594	-2078.61889648438	146.40673828125	0.790809690952301	0.954182624816895	1	75.6893920898438	9991
True	False	False	False	False	-1988.5888671875	-2042.37817382813	158.607299804688	0.741963624954224	0.954267740249634	0.619216978549957	63.9930076599121	9151
True	False	False	False	False	-1984.57385253906	-2182.70190429688	181.899276733398	0.637215554714203	0.943202435970306	0.394346356391907	63.4634132385254	10408
True	False	False	False	False	-1981.67944335938	-2612.173828125	137.533599853516	0.643381059169769	0.957892000675201	0.403280854225159	72.9677429199219	9048
True	False	False	False	False	-1978.81860351563	-2585.77783203125	94.2770690917969	0.757289707660675	0.956983387470245	0.681832194328308	69.2235260009766	5884
True	False	False	False	False	-1980.3955078125	-2555.73803710938	145.297592163086	0.44429737329483	0.858416855335236	0.205533355474472	66.2442779541016	8678
True	False	False	False	False	-1980.25463867188	-2373.17407226563	267.30322265625	0.391600161790848	0.896799027919769	0.170894742012024	65.3858947753906	15758
True	False	False	False	False	-1979.18774414063	-2571.36791992188	57.6753807067871	0.666414141654968	0.950421512126923	0.43965283036232	62.5	3250
True	False	False	False	False	-1975.48010253906	-2405.00439453125	90.9496383666992	0.788853049278259	0.95210999250412	1	60.1951217651367	4936
True	False	False	False	False	-1977.06127929688	-2014.86157226563	196.318130493164	0.673774719238281	0.949535548686981	0.452440679073334	67.2824859619141	11909
True	False	False	False	False	-1976.35278320313	-2089.34008789063	99.8227767944336	0.791574835777283	0.960596144199371	1	59.0666656494141	5316
True	False	False	False	False	-1974.3994140625	-2698.85986328125	148.625015258789	0.679005980491638	0.937952995300293	0.461932063102722	81.5074615478516	10922
True	False	False	False	False	-1972.43859863281	-2653.80688476563	131.987884521484	0.832409501075745	0.963371574878693	1	76.8235321044922	9142
True	False	False	False	False	-1972.42565917969	-1976.05126953125	128.660461425781	0.811424374580383	0.951108157634735	1	58.8534469604492	6827
True	False	False	False	False	-1971.69067382813	-1911.61279296875	97.6044921875	0.874698162078857	0.97701108455658	1	47.4545440673828	4176
True	False	False	False	False	-1969.31066894531	-2166.27758789063	217.391815185547	0.623129367828369	0.938745379447937	0.375004708766937	73.2091827392578	14349
True	False	False	False	False	-1966.66271972656	-2055.59375	120.896469116211	0.839848577976227	0.960910856723785	1	64.7339477539063	7056
True	False	False	False	False	-1966.34936523438	-2722.36401367188	167.480438232422	0.810530424118042	0.966610431671143	1	80.344367980957	12132
True	False	False	False	False	-1960.11901855469	-2688.65942382813	116.459907531738	0.60689902305603	0.941017985343933	0.354343086481094	76.457145690918	8028
True	False	False	False	False	-1959.34301757813	-2772.45361328125	136.424453735352	0.676515161991119	0.921199858188629	0.457368969917297	71.7642288208008	8827
True	False	False	False	False	-1944.72216796875	-2751.98876953125	53.2388153076172	0.823076725006104	0.958557844161987	1	70.8125	3399
True	False	False	False	False	-1954.74035644531	-2636.2158203125	131.987884521484	0.695033729076385	0.950119614601135	0.493430703878403	71.1848754882813	8471
True	False	False	False	False	-1958.15673828125	-2503.4208984375	96.4953460693359	0.825828194618225	0.950581789016724	1	84.3678131103516	7340
True	False	False	False	False	-1958.92456054688	-2041.22546386719	127.551322937012	0.836821675300598	0.956831932067871	1	66.9043502807617	7694
True	False	False	False	False	-1957.10534667969	-2403.90991210938	85.4039306640625	0.686015367507935	0.962716162204742	0.475228786468506	54.4935073852539	4196
True	False	False	False	False	-1954.92272949219	-2601.02319335938	187.44499206543	0.651075303554535	0.959437489509583	0.414875507354736	68.6804733276367	11607
True	False	False	False	False	-1951.39196777344	-2465.98413085938	123.114753723145	0.64830881357193	0.951479077339172	0.410647183656693	75.6576614379883	8398
True	False	False	False	False	-1954.69653320313	-2378.8037109375	120.896469116211	0.839848577976227	0.96468061208725	1	66.1467895507813	7210
True	False	False	False	False	-1954.24572753906	-2289.09594726563	163.043869018555	0.770294904708862	0.957683384418488	0.756431043148041	67.6462554931641	9944
True	False	False	False	False	-1950.65832519531	-2736.90014648438	118.678184509277	0.778608024120331	0.964158892631531	0.829857766628265	84.5700912475586	9049
True	False	False	False	False	-1949.67614746094	-2307.11450195313	171.917007446289	0.633354604244232	0.948133528232574	0.38890215754509	68.5806427001953	10630
True	False	False	False	False	-1944.27954101563	-2793.73486328125	151.952453613281	0.694207608699799	0.954063892364502	0.491707503795624	75.8540115356445	10392
True	False	False	False	False	-1936.58349609375	-2768.52905273438	93.1679229736328	0.725569725036621	0.943331718444824	0.567398190498352	76.2976226806641	6409
True	False	False	False	False	-1940.02307128906	-2710.23315429688	158.607299804688	0.678697884082794	0.952076733112335	0.461363196372986	82.7622375488281	11835
True	False	False	False	False	-1942.9482421875	-2680.36572265625	164.153015136719	0.665352821350098	0.953852653503418	0.437860190868378	74.3243255615234	11000
True	False	False	False	False	-1935.92504882813	-2638.689453125	120.896469116211	0.706170499324799	0.961292803287506	0.517900466918945	72.6055068969727	7914
True	False	False	False	False	-1939.94995117188	-2479.25756835938	141.970169067383	0.766845762729645	0.951364576816559	0.733563005924225	74.6484375	9555
True	False	False	False	False	-1941.953125	-2025.31079101563	235.138092041016	0.733056902885437	0.944278299808502	0.589631855487823	58.0047187805176	12297
True	False	False	False	False	-1938.70495605469	-2573.43383789063	261.757507324219	0.313544720411301	0.791233122348785	0.126696079969406	70.3050842285156	16592
True	False	False	False	False	-1934.01220703125	-2519.7861328125	144.188446044922	0.748169958591461	0.964867532253265	0.642418682575226	74.5615386962891	9693
True	False	False	False	False	-1937.69165039063	-2393.51025390625	149.734161376953	0.661869049072266	0.948285460472107	0.432061463594437	63.4740753173828	8569
True	False	False	False	False	-1931.95471191406	-1914.9453125	66.5485153198242	0.757159888744354	0.940326154232025	0.681215405464172	59.5666656494141	3574
True	False	False	False	False	-1930.5498046875	-2733.83154296875	77.6399383544922	0.754616916179657	0.958222687244415	0.669491648674011	69.5285720825195	4867
True	False	False	False	False	-1927.22192382813	-2620.56127929688	117.569046020508	0.676157176494598	0.948460459709167	0.456719785928726	66.698112487793	7070
True	False	False	False	False	-1929.41455078125	-2599.54272460938	54.3479537963867	0.746100842952728	0.960947930812836	0.634407699108124	60.7959175109863	2979
True	False	False	False	False	-1927.14855957031	-2502.96557617188	177.462707519531	0.616402626037598	0.929374635219574	0.366245150566101	77.65625	12425
True	False	False	False	False	-1926.4111328125	-2806.39306640625	72.0942230224609	0.646083891391754	0.934928894042969	0.407295525074005	77	5005
True	False	False	False	False	-1925.63220214844	-2760.556640625	36.6016845703125	0.691693365573883	0.945388197898865	0.486534744501114	70.8787841796875	2339
True	False	False	False	False	-1925.927734375	-2120.67016601563	134.206176757813	0.823480188846588	0.954709708690643	1	65.9504165649414	7980
True	False	False	False	False	-1925.6083984375	-2748.31811523438	69.8759460449219	0.598013520240784	0.948245167732239	0.343677669763565	70.0476226806641	4413
True	False	False	False	False	-1923.54174804688	-2670.49731445313	107.586769104004	0.705840885639191	0.956831932067871	0.517140507698059	70.8453598022461	6872
True	False	False	False	False	-1925.30346679688	-1926.65539550781	52.1296730041504	0.660663068294525	0.953168272972107	0.430083870887756	46.2765960693359	2175
True	False	False	False	False	-1924.2802734375	-1966.34313964844	155.279876708984	0.467340230941772	0.894887268543243	0.22221913933754	48.521427154541	6793
True	False	False	False	False	-1922.57299804688	-3041.26123046875	45.4748191833496	0.545666575431824	0.92952299118042	0.288260161876678	138.682922363281	5686
True	False	False	False	False	-1921.67517089844	-3021.998046875	154.17073059082	0.803418695926666	0.952291786670685	1	127.510787963867	17724
True	False	False	False	False	-1912.70971679688	-2900.36938476563	359.361999511719	0.286088049411774	0.718806385993958	0.112759284675121	82.4629592895508	26718
True	False	False	False	False	-1921.70544433594	-2714.56127929688	175.244430541992	0.645613074302673	0.957141578197479	0.406591773033142	87.0316467285156	13751
True	False	False	False	False	-1918.55358886719	-2650.95947265625	174.135284423828	0.573994874954224	0.942661941051483	0.316817700862885	91.4394912719727	14356
True	False	False	False	False	-1913.99108886719	-2846.63525390625	146.40673828125	0.73655366897583	0.948525726795197	0.60079300403595	85.636360168457	11304
True	False	False	False	False	-1912.15356445313	-2801.54272460938	107.586769104004	0.802616775035858	0.963398873806	1	78.8350524902344	7647
True	False	False	False	False	-1913.39233398438	-1911.54223632813	74.3125076293945	0.786045730113983	0.9591423869133	1	47.6417922973633	3192
True	False	False	False	False	-1912.07043457031	-2538.43017578125	99.8227767944336	0.801836133003235	0.957966983318329	1	61.4000015258789	5526
True	False	False	False	False	-2968.76928710938	-1896.56335449219	126.442184448242	0.797434329986572	0.951979696750641	1	111.333335876465	12692
True	False	False	False	False	-2986.67504882813	-1877.89025878906	160.825576782227	0.770576000213623	0.963109135627747	0.758433282375336	123.358619689941	17887
True	False	False	False	False	-3013.08081054688	-1843.35180664063	235.138092041016	0.416874378919601	0.892036616802216	0.186946675181389	124.584907531738	26412
True	False	False	False	False	-3046.7646484375	-1785.75537109375	42.1473922729492	0.628854393959045	0.913598358631134	0.382695436477661	108.605262756348	4127
True	False	False	False	False	-3063.52319335938	-1722.23522949219	103.150199890137	0.74689644575119	0.953055143356323	0.637453377246857	136.365585327148	12682
True	False	False	False	False	-3091.28759765625	-1687.89343261719	166.371292114258	0.752728283405304	0.948202073574066	0.66119509935379	141.779998779297	21267
True	False	False	False	False	-3123.326171875	-1622.35717773438	107.586769104004	0.812705516815186	0.967100620269775	1	122.216491699219	11855
True	False	False	False	False	-3145.43505859375	-1564.61987304688	506.877868652344	0.284708350896835	0.830170571804047	0.112078152596951	145.794311523438	66628
True	False	False	False	False	-3174.88061523438	-1483.14672851563	655.502868652344	0.542033493518829	0.872743666172028	0.28480863571167	163.225036621094	96466
True	False	False	False	False	-3195.94873046875	-1434.61450195313	106.477630615234	0.761617660522461	0.934110522270203	0.703567922115326	130.95832824707	12572
True	False	False	False	False	-3231.248046875	-1347.64440917969	290.595184326172	0.305926918983459	0.921825885772705	0.122754506766796	141.045806884766	36954
True	False	False	False	False	-3246.61596679688	-1301.9833984375	180.790130615234	0.508691191673279	0.938336312770844	0.255051046609879	140.343551635742	22876
True	False	False	False	False	-3259.45727539063	-1265.23706054688	221.828384399414	0.449562728404999	0.924647688865662	0.209255263209343	139.960006713867	27992
True	False	False	False	False	-3280.67309570313	-1179.90966796875	356.034576416016	0.356809765100479	0.83553159236908	0.150276646018028	142.809967041016	45842
True	False	False	False	False	-3288.52392578125	-1145.66247558594	128.660461425781	0.587796211242676	0.915910542011261	0.331919640302658	115.543106079102	13403
True	False	False	False	False	-3307.79370117188	-1076.63513183594	157.498153686523	0.712582767009735	0.932193636894226	0.533171415328979	130.852111816406	18581
True	False	False	False	False	-3313.3515625	-1033.16381835938	147.515884399414	0.680554449558258	0.959456086158752	0.464810460805893	123.142860412598	16378
True	False	False	False	False	-3331.80200195313	-983.826354980469	79.8582229614258	0.815260469913483	0.952613890171051	1	130.263885498047	9379
True	False	False	False	False	-3343.22705078125	-918.890686035156	179.680999755859	0.43478786945343	0.888956069946289	0.198940217494965	138.722229003906	22473
True	False	False	False	False	-3348.31079101563	-877.887023925781	119.787330627441	0.80851811170578	0.94788134098053	1	143.888885498047	15540
True	False	False	False	False	-3363.71630859375	-805.438293457031	185.226699829102	0.396302610635757	0.899392068386078	0.173808813095093	133.946105957031	22369
True	False	False	False	False	-3370.337890625	-728.297729492188	368.235137939453	0.25144374370575	0.759354948997498	0.0961719155311584	128.280120849609	42589
True	False	False	False	False	-3376.59301757813	-664.79541015625	272.848907470703	0.221701323986053	0.826412677764893	0.0827290415763855	106.552848815918	26212
True	False	False	False	False	-3388.38427734375	-619.864929199219	68.7667999267578	0.754140198230743	0.932623863220215	0.667366206645966	116.661293029785	7233
True	False	False	False	False	-3393.0712890625	-537.011596679688	277.285491943359	0.426761776208878	0.94211757183075	0.193499684333801	137.496002197266	34374
True	False	False	False	False	-3400.20092773438	-315.747619628906	34.3833999633789	0.770503997802734	0.956876516342163	0.757918477058411	104.580642700195	3242
True	False	False	False	False	-3398.50317382813	-492.29541015625	77.6399383544922	0.792614340782166	0.952613890171051	1	127.457145690918	8922
True	False	False	False	False	-3397.02856445313	-463.328063964844	190.772415161133	0.540907144546509	0.917072415351868	0.283747524023056	138.656982421875	23849
True	False	False	False	False	-3398.45483398438	-424.186767578125	221.828384399414	0.413720011711121	0.929667234420776	0.184889554977417	131.970001220703	26394
True	False	False	False	False	-3390.314453125	-378.503753662109	286.158630371094	0.325904101133347	0.790650486946106	0.133219599723816	113.139533996582	29190
True	False	False	False	False	-3397.15209960938	-286.862426757813	344.943145751953	0.294206291437149	0.874795019626617	0.116803415119648	131.205795288086	40805
True	False	False	False	False	-3397.42138671875	-217.653274536133	100.931915283203	0.709659993648529	0.949027419090271	0.526092648506165	126.274726867676	11491
True	False	False	False	False	-3393.6728515625	-236.738082885742	125.333038330078	0.799567699432373	0.961044549942017	1	111.336280822754	12581
True	False	False	False	False	-3393.50146484375	-350.758605957031	318.32373046875	0.533973455429077	0.895938456058502	0.277306497097015	140.777008056641	40403
True	False	False	False	False	-3392.53173828125	-163.788146972656	594.500061035156	0.251534640789032	0.877076387405396	0.096214085817337	134.481338500977	72082
True	False	False	False	False	-3389.16064453125	-83.2324600219727	54.3479537963867	0.777484655380249	0.954725384712219	0.817557096481323	117.020408630371	5734
True	False	False	False	False	-3388.53466796875	-101.168571472168	89.8404998779297	0.744702398777008	0.931481838226318	0.629155278205872	131.58024597168	10658
True	False	False	False	False	-3388.32373046875	-66.993537902832	70.9850845336914	0.778467297554016	0.951699316501617	0.828254580497742	112.4375	7196
True	False	False	False	False	-3387.12548828125	-574.25732421875	244.01123046875	0.448327630758286	0.903263688087463	0.208377555012703	120.886360168457	26595
True	False	False	False	False	-3383.58251953125	-507.539581298828	37.7108268737793	0.84506893157959	0.963647246360779	1	88.0882339477539	2995
True	False	False	False	False	-3384.24926757813	-316.749816894531	61.0028076171875	0.731991708278656	0.946574091911316	0.586336493492126	86.5818176269531	4762
True	False	False	False	False	-3384.740234375	-45.8588600158691	108.695907592773	0.768090546131134	0.957426130771637	0.741481125354767	123	12054
True	False	False	False	False	-3384.45336914063	-199.924468994141	103.150199890137	0.593232214450836	0.945862710475922	0.338110774755478	102	9486
True	False	False	False	False	-3382.61987304688	-490.570281982422	138.64274597168	0.827974438667297	0.969299852848053	1	100.248001098633	12531
True	False	False	False	False	-3382.48168945313	-640.874755859375	117.569046020508	0.861842095851898	0.971463263034821	1	117.820755004883	12489
True	False	False	False	False	-3375.509765625	-540.269104003906	92.0587844848633	0.739471137523651	0.957966983318329	0.610541462898254	93.1927719116211	7735
True	False	False	False	False	-3382.20629882813	-434.822570800781	86.513069152832	0.551913976669312	0.937774062156677	0.294301420450211	88.1410293579102	6875
True	False	False	False	False	-3381.3212890625	-268.181549072266	99.8227767944336	0.791574835777283	0.946844875812531	1	100.122222900391	9011
True	False	False	False	False	-3381.318359375	-457.233245849609	19.9645557403564	0.776177406311035	0.943199634552002	0.804480254650116	79.1111145019531	1424
True	False	False	False	False	-3376.72412109375	-246.968215942383	117.569046020508	0.658656656742096	0.94574648141861	0.426826924085617	102.62264251709	10878
True	False	False	False	False	-3379.3779296875	-9.3071460723877	353.816284179688	0.299985349178314	0.886850714683533	0.119720824062824	117.821319580078	37585
True	False	False	False	False	-3375.37426757813	42.5796508789063	90.9496383666992	0.788853049278259	0.952832698822021	1	116.878051757813	9584
True	False	False	False	False	-3374.16357421875	-701.413879394531	109.805053710938	0.624656915664673	0.959802567958832	0.377034962177277	120.666664123535	11946
True	False	False	False	False	-3371.79028320313	-620.833740234375	118.678184509277	0.810604751110077	0.97619217634201	1	99.0280380249023	10596
True	False	False	False	False	-3373.27563476563	-287.748504638672	105.36848449707	0.762958765029907	0.953055143356323	0.710821866989136	83.684211730957	7950
True	False	False	False	False	-3372.30517578125	-600.367797851563	120.896469116211	0.771264374256134	0.954439222812653	0.76343834400177	94.4770660400391	10298
True	False	False	False	False	-3370.63916015625	-327.769805908203	141.970169067383	0.795358955860138	0.953853964805603	1	90.2734375	11555
True	False	False	False	False	-3371.71313476563	-110.21435546875	176.353576660156	0.42851459980011	0.874756395816803	0.194678410887718	93.4150924682617	14853
True	False	False	False	False	-3370.43115234375	-174.045623779297	135.315322875977	0.808103084564209	0.960861563682556	1	95.1885223388672	11613
True	False	False	False	False	-3369.22705078125	-764.283996582031	104.259346008301	0.77779358625412	0.942918181419373	0.82083135843277	133.319152832031	12532
True	False	False	False	False	-3363.62622070313	-674.314758300781	70.9850845336914	0.85177218914032	0.966392040252686	1	87.015625	5569
True	False	False	False	False	-3364.96411132813	-437.806488037109	13.3097038269043	0.615151524543762	0.938069105148315	0.364647418260574	64.75	777
True	False	False	False	False	-3363.97778320313	-225.889801025391	137.533599853516	0.762256264686584	0.95416671037674	0.706988096237183	90.120964050293	11175
True	False	False	False	False	-3368.50512695313	-75.9162902832031	302.795745849609	0.548125624656677	0.933582365512848	0.290621846914291	122.706962585449	33499
True	False	False	False	False	-3368.7255859375	21.5019588470459	94.2770690917969	0.844878911972046	0.968447744846344	1	109.08235168457	9272
True	False	False	False	False	-3362.33935546875	-143.187042236328	195.208984375	0.57910829782486	0.919025480747223	0.322313904762268	89.7102279663086	15789
True	False	False	False	False	-3360.04565429688	-248.193557739258	66.5485153198242	0.693598926067352	0.941765367984772	0.490445405244827	79.6999969482422	4782
True	False	False	False	False	-3358.37353515625	-535.067687988281	23.2919807434082	0.725569725036621	0.933190703392029	0.567398190498352	65.8095245361328	1382
True	False	False	False	False	-3355.39331054688	-349.234924316406	89.8404998779297	0.768874526023865	0.94651198387146	0.74665355682373	91.6790161132813	7426
True	False	False	False	False	-3355.951171875	2.06434726715088	155.279876708984	0.744004368782043	0.946158528327942	0.626579701900482	88.8142852783203	12434
True	False	False	False	False	-3355.25830078125	-845.945434570313	283.940338134766	0.26950603723526	0.8794926404953	0.104688301682472	126.8515625	32474
True	False	False	False	False	-3347.703125	-795.099243164063	153.061584472656	0.606874048709869	0.936704039573669	0.354312479496002	94.6521759033203	13062
True	False	False	False	False	-3352.58544921875	-492.269439697266	238.465515136719	0.795326709747314	0.962915360927582	1	93.1069793701172	20018
True	False	False	False	False	-3352.66186523438	-198.449844360352	136.424453735352	0.776088893413544	0.958389520645142	0.803636133670807	89.9512176513672	11064
True	False	False	False	False	-3354.42602539063	37.1298789978027	148.625015258789	0.702173590660095	0.953286826610565	0.508839070796967	89.9029846191406	12047
True	False	False	False	False	-3351.35083007813	-305.024932861328	159.716445922852	0.65335351228714	0.937921702861786	0.418409734964371	90.375	13014
True	False	False	False	False	-3351.12255859375	-697.771057128906	86.513069152832	0.717120826244354	0.951477408409119	0.544586777687073	85.3333358764648	6656
True	False	False	False	False	-3345.91625976563	-683.502685546875	92.0587844848633	0.773206055164337	0.951156854629517	0.778420686721802	89.361442565918	7417
True	False	False	False	False	-3347.359375	-357.16796875	150.843307495117	0.675903141498566	0.953987777233124	0.456260055303574	94.9852905273438	12918
True	False	False	False	False	-3344.6025390625	-181.677108764648	129.769607543945	0.757999539375305	0.974526762962341	0.685239017009735	85.521369934082	10006
True	False	False	False	False	-3341.94506835938	-898.493896484375	72.0942230224609	0.790630877017975	0.953661262989044	1	127.923080444336	8315
True	False	False	False	False	-3340.29296875	-857.087768554688	13.3097038269043	0.615151524543762	0.938069105148315	0.364647418260574	88.0833358764648	1057
True	False	False	False	False	-3341.54711914063	-231.531616210938	248.447799682617	0.521681189537048	0.888949751853943	0.266254872083664	93.875	21028
True	False	False	False	False	-3337.31591796875	-329.039764404297	159.716445922852	0.72967803478241	0.963235259056091	0.579335868358612	75.4791641235352	10869
True	False	False	False	False	-3336.93872070313	-953.929870605469	148.625015258789	0.557255387306213	0.953917980194092	0.299576997756958	124.29850769043	16656
True	False	False	False	False	-3326.916015625	-931.515014648438	86.513069152832	0.694924652576447	0.930871486663818	0.49320250749588	105.487182617188	8228
True	False	False	False	False	-3333.60571289063	-563.779602050781	231.810668945313	0.706505835056305	0.958452820777893	0.518675923347473	88.660285949707	18530
True	False	False	False	False	-3335.80786132813	-58.1851005554199	160.825576782227	0.469700574874878	0.896633803844452	0.223988637328148	73.0068969726563	10586
True	False	False	False	False	-3335.51513671875	-272.198486328125	139.751892089844	0.766303777694702	0.957185924053192	0.730220139026642	92.1825408935547	11615
True	False	False	False	False	-3333.13647460938	-880.832824707031	103.150199890137	0.779191911220551	0.959913015365601	0.836726665496826	104.795700073242	9746
True	False	False	False	False	-3327.84521484375	-854.208801269531	9.98227787017822	0.754574596881866	0.933233201503754	0.669301986694336	69.4444427490234	625
True	False	False	False	False	-3333.0244140625	-400.769104003906	260.648345947266	0.501071512699127	0.916612088680267	0.248690739274025	91.8212738037109	21578
True	False	False	False	False	-3330.37719726563	5.10591268539429	174.135284423828	0.578775703907013	0.949684917926788	0.321952939033508	80.356689453125	12616
True	False	False	False	False	-3330.10302734375	-112.929046630859	168.589569091797	0.640076875686646	0.952474117279053	0.398454904556274	84.4144744873047	12831
True	False	False	False	False	-3329.83544921875	-628.952209472656	196.318130493164	0.67950177192688	0.942440927028656	0.462850153446198	86.8813552856445	15378
True	False	False	False	False	-3327.6455078125	-519.933044433594	263.975769042969	0.731520116329193	0.946505784988403	0.584892332553864	85.1218490600586	20259
True	False	False	False	False	-3328.71752929688	-28.6056995391846	117.569046020508	0.771331310272217	0.955942988395691	0.763932764530182	73.4433975219727	7785
True	False	False	False	False	-3325.984375	-188.174789428711	188.554138183594	0.477744162082672	0.891415119171143	0.230108246207237	82.0764694213867	13953
True	False	False	False	False	-3325.38061523438	-1013.17010498047	136.424453735352	0.676515161991119	0.953461170196533	0.457368969917297	130.365859985352	16035
True	False	False	False	False	-3305.21801757813	-1001.16168212891	89.8404998779297	0.768874526023865	0.964981913566589	0.74665355682373	82.8765411376953	6713
True	False	False	False	False	-3319.82543945313	-962.501708984375	108.695907592773	0.65948212146759	0.956423282623291	0.428161919116974	100.836730957031	9882
True	False	False	False	False	-3322.78686523438	-900.856628417969	147.515884399414	0.496114939451218	0.923476696014404	0.244633004069328	94.7744369506836	12605
True	False	False	False	False	-3324.3662109375	-743.596557617188	166.371292114258	0.645422697067261	0.952036023139954	0.406307727098465	84.9599990844727	12744
True	False	False	False	False	-3323.30029296875	-601.018127441406	186.335845947266	0.680506646633148	0.95180881023407	0.464721083641052	79.3869018554688	13337
True	False	False	False	False	-3322.93579101563	-805.131652832031	158.607299804688	0.734701037406921	0.957570433616638	0.594812333583832	99.2727279663086	14196
True	False	False	False	False	-3318.4990234375	-473.524597167969	164.153015136719	0.686704337596893	0.92834347486496	0.476574003696442	88.6013488769531	13113
True	False	False	False	False	-3322.36157226563	-437.739837646484	187.44499206543	0.711664378643036	0.948054730892181	0.530925095081329	81.3609466552734	13750
True	False	False	False	False	-3320.18627929688	-381.247467041016	209.627822875977	0.779086649417877	0.949154317378998	0.835461974143982	105.867721557617	20009
True	False	False	False	False	-3322.03076171875	-300.838470458984	262.866638183594	0.375888645648956	0.931321263313293	0.161384269595146	85.582275390625	20283
True	False	False	False	False	-3321.41967773438	-95.174430847168	169.698715209961	0.793849229812622	0.946714818477631	1	80.529411315918	12321
True	False	False	False	False	-3317.79272460938	-913.652954101563	57.6753807067871	0.791780471801758	0.964052259922028	1	89.2307662963867	4640
True	False	False	False	False	-3315.44921875	-874.284118652344	44.3656768798828	0.784437417984009	0.953189611434937	0.932413876056671	69.4749984741211	2779
True	False	False	False	False	-3316.50366210938	-654.698852539063	239.574661254883	0.699691891670227	0.947127282619476	0.503374934196472	99	21384
True	False	False	False	False	-3314.72265625	-497.799133300781	9.98227787017822	0.687235474586487	0.9244145154953	0.47761595249176	63.3333320617676	570
True	False	False	False	False	-3316.33422851563	-274.127777099609	13.3097038269043	0.685805439949036	0.934609174728394	0.474820286035538	72.9166641235352	875
True	False	False	False	False	-3315.28955078125	-253.252334594727	59.8936653137207	0.624239027500153	0.93431681394577	0.376477956771851	68.5370407104492	3701
True	False	False	False	False	-3314.60791015625	-976.303039550781	52.1296730041504	0.727891564369202	0.965959846973419	0.574070274829865	87.5957412719727	4117
True	False	False	False	False	-3309.79809570313	-758.05615234375	220.719253540039	0.766650795936584	0.961697280406952	0.732353329658508	101.462310791016	20191
True	False	False	False	False	-3310.73120117188	36.4780426025391	156.389007568359	0.66036856174469	0.941532790660858	0.429603308439255	86.361701965332	12177
True	False	False	False	False	-3308.86669921875	-348.034912109375	157.498153686523	0.630172431468964	0.948373019695282	0.384498208761215	84.0492935180664	11935
True	False	False	False	False	-3302.998046875	-220.936660766602	255.102645874023	0.435160428285599	0.831327795982361	0.199195489287376	93.5565185546875	21518
True	False	False	False	False	-3308.06591796875	-71.6304779052734	144.188446044922	0.759280562400818	0.950682699680328	0.691536962985992	73.6230773925781	9571
True	False	False	False	False	-3302.62084960938	-143.804733276367	197.427261352539	0.551279246807098	0.903774082660675	0.293681412935257	77.5112380981445	13797
True	False	False	False	False	-3302.52758789063	-1046.85571289063	103.150199890137	0.668900072574615	0.951931655406952	0.443901211023331	101.634407043457	9452
True	False	False	False	False	-3300.6669921875	-841.727294921875	214.064392089844	0.705611526966095	0.955271184444427	0.516613006591797	96.9274597167969	18707
True	False	False	False	False	-3298.83666992188	-182.739852905273	166.371292114258	0.711920857429504	0.943143546581268	0.531550288200378	80.8199996948242	12123
True	False	False	False	False	-3302.42749023438	9.09548950195313	170.807861328125	0.610880792140961	0.935320317745209	0.359264969825745	77.2402572631836	11895
True	False	False	False	False	-3298.5419921875	-444.962432861328	151.952453613281	0.780331075191498	0.958566606044769	0.851300001144409	81.4306564331055	11156
True	False	False	False	False	-3297.85034179688	-1125.38720703125	194.099838256836	0.627206861972809	0.960302233695984	0.380459159612656	145.662857055664	25491
True	False	False	False	False	-3286.59765625	-1094.04138183594	229.592376708984	0.302908033132553	0.816160500049591	0.121208719909191	87.1835784912109	18047
True	False	False	False	False	-3285.79858398438	-929.976135253906	215.173538208008	0.652752697467804	0.903790175914764	0.417472988367081	90.1546401977539	17490
True	False	False	False	False	-3296.837890625	-700.772399902344	238.465515136719	0.808737933635712	0.959970057010651	1	134.953491210938	29015
True	False	False	False	False	-3290.92895507813	-530.360473632813	241.792938232422	0.58752316236496	0.935929179191589	0.331612437963486	87.6972503662109	19118
True	False	False	False	False	-3295.77685546875	-336.903503417969	105.36848449707	0.776370167732239	0.969781994819641	0.80633556842804	90.3473663330078	8583
True	False	False	False	False	-3297.2802734375	-42.7898750305176	153.061584472656	0.661188185214996	0.951849699020386	0.430943071842194	72.4710159301758	10001
True	False	False	False	False	-3293.6357421875	46.4573516845703	163.043869018555	0.666965067386627	0.951889395713806	0.440588355064392	77.6938781738281	11421
True	False	False	False	False	-3292.29638671875	-272.213806152344	170.807861328125	0.772800981998444	0.949462234973907	0.775180578231812	93.7727279663086	14441
True	False	False	False	False	-3291.5498046875	-500.825164794922	187.44499206543	0.733750343322754	0.950647532939911	0.591802597045898	83.8816604614258	14176
True	False	False	False	False	-3288.92749023438	-414.479309082031	174.135284423828	0.787855565547943	0.959327280521393	1	86.6751556396484	13608
True	False	False	False	False	-3288.92529296875	-577.8818359375	222.937530517578	0.674086630344391	0.94014972448349	0.452996850013733	87.5970153808594	17607
True	False	False	False	False	-3288.146484375	-316.470855712891	99.8227767944336	0.801836133003235	0.962020635604858	1	74.2333297729492	6681
True	False	False	False	False	-3287.24340820313	-879.216064453125	208.518692016602	0.642731487751007	0.954304277896881	0.402325093746185	87.1010665893555	16375
True	False	False	False	False	-3284.7265625	-788.160095214844	195.208984375	0.683841109275818	0.947447597980499	0.471029430627823	82.9715881347656	14603
True	False	False	False	False	-3286.90380859375	-622.732482910156	186.335845947266	0.634147584438324	0.944470643997192	0.390011161565781	77.3333358764648	12992
True	False	False	False	False	-3285.3896484375	-378.315612792969	206.300399780273	0.783251941204071	0.951395988464355	0.900644063949585	82.1989212036133	15289
True	False	False	False	False	-3285.49389648438	-127.820610046387	118.678184509277	0.728201508522034	0.953242182731628	0.574975252151489	74.9252319335938	8017
True	False	False	False	False	-3284.24951171875	-106.309417724609	131.987884521484	0.809868931770325	0.965338468551636	1	74.0672302246094	8814
True	False	False	False	False	-3283.5419921875	-251.855438232422	166.371292114258	0.693303644657135	0.951999068260193	0.489835500717163	98.033332824707	14705
True	False	False	False	False	-3283.32006835938	-82.7848281860352	160.825576782227	0.679102420806885	0.956550657749176	0.46211040019989	78.5655136108398	11392
True	False	False	False	False	-3283.07983398438	-1065.17663574219	117.569046020508	0.793545544147491	0.94934868812561	1	85.2735824584961	9039
True	False	False	False	False	-3276.1357421875	-1029.51196289063	164.153015136719	0.767906427383423	0.96664172410965	0.740287721157074	85.1486511230469	12602
True	False	False	False	False	-3275.6923828125	-830.998291015625	72.0942230224609	0.492423444986343	0.946022510528564	0.241650387644768	66.2769241333008	4308
True	False	False	False	False	-3277.93798828125	-466.531219482422	237.356369018555	0.769594728946686	0.957217454910278	0.751542627811432	87.2476654052734	18671
True	False	False	False	False	-3280.77075195313	-19.2998657226563	123.114753723145	0.664999067783356	0.950858533382416	0.437265396118164	75.5855865478516	8390
True	False	False	False	False	-3276.62817382813	-190.789108276367	144.188446044922	0.547434151172638	0.934566855430603	0.289955645799637	72.9307708740234	9481
True	False	False	False	False	-3276.34765625	-765.965454101563	151.952453613281	0.728061437606812	0.950586080551147	0.574565887451172	78.4817504882813	10752
True	False	False	False	False	-3276.05639648438	-737.049926757813	160.825576782227	0.778323948383331	0.952721297740936	0.826640605926514	84.2413787841797	12215
True	False	False	False	False	-3276.15893554688	-158.544235229492	177.462707519531	0.648101568222046	0.929182529449463	0.410333245992661	79.5625	12730
True	False	False	False	False	-3276.07397460938	-341.697692871094	104.259346008301	0.695448517799377	0.953412294387817	0.494300276041031	84.361701965332	7930
True	False	False	False	False	-3274.87915039063	-965.3408203125	171.917007446289	0.823719143867493	0.959218680858612	1	96.5290298461914	14962
True	False	False	False	False	-3272.9033203125	-560.661437988281	187.44499206543	0.619990944862366	0.962622821331024	0.370881766080856	79.2603530883789	13395
True	False	False	False	False	-3273.24243164063	3.23647260665894	165.262145996094	0.773095011711121	0.948080778121948	0.777525901794434	88.8590621948242	13240
True	False	False	False	False	-3272.69140625	-237.646697998047	55.4570960998535	0.731203615665436	0.949190139770508	0.583928167819977	75.2399978637695	3762
True	False	False	False	False	-3272.41625976563	-1162.91723632813	76.5307922363281	0.770033359527588	0.960151076316833	0.754589080810547	105.028984069824	7247
True	False	False	False	False	-3267.81494140625	-851.273132324219	67.6576614379883	0.462120443582535	0.916585445404053	0.218347072601318	67.2950820922852	4105
True	False	False	False	False	-3269.91528320313	-299.177703857422	183.008422851563	0.660195052623749	0.946477711200714	0.429320573806763	80.2060623168945	13234
True	False	False	False	False	-3271.86181640625	-42.1763076782227	127.551322937012	0.827134490013123	0.965875566005707	1	74.8956527709961	8613
True	False	False	False	False	-3267.56787109375	-325.947113037109	104.259346008301	0.77779358625412	0.96959388256073	0.82083135843277	78.0638275146484	7338
True	False	False	False	False	-3265.69091796875	-1222.40185546875	337.179138183594	0.31721419095993	0.836271345615387	0.128616064786911	129.328948974609	39316
True	False	False	False	False	-3251.8818359375	-1190.97595214844	145.297592163086	0.642258167266846	0.932404160499573	0.401630789041519	95.5572509765625	12518
True	False	False	False	False	-3265.23510742188	-1051.86877441406	130.878753662109	0.649014532566071	0.947863936424255	0.411719381809235	76.4406814575195	9020
True	False	False	False	False	-3265.22216796875	-651.301452636719	127.551322937012	0.827134490013123	0.969517827033997	1	76.3130416870117	8776
True	False	False	False	False	-3265.43627929688	-435.277984619141	164.153015136719	0.742691874504089	0.971496403217316	0.621816456317902	86.9932403564453	12875
True	False	False	False	False	-3265.12548828125	-215.201019287109	198.536407470703	0.770204424858093	0.957186877727509	0.755791664123535	89.7262573242188	16061
True	False	False	False	False	-3265.078125	52.0560760498047	188.554138183594	0.778482019901276	0.953425168991089	0.828421533107758	87.7294082641602	14914
True	False	False	False	False	-3263.17919921875	-884.832702636719	234.028945922852	0.71562397480011	0.957348227500916	0.540761888027191	93.4549789428711	19719
True	False	False	False	False	-3260.57250976563	-671.861511230469	124.223899841309	0.457649767398834	0.912797093391418	0.215074703097343	75.5	8456
True	False	False	False	False	-3261.24951171875	-356.399597167969	125.333038330078	0.712992250919342	0.9384406208992	0.534179747104645	81.7699127197266	9240
True	False	False	False	False	-3263.16772460938	-124.984085083008	145.297592163086	0.679700970649719	0.942364692687988	0.463219910860062	75.4503784179688	9884
True	False	False	False	False	-3256.81982421875	-591.36376953125	150.843307495117	0.794324278831482	0.946041107177734	1	95.9558792114258	13050
True	False	False	False	False	-3256.72485351563	-1155.58117675781	67.6576614379883	0.843707025051117	0.967830955982208	1	79.9180297851563	4875
True	False	False	False	False	-3248.71508789063	-1094.65942382813	9.98227787017822	0.785398185253143	0.931883156299591	1	67.2222213745117	605
True	False	False	False	False	-3255.82495117188	-17.7178382873535	107.586769104004	0.779021024703979	0.943763494491577	0.834679305553436	76.8350524902344	7453
True	False	False	False	False	-3255.34912109375	-1003.80804443359	174.135284423828	0.822695910930634	0.96829754114151	1	93.4458618164063	14671
True	False	False	False	False	-3253.73291015625	-791.847778320313	159.716445922852	0.747152209281921	0.962266862392426	0.638441383838654	79.5277786254883	11452
True	False	False	False	False	-3255.20385742188	-730.868591308594	106.477630615234	0.739683151245117	0.944270312786102	0.611266613006592	82.8541641235352	7954
True	False	False	False	False	-3254.9453125	-716.447631835938	79.8582229614258	0.754574596881866	0.958808183670044	0.669301986694336	72.7777786254883	5240
True	False	False	False	False	-3253.98803710938	-538.259765625	160.825576782227	0.789482295513153	0.953065872192383	1	80.6758651733398	11698
True	False	False	False	False	-3249.89331054688	-491.970794677734	189.663269042969	0.692658543586731	0.963458061218262	0.488508015871048	86.5321655273438	14797
True	False	False	False	False	-3254.20703125	-272.615661621094	153.061584472656	0.679271578788757	0.96449601650238	0.46242344379425	74.0507278442383	10219
True	False	False	False	False	-3254.54638671875	-161.373382568359	57.6753807067871	0.748017251491547	0.965059876441956	0.641817271709442	66.6538467407227	3466
True	False	False	False	False	-3254.91845703125	-94.3715591430664	184.117568969727	0.77745521068573	0.950463652610779	0.817248582839966	91.5783157348633	15202
True	False	False	False	False	-3253.74731445313	-68.7562255859375	137.533599853516	0.790976285934448	0.961592078208923	1	87.6128997802734	10864
True	False	False	False	False	-3252.953125	-181.156219482422	119.787330627441	0.715369939804077	0.943889379501343	0.540118634700775	88.1388854980469	9519
True	False	False	False	False	-3251.92553710938	-401.196838378906	188.554138183594	0.660528302192688	0.952394068241119	0.429863899946213	77.6176452636719	13195
True	False	False	False	False	-3249.39624023438	-516.59912109375	130.878753662109	0.834946751594543	0.964657068252563	1	80.6355895996094	9515
True	False	False	False	False	-3249.39379882813	-455.794036865234	211.846115112305	0.780456304550171	0.945023357868195	0.853013038635254	96.0209426879883	18340
True	False	False	False	False	-3249.3203125	-748.382568359375	98.7136306762695	0.714771866798401	0.942169308662415	0.538611173629761	74.6404495239258	6643
True	False	False	False	False	-3244.77905273438	-370.594085693359	130.878753662109	0.76100093126297	0.967686951160431	0.700321018695831	79.8898315429688	9427
True	False	False	False	False	-3249.05541992188	34.5955505371094	202.97297668457	0.74776703119278	0.962579011917114	0.640835285186768	87.2896194458008	15974
True	False	False	False	False	-3246.60473632813	-53.8002853393555	122.005615234375	0.769454181194305	0.966347217559814	0.750577867031097	82.8363647460938	9112
True	False	False	False	False	-3243.50634765625	-1276.11157226563	76.5307922363281	0.451992005109787	0.919801712036133	0.210990101099014	103.304344177246	7128
True	False	False	False	False	-3231.2236328125	-1166.17211914063	157.498153686523	0.744094371795654	0.957683384418488	0.626910030841827	82.8169021606445	11760
True	False	False	False	False	-3234.70654296875	-1108.67565917969	140.861022949219	0.563604950904846	0.935643017292023	0.305986523628235	82.2519683837891	10446
True	False	False	False	False	-3240.25268554688	-860.632080078125	161.934722900391	0.647923767566681	0.949558079242706	0.410064101219177	78.2602767944336	11426
True	False	False	False	False	-3243.5048828125	-823.739990234375	241.792938232422	0.550752699375153	0.931120336055756	0.293168097734451	86.7339477539063	18908
True	False	False	False	False	-3240.5830078125	-311.126403808594	197.427261352539	0.474935412406921	0.893728494644165	0.227955386042595	74.5393295288086	13268
True	False	False	False	False	-3242.14770507813	-197.717666625977	86.513069152832	0.694924652576447	0.93495762348175	0.49320250749588	70.9102554321289	5531
True	False	False	False	False	-3241.369140625	-238.540893554688	151.952453613281	0.543445944786072	0.883440017700195	0.286145210266113	75.0218963623047	10278
True	False	False	False	False	-3240.20629882813	-1066.51770019531	146.40673828125	0.770961821079254	0.95204222202301	0.761220216751099	84.7878799438477	11192
True	False	False	False	False	-3233.671875	-1033.98461914063	115.350761413574	0.748017251491547	0.957707405090332	0.641817271709442	77.7403869628906	8085
True	False	False	False	False	-3240.03515625	-673.844299316406	123.114753723145	0.549457609653473	0.933882832527161	0.29190981388092	79.0630645751953	8776
True	False	False	False	False	-3237.66381835938	-143.076904296875	86.513069152832	0.717120826244354	0.943129003047943	0.544586777687073	83.7435913085938	6532
True	False	False	False	False	-3238.96606445313	2.02155113220215	199.645553588867	0.391182601451874	0.891709089279175	0.170637518167496	79.5833358764648	14325
True	False	False	False	False	-3237.15405273438	-620.741821289063	238.465515136719	0.743430376052856	0.942283809185028	0.62448388338089	84.9116287231445	18256
True	False	False	False	False	-3236.435546875	-335.843505859375	125.333038330078	0.732085049152374	0.948897659778595	0.586623311042786	77.8584060668945	8798
True	False	False	False	False	-3235.86791992188	-973.614379882813	177.462707519531	0.528178632259369	0.903066515922546	0.272039711475372	78.5124969482422	12562
True	False	False	False	False	-3232.40747070313	-1142.58947753906	205.191253662109	0.755939364433289	0.952735066413879	0.675504744052887	99.3405380249023	18378
True	False	False	False	False	-3230.28564453125	-948.167175292969	125.333038330078	0.659990012645721	0.947400569915771	0.428986817598343	73.9911499023438	8361
True	False	False	False	False	-3231.49169921875	-898.980102539063	302.795745849609	0.48130002617836	0.898349285125732	0.232858836650848	97.7362670898438	26682
True	False	False	False	False	-3232.03247070313	-765.599975585938	128.660461425781	0.663554906845093	0.928278684616089	0.434851348400116	75.5258636474609	8761
True	False	False	False	False	-3231.52465820313	-697.83251953125	192.990692138672	0.807341575622559	0.951404452323914	1	113.264366149902	19708
True	False	False	False	False	-3230.71850585938	-925.431945800781	202.97297668457	0.523407578468323	0.939046442508698	0.267779737710953	82.7540969848633	15144
True	False	False	False	False	-3229.80834960938	-1322.69616699219	74.3125076293945	0.814957976341248	0.953661262989044	1	108.477615356445	7268
True	False	False	False	False	-3229.71435546875	-1252.47204589844	217.391815185547	0.618347227573395	0.933091342449188	0.368747800588608	100.459182739258	19690
True	False	False	False	False	-3225.13818359375	-1196.98974609375	148.625015258789	0.688461124897003	0.945725798606873	0.480036944150925	84.7985076904297	11363
True	False	False	False	False	-3229.76196289063	-1090.18200683594	139.751892089844	0.81259423494339	0.964829802513123	1	87.5952377319336	11037
True	False	False	False	False	-3223.005859375	-1000.01477050781	140.861022949219	0.658946752548218	0.942339956760406	0.427295297384262	81.6771621704102	10373
True	False	False	False	False	-3226.85278320313	-644.860717773438	128.660461425781	0.521492779254913	0.917477130889893	0.266088962554932	82.6982727050781	9593
True	False	False	False	False	-3229.09545898438	-215.549942016602	128.660461425781	0.694953978061676	0.94535094499588	0.493263840675354	77.6982727050781	9013
True	False	False	False	False	-3228.87158203125	-181.067520141602	83.1856460571289	0.735410094261169	0.95165091753006	0.597082853317261	73.4533309936523	5509
True	False	False	False	False	-3228.31713867188	-386.470855712891	138.64274597168	0.768403470516205	0.944000065326691	0.74352765083313	74.3840026855469	9298
True	False	False	False	False	-3226.69458007813	50.4345283508301	123.114753723145	0.807714879512787	0.955314457416534	1	78.090087890625	8668
True	False	False	False	False	-3226.07958984375	-736.829833984375	134.206176757813	0.717288434505463	0.956361055374146	0.545018911361694	74.6776885986328	9036
True	False	False	False	False	-3224.91845703125	-589.176879882813	253.993499755859	0.392751932144165	0.799054682254791	0.17160552740097	84.9912643432617	19463
True	False	False	False	False	-3224.33935546875	-421.575134277344	263.975769042969	0.611394584178925	0.941088318824768	0.359906733036041	87.2310943603516	20761
True	False	False	False	False	-3225.36059570313	-104.680183410645	153.061584472656	0.692510008811951	0.939016401767731	0.488203257322311	82.3623199462891	11366
True	False	False	False	False	-3225.716796875	-69.3473205566406	171.917007446289	0.725937068462372	0.958191990852356	0.568441390991211	94.1096801757813	14587
True	False	False	False	False	-3224.31030273438	-357.272216796875	118.678184509277	0.757112741470337	0.964657068252563	0.680991768836975	74.551399230957	7977
True	False	False	False	False	-3223.91333007813	-285.292327880859	189.663269042969	0.800872504711151	0.954620122909546	1	92.7368392944336	15858
True	False	False	False	False	-3224.02661132813	-257.049987792969	120.896469116211	0.714016377925873	0.939284563064575	0.536720037460327	72.7247695922852	7927
True	False	False	False	False	-3223.53540039063	-550.220153808594	197.427261352539	0.697551608085632	0.953112602233887	0.498756766319275	86.3707885742188	15374
True	False	False	False	False	-3223.00952148438	-497.303802490234	144.188446044922	0.732868850231171	0.938649892807007	0.589046716690063	76.6923065185547	9970
True	False	False	False	False	-3223.40673828125	-150.304077148438	41.0382537841797	0.814018249511719	0.959428310394287	1	83.5135116577148	3090
True	False	False	False	False	-3222.61694335938	-453.944793701172	120.896469116211	0.850032269954681	0.968259692192078	1	78.7889938354492	8588
True	False	False	False	False	-3222.55249023438	-1228.82434082031	122.005615234375	0.823490679264069	0.967362284660339	1	85.7909088134766	9437
True	False	False	False	False	-3219.84887695313	-1053.36328125	97.6044921875	0.750541150569916	0.94204705953598	0.651979506015778	78.7045440673828	6926
True	False	False	False	False	-3216.150390625	-872.140197753906	75.4216537475586	0.797777712345123	0.956417441368103	1	73.6617660522461	5009
True	False	False	False	False	-3218.6064453125	-660.979125976563	78.7490768432617	0.765397131443024	0.951916694641113	0.724761068820953	81.1971817016602	5765
True	False	False	False	False	-3220.0380859375	-46.2505226135254	122.005615234375	0.570741295814514	0.934836566448212	0.313378512859344	75.6727294921875	8324
True	False	False	False	False	-3219.53369140625	20.4706783294678	95.3862075805664	0.801153242588043	0.951867997646332	1	81.5930252075195	7017
True	False	False	False	False	-3219.318359375	-22.6835021972656	199.645553588867	0.493542402982712	0.908583045005798	0.242550984025002	78.9555587768555	14212
True	False	False	False	False	-3218.76245117188	-166.056930541992	143.079315185547	0.61806720495224	0.955842435359955	0.368385910987854	86.4651184082031	11154
True	False	False	False	False	-3217.72802734375	-857.98046875	74.3125076293945	0.786045730113983	0.961069166660309	1	76.6567153930664	5136
True	False	False	False	False	-3216.73559570313	-128.279144287109	169.698715209961	0.539479196071625	0.921564996242523	0.28240829706192	82.6470565795898	12645
True	False	False	False	False	-3215.61840820313	-1018.23046875	123.114753723145	0.830976963043213	0.962107300758362	1	89.1531524658203	9896
True	False	False	False	False	-3214.55712890625	-829.437866210938	133.097030639648	0.700874388217926	0.948760092258453	0.505963504314423	78.158332824707	9379
True	False	False	False	False	-3214.76098632813	-523.513793945313	231.810668945313	0.736935615539551	0.947804391384125	0.602045714855194	100.794258117676	21066
True	False	False	False	False	-3214.08764648438	-237.647354125977	115.350761413574	0.801323413848877	0.948040068149567	1	75.9519195556641	7899
True	False	False	False	False	-3211.56909179688	-781.14794921875	150.843307495117	0.572700321674347	0.907479465007782	0.315444022417068	78.4117660522461	10664
True	False	False	False	False	-3211.318359375	-1399.25573730469	405.945953369141	0.284464865922928	0.827236235141754	0.111958131194115	133.792343139648	48968
True	False	False	False	False	-3201.52807617188	-1369.21569824219	153.061584472656	0.640305399894714	0.918355643749237	0.39878585934639	96.5289840698242	13321
True	False	False	False	False	-3207.57958984375	-1290.13818359375	138.64274597168	0.52173388004303	0.928386390209198	0.266301274299622	78.3199996948242	9790
True	False	False	False	False	-3210.87646484375	-805.278625488281	144.188446044922	0.732868850231171	0.948235392570496	0.589046716690063	79.2384643554688	10301
True	False	False	False	False	-3209.46240234375	-756.866821289063	102.041061401367	0.819654762744904	0.970127999782562	1	78.6086959838867	7232
True	False	False	False	False	-3209.4560546875	-1134.74975585938	156.389007568359	0.775517404079437	0.947091102600098	0.798297166824341	89.1914901733398	12576
True	False	False	False	False	-3208.958984375	-1032.43017578125	49.9113883972168	0.598902344703674	0.922516286373138	0.344725489616394	83.2222213745117	3745
True	False	False	False	False	-3208.95361328125	-613.10693359375	112.023338317871	0.811145603656769	0.950800597667694	1	78.8613891601563	7965
True	False	False	False	False	-3207.54443359375	-206.646865844727	94.2770690917969	0.791837513446808	0.957018911838531	1	72.4470596313477	6158
True	False	False	False	False	-3207.2373046875	-964.366027832031	146.40673828125	0.618217408657074	0.933163046836853	0.368579924106598	78.613639831543	10377
True	False	False	False	False	-3205.93798828125	-466.178131103516	150.843307495117	0.730014204978943	0.961620807647705	0.580339908599854	81.7720565795898	11121
True	False	False	False	False	-3206.98754882813	-307.657135009766	118.678184509277	0.791627526283264	0.960166454315186	1	78.4018707275391	8389
True	False	False	False	False	-3206.71655273438	30.1615600585938	123.114753723145	0.664999067783356	0.954752922058105	0.437265396118164	74.5045013427734	8270
True	False	False	False	False	-3205.43627929688	-339.235412597656	153.061584472656	0.486589044332504	0.913824319839478	0.237003102898598	76.4275360107422	10547
True	False	False	False	False	-3205.046875	-1346.2666015625	96.4953460693359	0.751482903957367	0.941678404808044	0.655898630619049	84.8850555419922	7385
True	False	False	False	False	-3193.54809570313	-1266.51232910156	129.769607543945	0.738230884075165	0.949568450450897	0.606346130371094	79.8034210205078	9337
True	False	False	False	False	-3201.091796875	-1181.27563476563	116.459907531738	0.776830792427063	0.962330341339111	0.810867488384247	79.4380950927734	8341
True	False	False	False	False	-3203.15185546875	-687.937133789063	312.778015136719	0.513008058071136	0.88918524980545	0.258722633123398	93.9113464355469	26483
True	False	False	False	False	-3202.83544921875	-1074.61779785156	255.102645874023	0.496669739484787	0.920531928539276	0.245084151625633	89.760871887207	20645
True	False	False	False	False	-3198.94140625	-981.901672363281	145.297592163086	0.636145830154419	0.939553916454315	0.392826676368713	79.7404556274414	10446
True	False	False	False	False	-3201.72778320313	-48.7102279663086	55.4570960998535	0.807211220264435	0.959788382053375	1	69.2399978637695	3462
True	False	False	False	False	-3199.51733398438	-585.890869140625	98.7136306762695	0.640130162239075	0.918068766593933	0.398532092571259	73.8314590454102	6571
True	False	False	False	False	-3199.19873046875	-98.2836456298828	241.792938232422	0.428672701120377	0.88296765089035	0.194784983992577	76.4174346923828	16659
True	False	False	False	False	-3198.45971679688	-1208.36303710938	184.117568969727	0.753171443939209	0.951449036598206	0.663112580776215	94.8855438232422	15751
True	False	False	False	False	-3193.94946289063	-1104.47424316406	147.515884399414	0.757547676563263	0.955881536006927	0.683063745498657	84.6691741943359	11261
True	False	False	False	False	-3195.046875	-845.825561523438	114.241622924805	0.693129122257233	0.952045440673828	0.489475697278976	73.708740234375	7592
True	False	False	False	False	-3197.46508789063	-633.445129394531	115.350761413574	0.673777401447296	0.957769215106964	0.452445417642593	75.663459777832	7869
True	False	False	False	False	-3196.7333984375	-288.736389160156	168.589569091797	0.613480508327484	0.931495785713196	0.362528383731842	84.0855255126953	12781
True	False	False	False	False	-3196.53076171875	-599.741760253906	57.6753807067871	0.791780471801758	0.950349152088165	1	73.25	3809
True	False	False	False	False	-3195.41040039063	-560.833251953125	143.079315185547	0.716774523258209	0.962278246879578	0.543696463108063	74.5193786621094	9613
True	False	False	False	False	-3195.81079101563	-62.7642860412598	43.256534576416	0.817455768585205	0.96039891242981	1	73.6410293579102	2872
True	False	False	False	False	-3195.56860351563	-378.569549560547	198.536407470703	0.618948996067047	0.93968939781189	0.369527012109756	93.3687133789063	16713
True	False	False	False	False	-3195.12377929688	-715.983032226563	208.518692016602	0.520743250846863	0.903702259063721	0.26543003320694	89.9787216186523	16916
True	False	False	False	False	-3193.86987304688	-1036.91357421875	83.1856460571289	0.422808974981308	0.889777481555939	0.190860524773598	77.9866638183594	5849
True	False	False	False	False	-3192.44995117188	-943.616394042969	187.44499206543	0.612784326076508	0.941868543624878	0.361650496721268	81.775146484375	13820
True	False	False	False	False	-3193.30151367188	-243.616287231445	129.769607543945	0.579158008098602	0.930768609046936	0.322367876768112	78.3418807983398	9166
True	False	False	False	False	-3193.17065429688	-160.842300415039	139.751892089844	0.834598243236542	0.969299852848053	1	84.1904754638672	10608
True	False	False	False	False	-3192.5234375	-73.7760696411133	49.9113883972168	0.791574835777283	0.952329814434052	1	70.5777740478516	3176
True	False	False	False	False	-3192.3017578125	-1458.03601074219	150.843307495117	0.579963624477386	0.954092562198639	0.323244392871857	143.41911315918	19505
True	False	False	False	False	-3167.32788085938	-1436.26818847656	187.44499206543	0.809715926647186	0.954101085662842	1	104.63313293457	17683
True	False	False	False	False	-3186.93676757813	-1312.67333984375	109.805053710938	0.673756539821625	0.953850090503693	0.452408254146576	74.0303039550781	7329
True	False	False	False	False	-3181.01806640625	-1159.75915527344	299.468322753906	0.431548416614532	0.799838423728943	0.196730971336365	117.877777099609	31827
True	False	False	False	False	-3183.84399414063	-915.498046875	127.551322937012	0.688962996006012	0.950051963329315	0.481034994125366	77.5217361450195	8915
True	False	False	False	False	-3188.83984375	-871.140808105469	166.371292114258	0.778283536434174	0.974110126495361	0.826189339160919	87.1866683959961	13078
True	False	False	False	False	-3192.2744140625	-409.591491699219	197.427261352539	0.807617545127869	0.961325705051422	1	87.1741561889648	15517
True	False	False	False	False	-3191.458984375	-219.979995727539	129.769607543945	0.738230884075165	0.956391155719757	0.606346130371094	88.7179489135742	10380
True	False	False	False	False	-3191.3486328125	-750.015563964844	122.005615234375	0.576411128044128	0.943875372409821	0.319400757551193	73.5909118652344	8095
True	False	False	False	False	-3189.8583984375	-616.760986328125	28.8376903533936	0.778573036193848	0.952666342258453	0.82945716381073	65.8461532592773	1712
True	False	False	False	False	-3188.51611328125	-336.845581054688	65.4393768310547	0.82934296131134	0.962478160858154	1	80.0677947998047	4724
True	False	False	False	False	-3191.00146484375	-9.63115692138672	165.262145996094	0.69783627986908	0.952898442745209	0.499366074800491	80.671142578125	12020
True	False	False	False	False	-3188.2900390625	-502.886169433594	247.338653564453	0.595003366470337	0.93682336807251	0.340159386396408	116.775787353516	26041
True	False	False	False	False	-3186.45751953125	-893.833679199219	134.206176757813	0.692156434059143	0.946042478084564	0.487479507923126	82.6446304321289	10000
True	False	False	False	False	-3182.30541992188	-789.531555175781	35.4925422668457	0.739838838577271	0.938818573951721	0.6118004322052	68.46875	2191
True	False	False	False	False	-3184.35913085938	-200.988357543945	128.660461425781	0.739945590496063	0.958162069320679	0.612167298793793	80.1206893920898	9294
True	False	False	False	False	-3182.85375976563	-140.909439086914	236.24723815918	0.609212040901184	0.936931252479553	0.35719108581543	95.2159652709961	20281
True	False	False	False	False	-3182.06420898438	-53.6845932006836	114.241622924805	0.749501168727875	0.962641417980194	0.647733688354492	80.0873794555664	8249
True	False	False	False	False	-3181.82592773438	-1127.61096191406	158.607299804688	0.731723964214325	0.960728585720062	0.585515558719635	84.9300689697266	12145
True	False	False	False	False	-3180.61376953125	-449.574768066406	173.026138305664	0.593835353851318	0.919601023197174	0.338806599378586	84.4807662963867	13179
True	False	False	False	False	-3181.41918945313	-312.643157958984	226.264953613281	0.356746941804886	0.780387580394745	0.150240808725357	82.7647094726563	16884
True	False	False	False	False	-3180.40478515625	-1239.53881835938	123.114753723145	0.682342290878296	0.959506332874298	0.468174546957016	79.1801834106445	8789
True	False	False	False	False	-3180.0810546875	-1051.70666503906	77.6399383544922	0.744004368782043	0.952255964279175	0.626579701900482	72.4714279174805	5073
True	False	False	False	False	-3179.26098632813	-1376.62451171875	120.896469116211	0.725337266921997	0.94666188955307	0.5667405128479	83.8256912231445	9137
True	False	False	False	False	-3175.1796875	-1287.70483398438	141.970169067383	0.739838838577271	0.956846177577972	0.6118004322052	79.7578125	10209
True	False	False	False	False	-3177.74072265625	-1204.45922851563	32.1651153564453	0.776993036270142	0.948197305202484	0.812498211860657	89.2758636474609	2589
True	False	False	False	False	-3178.25512695313	-1186.10095214844	161.934722900391	0.706193745136261	0.957594156265259	0.517954051494598	102.095893859863	14906
True	False	False	False	False	-3176.28515625	-542.071350097656	181.899276733398	0.78575986623764	0.96199905872345	1	84.0853652954102	13790
True	False	False	False	False	-3178.16333007813	-180.462600708008	145.297592163086	0.654749989509583	0.955635905265808	0.420599967241287	81.0839691162109	10622
True	False	False	False	False	-3177.2919921875	-352.456878662109	96.4953460693359	0.74201226234436	0.953945577144623	0.619389593601227	81.1379318237305	7059
True	False	False	False	False	-3177.14624023438	15.918493270874	93.1679229736328	0.834939122200012	0.959884345531464	1	72.1547622680664	6061
True	False	False	False	False	-3175.19970703125	-1216.57568359375	113.132476806641	0.733632326126099	0.942513644695282	0.591431677341461	89.4117660522461	9120
True	False	False	False	False	-3171.73046875	-1093.95678710938	108.695907592773	0.777484655380249	0.95334130525589	0.817557096481323	77.8571395874023	7630
True	False	False	False	False	-3175.19165039063	-578.249145507813	146.40673828125	0.57310676574707	0.943252861499786	0.315874576568604	75.8106079101563	10007
True	False	False	False	False	-3174.24658203125	-333.011688232422	55.4570960998535	0.513776957988739	0.942461550235748	0.259381890296936	83.9599990844727	4198
True	False	False	False	False	-3173.46801757813	-261.711944580078	165.262145996094	0.811261117458344	0.965828239917755	1	79.9463119506836	11912
True	False	False	False	False	-3173.212890625	-19.5631980895996	84.2947845458984	0.860552728176117	0.970893561840057	1	76.0526351928711	5780
True	False	False	False	False	-3171.70751953125	-816.035034179688	236.24723815918	0.422459781169891	0.819577515125275	0.19062864780426	91.2394332885742	19434
True	False	False	False	False	-3164.24438476563	-699.735595703125	112.023338317871	0.756114184856415	0.95685225725174	0.676312983036041	78.3465347290039	7913
True	False	False	False	False	-3168.28784179688	-426.511932373047	173.026138305664	0.665252387523651	0.950607538223267	0.437691152095795	82.0512847900391	12800
True	False	False	False	False	-3170.31030273438	-101.976631164551	140.861022949219	0.715956509113312	0.948323547840118	0.541606366634369	72.1889801025391	9168
True	False	False	False	False	-3165.41259765625	-512.173767089844	47.6931037902832	0.790671706199646	0.957085192203522	1	79.0930252075195	3401
True	False	False	False	False	-3164.16577148438	-1525.994140625	229.592376708984	0.550031840801239	0.92803829908371	0.292466998100281	153.734298706055	31823
True	False	False	False	False	-3135.11206054688	-1530.55859375	112.023338317871	0.778208315372467	0.953371345996857	0.825352907180786	85.722770690918	8658
True	False	False	False	False	-3161.82885742188	-1256.10925292969	148.625015258789	0.600130200386047	0.92645663022995	0.346179842948914	86.940299987793	11650
True	False	False	False	False	-3164.01977539063	-1022.11798095703	173.026138305664	0.361911743879318	0.818183720111847	0.153201594948769	88.2243576049805	13763
True	False	False	False	False	-3163.58129882813	-229.921096801758	120.896469116211	0.733505606651306	0.955568492412567	0.591034114360809	83.7155990600586	9125
True	False	False	False	False	-3162.97924804688	-1200.02294921875	85.4039306640625	0.830078601837158	0.971599817276001	1	93.9740295410156	7236
True	False	False	False	False	-3162.71313476563	-1072.39807128906	135.315322875977	0.618199467658997	0.947425186634064	0.368556767702103	90.2540969848633	11011
True	False	False	False	False	-3162.68725585938	-125.431297302246	109.805053710938	0.621852815151215	0.948178827762604	0.373319953680038	72.0909118652344	7137
True	False	False	False	False	-3162.40063476563	-785.054443359375	211.846115112305	0.712465822696686	0.944162487983704	0.532884180545807	85.664924621582	16362
True	False	False	False	False	-3161.59106445313	-1411.32971191406	122.005615234375	0.769454181194305	0.96275532245636	0.750577867031097	82.2636337280273	9049
True	False	False	False	False	-3161.52001953125	-1390.47265625	128.660461425781	0.677511870861053	0.946747720241547	0.459185183048248	88.5948257446289	10277
True	False	False	False	False	-3156.79345703125	-1367.78283691406	77.6399383544922	0.781193256378174	0.940000295639038	0.863637804985046	79.457145690918	5562
True	False	False	False	False	-3161.50756835938	-1321.94567871094	200.754699707031	0.650918900966644	0.932830929756165	0.414634615182877	83.6132583618164	15134
True	False	False	False	False	-3150.40551757813	-1282.1494140625	164.153015136719	0.715867638587952	0.944351851940155	0.541380345821381	88.8716201782227	13153
True	False	False	False	False	-3154.30859375	-1122.31140136719	133.097030639648	0.807529091835022	0.963469326496124	1	83.1500015258789	9978
True	False	False	False	False	-3159.35180664063	-749.024597167969	163.043869018555	0.737673699855804	0.945100963115692	0.604486227035522	94.6802749633789	13918
True	False	False	False	False	-3160.26611328125	-461.751983642578	129.769607543945	0.727007806301117	0.942941963672638	0.571508407592773	88.6153869628906	10368
True	False	False	False	False	-3161.04541015625	-348.485595703125	75.4216537475586	0.839752197265625	0.964830636978149	1	77.7941207885742	5290
True	False	False	False	False	-3160.82202148438	36.3987693786621	287.267761230469	0.552244782447815	0.899381220340729	0.294625133275986	93.6100387573242	24245
True	False	False	False	False	-3160.015625	-38.324951171875	145.297592163086	0.776568472385406	0.962406873703003	0.808269858360291	89.5801544189453	11735
True	False	False	False	False	-3159.88208007813	-400.136047363281	126.442184448242	0.690266668796539	0.959811329841614	0.483645975589752	73.2017517089844	8345
True	False	False	False	False	-3159.56689453125	-635.315002441406	270.630645751953	0.827546238899231	0.964919865131378	1	82.3729476928711	20099
True	False	False	False	False	-3158.91967773438	-597.516174316406	216.282684326172	0.674274027347565	0.936702132225037	0.453331619501114	87.9384613037109	17148
True	False	False	False	False	-3158.92749023438	-289.891052246094	104.259346008301	0.549018263816833	0.946041107177734	0.291484296321869	74.3829803466797	6992
True	False	False	False	False	-3158.89794921875	-989.720153808594	219.610107421875	0.341518044471741	0.796067595481873	0.141699105501175	81.580810546875	16153
True	False	False	False	False	-3156.32543945313	-961.359375	220.719253540039	0.779847025871277	0.956914663314819	0.844898045063019	96.9296493530273	19289
True	False	False	False	False	-3158.63549804688	-880.70068359375	236.24723815918	0.716682076454163	0.950064063072205	0.543459355831146	84.6338043212891	18027
True	False	False	False	False	-3155.32080078125	-720.395141601563	109.805053710938	0.762798249721527	0.948040068149567	0.709939241409302	83.2424240112305	8241
True	False	False	False	False	-3158.23754882813	-558.525451660156	122.005615234375	0.720566987991333	0.950650691986084	0.553630292415619	74.5999984741211	8206
True	False	False	False	False	-3157.24755859375	14.5785808563232	67.6576614379883	0.741976678371429	0.94213479757309	0.619263112545013	71.3114776611328	4350
True	False	False	False	False	-3155.59912109375	-79.274772644043	155.279876708984	0.670770585536957	0.936602592468262	0.447144627571106	81.1357116699219	11359
True	False	False	False	False	-3154.11669921875	-667.68701171875	299.468322753906	0.378579944372177	0.848984658718109	0.162989348173141	86.7037048339844	23410
True	False	False	False	False	-3153.21508789063	-381.885101318359	88.7313537597656	0.703622102737427	0.944375455379486	0.512084782123566	77.3375015258789	6187
True	False	False	False	False	-3153.45703125	-329.512725830078	170.807861328125	0.648498892784119	0.942959070205688	0.410935580730438	86.6558456420898	13345
True	False	False	False	False	-3152.67822265625	-1183.22546386719	141.970169067383	0.680232584476471	0.93405157327652	0.4642094373703	100.7265625	12893
True	False	False	False	False	-3152.53857421875	-1148.98095703125	147.515884399414	0.749781250953674	0.954219400882721	0.648868799209595	91.6691741943359	12192
True	False	False	False	False	-3152.12573242188	-929.908142089844	290.595184326172	0.625911295413971	0.916309237480164	0.378713846206665	115	30130
True	False	False	False	False	-3151.70385742188	-268.969848632813	141.970169067383	0.704015791416168	0.950822591781616	0.512974381446838	80.171875	10262
True	False	False	False	False	-3152.49609375	-11.3459825515747	211.846115112305	0.580809593200684	0.929103195667267	0.324167907238007	88.4397888183594	16892
True	False	False	False	False	-3151.43286132813	-511.98779296875	148.625015258789	0.766520321369171	0.961725950241089	0.731548607349396	87.2089538574219	11686
True	False	False	False	False	-3151.08837890625	-233.196075439453	86.513069152832	0.750372409820557	0.95036518573761	0.651284754276276	85.8333358764648	6695
True	False	False	False	False	-3150.81713867188	-1097.07604980469	95.3862075805664	0.446215897798538	0.897821307182312	0.206883504986763	81.1279067993164	6977
True	False	False	False	False	-3149.61694335938	-208.311019897461	135.315322875977	0.68776923418045	0.953666150569916	0.478667497634888	88.0491790771484	10742
True	False	False	False	False	-3149.61865234375	-171.324493408203	88.7313537597656	0.83357036113739	0.963311195373535	1	89.4124984741211	7153
True	False	False	False	False	-3148.7021484375	-55.3758735656738	158.607299804688	0.615302979946136	0.936674654483795	0.36484032869339	80.097900390625	11454
True	False	False	False	False	-3147.42529296875	-1383.52905273438	79.8582229614258	0.803513050079346	0.966567158699036	1	86.7777786254883	6248
True	False	False	False	False	-3134.0478515625	-1367.92639160156	155.279876708984	0.762258768081665	0.950465977191925	0.707001686096191	107.621429443359	15067
True	False	False	False	False	-3137.24877929688	-1165.90283203125	163.043869018555	0.688469350337982	0.936824977397919	0.480053275823593	101.952377319336	14987
True	False	False	False	False	-3143.68872070313	-846.655517578125	252.884368896484	0.744351923465729	0.958220779895782	0.627858221530914	94.2456130981445	21488
True	False	False	False	False	-3147.38256835938	-436.392120361328	124.223899841309	0.792491853237152	0.96615344285965	1	76.1339263916016	8527
True	False	False	False	False	-3144.9658203125	-806.494384765625	145.297592163086	0.72051614522934	0.951595425605774	0.553494393825531	86.4809188842773	11329
True	False	False	False	False	-3144.96313476563	-579.844970703125	96.4953460693359	0.728921413421631	0.952050924301147	0.57709127664566	69.1954040527344	6020
True	False	False	False	False	-3143.04467773438	-1077.58581542969	115.350761413574	0.566249370574951	0.942790150642395	0.308701932430267	86.2403869628906	8969
True	False	False	False	False	-3141.74047851563	-1057.91333007813	92.0587844848633	0.749119520187378	0.954234778881073	0.646196484565735	74.6987915039063	6200
True	False	False	False	False	-3142.92114257813	-1007.61627197266	129.769607543945	0.746324419975281	0.947283446788788	0.635259330272675	89.008544921875	10414
True	False	False	False	False	-3141.98974609375	-469.012908935547	178.571853637695	0.747022986412048	0.951404452323914	0.637941479682922	94.6708068847656	15242
True	False	False	False	False	-3139.76025390625	-293.025207519531	69.8759460449219	0.647358953952789	0.92756325006485	0.409211099147797	68	4284
True	False	False	False	False	-3139.57885742188	-184.623062133789	72.0942230224609	0.751398801803589	0.957530438899994	0.655545711517334	81.8000030517578	5317
True	False	False	False	False	-3137.98583984375	-379.586517333984	47.6931037902832	0.750737130641937	0.969532251358032	0.652789175510406	76.1860427856445	3276
True	False	False	False	False	-3137.14086914063	-239.006225585938	103.150199890137	0.74689644575119	0.947612226009369	0.637453377246857	79.4623641967773	7390
True	False	False	False	False	-3137.12084960938	-121.48046875	124.223899841309	0.661047279834747	0.950333178043365	0.430712252855301	71.75	8036
True	False	False	False	False	-3136.41088867188	-1198.10595703125	180.790130615234	0.495664745569229	0.934950113296509	0.244267478585243	91.263801574707	14876
True	False	False	False	False	-3136.189453125	-542.237548828125	149.734161376953	0.829875767230988	0.958350896835327	1	82.0222244262695	11073
True	False	False	False	False	-3135.2890625	-362.912353515625	159.716445922852	0.532683968544006	0.891234695911407	0.276125490665436	78.0069427490234	11233
True	False	False	False	False	-3135.16015625	-147.801345825195	87.6222152709961	0.75999253988266	0.93833589553833	0.695125102996826	74.7468338012695	5905
True	False	False	False	False	-3133.72875976563	-1602.39501953125	117.569046020508	0.816733479499817	0.957787871360779	1	133.707550048828	14173
True	False	False	False	False	-3114.41040039063	-1571.58349609375	165.262145996094	0.616442799568176	0.944627642631531	0.366296589374542	85.637580871582	12760
True	False	False	False	False	-3133.6826171875	-1498.59399414063	133.097030639648	0.6288121342659	0.95382022857666	0.382637858390808	79.4583358764648	9535
True	False	False	False	False	-3127.27563476563	-1337.31701660156	189.663269042969	0.598075747489929	0.935932755470276	0.343750923871994	87.7836227416992	15011
True	False	False	False	False	-3132.38916015625	-1122.67358398438	167.480438232422	0.707203209400177	0.943496644496918	0.520296692848206	96.9139099121094	14634
True	False	False	False	False	-3133.1826171875	14.6989822387695	126.442184448242	0.853435814380646	0.963646411895752	1	81.5877227783203	9301
True	False	False	False	False	-3132.79077148438	-903.647277832031	124.223899841309	0.706682562828064	0.948155403137207	0.519085705280304	73.0357131958008	8180
True	False	False	False	False	-3131.87231445313	-1293.29858398438	169.698715209961	0.537667274475098	0.944291710853577	0.280718564987183	83.1176452636719	12717
True	False	False	False	False	-3128.13720703125	-1240.46813964844	281.722045898438	0.574668407440186	0.888136148452759	0.317535251379013	96.7873992919922	24584
True	False	False	False	False	-3130.40209960938	-731.936218261719	112.023338317871	0.661611497402191	0.955566346645355	0.431637853384018	72.3267364501953	7305
True	False	False	False	False	-3131.2490234375	-220.319747924805	98.7136306762695	0.829100430011749	0.965309083461761	1	83.4382019042969	7426
True	False	False	False	False	-3128.70922851563	-98.1249237060547	133.097030639648	0.711360454559326	0.952487111091614	0.530186176300049	70.75	8490
True	False	False	False	False	-3127.1201171875	-329.398468017578	149.734161376953	0.796798050403595	0.96965366601944	1	81.7777786254883	11040
True	False	False	False	False	-3126.46606445313	-772.932373046875	144.188446044922	0.700715720653534	0.919614315032959	0.505614638328552	72.4000015258789	9412
True	False	False	False	False	-3126.01611328125	-690.179321289063	150.843307495117	0.748016774654388	0.945138275623322	0.64181524515152	84.625	11509
True	False	False	False	False	-3126.1044921875	-407.133514404297	194.099838256836	0.671823799610138	0.943978369235992	0.448988974094391	88.3657150268555	15464
True	False	False	False	False	-3126.1962890625	-16.8174514770508	143.079315185547	0.801572740077972	0.955321669578552	1	89.9302291870117	11601
True	False	False	False	False	-3123.71826171875	-668.998718261719	153.061584472656	0.759016990661621	0.964335501194	0.690224945545197	77.3550720214844	10675
True	False	False	False	False	-3122.75610351563	-563.808227539063	138.64274597168	0.670968890190125	0.956545174121857	0.447490900754929	73.0240020751953	9128
True	False	False	False	False	-3123.70092773438	-194.596115112305	256.211791992188	0.439666539430618	0.897522866725922	0.202302366495132	88.8051910400391	20514
True	False	False	False	False	-3123.0498046875	-63.9274139404297	27.7285480499268	0.793351709842682	0.951272964477539	1	56.8800010681152	1422
True	False	False	False	False	-3121.78149414063	-1470.23132324219	206.300399780273	0.648362457752228	0.95114266872406	0.410728543996811	88.5215072631836	16465
True	False	False	False	False	-3117.23217773438	-1407.01647949219	99.8227767944336	0.731752693653107	0.971463263034821	0.585603535175323	75.7555541992188	6818
True	False	False	False	False	-3117.80615234375	-621.932495117188	156.389007568359	0.633883416652679	0.942278861999512	0.389641255140305	73.7517700195313	10399
True	False	False	False	False	-3121.7685546875	-440.425933837891	116.459907531738	0.629053175449371	0.942742526531219	0.382966548204422	75.6666641235352	7945
True	False	False	False	False	-3121.4853515625	-146.671112060547	68.7667999267578	0.754140198230743	0.953661262989044	0.667366206645966	72.0645141601563	4468
True	False	False	False	False	-3121.2783203125	-595.867370605469	180.790130615234	0.638769209384918	0.926542162895203	0.39656925201416	79.073616027832	12889
True	False	False	False	False	-3118.98486328125	-268.58251953125	215.173538208008	0.657967090606689	0.93220067024231	0.425716906785965	89.5360794067383	17370
True	False	False	False	False	-3117.67822265625	-834.371215820313	186.335845947266	0.722873449325562	0.938356816768646	0.559879124164581	76.625	12873
True	False	False	False	False	-3117.26245117188	-304.438903808594	13.3097038269043	0.685805439949036	0.94487601518631	0.474820286035538	60.3333320617676	724
True	False	False	False	False	-3116.74243164063	-1551.04577636719	14.4188451766968	0.666414141654968	0.894881248474121	0.43965283036232	76.2307662963867	991
True	False	False	False	False	-3109.69067382813	-1446.13916015625	229.592376708984	0.548427641391754	0.940040051937103	0.290913313627243	84.0483093261719	17398
True	False	False	False	False	-3111.41479492188	-1354.02770996094	144.188446044922	0.732868850231171	0.946372330188751	0.589046716690063	86.3846130371094	11230
True	False	False	False	False	-3113.59033203125	-999.243225097656	252.884368896484	0.504564464092255	0.892624914646149	0.25158765912056	89.7061386108398	20453
True	False	False	False	False	-3116.12280273438	-124.114158630371	136.424453735352	0.700589239597321	0.938826441764832	0.505336821079254	83.8617858886719	10315
True	False	False	False	False	-3115.60961914063	-954.861694335938	186.335845947266	0.779502213001251	0.953827917575836	0.840531468391418	92.8392868041992	15597
True	False	False	False	False	-3112.23852539063	-745.161987304688	137.533599853516	0.821350634098053	0.952423274517059	1	82.5	10230
True	False	False	False	False	-3115.5712890625	-172.769424438477	67.6576614379883	0.705158889293671	0.956738173961639	0.515575468540192	73.2786865234375	4470
True	False	False	False	False	-3111.38720703125	-1072.74157714844	302.795745849609	0.317285239696503	0.727489769458771	0.128653362393379	101.542121887207	27721
True	False	False	False	False	-3111.322265625	-907.753845214844	147.515884399414	0.652063608169556	0.937688648700714	0.416402816772461	77.3308258056641	10285
True	False	False	False	False	-3111.28588867188	-237.127487182617	92.0587844848633	0.798473179340363	0.956322252750397	1	72.1445770263672	5988
True	False	False	False	False	-3111.31982421875	-38.3969535827637	145.297592163086	0.588927149772644	0.936958193778992	0.333195924758911	80.8396911621094	10590
True	False	False	False	False	-3110.12622070313	-855.932006835938	112.023338317871	0.654341518878937	0.930613815784454	0.419957339763641	74.2871322631836	7503
True	False	False	False	False	-3109.25268554688	-1379.20239257813	177.462707519531	0.725948393344879	0.949548840522766	0.56847357749939	92.0374984741211	14726
True	False	False	False	False	-3108.72705078125	-1285.35375976563	184.117568969727	0.631901741027832	0.923420667648315	0.386882334947586	76.8012084960938	12749
True	False	False	False	False	-3107.564453125	-1162.9853515625	180.790130615234	0.732787251472473	0.959117710590363	0.588793098926544	84.3987731933594	13757
True	False	False	False	False	-3109.19970703125	-2.13640928268433	115.350761413574	0.748017251491547	0.960724711418152	0.641817271709442	76.6153869628906	7968
True	False	False	False	False	-3108.20532226563	-541.146911621094	97.6044921875	0.698149502277374	0.932526051998138	0.500038266181946	70.3295440673828	6189
True	False	False	False	False	-3107.48828125	-1215.20690917969	235.138092041016	0.768699884414673	0.954455077648163	0.745488107204437	94.8915100097656	20117
True	False	False	False	False	-3107.32690429688	-354.308898925781	144.188446044922	0.62880265712738	0.962843120098114	0.382624924182892	69.0538482666016	8977
True	False	False	False	False	-3107.31201171875	-1652.92980957031	350.488861083984	0.587928950786591	0.940491318702698	0.332069158554077	162.272155761719	51278
True	False	False	False	False	-3083.90576171875	-1650.17529296875	177.462707519531	0.773910939693451	0.960581004619598	0.784220159053802	97.9187469482422	15667
True	False	False	False	False	-3102.16723632813	-1550.77453613281	18.8554134368896	0.685223281383514	0.924268186092377	0.473690927028656	69.2941207885742	1178
True	False	False	False	False	-3105.17431640625	-705.456665039063	309.450592041016	0.391199290752411	0.836364328861237	0.170647799968719	84.2401428222656	23503
True	False	False	False	False	-3106.74047851563	-86.6667633056641	157.498153686523	0.712582767009735	0.959327280521393	0.533171415328979	80.4225387573242	11420
True	False	False	False	False	-3106.330078125	47.2084884643555	282.831207275391	0.666177928447723	0.93064272403717	0.43925279378891	106.549018859863	27170
True	False	False	False	False	-3105.89721679688	-521.661987304688	150.843307495117	0.636951267719269	0.955837547779083	0.393970042467117	74.9117660522461	10188
True	False	False	False	False	-3105.67309570313	-403.463317871094	72.0942230224609	0.77401602268219	0.96546483039856	0.78510308265686	73.2153854370117	4759
True	False	False	False	False	-3105.69897460938	-383.212219238281	83.1856460571289	0.770665466785431	0.963565766811371	0.759075462818146	74.2266693115234	5567
True	False	False	False	False	-3104.84936523438	-1425.92077636719	181.899276733398	0.571674406528473	0.92966902256012	0.314360380172729	81.6646347045898	13393
True	False	False	False	False	-3101.15600585938	-1027.42236328125	219.610107421875	0.31996151804924	0.793348670005798	0.130062788724899	79.1666641235352	15675
True	False	False	False	False	-3102.91943359375	-487.068572998047	148.625015258789	0.504050612449646	0.923731327056885	0.25115954875946	70.7089538574219	9475
True	False	False	False	False	-3102.44506835938	-71.1376037597656	61.0028076171875	0.645261406898499	0.938608705997467	0.406067341566086	64.636360168457	3555
True	False	False	False	False	-3101.8564453125	-305.320983886719	43.256534576416	0.652113020420074	0.970183253288269	0.41647943854332	61.769229888916	2409
True	False	False	False	False	-3101.82788085938	-935.232604980469	165.262145996094	0.723555207252502	0.948532164096832	0.561758041381836	82.2483215332031	12255
True	False	False	False	False	-3100.625	-652.005493164063	189.663269042969	0.800872504711151	0.95999401807785	1	77.4502944946289	13244
True	False	False	False	False	-3101.7763671875	-429.706817626953	141.970169067383	0.607505798339844	0.934033572673798	0.355087220668793	85.1796875	10903
True	False	False	False	False	-3099.474609375	-122.1083984375	104.259346008301	0.549018263816833	0.953401744365692	0.291484296321869	74.3404235839844	6988
True	False	False	False	False	-3098.70483398438	-1604.73999023438	242.902084350586	0.619937658309937	0.913450539112091	0.370812296867371	109.666664123535	24017
True	False	False	False	False	-3093.07177734375	-1519.27380371094	157.498153686523	0.812282741069794	0.963628649711609	1	82.6690139770508	11739
True	False	False	False	False	-3098.32421875	-1400.27233886719	77.6399383544922	0.792614340782166	0.964430749416351	1	73.8000030517578	5166
True	False	False	False	False	-3092.45263671875	-1237.13024902344	177.462707519531	0.784437417984009	0.956790804862976	0.932413876056671	91.9124984741211	14706
True	False	False	False	False	-3097.70483398438	-1110.79467773438	278.394622802734	0.619484782218933	0.923652231693268	0.37022277712822	89.2669296264648	22406
True	False	False	False	False	-3098.146484375	-794.189392089844	153.061584472656	0.740749657154083	0.954564452171326	0.614949762821198	82.8550720214844	11434
True	False	False	False	False	-3093.8125	-397.971496582031	37.7108268737793	0.698736667633057	0.939767420291901	0.501303195953369	66.029411315918	2245
True	False	False	False	False	-3095.08471679688	-240.261917114258	143.079315185547	0.822870492935181	0.9561527967453	1	85.5193786621094	11032
True	False	False	False	False	-3096.0927734375	-44.8042144775391	68.7667999267578	0.716718852519989	0.957530438899994	0.543553650379181	68.9193572998047	4273
True	False	False	False	False	-3095.79321289063	-179.495864868164	115.350761413574	0.663399517536163	0.932664811611176	0.434592872858047	67.5673065185547	7027
True	False	False	False	False	-3094.50537109375	-328.227569580078	171.917007446289	0.394298642873764	0.91583663225174	0.172563046216965	67.9548416137695	10533
True	False	False	False	False	-3093.83447265625	-19.1819667816162	79.8582229614258	0.739838838577271	0.946899116039276	0.6118004322052	75.625	5445
True	False	False	False	False	-3093.13354492188	-1189.03039550781	135.315322875977	0.705158889293671	0.943759799003601	0.515575468540192	81.3688507080078	9927
True	False	False	False	False	-3092.24853515625	-979.055541992188	244.01123046875	0.345152467489243	0.890355288982391	0.143712639808655	90.5681838989258	19925
True	False	False	False	False	-3092.80346679688	-560.364074707031	108.695907592773	0.685513734817505	0.940332531929016	0.474253714084625	74.4591827392578	7297
True	False	False	False	False	-3092.16430664063	-627.624267578125	116.459907531738	0.71459025144577	0.942544937133789	0.538155138492584	72.3142852783203	7593
True	False	False	False	False	-3090.87622070313	-579.35205078125	112.023338317871	0.669003367424011	0.93834662437439	0.444079250097275	73.722770690918	7446
True	False	False	False	False	-3091.49536132813	-283.775146484375	120.896469116211	0.432376682758331	0.842982113361359	0.19729408621788	62.3027534484863	6791
True	False	False	False	False	-3090.21899414063	-1324.359375	159.716445922852	0.747152209281921	0.954798519611359	0.638441383838654	85.0347213745117	12245
True	False	False	False	False	-3089.658203125	-1489.01245117188	166.371292114258	0.6895392537117	0.951130390167236	0.482185840606689	83.1933364868164	12479
True	False	False	False	False	-3083.96264648438	-1267.87377929688	194.099838256836	0.730427443981171	0.956207931041718	0.581580340862274	103.034286499023	18031
True	False	False	False	False	-3087.09912109375	-902.285705566406	204.082122802734	0.736217558383942	0.958714783191681	0.599696278572083	78.5597839355469	14455
True	False	False	False	False	-3088.50927734375	-424.731018066406	21.0736961364746	0.656467795372009	0.905717372894287	0.423319727182388	66.8947372436523	1271
True	False	False	False	False	-3086.76440429688	-1136.50451660156	206.300399780273	0.635893940925598	0.952224016189575	0.392470061779022	91.8871002197266	17091
True	False	False	False	False	-3085.65747070313	-861.70263671875	170.807861328125	0.737847626209259	0.954822361469269	0.605065226554871	78.7792205810547	12132
True	False	False	False	False	-3085.705078125	-596.6142578125	155.279876708984	0.677172064781189	0.943090736865997	0.458564549684525	75.1999969482422	10528
True	False	False	False	False	-3085.8876953125	-537.227478027344	127.551322937012	0.706931173801422	0.950734436511993	0.519663214683533	72.6086959838867	8350
True	False	False	False	False	-3084.5517578125	-687.219604492188	105.36848449707	0.740853786468506	0.95596182346344	0.61531263589859	78.5368423461914	7461
True	False	False	False	False	-3083.53247070313	0.561892986297607	185.226699829102	0.577455222606659	0.925228595733643	0.3205246925354	78.5329360961914	13115
True	False	False	False	False	-3083.15893554688	-1709.53173828125	125.333038330078	0.676981031894684	0.958077073097229	0.458216309547424	129.530975341797	14637
True	False	False	False	False	-3065.59204101563	-1677.48840332031	149.734161376953	0.829875767230988	0.963690519332886	1	96.9703674316406	13091
True	False	False	False	False	-3080.8427734375	-1054.54443359375	216.282684326172	0.733506500720978	0.945019125938416	0.591036975383759	117.133331298828	22841
True	False	False	False	False	-3080.01245117188	-26.8259048461914	85.4039306640625	0.707926988601685	0.951477408409119	0.521990060806274	70.0779190063477	5396
True	False	False	False	False	-3079.53051757813	-1585.1220703125	89.8404998779297	0.779232859611511	0.960534572601318	0.837222635746002	79.0370407104492	6402
True	False	False	False	False	-3071.2568359375	-1480.47985839844	108.695907592773	0.78705221414566	0.949206411838531	1	78.4387741088867	7687
True	False	False	False	False	-3078.76196289063	-756.794982910156	180.790130615234	0.552828013896942	0.935716807842255	0.295196861028671	76.1595077514648	12414
True	False	False	False	False	-3078.74145507813	-148.474334716797	163.043869018555	0.755252122879028	0.936466217041016	0.672358095645905	69.9251708984375	10279
True	False	False	False	False	-3078.12377929688	-1397.36218261719	147.515884399414	0.77680242061615	0.954761266708374	0.810584485530853	93.2631607055664	12404
True	False	False	False	False	-3070.38208007813	-1376.88134765625	116.459907531738	0.74296110868454	0.955935597419739	0.622785210609436	82.990478515625	8714
True	False	False	False	False	-3075.21557617188	-1293.92102050781	259.539215087891	0.809128880500793	0.961620330810547	1	103.320510864258	24177
True	False	False	False	False	-3076.90942382813	-969.0107421875	105.36848449707	0.427084594964981	0.899883985519409	0.193716377019882	75.8210525512695	7203
True	False	False	False	False	-3075.30541992188	-941.496704101563	175.244430541992	0.503928482532501	0.865307211875916	0.251057833433151	78.7468338012695	12442
True	False	False	False	False	-3076.78735351563	-561.800231933594	61.0028076171875	0.79117214679718	0.951740801334381	1	67.2909088134766	3701
True	False	False	False	False	-3075.55444335938	-378.636657714844	57.6753807067871	0.760451793670654	0.959577143192291	0.697474420070648	66.8461532592773	3476
True	False	False	False	False	-3075.34130859375	-113.947807312012	177.462707519531	0.795180141925812	0.962551116943359	1	80.5437469482422	12887
True	False	False	False	False	-3075.27221679688	-806.027770996094	136.424453735352	0.736890852451324	0.962778031826019	0.601898670196533	72.8048782348633	8955
True	False	False	False	False	-3074.64697265625	-1360.02014160156	163.043869018555	0.694964945316315	0.953899919986725	0.493286699056625	84.4829940795898	12419
True	False	False	False	False	-3073.7373046875	-1336.64123535156	104.259346008301	0.754927635192871	0.950800597667694	0.670888781547546	90.5957412719727	8516
True	False	False	False	False	-3073.02734375	-1193.83666992188	135.315322875977	0.671015024185181	0.952141880989075	0.447571516036987	78.663932800293	9597
True	False	False	False	False	-3074.36083984375	-619.953125	86.513069152832	0.812731087207794	0.952727735042572	1	75.0769195556641	5856
True	False	False	False	False	-3072.99658203125	-1166.50610351563	177.462707519531	0.858840227127075	0.970520377159119	1	86.25	13800
True	False	False	False	False	-3069.45361328125	-652.8369140625	166.371292114258	0.778283536434174	0.955995321273804	0.826189339160919	77.2133331298828	11582
True	False	False	False	False	-3072.49462890625	-258.405639648438	98.7136306762695	0.647627234458923	0.949504971504211	0.409615904092789	63.617977142334	5662
True	False	False	False	False	-3070.55053710938	-356.417236328125	123.114753723145	0.297036975622177	0.784821569919586	0.118228353559971	66.4864883422852	7380
True	False	False	False	False	-3068.64892578125	-1219.078125	230.701522827148	0.679057896137238	0.944379866123199	0.462028026580811	87.288459777832	18156
True	False	False	False	False	-3067.51098632813	-836.264709472656	174.135284423828	0.742241442203522	0.972840487957001	0.620205044746399	78.7579650878906	12365
True	False	False	False	False	-3068.0390625	-679.758178710938	151.952453613281	0.650221049785614	0.94370836019516	0.413562566041946	79.1240844726563	10840
True	False	False	False	False	-3067.35424804688	-507.307769775391	44.3656768798828	0.749354422092438	0.939048767089844	0.647141218185425	62.5750007629395	2503
True	False	False	False	False	-3067.96899414063	41.9793739318848	122.005615234375	0.748618364334106	0.949699282646179	0.64419424533844	83.4272689819336	9177
True	False	False	False	False	-3066.25317382813	-399.103759765625	165.262145996094	0.747710049152374	0.952445685863495	0.640612363815308	75.5369110107422	11255
True	False	False	False	False	-3062.88452148438	-299.718902587891	113.132476806641	0.448559075593948	0.909479379653931	0.208541810512543	61.2843132019043	6251
True	False	False	False	False	-3063.60498046875	-277.060272216797	76.5307922363281	0.70901221036911	0.963565766811371	0.524551153182983	63.0724639892578	4352
True	False	False	False	False	-3062.52587890625	-128.731552124023	55.4570960998535	0.774352729320526	0.947712421417236	0.787966012954712	66.9400024414063	3347
True	False	False	False	False	-3062.50048828125	-1747.11853027344	240.683807373047	0.605424761772156	0.945843875408173	0.352543652057648	162.903228759766	35350
True	False	False	False	False	-3047.01708984375	-1750.85070800781	9.98227787017822	0.687235474586487	0.9244145154953	0.47761595249176	106.888885498047	962
True	False	False	False	False	-3060.7802734375	-1646.5869140625	39.9291114807129	0.739838838577271	0.942317605018616	0.6118004322052	70.1944427490234	2527
True	False	False	False	False	-3062.30224609375	-1588.908203125	109.805053710938	0.762798249721527	0.96468061208725	0.709939241409302	80.6161651611328	7981
True	False	False	False	False	-3062.12329101563	-1257.81555175781	189.663269042969	0.62003618478775	0.948839247226715	0.370940744876862	101.368423461914	17334
True	False	False	False	False	-3059.24438476563	-896.654357910156	186.335845947266	0.745556116104126	0.955335319042206	0.63234680891037	76.0773773193359	12781
True	False	False	False	False	-3061.56762695313	-234.166091918945	120.896469116211	0.524298667907715	0.858045160770416	0.268570274114609	62.7614669799805	6841
True	False	False	False	False	-3060.77197265625	-43.978572845459	195.208984375	0.463027536869049	0.90948748588562	0.219015941023827	70.2954559326172	12372
True	False	False	False	False	-3061.42456054688	6.05905055999756	58.7845230102539	0.733056902885437	0.955637335777283	0.589631855487823	70.2264175415039	3722
True	False	False	False	False	-3059.11962890625	-1096.74597167969	199.645553588867	0.524048745632172	0.922754764556885	0.268348306417465	86.0944442749023	15497
True	False	False	False	False	-3058.54125976563	-13.8475894927979	115.350761413574	0.748017251491547	0.946780741214752	0.641817271709442	82.086540222168	8537
True	False	False	False	False	-3058.46264648438	-1401.75451660156	144.188446044922	0.643508911132813	0.948472261428833	0.403469324111938	89.1461563110352	11589
True	False	False	False	False	-3057.66528320313	-1329.2392578125	179.680999755859	0.4025599360466	0.814666509628296	0.177736699581146	88.1481475830078	14280
True	False	False	False	False	-3057.83740234375	24.4654426574707	48.80224609375	0.788230717182159	0.955260276794434	1	73.0227279663086	3213
True	False	False	False	False	-3057.21728515625	-1124.81066894531	151.952453613281	0.800164878368378	0.958606481552124	1	89.71533203125	12291
True	False	False	False	False	-3056.43334960938	-780.710693359375	155.279876708984	0.709409236907959	0.947949707508087	0.525494813919067	72.6714248657227	10174
True	False	False	False	False	-3057.1455078125	-614.865051269531	82.0765075683594	0.680345416069031	0.949065208435059	0.464419931173325	70.6351318359375	5227
True	False	False	False	False	-3057.12475585938	-714.059936523438	192.990692138672	0.74869030714035	0.94914186000824	0.64448070526123	76.6954040527344	13345
True	False	False	False	False	-3056.86010742188	-537.516723632813	113.132476806641	0.617606997489929	0.951078772544861	0.367792338132858	68.7549057006836	7013
True	False	False	False	False	-3056.44384765625	-495.339569091797	54.3479537963867	0.746100842952728	0.948154032230377	0.634407699108124	63.5306129455566	3113
True	False	False	False	False	-3055.45971679688	-1620.5146484375	237.356369018555	0.791627526283264	0.965079247951508	1	95.2196273803711	20377
True	False	False	False	False	-3050.01928710938	-1560.41259765625	230.701522827148	0.545626282691956	0.92425400018692	0.288221657276154	92.7644195556641	19295
True	False	False	False	False	-3055.0595703125	-1502.49743652344	229.592376708984	0.559523403644562	0.955199599266052	0.30184879899025	83.6280212402344	17311
True	False	False	False	False	-3053.45703125	-1016.865234375	281.722045898438	0.739490985870361	0.946515917778015	0.610609233379364	99.0275573730469	25153
True	False	False	False	False	-3055.30810546875	-557.878845214844	134.206176757813	0.71416711807251	0.954523324966431	0.537096202373505	89.1900863647461	10792
True	False	False	False	False	-3054.72998046875	-431.902038574219	192.990692138672	0.572527527809143	0.912655413150787	0.31526118516922	75.3103485107422	13104
True	False	False	False	False	-3054.36303710938	-143.326278686523	64.3302307128906	0.680457472801208	0.945985317230225	0.464629203081131	66.1206893920898	3835
True	False	False	False	False	-3052.21142578125	-812.800842285156	149.734161376953	0.690788388252258	0.962528169155121	0.484698534011841	75.0962982177734	10138
True	False	False	False	False	-3052.02954101563	37.4971046447754	110.914192199707	0.770503282546997	0.951809823513031	0.75791335105896	82.3199996948242	8232
True	False	False	False	False	-3049.92260742188	-1459.2890625	232.919815063477	0.726141273975372	0.968763172626495	0.569023251533508	85.2952346801758	17912
True	False	False	False	False	-3049.24560546875	-1429.98767089844	206.300399780273	0.735189139842987	0.960547685623169	0.596372902393341	82.5967712402344	15363
True	False	False	False	False	-3048.8828125	-333.871734619141	136.424453735352	0.736890852451324	0.949481606483459	0.601898670196533	71.6178894042969	8809
True	False	False	False	False	-3049.91064453125	-265.661346435547	93.1679229736328	0.758145093917847	0.953613638877869	0.685944676399231	65.3333358764648	5488
True	False	False	False	False	-3048.7939453125	-1245.92016601563	128.660461425781	0.684656083583832	0.956456065177917	0.472595363855362	83.1293106079102	9643
True	False	False	False	False	-3048.1318359375	-738.844665527344	181.899276733398	0.72121262550354	0.956717729568481	0.555363178253174	79.6646347045898	13065
True	False	False	False	False	-3047.56103515625	-1532.60229492188	144.188446044922	0.51126104593277	0.952515065670013	0.257230669260025	74.8461532592773	9730
True	False	False	False	False	-3047.23657226563	-602.489868164063	123.114753723145	0.855258643627167	0.963119089603424	1	83.2342376708984	9239
True	False	False	False	False	-3046.77880859375	-131.719177246094	47.6931037902832	0.756393730640411	0.955666422843933	0.677612125873566	68.2790679931641	2936
True	False	False	False	False	-3046.50512695313	-1730.24255371094	118.678184509277	0.672103583812714	0.957073152065277	0.449481099843979	115.084114074707	12314
True	False	False	False	False	-3034.01879882813	-1656.45092773438	221.828384399414	0.64786285161972	0.929682195186615	0.409971982240677	86.9499969482422	17390
True	False	False	False	False	-3043.21655273438	-1382.25988769531	155.279876708984	0.81768673658371	0.959966003894806	1	81.0857162475586	11352
True	False	False	False	False	-3046.109375	-643.269653320313	205.191253662109	0.566835224628448	0.946485817432404	0.309307247400284	74.0378341674805	13697
True	False	False	False	False	-3045.5751953125	8.16374969482422	82.0765075683594	0.8379065990448	0.966323673725128	1	87.6891860961914	6489
True	False	False	False	False	-3044.37426757813	-1153.19714355469	236.24723815918	0.703137814998627	0.928243458271027	0.510995030403137	88.1737060546875	18781
True	False	False	False	False	-3038.8984375	-1117.83483886719	128.660461425781	0.811424374580383	0.954083800315857	1	87.9137954711914	10198
True	False	False	False	False	-3043.91650390625	-187.695022583008	178.571853637695	0.638648152351379	0.94378399848938	0.396395355463028	75.1118011474609	12093
True	False	False	False	False	-3043.31982421875	-989.879577636719	150.843307495117	0.719768762588501	0.968139708042145	0.551505088806152	79.1838226318359	10769
True	False	False	False	False	-3041.59692382813	-932.713745117188	145.297592163086	0.805286824703217	0.971819639205933	1	73.4274826049805	9619
True	False	False	False	False	-3042.55590820313	-375.463256835938	173.026138305664	0.424687027931213	0.885302305221558	0.192111179232597	66.4038467407227	10359
True	False	False	False	False	-3042.15087890625	-114.808616638184	88.7313537597656	0.550650835037231	0.952879250049591	0.293068945407867	64.8625030517578	5189
True	False	False	False	False	-3041.55004882813	-690.409057617188	198.536407470703	0.83054107427597	0.96603125333786	1	76.9161987304688	13768
True	False	False	False	False	-3039.8115234375	-247.33251953125	124.223899841309	0.695939123630524	0.952517151832581	0.495332807302475	69.5803604125977	7793
True	False	False	False	False	-3038.896484375	-50.692440032959	107.586769104004	0.738487541675568	0.96489155292511	0.607207953929901	65.7422714233398	6377
True	False	False	False	False	-3036.62036132813	-1584.32580566406	63.2210922241211	0.801229655742645	0.960369110107422	1	73.2631607055664	4176
True	False	False	False	False	-3034.04809570313	-1336.01000976563	137.533599853516	0.699044167995453	0.947770297527313	0.501968204975128	82.9435501098633	10285
True	False	False	False	False	-3035.02734375	-845.521057128906	95.3862075805664	0.790671706199646	0.945653796195984	1	79.1976776123047	6811
True	False	False	False	False	-3033.39916992188	-1805.94592285156	191.881561279297	0.692204535007477	0.938327968120575	0.487577885389328	146.080917358398	25272
True	False	False	False	False	-3009.92846679688	-1793.62036132813	119.787330627441	0.647026121616364	0.930586695671082	0.408709734678268	80.8240737915039	8729
True	False	False	False	False	-3024.02807617188	-1692.38549804688	222.937530517578	0.76513397693634	0.958633422851563	0.723206043243408	87.8457717895508	17657
True	False	False	False	False	-3024.71948242188	-1547.07250976563	102.041061401367	0.729883551597595	0.96099179983139	0.579949259757996	80.0652160644531	7366
True	False	False	False	False	-3033.15209960938	-1295.82263183594	178.571853637695	0.714491307735443	0.949535191059113	0.537907063961029	83.7577667236328	13485
True	False	False	False	False	-3026.21044921875	-1183.79382324219	119.787330627441	0.832143545150757	0.966888904571533	1	76.9629592895508	8312
True	False	False	False	False	-3032.81030273438	-127.469299316406	32.1651153564453	0.533243715763092	0.905512928962708	0.276637494564056	69.068962097168	2003
True	False	False	False	False	-3032.77685546875	11.2346410751343	90.9496383666992	0.753896296024323	0.959713160991669	0.666286945343018	85.4878082275391	7010
True	False	False	False	False	-3031.0703125	-1094.22424316406	188.554138183594	0.623659551143646	0.923652708530426	0.375707566738129	93.1705856323242	15839
True	False	False	False	False	-3027.03173828125	-970.873779296875	126.442184448242	0.853435814380646	0.974794030189514	1	82.4736862182617	9402
True	False	False	False	False	-3029.04638671875	-948.964111328125	70.9850845336914	0.64491605758667	0.96034836769104	0.405553311109543	67.046875	4291
True	False	False	False	False	-3025.56372070313	-727.779174804688	120.896469116211	0.702958464622498	0.94817715883255	0.510592579841614	90.6055068969727	9876
True	False	False	False	False	-3023.87622070313	-542.598999023438	118.678184509277	0.757112741470337	0.952323019504547	0.680991768836975	78.2803726196289	8376
True	False	False	False	False	-3023.54541015625	-1590.486328125	82.0765075683594	0.702428579330444	0.932111859321594	0.5094074010849	73.6756744384766	5452
True	False	False	False	False	-3023.44555664063	-1561.19506835938	72.0942230224609	0.597600698471069	0.932188391685486	0.343192428350449	76.4153823852539	4967
True	False	False	False	False	-3023.16723632813	-1239.58410644531	88.7313537597656	0.795180141925812	0.962392508983612	1	72.4000015258789	5792
True	False	False	False	False	-3023.02099609375	-1764.5654296875	210.736968994141	0.651728093624115	0.928759515285492	0.415883302688599	91.8263168334961	17447
True	False	False	False	False	-3007.46020507813	-1727.46240234375	148.625015258789	0.794352531433105	0.969020068645477	1	85.0671615600586	11399
True	False	False	False	False	-3016.71411132813	-1621.10998535156	102.041061401367	0.784656643867493	0.96284031867981	0.940379023551941	77.5326080322266	7133
True	False	False	False	False	-3017.18310546875	-1406.98010253906	229.592376708984	0.620066702365875	0.958200216293335	0.370980530977249	82.9371948242188	17168
True	False	False	False	False	-3022.78662109375	-1261.271484375	164.153015136719	0.594304740428925	0.952017843723297	0.339349389076233	85.3175659179688	12627
True	False	False	False	False	-3019.37719726563	-1215.23095703125	229.592376708984	0.721564650535583	0.950707614421844	0.556313276290894	85.1980667114258	17636
True	False	False	False	False	-3022.72241210938	-1149.52819824219	107.586769104004	0.705840885639191	0.952279508113861	0.517140507698059	73.0103073120117	7082
True	False	False	False	False	-3021.55419921875	-1054.33764648438	129.769607543945	0.719225645065308	0.946762561798096	0.550069808959961	83.991455078125	9827
True	False	False	False	False	-3022.54321289063	-136.598403930664	102.041061401367	0.794671595096588	0.940884470939636	1	90.2065200805664	8299
True	False	False	False	False	-3021.99926757813	28.2076606750488	150.843307495117	0.440546751022339	0.905983507633209	0.202913492918015	70.595588684082	9601
True	False	False	False	False	-3021.44750976563	58.0171356201172	180.790130615234	0.714127123355865	0.964149355888367	0.536996364593506	75.4478530883789	12298
True	False	False	False	False	-3020.984375	-1034.84790039063	109.805053710938	0.673756539821625	0.939678430557251	0.452408254146576	80.9898986816406	8018
True	False	False	False	False	-3018.93359375	-1015.59948730469	140.861022949219	0.600411891937256	0.963265299797058	0.346514582633972	78.6141738891602	9984
True	False	False	False	False	-3020.77514648438	-750.205627441406	120.896469116211	0.741812705993652	0.959720134735107	0.618682026863098	71	7739
True	False	False	False	False	-3015.53735351563	-621.866577148438	80.9673614501953	0.826583564281464	0.961753726005554	1	88.2739715576172	6444
True	False	False	False	False	-3020.033203125	0.898301601409912	89.8404998779297	0.843989968299866	0.963311195373535	1	70.9382705688477	5746
True	False	False	False	False	-3019.30834960938	-389.506530761719	183.008422851563	0.608267426490784	0.945102512836456	0.356024295091629	74.2787857055664	12256
True	False	False	False	False	-3015.21166992188	-1434.07604980469	129.769607543945	0.796257674694061	0.951774656772614	1	92.478630065918	10820
True	False	False	False	False	-3013.86254882813	-1327.01025390625	109.805053710938	0.829462349414825	0.967100620269775	1	78.4444427490234	7766
True	False	False	False	False	-3014.583984375	-994.588500976563	99.8227767944336	0.44728884100914	0.925035953521729	0.207641556859016	67.0999984741211	6039
True	False	False	False	False	-3013.10107421875	-688.841125488281	178.571853637695	0.815820634365082	0.959653615951538	1	75.8633575439453	12214
True	False	False	False	False	-3014.2294921875	-597.473266601563	109.805053710938	0.819165587425232	0.964069128036499	1	75.9090881347656	7515
True	False	False	False	False	-3013.77026367188	-235.689758300781	178.571853637695	0.781828105449677	0.967728197574615	0.87367570400238	70.8757781982422	11411
True	False	False	False	False	-3013.48803710938	40.3330307006836	54.3479537963867	0.825362265110016	0.95892596244812	1	67.2040786743164	3293
True	False	False	False	False	-3011.54956054688	-1632.33703613281	65.4393768310547	0.594531953334808	0.94994044303894	0.339612603187561	71.4576263427734	4216
True	False	False	False	False	-3011.22241210938	-1523.97485351563	198.536407470703	0.681388020515442	0.948489248752594	0.466373324394226	96.2458114624023	17228
True	False	False	False	False	-3011.50463867188	-1080.5712890625	139.751892089844	0.762926280498505	0.961195588111877	0.710642993450165	82.0158767700195	10334
True	False	False	False	False	-3011.18481445313	-632.718811035156	137.533599853516	0.409338474273682	0.936061143875122	0.182058289647102	71.4677429199219	8862
True	False	False	False	False	-3010.34423828125	-117.318153381348	248.447799682617	0.346099644899368	0.87376606464386	0.144239917397499	76.2633895874023	17083
True	False	False	False	False	-3010.12036132813	-1482.95788574219	186.335845947266	0.762245774269104	0.949548840522766	0.70693165063858	85.0595245361328	14290
True	False	False	False	False	-3006.49584960938	-1354.17895507813	187.44499206543	0.720690071582794	0.962987244129181	0.553959727287292	81.7041397094727	13808
True	False	False	False	False	-3009.46215820313	-531.072875976563	77.6399383544922	0.821241796016693	0.965720891952515	1	64.8285751342773	4538
True	False	False	False	False	-3008.04223632813	-1301.72607421875	139.751892089844	0.746928453445435	0.939737677574158	0.637576758861542	78.6269836425781	9907
True	False	False	False	False	-3000.80053710938	-1271.61865234375	164.153015136719	0.650850415229797	0.941731750965118	0.414529263973236	79.2297286987305	11726
True	False	False	False	False	-3005.10498046875	-578.552124023438	133.097030639648	0.79485547542572	0.957366287708282	1	74.908332824707	8989
True	False	False	False	False	-3004.69287109375	-1180.8359375	102.041061401367	0.819654762744904	0.968448877334595	1	69.0326080322266	6351
True	False	False	False	False	-3001.83544921875	-1156.99560546875	95.3862075805664	0.71159839630127	0.944536328315735	0.53076446056366	74.1511611938477	6377
True	False	False	False	False	-3000.552734375	-1868.65710449219	52.1296730041504	0.703710198402405	0.948588311672211	0.512283682823181	116.106384277344	5457
True	False	False	False	False	-2986.16625976563	-1820.81750488281	227.374099731445	0.71459299325943	0.948102712631226	0.538162112236023	114.117073059082	23394
True	False	False	False	False	-2993.71411132813	-1577.67858886719	184.117568969727	0.60689902305603	0.934241592884064	0.354343056678772	82.5240936279297	13699
True	False	False	False	False	-3000.22216796875	-1422.05554199219	128.660461425781	0.811424374580383	0.95916348695755	1	91.7413787841797	10642
True	False	False	False	False	-2999.42456054688	-350.206085205078	157.498153686523	0.632559657096863	0.96049177646637	0.387795060873032	70.4859161376953	10009
True	False	False	False	False	-2999.40307617188	-3.58086824417114	96.4953460693359	0.74201226234436	0.945332765579224	0.619389593601227	69.0344848632813	6006
True	False	False	False	False	-2998.28540039063	-1451.16625976563	143.079315185547	0.702367007732391	0.947297036647797	0.509270012378693	85.4651184082031	11025
True	False	False	False	False	-2997.56713867188	-1230.91040039063	109.805053710938	0.829462349414825	0.963844060897827	1	113.626258850098	11249
True	False	False	False	False	-2995.64819335938	-1111.25659179688	309.450592041016	0.286781340837479	0.871259570121765	0.113102219998837	90.6379928588867	25288
True	False	False	False	False	-2996.16040039063	-1069.15185546875	79.8582229614258	0.532683968544006	0.95430862903595	0.276125490665436	74.8194427490234	5387
True	False	False	False	False	-2995.71459960938	-990.279846191406	89.8404998779297	0.744702398777008	0.959713160991669	0.629155278205872	70.901237487793	5743
True	False	False	False	False	-2995.16137695313	-772.601196289063	131.987884521484	0.739435315132141	0.948550999164581	0.61041921377182	74.5210113525391	8868
True	False	False	False	False	-2994.37182617188	-1139.67297363281	109.805053710938	0.741141617298126	0.941988825798035	0.616318583488464	81.8282852172852	8101
True	False	False	False	False	-2994.1376953125	-1039.81311035156	150.843307495117	0.705643773078918	0.957892000675201	0.516687095165253	73.904411315918	10051
True	False	False	False	False	-2992.18359375	-1797.44702148438	66.5485153198242	0.829875767230988	0.962780237197876	1	75.5833358764648	4535
True	False	False	False	False	-2991.31713867188	-1684.28210449219	140.861022949219	0.734058856964111	0.951731622219086	0.592774868011475	93.5511779785156	11881
True	False	False	False	False	-2987.97729492188	-1012.65063476563	123.114753723145	0.746964454650879	0.953504741191864	0.637715458869934	82.0810775756836	9111
True	False	False	False	False	-2989.40454101563	-194.778625488281	129.769607543945	0.766421258449554	0.952090442180634	0.730939626693726	73.2735061645508	8573
True	False	False	False	False	-2987.98901367188	-923.913391113281	99.8227767944336	0.731752693653107	0.948818027973175	0.585603535175323	66.9000015258789	6021
True	False	False	False	False	-2986.6630859375	-560.679931640625	189.663269042969	0.827117323875427	0.961818158626556	1	74.9356689453125	12814
True	False	False	False	False	-2986.49658203125	-1622.78125	90.9496383666992	0.815059661865234	0.964166045188904	1	79.6463394165039	6531
True	False	False	False	False	-2986.1201171875	-1893.94372558594	65.4393768310547	0.772971868515015	0.956824004650116	0.776539385318756	121.745765686035	7183
True	False	False	False	False	-2985.83837890625	-1773.36608886719	130.878753662109	0.706935942173004	0.950051963329315	0.519674301147461	81.8898315429688	9663
True	False	False	False	False	-2985.85473632813	-1525.17150878906	187.44499206543	0.828562021255493	0.959068238735199	1	90.0710067749023	15222
True	False	False	False	False	-2984.63330078125	-1148.58361816406	14.4188451766968	0.560572564601898	0.916445434093475	0.302906334400177	69.3846130371094	902
True	False	False	False	False	-2985.0537109375	-1083.53637695313	139.751892089844	0.683171451091766	0.958178579807281	0.469749957323074	79.6031723022461	10030
True	False	False	False	False	-2984.16674804688	-1192.51745605469	106.477630615234	0.698564171791077	0.956831932067871	0.500930964946747	74.7291641235352	7174
True	False	False	False	False	-2983.97631835938	27.0951995849609	119.787330627441	0.735007107257843	0.953242182731628	0.595789611339569	92.1018524169922	9947
True	False	False	False	False	-2982.73779296875	-1647.2392578125	164.153015136719	0.786518931388855	0.961812317371368	1	91.75	13579
True	False	False	False	False	-2981.40209960938	-1601.46923828125	166.371292114258	0.76008129119873	0.954063892364502	0.695577025413513	90.6266632080078	13594
True	False	False	False	False	-2976.95971679688	-1493.03259277344	189.663269042969	0.745215535163879	0.926544964313507	0.631068110466003	80.9239730834961	13838
True	False	False	False	False	-2982.64819335938	-1339.18701171875	189.663269042969	0.678315699100494	0.926094353199005	0.460659354925156	85.3391799926758	14593
True	False	False	False	False	-2981.26538085938	-1242.5439453125	104.259346008301	0.745750606060028	0.940863490104675	0.63308048248291	92.0638275146484	8654
True	False	False	False	False	-2981.30639648438	-759.552490234375	119.787330627441	0.776787161827087	0.951931655406952	0.810432493686676	77.7037048339844	8392
True	False	False	False	False	-2982.16015625	-628.693298339844	110.914192199707	0.672940909862518	0.966992378234863	0.450959801673889	64.9599990844727	6496
True	False	False	False	False	-2980.1904296875	-1059.53479003906	104.259346008301	0.801714420318604	0.96352082490921	1	75.0319137573242	7053
True	False	False	False	False	-2979.33081054688	-998.918151855469	109.805053710938	0.700506210327148	0.949330270290375	0.505154669284821	75.7676773071289	7501
True	False	False	False	False	-2979.06494140625	-1260.34802246094	122.005615234375	0.778340220451355	0.961044549942017	0.826822757720947	85.3454513549805	9388
True	False	False	False	False	-2977.33813476563	-1436.17504882813	150.843307495117	0.786078751087189	0.94305682182312	1	84.7647094726563	11528
True	False	False	False	False	-2976.01977539063	-1314.13439941406	157.498153686523	0.719543635845184	0.955330193042755	0.550909161567688	82.4929580688477	11714
True	False	False	False	False	-2974.36083984375	-1552.66638183594	174.135284423828	0.703137636184692	0.954637587070465	0.510994553565979	79.0700607299805	12414
True	False	False	False	False	-2968.689453125	-1389.75354003906	166.371292114258	0.76008129119873	0.944284498691559	0.695577025413513	82.1533355712891	12323
True	False	False	False	False	-2974.2666015625	-210.114959716797	117.569046020508	0.836721479892731	0.96806663274765	1	93.9716949462891	9961
True	False	False	False	False	-2973.42358398438	-180.019973754883	128.660461425781	0.739945590496063	0.931216537952423	0.612167298793793	87.5344848632813	10154
True	False	False	False	False	-2972.70263671875	-1366.08947753906	146.40673828125	0.744143784046173	0.963892996311188	0.627091646194458	80.0833358764648	10571
True	False	False	False	False	-2969.99633789063	-1137.15100097656	127.551322937012	0.804429352283478	0.958291947841644	1	73.8869552612305	8497
True	False	False	False	False	-2972.64770507813	-541.22802734375	102.041061401367	0.774829864501953	0.957499980926514	0.792114913463593	80.0434799194336	7364
True	False	False	False	False	-2968.58325195313	-1103.47326660156	93.1679229736328	0.695049583911896	0.942918181419373	0.49346387386322	78.273811340332	6575
True	False	False	False	False	-2963.06958007813	-1847.62255859375	212.955261230469	0.746008455753326	0.947447597980499	0.634056925773621	96.5260391235352	18533
True	False	False	False	False	-2967.63916015625	-1771.21826171875	125.333038330078	0.812749564647675	0.957082509994507	1	90.4424743652344	10220
True	False	False	False	False	-2967.41479492188	-1712.96997070313	179.680999755859	0.820887804031372	0.962710738182068	1	86.858024597168	14071
True	False	False	False	False	-2967.056640625	-1624.24462890625	83.1856460571289	0.721511900424957	0.944408118724823	0.556170701980591	80.9066696166992	6068
True	False	False	False	False	-2964.82592773438	-1227.53259277344	176.353576660156	0.657814800739288	0.95087605714798	0.425472408533096	83.1823883056641	13226
True	False	False	False	False	-2966.12548828125	-1185.71118164063	94.2770690917969	0.522514343261719	0.93053138256073	0.266989707946777	66.1647033691406	5624
True	False	False	False	False	-2961.83178710938	-779.423950195313	147.515884399414	0.749781250953674	0.950994849205017	0.648868799209595	70.6090240478516	9391
True	False	False	False	False	-2960.23681640625	-1578.84289550781	144.188446044922	0.667910039424896	0.915277779102325	0.442200928926468	73.538459777832	9560
True	False	False	False	False	-2959.9873046875	-1651.07263183594	216.282684326172	0.796800911426544	0.954814255237579	1	101.230766296387	19740
True	False	False	False	False	-2957.72045898438	-1465.77001953125	240.683807373047	0.689893245697021	0.920091152191162	0.482895314693451	103.52995300293	22466
True	False	False	False	False	-2958.98095703125	-1290.72143554688	173.026138305664	0.654510378837585	0.959353268146515	0.420222848653793	77.4038467407227	12075
True	False	False	False	False	-2958.66040039063	-1261.76379394531	155.279876708984	0.709409236907959	0.947949707508087	0.525494813919067	79.1285705566406	11078
True	False	False	False	False	-2957.88403320313	-1414.30859375	136.424453735352	0.784597456455231	0.950469732284546	0.938117504119873	79.7642288208008	9811
True	False	False	False	False	-2955.71313476563	-1736.38513183594	107.586769104004	0.612037599086761	0.956976473331451	0.360712110996246	75.5360794067383	7327
True	False	False	False	False	-2953.66796875	-1115.33374023438	133.097030639648	0.737667322158813	0.958928644657135	0.604465067386627	81.9250030517578	9831
True	False	False	False	False	-2952.638671875	-1800.96411132813	112.023338317871	0.811145603656769	0.956243515014648	1	82.9504928588867	8378
True	False	False	False	False	-2949.91333007813	-1622.25939941406	120.896469116211	0.741812705993652	0.935430765151978	0.618682026863098	112.284400939941	12239
True	False	False	False	False	-2950.416015625	-1057.66516113281	195.208984375	0.540956020355225	0.918166637420654	0.2837935090065	73.2670440673828	12895
True	False	False	False	False	-2948.7490234375	-519.262145996094	129.769607543945	0.719225645065308	0.947432339191437	0.550069808959961	65.7008514404297	7687
True	False	False	False	False	-2947.25805664063	-1523.42248535156	189.663269042969	0.707461178302765	0.957965493202209	0.520898938179016	82.6491241455078	14133
True	False	False	False	False	-2946.82885742188	-1863.20935058594	127.551322937012	0.577091634273529	0.937731862068176	0.320132791996002	85.4782638549805	9830
True	False	False	False	False	-2942.1298828125	-1816.42663574219	82.0765075683594	0.702428579330444	0.948963046073914	0.5094074010849	76.5405426025391	5664
True	False	False	False	False	-2944.9267578125	-1596.13366699219	99.8227767944336	0.801836133003235	0.956287920475006	1	78.4777755737305	7063
True	False	False	False	False	-2946.28125	-1556.70361328125	159.716445922852	0.419238984584808	0.919339179992676	0.188499227166176	71.9791641235352	10365
True	False	False	False	False	-2945.57421875	-1489.23486328125	204.082122802734	0.75847589969635	0.959710538387299	0.687557995319366	83	15272
True	False	False	False	False	-2942.29858398438	-1746.126953125	110.914192199707	0.757574498653412	0.960333168506622	0.683192253112793	79.629997253418	7963
True	False	False	False	False	-2941.97290039063	-1218.41149902344	157.498153686523	0.673951745033264	0.949118077754974	0.45275616645813	72.0281677246094	10228
True	False	False	False	False	-2930.90356445313	-1725.64672851563	18.8554134368896	0.733056426048279	0.934281527996063	0.589630365371704	60.0588226318359	1021
True	False	False	False	False	-2937.23583984375	-1636.42431640625	90.9496383666992	0.826298654079437	0.955297648906708	1	80.8536605834961	6630
True	False	False	False	False	-2938.837890625	-1404.61804199219	151.952453613281	0.62397426366806	0.952997922897339	0.376125752925873	79.6131362915039	10907
True	False	False	False	False	-2937.49584960938	-1352.49047851563	48.80224609375	0.741141617298126	0.953352153301239	0.616318583488464	70.7727279663086	3114
True	False	False	False	False	-2935.810546875	-1685.05639648438	174.135284423828	0.712336838245392	0.937921702861786	0.532567918300629	115.063697814941	18065
True	False	False	False	False	-2932.0205078125	-1650.21203613281	83.1856460571289	0.735410094261169	0.972914218902588	0.597082853317261	74.9866638183594	5624
True	False	False	False	False	-2934.3974609375	-1154.69140625	200.754699707031	0.762196779251099	0.952072203159332	0.706667065620422	77.3370132446289	13998
True	False	False	False	False	-2935.10205078125	-963.590759277344	102.041061401367	0.794671595096588	0.949661195278168	1	90.1847839355469	8297
True	False	False	False	False	-2934.26611328125	-1337.32666015625	228.483245849609	0.492128729820251	0.891382277011871	0.241413697600365	77.8689346313477	16041
True	False	False	False	False	-2934.22241210938	-1258.49523925781	143.079315185547	0.699437439441681	0.963279843330383	0.502821326255798	73.1472854614258	9436
True	False	False	False	False	-2934.16088867188	-1094.84191894531	181.899276733398	0.744097054004669	0.957234621047974	0.626919984817505	72.1036605834961	11825
True	False	False	False	False	-2933.02490234375	-633.62060546875	181.899276733398	0.831022262573242	0.967034101486206	1	73.5487823486328	12062
True	False	False	False	False	-2932.21069335938	-38.3456344604492	118.678184509277	0.885360777378082	0.975118577480316	1	69.2149505615234	7406
True	False	False	False	False	-2933.73266601563	-13.0994319915771	151.952453613281	0.808602452278137	0.958388805389404	1	70.8029174804688	9700
True	False	False	False	False	-2931.19262695313	-379.806335449219	165.262145996094	0.395916610956192	0.885455071926117	0.173568412661552	70.0671157836914	10440
True	False	False	False	False	-2929.43505859375	-1853.61889648438	230.701522827148	0.705449223518372	0.936732709407806	0.516240537166595	91.5144195556641	19035
True	False	False	False	False	-2928.08081054688	-1612.552734375	189.663269042969	0.637862026691437	0.928260326385498	0.395269066095352	90.3859634399414	15456
True	False	False	False	False	-2930.36669921875	-1300.09204101563	131.987884521484	0.767450094223022	0.95793205499649	0.737363755702972	74.4453811645508	8859
True	False	False	False	False	-2930.0224609375	-1430.99731445313	188.554138183594	0.709558069705963	0.951808094978333	0.525849580764771	78.9176483154297	13416
True	False	False	False	False	-2929.02124023438	-1381.14147949219	156.389007568359	0.775517404079437	0.952914655208588	0.798297166824341	85.7375869750977	12089
True	False	False	False	False	-2929.93139648438	-1185.70947265625	205.191253662109	0.467381864786148	0.853769481182098	0.222250238060951	75.6486511230469	13995
True	False	False	False	False	-2929.00317382813	-604.326477050781	165.262145996094	0.773095011711121	0.954798519611359	0.777525901794434	75.1476516723633	11197
True	False	False	False	False	-2926.35766601563	-1800.18737792969	177.462707519531	0.725948393344879	0.946861624717712	0.56847357749939	94.9875030517578	15198
True	False	False	False	False	-2920.13647460938	-1777.09985351563	130.878753662109	0.725372850894928	0.95416671037674	0.566841185092926	74.9406814575195	8843
True	False	False	False	False	-2925.70727539063	-1581.21875	109.805053710938	0.785418212413788	0.94951605796814	1	77.2323226928711	7646
True	False	False	False	False	-2923.39697265625	-1750.626953125	134.206176757813	0.634052217006683	0.950711369514465	0.389877587556839	77.8925628662109	9425
True	False	False	False	False	-2921.41821289063	-1667.76721191406	139.751892089844	0.774550676345825	0.953589022159576	0.789673984050751	82.8650817871094	10441
True	False	False	False	False	-2922.18579101563	-306.531799316406	147.515884399414	0.637232065200806	0.953081011772156	0.394369870424271	67.3458633422852	8957
True	False	False	False	False	-2921.98217773438	-1528.82958984375	140.861022949219	0.622647225856781	0.927505195140839	0.374367088079453	81.858268737793	10396
True	False	False	False	False	-2916.85375976563	-1562.72583007813	105.36848449707	0.740853786468506	0.949947655200958	0.61531263589859	75.4631576538086	7169
True	False	False	False	False	-2909.525390625	-1448.38708496094	225.155807495117	0.683035016059875	0.946113646030426	0.469490110874176	78.0394058227539	15842
True	False	False	False	False	-2915.26635742188	-1273.19616699219	105.36848449707	0.450883209705353	0.874282956123352	0.210196867585182	68.8947372436523	6545
True	False	False	False	False	-2915.8115234375	-356.966125488281	122.005615234375	0.79117214679718	0.962858259677887	1	66.5999984741211	7326
True	False	False	False	False	-2914.65844726563	-1246.22412109375	138.64274597168	0.73007744550705	0.955324351787567	0.580529451370239	76.7919998168945	9599
True	False	False	False	False	-2912.31030273438	-1059.03088378906	178.571853637695	0.740105509757996	0.974424719810486	0.612717866897583	78.0310592651367	12563
True	False	False	False	False	-2909.89208984375	-1315.33435058594	117.569046020508	0.753627300262451	0.966693818569183	0.665103435516357	73.0377349853516	7742
True	False	False	False	False	-2907.18139648438	-1519.74328613281	144.188446044922	0.453156560659409	0.938415706157684	0.211825743317604	82.1230773925781	10676
True	False	False	False	False	-2906.51953125	-1485.61755371094	151.952453613281	0.820764601230621	0.964154958724976	1	82.5547409057617	11310
True	False	False	False	False	-2882.79541015625	-1861.26110839844	146.40673828125	0.762958765029907	0.958261728286743	0.710821986198425	78.7727279663086	10398
True	False	False	False	False	-2892.46118164063	-1744.27868652344	119.787330627441	0.735007107257843	0.953242182731628	0.595789611339569	75.0185165405273	8102
True	False	False	False	False	-2905.83764648438	-965.172058105469	221.828384399414	0.477794885635376	0.927459597587585	0.230147272348404	84.2649993896484	16853
True	False	False	False	False	-2905.18994140625	-413.231781005859	126.442184448242	0.708366572856903	0.956723928451538	0.523024260997772	70.0438613891602	7985
True	False	False	False	False	-2902.90161132813	-1695.14709472656	229.592376708984	0.653050422668457	0.941583812236786	0.417936742305756	88.2705307006836	18272
True	False	False	False	False	-2901.36376953125	-1654.31604003906	102.041061401367	0.488917171955109	0.915216863155365	0.238847866654396	71.9347839355469	6618
True	False	False	False	False	-2899.38598632813	-1611.76867675781	166.371292114258	0.786015152931213	0.969585299491882	1	88.0199966430664	13203
True	False	False	False	False	-2901.11791992188	-1341.34399414063	76.5307922363281	0.754523038864136	0.962414622306824	0.669071316719055	65.2753601074219	4504
True	False	False	False	False	-2897.45629882813	-1323.85656738281	19.9645557403564	0.585402190685272	0.917662858963013	0.329237997531891	64.2777786254883	1157
True	False	False	False	False	-2899.392578125	-655.585021972656	112.023338317871	0.778208315372467	0.955579578876495	0.825352907180786	62.0990104675293	6272
True	False	False	False	False	-2898.47192382813	-1281.99291992188	98.7136306762695	0.768758356571198	0.956959247589111	0.745877683162689	73.3483123779297	6528
True	False	False	False	False	-2897.28588867188	-1631.60876464844	9.98227787017822	0.754574596881866	0.933233201503754	0.669301986694336	65	585
True	False	False	False	False	-2892.41552734375	-1582.88659667969	144.188446044922	0.595309793949127	0.940018475055695	0.340515434741974	77.9461517333984	10133
True	False	False	False	False	-2894.25659179688	-1511.43811035156	9.98227787017822	0.628524124622345	0.939064502716064	0.382245600223541	70.6666641235352	636
True	False	False	False	False	-2897.20092773438	-232.698974609375	88.7313537597656	0.862419307231903	0.967140793800354	1	67.9875030517578	5439
True	False	False	False	False	-2896.32763671875	-248.440200805664	89.8404998779297	0.805119872093201	0.951321005821228	1	78.4938278198242	6358
True	False	False	False	False	-2892.83349609375	-1552.1484375	110.914192199707	0.852887690067291	0.96284031867981	1	87.4100036621094	8741
True	False	False	False	False	-2891.9345703125	-1834.86108398438	151.952453613281	0.808602452278137	0.967720925807953	1	81.0875930786133	11109
True	False	False	False	False	-2888.51831054688	-1786.03271484375	160.825576782227	0.770576000213623	0.964405953884125	0.758433282375336	82.7724151611328	12002
True	False	False	False	False	-2885.36743164063	-1664.94897460938	128.660461425781	0.768360316753387	0.952423274517059	0.743243813514709	82.1120681762695	9525
True	False	False	False	False	-2889.93798828125	-1405.25268554688	208.518692016602	0.721730709075928	0.958914518356323	0.556762754917145	77.3031921386719	14533
True	False	False	False	False	-2888.24438476563	-1501.22021484375	18.8554134368896	0.666771829128265	0.933800101280212	0.44025981426239	63.470588684082	1079
True	False	False	False	False	-2886.00732421875	-1251.62487792969	159.716445922852	0.507745087146759	0.918445348739624	0.254253089427948	68.0069427490234	9793
True	False	False	False	False	-2885.66430664063	-412.032012939453	128.660461425781	0.844098389148712	0.965676367282867	1	77.8275833129883	9028
True	False	False	False	False	-2885.0830078125	-345.727447509766	134.206176757813	0.823480188846588	0.959720134735107	1	63.6942138671875	7707
True	False	False	False	False	-2884.68701171875	-1720.71838378906	194.099838256836	0.786734759807587	0.960804462432861	1	89.6342849731445	15686
True	False	False	False	False	-2879.2978515625	-1634.18188476563	224.046676635742	0.858235657215118	0.967014491558075	1	83.5247497558594	16872
True	False	False	False	False	-2874.86157226563	-1565.67138671875	87.6222152709961	0.673781275749207	0.947656095027924	0.452452331781387	72.962028503418	5764
True	False	False	False	False	-2882.84985351563	-1297.67724609375	76.5307922363281	0.70901221036911	0.953055739402771	0.524551153182983	64	4416
True	False	False	False	False	-2882.74072265625	-1467.00500488281	158.607299804688	0.78651762008667	0.954780399799347	1	80.4475555419922	11504
True	False	False	False	False	-2876.55200195313	-1342.96765136719	187.44499206543	0.579694986343384	0.942035019397736	0.322951793670654	73.0591735839844	12347
True	False	False	False	False	-2878.66040039063	-1277.578125	103.150199890137	0.760025501251221	0.958134829998016	0.695292770862579	69.2688140869141	6442
True	False	False	False	False	-2875.34057617188	-788.848388671875	106.477630615234	0.794342398643494	0.950061023235321	1	84.7916641235352	8140
True	False	False	False	False	-2876.28002929688	6.55585527420044	14.4188451766968	0.805326879024506	0.942608833312988	1	52.8461532592773	687
True	False	False	False	False	-2874.32299804688	-1590.69262695313	139.751892089844	0.686032891273499	0.960802972316742	0.475262850522995	78.4047622680664	9879
True	False	False	False	False	-2872.314453125	-1431.12390136719	117.569046020508	0.694364547729492	0.950650691986084	0.492033988237381	84.198112487793	8925
True	False	False	False	False	-2870.86157226563	-716.893981933594	127.551322937012	0.550990104675293	0.943384170532227	0.293399453163147	67.4782638549805	7760
True	False	False	False	False	-2866.841796875	-1807.76550292969	167.480438232422	0.747460305690765	0.966165840625763	0.639637768268585	88.6423873901367	13385
True	False	False	False	False	-2868.86669921875	-1681.40026855469	140.861022949219	0.691477596759796	0.939621210098267	0.486095726490021	80.031494140625	10164
True	False	False	False	False	-2869.22900390625	-1545.01184082031	135.315322875977	0.799174308776855	0.956162750720978	1	74.2459030151367	9058
True	False	False	False	False	-2866.75341796875	-1502.13464355469	93.1679229736328	0.738803207874298	0.946844875812531	0.6082723736763	69.3809509277344	5828
True	False	False	False	False	-2867.10205078125	10.1775531768799	19.9645557403564	0.725530564785004	0.936461865901947	0.56728732585907	56.7777786254883	1022
True	False	False	False	False	-2866.32250976563	-1754.875	75.4216537475586	0.440546751022339	0.902959823608398	0.202913492918015	66.7647094726563	4540
True	False	False	False	False	-2865.37817382813	-693.427917480469	180.790130615234	0.347551733255386	0.751948118209839	0.145050331950188	65.6687088012695	10704
True	False	False	False	False	-2859.17578125	-1513.59582519531	28.8376903533936	0.735885262489319	0.943764388561249	0.598617315292358	61.461540222168	1598
True	False	False	False	False	-2862.19409179688	-1305.81408691406	63.2210922241211	0.833572149276733	0.966921865940094	1	64.7543869018555	3691
True	False	False	False	False	-2861.59619140625	-1476.15148925781	122.005615234375	0.477588981389999	0.914181411266327	0.229988858103752	68.3272705078125	7516
True	False	False	False	False	-2857.45483398438	-1419.68579101563	114.241622924805	0.780301749706268	0.967167854309082	0.850902378559113	82.3300933837891	8480
True	False	False	False	False	-2855.43286132813	-1612.49682617188	114.241622924805	0.817152261734009	0.959407329559326	1	75.8252410888672	7810
True	False	False	False	False	-2855.552734375	18.963098526001	90.9496383666992	0.788853049278259	0.95036518573761	1	65.1097564697266	5339
True	False	False	False	False	-2851.3388671875	-1587.17028808594	139.751892089844	0.746928453445435	0.962974190711975	0.637576758861542	73.2142868041992	9225
True	False	False	False	False	-2851.47680664063	-337.571624755859	145.297592163086	0.826566219329834	0.968038380146027	1	63.7328262329102	8349
True	False	False	False	False	-2851.14794921875	-98.0556030273438	100.931915283203	0.701157987117767	0.912991404533386	0.506588459014893	58.1538467407227	5292
True	False	False	False	False	-2850.70874023438	-1360.61840820313	88.7313537597656	0.575397908687592	0.940121233463287	0.318314552307129	65.6500015258789	5252
True	False	False	False	False	-2849.90698242188	-1822.99694824219	158.607299804688	0.78651762008667	0.952914655208588	1	81.4825210571289	11652
True	False	False	False	False	-2850.11206054688	-1738.66955566406	126.442184448242	0.71930193901062	0.964626967906952	0.550270855426788	78.5526351928711	8955
True	False	False	False	False	-2848.75732421875	-1434.86242675781	87.6222152709961	0.713017404079437	0.954313635826111	0.534241855144501	69.5189895629883	5492
True	False	False	False	False	-2849.75708007813	-1291.27587890625	188.554138183594	0.747598469257355	0.955482959747314	0.640176296234131	79.9176483154297	13586
True	False	False	False	False	-2847.61889648438	-713.580871582031	98.7136306762695	0.706082999706268	0.954925775527954	0.517698526382446	58.8876419067383	5241
True	False	False	False	False	-2847.58056640625	-12.833833694458	134.206176757813	0.689197540283203	0.96236389875412	0.481502711772919	64.0991744995117	7756
True	False	False	False	False	-2846.1201171875	-1873.56896972656	163.043869018555	0.800371706485748	0.96397191286087	1	91.9183654785156	13512
True	False	False	False	False	-2846.88793945313	-1653.71496582031	202.97297668457	0.404979377985001	0.890193283557892	0.179271131753922	75.3060073852539	13781
True	False	False	False	False	-2842.52783203125	-1845.7451171875	153.061584472656	0.723133981227875	0.954574525356293	0.560595393180847	74.9057998657227	10337
True	False	False	False	False	-2834.49291992188	-1779.38488769531	144.188446044922	0.484924376010895	0.874940812587738	0.235691785812378	74.4923095703125	9684
True	False	False	False	False	-2838.10205078125	-1546.12780761719	103.150199890137	0.684706509113312	0.957210600376129	0.472692549228668	69.1612930297852	6432
True	False	False	False	False	-2841.39794921875	-1458.0595703125	123.114753723145	0.589889168739319	0.928277015686035	0.334286361932755	68.1531524658203	7565
True	False	False	False	False	-2841.46020507813	-1401.34008789063	190.772415161133	0.654741525650024	0.939370155334473	0.42058664560318	83.5406951904297	14369
True	False	False	False	False	-2839.73876953125	-1490.14855957031	205.191253662109	0.704227805137634	0.960828542709351	0.513454794883728	83.2054061889648	15393
True	False	False	False	False	-2838.951171875	-1372.97375488281	64.3302307128906	0.680457472801208	0.945187211036682	0.464629203081131	62.4137916564941	3620
True	False	False	False	False	-2834.28442382813	-1755.36755371094	139.751892089844	0.660252749919891	0.94964462518692	0.429414510726929	87.023811340332	10965
True	False	False	False	False	-2833.10009765625	-1704.39526367188	151.952453613281	0.571820318698883	0.926954865455627	0.314514249563217	71.2627716064453	9763
True	False	False	False	False	-2833.6591796875	-228.774490356445	170.807861328125	0.569675922393799	0.858420610427856	0.312261909246445	62.0064926147461	9549
True	False	False	False	False	-2834.08764648438	20.3997497558594	97.6044921875	0.819784700870514	0.957018911838531	1	63.6704559326172	5603
True	False	False	False	False	-2833.14306640625	-1605.44519042969	112.023338317871	0.605089247226715	0.941898286342621	0.352135807275772	66.722770690918	6739
True	False	False	False	False	-2829.77465820313	-1289.17956542969	88.7313537597656	0.795180141925812	0.958110809326172	1	71.7125015258789	5737
True	False	False	False	False	-2828.27978515625	-414.528442382813	164.153015136719	0.709100365638733	0.950618326663971	0.5247603058815	64.8243255615234	9594
True	False	False	False	False	-2827.94677734375	-0.361442565917969	93.1679229736328	0.748380422592163	0.957966983318329	0.643250167369843	61.0357131958008	5127
True	False	False	False	False	-2823.28637695313	-1640.86083984375	136.424453735352	0.700589239597321	0.942828118801117	0.505336821079254	74.2113800048828	9128
True	False	False	False	False	-2824.99609375	-666.379699707031	156.389007568359	0.631480276584625	0.952749788761139	0.386299341917038	73.503547668457	10364
True	False	False	False	False	-2827.607421875	-79.824089050293	90.9496383666992	0.788853049278259	0.95036518573761	1	64.5	5289
True	False	False	False	False	-2825.11669921875	-28.4543037414551	97.6044921875	0.819784700870514	0.955301940441132	1	67.5681838989258	5946
True	False	False	False	False	-2820.3583984375	-1534.20288085938	249.556930541992	0.380663692951202	0.814331650733948	0.164238765835762	78.3022232055664	17618
True	False	False	False	False	-2820.13549804688	-1461.59375	85.4039306640625	0.791216492652893	0.953055739402771	1	67.7922058105469	5220
True	False	False	False	False	-2817.83374023438	-1811.73706054688	120.896469116211	0.714016377925873	0.936652064323425	0.536720037460327	71.944953918457	7842
True	False	False	False	False	-2818.85278320313	-99.6919250488281	145.297592163086	0.72051614522934	0.954718828201294	0.553494393825531	69.1603088378906	9060
True	False	False	False	False	-2817.91772460938	-1301.03210449219	90.9496383666992	0.854409575462341	0.96769505739212	1	68.7317047119141	5636
True	False	False	False	False	-2814.39770507813	-1764.55639648438	67.6576614379883	0.76977926492691	0.952801048755646	0.752817690372467	68.0327835083008	4150
True	False	False	False	False	-2814.72338867188	-1572.50476074219	69.8759460449219	0.568608820438385	0.928031921386719	0.311148166656494	60.9047622680664	3837
True	False	False	False	False	-2815.12475585938	-1250.68725585938	155.279876708984	0.751485168933868	0.960317492485046	0.655908226966858	77.3785705566406	10833
True	False	False	False	False	-2814.48168945313	-1660.77197265625	108.695907592773	0.742422997951508	0.960333168506622	0.620853245258331	73.9387741088867	7246
True	False	False	False	False	-2813.63037109375	-1867.60375976563	168.589569091797	0.770215749740601	0.942493677139282	0.755871534347534	74.9868392944336	11398
True	False	False	False	False	-2813.4130859375	-1735.14831542969	63.2210922241211	0.703909933567047	0.944582581520081	0.512734949588776	62.1403503417969	3542
True	False	False	False	False	-2813.49438476563	-1443.8212890625	139.751892089844	0.803734004497528	0.954732000827789	1	75.1349182128906	9467
True	False	False	False	False	-2810.76416015625	-1703.5732421875	110.914192199707	0.863773465156555	0.974578142166138	1	72.0599975585938	7206
True	False	False	False	False	-2806.966796875	-168.167587280273	131.987884521484	0.80079972743988	0.94998174905777	1	73.2352905273438	8715
True	False	False	False	False	-2807.80590820313	-4.20928001403809	113.132476806641	0.754635572433472	0.951248407363892	0.669575393199921	63.1176452636719	6438
True	False	False	False	False	-2802.78637695313	-1834.78857421875	126.442184448242	0.829544961452484	0.962012887001038	1	81.3245620727539	9271
True	False	False	False	False	-2804.38354492188	-1056.03076171875	125.333038330078	0.812749564647675	0.955573856830597	1	70.0088500976563	7911
True	False	False	False	False	-2804.99462890625	-1018.58258056641	89.8404998779297	0.832318663597107	0.967919170856476	1	74.7654342651367	6056
True	False	False	False	False	-2804.08764648438	-1609.85217285156	200.754699707031	0.604204177856445	0.952790856361389	0.35106298327446	76.0110473632813	13758
True	False	False	False	False	-2801.58447265625	-1565.59753417969	41.0382537841797	0.830802142620087	0.965447545051575	1	64.8378372192383	2399
True	False	False	False	False	-2803.80151367188	-1274.59716796875	92.0587844848633	0.798473179340363	0.964746832847595	1	66.5542144775391	5524
True	False	False	False	False	-2803.48291015625	-1516.68811035156	92.0587844848633	0.787859082221985	0.94651198387146	1	72.3734970092773	6007
True	False	False	False	False	-2797.05981445313	-1792.78393554688	130.878753662109	0.825414478778839	0.96275532245636	1	78.5762710571289	9272
True	False	False	False	False	-2800.77563476563	-1547.77722167969	61.0028076171875	0.837460100650787	0.960947930812836	1	65.8545455932617	3622
True	False	False	False	False	-2797.2666015625	-990.167236328125	80.9673614501953	0.826583564281464	0.957183837890625	1	81.6712341308594	5962
True	False	False	False	False	-2799.5908203125	31.3742752075195	149.734161376953	0.800280511379242	0.956361055374146	1	71.0074081420898	9586
True	False	False	False	False	-2797.76147460938	-900.450927734375	115.350761413574	0.748017251491547	0.944647192955017	0.641817271709442	78.3269195556641	8146
True	False	False	False	False	-2796.62231445313	-1814.69348144531	112.023338317871	0.722958981990814	0.945333123207092	0.560114145278931	76.9306945800781	7770
True	False	False	False	False	-2795.29223632813	-1670.63952636719	158.607299804688	0.574226856231689	0.946574926376343	0.317064642906189	70.8951034545898	10138
True	False	False	False	False	-2795.57421875	-1252.92687988281	89.8404998779297	0.843989968299866	0.96769505739212	1	75.3086395263672	6100
True	False	False	False	False	-2792.978515625	-1737.39404296875	145.297592163086	0.72051614522934	0.943844497203827	0.553494393825531	77.2824401855469	10124
True	False	False	False	False	-2792.95703125	-1228.62280273438	117.569046020508	0.784229159355164	0.960166454315186	0.925705969333649	85.0188674926758	9012
True	False	False	False	False	-2792.17626953125	-1580.31652832031	75.4216537475586	0.733056426048279	0.951916694641113	0.589630365371704	68.1323547363281	4633
True	False	False	False	False	-2791.77563476563	-1460.75659179688	165.262145996094	0.720704555511475	0.960581004619598	0.553998529911041	72.2550354003906	10766
True	False	False	False	False	-2791.38525390625	-875.754577636719	140.861022949219	0.78069794178009	0.948827087879181	0.856390178203583	66.8346481323242	8488
True	False	False	False	False	-2786.06665039063	-1556.154296875	86.513069152832	0.726627349853516	0.951867997646332	0.570414066314697	68.1025619506836	5312
True	False	False	False	False	-2787.28857421875	-1269.42919921875	102.041061401367	0.770813465118408	0.950422644615173	0.760143399238586	69.7173919677734	6414
True	False	False	False	False	-2789.51318359375	-323.728515625	167.480438232422	0.723474025726318	0.964971780776978	0.561533451080322	59.0198669433594	8912
True	False	False	False	False	-2788.88061523438	-416.008819580078	237.356369018555	0.503081083297729	0.892950415611267	0.25035360455513	70.5046691894531	15088
True	False	False	False	False	-2788.70947265625	-15.089750289917	95.3862075805664	0.801153242588043	0.955301940441132	1	67.139533996582	5774
True	False	False	False	False	-2786.31396484375	-1519.06396484375	100.931915283203	0.713226974010468	0.932282567024231	0.53475958108902	66.8131866455078	6080
True	False	False	False	False	-2783.65991210938	-1857.328125	154.17073059082	0.64494526386261	0.923018038272858	0.405596792697906	78.438850402832	10903
True	False	False	False	False	-2781.96240234375	-1833.8740234375	69.8759460449219	0.766303777694702	0.953661262989044	0.730220139026642	73.4444427490234	4627
True	False	False	False	False	-2782.99389648438	-255.529586791992	174.135284423828	0.795551776885986	0.959594488143921	1	65.0191116333008	10208
True	False	False	False	False	-2777.95654296875	-1758.4609375	194.099838256836	0.730427443981171	0.948782682418823	0.581580340862274	77.0571441650391	13485
True	False	False	False	False	-2777.55810546875	-1585.28466796875	98.7136306762695	0.484578788280487	0.931427001953125	0.235420361161232	64.8539352416992	5772
True	False	False	False	False	-2777.72607421875	-30.0533771514893	90.9496383666992	0.778366804122925	0.959064602851868	0.827120900154114	62.1585350036621	5097
True	False	False	False	False	-2776.69995117188	-1718.28466796875	154.17073059082	0.5561643242836	0.946649014949799	0.298490881919861	68.2446060180664	9486
True	False	False	False	False	-2775.99731445313	-1028.62353515625	122.005615234375	0.823490679264069	0.965185582637787	1	71.8000030517578	7898
True	False	False	False	False	-2773.43334960938	-1875.65356445313	45.4748191833496	0.56708174943924	0.933342158794403	0.309562385082245	71.6829299926758	2939
True	False	False	False	False	-2772.72241210938	-1441.92504882813	198.536407470703	0.675669133663177	0.958354711532593	0.455837398767471	75.18994140625	13459
True	False	False	False	False	-2771.5810546875	-1795.38037109375	184.117568969727	0.77745521068573	0.958776593208313	0.817248582839966	78.9578323364258	13107
True	False	False	False	False	-2766.423828125	-1068.34252929688	118.678184509277	0.739972531795502	0.939095199108124	0.612260043621063	63.4859809875488	6793
True	False	False	False	False	-2769.30883789063	-374.412475585938	160.825576782227	0.419049322605133	0.861359357833862	0.188374385237694	59.9586219787598	8694
True	False	False	False	False	-2767.609375	-479.052368164063	198.536407470703	0.387559175491333	0.815301179885864	0.168415889143944	75.1005554199219	13443
True	False	False	False	False	-2765.65942382813	-339.24853515625	129.769607543945	0.560572564601898	0.940897703170776	0.302906334400177	62.538459777832	7317
True	False	False	False	False	-2763.7431640625	-1679.43432617188	168.589569091797	0.488561779260635	0.906348347663879	0.238565444946289	69.6710510253906	10590
True	False	False	False	False	-2762.98461914063	-930.985961914063	78.7490768432617	0.803937435150146	0.952613890171051	1	54.521125793457	3871
True	False	False	False	False	-2762.05639648438	-537.253540039063	171.917007446289	0.675487756729126	0.954023361206055	0.455510288476944	62.3290328979492	9661
True	False	False	False	False	-2760.5458984375	-979.928039550781	102.041061401367	0.761244773864746	0.965687274932861	0.701598525047302	62.652172088623	5764
True	False	False	False	False	-2760.05590820313	-294.147430419922	33.2742576599121	0.616532325744629	0.94592410326004	0.366411358118057	55.5666656494141	1667
True	False	False	False	False	-2759.91186523438	26.9797439575195	139.751892089844	0.762926280498505	0.965921640396118	0.710642993450165	63.8730163574219	8048
True	False	False	False	False	-2759.36791992188	-1825.30505371094	231.810668945313	0.396811306476593	0.830229878425598	0.174125969409943	107.937797546387	22559
True	False	False	False	False	-2757.9033203125	-1558.61145019531	164.153015136719	0.662830352783203	0.946923077106476	0.433648645877838	68.3918914794922	10122
True	False	False	False	False	-2758.58081054688	-322.500701904297	137.533599853516	0.374239653348923	0.853075325489044	0.160405606031418	61.072582244873	7573
True	False	False	False	False	-2759.08447265625	-258.556976318359	131.987884521484	0.842022597789764	0.963160693645477	1	62.7899169921875	7472
True	False	False	False	False	-2755.64428710938	-182.008499145508	184.117568969727	0.339151173830032	0.743144690990448	0.140396028757095	59.2891578674316	9842
True	False	False	False	False	-2754.67065429688	5.53560256958008	148.625015258789	0.744556486606598	0.962278246879578	0.628614366054535	66.8880615234375	8963
True	False	False	False	False	-2754.00610351563	-510.143890380859	104.259346008301	0.745750606060028	0.932526051998138	0.63308048248291	56.3829803466797	5300
True	False	False	False	False	-2752.169921875	-1770.53479003906	208.518692016602	0.571686923503876	0.926244020462036	0.314373582601547	76.7659606933594	14432
True	False	False	False	False	-2750.302734375	-1877.79797363281	259.539215087891	0.711567759513855	0.949178576469421	0.53068995475769	99.3504257202148	23248
True	False	False	False	False	-2749.07739257813	-1197.48645019531	229.592376708984	0.729883551597595	0.955524623394012	0.579949259757996	75.5893707275391	15647
True	False	False	False	False	-2746.80639648438	-1392.94885253906	110.914192199707	0.727671027183533	0.947987496852875	0.573428332805634	61.5299987792969	6153
True	False	False	False	False	-2746.72412109375	-290.5751953125	90.9496383666992	0.486096322536469	0.917662262916565	0.236614286899567	59.8048782348633	4904
True	False	False	False	False	-2744.529296875	-1716.68334960938	154.17073059082	0.518496036529541	0.923086106777191	0.263464033603668	65.5755386352539	9115
True	False	False	False	False	-2745.13232421875	-917.33984375	89.8404998779297	0.779232859611511	0.947897672653198	0.837222635746002	54.9259262084961	4449
True	False	False	False	False	-2743.73168945313	-775.233764648438	207.409545898438	0.683675408363342	0.923215925693512	0.470712244510651	64.1443862915039	11995
True	False	False	False	False	-2743.64038085938	-1857.4951171875	86.513069152832	0.717120826244354	0.951477408409119	0.544586777687073	76.6410293579102	5978
True	False	False	False	False	-2741.92553710938	-1839.66748046875	78.7490768432617	0.765397131443024	0.951916694641113	0.724761068820953	82	5822
True	False	False	False	False	-2741.60961914063	-637.932189941406	174.135284423828	0.699379324913025	0.949026226997375	0.502695083618164	62.3503189086914	9789
True	False	False	False	False	-2741.33422851563	-247.539459228516	42.1473922729492	0.680744707584381	0.951893091201782	0.465166300535202	56.1315803527832	2133
True	False	False	False	False	-2741.08935546875	-486.131317138672	87.6222152709961	0.82315069437027	0.958927392959595	1	58.6455688476563	4633
True	False	False	False	False	-2738.83178710938	-1607.44909667969	147.515884399414	0.66099351644516	0.962551116943359	0.43062424659729	64.5037612915039	8579
True	False	False	False	False	-2736.23364257813	-1896.19470214844	58.7845230102539	0.705373823642731	0.927470743656158	0.516067683696747	65.6792449951172	3481
True	False	False	False	False	-2736.53393554688	-734.5224609375	180.790130615234	0.845734775066376	0.963548243045807	1	69.9938659667969	11409
True	False	False	False	False	-2735.74072265625	-257.049865722656	35.4925422668457	0.670732975006104	0.945388197898865	0.447078943252563	57.34375	1835
True	False	False	False	False	-2735.05151367188	-1416.07739257813	128.660461425781	0.759870648384094	0.944295227527618	0.694506108760834	72.6293106079102	8425
True	False	False	False	False	-2731.94702148438	-1362.35363769531	176.353576660156	0.419522553682327	0.869827568531036	0.188686043024063	65.3584899902344	10392
True	False	False	False	False	-2734.83276367188	-543.8076171875	98.7136306762695	0.694063067436218	0.914747834205627	0.491407215595245	53.9887657165527	4805
True	False	False	False	False	-2732.587890625	-458.186340332031	226.264953613281	0.742224454879761	0.962148606777191	0.620144486427307	69.3578414916992	14149
True	False	False	False	False	-2728.47436523438	-1813.50708007813	92.0587844848633	0.549775063991547	0.950975477695465	0.292217701673508	68.5421676635742	5689
True	False	False	False	False	-2729.62255859375	-1661.4296875	120.896469116211	0.714016377925873	0.952090442180634	0.536720037460327	64.055046081543	6982
True	False	False	False	False	-2731.24877929688	-276.849151611328	115.350761413574	0.778573036193848	0.947243809700012	0.82945716381073	67.961540222168	7068
True	False	False	False	False	-2729.45776367188	-425.673187255859	139.751892089844	0.754863798618317	0.936664640903473	0.67060112953186	63.301586151123	7976
True	False	False	False	False	-2729.35498046875	-212.141571044922	140.861022949219	0.741758704185486	0.948760092258453	0.618490815162659	61.2362213134766	7777
True	False	False	False	False	-2729.02197265625	-1792.00524902344	136.424453735352	0.524525940418243	0.909689843654633	0.26877224445343	69.0975646972656	8499
True	False	False	False	False	-2727.7783203125	-1696.03503417969	122.005615234375	0.847553610801697	0.968450367450714	1	65.6636352539063	7223
True	False	False	False	False	-2728.73120117188	-1544.1171875	220.719253540039	0.545638561248779	0.932758152484894	0.288233369588852	76.452262878418	15214
True	False	False	False	False	-2725.17358398438	-1853.91735839844	99.8227767944336	0.81229829788208	0.957693636417389	1	74.7888870239258	6731
True	False	False	False	False	-2724.98559570313	-1831.35168457031	96.4953460693359	0.799865543842316	0.959713160991669	1	75.4252853393555	6562
True	False	False	False	False	-2725.00634765625	-519.209167480469	72.0942230224609	0.613603472709656	0.961621642112732	0.362683773040771	53.4461555480957	3474
True	False	False	False	False	-2724.45947265625	-315.321990966797	114.241622924805	0.633164465427399	0.940632939338684	0.388636946678162	56.6504859924316	5835
True	False	False	False	False	-2724.77197265625	-133.704071044922	145.297592163086	0.713256418704987	0.953152477741241	0.53483247756958	60.7175559997559	7954
True	False	False	False	False	-2724.33984375	-490.512817382813	96.4953460693359	0.707360982894897	0.950391054153442	0.520664751529694	57.2643661499023	4982
True	False	False	False	False	-2724.27612304688	-1216.59594726563	154.17073059082	0.688059508800507	0.944281697273254	0.479241073131561	63.726619720459	8858
True	False	False	False	False	-2723.20043945313	-1882.91796875	58.7845230102539	0.74500298500061	0.950185596942902	0.630273818969727	64.1886825561523	3402
True	False	False	False	False	-2722.6103515625	-1767.29968261719	112.023338317871	0.846219122409821	0.967100620269775	1	72.4257431030273	7315
True	False	False	False	False	-2720.17309570313	-1722.13269042969	145.297592163086	0.6276496052742	0.945904314517975	0.381058305501938	66.7022933959961	8738
True	False	False	False	False	-2721.58837890625	-243.48127746582	116.459907531738	0.571694076061249	0.935647428035736	0.314381092786789	58.295238494873	6121
True	False	False	False	False	-2721.26977539063	-983.892211914063	104.259346008301	0.703710198402405	0.943527936935425	0.512283682823181	57.0531921386719	5363
True	False	False	False	False	-2716.60424804688	-1021.96850585938	229.592376708984	0.73585307598114	0.957854211330414	0.598512947559357	70.3961334228516	14572
True	False	False	False	False	-2713.28466796875	-1174.81774902344	154.17073059082	0.775613307952881	0.973151385784149	0.799180150032043	65.100715637207	9049
True	False	False	False	False	-2710.0849609375	-1283.28588867188	90.9496383666992	0.730561852455139	0.953913331031799	0.581985175609589	64.3292694091797	5275
True	False	False	False	False	-2712.67797851563	-532.916687011719	69.8759460449219	0.656436622142792	0.964063346385956	0.423270106315613	53.523811340332	3372
True	False	False	False	False	-2712.34887695313	-956.05859375	102.041061401367	0.688737690448761	0.959930598735809	0.480586379766464	56.4347839355469	5192
True	False	False	False	False	-2711.03637695313	-627.890991210938	117.569046020508	0.452030450105667	0.819131672382355	0.211017653346062	53.5849075317383	5680
True	False	False	False	False	-2710.07592773438	-216.629623413086	89.8404998779297	0.805119872093201	0.947773933410645	1	58.5185203552246	4740
True	False	False	False	False	-2709.7177734375	-323.991882324219	84.2947845458984	0.721413135528564	0.957331418991089	0.555903851985931	55.565788269043	4223
True	False	False	False	False	-2708.154296875	-1672.55786132813	116.459907531738	0.81883841753006	0.959103643894196	1	62.3809509277344	6550
True	False	False	False	False	-2705.14477539063	-1875.8076171875	19.9645557403564	0.585402190685272	0.931973576545715	0.329237997531891	64.5	1161
True	False	False	False	False	-2707.16479492188	-1744.94177246094	80.9673614501953	0.642055153846741	0.922568917274475	0.401333630084991	63.7808227539063	4656
True	False	False	False	False	-2706.48461914063	-583.062683105469	129.769607543945	0.841519415378571	0.962233364582062	1	60.9401702880859	7130
True	False	False	False	False	-2705.70874023438	-423.607879638672	129.769607543945	0.774984061717987	0.959413766860962	0.793480038642883	63.0427360534668	7376
True	False	False	False	False	-2704.42114257813	-1761.23901367188	93.1679229736328	0.808093369007111	0.963002026081085	1	73.8333358764648	6202
True	False	False	False	False	-2703.89184570313	-509.303558349609	128.660461425781	0.616460800170898	0.916990280151367	0.366319626569748	56.6379318237305	6570
True	False	False	False	False	-2701.47631835938	-1839.74743652344	96.4953460693359	0.633073806762695	0.948616027832031	0.388510584831238	64.4367828369141	5606
True	False	False	False	False	-2702.54760742188	-1359.97509765625	96.4953460693359	0.751482903957367	0.953652620315552	0.655898630619049	62.6551742553711	5451
True	False	False	False	False	-2702.537109375	-1329.39758300781	92.0587844848633	0.749119520187378	0.948543608188629	0.646196484565735	64.5903625488281	5361
True	False	False	False	False	-2700.3740234375	-1309.03198242188	88.7313537597656	0.598902344703674	0.923945426940918	0.344725489616394	62.5625	5005
True	False	False	False	False	-2699.87915039063	-260.131195068359	93.1679229736328	0.636362612247467	0.950565338134766	0.393133908510208	53.761905670166	4516
True	False	False	False	False	-2699.81909179688	-1791.97912597656	54.3479537963867	0.66256046295166	0.961130619049072	0.433202028274536	63.0204086303711	3088
True	False	False	False	False	-2698.74194335938	-561.996520996094	133.097030639648	0.79485547542572	0.963757157325745	1	66.7416687011719	8009
True	False	False	False	False	-2694.47265625	-1861.46520996094	92.0587844848633	0.647272288799286	0.937649786472321	0.409080415964127	69.6144561767578	5778
True	False	False	False	False	-2696.99194335938	-1292.23413085938	92.0587844848633	0.611082136631012	0.940843522548676	0.359516263008118	65.7349395751953	5456
True	False	False	False	False	-2695.27734375	-1378.76916503906	86.513069152832	0.726627349853516	0.959447026252747	0.570414066314697	56.8205146789551	4432
True	False	False	False	False	-2695.04150390625	-1076.64343261719	134.206176757813	0.801479279994965	0.953271329402924	1	63.4214859008789	7674
True	False	False	False	False	-2693.8515625	-334.358520507813	80.9673614501953	0.786957621574402	0.950069665908813	1	57.5753440856934	4203
True	False	False	False	False	-2693.90991210938	-269.854553222656	18.8554134368896	0.685223281383514	0.93289041519165	0.473690927028656	51.0588226318359	868
True	False	False	False	False	-2693.65600585938	-656.145080566406	122.005615234375	0.70940762758255	0.961380958557129	0.525491058826447	59.4181823730469	6536
True	False	False	False	False	-2690.29614257813	-1886.90234375	130.878753662109	0.744540572166443	0.936442255973816	0.628555476665497	74.0847473144531	8742
True	False	False	False	False	-2688.36767578125	-1782.54553222656	88.7313537597656	0.795180141925812	0.958110809326172	1	69.5250015258789	5562
True	False	False	False	False	-2689.7119140625	-165.525375366211	97.6044921875	0.750541150569916	0.955588459968567	0.651979506015778	56.1931800842285	4945
True	False	False	False	False	-2689.55053710938	-1340.93017578125	85.4039306640625	0.802311480045319	0.954543590545654	1	65.6103897094727	5052
True	False	False	False	False	-2688.28759765625	-183.07585144043	119.787330627441	0.746888160705566	0.937644481658936	0.637421369552612	58.1574058532715	6281
True	False	False	False	False	-2685.6376953125	-1655.21813964844	127.551322937012	0.648307085037231	0.956108272075653	0.410644590854645	66.0608673095703	7597
True	False	False	False	False	-2686.50805664063	-1262.05310058594	189.663269042969	0.394108057022095	0.90495765209198	0.172444880008698	64.4736862182617	11025
True	False	False	False	False	-2685.49560546875	-324.458435058594	82.0765075683594	0.671502232551575	0.961670458316803	0.448424458503723	58.027027130127	4294
True	False	False	False	False	-2685.43334960938	-1819.66943359375	67.6576614379883	0.715653538703918	0.949838936328888	0.540836870670319	61.9508209228516	3779
True	False	False	False	False	-2683.9326171875	-1766.28442382813	77.6399383544922	0.719287753105164	0.942545711994171	0.550233483314514	67.9857177734375	4759
True	False	False	False	False	-2681.56079101563	-1708.88684082031	98.7136306762695	0.782779574394226	0.936320126056671	0.890820920467377	64.3370819091797	5726
True	False	False	False	False	-2684.65600585938	-618.230224609375	117.569046020508	0.686734616756439	0.945128381252289	0.476633340120316	59.6792449951172	6326
True	False	False	False	False	-2684.17797851563	-442.452484130859	75.4216537475586	0.698736667633057	0.959959328174591	0.501303195953369	56.1764717102051	3820
True	False	False	False	False	-2682.240234375	-279.000579833984	56.5662384033203	0.705394387245178	0.950586557388306	0.516114771366119	57	2907
True	False	False	False	False	-2681.2177734375	-1745.29602050781	100.931915283203	0.762435078620911	0.950422644615173	0.707956790924072	62.4285697937012	5681
True	False	False	False	False	-2679.52465820313	-1677.46105957031	147.515884399414	0.696933448314667	0.948890268802643	0.49743863940239	67.0075225830078	8912
True	False	False	False	False	-2680.76611328125	-1239.83386230469	141.970169067383	0.714233875274658	0.958990335464478	0.537262856960297	65.8984375	8435
True	False	False	False	False	-2680.49829101563	-484.153991699219	112.023338317871	0.787644565105438	0.955311119556427	1	62.1188125610352	6274
True	False	False	False	False	-2680.16015625	-1617.08520507813	52.1296730041504	0.384098917245865	0.927635669708252	0.166311517357826	61.8723411560059	2908
True	False	False	False	False	-2677.955078125	-1599.65710449219	151.952453613281	0.710832297801971	0.942339956760406	0.528907418251038	97.2919692993164	13329
True	False	False	False	False	-2678.947265625	-1281.6962890625	93.1679229736328	0.772283971309662	0.943241596221924	0.771135985851288	83.5	7014
True	False	False	False	False	-2678.095703125	-689.546936035156	112.023338317871	0.821189165115356	0.965986788272858	1	62.6930694580078	6332
True	False	False	False	False	-2678.486328125	-573.299438476563	129.769607543945	0.841519415378571	0.960724711418152	1	67.9487152099609	7950
True	False	False	False	False	-2677.89428710938	-526.978393554688	103.150199890137	0.769519209861755	0.944536328315735	0.751023590564728	56.2795715332031	5234
True	False	False	False	False	-2674.11572265625	-1847.34387207031	100.931915283203	0.810745477676392	0.956287920475006	1	71.8351669311523	6537
True	False	False	False	False	-2675.80908203125	-640.2734375	28.8376903533936	0.84558093547821	0.95841646194458	1	54.038459777832	1405
True	False	False	False	False	-2675.4375	-463.825775146484	64.3302307128906	0.616460800170898	0.928163170814514	0.366319626569748	51.1379318237305	2966
True	False	False	False	False	-2674.44091796875	-1362.09118652344	136.424453735352	0.784597456455231	0.951301991939545	0.938117504119873	62.7479667663574	7718
True	False	False	False	False	-2673.50073242188	-1879.41479492188	38.8199691772461	0.733614146709442	0.954181313514709	0.591374695301056	62.3428573608398	2182
True	False	False	False	False	-2662.61254882813	-1861.76208496094	107.586769104004	0.812705516815186	0.961541295051575	1	70.7422714233398	6862
True	False	False	False	False	-2670.66528320313	-1208.560546875	229.592376708984	0.778645396232605	0.964146971702576	0.830286800861359	72.5217361450195	15012
True	False	False	False	False	-2672.05249023438	-502.2763671875	128.660461425781	0.638014316558838	0.945225358009338	0.395486831665039	57.6982765197754	6693
True	False	False	False	False	-2673.3017578125	-423.562286376953	120.896469116211	0.741812705993652	0.942544937133789	0.618682026863098	60.0642204284668	6547
True	False	False	False	False	-2671.6474609375	-1126.44055175781	161.934722900391	0.794927000999451	0.952383577823639	1	71.9246597290039	10501
True	False	False	False	False	-2669.14331054688	-1038.79541015625	92.0587844848633	0.739471137523651	0.957966983318329	0.610541462898254	55.5542182922363	4611
True	False	False	False	False	-2671.5517578125	-599.033447265625	47.6931037902832	0.52303272485733	0.904926002025604	0.267447918653488	51.8139533996582	2228
True	False	False	False	False	-2670.841796875	-289.176177978516	146.40673828125	0.593422770500183	0.919163942337036	0.338330417871475	63.9924240112305	8447
True	False	False	False	False	-2669.35083007813	-952.617004394531	139.751892089844	0.728278815746307	0.945761680603027	0.575201690196991	61.3968238830566	7736
True	False	False	False	False	-2669.07763671875	-1826.94079589844	46.5839614868164	0.580913007259369	0.947627902030945	0.32428103685379	57.9285697937012	2433
True	False	False	False	False	-2663.83715820313	-1799.86926269531	176.353576660156	0.497783571481705	0.912584841251373	0.245992183685303	67.5345916748047	10738
True	False	False	False	False	-2664.12719726563	-185.550994873047	98.7136306762695	0.792926847934723	0.948876082897186	1	58.1123580932617	5172
True	False	False	False	False	-2665.80688476563	-69.5382919311523	133.097030639648	0.786073088645935	0.963114500045776	1	60.4749984741211	7257
True	False	False	False	False	-2663.40234375	-1763.40698242188	109.805053710938	0.844358801841736	0.966806530952454	1	63.4141426086426	6278
True	False	False	False	False	-2661.85473632813	-1339.14782714844	90.9496383666992	0.730561852455139	0.954608798027039	0.581985175609589	57.1829261779785	4689
True	False	False	False	False	-2662.25537109375	-313.403137207031	74.3125076293945	0.624154269695282	0.951156854629517	0.376365154981613	57.3283576965332	3841
True	False	False	False	False	-2661.1669921875	-1629.17517089844	140.861022949219	0.705661714076996	0.95189768075943	0.516728401184082	64.889762878418	8241
True	False	False	False	False	-2660.06567382813	-928.845275878906	76.5307922363281	0.695300102233887	0.9542515873909	0.493988811969757	50.6956520080566	3498
True	False	False	False	False	-2659.95043945313	-366.343841552734	187.44499206543	0.828562021255493	0.965812027454376	1	70.3609466552734	11891
True	False	False	False	False	-2658.67138671875	-446.644592285156	128.660461425781	0.694953978061676	0.931393265724182	0.493263840675354	55.9913787841797	6495
True	False	False	False	False	-2657.87817382813	-1056.10363769531	106.477630615234	0.748652279376984	0.962896168231964	0.644329190254211	56.2291679382324	5398
True	False	False	False	False	-2655.70361328125	-1881.57958984375	89.8404998779297	0.616675138473511	0.938322067260742	0.366594463586807	62.2839508056641	5045
True	False	False	False	False	-2652.66064453125	-1739.48571777344	160.825576782227	0.637657523155212	0.93318784236908	0.394976794719696	72.1172409057617	10457
True	False	False	False	False	-2654.22412109375	-304.181396484375	98.7136306762695	0.407558232545853	0.858313739299774	0.180916503071785	61.4719085693359	5471
True	False	False	False	False	-2653.79833984375	-1713.28173828125	85.4039306640625	0.77591460943222	0.957822978496552	0.801987648010254	58.9350662231445	4538
True	False	False	False	False	-2653.00415039063	-1602.01501464844	110.914192199707	0.803114473819733	0.963940918445587	1	65	6500
True	False	False	False	False	-2652.83715820313	-1020.60559082031	95.3862075805664	0.58528345823288	0.936038613319397	0.329105705022812	52.709300994873	4533
True	False	False	False	False	-2651.31372070313	-972.297973632813	160.825576782227	0.621594429016113	0.972490429878235	0.372980207204819	63.7448272705078	9243
True	False	False	False	False	-2651.0234375	-593.925537109375	96.4953460693359	0.775108277797699	0.944126904010773	0.794588387012482	61.5517234802246	5355
True	False	False	False	False	-2647.79272460938	-1242.88464355469	181.899276733398	0.684514880180359	0.934887588024139	0.472323328256607	67.7317047119141	11108
True	False	False	False	False	-2646.06665039063	-625.179748535156	138.64274597168	0.607009410858154	0.947234630584717	0.354478299617767	55.6080017089844	6951
True	False	False	False	False	-2647.21166992188	-169.28547668457	197.427261352539	0.640130162239075	0.930718004703522	0.398532092571259	62.5449447631836	11133
True	False	False	False	False	-2647.07446289063	-136.975051879883	186.335845947266	0.621464610099792	0.930160462856293	0.372809708118439	58.4464302062988	9819
True	False	False	False	False	-2645.5400390625	-496.62353515625	99.8227767944336	0.735508561134338	0.929243803024292	0.597400009632111	61.0444450378418	5494
True	False	False	False	False	-2643.0205078125	-833.365051269531	202.97297668457	0.74776703119278	0.956004440784454	0.640835285186768	70.8852462768555	12972
True	False	False	False	False	-2644.57153320313	-662.792114257813	221.828384399414	0.4596928358078	0.831093847751617	0.216565191745758	68.879997253418	13776
True	False	False	False	False	-2641.73681640625	-1828.92077636719	151.952453613281	0.576911389827728	0.933358609676361	0.319938659667969	69.28466796875	9492
True	False	False	False	False	-2641.85473632813	-1181.09399414063	156.389007568359	0.786773204803467	0.971822559833527	1	68.1347503662109	9607
True	False	False	False	False	-2641.35864257813	-1792.80493164063	73.203369140625	0.67818558216095	0.946152150630951	0.46042013168335	59.5151519775391	3928
True	False	False	False	False	-2641.3330078125	34.5961456298828	122.005615234375	0.800438165664673	0.956831932067871	1	69.8454513549805	7683
True	False	False	False	False	-2640.2548828125	-1858.14929199219	45.4748191833496	0.690609216690063	0.947778403759003	0.484336644411087	56.634147644043	2322
True	False	False	False	False	-2640.10766601563	-1646.78979492188	159.716445922852	0.5884068608284	0.926127433776855	0.332607984542847	63.5625	9153
True	False	False	False	False	-2637.44409179688	-1211.76867675781	145.297592163086	0.61932247877121	0.944960474967957	0.370011836290359	60.3587799072266	7907
True	False	False	False	False	-2636.40185546875	-936.836853027344	78.7490768432617	0.373579055070877	0.866522610187531	0.160014569759369	55.8028182983398	3962
True	False	False	False	False	-2637.29418945313	11.7685794830322	122.005615234375	0.778340220451355	0.963160693645477	0.826822757720947	57.7727279663086	6355
True	False	False	False	False	-2637.20874023438	-412.536987304688	173.026138305664	0.490590184926987	0.898577332496643	0.240181446075439	54.3269233703613	8475
True	False	False	False	False	-2636.16723632813	-871.308654785156	136.424453735352	0.744761407375336	0.962579786777496	0.629374265670776	57.4878044128418	7071
True	False	False	False	False	-2634.20629882813	-492.928375244141	59.8936653137207	0.573946237564087	0.874511003494263	0.316765993833542	55.7037048339844	3008
True	False	False	False	False	-2635.322265625	-466.064636230469	134.206176757813	0.743814587593079	0.956956207752228	0.625884413719177	54.0909080505371	6545
True	False	False	False	False	-2634.26220703125	-291.302490234375	89.8404998779297	0.832318663597107	0.963565766811371	1	58.8148155212402	4764
True	False	False	False	False	-2631.91528320313	-1709.53381347656	106.477630615234	0.710245251655579	0.961696565151215	0.527493894100189	59.5416679382324	5716
True	False	False	False	False	-2632.28735351563	-592.974426269531	140.861022949219	0.568780124187469	0.952178061008453	0.311326682567596	57.9763793945313	7363
True	False	False	False	False	-2630.35034179688	-264.149017333984	115.350761413574	0.801323413848877	0.954018115997314	1	61.3076934814453	6376
True	False	False	False	False	-2627.564453125	-1466.42346191406	134.206176757813	0.73265141248703	0.962579786777496	0.588371932506561	63.9256210327148	7735
True	False	False	False	False	-2625.30224609375	-1333.70520019531	126.442184448242	0.605832159519196	0.905004382133484	0.353039652109146	63.7456130981445	7267
True	False	False	False	False	-2624.51928710938	-1256.51123046875	122.005615234375	0.740235030651093	0.925127923488617	0.613164842128754	58.2272720336914	6405
True	False	False	False	False	-2622.390625	-1066.72021484375	143.079315185547	0.781091213226318	0.962579786777496	0.862106204032898	62.3333320617676	8041
True	False	False	False	False	-2624.26904296875	-232.070327758789	134.206176757813	0.751862764358521	0.951355516910553	0.657500267028809	56.1900825500488	6799
True	False	False	False	False	-2621.56689453125	-936.407592773438	74.3125076293945	0.827402949333191	0.964830636978149	1	59.1492538452148	3963
True	False	False	False	False	-2621.53759765625	-915.5224609375	156.389007568359	0.786773204803467	0.963527202606201	1	63.5957450866699	8967
True	False	False	False	False	-2618.14892578125	-1838.81188964844	87.6222152709961	0.703833937644958	0.957966983318329	0.512563169002533	57.7088623046875	4559
True	False	False	False	False	-2620.85717773438	-1405.67639160156	175.244430541992	0.827935993671417	0.960792183876038	1	66.6645584106445	10533
True	False	False	False	False	-2620.20483398438	-1018.66424560547	110.914192199707	0.827440023422241	0.956256031990051	1	55.5900001525879	5559
True	False	False	False	False	-2620.79467773438	39.1257400512695	146.40673828125	0.770961821079254	0.950029850006104	0.761220216751099	61.3181800842285	8094
True	False	False	False	False	-2619.51098632813	-1168.63549804688	108.695907592773	0.810891211032867	0.950731337070465	1	62.2040824890137	6096
True	False	False	False	False	-2619.19995117188	-1789.65759277344	102.041061401367	0.596033811569214	0.957836091518402	0.341358572244644	61.1304359436035	5624
True	False	False	False	False	-2617.38916015625	-1369.83752441406	119.787330627441	0.832143545150757	0.961557626724243	1	59.1944427490234	6393
True	False	False	False	False	-2619.04809570313	-1122.06823730469	135.315322875977	0.808103084564209	0.96435683965683	1	69.4836044311523	8477
True	False	False	False	False	-2617.341796875	-852.595642089844	161.934722900391	0.874683499336243	0.975504159927368	1	66.8835601806641	9765
True	False	False	False	False	-2616.1923828125	-150.077346801758	78.7490768432617	0.715453743934631	0.956037282943726	0.540330648422241	48.7183113098145	3459
True	False	False	False	False	-2614.58154296875	-652.371765136719	143.079315185547	0.585295855998993	0.935005724430084	0.329119563102722	55.1705436706543	7117
True	False	False	False	False	-2614.57958984375	-566.656921386719	154.17073059082	0.598091721534729	0.923049926757813	0.343769699335098	59.3740997314453	8253
True	False	False	False	False	-2614.38232421875	-684.246887207031	43.256534576416	0.645403206348419	0.940425097942352	0.406278669834137	50.7948722839355	1981
True	False	False	False	False	-2614.2275390625	-607.535949707031	96.4953460693359	0.765188992023468	0.946153879165649	0.723530054092407	54.9080467224121	4777
True	False	False	False	False	-2613.93872070313	15.8723592758179	114.241622924805	0.86297595500946	0.971031665802002	1	71.6407775878906	7379
True	False	False	False	False	-2612.58813476563	-1344.21667480469	124.223899841309	0.654149413108826	0.942632079124451	0.419655740261078	68.75	7700
True	False	False	False	False	-2609.69946289063	-1294.50463867188	201.863830566406	0.707153856754303	0.949015736579895	0.520181596279144	72.1868133544922	13138
True	False	False	False	False	-2609.68383789063	-1210.43151855469	110.914192199707	0.680562138557434	0.952634334564209	0.464824765920639	59.7900009155273	5979
True	False	False	False	False	-2608.97387695313	-277.75341796875	102.041061401367	0.626117169857025	0.942613482475281	0.378990411758423	52.2826080322266	4810
True	False	False	False	False	-2608.73559570313	-488.296356201172	120.896469116211	0.309486448764801	0.84369170665741	0.124588899314404	54.5412826538086	5945
True	False	False	False	False	-2607.02587890625	-1240.58959960938	100.931915283203	0.786033868789673	0.954621136188507	1	62.6483497619629	5701
True	False	False	False	False	-2603.2099609375	-1472.0322265625	140.861022949219	0.760854780673981	0.927198350429535	0.699559509754181	103.779525756836	13180
True	False	False	False	False	-2603.6572265625	-627.203918457031	154.17073059082	0.756814062595367	0.935908555984497	0.679580926895142	62.8561134338379	8737
True	False	False	False	False	-2605.89233398438	-437.040557861328	147.515884399414	0.765435457229614	0.958910465240479	0.724988341331482	70.7593994140625	9411
True	False	False	False	False	-2603.52563476563	-530.274230957031	138.64274597168	0.768403470516205	0.953589022159576	0.74352765083313	61.007999420166	7626
True	False	False	False	False	-2603.22583007813	-1450.42114257813	113.132476806641	0.733632326126099	0.946780741214752	0.591431677341461	60.5784301757813	6179
True	False	False	False	False	-2602.05590820313	-550.309326171875	99.8227767944336	0.622406840324402	0.944243609905243	0.374049782752991	56.8777770996094	5119
True	False	False	False	False	-2603.13452148438	-364.459167480469	160.825576782227	0.741957902908325	0.958183586597443	0.619196534156799	58.062068939209	8419
True	False	False	False	False	-2602.0341796875	-1688.10192871094	160.825576782227	0.817430675029755	0.951548099517822	1	74.5517272949219	10810
True	False	False	False	False	-2600.80419921875	-1327.34423828125	68.7667999267578	0.682015299797058	0.957798540592194	0.467555910348892	58.7580642700195	3643
True	False	False	False	False	-2600.40307617188	-801.997802734375	168.589569091797	0.608179688453674	0.938912868499756	0.355916202068329	69.1513137817383	10511
True	False	False	False	False	-2598.85595703125	-1792.46752929688	109.805053710938	0.785418212413788	0.94951605796814	1	67.0101013183594	6634
True	False	False	False	False	-2599.63427734375	-138.884902954102	164.153015136719	0.563382267951965	0.935622870922089	0.305759131908417	58.6689186096191	8683
True	False	False	False	False	-2600.13159179688	-5.42598962783813	196.318130493164	0.490274250507355	0.842294096946716	0.23992908000946	63.6158180236816	11260
True	False	False	False	False	-2597.46728515625	-175.732192993164	113.132476806641	0.589559078216553	0.937752902507782	0.333911657333374	51.6862754821777	5272
True	False	False	False	False	-2595.63525390625	-1262.232421875	107.586769104004	0.670816242694855	0.942082464694977	0.447224259376526	58.2989692687988	5655
True	False	False	False	False	-2592.81591796875	-1186.51586914063	105.36848449707	0.719695806503296	0.952857196331024	0.551311790943146	59.9157905578613	5692
True	False	False	False	False	-2594.04760742188	-924.157104492188	157.498153686523	0.638379096984863	0.936002731323242	0.396009296178818	57.5070419311523	8166
True	False	False	False	False	-2595.2109375	-287.842864990234	66.5485153198242	0.646814525127411	0.942876696586609	0.408391445875168	47.4333343505859	2846
True	False	False	False	False	-2594.84423828125	43.7816390991211	173.026138305664	0.817455768585205	0.957149982452393	1	70.4230804443359	10986
True	False	False	False	False	-2594.3369140625	-589.567565917969	127.551322937012	0.688962996006012	0.941274762153625	0.481034994125366	55.3739128112793	6368
True	False	False	False	False	-2592.46069335938	-500.665008544922	107.586769104004	0.596281111240387	0.965663015842438	0.341647148132324	61.3298950195313	5949
True	False	False	False	False	-2593.74755859375	-234.731857299805	106.477630615234	0.81877213716507	0.95887416601181	1	55.84375	5361
True	False	False	False	False	-2594.30493164063	20.2893619537354	118.678184509277	0.859332501888275	0.967789649963379	1	67.5794372558594	7231
True	False	False	False	False	-2593.02026367188	-424.457061767578	36.6016845703125	0.647160887718201	0.950698494911194	0.408912599086761	52.2121200561523	1723
True	False	False	False	False	-2591.80249023438	-970.900512695313	123.114753723145	0.821221113204956	0.965390563011169	1	56.8288307189941	6308
True	False	False	False	False	-2591.09106445313	-1750.34143066406	69.8759460449219	0.838463246822357	0.963489770889282	1	59.7460327148438	3764
True	False	False	False	False	-2588.79125976563	-1623.01135253906	164.153015136719	0.665352821350098	0.936990797519684	0.437860190868378	64.6891860961914	9574
True	False	False	False	False	-2590.0556640625	-1409.21936035156	231.810668945313	0.593418955802917	0.928660213947296	0.338326007127762	67.636360168457	14136
True	False	False	False	False	-2587.408203125	-1226.50537109375	141.970169067383	0.775036215782166	0.972031891345978	0.793944418430328	61.6953125	7897
True	False	False	False	False	-2589.98657226563	-665.267028808594	148.625015258789	0.648150444030762	0.947908878326416	0.410407185554504	56.477611541748	7568
True	False	False	False	False	-2588.41430664063	-22.1132049560547	130.878753662109	0.781607866287231	0.959413766860962	0.870086967945099	61.7288131713867	7284
True	False	False	False	False	-2588.0244140625	-689.812194824219	42.1473922729492	0.668440997600555	0.944274544715881	0.44311136007309	48.184211730957	1831
True	False	False	False	False	-2587.25561523438	-1340.26135253906	96.4953460693359	0.810468971729279	0.959447026252747	1	56.8735618591309	4948
True	False	False	False	False	-2587.04150390625	-1283.76489257813	89.8404998779297	0.779232859611511	0.95951247215271	0.837222635746002	63.9012336730957	5176
True	False	False	False	False	-2586.09765625	-752.813598632813	146.40673828125	0.811434090137482	0.960901081562042	1	56.0909080505371	7404
True	False	False	False	False	-2585.080078125	-1306.17541503906	123.114753723145	0.807714879512787	0.969339847564697	1	59.7567558288574	6633
True	False	False	False	False	-2584.50610351563	-1068.66467285156	197.427261352539	0.360506504774094	0.785653352737427	0.152392730116844	59.7247200012207	10631
True	False	False	False	False	-2584.24951171875	-1887.5810546875	92.0587844848633	0.824999392032623	0.962392508983612	1	62.7590370178223	5209
True	False	False	False	False	-2584.14208984375	-1369.224609375	160.825576782227	0.72763729095459	0.959849238395691	0.573330342769623	62.1655158996582	9014
True	False	False	False	False	-2583.43408203125	-1000.30804443359	98.7136306762695	0.677581369876862	0.948350369930267	0.459312260150909	55.2696647644043	4919
True	False	False	False	False	-2580.27734375	-486.479034423828	72.0942230224609	0.762581646442413	0.952563881874084	0.708754479885101	62.0153846740723	4031
True	False	False	False	False	-2582.43505859375	-474.959838867188	88.7313537597656	0.759382247924805	0.964981913566589	0.692045390605927	67.6624984741211	5413
True	False	False	False	False	-2577.55737304688	-1529.28515625	144.188446044922	0.829249382019043	0.967863619327545	1	59.8846168518066	7785
True	False	False	False	False	-2579.228515625	-821.718139648438	105.36848449707	0.820584774017334	0.951314508914948	1	64.0210494995117	6082
True	False	False	False	False	-2579.0771484375	-432.342163085938	68.7667999267578	0.596449851989746	0.951087892055511	0.341844260692596	51.4516143798828	3190
True	False	False	False	False	-2579.06103515625	-1198.88806152344	76.5307922363281	0.70901221036911	0.92756325006485	0.524551153182983	55.8550720214844	3854
True	False	False	False	False	-2577.7548828125	-1028.62329101563	123.114753723145	0.776449203491211	0.946900010108948	0.80710357427597	57.4234237670898	6374
True	False	False	False	False	-2577.4521484375	-1715.77600097656	51.0205307006836	0.672707319259644	0.950081169605255	0.450546443462372	58.3913040161133	2686
True	False	False	False	False	-2576.83764648438	-1705.33081054688	83.1856460571289	0.6895392537117	0.919834673404694	0.482185840606689	61.4000015258789	4605
True	False	False	False	False	-2577.36328125	-153.923034667969	94.2770690917969	0.757289707660675	0.950476765632629	0.681832194328308	50.6588249206543	4306
True	False	False	False	False	-2572.27807617188	-1748.33923339844	181.899276733398	0.431457489728928	0.780019402503967	0.196669206023216	65.365852355957	10720
True	False	False	False	False	-2576.07885742188	-517.280029296875	141.970169067383	0.861364364624023	0.970515370368958	1	73.0625	9352
True	False	False	False	False	-2575.38500976563	-1261.83068847656	123.114753723145	0.807714879512787	0.962641417980194	1	63.2432441711426	7020
True	False	False	False	False	-2571.46655273438	-946.97265625	86.513069152832	0.812731087207794	0.958927392959595	1	56.5897445678711	4414
True	False	False	False	False	-2570.17944335938	-539.094787597656	137.533599853516	0.634501934051514	0.956911087036133	0.390508234500885	54.4919357299805	6757
True	False	False	False	False	-2574.06591796875	-172.756912231445	83.1856460571289	0.367705047130585	0.878780007362366	0.156562581658363	50.1199989318848	3759
True	False	False	False	False	-2574.63061523438	28.2650585174561	124.223899841309	0.814991533756256	0.954685926437378	1	70.9821395874023	7950
True	False	False	False	False	-2570.00268554688	-235.747222900391	177.462707519531	0.784437417984009	0.954241514205933	0.932413876056671	61.0812492370605	9773
True	False	False	False	False	-2569.62182617188	-573.533935546875	154.17073059082	0.630667626857758	0.92788690328598	0.385178744792938	62.266185760498	8655
True	False	False	False	False	-2568.08813476563	-1597.82629394531	109.805053710938	0.785418212413788	0.967985987663269	1	60.7878799438477	6018
True	False	False	False	False	-2565.900390625	-1325.96838378906	159.716445922852	0.765261650085449	0.950586080551147	0.723958730697632	68.7361145019531	9898
True	False	False	False	False	-2567.52075195313	-993.411743164063	67.6576614379883	0.811845362186432	0.963489770889282	1	55.4590148925781	3383
True	False	False	False	False	-2566.43701171875	-472.961547851563	90.9496383666992	0.788853049278259	0.95210999250412	1	58	4756
True	False	False	False	False	-2566.27270507813	-383.551849365234	128.660461425781	0.739945590496063	0.948394179344177	0.612167298793793	55.1982765197754	6403
True	False	False	False	False	-2565.58422851563	-1186.27856445313	19.9645557403564	0.53901207447052	0.898697376251221	0.28197169303894	49	882
True	False	False	False	False	-2561.70043945313	-593.556579589844	135.315322875977	0.566067099571228	0.934686422348022	0.308513879776001	55	6710
True	False	False	False	False	-2564.1845703125	-416.082489013672	119.787330627441	0.718682765960693	0.965725541114807	0.54864364862442	72.7870407104492	7861
True	False	False	False	False	-2562.71899414063	-329.952362060547	97.6044921875	0.598894655704498	0.946087896823883	0.344716459512711	48.5	4268
True	False	False	False	False	-2561.91552734375	-196.674102783203	115.350761413574	0.756777882575989	0.947987496852875	0.679410755634308	53.144229888916	5527
True	False	False	False	False	-2559.0283203125	-1383.28515625	124.223899841309	0.581118404865265	0.936683714389801	0.324505805969238	64.4375	7217
True	False	False	False	False	-2559.5078125	-915.018127441406	157.498153686523	0.736775100231171	0.949142277240753	0.601518452167511	56.1478881835938	7973
True	False	False	False	False	-2560.09912109375	-688.46044921875	61.0028076171875	0.704861104488373	0.914148211479187	0.51489520072937	50.7818183898926	2793
True	False	False	False	False	-2559.24682617188	-276.609649658203	263.975769042969	0.710719525814056	0.946869194507599	0.528635263442993	67.4243698120117	16047
True	False	False	False	False	-2559.05126953125	-1189.615234375	18.8554134368896	0.625182271003723	0.932486593723297	0.377736806869507	47.9411773681641	815
True	False	False	False	False	-2558.04418945313	-961.253601074219	100.931915283203	0.810745477676392	0.956287920475006	1	56.0329666137695	5099
True	False	False	False	False	-2558.12109375	-362.134582519531	131.987884521484	0.779522478580475	0.962518155574799	0.840783715248108	54.9831924438477	6543
True	False	False	False	False	-2556.474609375	-1065.06518554688	31.0559749603271	0.616013824939728	0.91575676202774	0.365747570991516	53.1785697937012	1489
True	False	False	False	False	-2555.11791992188	-824.992492675781	85.4039306640625	0.740752220153809	0.95036518573761	0.614958584308624	48.8701286315918	3763
True	False	False	False	False	-2556.43627929688	-619.755737304688	174.135284423828	0.633660793304443	0.940298199653625	0.389329850673676	59.5095558166504	9343
True	False	False	False	False	-2554.16284179688	-1017.39978027344	219.610107421875	0.383701026439667	0.903308153152466	0.166070610284805	58.4494934082031	11573
True	False	False	False	False	-2554.0634765625	8.94176959991455	133.097030639648	0.786073088645935	0.955566346645355	1	58.8083343505859	7057
True	False	False	False	False	-2553.94311523438	-1302.3740234375	169.698715209961	0.793849229812622	0.955549120903015	1	69.6928100585938	10663
True	False	False	False	False	-2553.93286132813	-150.746398925781	174.135284423828	0.696739971637726	0.962733149528503	0.497027397155762	56.961784362793	8943
True	False	False	False	False	-2549.08740234375	-1594.50036621094	107.586769104004	0.747388184070587	0.96468061208725	0.639357089996338	58.2680397033691	5652
True	False	False	False	False	-2553.13403320313	-1397.15979003906	116.459907531738	0.706587970256805	0.934938490390778	0.518866300582886	68	7140
True	False	False	False	False	-2552.50537109375	-1278.642578125	138.64274597168	0.7602219581604	0.958573222160339	0.696295320987701	62.6399993896484	7830
True	False	False	False	False	-2552.63940429688	-563.002380371094	141.970169067383	0.627549946308136	0.943516850471497	0.380923300981522	61.1171875	7823
True	False	False	False	False	-2552.22631835938	-431.65576171875	102.041061401367	0.738865315914154	0.939840376377106	0.608482539653778	51.6413040161133	4751
True	False	False	False	False	-2552.0810546875	-778.500183105469	129.769607543945	0.738230884075165	0.964626967906952	0.606346130371094	56.1965827941895	6575
True	False	False	False	False	-2551.55224609375	-1349.30126953125	166.371292114258	0.718682765960693	0.940921545028687	0.54864364862442	70.8333358764648	10625
True	False	False	False	False	-2551.22485351563	-716.121704101563	116.459907531738	0.776830792427063	0.936371505260468	0.810867488384247	75.6476211547852	7943
True	False	False	False	False	-2550.841796875	-307.532135009766	126.442184448242	0.553592562675476	0.937016785144806	0.295948147773743	50.8245620727539	5794
True	False	False	False	False	-2550.39599609375	-1523.15441894531	99.8227767944336	0.801836133003235	0.962020635604858	1	60.6666679382324	5460
True	False	False	False	False	-2549.8076171875	-1424.86193847656	133.097030639648	0.786073088645935	0.962518155574799	1	61.1500015258789	7338
True	False	False	False	False	-2549.86279296875	-1334.19445800781	42.1473922729492	0.796495378017426	0.954181313514709	1	61.3421058654785	2331
True	False	False	False	False	-2549.04296875	-666.837463378906	133.097030639648	0.757159888744354	0.939241051673889	0.681215405464172	54.0416679382324	6485
True	False	False	False	False	-2548.99951171875	-248.740798950195	104.259346008301	0.703710198402405	0.935994625091553	0.512283682823181	49.6489372253418	4667
True	False	False	False	False	-2540.07836914063	-1546.29895019531	68.7667999267578	0.765656411647797	0.962853848934174	0.726305961608887	59.9354820251465	3716
True	False	False	False	False	-2545.3681640625	-986.707702636719	144.188446044922	0.751398801803589	0.950379192829132	0.655545711517334	58.269229888916	7575
True	False	False	False	False	-2545.3095703125	-943.806457519531	74.3125076293945	0.786045730113983	0.961069166660309	1	53.8656730651855	3609
True	False	False	False	False	-2545.07958984375	-176.722412109375	51.0205307006836	0.636238098144531	0.900709748268127	0.392957359552383	50.1739120483398	2308
True	False	False	False	False	-2544.79052734375	-1235.38879394531	110.914192199707	0.739838838577271	0.95430862903595	0.6118004322052	56.8300018310547	5683
True	False	False	False	False	-2540.54638671875	-1051.34033203125	66.5485153198242	0.646814525127411	0.932111620903015	0.408391445875168	57.4166679382324	3445
True	False	False	False	False	-2543.35498046875	-897.977661132813	88.7313537597656	0.759382247924805	0.955598294734955	0.692045390605927	56.1875	4495
True	False	False	False	False	-2542.36743164063	-740.692077636719	109.805053710938	0.712054908275604	0.955503463745117	0.531877756118774	52.5555572509766	5203
True	False	False	False	False	-2543.2724609375	-394.031890869141	130.878753662109	0.592146217823029	0.927773594856262	0.336862355470657	55.0847473144531	6500
True	False	False	False	False	-2543.22729492188	-219.600677490234	179.680999755859	0.667788565158844	0.947463691234589	0.441993087530136	63.4567909240723	10280
True	False	False	False	False	-2542.638671875	-492.303100585938	149.734161376953	0.735035240650177	0.951839864253998	0.595879673957825	57.637035369873	7781
True	False	False	False	False	-2539.8994140625	-1564.65295410156	94.2770690917969	0.611360251903534	0.948219001293182	0.359863817691803	55.8352928161621	4746
True	False	False	False	False	-2538.66748046875	-1254.08166503906	105.36848449707	0.711196482181549	0.942482650279999	0.529788494110107	57.4947357177734	5462
True	False	False	False	False	-2539.82153320313	-338.983062744141	106.477630615234	0.435569018125534	0.859407365322113	0.199475720524788	47.8125	4590
True	False	False	False	False	-2539.01196289063	-290.730072021484	47.6931037902832	0.805555999279022	0.956683158874512	1	52.3720932006836	2252
True	False	False	False	False	-2538.810546875	-190.78987121582	97.6044921875	0.750541150569916	0.954907953739166	0.651979506015778	56.7727279663086	4996
True	False	False	False	False	-2538.625	-803.025390625	133.097030639648	0.79485547542572	0.953871011734009	1	54.9749984741211	6597
True	False	False	False	False	-2538.07885742188	-645.029541015625	85.4039306640625	0.750799417495728	0.954998075962067	0.653047025203705	52.831169128418	4068
True	False	False	False	False	-2532.95825195313	-1534.1513671875	13.3097038269043	0.615151524543762	0.924317836761475	0.364647418260574	54.5833320617676	655
True	False	False	False	False	-2534.60595703125	-39.138557434082	154.17073059082	0.791722774505615	0.965049028396606	1	70.6618728637695	9822
True	False	False	False	False	-2533.99877929688	-929.655029296875	64.3302307128906	0.694953978061676	0.916271924972534	0.493263840675354	54.1034469604492	3138
True	False	False	False	False	-2533.44897460938	-590.694458007813	125.333038330078	0.637032151222229	0.941812098026276	0.394085198640823	53.203540802002	6012
True	False	False	False	False	-2531.05883789063	-959.830749511719	123.114753723145	0.735241293907166	0.955850958824158	0.596540331840515	54.7117118835449	6073
True	False	False	False	False	-2528.52758789063	-831.570068359375	208.518692016602	0.376111149787903	0.823470950126648	0.161516591906548	58.2606391906738	10953
True	False	False	False	False	-2530.42797851563	-718.48583984375	95.3862075805664	0.71159839630127	0.959492325782776	0.53076446056366	52.3255805969238	4500
True	False	False	False	False	-2530.17309570313	-456.363739013672	235.138092041016	0.411858826875687	0.910011529922485	0.183683231472969	58.6886787414551	12442
True	False	False	False	False	-2528.90234375	-146.002288818359	270.630645751953	0.420860648155212	0.802734792232513	0.189569249749184	65.5819702148438	16002
True	False	False	False	False	-2528.44458007813	-903.725769042969	93.1679229736328	0.797351360321045	0.94722992181778	1	57.6428565979004	4842
True	False	False	False	False	-2528.34912109375	-1578.02978515625	92.0587844848633	0.614066243171692	0.934870958328247	0.363269209861755	53.216869354248	4417
True	False	False	False	False	-2527.7158203125	-1282.62133789063	97.6044921875	0.809059381484985	0.955595314502716	1	60.9318199157715	5362
True	False	False	False	False	-2528.02758789063	-296.291229248047	48.80224609375	0.788230717182159	0.957641243934631	1	51.2954559326172	2257
True	False	False	False	False	-2527.6962890625	-759.808410644531	148.625015258789	0.782643020153046	0.958043396472931	0.888168036937714	61.977611541748	8305
True	False	False	False	False	-2526.841796875	-3.46004962921143	129.769607543945	0.796257674694061	0.961795568466187	1	60.5042724609375	7079
True	False	False	False	False	-2522.076171875	-1414.16918945313	179.680999755859	0.703358352184296	0.953477323055267	0.511490643024445	62.8024673461914	10174
True	False	False	False	False	-2524.67846679688	-630.53857421875	92.0587844848633	0.571300268173218	0.958626866340637	0.313966244459152	49.3855438232422	4099
True	False	False	False	False	-2526.203125	-416.275329589844	97.6044921875	0.698149502277374	0.95334130525589	0.500038266181946	49.7954559326172	4382
True	False	False	False	False	-2525.18408203125	-376.360412597656	109.805053710938	0.753714084625244	0.956487834453583	0.665484547615051	53.424243927002	5289
True	False	False	False	False	-2525.29248046875	-208.023727416992	93.1679229736328	0.834939122200012	0.962392508983612	1	52.6071434020996	4419
True	False	False	False	False	-2523.80517578125	-279.720733642578	136.424453735352	0.683436155319214	0.958300232887268	0.470254987478256	69.081298828125	8497
True	False	False	False	False	-2521.84106445313	-1057.14135742188	83.1856460571289	0.770665466785431	0.961762547492981	0.759075462818146	61.6133346557617	4621
True	False	False	False	False	-2520.63891601563	-559.359069824219	119.787330627441	0.602634787559509	0.962198376655579	0.349171280860901	50.0740737915039	5408
True	False	False	False	False	-2517.15502929688	-1359.62145996094	163.043869018555	0.858571112155914	0.972531378269196	1	75.4897994995117	11097
True	False	False	False	False	-2520.48608398438	-1305.30358886719	171.917007446289	0.752691686153412	0.959989607334137	0.661037564277649	61.2838706970215	9499
True	False	False	False	False	-2517.09301757813	-1069.18249511719	85.4039306640625	0.694966316223145	0.958393692970276	0.493289619684219	58.3636360168457	4494
True	False	False	False	False	-2518.98583984375	-861.651733398438	80.9673614501953	0.725601851940155	0.947773933410645	0.567489385604858	51.5890426635742	3766
True	False	False	False	False	-2519.62109375	-488.707458496094	106.477630615234	0.660781025886536	0.962189912796021	0.43027663230896	50.9166679382324	4888
True	False	False	False	False	-2519.24682617188	-678.040832519531	175.244430541992	0.774631977081299	0.960829734802246	0.790380477905273	56.5063285827637	8928
True	False	False	False	False	-2516.85620117188	-249.046859741211	110.914192199707	0.827440023422241	0.964069128036499	1	54.189998626709	5419
True	False	False	False	False	-2516.91796875	-172.9658203125	79.8582229614258	0.803513050079346	0.964687943458557	1	51.9444427490234	3740
True	False	False	False	False	-2516.51196289063	-994.116638183594	127.551322937012	0.753320038318634	0.952090442180634	0.663759410381317	58.6608695983887	6746
True	False	False	False	False	-2516.32763671875	-1528.87036132813	90.9496383666992	0.763890326023102	0.959447026252747	0.716026604175568	56.634147644043	4644
True	False	False	False	False	-2512.99389648438	-928.298034667969	131.987884521484	0.687818884849548	0.927345275878906	0.478765517473221	58.9915962219238	7020
True	False	False	False	False	-2516.03930664063	-887.180725097656	84.2947845458984	0.765837788581848	0.953511893749237	0.727394282817841	60.8947372436523	4628
True	False	False	False	False	-2515.15747070313	-744.552551269531	94.2770690917969	0.654927790164948	0.946478605270386	0.420880168676376	53.4588241577148	4544
True	False	False	False	False	-2512.57788085938	-1279.50549316406	96.4953460693359	0.799865543842316	0.961418867111206	1	60.8045959472656	5290
True	False	False	False	False	-2511.9599609375	-1196.5126953125	120.896469116211	0.816004395484924	0.9509596824646	1	66.0458679199219	7199
True	False	False	False	False	-2512.03002929688	-225.853912353516	100.931915283203	0.730834186077118	0.953055143356323	0.582807719707489	49.2087898254395	4478
True	False	False	False	False	-2510.77758789063	-40.263355255127	189.663269042969	0.711124420166016	0.959532678127289	0.52961391210556	60.7953224182129	10396
True	False	False	False	False	-2509.015625	-1443.94201660156	118.678184509277	0.791627526283264	0.967554450035095	1	60.9813079833984	6525
True	False	False	False	False	-2510.15258789063	-585.2314453125	123.114753723145	0.672101736068726	0.944486498832703	0.449477881193161	59.9189186096191	6651
True	False	False	False	False	-2509.8134765625	-1243.17614746094	230.701522827148	0.336121201515198	0.861630797386169	0.138737261295319	56.774040222168	11809
True	False	False	False	False	-2508.90209960938	-1212.94104003906	74.3125076293945	0.814957976341248	0.953661262989044	1	59.4477615356445	3983
True	False	False	False	False	-2509.55151367188	-340.740844726563	96.4953460693359	0.836953818798065	0.960534572601318	1	58.781608581543	5114
True	False	False	False	False	-2509.40307617188	-948.191040039063	116.459907531738	0.746517598628998	0.962451338768005	0.635997831821442	55.8476181030273	5864
True	False	False	False	False	-2509.38549804688	1.44445896148682	108.695907592773	0.821083903312683	0.967100620269775	1	57.1428565979004	5600
True	False	False	False	False	-2508.0322265625	-1160.35534667969	100.931915283203	0.709659993648529	0.95596182346344	0.526092648506165	52.5714302062988	4784
True	False	False	False	False	-2508.40844726563	-658.135009765625	134.206176757813	0.689197540283203	0.954539000988007	0.481502711772919	55.2231407165527	6682
True	False	False	False	False	-2507.88061523438	-601.994995117188	104.259346008301	0.801714420318604	0.96284031867981	1	61.7234039306641	5802
True	False	False	False	False	-2507.10717773438	-1633.38012695313	76.5307922363281	0.71895444393158	0.942144274711609	0.54935622215271	57.1304359436035	3942
True	False	False	False	False	-2505.23608398438	-876.191223144531	89.8404998779297	0.69965648651123	0.951314508914948	0.503297805786133	56.3950614929199	4568
[truncated: 22,964 more rows]
