# Supplementary material for: Gene Delivery Mediated by Backbone-Degradable RAFT Copolymers
Source: Biomacromolecules. 2026 Feb 12;27(3):1846–56. doi: 10.1021/acs.biomac.5c01662 (PMC12977016; doi:10.1021/acs.biomac.5c01662)
Supplement: Supplementary file 2 [file bm5c01662_si_002.zip › Celigo Raw Data/Object (Cell)-Level Data/Blue/7-15-2024-9-20-17-PM_object_B10.csv]

Plate ID	PM_2024_07_15_PPP41-45_NP_5_10_20_PEIpro_200ngwell_U2OS_6k_Plate2
Plate Name
Plate Description
Scan ID	7/15/2024 9:20:17 PM
Scan Description
Scan Result ID	7/15/2024 9:20:17 PM
Scan Result Description
Software Version	5.1.0.0
Experiment Name
Application Name	Target 1
Plate Type	96-Well BD Falcon™ 353072 Plate
Acquisition Start/End Times	7/15/2024 9:20:17 PM - 7/15/2024 9:22:06 PM
Analysis Start Time	7/15/2024 9:20:17 PM
User ID	Local Administrator
Scan Area Object-Level Data CSV Report
Row	B
Column	10
Total	Class 1	Class 2	Class 3	Class 4	X Position (µm)	Y Position (µm)	Target 1: Area (µm²)	Target 1: Form Factor	Target 1: Smoothness	Target 1: Aspect Ratio	Target 1: Mean Intensity	Target 1: Integrated Intensity
True	False	False	False	False	-1984.97692871094	-2978.01733398438	39.9291114807129	0.754574596881866	0.954181313514709	0.669301986694336	157.5	5670
True	False	False	False	False	-1979.97192382813	-2952.47680664063	227.374099731445	0.61870265007019	0.936504483222961	0.369207710027695	129.697555541992	26588
True	False	False	False	False	-1999.48266601563	-2941.02954101563	37.7108268737793	0.493826389312744	0.967034876346588	0.242780029773712	77.3235321044922	2629
True	False	False	False	False	-1959.77258300781	-2974.56201171875	186.335845947266	0.554587602615356	0.9098140001297	0.296929091215134	139.761901855469	23480
True	False	False	False	False	-2014.61315917969	-2934.18188476563	261.757507324219	0.578522622585297	0.96463680267334	0.32167860865593	141.771179199219	33458
True	False	False	False	False	-2053.25854492188	-2907.25439453125	154.17073059082	0.728374063968658	0.953226745128632	0.575480759143829	158.611511230469	22047
True	False	False	False	False	-2104.82836914063	-2887.15502929688	180.790130615234	0.586186647415161	0.952691495418549	0.330113708972931	133.558288574219	21770
True	False	False	False	False	-2122.51489257813	-2861.14916992188	127.551322937012	0.714580357074738	0.930036902427673	0.538130283355713	103.88695526123	11947
True	False	False	False	False	-2167.90771484375	-2836.72387695313	66.5485153198242	0.449176728725433	0.941988825798035	0.208980649709702	140.550003051758	8433
True	False	False	False	False	-2182.11743164063	-2828.8837890625	44.3656768798828	0.619482219219208	0.942367911338806	0.37021940946579	135.725006103516	5429
True	False	False	False	False	-2207.30883789063	-2804.63793945313	86.513069152832	0.740397691726685	0.942213416099548	0.613727450370789	129.397430419922	10093
True	False	False	False	False	-2227.09204101563	-2784.86767578125	83.1856460571289	0.659645676612854	0.948513209819794	0.428427338600159	135.573333740234	10168
True	False	False	False	False	-2240.5068359375	-2761.1728515625	272.848907470703	0.464286595582962	0.887991368770599	0.219947129487991	161.284545898438	39676
True	False	False	False	False	-2279.45336914063	-2703.51293945313	624.446899414063	0.330693304538727	0.811282932758331	0.135791569948196	183.435165405273	103274
True	False	False	False	False	-2344.97729492188	-2669.23217773438	107.586769104004	0.802616775035858	0.95396763086319	1	169.865982055664	16477
True	False	False	False	False	-2349.57153320313	-2650.16552734375	346.052276611328	0.712437391281128	0.929890096187592	0.532814502716064	180.503204345703	56317
True	False	False	False	False	-2399.37841796875	-2625.4296875	256.211791992188	0.368032813072205	0.954870641231537	0.156754016876221	129.917755126953	30011
True	False	False	False	False	-2406.86767578125	-2598.52758789063	196.318130493164	0.745352625846863	0.95255035161972	0.631581962108612	117.672317504883	20828
True	False	False	False	False	-2437.11474609375	-2583.36376953125	392.636260986328	0.230729833245277	0.844777584075928	0.0867366194725037	131.788131713867	46653
True	False	False	False	False	-2457.63354492188	-2550.15551757813	189.663269042969	0.614956498146057	0.923383772373199	0.364399254322052	167.847946166992	28702
True	False	False	False	False	-2535.69653320313	-2479.02368164063	105.36848449707	0.557271242141724	0.953300535678864	0.299592733383179	134.93684387207	12819
True	False	False	False	False	-2551.28759765625	-2462.29760742188	9.98227787017822	0.606388568878174	0.928999543190002	0.353718668222427	142.222229003906	1280
True	False	False	False	False	-2535.79418945313	-2460.71948242188	123.114753723145	0.619374692440033	0.935117423534393	0.370079636573792	156.864868164063	17412
True	False	False	False	False	-2563.79663085938	-2419.40185546875	118.678184509277	0.690060198307037	0.94749116897583	0.483230650424957	78.7289733886719	8424
True	False	False	False	False	-2589.12231445313	-2415.611328125	593.390930175781	0.196269616484642	0.953563630580902	0.0717630237340927	131.334579467773	70264
True	False	False	False	False	-2610.59619140625	-2376.916015625	94.2770690917969	0.674348950386047	0.964817047119141	0.453465551137924	108.776473999023	9246
True	False	False	False	False	-2631.55224609375	-2346.52612304688	168.589569091797	0.493968665599823	0.933078169822693	0.242894858121872	150.203948974609	22831
True	False	False	False	False	-2651.42919921875	-2323.5224609375	113.132476806641	0.713493883609772	0.948934674263	0.535420715808868	150.254898071289	15326
True	False	False	False	False	-2691.33715820313	-2261.79809570313	136.424453735352	0.653661012649536	0.924609124660492	0.418890386819839	97.5365829467773	11997
True	False	False	False	False	-2677.32397460938	-2274.82177734375	136.424453735352	0.805724918842316	0.949210941791534	1	92.9349594116211	11431
True	False	False	False	False	-2730.04956054688	-2232.8701171875	1163.48986816406	0.102951005101204	0.937371551990509	0.0351119861006737	131.188751220703	137617
True	False	False	False	False	-2720.05444335938	-2231.62451171875	35.4925422668457	0.499101519584656	0.920563280582428	0.247070625424385	92.84375	2971
True	False	False	False	False	-2768.25708007813	-2153.97338867188	133.097030639648	0.79485547542572	0.953271329402924	1	149.908340454102	17989
True	False	False	False	False	-2788.02026367188	-2149.26245117188	167.480438232422	0.538601100444794	0.941932797431946	0.281588077545166	134.125823974609	20253
True	False	False	False	False	-2815.92211914063	-2106.02758789063	338.288299560547	0.35682737827301	0.946179151535034	0.150286674499512	132.963928222656	40554
True	False	False	False	False	-2820.48754882813	-2072.65625	197.427261352539	0.727336227893829	0.93995076417923	0.572457194328308	170.297760009766	30313
True	False	False	False	False	-2845.03051757813	-2041.30004882813	112.023338317871	0.637276232242584	0.931590557098389	0.394432842731476	173.574264526367	17531
True	False	False	False	False	-2878.31787109375	-2006.12548828125	87.6222152709961	0.463414996862411	0.8836590051651	0.219302162528038	141.253158569336	11159
True	False	False	False	False	-2912.08837890625	-1944.876953125	22.1828384399414	0.497099369764328	0.91167414188385	0.245434045791626	98.1500015258789	1963
True	False	False	False	False	-2922.79467773438	-1925.97607421875	70.9850845336914	0.25169774889946	0.912042737007141	0.0962897762656212	97.65625	6250
True	False	False	False	False	-2894.03515625	-1979.49987792969	151.952453613281	0.532308101654053	0.956179857254028	0.275782287120819	140.591247558594	19261
True	False	False	False	False	-2870.82543945313	-1987.94201660156	196.318130493164	0.629207730293274	0.931996464729309	0.383177489042282	150.898300170898	26709
True	False	False	False	False	-2889.66625976563	-1958.19641113281	178.571853637695	0.708019733428955	0.963593363761902	0.522207856178284	146.832290649414	23640
True	False	False	False	False	-2881.35131835938	-1932.32556152344	299.468322753906	0.836210131645203	0.969857573509216	1	105.207405090332	28406
True	False	False	False	False	-2860.86401367188	-2035.71435546875	53.2388153076172	0.67471969127655	0.934910297393799	0.454129457473755	141.95832824707	6814
True	False	False	False	False	-2860.58178710938	-2016.20910644531	164.153015136719	0.479418516159058	0.930836379528046	0.231399893760681	138.736480712891	20533
True	False	False	False	False	-2843.25732421875	-2061.87329101563	118.678184509277	0.562999427318573	0.933879792690277	0.305368602275848	138.140182495117	14781
True	False	False	False	False	-2841.52197265625	-1957.24609375	136.424453735352	0.686334073543549	0.910342037677765	0.475850194692612	165.699188232422	20381
True	False	False	False	False	-2809.05590820313	-2084.86791992188	127.551322937012	0.714580357074738	0.943697929382324	0.538130283355713	110.182609558105	12671
True	False	False	False	False	-2789.43774414063	-2127.458984375	119.787330627441	0.699691891670227	0.952947497367859	0.503374934196472	163.398147583008	17647
True	False	False	False	False	-2786.8857421875	-2090.947265625	194.099838256836	0.822796225547791	0.952221155166626	1	109.31428527832	19130
True	False	False	False	False	-2760.44116210938	-2030.84582519531	79.8582229614258	0.670732975006104	0.884784758090973	0.447078943252563	117.236114501953	8441
True	False	False	False	False	-2781.27294921875	-2021.24243164063	374.889984130859	0.63792222738266	0.935487687587738	0.395355135202408	131.420120239258	44420
True	False	False	False	False	-2787.5224609375	-1912.70446777344	25.5102653503418	0.688737690448761	0.945234656333923	0.480586379766464	63.7391319274902	1466
True	False	False	False	False	-2786.0009765625	-1926.90759277344	390.41796875	0.379353165626526	0.823477923870087	0.163452282547951	123.335227966309	43414
True	False	False	False	False	-2749.57958984375	-2071.5380859375	200.754699707031	0.785851001739502	0.948449671268463	1	96.6629867553711	17496
True	False	False	False	False	-2740.05590820313	-1945.6884765625	460.293914794922	0.548619508743286	0.896496951580048	0.291098684072495	115.106025695801	47769
True	False	False	False	False	-2734.5224609375	-2208.05639648438	107.586769104004	0.52284175157547	0.949347913265228	0.267278999090195	105.020622253418	10187
True	False	False	False	False	-2704.36376953125	-2191.60888671875	148.625015258789	0.688461124897003	0.947588562965393	0.480036944150925	92.5	12395
True	False	False	False	False	-2733.22973632813	-2000.83349609375	198.536407470703	0.71004980802536	0.954993546009064	0.527025043964386	61.4860343933105	11006
True	False	False	False	False	-2732.28515625	-2178.80810546875	191.881561279297	0.508971929550171	0.905979454517365	0.255288302898407	82.6589584350586	14300
True	False	False	False	False	-2690.90747070313	-2183.9365234375	17.7462711334229	0.762108087539673	0.940302610397339	0.706189274787903	45.625	730
True	False	False	False	False	-2729.24975585938	-2092.94384765625	85.4039306640625	0.765360891819	0.952055633068085	0.724545955657959	79.0909118652344	6090
True	False	False	False	False	-2723.66357421875	-2132.51025390625	256.211791992188	0.783455669879913	0.960524559020996	0.905247986316681	92.7965393066406	21436
True	False	False	False	False	-2719.25390625	-2105.4248046875	99.8227767944336	0.685194611549377	0.939874231815338	0.47363543510437	77.4777755737305	6973
True	False	False	False	False	-2708.095703125	-2013.12377929688	221.828384399414	0.800236463546753	0.962556600570679	1	82.5749969482422	16515
True	False	False	False	False	-2705.77197265625	-1901.23034667969	173.026138305664	0.772210657596588	0.949806392192841	0.770570337772369	92.9166641235352	14495
True	False	False	False	False	-2690.89819335938	-2231.93823242188	185.226699829102	0.782138645648956	0.965367913246155	0.878954946994781	78.3652725219727	13087
True	False	False	False	False	-2686.58666992188	-2102.35083007813	319.432891845703	0.763029754161835	0.946828842163086	0.711213409900665	93.8506927490234	27029
True	False	False	False	False	-2680.79663085938	-1909.314453125	154.17073059082	0.480636358261108	0.924832284450531	0.232343316078186	62.9280586242676	8747
True	False	False	False	False	-2677.978515625	-1944.30688476563	189.663269042969	0.819298386573792	0.957795083522797	1	84.8830413818359	14515
True	False	False	False	False	-2669.53930664063	-2315.451171875	112.023338317871	0.485818028450012	0.905353546142578	0.236394941806793	135.029708862305	13638
True	False	False	False	False	-2663.14428710938	-2299.66772460938	122.005615234375	0.712649166584015	0.974526762962341	0.533334612846375	117.072731018066	12878
True	False	False	False	False	-2668.59228515625	-1988.27221679688	204.082122802734	0.686354517936707	0.941488862037659	0.475890010595322	91.7826080322266	16888
True	False	False	False	False	-2665.53198242188	-2148.26049804688	298.359191894531	0.727110087871552	0.956550717353821	0.571803450584412	89.0223083496094	23947
True	False	False	False	False	-2653.6142578125	-2104.39379882813	18.8554134368896	0.733056426048279	0.943199634552002	0.589630365371704	39.470588684082	671
True	False	False	False	False	-2664.46826171875	-2042.70886230469	155.279876708984	0.770017266273499	0.957965433597565	0.754476308822632	81.5857162475586	11422
True	False	False	False	False	-2651.12158203125	-2339.888671875	39.9291114807129	0.705993711948395	0.947175443172455	0.517492473125458	139.111114501953	5008
True	False	False	False	False	-2649.61669921875	-2280.97900390625	187.44499206543	0.766782999038696	0.953064501285553	0.733172476291656	75.6923065185547	12792
True	False	False	False	False	-2644.8505859375	-2202.31420898438	185.226699829102	0.782138645648956	0.952841639518738	0.878954946994781	75.7365264892578	12648
True	False	False	False	False	-2649.5390625	-2076.55859375	395.963684082031	0.495474129915237	0.878935754299164	0.244112864136696	136.983200073242	48903
True	False	False	False	False	-2650.04638671875	-2024.62573242188	211.846115112305	0.727067649364471	0.965030372142792	0.571680963039398	86.0732955932617	16440
True	False	False	False	False	-2645.78271484375	-1999.51867675781	221.828384399414	0.655060887336731	0.954255342483521	0.421090096235275	73.8550033569336	14771
True	False	False	False	False	-2645.41455078125	-2111.83203125	11.0914192199707	0.69836014509201	0.927715241909027	0.500491261482239	41.5999984741211	416
True	False	False	False	False	-2642.822265625	-2044.587890625	141.970169067383	0.53901207447052	0.895646452903748	0.28197169303894	82.21875	10524
True	False	False	False	False	-2642.49853515625	-1952.95910644531	201.863830566406	0.759644508361816	0.945456206798553	0.693363130092621	171.247253417969	31167
True	False	False	False	False	-2633.79541015625	-2217.86059570313	140.861022949219	0.789145231246948	0.966879963874817	1	80.6692886352539	10245
True	False	False	False	False	-2629.84497070313	-1929.36328125	192.990692138672	0.618543148040771	0.93067854642868	0.369001239538193	89.3735656738281	15551
True	False	False	False	False	-2629.01147460938	-2367.23022460938	163.043869018555	0.41135761141777	0.94991660118103	0.183359280228615	134.204086303711	19728
True	False	False	False	False	-2559.60302734375	-2375.8427734375	26.6194076538086	0.780536234378815	0.950671494007111	0.854119598865509	40.4166679382324	970
True	False	False	False	False	-2589.8037109375	-2344.49536132813	239.574661254883	0.656831800937653	0.943821668624878	0.42389965057373	75.5324096679688	16315
True	False	False	False	False	-2624.75024414063	-2128.85400390625	340.506591796875	0.757696509361267	0.946930348873138	0.683777630329132	92.5798034667969	28422
True	False	False	False	False	-2624.01025390625	-2316.71533203125	105.36848449707	0.800096035003662	0.947877168655396	1	94.0842132568359	8938
True	False	False	False	False	-2606.2578125	-2301.2890625	201.863830566406	0.667682588100433	0.956342935562134	0.441811800003052	70.0824203491211	12755
True	False	False	False	False	-2617.65502929688	-2183.51416015625	107.586769104004	0.756450712680817	0.955311119556427	0.677877962589264	152.752578735352	14817
True	False	False	False	False	-2617.27612304688	-2269.05346679688	207.409545898438	0.724019825458527	0.963625609874725	0.563047051429749	81.2887725830078	15201
True	False	False	False	False	-2582.97680664063	-2228.9033203125	208.518692016602	0.655334115028381	0.960414946079254	0.421521544456482	79.1648941040039	14883
True	False	False	False	False	-2616.1845703125	-2063.47778320313	100.931915283203	0.730834186077118	0.960092186927795	0.582807719707489	47.1978034973145	4295
True	False	False	False	False	-2612.42114257813	-2214.8466796875	133.097030639648	0.757159888744354	0.968038380146027	0.681215405464172	60.1416664123535	7217
True	False	False	False	False	-2610.22924804688	-2167.6865234375	246.229507446289	0.713557362556458	0.945362448692322	0.53557813167572	104.265762329102	23147
True	False	False	False	False	-2601.13623046875	-1962.96496582031	296.140899658203	0.765981316566467	0.936196029186249	0.728259980678558	142.880142211914	38149
True	False	False	False	False	-2596.81103515625	-2107.1357421875	310.559753417969	0.499365240335464	0.838306665420532	0.247286960482597	87.2714309692383	24436
True	False	False	False	False	-2577.98217773438	-2358.439453125	96.4953460693359	0.502859175205231	0.892920911312103	0.250169456005096	80.068962097168	6966
True	False	False	False	False	-2552.30297851563	-2274.82397460938	217.391815185547	0.691097497940063	0.96080619096756	0.48532423377037	79.2295913696289	15529
True	False	False	False	False	-2573.7265625	-2040.89599609375	297.250030517578	0.760939121246338	0.958749115467072	0.699998736381531	73.3917922973633	19669
True	False	False	False	False	-2572.51806640625	-2269.70483398438	256.211791992188	0.707778036594391	0.954194247722626	0.521640598773956	72.4415588378906	16734
True	False	False	False	False	-2550.25732421875	-2185.03051757813	334.960876464844	0.836513102054596	0.960130929946899	1	109.39404296875	33037
True	False	False	False	False	-2570.12548828125	-2087.5234375	171.917007446289	0.687864303588867	0.962242305278778	0.478855133056641	74.5419387817383	11554
True	False	False	False	False	-2562.49560546875	-2149.46166992188	177.462707519531	0.710053443908691	0.947859227657318	0.527033805847168	67.6312484741211	10821
True	False	False	False	False	-2551.84033203125	-2088.9599609375	190.772415161133	0.715283095836639	0.952846527099609	0.539899110794067	86.9476776123047	14955
True	False	False	False	False	-2556.48193359375	-1906.32690429688	261.757507324219	0.706935942173004	0.96330451965332	0.519674301147461	81.7372894287109	19290
True	False	False	False	False	-2552.33984375	-1980.87744140625	191.881561279297	0.627288103103638	0.941784739494324	0.380568981170654	85.9479751586914	14869
True	False	False	False	False	-2547.23876953125	-2398.74096679688	12.2005615234375	0.608575522899628	0.925560414791107	0.356404304504395	38.9090919494629	428
True	False	False	False	False	-2546.50708007813	-2440.9599609375	317.214599609375	0.722547113895416	0.947183847427368	0.55898505449295	171.339157104492	49003
True	False	False	False	False	-2524.90747070313	-2417.30688476563	167.480438232422	0.730378448963165	0.959856271743774	0.581432998180389	75.4039764404297	11386
True	False	False	False	False	-2543.28100585938	-2376.50341796875	197.427261352539	0.656191527843475	0.958211481571198	0.422880381345749	60.1910095214844	10714
True	False	False	False	False	-2544.78515625	-2327.1533203125	178.571853637695	0.76115208864212	0.952619731426239	0.701111733913422	102.124221801758	16442
True	False	False	False	False	-2531.9833984375	-2130.19384765625	122.005615234375	0.720566987991333	0.940127968788147	0.553630292415619	50.6727256774902	5574
True	False	False	False	False	-2535.85913085938	-2060.302734375	181.899276733398	0.753896296024323	0.934579193592072	0.666286945343018	77.3414611816406	12684
True	False	False	False	False	-2533.736328125	-2103.40502929688	160.825576782227	0.629549145698547	0.938078761100769	0.383644133806229	86.820686340332	12589
True	False	False	False	False	-2532.8388671875	-1927.5908203125	267.30322265625	0.684277355670929	0.947655439376831	0.471866488456726	76.7634887695313	18500
True	False	False	False	False	-2529.10278320313	-2399.56005859375	11.0914192199707	0.69836014509201	0.927715241909027	0.500491261482239	49.5	495
True	False	False	False	False	-2524.578125	-2222.09301757813	146.40673828125	0.799256145954132	0.959237992763519	1	68.6969680786133	9068
True	False	False	False	False	-2518.58618164063	-2478.29272460938	140.861022949219	0.723372578620911	0.96180784702301	0.561253368854523	132.283462524414	16800
True	False	False	False	False	-2510.380859375	-2390.8369140625	170.807861328125	0.730905413627625	0.962178289890289	0.583023309707642	73.0129852294922	11244
True	False	False	False	False	-2517.79174804688	-2312.94482421875	173.026138305664	0.581909239292145	0.925093650817871	0.325373142957687	88.6410293579102	13828
True	False	False	False	False	-2516.37963867188	-2279.33081054688	139.751892089844	0.638468325138092	0.934371411800385	0.396137297153473	88.6746063232422	11173
True	False	False	False	False	-2516.06420898438	-2243.89697265625	135.315322875977	0.799174308776855	0.959042251110077	1	70.336067199707	8581
True	False	False	False	False	-2510.6962890625	-1955.24328613281	25.5102653503418	0.688737690448761	0.927292883396149	0.480586379766464	57.7391319274902	1328
True	False	False	False	False	-2509.572265625	-2194.76416015625	185.226699829102	0.767687082290649	0.936491787433624	0.738876104354858	84.5748519897461	14124
True	False	False	False	False	-2507.20751953125	-2061.81787109375	143.079315185547	0.675973057746887	0.956395626068115	0.456386536359787	60.0077514648438	7741
True	False	False	False	False	-2502.38256835938	-2275.44970703125	80.9673614501953	0.760632932186127	0.944627523422241	0.698408961296082	149.506851196289	10914
True	False	False	False	False	-2500.38989257813	-2171.83471679688	158.607299804688	0.741963624954224	0.963548243045807	0.619216978549957	68.7272720336914	9828
True	False	False	False	False	-2501.64453125	-2132.36083984375	228.483245849609	0.768418610095978	0.950545608997345	0.74362725019455	76.9174728393555	15845
True	False	False	False	False	-2498.7060546875	-2520.20971679688	551.243530273438	0.239388689398766	0.967781722545624	0.0906391739845276	130.629776000977	64923
True	False	False	False	False	-2409.78369140625	-2540.71044921875	143.079315185547	0.632452666759491	0.945678055286407	0.387646466493607	79.1007766723633	10204
True	False	False	False	False	-2472.40551757813	-2523.638671875	146.40673828125	0.770961821079254	0.955324351787567	0.761220216751099	103.325759887695	13639
True	False	False	False	False	-2497.30737304688	-1949.09106445313	165.262145996094	0.78398984670639	0.956305980682373	0.918749511241913	71.1140975952148	10596
True	False	False	False	False	-2495.30102539063	-2444.65087890625	94.2770690917969	0.806843638420105	0.946397602558136	1	146.117645263672	12420
True	False	False	False	False	-2467.39697265625	-2434.58984375	188.554138183594	0.796189069747925	0.952313840389252	1	121.117645263672	20590
True	False	False	False	False	-2465.3173828125	-2350.35546875	209.627822875977	0.591704964637756	0.94494217634201	0.336356788873672	90.7724838256836	17156
True	False	False	False	False	-2491.09594726563	-2312.53369140625	202.97297668457	0.787415683269501	0.961599767208099	1	106.573768615723	19503
True	False	False	False	False	-2486.48852539063	-2085.31420898438	314.996307373047	0.534687697887421	0.89029735326767	0.277962893247604	85.5140838623047	24286
True	False	False	False	False	-2485.45068359375	-2267.28784179688	177.462707519531	0.792010962963104	0.964395821094513	1	81.4499969482422	13032
True	False	False	False	False	-2477.98681640625	-2226.06274414063	39.9291114807129	0.792017757892609	0.953058242797852	1	44.3333320617676	1596
True	False	False	False	False	-2477.5390625	-2345.1025390625	9.98227787017822	0.754574596881866	0.933233201503754	0.669301986694336	47.8888893127441	431
True	False	False	False	False	-2460.22973632813	-2291.20922851563	170.807861328125	0.711791753768921	0.956128180027008	0.53123539686203	84.0129852294922	12938
True	False	False	False	False	-2476.57446289063	-2246.48803710938	202.97297668457	0.663547515869141	0.95168524980545	0.43483904004097	78.0874328613281	14290
True	False	False	False	False	-2455.29248046875	-2226.27465820313	190.772415161133	0.780394494533539	0.942485928535461	0.852164566516876	96.5058135986328	16599
True	False	False	False	False	-2473.828125	-2035.11474609375	327.196868896484	0.721127271652222	0.95872163772583	0.55513334274292	77.2406768798828	22786
True	False	False	False	False	-2463.7294921875	-2177.38916015625	225.155807495117	0.591010510921478	0.928701937198639	0.335563004016876	94.2709350585938	19137
True	False	False	False	False	-2451.8603515625	-2371.51904296875	161.934722900391	0.612554609775543	0.966069102287292	0.361361473798752	70.0890426635742	10233
True	False	False	False	False	-2449.55102539063	-2136.39575195313	295.031768798828	0.802804410457611	0.960807144641876	1	87.1616516113281	23185
True	False	False	False	False	-2446.55346679688	-1954.17529296875	180.790130615234	0.600894510746002	0.944583833217621	0.347089141607285	80.1533737182617	13065
True	False	False	False	False	-2441.0654296875	-2539.9423828125	110.914192199707	0.719247400760651	0.939396739006042	0.55012708902359	138.070007324219	13807
True	False	False	False	False	-2438.712890625	-2509.57690429688	185.226699829102	0.757708609104156	0.955957293510437	0.683835804462433	80.3053894042969	13411
True	False	False	False	False	-2439.05786132813	-2408.515625	277.285491943359	0.774268627166748	0.96367746591568	0.787245988845825	93.3320007324219	23333
True	False	False	False	False	-2425.23120117188	-2273.615234375	155.279876708984	0.81768673658371	0.953401744365692	1	89.0571441650391	12468
True	False	False	False	False	-2437.81372070313	-2118.046875	57.6753807067871	0.719225645065308	0.93839293718338	0.550069808959961	58.9038467407227	3063
True	False	False	False	False	-2430.27685546875	-1989.8251953125	110.914192199707	0.64491605758667	0.942613661289215	0.405553311109543	56.2900009155273	5629
True	False	False	False	False	-2424.73510742188	-2312.73828125	184.117568969727	0.692862570285797	0.94710373878479	0.488927125930786	88.1204833984375	14628
True	False	False	False	False	-2421.82006835938	-2176.24609375	200.754699707031	0.675163924694061	0.946284711360931	0.454927146434784	98.6243057250977	17851
True	False	False	False	False	-2424.373046875	-2109.60766601563	17.7462711334229	0.762108087539673	0.940302610397339	0.706189274787903	43	688
True	False	False	False	False	-2420.1015625	-2458.18383789063	253.993499755859	0.770517349243164	0.953635275363922	0.758013784885406	83.2270736694336	19059
True	False	False	False	False	-2416.56469726563	-2357.62939453125	210.736968994141	0.769620656967163	0.954542100429535	0.751721262931824	66.3263168334961	12602
True	False	False	False	False	-2418.90185546875	-2244.49975585938	171.917007446289	0.742638885974884	0.953081011772156	0.621626198291779	107.167739868164	16611
True	False	False	False	False	-2401.94946289063	-2164.630859375	187.44499206543	0.766782999038696	0.958929181098938	0.733172476291656	70.3372802734375	11887
True	False	False	False	False	-2407.84838867188	-2094.04296875	298.359191894531	0.712690949440002	0.959236919879913	0.533437490463257	91.483268737793	24609
True	False	False	False	False	-2413.81420898438	-2067.55151367188	44.3656768798828	0.784437417984009	0.961694955825806	0.932413876056671	47.75	1910
True	False	False	False	False	-2410.8388671875	-2077.43017578125	24.401123046875	0.760120630264282	0.941173493862152	0.695777595043182	53.2272720336914	1171
True	False	False	False	False	-2403.07592773438	-2010.75170898438	102.041061401367	0.774829864501953	0.96307373046875	0.792114913463593	49.4130439758301	4546
True	False	False	False	False	-2401.97094726563	-2124.84741210938	147.515884399414	0.731516420841217	0.939886629581451	0.584881007671356	102.466163635254	13628
True	False	False	False	False	-2390.09130859375	-2564.00048828125	56.5662384033203	0.776553928852081	0.9556485414505	0.808126747608185	49.764705657959	2538
True	False	False	False	False	-2389.7861328125	-2364.84423828125	251.77522277832	0.647289752960205	0.959941506385803	0.409106761217117	99	22473
True	False	False	False	False	-2388.18286132813	-2308.552734375	38.8199691772461	0.733614146709442	0.945388197898865	0.591374695301056	38.9428558349609	1363
True	False	False	False	False	-2387.0263671875	-2608.6923828125	109.805053710938	0.819165587425232	0.954637885093689	1	83.3838348388672	8255
True	False	False	False	False	-2381.39282226563	-2588.1328125	207.409545898438	0.629199743270874	0.945033609867096	0.383166640996933	142.780746459961	26700
True	False	False	False	False	-2382.05224609375	-2236.4365234375	260.648345947266	0.835388779640198	0.961085557937622	1	91.9617004394531	21611
True	False	False	False	False	-2378.54467773438	-2089.89086914063	42.1473922729492	0.796495378017426	0.947963654994965	1	47.2368431091309	1795
True	False	False	False	False	-2376.451171875	-2541.80517578125	170.807861328125	0.528242766857147	0.947016894817352	0.272097408771515	76.9545440673828	11851
True	False	False	False	False	-2374.23828125	-2505.80541992188	276.176330566406	0.743567943572998	0.957126080989838	0.624984323978424	83.4257049560547	20773
True	False	False	False	False	-2375.46020507813	-2428.1591796875	241.792938232422	0.634681224822998	0.923170864582062	0.390760123729706	85.6055068969727	18662
True	False	False	False	False	-2374.10546875	-2265.93237304688	19.9645557403564	0.776177406311035	0.943199634552002	0.804480254650116	44.5	801
True	False	False	False	False	-2372.78662109375	-2194.86059570313	151.952453613281	0.67167454957962	0.944948434829712	0.448726803064346	81.1021881103516	11111
True	False	False	False	False	-2372.10595703125	-2641.18627929688	129.769607543945	0.595263719558716	0.949054062366486	0.340461879968643	147.649566650391	17275
True	False	False	False	False	-2347.259765625	-2621.87939453125	190.772415161133	0.532696843147278	0.922746479511261	0.276137262582779	67.3546524047852	11585
True	False	False	False	False	-2362.6279296875	-2546.52416992188	96.4953460693359	0.825828194618225	0.965699791908264	1	157.827590942383	13731
True	False	False	False	False	-2370.2734375	-2288.62280273438	306.123168945313	0.697283208370209	0.92137211561203	0.49818354845047	83.7536239624023	23116
True	False	False	False	False	-2367.62915039063	-2175.318359375	153.061584472656	0.806005537509918	0.971171915531158	1	70.6666641235352	9752
True	False	False	False	False	-2363.60864257813	-2135.18286132813	167.480438232422	0.783472120761871	0.959173381328583	0.905631244182587	57.6887435913086	8711
True	False	False	False	False	-2359.46997070313	-2594.74462890625	147.515884399414	0.523059368133545	0.826747953891754	0.267471492290497	152.72932434082	20313
True	False	False	False	False	-2328.638671875	-2593.14282226563	201.863830566406	0.73456221818924	0.944840610027313	0.594370305538177	79.7142868041992	14508
True	False	False	False	False	-2357.37817382813	-2563.02685546875	165.262145996094	0.791833221912384	0.944776117801666	1	151.348999023438	22551
True	False	False	False	False	-2338.10229492188	-2471.82983398438	216.282684326172	0.636616766452789	0.930864274501801	0.393494606018066	90.7333297729492	17693
True	False	False	False	False	-2352.98999023438	-2218.9140625	180.790130615234	0.701359331607819	0.954315304756165	0.507033050060272	61.7975463867188	10073
True	False	False	False	False	-2352.0791015625	-2457.189453125	207.409545898438	0.612481951713562	0.950357794761658	0.361270099878311	102.417114257813	19152
True	False	False	False	False	-2344.39428710938	-2393.1142578125	265.084930419922	0.585876703262329	0.941959738731384	0.329767405986786	100.89958190918	24115
True	False	False	False	False	-2350.1875	-2318.51098632813	237.356369018555	0.791627526283264	0.960700988769531	1	154.336441040039	33028
True	False	False	False	False	-2343.00927734375	-2268.21118164063	452.529907226563	0.699750125408173	0.948937296867371	0.503501832485199	159.879898071289	65231
True	False	False	False	False	-2338.53662109375	-2104.47705078125	14.4188451766968	0.666414141654968	0.928345501422882	0.43965283036232	34.8461532592773	453
True	False	False	False	False	-2338.34985351563	-2153.87451171875	161.934722900391	0.747074842453003	0.965600252151489	0.638141989707947	53.3219184875488	7785
True	False	False	False	False	-2326.33959960938	-2661.0341796875	147.515884399414	0.826427698135376	0.960109293460846	1	86.315788269043	11480
True	False	False	False	False	-2325.85498046875	-2697.32836914063	310.559753417969	0.259838938713074	0.895935654640198	0.100095666944981	130.671432495117	36588
True	False	False	False	False	-2283.84619140625	-2647.236328125	195.208984375	0.683841109275818	0.941422641277313	0.471029430627823	72.5397720336914	12767
True	False	False	False	False	-2313.21337890625	-2551.91552734375	310.559753417969	0.679850518703461	0.946468949317932	0.463497906923294	84.4321441650391	23641
True	False	False	False	False	-2321.751953125	-2319.169921875	14.4188451766968	0.742955923080444	0.94487601518631	0.622766435146332	34.538459777832	449
True	False	False	False	False	-2324.40307617188	-2198.39208984375	169.698715209961	0.793849229812622	0.962266862392426	1	58.7777786254883	8993
True	False	False	False	False	-2321.94946289063	-2288.1689453125	19.9645557403564	0.679683864116669	0.93504536151886	0.463188141584396	36.9444427490234	665
True	False	False	False	False	-2316.892578125	-2369.8662109375	184.117568969727	0.795342266559601	0.953591048717499	1	103.512046813965	17183
True	False	False	False	False	-2312.85375976563	-2619.58959960938	221.828384399414	0.642844438552856	0.926121532917023	0.40249103307724	73.4049987792969	14681
True	False	False	False	False	-2307.44995117188	-2522.66650390625	25.5102653503418	0.688737690448761	0.945234656333923	0.480586379766464	52.2173919677734	1201
True	False	False	False	False	-2287.1953125	-2514.76049804688	191.881561279297	0.569237112998962	0.922142505645752	0.31180340051651	148.791900634766	25741
True	False	False	False	False	-2312.01049804688	-2400.16723632813	189.663269042969	0.614956498146057	0.936281561851501	0.364399254322052	95.8771896362305	16395
True	False	False	False	False	-2311.30541992188	-2261.66796875	158.607299804688	0.741963624954224	0.936152935028076	0.619216978549957	80.440559387207	11503
True	False	False	False	False	-2308.65649414063	-2229.3408203125	262.866638183594	0.745319724082947	0.949880123138428	0.631458401679993	82.3797454833984	19524
True	False	False	False	False	-2304.86743164063	-2512.25903320313	63.2210922241211	0.558911681175232	0.908589601516724	0.301234155893326	70.4561386108398	4016
True	False	False	False	False	-2291.43286132813	-2423.99584960938	123.114753723145	0.746964454650879	0.930714726448059	0.637715458869934	108.522521972656	12046
True	False	False	False	False	-2303.92529296875	-2376.79418945313	13.3097038269043	0.769369602203369	0.941614151000977	0.75	51.5	618
True	False	False	False	False	-2290.25390625	-2338.69775390625	329.415161132813	0.667600631713867	0.953115940093994	0.441671818494797	114.437713623047	33988
True	False	False	False	False	-2297.63403320313	-2301.43505859375	126.442184448242	0.797434329986572	0.959779739379883	1	78.192985534668	8914
True	False	False	False	False	-2291.15625	-2264.28930664063	146.40673828125	0.770961821079254	0.947400569915771	0.761220216751099	75.0454559326172	9906
True	False	False	False	False	-2277.70239257813	-2743.23461914063	257.320922851563	0.371654033660889	0.933172583580017	0.158878326416016	131.612075805664	30534
True	False	False	False	False	-2277.44116210938	-2718.12475585938	58.7845230102539	0.807007014751434	0.9556485414505	1	113.396224975586	6010
True	False	False	False	False	-2252.1455078125	-2668.0654296875	153.061584472656	0.699274837970734	0.927539885044098	0.502468228340149	87.239128112793	12039
True	False	False	False	False	-2276.78002929688	-2526.51440429688	147.515884399414	0.567170321941376	0.932060956954956	0.309654086828232	90.8496246337891	12083
True	False	False	False	False	-2272.91015625	-2381.38159179688	199.645553588867	0.705389320850372	0.935354948043823	0.516103088855743	108.244445800781	19484
True	False	False	False	False	-2271.51782226563	-2461.568359375	37.7108268737793	0.84506893157959	0.963647246360779	1	40.3823547363281	1373
True	False	False	False	False	-2266.623046875	-2440.21655273438	244.01123046875	0.813822686672211	0.945007860660553	1	104.599998474121	23012
True	False	False	False	False	-2271.501953125	-2316.35302734375	157.498153686523	0.658864974975586	0.950694620609283	0.427163183689117	61.577465057373	8744
True	False	False	False	False	-2270.65063476563	-2219.18823242188	158.607299804688	0.676054298877716	0.965711534023285	0.456533551216125	66.0419616699219	9444
True	False	False	False	False	-2269.64965820313	-2395.15551757813	33.2742576599121	0.745649039745331	0.950105845928192	0.63269704580307	68.3000030517578	2049
True	False	False	False	False	-2264.40893554688	-2609.30932617188	196.318130493164	0.652505040168762	0.955085277557373	0.417087912559509	88.0621490478516	15587
True	False	False	False	False	-2255.0556640625	-2531.98364257813	29.9468326568604	0.828017055988312	0.959619760513306	1	43.962963104248	1187
True	False	False	False	False	-2261.36376953125	-2396.77392578125	16.6371288299561	0.76893937587738	0.947792708873749	0.747088372707367	62.466667175293	937
True	False	False	False	False	-2260.84985351563	-2518.01806640625	54.3479537963867	0.68877637386322	0.939862847328186	0.480663388967514	63	3087
True	False	False	False	False	-2253.642578125	-2387.23095703125	64.3302307128906	0.759870648384094	0.946992635726929	0.694506108760834	78.7413787841797	4567
True	False	False	False	False	-2250.41235351563	-2709.71118164063	234.028945922852	0.676025867462158	0.947787046432495	0.456482082605362	86.9146957397461	18339
True	False	False	False	False	-2224.05932617188	-2685.20727539063	216.282684326172	0.438323646783829	0.868431448936462	0.201372668147087	74.1025619506836	14450
True	False	False	False	False	-2249.23999023438	-2277.19799804688	146.40673828125	0.811434090137482	0.955561459064484	1	80.2575759887695	10594
True	False	False	False	False	-2244.46630859375	-2644.9970703125	119.787330627441	0.79902595281601	0.947453439235687	1	160.324081420898	17315
True	False	False	False	False	-2223.8466796875	-2624.48706054688	240.683807373047	0.756422877311707	0.950707614421844	0.677747845649719	81.2442398071289	17630
True	False	False	False	False	-2235.60083007813	-2518.396484375	358.252838134766	0.682591021060944	0.92328941822052	0.468646168708801	83.2724456787109	26897
True	False	False	False	False	-2238.74340820313	-2382.04858398438	105.36848449707	0.766850650310516	0.941254496574402	0.733593344688416	157.273681640625	14941
True	False	False	False	False	-2234.62158203125	-2461.93969726563	257.320922851563	0.841218709945679	0.960254669189453	1	74.625	17313
True	False	False	False	False	-2231.84912109375	-2586.79541015625	201.863830566406	0.800370097160339	0.959077060222626	1	86.6153869628906	15764
True	False	False	False	False	-2226.00073242188	-2421.95532226563	164.153015136719	0.742691874504089	0.931647300720215	0.621816456317902	75.7702713012695	11214
True	False	False	False	False	-2217.18872070313	-2764.58178710938	134.206176757813	0.743814587593079	0.96508526802063	0.625884413719177	102.809913635254	12440
True	False	False	False	False	-2217.00903320313	-2750.60546875	13.3097038269043	0.743378639221191	0.931919693946838	0.624296009540558	64.75	777
True	False	False	False	False	-2216.94702148438	-2338.6064453125	272.848907470703	0.61548775434494	0.9431431889534	0.365075826644897	75.284553527832	18520
True	False	False	False	False	-2213.9111328125	-2787.30981445313	35.4925422668457	0.704015791416168	0.959428310394287	0.512974381446838	105.15625	3365
True	False	False	False	False	-2204.47973632813	-2703.24633789063	266.194061279297	0.771413326263428	0.946304440498352	0.76454097032547	93.6958312988281	22487
True	False	False	False	False	-2205.20385742188	-2443.6123046875	139.751892089844	0.782931506633759	0.957304775714874	0.893864810466766	72.7063522338867	9161
True	False	False	False	False	-2211.75903320313	-2305.376953125	239.574661254883	0.805720508098602	0.955791532993317	1	69.8379592895508	15085
True	False	False	False	False	-2203.38525390625	-2271.50903320313	143.079315185547	0.764712512493134	0.956361055374146	0.720741987228394	70.2558135986328	9063
True	False	False	False	False	-2200.41796875	-2542.88818359375	236.24723815918	0.722407162189484	0.95236611366272	0.558602631092072	104.868545532227	22337
True	False	False	False	False	-2197.3271484375	-2370.20874023438	322.760314941406	0.65411376953125	0.940643131732941	0.419599801301956	89.4364242553711	26026
True	False	False	False	False	-2196.6142578125	-2813.64672851563	96.4953460693359	0.698709607124329	0.942094922065735	0.501244783401489	127.218391418457	11068
True	False	False	False	False	-2172.2734375	-2793.00048828125	207.409545898438	0.804626941680908	0.961654186248779	1	72.8609619140625	13625
True	False	False	False	False	-2181.5791015625	-2726.1025390625	218.500961303711	0.743613541126251	0.944449543952942	0.625150442123413	99.3147201538086	19565
True	False	False	False	False	-2187.94677734375	-2425.8896484375	130.878753662109	0.781607866287231	0.955318808555603	0.870086967945099	77.4237289428711	9136
True	False	False	False	False	-2187.91235351563	-2401.62963867188	165.262145996094	0.649339854717255	0.947178840637207	0.412215113639832	78.0604019165039	11631
True	False	False	False	False	-2181.62036132813	-2562.13208007813	212.955261230469	0.577666938304901	0.954140901565552	0.320753157138824	96.6770858764648	18562
True	False	False	False	False	-2177.46484375	-2752.31665039063	224.046676635742	0.759837508201599	0.962603986263275	0.694338262081146	70.1386108398438	14168
True	False	False	False	False	-2176.173828125	-2671.58203125	253.993499755859	0.691136121749878	0.936126410961151	0.485402494668961	93.0655059814453	21312
True	False	False	False	False	-2166.36938476563	-2446.89111328125	173.026138305664	0.747430086135864	0.94512552022934	0.639520108699799	70.5769195556641	11010
True	False	False	False	False	-2166.12670898438	-2620.267578125	196.318130493164	0.673774719238281	0.952806949615479	0.452440679073334	98.7909622192383	17486
True	False	False	False	False	-2161.37182617188	-2557.59155273438	238.465515136719	0.755545496940613	0.961308836936951	0.67369556427002	84.1906967163086	18101
True	False	False	False	False	-2154.58642578125	-2486.53002929688	564.55322265625	0.224342241883278	0.729958891868591	0.0838948860764503	125.467582702637	63863
True	False	False	False	False	-2151.3271484375	-2831.54614257813	95.3862075805664	0.801153242588043	0.953584969043732	1	190.127914428711	16351
True	False	False	False	False	-2149.35864257813	-2425.29711914063	157.498153686523	0.630172431468964	0.942651093006134	0.384498208761215	73.0985946655273	10380
True	False	False	False	False	-2148.74780273438	-2853.26586914063	163.043869018555	0.468844830989838	0.94447523355484	0.223345756530762	134.231292724609	19732
True	False	False	False	False	-2139.1689453125	-2830.47924804688	95.3862075805664	0.827333629131317	0.964746832847595	1	168.70930480957	14509
True	False	False	False	False	-2128.38940429688	-2711.00415039063	189.663269042969	0.713731944561005	0.937110304832458	0.536011874675751	96.8830413818359	16567
True	False	False	False	False	-2146.58569335938	-2652.2509765625	202.97297668457	0.597440361976624	0.948778927326202	0.343004167079926	92.7868881225586	16980
True	False	False	False	False	-2140.0908203125	-2603.8779296875	242.902084350586	0.678259313106537	0.95452743768692	0.460555672645569	77.8812789916992	17056
True	False	False	False	False	-2145.84130859375	-2386.74291992188	70.9850845336914	0.666856288909912	0.952727735042572	0.440403342247009	46.890625	3001
True	False	False	False	False	-2135.49072265625	-2527.1142578125	149.734161376953	0.76893937587738	0.959122717380524	0.747088372707367	87.2444458007813	11778
True	False	False	False	False	-2128.26879882813	-2781.50170898438	226.264953613281	0.711107194423676	0.944102108478546	0.529572129249573	88.5588226318359	18066
True	False	False	False	False	-2121.20703125	-2876.54541015625	45.4748191833496	0.708294212818146	0.95606529712677	0.52285373210907	131.951217651367	5410
True	False	False	False	False	-2092.3701171875	-2844.54858398438	9.98227787017822	0.754574596881866	0.933233201503754	0.669301986694336	40.1111106872559	361
True	False	False	False	False	-2116.58520507813	-2752.7607421875	15.5279874801636	0.800106346607208	0.94487601518631	1	47.1428565979004	660
True	False	False	False	False	-2113.65576171875	-2641.36962890625	184.117568969727	0.753171443939209	0.949052512645721	0.663112580776215	84.4518051147461	14019
True	False	False	False	False	-2120.38891601563	-2503.3828125	252.884368896484	0.524049818515778	0.884041130542755	0.268349319696426	77.8596496582031	17752
True	False	False	False	False	-2113.20141601563	-2552.5625	276.176330566406	0.719608843326569	0.969134151935577	0.551081657409668	73.8795166015625	18396
True	False	False	False	False	-2110.78491210938	-2669.158203125	179.680999755859	0.676167130470276	0.951058983802795	0.456737786531448	87.6728363037109	14203
True	False	False	False	False	-2109.8095703125	-2612.77783203125	322.760314941406	0.668853104114532	0.959120810031891	0.443820267915726	110.412368774414	32130
True	False	False	False	False	-2106.98217773438	-2445.09643554688	313.887176513672	0.854111433029175	0.969839751720428	1	100.883392333984	28550
True	False	False	False	False	-2103.4111328125	-2748.56982421875	224.046676635742	0.603215754032135	0.909016489982605	0.349869966506958	81.9752502441406	16559
True	False	False	False	False	-2093.42236328125	-2697.63696289063	196.318130493164	0.509973466396332	0.861011028289795	0.256136387586594	95.1468963623047	16841
True	False	False	False	False	-2088.91528320313	-2672.21240234375	175.244430541992	0.626747846603394	0.905279040336609	0.379839509725571	78.5126571655273	12405
True	False	False	False	False	-2087.11010742188	-2605.69482421875	135.315322875977	0.727702498435974	0.962859570980072	0.573519885540009	85	10370
True	False	False	False	False	-2079.3447265625	-2894.9033203125	147.515884399414	0.77680242061615	0.963248133659363	0.810584485530853	157.30827331543	20922
True	False	False	False	False	-2067.91967773438	-2819.39184570313	449.202484130859	0.395787417888641	0.730117082595825	0.173487991094589	147.671600341797	59807
True	False	False	False	False	-2064.6318359375	-2756.6767578125	174.135284423828	0.777160704135895	0.960582673549652	0.814203679561615	73.0573272705078	11470
True	False	False	False	False	-2076.56860351563	-2729.50244140625	190.772415161133	0.431564211845398	0.813405930995941	0.196741670370102	78.8837203979492	13568
True	False	False	False	False	-2076.1826171875	-2705.79028320313	39.9291114807129	0.705993711948395	0.941161274909973	0.517492473125458	69.6944427490234	2509
True	False	False	False	False	-2070.46899414063	-2599.53540039063	198.536407470703	0.71621161699295	0.954872965812683	0.542256295681	86.0838012695313	15409
True	False	False	False	False	-2071.7763671875	-2546.8173828125	228.483245849609	0.817152261734009	0.950778186321259	1	85.5048522949219	17614
True	False	False	False	False	-2068.59326171875	-2490.4541015625	278.394622802734	0.555463492870331	0.874518573284149	0.297795563936234	128.948211669922	32366
True	False	False	False	False	-2063.9296875	-2645.0390625	148.625015258789	0.672437250614166	0.932134866714478	0.450069338083267	82.3582077026367	11036
True	False	False	False	False	-2060.07666015625	-2708.4912109375	165.262145996094	0.740511536598206	0.93448531627655	0.614121973514557	132.738250732422	19778
True	False	False	False	False	-2058.8544921875	-2737.19067382813	151.952453613281	0.81213653087616	0.969020068645477	1	177.4306640625	24308
True	False	False	False	False	-2051.26684570313	-2655.90307617188	148.625015258789	0.672437250614166	0.953242719173431	0.450069338083267	90.2089538574219	12088
True	False	False	False	False	-2052.39111328125	-2096.38256835938	74.3125076293945	0.698115170001984	0.953479886054993	0.499964475631714	123.865669250488	8299
True	False	False	False	False	-2050.4677734375	-2795.59985351563	245.120376586914	0.810757398605347	0.953670620918274	1	91.6425323486328	20253
True	False	False	False	False	-2048.73901367188	-2624.56713867188	168.589569091797	0.711886703968048	0.954059064388275	0.531466901302338	76.5921020507813	11642
True	False	False	False	False	-2048.16918945313	-2927.64282226563	321.651153564453	0.263780742883682	0.942718267440796	0.101958580315113	138.072418212891	40041
True	False	False	False	False	-1979.40026855469	-2922.58959960938	272.848907470703	0.574488759040833	0.921989023685455	0.317343652248383	107.40650177002	26422
True	False	False	False	False	-1968.56469726563	-2913.0126953125	16.6371288299561	0.793338239192963	0.946970880031586	1	44.6666679382324	670
True	False	False	False	False	-2037.60363769531	-2722.19799804688	128.660461425781	0.798443734645844	0.941285252571106	1	102.775863647461	11922
True	False	False	False	False	-2039.40222167969	-2684.42211914063	191.881561279297	0.784931659698486	0.955540060997009	0.952417612075806	78.6820831298828	13612
True	False	False	False	False	-2019.16479492188	-2588.77514648438	273.958068847656	0.815375804901123	0.965989589691162	1	98.2105255126953	24258
True	False	False	False	False	-2034.7705078125	-2551.875	301.686614990234	0.745797395706177	0.957214176654816	0.633257329463959	90.875	24718
True	False	False	False	False	-2036.14501953125	-2500.052734375	214.064392089844	0.7498939037323	0.931698560714722	0.649327278137207	102.202072143555	19725
True	False	False	False	False	-2038.25	-2096.51684570313	95.3862075805664	0.801153242588043	0.963592112064362	1	50.8488388061523	4373
True	False	False	False	False	-2021.20971679688	-2534.38012695313	18.8554134368896	0.809739828109741	0.949675559997559	1	40.6470603942871	691
True	False	False	False	False	-2014.97839355469	-2566.75268554688	34.3833999633789	0.770503997802734	0.943335175514221	0.757918477058411	41.1612892150879	1276
True	False	False	False	False	-2014.13940429688	-2647.51391601563	181.899276733398	0.714709639549255	0.959261953830719	0.538454830646515	79.7012176513672	13071
True	False	False	False	False	-2013.36572265625	-2685.13012695313	205.191253662109	0.779040932655334	0.949709594249725	0.834915578365326	79.3783798217773	14685
True	False	False	False	False	-2009.17651367188	-2836.06665039063	250.666076660156	0.726414203643799	0.941017031669617	0.569803237915039	108.389381408691	24496
True	False	False	False	False	-1991.93823242188	-2877.49243164063	157.498153686523	0.762220680713654	0.963463962078094	0.706796109676361	110.598594665527	15705
True	False	False	False	False	-1994.01599121094	-2770.87622070313	184.117568969727	0.743444859981537	0.962562441825867	0.624536693096161	96.4879531860352	16017
True	False	False	False	False	-1998.71179199219	-2091.40625	15.5279874801636	0.800106346607208	0.94487601518631	1	28.7857151031494	403
True	False	False	False	False	-1992.69396972656	-2753.37231445313	221.828384399414	0.79052597284317	0.969766199588776	1	109.089996337891	21818
True	False	False	False	False	-1961.74291992188	-2712.42919921875	143.079315185547	0.784549057483673	0.947621405124664	0.936333775520325	186.767440795898	24093
True	False	False	False	False	-1988.412109375	-2660.5224609375	273.958068847656	0.706457197666168	0.952659130096436	0.518563270568848	102.085021972656	25215
True	False	False	False	False	-1978.67004394531	-2560.94799804688	250.666076660156	0.760423243045807	0.955521941184998	0.697327613830566	108.26106262207	24467
True	False	False	False	False	-1977.30102539063	-2702.97900390625	96.4953460693359	0.69021600484848	0.958751022815704	0.483544021844864	78.7701187133789	6853
True	False	False	False	False	-1963.00573730469	-2664.04443359375	138.64274597168	0.797355175018311	0.9478719830513	1	94.1520004272461	11769
True	False	False	False	False	-1964.53649902344	-2587.95263671875	21.0736961364746	0.765837788581848	0.936461865901947	0.727394282817841	78.9473648071289	1500
True	False	False	False	False	-1961.42077636719	-2576.50366210938	176.353576660156	0.708288609981537	0.924055695533752	0.52284049987793	132.389938354492	21050
True	False	False	False	False	-1960.63586425781	-2639.89526367188	150.843307495117	0.71558803319931	0.950831413269043	0.54067075252533	85.7941207885742	11668
True	False	False	False	False	-1959.52478027344	-2959.74487304688	9.98227787017822	0.785398185253143	0.931883156299591	1	76.1111145019531	685
True	False	False	False	False	-1956.94921875	-2785.81518554688	190.772415161133	0.674038648605347	0.927625358104706	0.452911257743835	132.616271972656	22810
True	False	False	False	False	-1955.00402832031	-2995.31689453125	85.4039306640625	0.629268407821655	0.92367821931839	0.383260428905487	151.220779418945	11644
True	False	False	False	False	-1948.30004882813	-2945.68212890625	65.4393768310547	0.756123721599579	0.959310948848724	0.676357209682465	71.4237289428711	4214
True	False	False	False	False	-1954.94360351563	-2869.7763671875	205.191253662109	0.731236517429352	0.947921812534332	0.58402818441391	122.529731750488	22668
True	False	False	False	False	-1953.82067871094	-2724.16235351563	98.7136306762695	0.694063067436218	0.942289233207703	0.491407215595245	106.707862854004	9497
True	False	False	False	False	-1941.16491699219	-2596.958984375	268.412353515625	0.711972296237946	0.953305780887604	0.53167587518692	91.0826416015625	22042
True	False	False	False	False	-1950.49475097656	-2519.6328125	186.335845947266	0.843055665493011	0.959327280521393	1	74.8154754638672	12569
True	False	False	False	False	-1938.14440917969	-2930.740234375	34.3833999633789	0.770503997802734	0.94730132818222	0.757918477058411	64.3548355102539	1995
True	False	False	False	False	-1931.83312988281	-3001.09790039063	166.371292114258	0.615151524543762	0.948737800121307	0.364647418260574	160.919998168945	24138
True	False	False	False	False	-1929.60522460938	-2982.02221679688	249.556930541992	0.650248944759369	0.892067074775696	0.413605362176895	192.746673583984	43368
True	False	False	False	False	-1922.08129882813	-2952.10083007813	218.500961303711	0.599054932594299	0.878184080123901	0.34490579366684	134.218276977539	26441
True	False	False	False	False	-1924.15881347656	-2828.21508789063	317.214599609375	0.546258509159088	0.910444617271423	0.288826733827591	123.786712646484	35403
True	False	False	False	False	-1928.18884277344	-2718.35815429688	258.430084228516	0.643467485904694	0.921415030956268	0.403408288955688	100.712448120117	23466
True	False	False	False	False	-1923.97216796875	-2570.79736328125	19.9645557403564	0.705993711948395	0.937323153018951	0.517492473125458	48.6666679382324	876
True	False	False	False	False	-1920.64184570313	-2742.9111328125	206.300399780273	0.688050091266632	0.949120402336121	0.479222506284714	119.967742919922	22314
True	False	False	False	False	-1918.49499511719	-2618.35278320313	272.848907470703	0.679369151592255	0.954255759716034	0.462604194879532	94.0040664672852	23125
True	False	False	False	False	-1916.91845703125	-2918.029296875	266.194061279297	0.535990834236145	0.883103132247925	0.279164612293243	127.916664123535	30700
True	False	False	False	False	-1914.31787109375	-2870.60009765625	168.589569091797	0.674550771713257	0.950104236602783	0.453826725482941	106.190788269043	16141
True	False	False	False	False	-1913.70288085938	-2974.69799804688	114.241622924805	0.66729873418808	0.949423909187317	0.441156625747681	94.271842956543	9710
True	False	False	False	False	-1905.7734375	-2674.79223632813	302.795745849609	0.582095861434937	0.944615423679352	0.325578212738037	95.0842514038086	25958
True	False	False	False	False	-1913.26098632813	-2508.45043945313	164.153015136719	0.786518931388855	0.963109135627747	1	77.2905426025391	11439
True	False	False	False	False	-1904.48205566406	-2536.8349609375	230.701522827148	0.748017251491547	0.941019713878632	0.641817271709442	87.7596130371094	18254
True	False	False	False	False	-1900.82690429688	-2850.43627929688	211.846115112305	0.727067649364471	0.951327264308929	0.571680963039398	96.3246078491211	18398
True	False	False	False	False	-2930.50561523438	-1884.68579101563	451.420776367188	0.55399876832962	0.925871908664703	0.29634815454483	180.592132568359	73501
True	False	False	False	False	-2966.287109375	-1821.83117675781	147.515884399414	0.706804156303406	0.961275160312653	0.51936799287796	146.157897949219	19439
True	False	False	False	False	-3000.37426757813	-1756.61560058594	119.787330627441	0.554879128932953	0.945257127285004	0.297217160463333	118.018516540527	12746
True	False	False	False	False	-3047.03295898438	-1654.16345214844	16.6371288299561	0.76893937587738	0.947792708873749	0.747088372707367	79.466667175293	1192
True	False	False	False	False	-3072.54956054688	-1599.92236328125	77.6399383544922	0.821241796016693	0.9591423869133	1	150.328567504883	10523
True	False	False	False	False	-3120.09643554688	-1476.86340332031	131.987884521484	0.695033729076385	0.952605366706848	0.493430703878403	112.218490600586	13354
True	False	False	False	False	-3134.23510742188	-1429.78869628906	26.6194076538086	0.736015200614929	0.952098965644836	0.599038541316986	93	2232
True	False	False	False	False	-3150.78271484375	-1426.34985351563	45.4748191833496	0.481013059616089	0.932738363742828	0.232635796070099	111.41463470459	4568
True	False	False	False	False	-3168.69311523438	-1374.31079101563	141.970169067383	0.257650852203369	0.906894564628601	0.0990672931075096	109.609375	14030
True	False	False	False	False	-3190.66650390625	-1307.31628417969	198.536407470703	0.293139755725861	0.924459218978882	0.116268537938595	108.905029296875	19494
True	False	False	False	False	-3195.0439453125	-1264.62170410156	156.389007568359	0.460322886705399	0.944339692592621	0.217026501893997	144.148941040039	20325
True	False	False	False	False	-3227.23388671875	-1182.84008789063	61.0028076171875	0.436343431472778	0.901819467544556	0.200007647275925	109.709091186523	6034
True	False	False	False	False	-3234.83520507813	-1106.70324707031	252.884368896484	0.773280918598175	0.939860701560974	0.779026746749878	148.692977905273	33902
True	False	False	False	False	-3270.30908203125	-957.181457519531	96.4953460693359	0.728921413421631	0.94245308637619	0.57709127664566	144.643676757813	12584
True	False	False	False	False	-3289.27221679688	-903.531555175781	23.2919807434082	0.35372668504715	0.83729875087738	0.148524671792984	97.7142868041992	2052
True	False	False	False	False	-3295.03540039063	-874.572570800781	37.7108268737793	0.333385914564133	0.841691553592682	0.137248709797859	96.970588684082	3297
True	False	False	False	False	-3310.43725585938	-776.592346191406	9.98227787017822	0.497925460338593	0.876509726047516	0.246108084917068	98.3333358764648	885
True	False	False	False	False	-3315.40356445313	-733.44677734375	26.6194076538086	0.277439564466476	0.820662260055542	0.108518689870834	93.75	2250
True	False	False	False	False	-3324.32666015625	-527.705810546875	48.80224609375	0.366743952035904	0.96948254108429	0.156002044677734	78.9090881347656	3472
True	False	False	False	False	-3327.46850585938	-417.649078369141	72.0942230224609	0.4191954433918	0.941185116767883	0.188470557332039	69.523078918457	4519
True	False	False	False	False	-3328.96264648438	-202.918594360352	124.223899841309	0.616013824939728	0.934176862239838	0.365747570991516	141.214279174805	15816
True	False	False	False	False	-3327.0859375	-495.168334960938	82.0765075683594	0.620002150535583	0.953679203987122	0.370896339416504	129.094589233398	9553
True	False	False	False	False	-3325.27392578125	-328.409484863281	185.226699829102	0.630372881889343	0.951531946659088	0.384773463010788	90.6526947021484	15139
True	False	False	False	False	-3323.05981445313	-121.019424438477	136.424453735352	0.644532442092896	0.951465725898743	0.404983580112457	91.7723541259766	11288
True	False	False	False	False	-3326.03344726563	-31.1631565093994	14.4188451766968	0.389286518096924	0.855178952217102	0.169472649693489	90.9230804443359	1182
True	False	False	False	False	-3319.71826171875	29.1633014678955	43.256534576416	0.30566868185997	0.820206224918365	0.122621923685074	92.2051315307617	3596
True	False	False	False	False	-3317.7978515625	-137.974853515625	14.4188451766968	0.805326879024506	0.942608833312988	1	67.1538467407227	873
True	False	False	False	False	-3317.22534179688	-722.722534179688	21.0736961364746	0.349366575479507	0.830327868461609	0.146066710352898	94.2631607055664	1791
True	False	False	False	False	-3309.80981445313	-692.279907226563	112.023338317871	0.714657843112946	0.968269646167755	0.53832471370697	124.900993347168	12615
True	False	False	False	False	-3313.81030273438	-7.16757774353027	95.3862075805664	0.528661608695984	0.912667393684387	0.272474706172943	77.8023223876953	6691
True	False	False	False	False	-3309.08447265625	50.9670372009277	78.7490768432617	0.644279181957245	0.873358547687531	0.404608070850372	144.873245239258	10286
True	False	False	False	False	-3302.52514648438	-754.138977050781	105.36848449707	0.691287457942963	0.951650977134705	0.485709577798843	115.957893371582	11016
True	False	False	False	False	-3297.94995117188	-856.374572753906	38.8199691772461	0.565047860145569	0.916921317577362	0.307464748620987	97.542854309082	3414
True	False	False	False	False	-3295.43603515625	-814.372314453125	76.5307922363281	0.654967188835144	0.919444918632507	0.42094224691391	134.550720214844	9284
True	False	False	False	False	-3294.3505859375	-788.49267578125	131.987884521484	0.70543247461319	0.953054428100586	0.516202032566071	114.932769775391	13677
True	False	False	False	False	-3293.08422851563	-887.481811523438	26.6194076538086	0.414611250162125	0.85262793302536	0.185469180345535	99.0416641235352	2377
True	False	False	False	False	-3292.69360351563	-836.058959960938	68.7667999267578	0.668374955654144	0.899730265140533	0.442998021841049	119.064514160156	7382
True	False	False	False	False	-3292.22143554688	19.5894832611084	18.8554134368896	0.75434798002243	0.942380666732788	0.66828989982605	53.764705657959	914
True	False	False	False	False	-3286.66479492188	-732.242553710938	176.353576660156	0.554245293140411	0.936840772628784	0.296591252088547	96.3962249755859	15327
True	False	False	False	False	-3280.52758789063	-150.444808959961	268.412353515625	0.709787547588348	0.944454431533813	0.526397407054901	83.9380187988281	20313
True	False	False	False	False	-3273.06787109375	-932.355346679688	94.2770690917969	0.771320164203644	0.937714219093323	0.763850271701813	136.45881652832	11599
True	False	False	False	False	-3261.84643554688	-745.68212890625	169.698715209961	0.658331155776978	0.947568655014038	0.426302343606949	79.4183044433594	12151
True	False	False	False	False	-3253.83666992188	-1076.68664550781	168.589569091797	0.321219325065613	0.923343360424042	0.130727782845497	104.105262756348	15824
True	False	False	False	False	-3252.85571289063	-1027.439453125	306.123168945313	0.424158722162247	0.9106325507164	0.191758766770363	135.815216064453	37485
True	False	False	False	False	-3253.76635742188	-988.343505859375	316.10546875	0.521506130695343	0.876985371112823	0.266100764274597	144.961410522461	41314
True	False	False	False	False	-3250.13647460938	-913.198120117188	164.153015136719	0.65679943561554	0.958687126636505	0.423848032951355	90.344596862793	13371
True	False	False	False	False	-3245.80908203125	-617.543090820313	154.17073059082	0.746117413043976	0.952181398868561	0.634470880031586	75.7481994628906	10529
True	False	False	False	False	-3244.61083984375	-666.052490234375	158.607299804688	0.71760094165802	0.947680115699768	0.545826494693756	71.4545440673828	10218
True	False	False	False	False	-3233.38256835938	-534.403076171875	194.099838256836	0.537882447242737	0.946116328239441	0.280918657779694	85.1085739135742	14894
True	False	False	False	False	-3236.56323242188	-56.1805953979492	66.5485153198242	0.811298549175262	0.963199138641357	1	140.683334350586	8441
True	False	False	False	False	-3228.61889648438	38.3552894592285	155.279876708984	0.826309084892273	0.958388805389404	1	90.1285705566406	12618
True	False	False	False	False	-3222.81811523438	-1149.99145507813	161.934722900391	0.786957621574402	0.961540937423706	1	147.095886230469	21476
True	False	False	False	False	-3212.51000976563	-1024.58911132813	153.061584472656	0.663790941238403	0.951754987239838	0.435244381427765	141.456527709961	19521
True	False	False	False	False	-3218.13330078125	-748.766540527344	225.155807495117	0.623943626880646	0.959007322788239	0.376084983348846	78.2118225097656	15877
True	False	False	False	False	-3213.06860351563	-629.55615234375	190.772415161133	0.746775507926941	0.949475407600403	0.636987566947937	82.6744155883789	14220
True	False	False	False	False	-3210.61840820313	-1241.5986328125	43.256534576416	0.570338845252991	0.941845417022705	0.312956184148788	111.230766296387	4338
True	False	False	False	False	-3208.46313476563	-1214.40405273438	228.483245849609	0.374750584363937	0.925112962722778	0.160708457231522	134.995147705078	27809
True	False	False	False	False	-3209.30444335938	-1061.51037597656	161.934722900391	0.803017973899841	0.957965433597565	1	111.410957336426	16266
True	False	False	False	False	-3208.22216796875	-313.233673095703	250.666076660156	0.718506336212158	0.950088202953339	0.548181891441345	89.2610626220703	20173
True	False	False	False	False	-3206.3056640625	-1164.62329101563	229.592376708984	0.702057659626007	0.964061617851257	0.508581161499023	109.217391967773	22608
True	False	False	False	False	-3202.3896484375	-1117.11389160156	158.607299804688	0.78651762008667	0.948895275592804	1	145.860137939453	20858
True	False	False	False	False	-3196.79150390625	-1028.30163574219	119.787330627441	0.707465767860413	0.936652064323425	0.520909607410431	99.4537048339844	10741
True	False	False	False	False	-3199.16796875	-415.122680664063	176.353576660156	0.705615639686584	0.959381341934204	0.516622424125671	91.0691833496094	14480
True	False	False	False	False	-3195.79150390625	-870.025390625	270.630645751953	0.664254069328308	0.952457666397095	0.436017215251923	91.106559753418	22230
True	False	False	False	False	-3194.17065429688	-589.442504882813	200.754699707031	0.602229535579681	0.911770761013031	0.348684966564178	96.8232040405273	17525
True	False	False	False	False	-3194.29345703125	-123.714324951172	197.427261352539	0.789934456348419	0.967964231967926	1	80.3820190429688	14308
True	False	False	False	False	-3192.08032226563	-9.26548194885254	267.30322265625	0.780674755573273	0.962852716445923	0.856061935424805	90.8049774169922	21884
True	False	False	False	False	-3190.37646484375	22.5378265380859	212.955261230469	0.631754517555237	0.954150140285492	0.386678516864777	96	18432
True	False	False	False	False	-3187.5419921875	-1090.357421875	188.554138183594	0.814507126808167	0.956053674221039	1	99.3647079467773	16892
True	False	False	False	False	-3181.22631835938	-994.650634765625	222.937530517578	0.714524030685425	0.947591423988342	0.53798907995224	95.0696487426758	19109
True	False	False	False	False	-3185.64111328125	-948.357421875	174.135284423828	0.759400129318237	0.955119788646698	0.692134916782379	96.4267501831055	15139
True	False	False	False	False	-3180.22314453125	-1274.66027832031	149.734161376953	0.761056125164032	0.946346461772919	0.700609505176544	131.207412719727	17713
True	False	False	False	False	-3171.37670898438	-822.016357421875	212.955261230469	0.801383256912231	0.951134860515594	1	95.015625	18243
True	False	False	False	False	-3179.76391601563	-513.814331054688	248.447799682617	0.753693819046021	0.957158267498016	0.665395557880402	89.7901763916016	20113
True	False	False	False	False	-3179.47583007813	-712.471984863281	189.663269042969	0.643228769302368	0.962152123451233	0.403056502342224	94.374267578125	16138
True	False	False	False	False	-3178.68432617188	-238.855010986328	211.846115112305	0.79429692029953	0.964596509933472	1	112.10994720459	21413
True	False	False	False	False	-3169.88110351563	-81.6234970092773	195.208984375	0.798543214797974	0.949052512645721	1	103.471588134766	18211
True	False	False	False	False	-3168.5927734375	-1337.36401367188	195.208984375	0.764142394065857	0.958651423454285	0.717459857463837	146.284088134766	25746
True	False	False	False	False	-3151.22778320313	-1237.21350097656	216.282684326172	0.773517906665802	0.956187903881073	0.780960738658905	93.9641036987305	18323
True	False	False	False	False	-3155.4287109375	-1129.31457519531	411.491668701172	0.704387545585632	0.939022898674011	0.513817250728607	98.1347732543945	36408
True	False	False	False	False	-3166.337890625	-673.391784667969	220.719253540039	0.813145577907562	0.952713072299957	1	131.276382446289	26124
True	False	False	False	False	-3166.09301757813	-116.068061828613	176.353576660156	0.696602523326874	0.955621480941772	0.496735870838165	80.7358474731445	12837
True	False	False	False	False	-3164.36499023438	-543.901062011719	176.353576660156	0.754636108875275	0.93416291475296	0.669577658176422	80.289306640625	12766
True	False	False	False	False	-3163.384765625	-1061.77526855469	313.887176513672	0.757310509681702	0.959414005279541	0.68193119764328	101.968200683594	28857
True	False	False	False	False	-3162.33764648438	-788.403747558594	269.521484375	0.73110967874527	0.961272299289703	0.583642780780792	99.7860107421875	24248
True	False	False	False	False	-3161.18994140625	-419.637969970703	220.719253540039	0.621040165424347	0.951888799667358	0.372252970933914	84.668342590332	16849
True	False	False	False	False	-3162.5888671875	-329.918151855469	273.958068847656	0.701313316822052	0.942730247974396	0.506931364536285	91.6275329589844	22632
True	False	False	False	False	-3151.44213867188	-616.608947753906	138.64274597168	0.776717782020569	0.956723928451538	0.809742450714111	88.0479965209961	11006
True	False	False	False	False	-3150.84545898438	-1179.55627441406	159.716445922852	0.747152209281921	0.95607990026474	0.638441383838654	104.986114501953	15118
True	False	False	False	False	-3149.9716796875	-142.457656860352	210.736968994141	0.747227668762207	0.959069192409515	0.638733744621277	95.7526321411133	18193
True	False	False	False	False	-3148.55102539063	-44.4639320373535	311.668884277344	0.797850370407104	0.958356499671936	1	94.2953720092773	26497
True	False	False	False	False	-3147.10693359375	-1399.18969726563	148.625015258789	0.672437250614166	0.945622980594635	0.450069338083267	137.664184570313	18447
True	False	False	False	False	-3141.17163085938	-1316.45812988281	252.884368896484	0.71930193901062	0.946802794933319	0.550270855426788	102.916664123535	23465
True	False	False	False	False	-3145.69946289063	-900.016235351563	275.067199707031	0.638918340206146	0.928066611289978	0.39678367972374	116.447578430176	28879
True	False	False	False	False	-3146.93774414063	-437.307403564453	194.099838256836	0.74627673625946	0.944517374038696	0.635077357292175	84.8457107543945	14848
True	False	False	False	False	-3146.71459960938	-724.790649414063	196.318130493164	0.702116250991821	0.956187903881073	0.508711516857147	99.8813552856445	17679
True	False	False	False	False	-3141.78393554688	-196.469543457031	217.391815185547	0.746100842952728	0.957535862922668	0.634407699108124	86.9744873046875	17047
True	False	False	False	False	-3144.88256835938	-15.2129535675049	272.848907470703	0.742443144321442	0.960807144641876	0.620925188064575	98.2642288208008	24173
True	False	False	False	False	-3139.8017578125	-1257.75280761719	12.2005615234375	0.768196105957031	0.939064502716064	0.742168962955475	62.5454559326172	688
True	False	False	False	False	-3134.583984375	-772.254333496094	150.843307495117	0.592686057090759	0.959693610668182	0.337482184171677	70.4558792114258	9582
True	False	False	False	False	-3139.02319335938	-222.763305664063	168.589569091797	0.762764632701874	0.945159792900085	0.709754824638367	79.2302627563477	12043
True	False	False	False	False	-3133.73559570313	16.3542633056641	192.990692138672	0.702273726463318	0.954602122306824	0.509062170982361	81.8563232421875	14243
True	False	False	False	False	-3129.98828125	-1450.50219726563	190.772415161133	0.565946757793427	0.902367234230042	0.308389782905579	153.976745605469	26484
True	False	False	False	False	-3107.17309570313	-1411.74267578125	36.6016845703125	0.820213973522186	0.956876516342163	1	86.2424240112305	2846
True	False	False	False	False	-3120.10131835938	-1405.646484375	308.341461181641	0.546656012535095	0.918385863304138	0.289207935333252	136.172668457031	37856
True	False	False	False	False	-3128.26049804688	-954.852111816406	136.424453735352	0.764290273189545	0.947148740291595	0.718305766582489	100.284553527832	12335
True	False	False	False	False	-3126.99853515625	-1344.7646484375	15.5279874801636	0.800106346607208	0.94487601518631	1	61.5714302062988	862
True	False	False	False	False	-3111.6396484375	-1249.39868164063	292.8134765625	0.656023621559143	0.907803654670715	0.422613710165024	108.287879943848	28588
True	False	False	False	False	-3123.30078125	-1034.60815429688	353.816284179688	0.710515916347504	0.939727008342743	0.528144598007202	94.3761749267578	30106
True	False	False	False	False	-3121.59692382813	-981.861206054688	206.300399780273	0.51893550157547	0.830319702625275	0.263847380876541	82.2311859130859	15295
True	False	False	False	False	-3121.2958984375	-716.683959960938	231.810668945313	0.664459347724915	0.953340649604797	0.436360597610474	93.0813369750977	19454
True	False	False	False	False	-3120.57788085938	-1176.84790039063	191.881561279297	0.728508532047272	0.95485907793045	0.575875341892242	91.7109832763672	15866
True	False	False	False	False	-3117.24755859375	-855.436584472656	317.214599609375	0.778592884540558	0.949172794818878	0.829684317111969	110.160842895508	31506
True	False	False	False	False	-3118.26318359375	-565.082214355469	175.244430541992	0.710309088230133	0.952165901660919	0.527647256851196	83.5	13193
True	False	False	False	False	-3116.77685546875	-497.633239746094	204.082122802734	0.71492475271225	0.963561356067657	0.538995683193207	75.2445678710938	13845
True	False	False	False	False	-3117.86401367188	38.6638641357422	164.153015136719	0.855438649654388	0.966144263744354	1	87.4662170410156	12945
True	False	False	False	False	-3110.84204101563	-312.153228759766	272.848907470703	0.796871304512024	0.958383500576019	1	85.4349594116211	21017
True	False	False	False	False	-3105.90014648438	-1542.30834960938	643.302307128906	0.139530926942825	0.93005234003067	0.0488602705299854	105.053451538086	60931
True	False	False	False	False	-3075.9033203125	-1497.08532714844	303.904907226563	0.826948881149292	0.967480421066284	1	121.259124755859	33225
True	False	False	False	False	-3088.55810546875	-1381.14282226563	192.990692138672	0.74869030714035	0.947568655014038	0.64448070526123	109.873565673828	19118
True	False	False	False	False	-3101.80322265625	-1292.60620117188	190.772415161133	0.780394494533539	0.953639924526215	0.852164566516876	87.139533996582	14988
True	False	False	False	False	-3104.119140625	-1193.0869140625	146.40673828125	0.726016283035278	0.954007625579834	0.568666875362396	85.8333358764648	11330
True	False	False	False	False	-3099.4130859375	-643.255004882813	201.863830566406	0.636548459529877	0.955219805240631	0.393397599458694	73.1263732910156	13309
True	False	False	False	False	-3098.99194335938	-1343.75744628906	175.244430541992	0.774631977081299	0.950046956539154	0.790380477905273	127.202529907227	20098
True	False	False	False	False	-3091.69140625	-1210.51928710938	166.371292114258	0.805162727832794	0.966070592403412	1	81.4533309936523	12218
True	False	False	False	False	-3091.19360351563	-748.821166992188	138.64274597168	0.809828579425812	0.968206346035004	1	77.8880004882813	9736
True	False	False	False	False	-3098.80981445313	-66.6148071289063	220.719253540039	0.763959646224976	0.963779866695404	0.716419696807861	86.8442230224609	17282
True	False	False	False	False	-3094.34423828125	-429.420349121094	198.536407470703	0.849558889865875	0.96146035194397	1	83.3575439453125	14921
True	False	False	False	False	-3091.02368164063	-2.50869989395142	229.592376708984	0.723986446857452	0.959912776947021	0.562954127788544	85.2318878173828	17643
True	False	False	False	False	-3089.28173828125	-1116.13415527344	417.037384033203	0.561408698558807	0.936889708042145	0.30375212430954	113.271278381348	42590
True	False	False	False	False	-3082.50537109375	-1044.82629394531	307.232330322266	0.800528705120087	0.954325377941132	1	98.3393478393555	27240
True	False	False	False	False	-3084.91918945313	-783.835876464844	262.866638183594	0.702468454837799	0.949806451797485	0.50949639081955	94.873420715332	22485
True	False	False	False	False	-3083.12036132813	-393.781890869141	187.44499206543	0.727176249027252	0.952719569206238	0.571994483470917	81.1301803588867	13711
True	False	False	False	False	-3085.84497070313	-341.087829589844	214.064392089844	0.593207478523254	0.924369275569916	0.338082253932953	72.0518112182617	13906
True	False	False	False	False	-3080.99072265625	-481.19384765625	156.389007568359	0.775517404079437	0.951595425605774	0.798297166824341	80.3475189208984	11329
True	False	False	False	False	-3077.10717773438	-157.063842773438	156.389007568359	0.691285490989685	0.934953451156616	0.485705524682999	68.8085098266602	9702
True	False	False	False	False	-3077.97534179688	53.4890289306641	244.01123046875	0.740235030651093	0.949684858322144	0.613164842128754	96.1681823730469	21157
True	False	False	False	False	-3075.63134765625	-937.858947753906	167.480438232422	0.765148520469666	0.946683406829834	0.723291516304016	102.317878723145	15450
True	False	False	False	False	-3074.5986328125	-1440.91076660156	145.297592163086	0.805286824703217	0.954983711242676	1	84.4274826049805	11060
True	False	False	False	False	-3072.83422851563	-1186.01232910156	201.863830566406	0.737215578556061	0.955727100372314	0.602968335151672	98.4505462646484	17918
True	False	False	False	False	-3073.919921875	-998.752990722656	197.427261352539	0.740234792232513	0.953917980194092	0.613164126873016	79.264045715332	14109
True	False	False	False	False	-3071.82641601563	-1624.26037597656	138.64274597168	0.367754280567169	0.917317032814026	0.156591340899467	103.351997375488	12919
True	False	False	False	False	-3063.93041992188	-1588.11889648438	16.6371288299561	0.793338239192963	0.946970880031586	1	62.533332824707	938
True	False	False	False	False	-3046.51171875	-1397.17590332031	164.153015136719	0.767906427383423	0.960454761981964	0.740287721157074	85.8648681640625	12708
True	False	False	False	False	-3065.07006835938	-1340.89074707031	206.300399780273	0.828564047813416	0.954759001731873	1	99.5376358032227	18514
True	False	False	False	False	-3056.00610351563	-1144.76635742188	208.518692016602	0.695448517799377	0.948253631591797	0.494300276041031	83.7287216186523	15741
True	False	False	False	False	-3070.30493164063	-700.363891601563	251.77522277832	0.721685528755188	0.938157796859741	0.556640386581421	85.8061676025391	19478
True	False	False	False	False	-3070.24389648438	-836.999572753906	287.267761230469	0.693086266517639	0.9419184923172	0.489387392997742	97.4555969238281	25241
True	False	False	False	False	-3065.3203125	-526.103271484375	174.135284423828	0.777160704135895	0.966165840625763	0.814203679561615	75.7006378173828	11885
True	False	False	False	False	-3068.12817382813	-61.7260932922363	244.01123046875	0.769454181194305	0.969020128250122	0.750577867031097	100.045455932617	22010
True	False	False	False	False	-3059.87768554688	-184.282241821289	204.082122802734	0.669457376003265	0.969475567340851	0.444863259792328	80.3043441772461	14776
True	False	False	False	False	-3059.06494140625	-142.174423217773	144.188446044922	0.697807669639587	0.952660441398621	0.49930477142334	69.3076934814453	9010
True	False	False	False	False	-3055.93115234375	-1270.39453125	281.722045898438	0.583809912204742	0.913822174072266	0.327469259500504	102.854331970215	26125
True	False	False	False	False	-3053.52270507813	-962.338317871094	252.884368896484	0.782073676586151	0.973918914794922	0.877827882766724	88.7631607055664	20238
True	False	False	False	False	-3055.65185546875	-905.060180664063	76.5307922363281	0.821647763252258	0.956091940402985	1	129.913040161133	8964
True	False	False	False	False	-3052.83129882813	-1383.486328125	43.256534576416	0.779702305793762	0.961324214935303	0.843046307563782	73.3589706420898	2861
True	False	False	False	False	-3049.74609375	-1365.40551757813	184.117568969727	0.601906478404999	0.916824698448181	0.348297923803329	88.4819259643555	14688
True	False	False	False	False	-3049.27563476563	-1010.8583984375	153.061584472656	0.683109402656555	0.94242912530899	0.469631791114807	112.391304016113	15510
True	False	False	False	False	-3047.35571289063	-16.708194732666	184.117568969727	0.619211137294769	0.934069991111755	0.36986717581749	79.0602416992188	13124
True	False	False	False	False	-3046.50244140625	-1222.98168945313	293.922607421875	0.618859827518463	0.943286597728729	0.369411379098892	111.966033935547	29671
True	False	False	False	False	-3040.44165039063	-902.0380859375	157.498153686523	0.726607024669647	0.935790240764618	0.570355772972107	128.570419311523	18257
True	False	False	False	False	-3046.0576171875	-866.931091308594	155.279876708984	0.838737607002258	0.964154958724976	1	93.2714309692383	13058
True	False	False	False	False	-3037.1630859375	-306.370544433594	178.571853637695	0.754037857055664	0.961211442947388	0.666912794113159	69.2919235229492	11156
True	False	False	False	False	-3035.8134765625	-1516.01635742188	52.1296730041504	0.625520169734955	0.905504822731018	0.378189235925674	113.914894104004	5354
True	False	False	False	False	-3035.58862304688	-1505.1650390625	17.7462711334229	0.762108087539673	0.940302610397339	0.706189274787903	68.25	1092
True	False	False	False	False	-3035.32592773438	-1704.8544921875	536.82470703125	0.141755372285843	0.927243590354919	0.0497206896543503	100.876029968262	48824
True	False	False	False	False	-2997.62451171875	-1696.42993164063	15.5279874801636	0.800106346607208	0.94487601518631	1	63.4285697937012	888
True	False	False	False	False	-3034.71655273438	-1545.27026367188	296.140899658203	0.777338922023773	0.946976840496063	0.816038489341736	145.569290161133	38867
True	False	False	False	False	-3033.02612304688	-1315.14929199219	275.067199707031	0.78844940662384	0.962195813655853	1	103.370964050293	25636
True	False	False	False	False	-3033.50268554688	-1173.06689453125	207.409545898438	0.790368556976318	0.948035299777985	1	87.9037399291992	16438
True	False	False	False	False	-3024.53393554688	-1050.24951171875	313.887176513672	0.640280187129974	0.945414245128632	0.398749321699142	99.3215560913086	28108
True	False	False	False	False	-3029.9453125	22.319019317627	176.353576660156	0.699224472045898	0.953869760036469	0.502358973026276	87.4465408325195	13904
True	False	False	False	False	-3027.80029296875	-729.258605957031	167.480438232422	0.553956389427185	0.953110575675964	0.296306431293488	73.7814559936523	11141
True	False	False	False	False	-3020.68286132813	-1477.12182617188	357.143707275391	0.794717490673065	0.949930548667908	1	111.742233276367	35981
True	False	False	False	False	-3016.50952148438	-1350.95764160156	169.698715209961	0.619747161865234	0.946342170238495	0.370564132928848	87.6732025146484	13414
True	False	False	False	False	-3019.27758789063	-229.439254760742	139.751892089844	0.838463246822357	0.964274406433105	1	89.1825408935547	11237
True	False	False	False	False	-3017.17114257813	-33.6276893615723	190.772415161133	0.72429746389389	0.937885761260986	0.563820719718933	71.6569747924805	12325
True	False	False	False	False	-3015.7900390625	-1644.71667480469	298.359191894531	0.638355672359467	0.928869783878326	0.395975798368454	91.4981384277344	24613
True	False	False	False	False	-3013.62573242188	-1449.15905761719	167.480438232422	0.630254507064819	0.956683993339539	0.384610921144485	84.1192016601563	12702
True	False	False	False	False	-3010.86938476563	-1384.35375976563	167.480438232422	0.783472120761871	0.954738676548004	0.905631244182587	82.8874206542969	12516
True	False	False	False	False	-3005.6962890625	-1166.37963867188	265.084930419922	0.574804484844208	0.950992941856384	0.317680448293686	114.535568237305	27374
True	False	False	False	False	-3011.09521484375	-999.45068359375	180.790130615234	0.654538333415985	0.967932224273682	0.42026674747467	81.9447860717773	13357
True	False	False	False	False	-3014.44995117188	-960.669067382813	192.990692138672	0.710991621017456	0.937130451202393	0.529292404651642	79.2413787841797	13788
True	False	False	False	False	-3014.17578125	-871.456359863281	217.391815185547	0.818078756332397	0.94943368434906	1	99.7040786743164	19542
True	False	False	False	False	-3010.40014648438	-1099.63903808594	371.562561035156	0.678481340408325	0.936674118041992	0.460964173078537	105.958206176758	35496
True	False	False	False	False	-3006.15258789063	-916.783752441406	168.589569091797	0.696054518222809	0.949940919876099	0.495576351881027	74.6052627563477	11340
True	False	False	False	False	-3009.98022460938	-165.984924316406	158.607299804688	0.844015657901764	0.969087541103363	1	71.559440612793	10233
True	False	False	False	False	-3004.85009765625	37.7048263549805	197.427261352539	0.714771866798401	0.971780896186829	0.538611173629761	84.6235961914063	15063
True	False	False	False	False	-3004.65258789063	-805.094482421875	183.008422851563	0.660195052623749	0.944420278072357	0.429320573806763	87.6666641235352	14465
True	False	False	False	False	-3001.140625	-1307.05688476563	194.099838256836	0.830574333667755	0.959670007228851	1	109.982856750488	19247
True	False	False	False	False	-3000.57055664063	-1435.63659667969	205.191253662109	0.644876599311829	0.951757907867432	0.405494719743729	90.0864868164063	16666
True	False	False	False	False	-2995.08666992188	-1298.31262207031	13.3097038269043	0.743378639221191	0.931919693946838	0.624296009540558	89	1068
True	False	False	False	False	-2995.685546875	-557.770141601563	196.318130493164	0.673774719238281	0.944669544696808	0.452440679073334	80.480224609375	14245
True	False	False	False	False	-2994.04174804688	-1790.83251953125	164.153015136719	0.206458225846291	0.917543828487396	0.0761005952954292	100.763511657715	14913
True	False	False	False	False	-2969.38134765625	-1792.32666015625	277.285491943359	0.709831297397614	0.949432849884033	0.526502013206482	117.199996948242	29300
True	False	False	False	False	-2970.67919921875	-1717.84655761719	314.996307373047	0.698960602283478	0.958215951919556	0.50178736448288	93.0316925048828	26421
True	False	False	False	False	-2992.51391601563	-317.690490722656	150.843307495117	0.675903141498566	0.958269476890564	0.456260055303574	69.095588684082	9397
True	False	False	False	False	-2989.72241210938	-1679.31530761719	245.120376586914	0.794768333435059	0.945778489112854	1	98.4841613769531	21765
True	False	False	False	False	-2984.46411132813	-1609.1298828125	228.483245849609	0.589191019535065	0.950756371021271	0.333494544029236	87.6310653686523	18052
True	False	False	False	False	-2983.12768554688	-1423.05444335938	184.117568969727	0.658481895923615	0.948073327541351	0.426545202732086	89.8674697875977	14918
True	False	False	False	False	-2988.37744140625	-1379.9853515625	151.952453613281	0.735381960868835	0.961620807647705	0.596992313861847	82.2335739135742	11266
True	False	False	False	False	-2987.57055664063	-912.831481933594	138.64274597168	0.797355175018311	0.949881255626678	1	79.7440032958984	9968
True	False	False	False	False	-2988.30029296875	-196.772521972656	164.153015136719	0.786518931388855	0.957299172878265	1	69.8986511230469	10345
True	False	False	False	False	-2978.1162109375	-1562.42224121094	305.014038085938	0.81510055065155	0.960592448711395	1	116.363639831543	32000
True	False	False	False	False	-2975.1533203125	-1514.82165527344	150.843307495117	0.590473651885986	0.949960887432098	0.334951043128967	79.9632339477539	10875
True	False	False	False	False	-2976.673828125	-1261.87780761719	202.97297668457	0.581799328327179	0.928597033023834	0.32525247335434	87.5191268920898	16016
True	False	False	False	False	-2974.78955078125	-1243.38012695313	127.551322937012	0.836821675300598	0.960495412349701	1	88.8173904418945	10214
True	False	False	False	False	-2973.0654296875	-834.859252929688	176.353576660156	0.797891974449158	0.95680695772171	1	71.0754699707031	11301
True	False	False	False	False	-2971.29028320313	-784.980712890625	151.952453613281	0.701022267341614	0.958710670471191	0.50628924369812	80.9635009765625	11092
True	False	False	False	False	-2970.48974609375	-1395.609375	137.533599853516	0.799695909023285	0.962809503078461	1	78.7741928100586	9768
True	False	False	False	False	-2969.67578125	-1343.60412597656	265.084930419922	0.7159224152565	0.950110852718353	0.541519701480865	82.3347244262695	19678
True	False	False	False	False	-2968.2705078125	-1752.736328125	208.518692016602	0.721730709075928	0.9509317278862	0.556762754917145	80.3936157226563	15114
True	False	False	False	False	-2966.841796875	-1468.99291992188	155.279876708984	0.702546358108521	0.959327280521393	0.509670376777649	92.6857147216797	12976
True	False	False	False	False	-2965.88525390625	-1109.93176269531	235.138092041016	0.519689798355103	0.922613561153412	0.264506608247757	98.1839599609375	20815
True	False	False	False	False	-2965.28930664063	-1064.61596679688	255.102645874023	0.681720435619354	0.950748443603516	0.466999381780624	85.6999969482422	19711
True	False	False	False	False	-2963.04443359375	-1205.87585449219	211.846115112305	0.580809593200684	0.91809356212616	0.324167907238007	90.7172775268555	17327
True	False	False	False	False	-2960.66796875	-1856.38024902344	97.6044921875	0.214265570044518	0.888424098491669	0.0794743895530701	99.8295440673828	8785
True	False	False	False	False	-2949.69067382813	-1676.29577636719	153.061584472656	0.661188185214996	0.947135627269745	0.430943071842194	73.760871887207	10179
True	False	False	False	False	-2954.35986328125	-1615.50756835938	191.881561279297	0.706905424594879	0.948830723762512	0.519603312015533	104.60693359375	18097
True	False	False	False	False	-2954.54321289063	-1487.806640625	156.389007568359	0.767703473567963	0.958177745342255	0.738981306552887	85.5602874755859	12064
True	False	False	False	False	-2956.97680664063	-1142.80712890625	192.990692138672	0.74869030714035	0.952519357204437	0.64448070526123	113.890808105469	19817
True	False	False	False	False	-2956.6220703125	-1421.00146484375	131.987884521484	0.809868931770325	0.955317556858063	1	87.689079284668	10435
True	False	False	False	False	-2949.43139648438	-1025.55236816406	151.952453613281	0.791858732700348	0.952291786670685	1	83.9051132202148	11495
True	False	False	False	False	-2953.880859375	-949.655517578125	168.589569091797	0.683335363864899	0.915506958961487	0.470062524080276	138.289474487305	21020
True	False	False	False	False	-2950.251953125	-973.756652832031	157.498153686523	0.77314817905426	0.951839864253998	0.777953743934631	85.7323913574219	12174
True	False	False	False	False	-2949.20678710938	-42.0280685424805	103.150199890137	0.477812588214874	0.907895386219025	0.230160892009735	114.333335876465	10633
True	False	False	False	False	-2946.98364257813	-1536.03503417969	18.8554134368896	0.809739828109741	0.949675559997559	1	56.294116973877	957
True	False	False	False	False	-2944.42041015625	-1391.06201171875	206.300399780273	0.702091932296753	0.927875936031342	0.508657395839691	98	18228
True	False	False	False	False	-2945.31372070313	-856.073791503906	171.917007446289	0.725937068462372	0.961211442947388	0.568441390991211	74.4838714599609	11545
True	False	False	False	False	-2941.21166992188	-1297.24353027344	239.574661254883	0.72677618265152	0.942998111248016	0.570841550827026	89.310188293457	19291
True	False	False	False	False	-2937.4296875	-995.535034179688	224.046676635742	0.698478758335114	0.95804888010025	0.500746786594391	91.0346527099609	18389
True	False	False	False	False	-2935.94409179688	-1650.48095703125	158.607299804688	0.596863567829132	0.927161276340485	0.342328101396561	73.4475555419922	10503
True	False	False	False	False	-2924.14501953125	-1608.26635742188	155.279876708984	0.789243400096893	0.968453168869019	1	76.457145690918	10704
True	False	False	False	False	-2933.8671875	5.49471378326416	104.259346008301	0.811947047710419	0.955228745937347	1	160.063827514648	15046
True	False	False	False	False	-2931.34106445313	-1513.12182617188	297.250030517578	0.760939121246338	0.956853330135345	0.699998736381531	91.2649230957031	24459
True	False	False	False	False	-2928.42309570313	-1432.63720703125	133.097030639648	0.773899257183075	0.959360659122467	0.784122228622437	96.25	11550
True	False	False	False	False	-2928.08544921875	-929.179016113281	209.627822875977	0.596263408660889	0.937540531158447	0.34162649512291	88.4232788085938	16712
True	False	False	False	False	-2929.06860351563	-890.322448730469	234.028945922852	0.743987619876862	0.955037772655487	0.626518130302429	98.0663528442383	20692
True	False	False	False	False	-2927.6884765625	-1351.11303710938	226.264953613281	0.770036339759827	0.959447622299194	0.754609823226929	88.8823547363281	18132
True	False	False	False	False	-2924.57006835938	-1231.85095214844	199.645553588867	0.699382960796356	0.937606453895569	0.502702951431274	84.8277740478516	15269
True	False	False	False	False	-2923.451171875	-1176.44384765625	280.612915039063	0.542877733707428	0.931630969047546	0.28560671210289	88.5059280395508	22392
True	False	False	False	False	-2919.88647460938	-1834.96069335938	125.333038330078	0.732085049152374	0.925792038440704	0.586623311042786	93.3893814086914	10553
True	False	False	False	False	-2909.50561523438	-1691.09033203125	332.742584228516	0.685035943984985	0.935365796089172	0.473328560590744	90.6233367919922	27187
True	False	False	False	False	-2912.80297851563	-1476.90441894531	262.866638183594	0.700304865837097	0.9508056640625	0.504713416099548	88.4092864990234	20953
True	False	False	False	False	-2916.41943359375	-1458.0478515625	108.695907592773	0.677731871604919	0.946266651153564	0.459587782621384	127.081634521484	12454
True	False	False	False	False	-2915.1240234375	-1201.60009765625	156.389007568359	0.786773204803467	0.956332683563232	1	79.2127685546875	11169
True	False	False	False	False	-2913.87084960938	-1112.69543457031	392.636260986328	0.706416487693787	0.929827570915222	0.518469035625458	110.508476257324	39120
True	False	False	False	False	-2912.2607421875	-1568.4541015625	123.114753723145	0.776449203491211	0.9345383644104	0.80710357427597	96.1351318359375	10671
True	False	False	False	False	-2905.00366210938	-1446.32568359375	205.191253662109	0.556606113910675	0.894705414772034	0.298930138349533	141.967575073242	26264
True	False	False	False	False	-2910.86279296875	-976.876586914063	169.698715209961	0.694188117980957	0.959425508975983	0.491667062044144	72.6209182739258	11111
True	False	False	False	False	-2909.44775390625	-1088.5595703125	25.5102653503418	0.794671595096588	0.94915634393692	1	64.8260879516602	1491
True	False	False	False	False	-2906.4580078125	-1029.98168945313	241.792938232422	0.725337266921997	0.937684893608093	0.5667405128479	90.0733947753906	19636
True	False	False	False	False	-2904.451171875	-1811.24780273438	168.589569091797	0.731132090091705	0.955967307090759	0.583710730075836	83	12616
True	False	False	False	False	-2897.35034179688	-1744.59265136719	246.229507446289	0.76763504743576	0.951903223991394	0.738543272018433	94.1756744384766	20907
True	False	False	False	False	-2901.041015625	-1402.08532714844	214.064392089844	0.632133781909943	0.954207837581635	0.387203902006149	86.9430084228516	16780
True	False	False	False	False	-2902.61279296875	-1295.85107421875	280.612915039063	0.551285207271576	0.938450634479523	0.2936871945858	92	23276
True	False	False	False	False	-2898.2275390625	-1511.47009277344	252.884368896484	0.738563656806946	0.947107672691345	0.607464194297791	87.9561386108398	20054
True	False	False	False	False	-2893.73510742188	-1255.45861816406	169.698715209961	0.733056426048279	0.952869772911072	0.589630365371704	97.3137283325195	14889
True	False	False	False	False	-2893.82543945313	-870.605651855469	273.958068847656	0.77924370765686	0.957450807094574	0.83735454082489	94.5222702026367	23347
True	False	False	False	False	-2884.6689453125	-1777.89782714844	149.734161376953	0.686842799186707	0.9582439661026	0.47684520483017	81	10935
True	False	False	False	False	-2884.02319335938	-1615.24816894531	240.683807373047	0.860786616802216	0.967007339000702	1	118.562210083008	25728
True	False	False	False	False	-2888.73828125	-1379.8759765625	129.769607543945	0.708431541919708	0.965348243713379	0.52317750453949	73.1111145019531	8554
True	False	False	False	False	-2886.9560546875	-1218.77185058594	208.518692016602	0.655334115028381	0.945062756538391	0.421521544456482	79.1755294799805	14885
True	False	False	False	False	-2884.95922851563	-1427.58984375	201.863830566406	0.743680894374847	0.946556448936462	0.625396072864532	90.6428604125977	16497
True	False	False	False	False	-2882.03271484375	-1675.87951660156	266.194061279297	0.681438028812408	0.954083800315857	0.466467499732971	95.7916641235352	22990
True	False	False	False	False	-2876.9560546875	-1551.16870117188	176.353576660156	0.805686175823212	0.953539371490479	1	98.9622650146484	15735
True	False	False	False	False	-2870.54345703125	-388.805145263672	68.7667999267578	0.616264581680298	0.889668881893158	0.366068422794342	122.403228759766	7589
True	False	False	False	False	-2870.08911132813	-1367.38952636719	112.023338317871	0.627587974071503	0.951355516910553	0.380974769592285	69.1980209350586	6989
True	False	False	False	False	-2866.72314453125	-1341.55151367188	181.899276733398	0.796396315097809	0.958750009536743	1	87.9512176513672	14424
True	False	False	False	False	-2869.93798828125	-1016.04034423828	248.447799682617	0.593467593193054	0.929256081581116	0.338382065296173	90.5982131958008	20294
True	False	False	False	False	-2865.15258789063	-1868.11633300781	283.940338134766	0.680232584476471	0.952156186103821	0.4642094373703	104.47265625	26745
True	False	False	False	False	-2861.80810546875	-1759.84692382813	144.188446044922	0.787146151065826	0.959237992763519	1	74.6769256591797	9708
True	False	False	False	False	-2860.09741210938	-1484.63513183594	199.645553588867	0.791574835777283	0.954358398914337	1	99.7555541992188	17956
True	False	False	False	False	-2860.2041015625	-1442.40356445313	148.625015258789	0.811366081237793	0.972031891345978	1	81.9850769042969	10986
True	False	False	False	False	-2854.36499023438	-1415.28918457031	158.607299804688	0.767588436603546	0.955327868461609	0.738245189189911	79.6923065185547	11396
True	False	False	False	False	-2857.68823242188	-1192.02124023438	176.353576660156	0.524877548217773	0.909127175807953	0.269085049629211	96.6037750244141	15360
True	False	False	False	False	-2856.44458007813	-1294.34167480469	298.359191894531	0.684298932552338	0.929631054401398	0.471907913684845	93.516731262207	25156
True	False	False	False	False	-2853.70581054688	-1833.08508300781	17.7462711334229	0.762108087539673	0.940302610397339	0.706189274787903	63.1875	1011
True	False	False	False	False	-2846.19702148438	-1678.025390625	205.191253662109	0.740218698978424	0.959180891513824	0.613108575344086	94.1675643920898	17421
True	False	False	False	False	-2853.16284179688	-1321.30285644531	250.666076660156	0.598766386508942	0.95164692401886	0.344564974308014	94.7610626220703	21416
True	False	False	False	False	-2844.27514648438	-1224.51281738281	192.990692138672	0.48898521065712	0.885829865932465	0.238901972770691	93.1609191894531	16210
True	False	False	False	False	-2842.861328125	-1816.47875976563	320.542022705078	0.820564985275269	0.957408607006073	1	109.124565124512	31537
True	False	False	False	False	-2839.37109375	-1734.83129882813	257.320922851563	0.363162845373154	0.74753212928772	0.153923809528351	127.13362121582	29495
True	False	False	False	False	-2838.396484375	-1532.60864257813	258.430084228516	0.690612435340881	0.961159765720367	0.484343111515045	79.5622329711914	18538
True	False	False	False	False	-2841.4345703125	-1071.33251953125	366.016845703125	0.739788293838501	0.954718947410583	0.611627101898193	115.184844970703	38011
True	False	False	False	False	-2836.79956054688	-1567.35583496094	226.264953613281	0.555359959602356	0.943879008293152	0.297692984342575	74.3088226318359	15159
True	False	False	False	False	-2823.25341796875	-1462.03466796875	242.902084350586	0.74275666475296	0.945291996002197	0.622049152851105	93.9726028442383	20580
True	False	False	False	False	-2830.0185546875	-1389.29675292969	259.539215087891	0.749715924263	0.957604646682739	0.648603498935699	91.2222213745117	21346
True	False	False	False	False	-2825.4130859375	-1350.25927734375	173.026138305664	0.740397691726685	0.955035388469696	0.613727450370789	78.2243576049805	12203
True	False	False	False	False	-2820.50634765625	-1812.29565429688	11.0914192199707	0.673765122890472	0.91785192489624	0.452423572540283	60	600
True	False	False	False	False	-2814.8037109375	-1796.14172363281	13.3097038269043	0.743378639221191	0.942608833312988	0.624296009540558	52.4166679382324	629
True	False	False	False	False	-2820.11962890625	-1619.15393066406	188.554138183594	0.740857541561127	0.920310795307159	0.615325689315796	116.876472473145	19869
True	False	False	False	False	-2819.74609375	-1440.72509765625	15.5279874801636	0.774550676345825	0.945763468742371	0.789673984050751	60.8571434020996	852
True	False	False	False	False	-2816.939453125	-1733.14013671875	188.554138183594	0.660528302192688	0.948366224765778	0.429863899946213	98.2941207885742	16710
True	False	False	False	False	-2809.06494140625	-1842.93798828125	179.680999755859	0.761674225330353	0.953969717025757	0.703868448734283	112.783950805664	18271
True	False	False	False	False	-2794.98828125	-1776.30712890625	131.987884521484	0.80079972743988	0.95994633436203	1	165.991592407227	19753
True	False	False	False	False	-2807.32690429688	-1750.86352539063	24.401123046875	0.760120630264282	0.94915634393692	0.695777595043182	61.4545440673828	1352
True	False	False	False	False	-2791.02954101563	-1547.27197265625	241.792938232422	0.719643414020538	0.960455894470215	0.551173090934753	74.2660522460938	16190
True	False	False	False	False	-2800.19848632813	-1313.34375	25.5102653503418	0.794671595096588	0.94915634393692	1	48.652172088623	1119
True	False	False	False	False	-2797.84619140625	-1278.70874023438	185.226699829102	0.846223890781403	0.968824923038483	1	106.742515563965	17826
True	False	False	False	False	-2795.10083007813	-1487.18237304688	229.592376708984	0.71004056930542	0.950671255588531	0.527002990245819	77.1642532348633	15973
True	False	False	False	False	-2788.3212890625	-1435.01293945313	232.919815063477	0.571694076061249	0.949332058429718	0.314381092786789	92.2095260620117	19364
True	False	False	False	False	-2783.71435546875	-1857.02038574219	175.244430541992	0.651299953460693	0.950769484043121	0.415221929550171	86.5316467285156	13672
True	False	False	False	False	-2786.08276367188	-1760.6298828125	156.389007568359	0.669205605983734	0.941918015480042	0.444428205490112	127.177307128906	17932
True	False	False	False	False	-2779.39770507813	-1779.22924804688	75.4216537475586	0.546117842197418	0.917272448539734	0.288692027330399	90.4852905273438	6153
True	False	False	False	False	-2770.92431640625	-1694.36840820313	403.727661132813	0.793153405189514	0.953784465789795	1	131.293960571289	47791
True	False	False	False	False	-2766.87280273438	-1887.12036132813	238.465515136719	0.630596399307251	0.941138863563538	0.385080695152283	109.111625671387	23459
True	False	False	False	False	-2754.06176757813	-1778.02233886719	293.922607421875	0.714191019535065	0.952137768268585	0.537155866622925	91.1132049560547	24145
True	False	False	False	False	-2758.06762695313	-1646.49340820313	110.914192199707	0.485607534646988	0.948474287986755	0.23622915148735	75.0999984741211	7510
True	False	False	False	False	-2752.76098632813	-1559.23486328125	201.863830566406	0.790192663669586	0.955336093902588	1	77.6758270263672	14137
True	False	False	False	False	-2748.14697265625	-1632.94787597656	290.595184326172	0.668402135372162	0.960154116153717	0.443044602870941	107.492362976074	28163
True	False	False	False	False	-2746.94360351563	-1807.89135742188	231.810668945313	0.573057591915131	0.917279362678528	0.315822392702103	87.1339721679688	18211
True	False	False	False	False	-2743.1884765625	-1744.59765625	239.574661254883	0.488694399595261	0.848819434642792	0.23867079615593	100.032409667969	21607
True	False	False	False	False	-2742.5400390625	-1598.2734375	265.084930419922	0.690708875656128	0.937144756317139	0.484537929296494	84.5983276367188	20219
True	False	False	False	False	-2741.34985351563	-1666.47436523438	202.97297668457	0.470105916261673	0.920298039913177	0.22429370880127	77.5409851074219	14190
True	False	False	False	False	-2727.25122070313	-1850.49938964844	160.825576782227	0.629549145698547	0.931214988231659	0.383644133806229	87.0896530151367	12628
True	False	False	False	False	-2709.27172851563	-1782.17248535156	198.536407470703	0.71004980802536	0.956547379493713	0.527025043964386	91.1452484130859	16315
True	False	False	False	False	-2715.50512695313	-1750.62231445313	165.262145996094	0.765527665615082	0.960648775100708	0.725537121295929	88.9932861328125	13260
True	False	False	False	False	-2707.16064453125	-1645.720703125	286.158630371094	0.56729531288147	0.923547685146332	0.309783577919006	80.5658950805664	20786
True	False	False	False	False	-2697.14916992188	-1612.85314941406	247.338653564453	0.673027753829956	0.95511120557785	0.45111358165741	87.7399139404297	19566
True	False	False	False	False	-2696.06323242188	-1688.47729492188	250.666076660156	0.682081937789917	0.936576783657074	0.467681854963303	105.65486907959	23878
True	False	False	False	False	-2685.76416015625	-1722.12707519531	212.955261230469	0.777721881866455	0.963927030563354	0.820064544677734	87.078125	16719
True	False	False	False	False	-2684.25390625	-1871.59558105469	149.734161376953	0.761056125164032	0.963892996311188	0.700609505176544	104.488891601563	14106
True	False	False	False	False	-2673.38110351563	-1814.11413574219	222.937530517578	0.787684738636017	0.961178004741669	1	120.542289733887	24229
True	False	False	False	False	-2664.75439453125	-1760.09887695313	119.787330627441	0.735007107257843	0.958860516548157	0.595789611339569	94.9166641235352	10251
True	False	False	False	False	-2653.67602539063	-1770.92895507813	115.350761413574	0.748017251491547	0.959145665168762	0.641817271709442	160.096160888672	16650
True	False	False	False	False	-2654.82153320313	-1598.23986816406	310.559753417969	0.57561844587326	0.938527703285217	0.318550646305084	85.1285705566406	23836
True	False	False	False	False	-2652.49438476563	-1654.30004882813	222.937530517578	0.683964967727661	0.946826994419098	0.471266776323318	78.5373153686523	15786
True	False	False	False	False	-2643.95458984375	-1881.82751464844	320.542022705078	0.674907505512238	0.928198575973511	0.454466342926025	119.051902770996	34406
True	False	False	False	False	-2638.05786132813	-1774.5673828125	147.515884399414	0.731516420841217	0.956646144390106	0.584881007671356	84.2481231689453	11205
True	False	False	False	False	-2642.20068359375	-1714.150390625	228.483245849609	0.621720671653748	0.934152960777283	0.373146176338196	83.6407775878906	17230
True	False	False	False	False	-2639.63134765625	-1393.40966796875	133.097030639648	0.816674590110779	0.956716597080231	1	143.324996948242	17199
True	False	False	False	False	-2628.46337890625	-1729.63330078125	11.0914192199707	0.763594925403595	0.936281979084015	0.714360892772675	65	650
True	False	False	False	False	-2627.8388671875	58.693229675293	97.6044921875	0.592188000679016	0.884432554244995	0.336910277605057	140.761367797852	12387
True	False	False	False	False	-2625.93627929688	-1827.1572265625	163.043869018555	0.605956315994263	0.941917836666107	0.353191018104553	92.4965972900391	13597
True	False	False	False	False	-2621.51342773438	-1860.39233398438	175.244430541992	0.626747846603394	0.945368468761444	0.379839509725571	87.7468338012695	13864
True	False	False	False	False	-2619.25390625	-1792.00061035156	170.807861328125	0.82663369178772	0.967373907566071	1	78.6428604125977	12111
True	False	False	False	False	-2621.02197265625	-1746.4638671875	239.574661254883	0.805720508098602	0.951818466186523	1	84.4305572509766	18237
True	False	False	False	False	-2618.0849609375	53.2115097045898	51.0205307006836	0.742634296417236	0.959788382053375	0.62160986661911	79.739128112793	3668
True	False	False	False	False	-2598.78491210938	-1043.62353515625	64.3302307128906	0.716259241104126	0.902133762836456	0.542377769947052	122.465515136719	7103
True	False	False	False	False	-2578.37353515625	-1823.17358398438	255.102645874023	0.681720435619354	0.949761211872101	0.466999381780624	79.795654296875	18353
True	False	False	False	False	-2588.24877929688	-1785.1904296875	204.082122802734	0.702878057956696	0.959609091281891	0.510412335395813	72.6521759033203	13368
True	False	False	False	False	-2594.81567382813	-1192.69165039063	80.9673614501953	0.702271580696106	0.941825449466705	0.509057402610779	118.575340270996	8656
True	False	False	False	False	-2587.18212890625	-1802.58569335938	26.6194076538086	0.780536234378815	0.942926585674286	0.854119598865509	62.0416679382324	1489
True	False	False	False	False	-2562.40844726563	-1860.45446777344	394.854522705078	0.667916297912598	0.93908017873764	0.442211598157883	106.286514282227	37838
True	False	False	False	False	-2561.0009765625	-1836.67321777344	9.98227787017822	0.606388568878174	0.928999543190002	0.353718668222427	56.4444427490234	508
True	False	False	False	False	-2549.70092773438	-1795.48315429688	235.138092041016	0.560038864612579	0.964625298976898	0.302367895841599	71.0943374633789	15072
True	False	False	False	False	-2537.896484375	-167.420272827148	78.7490768432617	0.652763843536377	0.942242443561554	0.41749033331871	52.4647903442383	3725
True	False	False	False	False	-2525.68823242188	-158.821762084961	32.1651153564453	0.670478940010071	0.929583609104156	0.446636199951172	47.5172424316406	1378
True	False	False	False	False	-2516.943359375	-27.9926662445068	45.4748191833496	0.624288439750671	0.893626809120178	0.376543790102005	71	2911
True	False	False	False	False	-2477.0712890625	-345.150238037109	115.350761413574	0.434082597494125	0.878388106822968	0.198457673192024	47.3653831481934	4926
True	False	False	False	False	-2430.46850585938	-129.516845703125	92.0587844848633	0.749119520187378	0.956703662872314	0.646196484565735	89.759033203125	7450
True	False	False	False	False	-2323.3408203125	-546.0234375	86.513069152832	0.694924652576447	0.937332212924957	0.49320250749588	88.8076934814453	6927
True	False	False	False	False	-2133.76708984375	-57.4479713439941	151.952453613281	0.615900933742523	0.924168646335602	0.365603297948837	155.408752441406	21291
True	False	False	False	False	-2069.89135742188	-1790.76196289063	145.297592163086	0.793201148509979	0.95255434513092	1	77.7633590698242	10187
True	False	False	False	False	-1996.67346191406	-1306.31494140625	114.241622924805	0.827207922935486	0.967789649963379	1	172.893203735352	17808
True	False	False	False	False	-1981.31591796875	-1536.64538574219	327.196868896484	0.76310658454895	0.95625764131546	0.711638391017914	68.5525436401367	20223
True	False	False	False	False	-1991.74401855469	-1327.62512207031	116.459907531738	0.776830792427063	0.948983550071716	0.810867488384247	157.923812866211	16582
True	False	False	False	False	-3313.90673828125	77.5295486450195	108.695907592773	0.317452788352966	0.899632036685944	0.128741383552551	96.173469543457	9425
True	False	False	False	False	-3307.205078125	127.197860717773	66.5485153198242	0.408337295055389	0.901659905910492	0.181415557861328	98.6666641235352	5920
True	False	False	False	False	-3298.42700195313	99.9516220092773	181.899276733398	0.556219577789307	0.917663395404816	0.298545777797699	116.817070007324	19158
True	False	False	False	False	-3291.76782226563	146.431442260742	133.097030639648	0.798536419868469	0.943158507347107	1	115.716667175293	13886
True	False	False	False	False	-3283.74389648438	175.539733886719	348.270568847656	0.397775888442993	0.887948513031006	0.174728408455849	128.955413818359	40492
True	False	False	False	False	-3283.38989257813	218.400894165039	179.680999755859	0.575884997844696	0.912482023239136	0.318836212158203	157.41357421875	25501
True	False	False	False	False	-3277.74951171875	241.248138427734	34.3833999633789	0.770503997802734	0.950105845928192	0.757918477058411	111.774192810059	3465
True	False	False	False	False	-3274.39404296875	255.350769042969	144.188446044922	0.807786464691162	0.962092399597168	1	152.023071289063	19763
True	False	False	False	False	-3270.20190429688	295.712524414063	164.153015136719	0.545597434043884	0.949237525463104	0.288194090127945	150.047302246094	22207
True	False	False	False	False	-3260.75439453125	321.952270507813	141.970169067383	0.766845762729645	0.939988732337952	0.733563005924225	147.59375	18892
True	False	False	False	False	-3267.15869140625	346.187225341797	78.7490768432617	0.470289498567581	0.914983630180359	0.224431961774826	107.943664550781	7664
True	False	False	False	False	-3256.58544921875	392.624664306641	82.0765075683594	0.389364063739777	0.88355940580368	0.169520199298859	106.594596862793	7888
True	False	False	False	False	-3251.8388671875	367.850830078125	102.041061401367	0.677344083786011	0.96610701084137	0.458878487348557	104.793479919434	9641
True	False	False	False	False	-3241.603515625	245.665664672852	190.772415161133	0.72429746389389	0.953226566314697	0.563820719718933	96.0348815917969	16518
True	False	False	False	False	-3241.216796875	455.539581298828	148.625015258789	0.410572528839111	0.932157516479492	0.182852685451508	107.67163848877	14428
True	False	False	False	False	-3238.67114257813	424.225982666016	205.191253662109	0.684350907802582	0.955079257488251	0.472007870674133	151.762161254883	28076
True	False	False	False	False	-3227.37963867188	198.522506713867	227.374099731445	0.758334815502167	0.946089804172516	0.686868250370026	130.073165893555	26665
True	False	False	False	False	-3235.93920898438	228.221771240234	87.6222152709961	0.811767578125	0.94858330488205	1	142.341766357422	11245
True	False	False	False	False	-3228.28149414063	299.152801513672	327.196868896484	0.648651599884033	0.947021782398224	0.411167442798615	97.8779678344727	28874
True	False	False	False	False	-3225.17822265625	485.9853515625	186.335845947266	0.650456309318542	0.962060213088989	0.413923501968384	148.386901855469	24929
True	False	False	False	False	-3225.07543945313	72.8076095581055	163.043869018555	0.619021713733673	0.948807120323181	0.369621306657791	91.8639450073242	13504
True	False	False	False	False	-3224.0244140625	520.718200683594	225.155807495117	0.319495618343353	0.920354306697845	0.129816859960556	108.305419921875	21986
True	False	False	False	False	-3221.2099609375	129.713775634766	217.391815185547	0.591540098190308	0.926033139228821	0.336168110370636	94.9183654785156	18604
True	False	False	False	False	-3212.615234375	244.377136230469	188.554138183594	0.796189069747925	0.961211442947388	1	90.4294128417969	15373
True	False	False	False	False	-3211.94946289063	392.078826904297	298.359191894531	0.769380509853363	0.953053176403046	0.750074148178101	99.4014892578125	26739
True	False	False	False	False	-3208.29711914063	359.049133300781	328.306030273438	0.640879988670349	0.931387782096863	0.39961975812912	107.412162780762	31794
True	False	False	False	False	-3206.3271484375	552.257568359375	197.427261352539	0.864381372928619	0.966488599777222	1	152.174163818359	27087
True	False	False	False	False	-3200.32470703125	606.043823242188	489.131591796875	0.161579191684723	0.921281337738037	0.0575190894305706	108.539680480957	47866
True	False	False	False	False	-3194.744140625	460.006164550781	271.739776611328	0.770478188991547	0.960405886173248	0.75773411989212	114.771430969238	28119
True	False	False	False	False	-3194.10693359375	272.956420898438	283.940338134766	0.845085859298706	0.961477935314178	1	89.95703125	23029
True	False	False	False	False	-3189.36572265625	145.372085571289	215.173538208008	0.663244187831879	0.955165922641754	0.434334874153137	85.206184387207	16530
True	False	False	False	False	-3188.55590820313	560.311889648438	153.061584472656	0.759016990661621	0.942525207996368	0.690224945545197	107.318840026855	14810
True	False	False	False	False	-3182.91455078125	70.7116088867188	226.264953613281	0.705394387245178	0.958661675453186	0.516114771366119	82.470588684082	16824
True	False	False	False	False	-3183.40405273438	601.729614257813	114.241622924805	0.771086752414703	0.947243809700012	0.762132465839386	99.1359252929688	10211
True	False	False	False	False	-3173.72192382813	207.107192993164	163.043869018555	0.72070187330246	0.940943539142609	0.553991317749023	97.9387741088867	14397
True	False	False	False	False	-3173.77124023438	398.757690429688	214.064392089844	0.805557131767273	0.956010758876801	1	82.756477355957	15972
True	False	False	False	False	-3170.54296875	646.268798828125	164.153015136719	0.805816411972046	0.964515626430511	1	136.52702331543	20206
True	False	False	False	False	-3169.29858398438	699.774047851563	552.352661132813	0.150488406419754	0.920971393585205	0.0531269125640392	109.405624389648	54484
True	False	False	False	False	-3166.40454101563	120.342193603516	209.627822875977	0.699147701263428	0.953997313976288	0.502192556858063	94.2433853149414	17812
True	False	False	False	False	-3160.42041015625	170.332550048828	194.099838256836	0.74627673625946	0.95853990316391	0.635077357292175	77.2399978637695	13517
True	False	False	False	False	-3155.78051757813	610.355834960938	140.861022949219	0.712918043136597	0.962084829807281	0.533996760845184	85	10795
True	False	False	False	False	-3155.35229492188	354.511962890625	281.722045898438	0.70865386724472	0.942228496074677	0.523702561855316	94.8740158081055	24098
True	False	False	False	False	-3146.28833007813	300.689392089844	247.338653564453	0.592546343803406	0.918947577476501	0.337321639060974	132.354263305664	29515
True	False	False	False	False	-3140.21533203125	575.329711914063	220.719253540039	0.669576227664948	0.952982664108276	0.445068925619125	85.8442230224609	17083
True	False	False	False	False	-3140.05126953125	684.827941894531	250.666076660156	0.694636762142181	0.954699993133545	0.492601156234741	105.82300567627	23916
True	False	False	False	False	-3132.79248046875	546.475891113281	157.498153686523	0.587482392787933	0.954782605171204	0.331566601991653	91.591552734375	13006
True	False	False	False	False	-3130.4541015625	734.473571777344	138.64274597168	0.776717782020569	0.945681035518646	0.809742450714111	144	18000
True	False	False	False	False	-3132.23657226563	777.665710449219	75.4216537475586	0.797777712345123	0.97037261724472	1	119.029411315918	8094
True	False	False	False	False	-3128.5849609375	812.547912597656	26.6194076538086	0.517451584339142	0.878594875335693	0.262555181980133	120.75	2898
True	False	False	False	False	-3127.26318359375	75.4728927612305	287.267761230469	0.793569326400757	0.968626499176025	1	95.5791473388672	24755
True	False	False	False	False	-3125.26342773438	427.601806640625	216.282684326172	0.742294192314148	0.925830841064453	0.620393097400665	116.789741516113	22774
True	False	False	False	False	-3126.70947265625	511.030792236328	110.914192199707	0.637884140014648	0.905531764030457	0.395300626754761	125.910003662109	12591
True	False	False	False	False	-3124.05053710938	606.646301269531	154.17073059082	0.811846137046814	0.965967118740082	1	88.3884887695313	12286
True	False	False	False	False	-3123.90600585938	792.567443847656	140.861022949219	0.741758704185486	0.965170741081238	0.618490815162659	132.889770507813	16877
True	False	False	False	False	-3120.89892578125	274.877716064453	137.533599853516	0.821350634098053	0.965804636478424	1	91.7096786499023	11372
True	False	False	False	False	-3119.69287109375	238.441467285156	120.896469116211	0.771264374256134	0.96615344285965	0.76343834400177	143.44953918457	15636
True	False	False	False	False	-3116.58251953125	197.458679199219	211.846115112305	0.602573096752167	0.914500832557678	0.349097162485123	79.0523529052734	15099
True	False	False	False	False	-3112.32666015625	403.851806640625	171.917007446289	0.638933539390564	0.951836228370667	0.396805465221405	81.5161285400391	12635
True	False	False	False	False	-3115.34057617188	584.032165527344	135.315322875977	0.749961793422699	0.968452453613281	0.649603843688965	84.9262313842773	10361
True	False	False	False	False	-3111.55224609375	821.249938964844	141.970169067383	0.816491663455963	0.959582805633545	1	146.890625	18802
True	False	False	False	False	-3107.09130859375	468.7646484375	219.610107421875	0.703859448432922	0.953843176364899	0.512620806694031	102.651512145996	20325
True	False	False	False	False	-3107.8779296875	840.041259765625	107.586769104004	0.827301025390625	0.959554612636566	1	149.536087036133	14505
True	False	False	False	False	-3104.3349609375	364.487060546875	249.556930541992	0.742751240730286	0.955944240093231	0.622029662132263	82.3199996948242	18522
True	False	False	False	False	-3102.56787109375	148.802642822266	244.01123046875	0.79117214679718	0.961926460266113	1	118.809089660645	26138
True	False	False	False	False	-3097.54907226563	888.174743652344	470.276184082031	0.18612115085125	0.918834686279297	0.0675138533115387	113.608489990234	48170
True	False	False	False	False	-3097.32763671875	728.017944335938	281.722045898438	0.792684435844421	0.958111703395844	1	107.850395202637	27394
True	False	False	False	False	-3093.74951171875	847.415283203125	119.787330627441	0.75546407699585	0.932981133460999	0.673323512077332	142.370376586914	15376
True	False	False	False	False	-3093.12548828125	333.257019042969	237.356369018555	0.766984403133392	0.950017988681793	0.734427750110626	85.3738327026367	18270
True	False	False	False	False	-3092.35278320313	613.636352539063	156.389007568359	0.601285815238953	0.951769232749939	0.347555905580521	77.4255294799805	10917
True	False	False	False	False	-3088.7001953125	665.034301757813	185.226699829102	0.82666140794754	0.964395821094513	1	90.8682632446289	15175
True	False	False	False	False	-3084.1572265625	514.109252929688	141.970169067383	0.795358955860138	0.962092399597168	1	109.8203125	14057
True	False	False	False	False	-3084.50732421875	551.39208984375	173.026138305664	0.723823487758636	0.94428539276123	0.562501490116119	84.8717956542969	13240
True	False	False	False	False	-3080.12719726563	285.717620849609	163.043869018555	0.755252122879028	0.951413810253143	0.672358095645905	84.8095245361328	12467
True	False	False	False	False	-3076.4140625	241.235137939453	110.914192199707	0.793351709842682	0.95334130525589	1	101.930000305176	10193
True	False	False	False	False	-3074.46484375	571.696044921875	133.097030639648	0.693598926067352	0.964791834354401	0.490445405244827	88.125	10575
True	False	False	False	False	-3071.18432617188	951.667419433594	41.0382537841797	0.532243072986603	0.898700654506683	0.2757228910923	119.783782958984	4432
True	False	False	False	False	-3067.57495117188	931.065979003906	192.990692138672	0.623622834682465	0.953142583370209	0.375658839941025	134.459762573242	23396
True	False	False	False	False	-3059.52709960938	630.1689453125	305.014038085938	0.792331635951996	0.95940089225769	1	112.480003356934	30932
True	False	False	False	False	-3058.59448242188	408.162536621094	184.117568969727	0.720725178718567	0.950647532939911	0.554053783416748	78.9337387084961	13103
True	False	False	False	False	-3055.72705078125	478.419067382813	181.899276733398	0.822982907295227	0.95858907699585	1	116.152435302734	19049
True	False	False	False	False	-3054.56567382813	957.114929199219	106.477630615234	0.739683151245117	0.930381774902344	0.611266613006592	123.34375	11841
True	False	False	False	False	-3051.65869140625	518.931030273438	187.44499206543	0.591080725193024	0.958424985408783	0.335643142461777	83.2544403076172	14070
True	False	False	False	False	-3049.38232421875	717.690368652344	247.338653564453	0.6285759806633	0.940042674541473	0.3823162317276	94.1659164428711	20999
True	False	False	False	False	-3041.32250976563	857.407104492188	197.427261352539	0.736421585083008	0.963069677352905	0.600361526012421	95.4831466674805	16996
True	False	False	False	False	-3042.55395507813	893.522277832031	219.610107421875	0.641384243965149	0.927285134792328	0.400353789329529	108.782829284668	21539
True	False	False	False	False	-3037.400390625	1024.9716796875	769.744506835938	0.130662634968758	0.932652294635773	0.0454585067927837	111.268013000488	77220
True	False	False	False	False	-3036.806640625	802.528259277344	241.792938232422	0.733505606651306	0.949080348014832	0.591034114360809	90.2385330200195	19672
True	False	False	False	False	-3034.54711914063	449.2294921875	232.919815063477	0.792684435844421	0.959900319576263	1	151.642852783203	31845
True	False	False	False	False	-3029.61376953125	112.848281860352	326.087738037109	0.599128723144531	0.89997661113739	0.344993084669113	86.0442199707031	25297
True	False	False	False	False	-3023.51342773438	554.812194824219	266.194061279297	0.555269718170166	0.910166263580322	0.297603636980057	107.412498474121	25779
True	False	False	False	False	-3021.21801757813	900.714416503906	66.5485153198242	0.729813098907471	0.951699316501617	0.579738736152649	131.566665649414	7894
True	False	False	False	False	-3020.56665039063	982.723754882813	219.610107421875	0.738577127456665	0.951110303401947	0.60750949382782	128.116165161133	25367
True	False	False	False	False	-3018.93212890625	922.416320800781	188.554138183594	0.751590013504028	0.97491854429245	0.656349003314972	106.35294342041	18080
True	False	False	False	False	-3018.4375	69.0733795166016	226.264953613281	0.711107194423676	0.963385581970215	0.529572129249573	83.6421585083008	17063
True	False	False	False	False	-3016.55810546875	222.793823242188	35.4925422668457	0.795358955860138	0.954072058200836	1	68.0625	2178
True	False	False	False	False	-3017.28759765625	462.857788085938	228.483245849609	0.642885804176331	0.922591507434845	0.402551829814911	132.101943969727	27213
True	False	False	False	False	-3016.56616210938	628.552429199219	289.486053466797	0.681852698326111	0.94227808713913	0.467248886823654	87.0919570922852	22731
True	False	False	False	False	-3016.25048828125	772.94384765625	240.683807373047	0.744342088699341	0.943557024002075	0.627821922302246	92.5115203857422	20075
True	False	False	False	False	-3012.435546875	885.784484863281	15.5279874801636	0.800106346607208	0.94487601518631	1	85.4285736083984	1196
True	False	False	False	False	-3011.578125	703.133605957031	280.612915039063	0.736579596996307	0.937265396118164	0.60087788105011	99.9644241333008	25291
True	False	False	False	False	-3007.95068359375	789.25	18.8554134368896	0.809739828109741	0.949675559997559	1	68.9411773681641	1172
True	False	False	False	False	-3009.05883789063	872.215942382813	195.208984375	0.71916389465332	0.949989795684814	0.549907207489014	93.9318161010742	16532
True	False	False	False	False	-3007.880859375	905.320434570313	163.043869018555	0.781204581260681	0.96051549911499	0.86380922794342	143.659866333008	21118
True	False	False	False	False	-3007.24853515625	843.338134765625	206.300399780273	0.693814873695374	0.954255044460297	0.490892469882965	94.4784927368164	17573
True	False	False	False	False	-3001.53173828125	482.346710205078	178.571853637695	0.80469274520874	0.973332107067108	1	91.5590057373047	14741
True	False	False	False	False	-2999.35473632813	212.435607910156	219.610107421875	0.809059381484985	0.963769197463989	1	120.636360168457	23886
True	False	False	False	False	-2997.56909179688	943.467407226563	252.884368896484	0.535992980003357	0.883897006511688	0.279166579246521	117.04386138916	26686
True	False	False	False	False	-2995.90844726563	1075.61767578125	124.223899841309	0.783444225788116	0.96275532245636	0.904983460903168	113.294639587402	12689
True	False	False	False	False	-2995.51171875	1111.96215820313	47.6931037902832	0.497079223394394	0.932530403137207	0.24541762471199	117.186042785645	5039
True	False	False	False	False	-2993.36743164063	1092.80383300781	107.586769104004	0.802616775035858	0.963398873806	1	127.381446838379	12356
True	False	False	False	False	-2993.13256835938	572.15234375	197.427261352539	0.683340787887573	0.909021377563477	0.470072865486145	126.735954284668	22559
True	False	False	False	False	-2978.60278320313	988.532287597656	208.518692016602	0.808929800987244	0.965638160705566	1	97.6968078613281	18367
True	False	False	False	False	-2985.85498046875	1030.40246582031	241.792938232422	0.550752699375153	0.947242856025696	0.293168097734451	112.412841796875	24506
True	False	False	False	False	-2980.12622070313	1114.05969238281	68.7667999267578	0.794570684432983	0.964172780513763	1	92.3871002197266	5728
True	False	False	False	False	-2979.2421875	1143.35180664063	250.666076660156	0.266896814107895	0.92510199546814	0.103440716862679	111.849555969238	25278
True	False	False	False	False	-2977.66821289063	432.219909667969	320.542022705078	0.706460297107697	0.924415946006775	0.518570482730865	101.968856811523	29469
True	False	False	False	False	-2975.38720703125	483.791778564453	149.734161376953	0.505323827266693	0.932582139968872	0.252221614122391	90.1259231567383	12167
True	False	False	False	False	-2969.6201171875	702.377990722656	129.769607543945	0.650097846984863	0.94598251581192	0.413373708724976	97.2393188476563	11377
True	False	False	False	False	-2968.43774414063	638.78466796875	218.500961303711	0.614798545837402	0.926201343536377	0.364198416471481	108.24365234375	21324
True	False	False	False	False	-2961.79052734375	779.482788085938	248.447799682617	0.659015655517578	0.958574891090393	0.427406698465347	106.066963195801	23759
True	False	False	False	False	-2958.6435546875	840.999084472656	133.097030639648	0.79485547542572	0.94977605342865	1	106.591667175293	12791
True	False	False	False	False	-2957.171875	1185.12817382813	84.2947845458984	0.439279288053513	0.908046126365662	0.202033936977386	112.868423461914	8578
True	False	False	False	False	-2955.43798828125	735.747314453125	171.917007446289	0.68163388967514	0.947372615337372	0.466836243867874	78.6128997802734	12185
True	False	False	False	False	-2954.91333007813	1164.83508300781	77.6399383544922	0.851448595523834	0.965096175670624	1	100.699996948242	7049
True	False	False	False	False	-2953.73803710938	1107.12658691406	9.98227787017822	0.687235474586487	0.9244145154953	0.47761595249176	61.3333320617676	552
True	False	False	False	False	-2953.646484375	517.407897949219	199.645553588867	0.634681344032288	0.930960297584534	0.390760332345963	96.3944473266602	17351
True	False	False	False	False	-2949.79638671875	880.295776367188	76.5307922363281	0.809509754180908	0.9591423869133	1	133.101455688477	9184
True	False	False	False	False	-2947.27221679688	897.705932617188	183.008422851563	0.772771716117859	0.945802927017212	0.774948835372925	128.987884521484	21283
True	False	False	False	False	-2947.7666015625	1030.74523925781	225.155807495117	0.744722843170166	0.954137742519379	0.629231154918671	123.566505432129	25084
True	False	False	False	False	-2943.73754882813	1149.65954589844	89.8404998779297	0.794242918491364	0.948011636734009	1	135.197525024414	10951
True	False	False	False	False	-2943.599609375	620.903015136719	208.518692016602	0.687331438064575	0.937934756278992	0.477804660797119	118.42552947998	22264
True	False	False	False	False	-2937.50341796875	964.003295898438	263.975769042969	0.723731338977814	0.954367160797119	0.562245845794678	104.949577331543	24978
True	False	False	False	False	-2938.79809570313	1198.46325683594	99.8227767944336	0.767598927021027	0.954907953739166	0.738312005996704	109.544441223145	9859
True	False	False	False	False	-2937.45166015625	697.215087890625	281.722045898438	0.562102496623993	0.908084630966187	0.30445596575737	111.637794494629	28356
True	False	False	False	False	-2934.255859375	366.103576660156	259.539215087891	0.793630421161652	0.9498650431633	1	87.5897445678711	20496
True	False	False	False	False	-2933.77490234375	1226.85693359375	189.663269042969	0.360043227672577	0.930068373680115	0.152126610279083	111.865493774414	19129
True	False	False	False	False	-2929.974609375	871.322326660156	153.061584472656	0.612421095371246	0.94262820482254	0.361193627119064	87.6666641235352	12098
True	False	False	False	False	-2928.00317382813	563.688842773438	211.846115112305	0.79720938205719	0.944436430931091	1	85.7382202148438	16376
True	False	False	False	False	-2928.7724609375	668.494445800781	194.099838256836	0.560684978961945	0.889852404594421	0.303019881248474	81.0400009155273	14182
True	False	False	False	False	-2924.765625	322.694061279297	288.376892089844	0.730667531490326	0.95252138376236	0.582304120063782	90.8192291259766	23613
True	False	False	False	False	-2916.4091796875	426.763702392578	216.282684326172	0.764171719551086	0.955339789390564	0.717627465724945	96.8717956542969	18890
True	False	False	False	False	-2915.94458007813	1196.50622558594	33.2742576599121	0.745649039745331	0.950105845928192	0.63269704580307	86.8666687011719	2606
True	False	False	False	False	-2915.7568359375	497.994842529297	270.630645751953	0.664254069328308	0.945173680782318	0.436017215251923	114.836067199707	28020
True	False	False	False	False	-2911.86059570313	779.680541992188	237.356369018555	0.645865201950073	0.923306822776794	0.406968384981155	107.182243347168	22937
True	False	False	False	False	-2906.201171875	970.489379882813	171.917007446289	0.703262507915497	0.951889395713806	0.511275053024292	85.6709671020508	13279
True	False	False	False	False	-2908.10522460938	1246.81640625	250.666076660156	0.486218422651291	0.934390842914581	0.236710608005524	143.172561645508	32357
True	False	False	False	False	-2905.67309570313	1206.20666503906	133.097030639648	0.825976252555847	0.977306544780731	1	104.425003051758	12531
True	False	False	False	False	-2905.21484375	88.9703598022461	110.914192199707	0.817231714725494	0.958134829998016	1	72.5299987792969	7253
True	False	False	False	False	-2904.68359375	1175.76916503906	395.963684082031	0.459866642951965	0.92338901758194	0.216692358255386	143.128845214844	51097
True	False	False	False	False	-2904.52221679688	1276.62072753906	12.2005615234375	0.563888907432556	0.918621897697449	0.306276768445969	117	1287
True	False	False	False	False	-2899.42431640625	745.737060546875	187.44499206543	0.684557318687439	0.955727100372314	0.472405046224594	80.686393737793	13636
True	False	False	False	False	-2902.0595703125	866.517272949219	297.250030517578	0.717170357704163	0.953245222568512	0.544714391231537	104.429107666016	27987
True	False	False	False	False	-2893.197265625	178.318557739258	231.810668945313	0.836247086524963	0.96911495923996	1	82.172248840332	17174
True	False	False	False	False	-2893.60131835938	1141.60534667969	148.625015258789	0.77451878786087	0.95690929889679	0.789397180080414	101.805969238281	13642
True	False	False	False	False	-2893.3447265625	551.061462402344	123.114753723145	0.619374692440033	0.944767236709595	0.370079636573792	64.6036071777344	7171
True	False	False	False	False	-2892.541015625	606.9384765625	194.099838256836	0.786734759807587	0.957430899143219	1	99.0914306640625	17341
True	False	False	False	False	-2893.21826171875	815.916687011719	165.262145996094	0.730507373809814	0.952538132667542	0.581821024417877	82.5906066894531	12306
True	False	False	False	False	-2892.91186523438	720.715698242188	186.335845947266	0.752402067184448	0.971881985664368	0.659794867038727	79.8095245361328	13408
True	False	False	False	False	-2891.41455078125	1016.93572998047	139.751892089844	0.676336646080017	0.941377878189087	0.457045078277588	113.420631408691	14291
True	False	False	False	False	-2891.22387695313	1227.33190917969	138.64274597168	0.768403470516205	0.962295830249786	0.74352765083313	122.935997009277	15367
True	False	False	False	False	-2889.8212890625	1092.86682128906	286.158630371094	0.74561882019043	0.946775853633881	0.63258308172226	93.9302291870117	24234
True	False	False	False	False	-2887.7275390625	306.271728515625	273.958068847656	0.844439804553986	0.965388774871826	1	91.1578979492188	22516
True	False	False	False	False	-2887.025390625	1252.43310546875	197.427261352539	0.677581369876862	0.926473796367645	0.459312260150909	126.140449523926	22453
True	False	False	False	False	-2889.298828125	1302.07019042969	17.7462711334229	0.689935445785522	0.952117681503296	0.482980132102966	122.25	1956
True	False	False	False	False	-2886.9755859375	1153.44165039063	21.0736961364746	0.765837788581848	0.95370626449585	0.727394282817841	88.8947372436523	1689
True	False	False	False	False	-2886.88598632813	646.335205078125	240.683807373047	0.672065198421478	0.947357356548309	0.449413537979126	80.4239654541016	17452
True	False	False	False	False	-2882.21020507813	690.076232910156	158.607299804688	0.724610865116119	0.963235259056091	0.564696907997131	86.0909118652344	12311
True	False	False	False	False	-2884.51220703125	1040.8076171875	198.536407470703	0.71004980802536	0.943001449108124	0.527025043964386	84.3854751586914	15105
True	False	False	False	False	-2882.72778320313	1287.97705078125	179.680999755859	0.594310820102692	0.935908436775208	0.339356482028961	139.074081420898	22530
True	False	False	False	False	-2879.03515625	471.094787597656	153.061584472656	0.76678204536438	0.962827503681183	0.733166754245758	82.3043441772461	11358
True	False	False	False	False	-2876.76928710938	390.271911621094	324.978576660156	0.844193339347839	0.967271387577057	1	94.2832794189453	27625
True	False	False	False	False	-2870.4423828125	577.918518066406	186.335845947266	0.843055665493011	0.962891519069672	1	97.625	16401
True	False	False	False	False	-2873.34423828125	1174.85559082031	583.40869140625	0.423632681369781	0.817226648330688	0.191408336162567	141.184417724609	74263
True	False	False	False	False	-2876.61254882813	1220.44958496094	75.4216537475586	0.633469998836517	0.945294797420502	0.38906329870224	135.367645263672	9205
True	False	False	False	False	-2872.1865234375	843.206604003906	163.043869018555	0.76271790266037	0.964079022407532	0.709498703479767	84.8911590576172	12479
True	False	False	False	False	-2870.57006835938	1032.81018066406	27.7285480499268	0.766682505607605	0.952098965644836	0.732549428939819	69.6399993896484	1741
True	False	False	False	False	-2870.39770507813	1330.94323730469	125.333038330078	0.422974765300751	0.940064668655396	0.190970703959465	118.734512329102	13417
True	False	False	False	False	-2865.2900390625	345.042816162109	277.285491943359	0.774268627166748	0.949337303638458	0.787245988845825	87.7200012207031	21930
True	False	False	False	False	-2868.6943359375	1308.75549316406	155.279876708984	0.664459466934204	0.933525919914246	0.436360716819763	138.221435546875	19351
True	False	False	False	False	-2866.03125	532.784912109375	118.678184509277	0.720046758651733	0.962010085582733	0.552243173122406	68.7102813720703	7352
True	False	False	False	False	-2856.81372070313	698.303527832031	153.061584472656	0.786026954650879	0.94665139913559	1	80.0072479248047	11041
True	False	False	False	False	-2856.56005859375	462.325439453125	128.660461425781	0.687648415565491	0.961540639400482	0.478429108858109	70.8017272949219	8213
True	False	False	False	False	-2854.74389648438	914.3349609375	201.863830566406	0.657674074172974	0.955531477928162	0.425246626138687	87.5659332275391	15937
True	False	False	False	False	-2854.98461914063	1270.24157714844	198.536407470703	0.812154769897461	0.963020265102386	1	88.3016738891602	15806
True	False	False	False	False	-2853.708984375	965.619323730469	188.554138183594	0.565629959106445	0.937307715415955	0.308063417673111	80.3705902099609	13663
True	False	False	False	False	-2852.30395507813	493.594482421875	144.188446044922	0.807786464691162	0.965477705001831	1	73.6153869628906	9570
True	False	False	False	False	-2848.32592773438	619.133850097656	198.536407470703	0.654427230358124	0.940581738948822	0.420092135667801	85.8268127441406	15363
True	False	False	False	False	-2851.17602539063	1015.17950439453	14.4188451766968	0.805326879024506	0.942608833312988	1	69	897
True	False	False	False	False	-2851.71728515625	1246.5400390625	166.371292114258	0.631654798984528	0.934522211551666	0.386540561914444	89.4000015258789	13410
True	False	False	False	False	-2849.3837890625	1132.490234375	517.969299316406	0.438085556030273	0.866004049777985	0.201208159327507	132.676666259766	61960
True	False	False	False	False	-2847.7294921875	663.680419921875	171.917007446289	0.774704217910767	0.972074449062347	0.791011273860931	84.3612899780273	13076
True	False	False	False	False	-2845.10791015625	794.733215332031	187.44499206543	0.784142136573792	0.948479056358337	0.923094153404236	90.8639068603516	15356
True	False	False	False	False	-2846.18676757813	1224.09252929688	160.825576782227	0.694726705551147	0.966203093528748	0.492788851261139	86.3103485107422	12515
True	False	False	False	False	-2842.693359375	1037.78247070313	235.138092041016	0.639829039573669	0.937314033508301	0.398096561431885	97.1367950439453	20593
True	False	False	False	False	-2839.23095703125	764.919128417969	350.488861083984	0.424934566020966	0.820660769939423	0.19227646291256	120.61075592041	38113
True	False	False	False	False	-2839.19116210938	1356.80187988281	551.243530273438	0.48569467663765	0.938349604606628	0.236297801136971	148.808853149414	73958
True	False	False	False	False	-2837.25	1075.22277832031	239.574661254883	0.615923285484314	0.961347579956055	0.365631848573685	88.439811706543	19103
True	False	False	False	False	-2835.6474609375	865.235900878906	249.556930541992	0.632308423519135	0.934636414051056	0.387446224689484	78.3244476318359	17623
True	False	False	False	False	-2836.0400390625	1201.41149902344	130.878753662109	0.803063333034515	0.951774656772614	1	94.5084762573242	11152
True	False	False	False	False	-2833.59204101563	1005.79858398438	235.138092041016	0.513308763504028	0.940146148204803	0.258980214595795	85.8915100097656	18209
True	False	False	False	False	-2830.96264648438	1166.25646972656	185.226699829102	0.593659222126007	0.930658042430878	0.338603228330612	91.2574844360352	15240
True	False	False	False	False	-2829.78979492188	452.575561523438	210.736968994141	0.68892914056778	0.941241025924683	0.480967491865158	94.1684188842773	17892
True	False	False	False	False	-2828.8115234375	547.489624023438	214.064392089844	0.756334066390991	0.960716724395752	0.677334189414978	98.5077743530273	19012
True	False	False	False	False	-2824.61010742188	1030.86889648438	69.8759460449219	0.807386338710785	0.962158918380737	1	130.571426391602	8226
True	False	False	False	False	-2823.99365234375	1386.08264160156	70.9850845336914	0.790355026721954	0.951331973075867	1	142.390625	9113
True	False	False	False	False	-2818.91845703125	222.857650756836	77.6399383544922	0.770017266273499	0.944935321807861	0.754476308822632	140.699996948242	9849
True	False	False	False	False	-2818.1630859375	479.1943359375	190.772415161133	0.740084707736969	0.962821066379547	0.612646222114563	92.3139572143555	15878
True	False	False	False	False	-2813.16821289063	600.359924316406	159.716445922852	0.792017757892609	0.945138275623322	1	76.7152786254883	11047
True	False	False	False	False	-2816.384765625	730.5595703125	170.807861328125	0.522303760051727	0.954915523529053	0.266803801059723	78.3376617431641	12064
True	False	False	False	False	-2809.12158203125	759.63037109375	227.374099731445	0.462558746337891	0.941741406917572	0.218670055270195	125.819511413574	25793
True	False	False	False	False	-2814.00244140625	1288.126953125	171.917007446289	0.785417377948761	0.956596493721008	1	88.0322570800781	13645
True	False	False	False	False	-2814.869140625	1357.13940429688	77.6399383544922	0.754616916179657	0.938417673110962	0.669491648674011	136.871429443359	9581
True	False	False	False	False	-2814.80249023438	1403.20581054688	141.970169067383	0.714233875274658	0.948587775230408	0.537262856960297	145.7265625	18653
True	False	False	False	False	-2812.2509765625	1249.95227050781	157.498153686523	0.859805822372437	0.973989486694336	1	77.7323913574219	11038
True	False	False	False	False	-2803.36694335938	637.425720214844	149.734161376953	0.808782637119293	0.962778031826019	1	77.5037002563477	10463
True	False	False	False	False	-2804.076171875	980.642272949219	234.028945922852	0.743987619876862	0.955087065696716	0.626518130302429	82.947868347168	17502
True	False	False	False	False	-2800.26196289063	1127.39282226563	258.430084228516	0.748913764953613	0.936916351318359	0.645372271537781	95.1072998046875	22160
True	False	False	False	False	-2801.0830078125	1426.21301269531	120.896469116211	0.783979654312134	0.935754537582397	0.918468296527863	147.284408569336	16054
True	False	False	False	False	-2795.5439453125	1195.88818359375	341.61572265625	0.331934005022049	0.799768805503845	0.13646200299263	107.237014770508	33029
True	False	False	False	False	-2792.67578125	660.513549804688	131.987884521484	0.779522478580475	0.959042251110077	0.840783715248108	84.8739471435547	10100
True	False	False	False	False	-2793.39770507813	1381.45104980469	190.772415161133	0.567792057991028	0.935733199119568	0.310298830270767	94.1162796020508	16188
True	False	False	False	False	-2791.92431640625	761.244323730469	95.3862075805664	0.61855274438858	0.952486097812653	0.369013637304306	79.9302291870117	6874
True	False	False	False	False	-2791.31274414063	1442.50390625	103.150199890137	0.783251941204071	0.974897563457489	0.900644063949585	137.913970947266	12826
True	False	False	False	False	-2788.6826171875	814.070556640625	163.043869018555	0.516582250595093	0.917589962482452	0.261801064014435	73.6938781738281	10833
True	False	False	False	False	-2787.90380859375	507.291748046875	253.993499755859	0.722456753253937	0.958515882492065	0.558738052845001	83.4759826660156	19116
True	False	False	False	False	-2787.09814453125	848.500610351563	394.854522705078	0.622558355331421	0.915767014026642	0.374249786138535	98.8455047607422	35189
True	False	False	False	False	-2785.75561523438	1157.48852539063	169.698715209961	0.841518878936768	0.964335501194	1	79.7254867553711	12198
True	False	False	False	False	-2784.8447265625	1255.36865234375	153.061584472656	0.733375728130341	0.955550789833069	0.590627431869507	72.1884078979492	9962
True	False	False	False	False	-2783.37841796875	468.216247558594	218.500961303711	0.668141841888428	0.936664342880249	0.442597985267639	88.548225402832	17444
True	False	False	False	False	-2778.63940429688	557.049194335938	169.698715209961	0.793849229812622	0.959704160690308	1	78.7189559936523	12044
True	False	False	False	False	-2769.65673828125	740.7763671875	155.279876708984	0.744004368782043	0.967536687850952	0.626579701900482	70.7285690307617	9902
True	False	False	False	False	-2776.25146484375	1006.83044433594	129.769607543945	0.67625892162323	0.938582122325897	0.456904143095016	91.5042724609375	10706
True	False	False	False	False	-2776.4130859375	1401.50720214844	230.701522827148	0.639311671257019	0.958644866943359	0.397349894046783	88.0192337036133	18308
True	False	False	False	False	-2775.74438476563	1053.92004394531	116.459907531738	0.776830792427063	0.954942405223846	0.810867488384247	88.542854309082	9297
True	False	False	False	False	-2773.95141601563	1467.96325683594	155.279876708984	0.643570005893707	0.956247448921204	0.403559476137161	136.928573608398	19170
True	False	False	False	False	-2773.32690429688	915.946655273438	118.678184509277	0.700915157794952	0.911939322948456	0.506053328514099	136.495330810547	14605
True	False	False	False	False	-2769.18603515625	1080.494140625	138.64274597168	0.574616074562073	0.952836036682129	0.317479401826859	77.9120025634766	9739
True	False	False	False	False	-2766.88720703125	1335.56225585938	170.807861328125	0.730905413627625	0.956768572330475	0.583023309707642	80.3051910400391	12367
True	False	False	False	False	-2760.41284179688	799.401062011719	148.625015258789	0.71211850643158	0.949289262294769	0.532033205032349	72.2910461425781	9687
True	False	False	False	False	-2762.62866210938	943.603576660156	385.981384277344	0.292729288339615	0.753565013408661	0.116062983870506	93.568962097168	32562
True	False	False	False	False	-2758.53442382813	1186.44470214844	235.138092041016	0.540844440460205	0.921141862869263	0.283688604831696	86.2735824584961	18290
True	False	False	False	False	-2760.52856445313	1489.15161132813	113.132476806641	0.705394387245178	0.940603137016296	0.516114771366119	134.019607543945	13670
True	False	False	False	False	-2757.99975585938	1285.6533203125	307.232330322266	0.780787229537964	0.95197057723999	0.85766339302063	88.7220230102539	24576
True	False	False	False	False	-2751.98071289063	1011.49035644531	197.427261352539	0.605700314044952	0.952943623065948	0.352879017591476	83.505615234375	14864
True	False	False	False	False	-2744.208984375	1088.80297851563	224.046676635742	0.808238804340363	0.962556600570679	1	86.8465347290039	17543
True	False	False	False	False	-2744.62133789063	1454.8974609375	218.500961303711	0.762737452983856	0.96095335483551	0.709605872631073	84.5583724975586	16658
True	False	False	False	False	-2742.63305664063	571.242614746094	137.533599853516	0.762256264686584	0.933806478977203	0.706988096237183	116.362899780273	14429
True	False	False	False	False	-2738.57568359375	984.121887207031	168.589569091797	0.585582494735718	0.927084624767303	0.329439043998718	89.8947372436523	13664
True	False	False	False	False	-2741.1728515625	1528.64562988281	368.235137939453	0.218228116631508	0.942242920398712	0.0812037140130997	104.165664672852	34583
True	False	False	False	False	-2739.35180664063	1129.49133300781	234.028945922852	0.721363544464111	0.955165922641754	0.555769979953766	85.3933639526367	18018
True	False	False	False	False	-2737.24755859375	1152.42016601563	154.17073059082	0.659713327884674	0.952527165412903	0.428537100553513	84.453239440918	11739
True	False	False	False	False	-2734.10205078125	1338.05383300781	190.772415161133	0.72429746389389	0.934598386287689	0.563820719718933	83.4883728027344	14360
True	False	False	False	False	-2730.84228515625	1033.35925292969	140.861022949219	0.752856492996216	0.946441233158112	0.661748111248016	93.5039367675781	11875
True	False	False	False	False	-2729.19677734375	1248.83813476563	409.273376464844	0.423252642154694	0.908827483654022	0.191155463457108	112.93766784668	41674
True	False	False	False	False	-2729.91918945313	1410.96826171875	196.318130493164	0.785496652126312	0.951233983039856	1	79.6327667236328	14095
True	False	False	False	False	-2727.78979492188	1173.291015625	147.515884399414	0.796800673007965	0.954752922058105	1	86.0526351928711	11445
True	False	False	False	False	-2723.94604492188	994.747924804688	150.843307495117	0.689140379428864	0.94690066576004	0.481388688087463	91.7867660522461	12483
True	False	False	False	False	-2725.85107421875	1290.11535644531	181.899276733398	0.676032900810242	0.960183620452881	0.456494778394699	91.1280517578125	14945
True	False	False	False	False	-2725.13818359375	1452.75012207031	93.1679229736328	0.604167819023132	0.923277974128723	0.351018995046616	76.5952377319336	6434
True	False	False	False	False	-2718.31640625	1207.59240722656	163.043869018555	0.72070187330246	0.959068238735199	0.553991317749023	72.8639450073242	10711
True	False	False	False	False	-2720.76586914063	1481.41589355469	186.335845947266	0.686474680900574	0.954867303371429	0.476124733686447	91.6428604125977	15396
True	False	False	False	False	-2709.4599609375	1059.20703125	248.447799682617	0.673944711685181	0.951381027698517	0.452743709087372	87.7098236083984	19647
True	False	False	False	False	-2714.2197265625	1537.23571777344	44.3656768798828	0.799694657325745	0.95525187253952	1	79.9000015258789	3196
True	False	False	False	False	-2709.99951171875	1363.13159179688	158.607299804688	0.835208594799042	0.959966003894806	1	79.4265747070313	11358
True	False	False	False	False	-2709.5537109375	1421.72180175781	247.338653564453	0.576856851577759	0.917503774166107	0.319879978895187	123.170402526855	27467
True	False	False	False	False	-2705.35961914063	1289.20227050781	192.990692138672	0.638333857059479	0.929953455924988	0.395944505929947	92.7586212158203	16140
True	False	False	False	False	-2705.134765625	1557.55090332031	127.551322937012	0.717785120010376	0.908633768558502	0.546303808689117	141.75651550293	16302
True	False	False	False	False	-2695.39624023438	1521.71252441406	398.181945800781	0.51763778924942	0.839049398899078	0.262717008590698	138.543182373047	49737
True	False	False	False	False	-2690.70166015625	1114.69787597656	275.067199707031	0.834446728229523	0.954599022865295	1	92.1895141601563	22863
True	False	False	False	False	-2686.52099609375	1196.61755371094	185.226699829102	0.750769734382629	0.95335865020752	0.652924239635468	78.1017990112305	13043
True	False	False	False	False	-2685.69555664063	1602.35339355469	430.347076416016	0.175259292125702	0.948323905467987	0.0630423352122307	101.886596679688	39532
True	False	False	False	False	-2685.60522460938	1449.1767578125	70.9850845336914	0.762108087539673	0.934086561203003	0.706189274787903	135.328125	8661
True	False	False	False	False	-2679.75073242188	1039.23291015625	19.9645557403564	0.621916890144348	0.902410805225372	0.373404234647751	56.1666679382324	1011
True	False	False	False	False	-2683.63989257813	1148.74072265625	120.896469116211	0.7624591588974	0.942367196083069	0.708087503910065	139.963302612305	15256
True	False	False	False	False	-2680.98999023438	1236.98461914063	229.592376708984	0.607132315635681	0.889968037605286	0.354628950357437	86.5942001342773	17925
True	False	False	False	False	-2671.57446289063	1329.46276855469	258.430084228516	0.72714751958847	0.94510293006897	0.571911573410034	86.2875518798828	20105
True	False	False	False	False	-2673.27270507813	1367.89721679688	187.44499206543	0.662282168865204	0.940710365772247	0.432742327451706	75.6508865356445	12785
True	False	False	False	False	-2670.00854492188	1070.54821777344	253.993499755859	0.722456753253937	0.952060401439667	0.558738052845001	85.366813659668	19549
True	False	False	False	False	-2665.91845703125	1014.14611816406	326.087738037109	0.484148174524307	0.953074872493744	0.235082536935806	92.4693908691406	27186
True	False	False	False	False	-2665.56591796875	1159.29919433594	226.264953613281	0.559348046779633	0.951239407062531	0.301672488451004	98.9362716674805	20183
True	False	False	False	False	-2664.2724609375	804.369750976563	16.6371288299561	0.714476346969604	0.930929720401764	0.53786963224411	50.533332824707	758
True	False	False	False	False	-2654.37451171875	1286.572265625	267.30322265625	0.513864815235138	0.81399929523468	0.259457319974899	83.8547744750977	20209
True	False	False	False	False	-2663.98974609375	1427.23657226563	170.807861328125	0.721253633499146	0.943368136882782	0.555473566055298	84.7142868041992	13046
True	False	False	False	False	-2663.24145507813	1401.62939453125	231.810668945313	0.697672188282013	0.951337337493896	0.49901470541954	76.5215301513672	15993
True	False	False	False	False	-2651.56396484375	1549.65954589844	244.01123046875	0.766880333423615	0.958929657936096	0.733778059482574	87.2590942382813	19197
True	False	False	False	False	-2650.533203125	1454.67541503906	190.772415161133	0.730774879455566	0.947822988033295	0.582628428936005	77.6918640136719	13363
True	False	False	False	False	-2647.38159179688	1193.89270019531	170.807861328125	0.76231050491333	0.973460555076599	0.707281649112701	82.2857131958008	12672
True	False	False	False	False	-2642.85791015625	1485.89208984375	209.627822875977	0.740658760070801	0.956914663314819	0.61463338136673	81.6137542724609	15425
True	False	False	False	False	-2640.50024414063	1103.07348632813	556.789245605469	0.305144876241684	0.827507436275482	0.122353188693523	125.35856628418	62930
True	False	False	False	False	-2640.65356445313	1240.25500488281	237.356369018555	0.524592518806458	0.896018326282501	0.268831461668015	88.415885925293	18921
True	False	False	False	False	-2639.58959960938	1148.6240234375	19.9645557403564	0.776177406311035	0.943199634552002	0.804480254650116	58.3333320617676	1050
True	False	False	False	False	-2639.17309570313	987.688720703125	271.739776611328	0.608809769153595	0.951072335243225	0.356693595647812	87.8244934082031	21517
True	False	False	False	False	-2637.54345703125	1343.97741699219	192.990692138672	0.758289515972137	0.960922718048096	0.686647415161133	81.3448257446289	14154
True	False	False	False	False	-2636.73852539063	1646.79418945313	143.079315185547	0.574649274349213	0.958117187023163	0.317514806985855	110	14190
True	False	False	False	False	-2635.5625	1511.08459472656	238.465515136719	0.67828905582428	0.947189331054688	0.460610389709473	83.2697677612305	17903
True	False	False	False	False	-2629.87182617188	1623.38293457031	75.4216537475586	0.722747147083282	0.922575652599335	0.559532701969147	143.308822631836	9745
True	False	False	False	False	-2629.25366210938	1361.89196777344	27.7285480499268	0.81305855512619	0.950671494007111	1	65.7200012207031	1643
True	False	False	False	False	-2620.44165039063	1183.19128417969	173.026138305664	0.740397691726685	0.959219574928284	0.613727450370789	83.8461532592773	13080
True	False	False	False	False	-2618.92651367188	1686.8876953125	9.98227787017822	0.461363643407822	0.89093142747879	0.217790275812149	101.888885498047	917
True	False	False	False	False	-2614.90014648438	1374.26892089844	237.356369018555	0.745965421199799	0.971607565879822	0.633893489837646	91.0186920166016	19478
True	False	False	False	False	-2614.86987304688	834.616943359375	164.153015136719	0.814018249511719	0.955326914787292	1	80.7094573974609	11945
True	False	False	False	False	-2612.63818359375	1123.97131347656	9.98227787017822	0.754574596881866	0.933233201503754	0.669301986694336	61.8888893127441	557
True	False	False	False	False	-2613.98071289063	1161.36791992188	125.333038330078	0.659990012645721	0.949323236942291	0.428986817598343	74.4778747558594	8416
True	False	False	False	False	-2608.25366210938	1065.57385253906	246.229507446289	0.568656921386719	0.949364423751831	0.311198323965073	84.0495529174805	18659
True	False	False	False	False	-2611.31298828125	1284.35046386719	220.719253540039	0.73613965511322	0.94724315404892	0.599442839622498	88.8542709350586	17682
True	False	False	False	False	-2606.94873046875	1467.375	184.117568969727	0.656136572360992	0.948092043399811	0.422793030738831	81.3192749023438	13499
True	False	False	False	False	-2603.77490234375	1343.52209472656	252.884368896484	0.329459488391876	0.781673014163971	0.135126546025276	101.026313781738	23034
True	False	False	False	False	-2602.97900390625	1150.86157226563	38.8199691772461	0.699732840061188	0.95525187253952	0.503464043140411	71.8857116699219	2516
True	False	False	False	False	-2600.01123046875	1187.49267578125	13.3097038269043	0.718682765960693	0.943570137023926	0.54864364862442	66.8333358764648	802
True	False	False	False	False	-2600.80493164063	1246.87084960938	225.155807495117	0.652487099170685	0.90047824382782	0.417060017585754	96.8374404907227	19658
True	False	False	False	False	-2596.44018554688	1528.94213867188	189.663269042969	0.811589777469635	0.956260919570923	1	79.4035110473633	13578
True	False	False	False	False	-2588.54345703125	1182.70324707031	58.7845230102539	0.612679004669189	0.908107101917267	0.361517995595932	94.6603775024414	5017
True	False	False	False	False	-2594.75024414063	1700.78894042969	114.241622924805	0.693129122257233	0.910112917423248	0.489475697278976	144	14832
True	False	False	False	False	-2589.29418945313	1425.72351074219	146.40673828125	0.842007040977478	0.96301281452179	1	71.9166641235352	9493
True	False	False	False	False	-2588.9716796875	1499.35632324219	96.4953460693359	0.728921413421631	0.923396348953247	0.57709127664566	137.390808105469	11953
True	False	False	False	False	-2586.63745117188	975.61181640625	167.480438232422	0.67883974313736	0.937195479869843	0.461624920368195	63.8013229370117	9634
True	False	False	False	False	-2580.39819335938	1126.13586425781	237.356369018555	0.693213284015656	0.950457572937012	0.489649057388306	81.4953308105469	17440
True	False	False	False	False	-2585.6083984375	1648.41223144531	55.4570960998535	0.761327385902405	0.932110965251923	0.702032923698425	72.0199966430664	3601
True	False	False	False	False	-2582.04638671875	1380.38562011719	115.350761413574	0.681263327598572	0.956162750720978	0.466138988733292	71.6826934814453	7455
True	False	False	False	False	-2581.18188476563	1480.83325195313	154.17073059082	0.738690078258514	0.942268073558807	0.60789030790329	89.3740997314453	12423
True	False	False	False	False	-2578.76293945313	1664.7890625	191.881561279297	0.700759828090668	0.955727100372314	0.505711615085602	80.3641586303711	13903
True	False	False	False	False	-2578.63940429688	1096.2900390625	155.279876708984	0.751485168933868	0.955241858959198	0.655908226966858	79.0214309692383	11063
True	False	False	False	False	-2577.74438476563	1317.71801757813	147.515884399414	0.80531108379364	0.9578537940979	1	77.0150375366211	10243
True	False	False	False	False	-2577.89819335938	1407.86791992188	92.0587844848633	0.666585028171539	0.953055143356323	0.43994265794754	72.5180740356445	6019
True	False	False	False	False	-2574.66088867188	1449.24523925781	131.987884521484	0.788231670856476	0.948927998542786	1	72.7394943237305	8656
True	False	False	False	False	-2574.1552734375	1180.75817871094	126.442184448242	0.767152667045593	0.953504741191864	0.735483109951019	81.3771896362305	9277
True	False	False	False	False	-2573.74682617188	1724.4462890625	9.98227787017822	0.687235474586487	0.936281979084015	0.47761595249176	90.6666641235352	816
True	False	False	False	False	-2570.64770507813	1159.67712402344	155.279876708984	0.699732840061188	0.950821161270142	0.503464043140411	70.3285751342773	9846
True	False	False	False	False	-2572.38916015625	1394.32055664063	70.9850845336914	0.750849604606628	0.939316868782043	0.653255343437195	136.75	8752
True	False	False	False	False	-2567.07202148438	1748.88537597656	113.132476806641	0.328907191753387	0.931538462638855	0.134829416871071	98.4117660522461	10038
True	False	False	False	False	-2566.92236328125	425.222686767578	117.569046020508	0.784229159355164	0.952677488327026	0.925705969333649	144.896224975586	15359
True	False	False	False	False	-2560.5126953125	1268.19226074219	226.264953613281	0.671239137649536	0.966467559337616	0.447963505983353	83.7009811401367	17075
True	False	False	False	False	-2560.88989257813	1495.68334960938	184.117568969727	0.74627411365509	0.959117710590363	0.635067462921143	80.6084365844727	13381
True	False	False	False	False	-2558.30346679688	1573.98486328125	231.810668945313	0.626057684421539	0.954260349273682	0.378910511732101	89.6985626220703	18747
True	False	False	False	False	-2556.59252929688	604.045532226563	72.0942230224609	0.586659908294678	0.841265559196472	0.330643445253372	124.584617614746	8098
True	False	False	False	False	-2553.5283203125	1728.35925292969	248.447799682617	0.812211155891418	0.959627151489258	1	123.214286804199	27600
True	False	False	False	False	-2549.71435546875	1658.27844238281	247.338653564453	0.649238109588623	0.945593178272247	0.412059992551804	106.502243041992	23750
True	False	False	False	False	-2548.00512695313	1212.09643554688	287.267761230469	0.321157246828079	0.739644527435303	0.130694925785065	98.1312713623047	25416
True	False	False	False	False	-2547.12939453125	1245.91455078125	154.17073059082	0.803418695926666	0.962879180908203	1	80.3740997314453	11172
True	False	False	False	False	-2544.81713867188	1332.15405273438	155.279876708984	0.751485168933868	0.952660441398621	0.655908226966858	81.9142837524414	11468
True	False	False	False	False	-2539.30859375	1436.86767578125	112.023338317871	0.614259362220764	0.900273442268372	0.363513946533203	126.455444335938	12772
True	False	False	False	False	-2540.8330078125	1759.30712890625	138.64274597168	0.648569643497467	0.947330117225647	0.411042928695679	113.311996459961	14164
True	False	False	False	False	-2536.00537109375	1170.17443847656	373.780822753906	0.608031749725342	0.964487135410309	0.355733960866928	107.240356445313	36140
True	False	False	False	False	-2536.53833007813	1783.77575683594	129.769607543945	0.356898993253708	0.936164975166321	0.150327518582344	95.538459777832	11178
True	False	False	False	False	-2534.87036132813	1360.09069824219	145.297592163086	0.738506317138672	0.960115194320679	0.607271134853363	82.6106872558594	10822
True	False	False	False	False	-2531.5380859375	1059.76000976563	114.241622924805	0.780301749706268	0.945308923721313	0.850902378559113	81.8737869262695	8433
True	False	False	False	False	-2531.51220703125	1698.98962402344	240.683807373047	0.638421416282654	0.927434086799622	0.396070033311844	109.474655151367	23756
True	False	False	False	False	-2526.46533203125	1595.38439941406	197.427261352539	0.749563694000244	0.95255035161972	0.647986531257629	77.3764038085938	13773
True	False	False	False	False	-2524.8486328125	1252.56176757813	168.589569091797	0.674550771713257	0.959872186183929	0.453826725482941	76.1118392944336	11569
True	False	False	False	False	-2521.53295898438	1380.84399414063	317.214599609375	0.661696434020996	0.954814791679382	0.43177741765976	104.419578552246	29864
True	False	False	False	False	-2516.6787109375	1081.93737792969	110.914192199707	0.739838838577271	0.943759441375732	0.6118004322052	80.3199996948242	8032
True	False	False	False	False	-2513.33740234375	1628.8662109375	143.079315185547	0.792992413043976	0.961718082427979	1	76.3565902709961	9850
True	False	False	False	False	-2512.01611328125	1113.97729492188	199.645553588867	0.632549703121185	0.955599367618561	0.387781292200089	81.3944473266602	14651
True	False	False	False	False	-2508.97338867188	1544.41979980469	229.592376708984	0.748013913631439	0.968510270118713	0.641803920269012	79.9371948242188	16547
True	False	False	False	False	-2509.01538085938	1796.55749511719	181.899276733398	0.778366804122925	0.963911414146423	0.827120900154114	136.823165893555	22439
True	False	False	False	False	-2507.26318359375	1817.50573730469	29.9468326568604	0.582133054733276	0.934611976146698	0.325619131326675	96.5185165405273	2606
True	False	False	False	False	-2503.4873046875	1149.69360351563	154.17073059082	0.783605933189392	0.959332823753357	0.908817052841187	75.0575561523438	10433
True	False	False	False	False	-2502.54028320313	1250.32348632813	179.680999755859	0.765879690647125	0.971110701560974	0.727646708488464	78.6604919433594	12743
True	False	False	False	False	-2499.14404296875	1291.62658691406	310.559753417969	0.438299983739853	0.907675564289093	0.201356321573257	86.5250015258789	24227
True	False	False	False	False	-2499.14453125	1775.51196289063	167.480438232422	0.83051860332489	0.959284722805023	1	92.4966888427734	13967
True	False	False	False	False	-2497.63696289063	406.683685302734	187.44499206543	0.60076892375946	0.929435908794403	0.346939533948898	103.207099914551	17442
True	False	False	False	False	-2496.611328125	1343.40832519531	128.660461425781	0.731921255588531	0.944650769233704	0.586120128631592	81.4396514892578	9447
True	False	False	False	False	-2495.25146484375	1225.49816894531	175.244430541992	0.640000343322754	0.959592580795288	0.398344188928604	74.8291168212891	11823
True	False	False	False	False	-2488.73046875	1497.01000976563	483.585876464844	0.654452502727509	0.929350972175598	0.420131832361221	146.396789550781	63829
True	False	False	False	False	-2491.9921875	1712.29528808594	219.610107421875	0.809059381484985	0.949967861175537	1	118.459594726563	23455
True	False	False	False	False	-2483.431640625	1830.23669433594	190.772415161133	0.399030894041061	0.858482301235199	0.175514280796051	122.75	21113
True	False	False	False	False	-2483.20556640625	1621.10974121094	120.896469116211	0.7624591588974	0.951108157634735	0.708087503910065	69.2568817138672	7549
True	False	False	False	False	-2480.38159179688	1648.32067871094	165.262145996094	0.762425720691681	0.963800668716431	0.707905888557434	70.020133972168	10433
True	False	False	False	False	-2478.341796875	1701.32092285156	16.6371288299561	0.714476346969604	0.930929720401764	0.53786963224411	62.2666664123535	934
True	False	False	False	False	-2473.33520507813	1756.39892578125	108.695907592773	0.777484655380249	0.942521870136261	0.817557096481323	77.0510177612305	7551
True	False	False	False	False	-2471.20434570313	303.469543457031	90.9496383666992	0.753896296024323	0.933187544345856	0.666286945343018	100.682929992676	8256
True	False	False	False	False	-2464.69848632813	1431.06457519531	265.084930419922	0.759836316108704	0.951855957508087	0.694332182407379	152.426773071289	36430
True	False	False	False	False	-2467.54614257813	1585.61291503906	305.014038085938	0.711370527744293	0.951733887195587	0.530210673809052	90.1672744750977	24796
True	False	False	False	False	-2453.06616210938	1158.83154296875	183.008422851563	0.680155038833618	0.957426309585571	0.464064836502075	77.5030288696289	12788
True	False	False	False	False	-2460.66284179688	1727.49780273438	171.917007446289	0.804226338863373	0.96664172410965	1	81.7677383422852	12674
True	False	False	False	False	-2458.88256835938	1754.30163574219	53.2388153076172	0.80851811170578	0.95892596244812	1	71.9791641235352	3455
True	False	False	False	False	-2454.23681640625	1791.37829589844	129.769607543945	0.615616202354431	0.947716176509857	0.365239679813385	69.8888854980469	8177
True	False	False	False	False	-2452.01806640625	1379.04272460938	116.459907531738	0.669778347015381	0.90129691362381	0.445418983697891	141.695236206055	14878
True	False	False	False	False	-2451.80126953125	1770.94226074219	62.1119499206543	0.774550676345825	0.952678680419922	0.789673984050751	74.6785736083984	4182
True	False	False	False	False	-2449.947265625	1865.50378417969	161.934722900391	0.593532741069794	0.947357475757599	0.338457256555557	131.780822753906	19240
True	False	False	False	False	-2441.19360351563	1428.3486328125	140.861022949219	0.546457886695862	0.916591346263885	0.289017885923386	78.4960632324219	9969
True	False	False	False	False	-2446.302734375	1519.61499023438	195.208984375	0.710345864295959	0.9457768201828	0.527735590934753	83.301139831543	14661
True	False	False	False	False	-2440.08544921875	1785.0751953125	24.401123046875	0.760120630264282	0.94915634393692	0.695777595043182	71.8181838989258	1580
True	False	False	False	False	-2435.63403320313	1209.41540527344	156.389007568359	0.654225051403046	0.952616155147552	0.419774502515793	78.8156051635742	11113
True	False	False	False	False	-2436.04052734375	1765.58422851563	133.097030639648	0.745649039745331	0.948550999164581	0.63269704580307	154.658340454102	18559
True	False	False	False	False	-2434.25708007813	1798.98693847656	83.1856460571289	0.69868016242981	0.945925831794739	0.501181185245514	142.279998779297	10671
True	False	False	False	False	-2434.64135742188	1824.99401855469	178.571853637695	0.535684823989868	0.927784144878387	0.278881937265396	66.7950286865234	10754
True	False	False	False	False	-2426.37646484375	1596.90966796875	155.279876708984	0.81768673658371	0.961325526237488	1	88.6285705566406	12408
True	False	False	False	False	-2424.84912109375	1890.57971191406	117.569046020508	0.762402236461639	0.962233364582062	0.707778513431549	120.433959960938	12766
True	False	False	False	False	-2423.57250976563	1541.1865234375	174.135284423828	0.538533210754395	0.925605475902557	0.281524777412415	84.1337585449219	13209
True	False	False	False	False	-2421.57592773438	1693.39038085938	249.556930541992	0.709837436676025	0.950233459472656	0.526516616344452	87.2444458007813	19630
True	False	False	False	False	-2420.107421875	1867.59143066406	208.518692016602	0.76819783449173	0.937183558940887	0.742179989814758	129.335113525391	24315
True	False	False	False	False	-2419.29614257813	1239.38513183594	189.663269042969	0.751996099948883	0.954358398914337	0.65806519985199	78.4619903564453	13417
True	False	False	False	False	-2418.58178710938	1796.49401855469	133.097030639648	0.614034116268158	0.950682938098907	0.363228559494019	72.8916702270508	8747
True	False	False	False	False	-2416.19604492188	489.400970458984	125.333038330078	0.653138935565948	0.941054940223694	0.418074816465378	67.2212371826172	7596
True	False	False	False	False	-2410.154296875	1540.54443359375	35.4925422668457	0.75548255443573	0.94477391242981	0.673407912254333	94.90625	3037
True	False	False	False	False	-2409.60327148438	1662.05346679688	181.899276733398	0.778366804122925	0.951569080352783	0.827120900154114	75.4939041137695	12381
True	False	False	False	False	-2406.79565429688	1742.02465820313	189.663269042969	0.656467795372009	0.96001672744751	0.423319727182388	69.8304061889648	11941
True	False	False	False	False	-2403.84326171875	1911.15234375	379.326538085938	0.589894831180573	0.943692624568939	0.334292769432068	177.988296508789	60872
True	False	False	False	False	-2400.28588867188	1561.72436523438	516.860168457031	0.361379146575928	0.780472993850708	0.152894735336304	124.834762573242	58173
True	False	False	False	False	-2391.1015625	1627.44995117188	168.589569091797	0.827595233917236	0.965828239917755	1	72.5131607055664	11022
True	False	False	False	False	-2390.97143554688	1868.09826660156	168.589569091797	0.788660645484924	0.953517138957977	1	88.2302627563477	13411
True	False	False	False	False	-2380.06958007813	1693.84545898438	174.135284423828	0.690429151058197	0.934344708919525	0.483973413705826	85.7006378173828	13455
True	False	False	False	False	-2380.91088867188	1759.17980957031	270.630645751953	0.438740909099579	0.946778297424316	0.201661184430122	75.4672164916992	18414
True	False	False	False	False	-2377.93237304688	1931.39599609375	159.716445922852	0.689935445785522	0.949272096157074	0.482980132102966	119.909721374512	17267
True	False	False	False	False	-2375.34301757813	1818.60168457031	139.751892089844	0.693015515804291	0.94120591878891	0.489241719245911	144.103179931641	18157
True	False	False	False	False	-2366.75122070313	1602.12585449219	100.931915283203	0.847731947898865	0.969454169273376	1	92.6373596191406	8430
True	False	False	False	False	-2369.34057617188	1909.65795898438	218.500961303711	0.60550194978714	0.953259229660034	0.352637529373169	92.8578643798828	18293
True	False	False	False	False	-2369.72924804688	1948.34411621094	105.36848449707	0.557271242141724	0.933475077152252	0.299592733383179	126.599998474121	12027
True	False	False	False	False	-2366.8466796875	1829.31652832031	137.533599853516	0.628333866596222	0.934287786483765	0.381986886262894	101.629035949707	12602
True	False	False	False	False	-2362.16162109375	1639.42004394531	171.917007446289	0.752691686153412	0.968967854976654	0.661037564277649	80.4451599121094	12469
True	False	False	False	False	-2363.5888671875	1702.62072753906	195.208984375	0.627773463726044	0.964646995067596	0.381226122379303	83.7670440673828	14743
True	False	False	False	False	-2362.25048828125	1796.67407226563	303.904907226563	0.600877642631531	0.935683131217957	0.347069054841995	97.4489059448242	26701
True	False	False	False	False	-2354.23706054688	1670.37329101563	9.98227787017822	0.661957681179047	0.925817608833313	0.432207375764847	49.6666679382324	447
True	False	False	False	False	-2357.125	1861.33935546875	164.153015136719	0.671502232551575	0.957675039768219	0.448424458503723	96.1959457397461	14237
True	False	False	False	False	-2355.57275390625	1944.26940917969	107.586769104004	0.812705516815186	0.957610249519348	1	92.4948425292969	8972
True	False	False	False	False	-2352.7958984375	1533.91479492188	238.465515136719	0.743430376052856	0.950472712516785	0.62448388338089	91.2930221557617	19628
True	False	False	False	False	-2342.04272460938	1872.48999023438	242.902084350586	0.484647452831268	0.947909712791443	0.235474273562431	100.255706787109	21956
True	False	False	False	False	-2332.478515625	1639.48132324219	221.828384399414	0.689262926578522	0.947965085506439	0.481633365154266	79.8349990844727	15967
True	False	False	False	False	-2333.94970703125	1789.02917480469	41.0382537841797	0.830802142620087	0.965447545051575	1	53.1891899108887	1968
True	False	False	False	False	-2330.84912109375	1997.91259765625	708.74169921875	0.17407500743866	0.961003541946411	0.062559463083744	112.517997741699	71899
True	False	False	False	False	-2329.9462890625	1711.82299804688	164.153015136719	0.749946892261505	0.947949707508087	0.649543106555939	85.0067596435547	12581
True	False	False	False	False	-2319.30395507813	1978.67309570313	283.940338134766	0.714233875274658	0.952649235725403	0.537262856960297	103.56640625	26513
True	False	False	False	False	-2315.91845703125	767.314880371094	103.150199890137	0.769519209861755	0.94122451543808	0.751023590564728	141.290328979492	13140
True	False	False	False	False	-2315.15405273438	1746.63452148438	165.262145996094	0.765527665615082	0.948335468769073	0.725537121295929	73.6040267944336	10967
True	False	False	False	False	-2314.58520507813	1772.70788574219	210.736968994141	0.62230783700943	0.9601891040802	0.373919248580933	79.4157867431641	15089
True	False	False	False	False	-2313.88134765625	1667.54724121094	171.917007446289	0.759923756122589	0.95129257440567	0.694775581359863	79.4258041381836	12311
True	False	False	False	False	-2312.96484375	1714.6630859375	86.513069152832	0.645403206348419	0.940522968769073	0.406278669834137	141.435897827148	11032
True	False	False	False	False	-2306.93310546875	1558.55102539063	242.902084350586	0.683456242084503	0.948495864868164	0.470293372869492	100.04109954834	21909
True	False	False	False	False	-2299.86938476563	1709.97216796875	118.678184509277	0.594533920288086	0.955098927021027	0.33961483836174	74.5140151977539	7973
True	False	False	False	False	-2302.38256835938	1856.1708984375	217.391815185547	0.761550307273865	0.96088433265686	0.703210771083832	94.8724517822266	18595
True	False	False	False	False	-2298.75122070313	1891.38269042969	210.736968994141	0.62230783700943	0.9394411444664	0.373919248580933	112.621055603027	21398
True	False	False	False	False	-2284.66235351563	1972.55163574219	267.30322265625	0.849767863750458	0.969331741333008	1	98.1369323730469	23651
True	False	False	False	False	-2276.1689453125	1903.98620605469	199.645553588867	0.714016556739807	0.938786089420319	0.536720454692841	84.6999969482422	15246
True	False	False	False	False	-2273.50366210938	1948.29553222656	199.645553588867	0.685194611549377	0.953976929187775	0.47363543510437	97.1333312988281	17484
True	False	False	False	False	-2272.37841796875	1706.318359375	176.353576660156	0.649699211120605	0.942642986774445	0.412763774394989	78.4968566894531	12481
True	False	False	False	False	-2270.99096679688	1813.5146484375	273.958068847656	0.521981358528137	0.919411420822144	0.266519397497177	97.2955474853516	24032
True	False	False	False	False	-2269.97094726563	1759.82836914063	191.881561279297	0.731196582317352	0.947479963302612	0.583906829357147	72.0462417602539	12464
True	False	False	False	False	-2262.14086914063	1689.98864746094	96.4953460693359	0.775108277797699	0.936525881290436	0.794588387012482	144.528732299805	12574
True	False	False	False	False	-2257.337890625	1563.67993164063	75.4216537475586	0.698736667633057	0.910030603408813	0.501303195953369	134.176467895508	9124
True	False	False	False	False	-2253.70361328125	1852.85754394531	199.645553588867	0.55325049161911	0.891668856143951	0.295611768960953	70.1611099243164	12629
True	False	False	False	False	-2252.560546875	2002.86389160156	259.539215087891	0.505307495594025	0.935437619686127	0.252207934856415	92.4829025268555	21641
True	False	False	False	False	-2248.33837890625	1937.85314941406	225.155807495117	0.492891639471054	0.883608937263489	0.242026850581169	86.0394058227539	17466
True	False	False	False	False	-2243.23046875	1732.79711914063	184.117568969727	0.821711361408234	0.976482093334198	1	70.4216842651367	11690
True	False	False	False	False	-2234.19189453125	1879.24536132813	199.645553588867	0.774507224559784	0.962821066379547	0.789297342300415	86.1388854980469	15505
True	False	False	False	False	-2228.44555664063	1820.45727539063	195.208984375	0.764142394065857	0.958651423454285	0.717459857463837	72.5909118652344	12776
True	False	False	False	False	-2223.33959960938	2017.19860839844	75.4216537475586	0.733056426048279	0.937371432781219	0.589630365371704	158.411758422852	10772
True	False	False	False	False	-2216.40063476563	1919.87609863281	262.866638183594	0.602895319461823	0.915853977203369	0.349484384059906	87.0548553466797	20632
True	False	False	False	False	-2208.6455078125	1969.38940429688	191.881561279297	0.639960587024689	0.948773205280304	0.398286700248718	73.4277420043945	12703
True	False	False	False	False	-2203.88940429688	2008.1982421875	181.899276733398	0.690609216690063	0.946900367736816	0.484336644411087	77.384147644043	12691
True	False	False	False	False	-2192.85229492188	1785.90222167969	13.3097038269043	0.743378639221191	0.931919693946838	0.624296009540558	44.6666679382324	536
True	False	False	False	False	-2191.93017578125	1824.25170898438	171.917007446289	0.696822226047516	0.951671838760376	0.497202187776566	81.2129058837891	12588
True	False	False	False	False	-2181.2373046875	1878.04870605469	195.208984375	0.788230717182159	0.959688365459442	1	77.9545440673828	13720
True	False	False	False	False	-2176.64404296875	1964.21960449219	166.371292114258	0.659645676612854	0.950943887233734	0.428427338600159	76.4599990844727	11469
True	False	False	False	False	-2157.2470703125	1831.47741699219	207.409545898438	0.579152941703796	0.898127734661102	0.322362393140793	69.5133666992188	12999
True	False	False	False	False	-2161.38696289063	1912.0439453125	256.211791992188	0.637944161891937	0.955676555633545	0.395386517047882	79.3203430175781	18323
True	False	False	False	False	-2159.74951171875	2015.46618652344	211.846115112305	0.692555069923401	0.952242016792297	0.488295674324036	71.1256561279297	13585
True	False	False	False	False	-2155.15283203125	1864.33605957031	128.660461425781	0.789452075958252	0.955317556858063	1	85.1465530395508	9877
True	False	False	False	False	-2151.7138671875	1945.07666015625	235.138092041016	0.668824553489685	0.950280129909515	0.443771183490753	90.9386825561523	19279
True	False	False	False	False	-2138.79028320313	847.238159179688	302.795745849609	0.380026459693909	0.763015151023865	0.16385605931282	70.9304046630859	19364
True	False	False	False	False	-2135.44213867188	1984.72692871094	179.680999755859	0.587402701377869	0.94625324010849	0.331477046012878	71.7530899047852	11624
True	False	False	False	False	-2124.5634765625	1824.89489746094	202.97297668457	0.74776703119278	0.947693586349487	0.640835285186768	91.9617462158203	16829
True	False	False	False	False	-2113.1953125	856.161682128906	17.7462711334229	0.419238984584808	0.799953699111938	0.188499227166176	38.5625	617
True	False	False	False	False	-2112.07006835938	1956.29626464844	234.028945922852	0.663554668426514	0.955175936222076	0.434850960969925	80.5876770019531	17004
True	False	False	False	False	-2107.10034179688	1774.80895996094	270.630645751953	0.85745632648468	0.963854730129242	1	83.5204925537109	20379
True	False	False	False	False	-2106.12426757813	1882.43200683594	196.318130493164	0.752018332481384	0.968654334545135	0.658159613609314	85.7231674194336	15173
True	False	False	False	False	-2101.462890625	1717.17138671875	265.084930419922	0.708396434783936	0.946473360061646	0.523094713687897	118.682006835938	28365
True	False	False	False	False	-2097.32495117188	1927.27807617188	88.7313537597656	0.735508561134338	0.934006631374359	0.597400009632111	86.8625030517578	6949
True	False	False	False	False	-2094.8232421875	1912.90893554688	166.371292114258	0.587824404239655	0.910137891769409	0.331951409578323	165.446670532227	24817
True	False	False	False	False	-2084.509765625	1905.50256347656	55.4570960998535	0.774352729320526	0.949926197528839	0.787966012954712	88.9400024414063	4447
True	False	False	False	False	-2080.70092773438	1980.51403808594	217.391815185547	0.623129367828369	0.956937313079834	0.375004708766937	116.642860412598	22862
True	False	False	False	False	-2076.99340820313	378.482391357422	102.041061401367	0.845834851264954	0.969654679298401	1	164.043472290039	15092
True	False	False	False	False	-2067.30590820313	1794.22497558594	241.792938232422	0.747772216796875	0.951713144779205	0.640855550765991	84.7981643676758	18486
True	False	False	False	False	-2063.73388671875	1862.13159179688	217.391815185547	0.774715423583984	0.955610871315002	0.7911097407341	85.1224517822266	16684
True	False	False	False	False	-2056.67651367188	1915.88256835938	252.884368896484	0.553592562675476	0.893158495426178	0.295948147773743	99.1052627563477	22596
True	False	False	False	False	-2043.11303710938	1707.9189453125	269.521484375	0.537759482860565	0.928927481174469	0.280804306268692	80.0740737915039	19458
True	False	False	False	False	-2046.61535644531	1764.69970703125	215.173538208008	0.809731006622314	0.956207931041718	1	90.2628860473633	17511
True	False	False	False	False	-2034.98815917969	1996.90502929688	215.173538208008	0.723656356334686	0.959500968456268	0.562038123607635	81.8402099609375	15877
True	False	False	False	False	-2013.54675292969	1928.11315917969	217.391815185547	0.683220624923706	0.936217129230499	0.469843715429306	84.9642868041992	16653
True	False	False	False	False	-2006.49169921875	1841.900390625	204.082122802734	0.767992258071899	0.962233126163483	0.740843117237091	97.9402160644531	18021
True	False	False	False	False	-1999.44750976563	1923.87622070313	11.0914192199707	0.69836014509201	0.927715241909027	0.500491261482239	47.5999984741211	476
True	False	False	False	False	-1999.24011230469	1923.2041015625	18.8554134368896	0.685223281383514	0.945084035396576	0.473690927028656	45.8823547363281	780
True	False	False	False	False	-1990.25549316406	1860.37255859375	26.6194076538086	0.780536234378815	0.942926585674286	0.854119598865509	46.4583320617676	1115
True	False	False	False	False	-1986.54138183594	1961.79321289063	211.846115112305	0.832375288009644	0.9682537317276	1	82.9947662353516	15852
True	False	False	False	False	-1979.02917480469	1991.04357910156	176.353576660156	0.641732931137085	0.957405090332031	0.400862574577332	84.0691833496094	13367
True	False	False	False	False	-1984.92639160156	2023.14477539063	198.536407470703	0.787177205085754	0.956229090690613	1	63.1899452209473	11311
True	False	False	False	False	-1977.7119140625	1034.99963378906	88.7313537597656	0.759382247924805	0.946397602558136	0.692045390605927	138.850006103516	11108
True	False	False	False	False	-1971.51135253906	1845.35607910156	32.1651153564453	0.759870648384094	0.948771238327026	0.694506108760834	45.2758636474609	1313
True	False	False	False	False	-1960.10974121094	1895.59765625	23.2919807434082	0.772283971309662	0.947545111179352	0.771135985851288	46.9047622680664	985
True	False	False	False	False	-1960.2939453125	1954.71472167969	90.9496383666992	0.740094006061554	0.956003665924072	0.612678289413452	161.878051757813	13274
True	False	False	False	False	-1951.99792480469	1919.921875	19.9645557403564	0.798721373081207	0.951427280902863	1	45.6111106872559	821
True	False	False	False	False	-1953.49719238281	1986.236328125	189.663269042969	0.637862026691437	0.953804969787598	0.395269066095352	74.7777786254883	12787
True	False	False	False	False	-1943.81433105469	2011.73303222656	156.389007568359	0.738854289054871	0.940766513347626	0.608445107936859	85.7092208862305	12085
True	False	False	False	False	-1924.380859375	1906.5234375	11.0914192199707	0.69836014509201	0.927715241909027	0.500491261482239	42.5999984741211	426
True	False	False	False	False	-1912.8828125	835.695617675781	11.0914192199707	0.763594925403595	0.936281979084015	0.714360892772675	42.0999984741211	421
True	False	False	False	False	-2280.91040039063	2031.37585449219	120.896469116211	0.80642431974411	0.960166454315186	1	112.541282653809	12267
True	False	False	False	False	-2277.48022460938	2047.12866210938	46.5839614868164	0.604167819023132	0.924595832824707	0.351018995046616	115.523811340332	4852
True	False	False	False	False	-2258.18579101563	2051.70849609375	136.424453735352	0.669698774814606	0.957634031772614	0.445281118154526	158.593490600586	19507
True	False	False	False	False	-2246.4404296875	2030.06384277344	236.24723815918	0.827603161334991	0.963102042675018	1	107.74178314209	22949
True	False	False	False	False	-2235.22241210938	2084.212890625	353.816284179688	0.332613825798035	0.965479254722595	0.136830061674118	113.15673828125	36097
True	False	False	False	False	-2190.83227539063	2097.41650390625	362.689422607422	0.497185170650482	0.873768389225006	0.245503976941109	165.235473632813	54032
True	False	False	False	False	-2184.30712890625	2127.36840820313	236.24723815918	0.420955061912537	0.948312520980835	0.189631700515747	116.413146972656	24796
True	False	False	False	False	-2170.111328125	2050.81665039063	289.486053466797	0.343324393033981	0.850639402866364	0.142697930335999	132.704986572266	34636
True	False	False	False	False	-2154.0009765625	2135.81689453125	208.518692016602	0.419859498739243	0.8438760638237	0.188908159732819	158.872344970703	29868
True	False	False	False	False	-2145.7470703125	2083.4345703125	14.4188451766968	0.666414141654968	0.947792708873749	0.43965283036232	45.461540222168	591
True	False	False	False	False	-2127.02978515625	2026.2470703125	163.043869018555	0.747895479202271	0.968236327171326	0.641338706016541	79.3469390869141	11664
True	False	False	False	False	-2116.86962890625	2181.6181640625	606.700622558594	0.214684844017029	0.950105607509613	0.0796568244695663	117.371116638184	64202
True	False	False	False	False	-2112.53466796875	2036.49755859375	88.7313537597656	0.691018760204315	0.910853326320648	0.485164731740952	167.774993896484	13422
True	False	False	False	False	-2063.83520507813	2209.9443359375	240.683807373047	0.462691575288773	0.919958591461182	0.218768000602722	177.046081542969	38419
True	False	False	False	False	-2037.91857910156	2080.08740234375	13.3097038269043	0.80851811170578	0.94014710187912	1	47.4166679382324	569
True	False	False	False	False	-2020.43920898438	2036.42016601563	13.3097038269043	0.743378639221191	0.942608833312988	0.624296009540558	45.25	543
True	False	False	False	False	-1995.21850585938	2123.40747070313	318.32373046875	0.760380327701569	0.953900218009949	0.697107017040253	83.8397216796875	24062
True	False	False	False	False	-1992.5771484375	2218.57104492188	13.3097038269043	0.769369602203369	0.941614151000977	0.75	46.1666679382324	554
True	False	False	False	False	-1990.79309082031	2075.43408203125	109.805053710938	0.732440412044525	0.965390563011169	0.587718963623047	78.4444427490234	7766
True	False	False	False	False	-1978.40283203125	2284.54296875	1389.7548828125	0.104009062051773	0.959567308425903	0.0354993976652622	120.988830566406	151599
True	False	False	False	False	-1977.18017578125	2252.87573242188	256.211791992188	0.570123434066772	0.913350522518158	0.312730401754379	89.4805221557617	20670
True	False	False	False	False	-1968.19592285156	2202.82080078125	305.014038085938	0.81510055065155	0.961159765720367	1	108.167274475098	29746
True	False	False	False	False	-1958.10791015625	2066.20629882813	143.079315185547	0.813946902751923	0.959802567958832	1	83.6356582641602	10789
True	False	False	False	False	-1955.21447753906	2042.39367675781	186.335845947266	0.823659300804138	0.953054070472717	1	63.4642868041992	10662
True	False	False	False	False	-1939.60192871094	2310.99951171875	889.531860351563	0.0974759161472321	0.947651147842407	0.0331166312098503	86.8354110717773	69642
True	False	False	False	False	-1933.30126953125	2143.08154296875	217.391815185547	0.725042045116425	0.938203155994415	0.565907895565033	125.280609130859	24555
True	False	False	False	False	-1926.61767578125	2087.33227539063	237.356369018555	0.682536005973816	0.963139891624451	0.468541741371155	90.7897186279297	19429
True	False	False	False	False	-1924.10717773438	2113.830078125	221.828384399414	0.485607534646988	0.822488009929657	0.23622915148735	120.080001831055	24016
True	False	False	False	False	-1916.78100585938	2031.79479980469	208.518692016602	0.701275229454041	0.952718555927277	0.506847262382507	74.5531921386719	14016
True	False	False	False	False	-1904.85229492188	2186.85131835938	241.792938232422	0.777583062648773	0.943385660648346	0.818591237068176	119.922019958496	26143
True	False	False	False	False	-1908.01037597656	2281.04174804688	214.064392089844	0.70803701877594	0.927027344703674	0.522248446941376	97.7927474975586	18874
True	False	False	False	False	-53.6798248291016	-3552.26831054688	110.914192199707	0.699503779411316	0.949004113674164	0.502965569496155	90.9599990844727	9096
True	False	False	False	False	-308.296569824219	-3547.919921875	89.8404998779297	0.754574596881866	0.945294797420502	0.669301986694336	98.4197540283203	7972
True	False	False	False	False	-472.4033203125	-3533.32202148438	77.6399383544922	0.792614340782166	0.959860801696777	1	92.8000030517578	6496
True	False	False	False	False	-495.947784423828	-3529.73217773438	97.6044921875	0.846573948860168	0.968959093093872	1	83.3295440673828	7333
True	False	False	False	False	-630.0361328125	-3506.91796875	179.680999755859	0.751662850379944	0.954329788684845	0.656655788421631	113.827163696289	18440
True	False	False	False	False	-782.258605957031	-3483.55053710938	114.241622924805	0.827207922935486	0.956243515014648	1	112.592231750488	11597
True	False	False	False	False	-850.3115234375	-3472.16748046875	92.0587844848633	0.695407807826996	0.944863319396973	0.494214832782745	95.7951812744141	7951
True	False	False	False	False	-810.060607910156	-3470.96337890625	242.902084350586	0.74275666475296	0.935267627239227	0.622049152851105	110.671234130859	24237
True	False	False	False	False	-911.225708007813	-3458.15185546875	95.3862075805664	0.776196181774139	0.952544748783112	0.804659724235535	126.720932006836	10898
True	False	False	False	False	-963.097961425781	-3433.36962890625	163.043869018555	0.781204581260681	0.944776117801666	0.86380922794342	171.482986450195	25208
True	False	False	False	False	-1049.55297851563	-3417.75244140625	221.828384399414	0.608177602291107	0.907954394817352	0.355913579463959	161.934997558594	32387
True	False	False	False	False	-1126.5166015625	-3392.56567382813	138.64274597168	0.776717782020569	0.950534105300903	0.809742450714111	114.160003662109	14270
True	False	False	False	False	-1207.21032714844	-3381.84643554688	23.2919807434082	0.440168499946594	0.93917053937912	0.2026506960392	113.523811340332	2384
True	False	False	False	False	-1222.20654296875	-3359.2021484375	145.297592163086	0.858129799365997	0.964554309844971	1	135.809158325195	17791
True	False	False	False	False	-1305.13952636719	-3344.50219726563	28.8376903533936	0.487080365419388	0.928187370300293	0.237391352653503	114.576919555664	2979
True	False	False	False	False	-1313.74035644531	-3341.98120117188	9.98227787017822	0.606388568878174	0.91785192489624	0.353718668222427	116.444442749023	1048
True	False	False	False	False	-1359.33093261719	-3306.25854492188	128.660461425781	0.731921255588531	0.948062121868134	0.586120128631592	119.706893920898	13886
True	False	False	False	False	-1391.04931640625	-3296.27734375	96.4953460693359	0.836953818798065	0.964746832847595	1	112.356323242188	9775
True	False	False	False	False	-1459.2587890625	-3280.1826171875	38.8199691772461	0.448547959327698	0.917090177536011	0.208533927798271	113.34285736084	3967
True	False	False	False	False	-1502.69750976563	-3260.07592773438	68.7667999267578	0.358359426259995	0.932701468467712	0.151161640882492	113.935485839844	7064
True	False	False	False	False	-1551.78283691406	-3236.18579101563	102.041061401367	0.275585204362869	0.923639535903931	0.107618346810341	111.706520080566	10277
True	False	False	False	False	-1577.25024414063	-3214.05712890625	46.5839614868164	0.678057432174683	0.937961339950562	0.460184723138809	122.642860412598	5151
True	False	False	False	False	-1608.11828613281	-3207.8134765625	41.0382537841797	0.380194962024689	0.900302350521088	0.163957208395004	109.891891479492	4066
True	False	False	False	False	-1631.60998535156	-3184.97924804688	151.952453613281	0.67167454957962	0.94631028175354	0.448726803064346	135.211685180664	18524
True	False	False	False	False	-1669.68981933594	-3160.9326171875	231.810668945313	0.559285819530487	0.915518701076508	0.301609963178635	132.937805175781	27784
True	False	False	False	False	-1749.75708007813	-3130.97290039063	43.256534576416	0.262446969747543	0.895154356956482	0.101326733827591	107.153846740723	4179
True	False	False	False	False	-1813.10131835938	-3091.74658203125	19.9645557403564	0.725530564785004	0.945084035396576	0.56728732585907	104.444442749023	1880
True	False	False	False	False	-1791.00524902344	-3090.24340820313	147.515884399414	0.757547676563263	0.949892580509186	0.683063745498657	122.360900878906	16274
True	False	False	False	False	-1830.69641113281	-3069.36328125	214.064392089844	0.420545607805252	0.905458807945251	0.189361050724983	145.207260131836	28025
True	False	False	False	False	-1848.97094726563	-3055.71728515625	104.259346008301	0.826755940914154	0.960596144199371	1	140.521270751953	13209
True	False	False	False	False	-1878.32641601563	-3003.4287109375	196.318130493164	0.778381943702698	0.943400025367737	0.827291071414948	118.112991333008	20906
True	False	False	False	False	-1877.09875488281	-2966.61059570313	189.663269042969	0.364609479904175	0.802014052867889	0.154761373996735	88.8771896362305	15198
True	False	False	False	False	-1879.61828613281	-2815.94604492188	341.61572265625	0.507202863693237	0.908390164375305	0.25379678606987	99.2305221557617	30563
True	False	False	False	False	-1878.22106933594	-2675.02465820313	218.500961303711	0.55196076631546	0.960744082927704	0.294347196817398	80.6395950317383	15886
True	False	False	False	False	-1879.33483886719	-2570.86059570313	232.919815063477	0.60689902305603	0.952808856964111	0.354343086481094	79.6857147216797	16734
True	False	False	False	False	-1875.22778320313	-2625.1982421875	312.778015136719	0.812500059604645	0.961706101894379	1	98.3226928710938	27727
True	False	False	False	False	-1872.91052246094	-2762.10595703125	409.273376464844	0.549751758575439	0.83061945438385	0.292195081710815	106.311653137207	39229
True	False	False	False	False	-1869.59741210938	-3042.0732421875	134.206176757813	0.709787547588348	0.929324090480804	0.526397407054901	147.570251464844	17856
True	False	False	False	False	-1823.37670898438	-3034.58715820313	167.480438232422	0.730378448963165	0.955119788646698	0.581432998180389	103.62914276123	15648
True	False	False	False	False	-1865.18432617188	-2854.00146484375	157.498153686523	0.781017482280731	0.959831178188324	0.861013054847717	85.8521118164063	12191
True	False	False	False	False	-1860.73547363281	-3000.09838867188	86.513069152832	0.812731087207794	0.958927392959595	1	108.679489135742	8477
True	False	False	False	False	-1841.22106933594	-2965.3779296875	151.952453613281	0.800164878368378	0.945977628231049	1	112.197082519531	15371
True	False	False	False	False	-1859.97265625	-2928.86547851563	237.356369018555	0.731619894504547	0.95724618434906	0.585197150707245	110.130844116211	23568
True	False	False	False	False	-1855.24841308594	-2892.47509765625	205.191253662109	0.684350907802582	0.946161210536957	0.472007870674133	97.4972991943359	18037
True	False	False	False	False	-1856.529296875	-2792.1376953125	167.480438232422	0.700623989105225	0.942548334598541	0.505413234233856	108.536422729492	16389
True	False	False	False	False	-1856.82434082031	-2682.5458984375	167.480438232422	0.67011296749115	0.948373019695282	0.445999622344971	86.4503326416016	13054
True	False	False	False	False	-1849.65881347656	-2608.06494140625	250.666076660156	0.669864416122437	0.943193256855011	0.445568263530731	83.5088500976563	18873
True	False	False	False	False	-1848.19860839844	-2832.23461914063	177.462707519531	0.749354422092438	0.949959397315979	0.647141218185425	101.849998474121	16296
True	False	False	False	False	-1815.318359375	-2785.61743164063	199.645553588867	0.583076596260071	0.928325295448303	0.326658576726913	100.833335876465	18150
True	False	False	False	False	-1843.82434082031	-2719.31323242188	472.494476318359	0.51126766204834	0.83171933889389	0.257236301898956	158.462448120117	67505
True	False	False	False	False	-1834.59814453125	-2670.42944335938	117.569046020508	0.807007014751434	0.965534448623657	1	105.764152526855	11211
True	False	False	False	False	-1827.80578613281	-2752.98901367188	236.24723815918	0.505463778972626	0.896311283111572	0.252338618040085	99.0375595092773	21095
True	False	False	False	False	-1824.76611328125	-2651.74389648438	283.940338134766	0.45393443107605	0.854497969150543	0.212385386228561	104.375	26720
True	False	False	False	False	-1827.71887207031	-2316.939453125	18.8554134368896	0.786078751087189	0.950416266918182	1	41.705883026123	709
True	False	False	False	False	-1812.34533691406	-3054.87280273438	160.825576782227	0.645923554897308	0.967411816120148	0.407055705785751	96.6620712280273	14016
True	False	False	False	False	-1806.88354492188	-2922.91259765625	218.500961303711	0.812063872814178	0.960852682590485	1	87.2233505249023	17183
True	False	False	False	False	-1810.30932617188	-2707.26733398438	163.043869018555	0.74487966299057	0.95153135061264	0.629814207553864	100.625846862793	14792
True	False	False	False	False	-1802.11120605469	-2820.5048828125	250.666076660156	0.630534589290619	0.902352452278137	0.384995698928833	96.3893814086914	21784
True	False	False	False	False	-1801.37817382813	-3072.40600585938	202.97297668457	0.671351134777069	0.937878489494324	0.448159635066986	100.049179077148	18309
True	False	False	False	False	-1777.33178710938	-3043.60717773438	161.934722900391	0.823068141937256	0.967117547988892	1	175	25550
True	False	False	False	False	-1790.64990234375	-2978.58227539063	143.079315185547	0.792992413043976	0.952194273471832	1	108.193801879883	13957
True	False	False	False	False	-1799.07250976563	-2957.02612304688	175.244430541992	0.749889969825745	0.953809857368469	0.649311125278473	91.6329116821289	14478
True	False	False	False	False	-1794.67956542969	-2861.375	329.415161132813	0.738026559352875	0.951013803482056	0.60566234588623	116.545455932617	34614
True	False	False	False	False	-1793.42651367188	-2742.107421875	194.099838256836	0.552095770835876	0.880663990974426	0.29447928071022	109.81714630127	19218
True	False	False	False	False	-1790.181640625	-2663.05126953125	196.318130493164	0.723250091075897	0.938760578632355	0.560915350914001	84.96044921875	15038
True	False	False	False	False	-1785.79760742188	-2785.49877929688	34.3833999633789	0.812275528907776	0.95572304725647	1	58.5483856201172	1815
True	False	False	False	False	-1778.36511230469	-2994.61840820313	147.515884399414	0.848385870456696	0.965022087097168	1	86.4360885620117	11496
True	False	False	False	False	-1774.42602539063	-2771.23828125	316.10546875	0.708207309246063	0.934514701366425	0.522649049758911	88.7333297729492	25289
True	False	False	False	False	-1767.689453125	-2666.818359375	137.533599853516	0.716718852519989	0.944320023059845	0.543553650379181	87.2177429199219	10815
True	False	False	False	False	-1764.37915039063	-3100.42993164063	261.757507324219	0.451877892017365	0.871205508708954	0.210908338427544	127.004234313965	29973
True	False	False	False	False	-1723.01342773438	-3046.85668945313	202.97297668457	0.830303430557251	0.956532716751099	1	86.6557388305664	15858
True	False	False	False	False	-1755.09240722656	-2958.39721679688	190.772415161133	0.696709215641022	0.956859290599823	0.496962159872055	106.924415588379	18391
True	False	False	False	False	-1763.68542480469	-2711.90551757813	159.716445922852	0.619605779647827	0.927517235279083	0.370380163192749	121.951385498047	17561
True	False	False	False	False	-1759.86889648438	-2919.32641601563	196.318130493164	0.803080379962921	0.961822032928467	1	114.090393066406	20194
True	False	False	False	False	-1749.53735351563	-2869.31616210938	291.704345703125	0.773755013942719	0.960339069366455	0.782918810844421	119.600761413574	31455
True	False	False	False	False	-1758.19970703125	-2800.30810546875	212.955261230469	0.688135504722595	0.936580955982208	0.479391545057297	97.6458358764648	18748
True	False	False	False	False	-1755.70251464844	-2739.77221679688	178.571853637695	0.835357666015625	0.965360343456268	1	87.5341644287109	14093
True	False	False	False	False	-1746.32006835938	-3014.96948242188	191.881561279297	0.76079136133194	0.957897365093231	0.699229896068573	85.1271667480469	14727
True	False	False	False	False	-1715.54321289063	-3006.19311523438	269.521484375	0.725650608539581	0.942999541759491	0.567627549171448	98.6296310424805	23967
True	False	False	False	False	-1744.66296386719	-2842.70483398438	133.097030639648	0.807529091835022	0.953408420085907	1	180.491668701172	21659
True	False	False	False	False	-1745.57165527344	-2770.6298828125	209.627822875977	0.795885026454926	0.964374125003815	1	105.439155578613	19928
True	False	False	False	False	-1745.34655761719	-2670.69091796875	135.315322875977	0.697876751422882	0.945979654788971	0.499452769756317	82.2622985839844	10036
True	False	False	False	False	-1744.41528320313	-2828.435546875	302.795745849609	0.403704524040222	0.901548743247986	0.178461506962776	138.095245361328	37700
True	False	False	False	False	-1740.91528320313	-2611.67993164063	169.698715209961	0.742979526519775	0.943060159683228	0.622851550579071	90.4444427490234	13838
True	False	False	False	False	-1730.10534667969	-2971.09790039063	218.500961303711	0.765435755252838	0.943640291690826	0.72499030828476	105.045684814453	20694
True	False	False	False	False	-1718.36157226563	-2793.70263671875	280.612915039063	0.483228653669357	0.893194198608398	0.234362617135048	147.335968017578	37276
True	False	False	False	False	-1725.49890136719	-2699.54370117188	186.335845947266	0.639514982700348	0.940467655658722	0.397643029689789	103.416664123535	17374
True	False	False	False	False	-1715.43688964844	-3136.0791015625	318.32373046875	0.428522080183029	0.93003123998642	0.194683447480202	139.372817993164	40000
True	False	False	False	False	-1673.46667480469	-3111.22778320313	206.300399780273	0.744219899177551	0.944472789764404	0.627371728420258	98.6935501098633	18357
True	False	False	False	False	-1714.80737304688	-2742.53662109375	160.825576782227	0.778323948383331	0.958474338054657	0.826640605926514	117.482757568359	17035
True	False	False	False	False	-1713.28479003906	-3093.21606445313	168.589569091797	0.718603193759918	0.961028873920441	0.548435270786285	101.269737243652	15393
True	False	False	False	False	-1691.10632324219	-3087.82836914063	137.533599853516	0.770503997802734	0.942941963672638	0.757918477058411	87.3628997802734	10833
True	False	False	False	False	-1686.36328125	-2999.92260742188	127.551322937012	0.836821675300598	0.965676367282867	1	167.860870361328	19304
True	False	False	False	False	-1713.1865234375	-2764.12573242188	176.353576660156	0.76180374622345	0.95830512046814	0.704558432102203	112.006286621094	17809
True	False	False	False	False	-1703.40881347656	-2901.00341796875	575.644653320313	0.430009305477142	0.847233772277832	0.195687681436539	117.965316772461	61224
True	False	False	False	False	-1687.11145019531	-2850.390625	166.371292114258	0.825018525123596	0.966974079608917	1	104.919998168945	15738
True	False	False	False	False	-1699.95166015625	-2819.85717773438	305.014038085938	0.80062997341156	0.95766669511795	1	108.51636505127	29842
True	False	False	False	False	-1696.14575195313	-2720.087890625	195.208984375	0.698149502277374	0.95004791021347	0.500038266181946	106.590911865234	18760
True	False	False	False	False	-1684.80187988281	-3068.59033203125	174.135284423828	0.655297756195068	0.949985563755035	0.421464145183563	78.9490432739258	12395
True	False	False	False	False	-1666.84509277344	-3001.82934570313	160.825576782227	0.618343532085419	0.947321832180023	0.368743002414703	90.5241394042969	13126
True	False	False	False	False	-1678.31579589844	-2881.87475585938	226.264953613281	0.809218764305115	0.954603433609009	1	94.7107849121094	19321
True	False	False	False	False	-1673.61206054688	-2763.66137695313	286.158630371094	0.695325613021851	0.960734248161316	0.494042277336121	97.8565902709961	25247
True	False	False	False	False	-1666.49609375	-2671.748046875	158.607299804688	0.78651762008667	0.967520534992218	1	107.097900390625	15315
True	False	False	False	False	-1661.64709472656	-2937.54638671875	208.518692016602	0.730466604232788	0.961993157863617	0.581698298454285	111.489364624023	20960
True	False	False	False	False	-1656.03466796875	-3182.73657226563	28.8376903533936	0.457354366779327	0.875142335891724	0.214859873056412	108.461540222168	2820
True	False	False	False	False	-1590.44616699219	-3159.97094726563	19.9645557403564	0.776177406311035	0.943199634552002	0.804480254650116	57.1111106872559	1028
True	False	False	False	False	-1635.88366699219	-3126.93994140625	240.683807373047	0.472841441631317	0.841572463512421	0.226361602544785	93.165901184082	20217
True	False	False	False	False	-1651.23083496094	-3052.73315429688	232.919815063477	0.701010346412659	0.929789245128632	0.506262958049774	105.880950927734	22235
True	False	False	False	False	-1638.23266601563	-2791.83178710938	301.686614990234	0.777960956096649	0.951106071472168	0.822637975215912	102.242645263672	27810
True	False	False	False	False	-1637.75036621094	-2957.85498046875	305.014038085938	0.440952628850937	0.843276381492615	0.20319576561451	119.170906066895	32772
True	False	False	False	False	-1636.7001953125	-2838.61791992188	170.807861328125	0.714543700218201	0.938411235809326	0.538038432598114	94.9350662231445	14620
True	False	False	False	False	-1629.14465332031	-2742.65307617188	148.625015258789	0.648150444030762	0.959856271743774	0.410407185554504	89.6492538452148	12013
True	False	False	False	False	-1621.5166015625	-2829.06909179688	38.8199691772461	0.80919873714447	0.951878786087036	1	59.4857139587402	2082
True	False	False	False	False	-1621.10144042969	-3092.4453125	316.10546875	0.703399062156677	0.944430708885193	0.511582255363464	164.399993896484	46854
True	False	False	False	False	-1619.96081542969	-3008.2802734375	220.719253540039	0.856260776519775	0.975256383419037	1	88.8492431640625	17681
True	False	False	False	False	-1621.05102539063	-2883.357421875	202.97297668457	0.696614563465118	0.9404376745224	0.496761292219162	102.672134399414	18789
True	False	False	False	False	-1610.52819824219	-2809.77294921875	15.5279874801636	0.774550676345825	0.945763468742371	0.789673984050751	50.5	707
True	False	False	False	False	-1608.13488769531	-3150.5634765625	160.825576782227	0.781567513942719	0.957081913948059	0.869442224502563	103.531036376953	15012
True	False	False	False	False	-1598.28857421875	-3082.73876953125	222.937530517578	0.454757302999496	0.797342300415039	0.212978675961494	108.726371765137	21854
True	False	False	False	False	-1605.51806640625	-2920.28491210938	215.173538208008	0.633352041244507	0.936883270740509	0.388898640871048	101.582473754883	19707
True	False	False	False	False	-1604.18225097656	-3035.31274414063	147.515884399414	0.673938751220703	0.944284498691559	0.452733039855957	97.2857131958008	12939
True	False	False	False	False	-1599.43933105469	-3016.69946289063	56.5662384033203	0.789839804172516	0.955270767211914	1	85.4117660522461	4356
True	False	False	False	False	-1584.61596679688	-2979.28125	126.442184448242	0.64266961812973	0.907298147678375	0.402234256267548	170.736846923828	19464
True	False	False	False	False	-1593.51818847656	-2734.24291992188	140.861022949219	0.637309908866882	0.925420761108398	0.39448082447052	85.7480316162109	10890
True	False	False	False	False	-1582.24560546875	-2997.31884765625	354.925415039063	0.482889860868454	0.920633018016815	0.234097823500633	168.290618896484	53853
True	False	False	False	False	-1582.09033203125	-2838.45971679688	228.483245849609	0.500175774097443	0.920743763446808	0.247952848672867	81.9320373535156	16878
True	False	False	False	False	-1577.24182128906	-1933.77307128906	99.8227767944336	0.731752693653107	0.930709660053253	0.585603535175323	132.144439697266	11893
True	False	False	False	False	-1576.27587890625	-2772.33374023438	196.318130493164	0.687726557254791	0.952853322029114	0.478583216667175	90.8361587524414	16078
True	False	False	False	False	-1575.85510253906	-3192.31982421875	392.636260986328	0.454692602157593	0.890719890594482	0.212932005524635	183.62712097168	65004
True	False	False	False	False	-1572.67590332031	-3028.95751953125	145.297592163086	0.738506317138672	0.968453168869019	0.607271134853363	120.198471069336	15746
True	False	False	False	False	-1572.00598144531	-2956.88696289063	221.828384399414	0.608177602291107	0.9444420337677	0.355913579463959	84.7249984741211	16945
True	False	False	False	False	-1564.30456542969	-2929.759765625	198.536407470703	0.747122943401337	0.952284097671509	0.638328015804291	98.4580993652344	17624
True	False	False	False	False	-1568.28820800781	-2885.47705078125	250.666076660156	0.78146630525589	0.952998101711273	0.867842257022858	90.2168121337891	20389
True	False	False	False	False	-1556.62451171875	-3206.20288085938	230.701522827148	0.666414141654968	0.922774732112885	0.43965283036232	187.644226074219	39030
True	False	False	False	False	-1549.21154785156	-3134.70581054688	140.861022949219	0.789145231246948	0.947598695755005	1	121.755905151367	15463
True	False	False	False	False	-1549.60327148438	-3038.36279296875	126.442184448242	0.788381993770599	0.965059459209442	1	105.333335876465	12008
True	False	False	False	False	-1545.63513183594	-3021.16186523438	94.2770690917969	0.806843638420105	0.942213416099548	1	160.117645263672	13610
True	False	False	False	False	-1543.80346679688	-3093.39013671875	168.589569091797	0.777776539325714	0.93581485748291	0.820648610591888	135.138153076172	20541
True	False	False	False	False	-1527.83898925781	-3061.70751953125	594.500061035156	0.188287407159805	0.665697693824768	0.0684150010347366	145.337692260742	77901
True	False	False	False	False	-1534.505859375	-2880.34204101563	170.807861328125	0.799037754535675	0.960985481739044	1	135.025970458984	20794
True	False	False	False	False	-1532.93701171875	-2865.45483398438	52.1296730041504	0.758778512477875	0.959788382053375	0.689045190811157	78.2978744506836	3680
True	False	False	False	False	-1526.79321289063	-3229.599609375	27.7285480499268	0.793351709842682	0.951272964477539	1	102.839996337891	2571
True	False	False	False	False	-1523.03479003906	-3176.51684570313	316.10546875	0.41795340180397	0.878124713897705	0.187654033303261	144.522811889648	41189
True	False	False	False	False	-1519.72338867188	-2930.85009765625	14.4188451766968	0.805326879024506	0.942608833312988	1	54.3846168518066	707
True	False	False	False	False	-1518.38012695313	-3016.06274414063	289.486053466797	0.829779386520386	0.954931259155273	1	106.62068939209	27828
True	False	False	False	False	-1517.79174804688	-3238.20556640625	153.061584472656	0.588492512702942	0.94211733341217	0.332704663276672	150.057968139648	20708
True	False	False	False	False	-1507.55395507813	-3207.77514648438	469.167053222656	0.367754340171814	0.754889070987701	0.15659137070179	185.456268310547	78448
True	False	False	False	False	-1512.75610351563	-2972.3701171875	235.138092041016	0.633077919483185	0.931539595127106	0.388516306877136	129.617919921875	27479
True	False	False	False	False	-1513.67138671875	-2865.9072265625	15.5279874801636	0.717676758766174	0.938069105148315	0.546022891998291	62.7142868041992	878
True	False	False	False	False	-1500.19714355469	-2919.41333007813	279.503784179688	0.720757961273193	0.950711965560913	0.554141521453857	100.480155944824	25321
True	False	False	False	False	-1499.97375488281	-2876.42895507813	285.049468994141	0.775641858577728	0.944696605205536	0.799443602561951	99.0272369384766	25450
True	False	False	False	False	-1498.53991699219	-3172.40771484375	116.459907531738	0.764054596424103	0.944223821163177	0.716959476470947	104.323806762695	10954
True	False	False	False	False	-1484.22106933594	-3154.68188476563	21.0736961364746	0.819298386573792	0.952117681503296	1	59	1121
True	False	False	False	False	-1490.91223144531	-3125.16479492188	309.450592041016	0.394050717353821	0.805392384529114	0.17240934073925	110.34049987793	30785
True	False	False	False	False	-1492.67358398438	-3058.62744140625	169.698715209961	0.694188117980957	0.951449036598206	0.491667062044144	100.346405029297	15353
True	False	False	False	False	-1488.58386230469	-2941.1015625	44.3656768798828	0.799694657325745	0.952736556529999	1	57.8250007629395	2313
True	False	False	False	False	-1489.0302734375	-2831.5263671875	189.663269042969	0.751996099948883	0.959510624408722	0.65806519985199	89.8304061889648	15361
True	False	False	False	False	-1477.47900390625	-3141.03173828125	38.8199691772461	0.826309084892273	0.957971453666687	1	70.7714309692383	2477
True	False	False	False	False	-1473.70129394531	-3010.20947265625	298.359191894531	0.628201067447662	0.925361156463623	0.381806433200836	97.0111541748047	26096
True	False	False	False	False	-1473.13696289063	-3259.78344726563	206.300399780273	0.674425363540649	0.942362189292908	0.453602224588394	124.75806427002	23205
True	False	False	False	False	-1438.3486328125	-3234.10546875	135.315322875977	0.73089987039566	0.929952144622803	0.583006620407104	97.5901641845703	11906
True	False	False	False	False	-1471.68676757813	-3207.71313476563	157.498153686523	0.68684595823288	0.949146091938019	0.476851433515549	100.838027954102	14319
True	False	False	False	False	-1451.23681640625	-3171.35009765625	61.0028076171875	0.804323971271515	0.949190139770508	1	65.3272705078125	3593
True	False	False	False	False	-1470.19677734375	-3096.42236328125	252.884368896484	0.599831163883209	0.933539390563965	0.345824897289276	163.092102050781	37185
True	False	False	False	False	-1448.18786621094	-3096.93041992188	159.716445922852	0.820201992988586	0.960465252399445	1	109.604164123535	15783
True	False	False	False	False	-1445.90734863281	-3027.45654296875	174.135284423828	0.549110472202301	0.957372963428497	0.291573584079742	88.7261123657227	13930
True	False	False	False	False	-1467.26245117188	-2942.134765625	285.049468994141	0.740469932556152	0.958841502666473	0.6139777302742	98.5369644165039	25324
True	False	False	False	False	-1456.7841796875	-2886.15307617188	188.554138183594	0.778482019901276	0.951722741127014	0.828421533107758	95.1999969482422	16184
True	False	False	False	False	-1434.78015136719	-3038.515625	143.079315185547	0.449670732021332	0.930899500846863	0.209332153201103	87.6124038696289	11302
True	False	False	False	False	-1431.17822265625	-3282.35668945313	188.554138183594	0.647128283977509	0.954886198043823	0.408863484859467	154.923522949219	26337
True	False	False	False	False	-1376.71520996094	-3248.3896484375	16.6371288299561	0.714476346969604	0.930929720401764	0.53786963224411	55.3333320617676	830
True	False	False	False	False	-1422.26159667969	-3167.49462890625	28.8376903533936	0.797349810600281	0.952098965644836	1	59	1534
True	False	False	False	False	-1430.94799804688	-3119.5263671875	214.064392089844	0.608882784843445	0.950280129909515	0.356783747673035	93	17949
True	False	False	False	False	-1428.24572753906	-2961.18701171875	211.846115112305	0.561928510665894	0.889354109764099	0.304279297590256	112.052352905273	21402
True	False	False	False	False	-1428.05578613281	-2264.03735351563	14.4188451766968	0.805326879024506	0.942608833312988	1	41.8461532592773	544
True	False	False	False	False	-1427.89599609375	-3091.34765625	104.259346008301	0.801714420318604	0.96119749546051	1	162.085113525391	15236
True	False	False	False	False	-1421.66442871094	-3140.14770507813	236.24723815918	0.763400375843048	0.971210360527039	0.713271379470825	88.417839050293	18833
True	False	False	False	False	-1410.31433105469	-3110.404296875	106.477630615234	0.739683151245117	0.928100645542145	0.611266613006592	159.08332824707	15272
True	False	False	False	False	-1406.61535644531	-3036.94750976563	204.082122802734	0.791718482971191	0.952036023139954	1	124.14673614502	22843
True	False	False	False	False	-1419.23474121094	-2790.6337890625	110.914192199707	0.748627901077271	0.9509596824646	0.644232213497162	127.059997558594	12706
True	False	False	False	False	-1405.27648925781	-2789.71801757813	98.7136306762695	0.706082999706268	0.928700804710388	0.517698526382446	114.853935241699	10222
True	False	False	False	False	-1402.435546875	-2973.08129882813	217.391815185547	0.574869275093079	0.945316135883331	0.317749559879303	96.8214263916016	18977
True	False	False	False	False	-1399.08642578125	-3073.24609375	44.3656768798828	0.634681344032288	0.933910071849823	0.390760332345963	68.25	2730
True	False	False	False	False	-1394.54638671875	-3206.50512695313	248.447799682617	0.725606381893158	0.95796412229538	0.567502200603485	108.879463195801	24389
True	False	False	False	False	-1378.10900878906	-3136.0830078125	166.371292114258	0.711920857429504	0.950343608856201	0.531550288200378	96.9933319091797	14549
True	False	False	False	False	-1381.04846191406	-3064.72338867188	310.559753417969	0.786872744560242	0.964847803115845	1	104.360717773438	29221
True	False	False	False	False	-1376.28991699219	-3305.56030273438	74.3125076293945	0.77451878786087	0.936229407787323	0.789397180080414	143.462692260742	9612
True	False	False	False	False	-1365.35668945313	-3274.958984375	227.374099731445	0.684319615364075	0.965799391269684	0.471947759389877	87.0634155273438	17848
True	False	False	False	False	-1366.05249023438	-3223.6259765625	63.2210922241211	0.658918976783752	0.940973162651062	0.427250385284424	63.3859634399414	3613
True	False	False	False	False	-1364.45666503906	-3203.77587890625	195.208984375	0.773984313011169	0.96526163816452	0.784835934638977	89.448860168457	15743
True	False	False	False	False	-1365.82446289063	-3080.45483398438	31.0559749603271	0.792491853237152	0.95398223400116	1	57.9642868041992	1623
True	False	False	False	False	-1361.0634765625	-2984.75854492188	391.527099609375	0.714937090873718	0.938637793064117	0.5390265583992	125.334274291992	44243
True	False	False	False	False	-1357.97265625	-3007.68188476563	21.0736961364746	0.765837788581848	0.945084035396576	0.727394282817841	58.8421058654785	1118
True	False	False	False	False	-1356.93737792969	-3161.638671875	214.064392089844	0.812729179859161	0.944059610366821	1	184.015548706055	35515
True	False	False	False	False	-1329.40417480469	-3158.5166015625	211.846115112305	0.79720938205719	0.952284097671509	1	89.1099472045898	17020
True	False	False	False	False	-1355.93786621094	-2893.98510742188	239.574661254883	0.79902595281601	0.960303366184235	1	88.564811706543	19130
True	False	False	False	False	-1352.13427734375	-2965.12353515625	18.8554134368896	0.75434798002243	0.942380666732788	0.66828989982605	63.294116973877	1076
True	False	False	False	False	-1326.91027832031	-3322.642578125	125.333038330078	0.812749564647675	0.953440308570862	1	145.088500976563	16395
True	False	False	False	False	-1280.67041015625	-3276.0634765625	285.049468994141	0.664808094501495	0.936317205429077	0.436944901943207	133.431900024414	34292
True	False	False	False	False	-1321.89196777344	-3253.4404296875	351.597991943359	0.701521635055542	0.938610196113586	0.50739198923111	158.198745727539	50149
True	False	False	False	False	-1297.97924804688	-3204.59985351563	276.176330566406	0.800341367721558	0.952619791030884	1	89.1445770263672	22197
True	False	False	False	False	-1320.55554199219	-3116.6337890625	319.432891845703	0.715662121772766	0.955354034900665	0.540858566761017	105.6875	30438
True	False	False	False	False	-1279.84790039063	-3104.94189453125	185.226699829102	0.764744102954865	0.953312814235687	0.720925807952881	158.17366027832	26415
True	False	False	False	False	-1314.90478515625	-3025.47314453125	231.810668945313	0.593418955802917	0.926423609256744	0.338326007127762	88.7894744873047	18557
True	False	False	False	False	-1299.13049316406	-2978.01049804688	171.917007446289	0.660987973213196	0.928971171379089	0.430615156888962	95.2580642700195	14765
True	False	False	False	False	-1294.07690429688	-2941.07275390625	317.214599609375	0.729629814624786	0.940418064594269	0.579191982746124	97.6223754882813	27920
True	False	False	False	False	-1281.45336914063	-3023.05590820313	184.117568969727	0.795342266559601	0.945904314517975	1	88.4096374511719	14676
True	False	False	False	False	-1281.36474609375	-3062.36401367188	305.014038085938	0.723480522632599	0.95185923576355	0.561551570892334	102.083633422852	28073
True	False	False	False	False	-1273.28015136719	-3339.23706054688	185.226699829102	0.641111850738525	0.934166073799133	0.399957060813904	182.11376953125	30413
True	False	False	False	False	-1269.59948730469	-3299.80712890625	22.1828384399414	0.806145071983337	0.945084035396576	1	55.4500007629395	1109
True	False	False	False	False	-1269.44445800781	-3177.37109375	242.902084350586	0.816911041736603	0.960587441921234	1	92.1735153198242	20186
True	False	False	False	False	-1272.05456542969	-3115.84008789063	13.3097038269043	0.66390061378479	0.931477785110474	0.435427129268646	82.8333358764648	994
True	False	False	False	False	-1262.16455078125	-3005.029296875	26.6194076538086	0.780536234378815	0.950671494007111	0.854119598865509	60.2916679382324	1447
True	False	False	False	False	-1269.62963867188	-2992.16088867188	154.17073059082	0.823992550373077	0.953054428100586	1	88.8561172485352	12351
True	False	False	False	False	-1261.26477050781	-3244.37744140625	24.401123046875	0.760120630264282	0.941173493862152	0.695777595043182	55.1363639831543	1213
True	False	False	False	False	-1258.28649902344	-3350.66381835938	123.114753723145	0.708051383495331	0.945030450820923	0.522282242774963	164.504501342773	18260
True	False	False	False	False	-1213.70678710938	-3306.40405273438	189.663269042969	0.775857329368591	0.941493272781372	0.801449716091156	121.596488952637	20793
True	False	False	False	False	-1254.20300292969	-3225.39599609375	171.917007446289	0.742638885974884	0.962509095668793	0.621626198291779	83.1806488037109	12893
True	False	False	False	False	-1250.71459960938	-3152.28833007813	247.338653564453	0.409047275781631	0.735670685768127	0.181871205568314	121.65022277832	27128
True	False	False	False	False	-1231.37109375	-3263.7451171875	321.651153564453	0.419049322605133	0.781908512115479	0.188374385237694	167.824142456055	48669
True	False	False	False	False	-1224.55017089844	-3206.16162109375	289.486053466797	0.715636491775513	0.95496541261673	0.540793538093567	99.1417617797852	25876
True	False	False	False	False	-1231.13671875	-3125.80859375	158.607299804688	0.663504838943481	0.90659761428833	0.434768080711365	128.867126464844	18428
True	False	False	False	False	-1229.64758300781	-2975.5654296875	300.577453613281	0.824080646038055	0.966782987117767	1	111.332099914551	30171
True	False	False	False	False	-1226.58642578125	-3075.5205078125	192.990692138672	0.74869030714035	0.950131118297577	0.64448070526123	150.454025268555	26179
True	False	False	False	False	-1212.12963867188	-3045.19750976563	194.099838256836	0.617051362991333	0.953593254089355	0.367077380418777	97.2342834472656	17016
True	False	False	False	False	-1226.40112304688	-3023.54541015625	235.138092041016	0.738993763923645	0.951688587665558	0.608917474746704	117.523582458496	24915
True	False	False	False	False	-1203.68420410156	-3174.91064453125	268.412353515625	0.769374012947083	0.956349730491638	0.750029921531677	103.024795532227	24932
True	False	False	False	False	-1191.01672363281	-3149.248046875	155.279876708984	0.781193256378174	0.955782294273376	0.863637804985046	111.871429443359	15662
True	False	False	False	False	-1196.73681640625	-3113.40502929688	206.300399780273	0.776340007781982	0.960607826709747	0.806044101715088	97.0053787231445	18043
True	False	False	False	False	-1185.88195800781	-3058.49340820313	195.208984375	0.757295966148376	0.93904036283493	0.681861996650696	111.465911865234	19618
True	False	False	False	False	-1196.57006835938	-2964.58447265625	195.208984375	0.767005503177643	0.945495367050171	0.734559714794159	110.619316101074	19469
True	False	False	False	False	-1183.41845703125	-3373.4404296875	127.551322937012	0.827134490013123	0.957082509994507	1	126.182609558105	14511
True	False	False	False	False	-1161.42102050781	-3336.13793945313	209.627822875977	0.666415452957153	0.945942759513855	0.439655065536499	103.354499816895	19534
True	False	False	False	False	-1181.55297851563	-3216.31689453125	195.208984375	0.798543214797974	0.949052512645721	1	102.193183898926	17986
True	False	False	False	False	-1181.41271972656	-3293.28442382813	24.401123046875	0.760120630264282	0.94915634393692	0.695777595043182	59.6818199157715	1313
True	False	False	False	False	-1174.97924804688	-3275.19580078125	255.102645874023	0.801738500595093	0.955343782901764	1	102.656524658203	23611
True	False	False	False	False	-1173.30212402344	-3250.32080078125	185.226699829102	0.668197453022003	0.949905931949615	0.44269335269928	80.2514953613281	13402
True	False	False	False	False	-1163.4453125	-3201.85205078125	168.589569091797	0.780941009521484	0.951413810253143	0.859888970851898	98.9934234619141	15047
True	False	False	False	False	-1158.2529296875	-3089.73828125	261.757507324219	0.464067697525024	0.936076581478119	0.219785004854202	92.5932235717773	21852
True	False	False	False	False	-1164.5673828125	-3017.27197265625	227.374099731445	0.720403850078583	0.954544842243195	0.553194463253021	95.3317108154297	19543
True	False	False	False	False	-1151.95349121094	-3124.18359375	255.102645874023	0.662677347660065	0.961146771907806	0.433395326137543	94.8173904418945	21808
True	False	False	False	False	-1149.4931640625	-3384.33154296875	155.279876708984	0.81768673658371	0.964607656002045	1	136.885711669922	19164
True	False	False	False	False	-1098.92578125	-3374.30004882813	201.863830566406	0.715765476226807	0.951399505138397	0.541120767593384	79.0219802856445	14382
True	False	False	False	False	-1131.82189941406	-3303.595703125	187.44499206543	0.711664378643036	0.945344030857086	0.530925095081329	101.786979675293	17202
True	False	False	False	False	-1138.21447753906	-3235.85034179688	188.554138183594	0.694646954536438	0.928281605243683	0.492622494697571	95.3941192626953	16217
True	False	False	False	False	-1148.39440917969	-3170.38720703125	170.807861328125	0.772800981998444	0.948202073574066	0.775180578231812	100.142860412598	15422
True	False	False	False	False	-1139.41357421875	-3043.92724609375	13.3097038269043	0.769369602203369	0.941614151000977	0.75	54.75	657
True	False	False	False	False	-1137.83740234375	-3267.51318359375	22.1828384399414	0.673765122890472	0.941912531852722	0.452423572540283	54.9000015258789	1098
True	False	False	False	False	-1131.712890625	-3186.30712890625	195.208984375	0.71916389465332	0.946160495281219	0.549907207489014	89.3068161010742	15718
True	False	False	False	False	-1135.04028320313	-3025.21997070313	235.138092041016	0.759816288948059	0.955110430717468	0.694230854511261	101.235847473145	21462
True	False	False	False	False	-1125.12451171875	-3372.98876953125	54.3479537963867	0.791067004203796	0.954331636428833	1	70.4285736083984	3451
True	False	False	False	False	-1118.43798828125	-3343.64086914063	209.627822875977	0.658819913864136	0.949042081832886	0.427090406417847	110.005294799805	20791
True	False	False	False	False	-1115.77990722656	-3248.21435546875	174.135284423828	0.806629836559296	0.958845496177673	1	84.4713363647461	13262
True	False	False	False	False	-1102.37463378906	-3227.10668945313	225.155807495117	0.534060180187225	0.950568914413452	0.277386099100113	95.8916244506836	19466
True	False	False	False	False	-1080.40075683594	-3163.41333007813	297.250030517578	0.615988433361053	0.912559807300568	0.365715116262436	107.085823059082	28699
True	False	False	False	False	-1109.41906738281	-3133.5634765625	394.854522705078	0.8182532787323	0.950975060462952	1	97.6657333374023	34769
True	False	False	False	False	-1088.47302246094	-3117.67993164063	17.7462711334229	0.739838838577271	0.941181302070618	0.6118004322052	56.5625	905
True	False	False	False	False	-1101.77282714844	-3001.04296875	163.043869018555	0.840884268283844	0.966319501399994	1	84.1428604125977	12369
True	False	False	False	False	-1098.54602050781	-3075.64038085938	205.191253662109	0.639695882797241	0.921329915523529	0.39790415763855	101.827026367188	18838
True	False	False	False	False	-1090.46069335938	-3024.53881835938	167.480438232422	0.67883974313736	0.944720029830933	0.461624920368195	83.9403991699219	12675
True	False	False	False	False	-1070.4013671875	-3196.37329101563	209.627822875977	0.813232600688934	0.972439289093018	1	92.338623046875	17452
True	False	False	False	False	-1064.99987792969	-3009.96826171875	181.899276733398	0.664304137229919	0.957991480827332	0.436100900173187	86.9695129394531	14263
True	False	False	False	False	-1064.91381835938	-3403.1181640625	74.3125076293945	0.747713565826416	0.932805776596069	0.640626013278961	120.776123046875	8092
True	False	False	False	False	-1026.70080566406	-3322.53833007813	190.772415161133	0.773247897624969	0.956732213497162	0.778759181499481	126.470932006836	21753
True	False	False	False	False	-1064.19079589844	-3228.23071289063	144.188446044922	0.861093401908875	0.977738201618195	1	91.3461532592773	11875
True	False	False	False	False	-1061.8466796875	-3135.68872070313	21.0736961364746	0.819298386573792	0.952117681503296	1	57.7368431091309	1097
True	False	False	False	False	-1059.01452636719	-3307.79614257813	212.955261230469	0.774922788143158	0.952363729476929	0.792935788631439	120.291664123535	23096
True	False	False	False	False	-1041.58154296875	-3299.96655273438	41.0382537841797	0.830802142620087	0.959012150764465	1	67	2479
True	False	False	False	False	-1057.76135253906	-3277.12719726563	216.282684326172	0.742294192314148	0.949586749076843	0.620393097400665	92.5948715209961	18056
True	False	False	False	False	-1040.96020507813	-3225.27270507813	228.483245849609	0.599744617938995	0.87638121843338	0.345722317695618	177.150482177734	36493
True	False	False	False	False	-1054.67346191406	-3117.32373046875	331.633453369141	0.737951993942261	0.942280113697052	0.605413198471069	107.822746276855	32239
True	False	False	False	False	-1048.85607910156	-2514.75146484375	100.931915283203	0.654515147209167	0.921740174293518	0.42023029923439	143.098907470703	13022
True	False	False	False	False	-1042.97912597656	-3203.29077148438	133.097030639648	0.690618455410004	0.948282837867737	0.484355241060257	116.091667175293	13931
True	False	False	False	False	-1032.09191894531	-3118.12109375	15.5279874801636	0.717676758766174	0.938069105148315	0.546022891998291	57.8571434020996	810
True	False	False	False	False	-1037.18933105469	-3021.01977539063	278.394622802734	0.707500338554382	0.966292560100555	0.520990431308746	115.402389526367	28966
True	False	False	False	False	-1019.26348876953	-3422.93603515625	174.135284423828	0.759400129318237	0.953370094299316	0.692134916782379	154.09553527832	24193
True	False	False	False	False	-1018.83734130859	-3370.259765625	484.695037841797	0.424486577510834	0.843967735767365	0.191977426409721	100.151031494141	43766
True	False	False	False	False	-983.184265136719	-3281.828125	248.447799682617	0.789825677871704	0.953593254089355	1	111.714286804199	25024
True	False	False	False	False	-1014.27221679688	-3177.34252929688	80.9673614501953	0.786957621574402	0.960834741592407	1	96.6712341308594	7057
True	False	False	False	False	-1017.12322998047	-2230.34985351563	14.4188451766968	0.805326879024506	0.942608833312988	1	36.461540222168	474
True	False	False	False	False	-1013.07537841797	-3136.14990234375	39.9291114807129	0.674418985843658	0.930735766887665	0.453590780496597	61.3888893127441	2210
True	False	False	False	False	-1009.94860839844	-3253.94189453125	341.61572265625	0.394805520772934	0.904890179634094	0.172877609729767	104.782470703125	32273
True	False	False	False	False	-978.685729980469	-3244.42724609375	140.861022949219	0.78069794178009	0.963690519332886	0.856390178203583	90.5748062133789	11503
True	False	False	False	False	-1006.73150634766	-3205.41430664063	118.678184509277	0.824438512325287	0.957787871360779	1	114.504669189453	12252
True	False	False	False	False	-996.726135253906	-3179.22265625	298.359191894531	0.522594451904297	0.931353569030762	0.267060488462448	183.431228637695	49343
True	False	False	False	False	-992.118286132813	-3149.453125	11.0914192199707	0.69836014509201	0.927715241909027	0.500491261482239	82.6999969482422	827
True	False	False	False	False	-1002.20526123047	-3063.66723632813	199.645553588867	0.774507224559784	0.969622194766998	0.789297342300415	84.2777786254883	15170
True	False	False	False	False	-997.554138183594	-2253.36450195313	105.36848449707	0.810243308544159	0.96516364812851	1	147.989471435547	14059
True	False	False	False	False	-989.009765625	-3117.68920898438	892.859252929688	0.169147580862045	0.558964312076569	0.0605600848793983	161.190063476563	129758
True	False	False	False	False	-979.662414550781	-3036.13330078125	312.778015136719	0.736714422702789	0.961340665817261	0.601319491863251	103.180854797363	29097
True	False	False	False	False	-976.930847167969	-3147.46875	126.442184448242	0.746769428253174	0.948614537715912	0.63696414232254	102.649124145508	11702
True	False	False	False	False	-966.078491210938	-3346.72827148438	178.571853637695	0.671993255615234	0.953433394432068	0.449286937713623	86.5527954101563	13935
True	False	False	False	False	-956.641052246094	-3279.96606445313	268.412353515625	0.65880936384201	0.936954140663147	0.427073359489441	102.619834899902	24834
True	False	False	False	False	-964.585876464844	-3207.60205078125	133.097030639648	0.683501660823822	0.952640354633331	0.47038009762764	94.1666641235352	11300
True	False	False	False	False	-963.823913574219	-3129.896484375	56.5662384033203	0.823355436325073	0.954331636428833	1	81.5098037719727	4157
True	False	False	False	False	-963.225830078125	-3084.91186523438	147.515884399414	0.817581295967102	0.943908035755157	1	175.150375366211	23295
True	False	False	False	False	-961.28466796875	-3230.97900390625	511.314422607422	0.506827771663666	0.886028409004211	0.25348162651062	179.303680419922	82659
True	False	False	False	False	-958.912658691406	-3065.9765625	140.861022949219	0.715956509113312	0.947770297527313	0.541606366634369	81.5669326782227	10359
True	False	False	False	False	-945.762756347656	-3443.6435546875	188.554138183594	0.754431784152985	0.94028103351593	0.668663680553436	128.91764831543	21916
True	False	False	False	False	-927.583923339844	-3417.2626953125	44.3656768798828	0.799694657325745	0.95525187253952	1	59.75	2390
True	False	False	False	False	-936.76611328125	-3391.74487304688	269.521484375	0.639293730258942	0.920650720596313	0.397323995828629	105.234565734863	25572
True	False	False	False	False	-941.026794433594	-3342.96850585938	214.064392089844	0.593207478523254	0.915804743766785	0.338082253932953	91.860107421875	17729
True	False	False	False	False	-929.712585449219	-3304.162109375	187.44499206543	0.705384194850922	0.957833290100098	0.516091406345367	93.1420135498047	15741
True	False	False	False	False	-944.708862304688	-3196.69091796875	188.554138183594	0.654927790164948	0.954512059688568	0.420880168676376	89.9941177368164	15299
True	False	False	False	False	-934.889221191406	-3122.28466796875	210.736968994141	0.517247021198273	0.883638083934784	0.26237753033638	79.815788269043	15165
True	False	False	False	False	-941.130126953125	-3099.94921875	18.8554134368896	0.733056426048279	0.943199634552002	0.589630365371704	56	952
True	False	False	False	False	-937.194091796875	-3081.72802734375	166.371292114258	0.752728283405304	0.9415123462677	0.66119509935379	93.5	14025
True	False	False	False	False	-940.522399902344	-3027.60693359375	126.442184448242	0.797434329986572	0.949004113674164	1	93.2456130981445	10630
True	False	False	False	False	-930.527282714844	-3161.15234375	207.409545898438	0.699967086315155	0.951548159122467	0.503974974155426	90.6791458129883	16957
True	False	False	False	False	-918.489135742188	-3232.00219726563	186.335845947266	0.789884388446808	0.958191215991974	1	91.7380981445313	15412
True	False	False	False	False	-917.027587890625	-3078.453125	195.208984375	0.54508513212204	0.913159310817719	0.287704765796661	86.5965881347656	15241
True	False	False	False	False	-910.744812011719	-3333.55859375	183.008422851563	0.748634278774261	0.940791368484497	0.644257545471191	101.921211242676	16817
True	False	False	False	False	-896.684997558594	-3211.78149414063	224.046676635742	0.698478758335114	0.93968939781189	0.500746786594391	90.9405975341797	18370
True	False	False	False	False	-907.712768554688	-3137.97998046875	217.391815185547	0.731116712093353	0.961673855781555	0.583664178848267	89.9489822387695	17630
True	False	False	False	False	-899.792724609375	-3173.45703125	181.899276733398	0.727804780006409	0.95770537853241	0.573817431926727	92.4329299926758	15159
True	False	False	False	False	-893.419982910156	-3373.72094726563	257.320922851563	0.663554906845093	0.956695377826691	0.434851348400116	99.6120681762695	23110
True	False	False	False	False	-892.458923339844	-3415.24169921875	62.1119499206543	0.818948090076447	0.956534862518311	1	64.3392868041992	3603
True	False	False	False	False	-890.231994628906	-3284.06005859375	340.506591796875	0.616390347480774	0.907504916191101	0.366229444742203	95.4462509155273	29302
True	False	False	False	False	-890.87841796875	-3145.39599609375	18.8554134368896	0.75434798002243	0.942380666732788	0.66828989982605	60.294116973877	1025
True	False	False	False	False	-886.242065429688	-3456.79760742188	240.683807373047	0.689893245697021	0.947666704654694	0.482895314693451	130.686630249023	28359
True	False	False	False	False	-781.99462890625	-3451.54321289063	192.990692138672	0.807341575622559	0.95846688747406	1	83.5229873657227	14533
True	False	False	False	False	-878.490173339844	-3433.88916015625	72.0942230224609	0.802704334259033	0.958081305027008	1	68.4000015258789	4446
True	False	False	False	False	-871.838623046875	-3338.03393554688	238.465515136719	0.749451220035553	0.949222326278687	0.647531867027283	103.297676086426	22209
True	False	False	False	False	-865.356689453125	-3156.048828125	299.468322753906	0.786073088645935	0.952634572982788	1	96.1999969482422	25974
True	False	False	False	False	-884.957763671875	-3113.23193359375	156.389007568359	0.803114473819733	0.950741708278656	1	94.9007110595703	13381
True	False	False	False	False	-875.230163574219	-3087.94848632813	189.663269042969	0.607878625392914	0.952161252498627	0.355545520782471	82.0818710327148	14036
True	False	False	False	False	-870.069519042969	-2379.32373046875	24.401123046875	0.760120630264282	0.941173493862152	0.695777595043182	37.3181800842285	821
True	False	False	False	False	-859.563598632813	-3252.181640625	240.683807373047	0.716342329978943	0.95696634054184	0.542589843273163	88.7419357299805	19257
True	False	False	False	False	-854.853637695313	-3209.13793945313	45.4748191833496	0.768088281154633	0.950805008411407	0.741466164588928	65.9268264770508	2703
True	False	False	False	False	-853.358764648438	-3113.57568359375	189.663269042969	0.720086455345154	0.937331438064575	0.552348673343658	109.918128967285	18796
True	False	False	False	False	-844.916015625	-3388.25903320313	379.326538085938	0.79867947101593	0.957578599452972	1	103.725143432617	35474
True	False	False	False	False	-816.299682617188	-3362.1376953125	204.082122802734	0.791718482971191	0.945234894752502	1	103.869567871094	19112
True	False	False	False	False	-843.076843261719	-3328.09228515625	192.990692138672	0.792492866516113	0.943576395511627	1	118.74137878418	20661
True	False	False	False	False	-834.939636230469	-3309.4052734375	129.769607543945	0.669275224208832	0.885607540607452	0.444548457860947	175.572647094727	20542
True	False	False	False	False	-834.32470703125	-3282.07421875	173.026138305664	0.740397691726685	0.937710106372833	0.613727450370789	183.038467407227	28554
True	False	False	False	False	-841.005004882813	-3200.20458984375	145.297592163086	0.83562821149826	0.961003601551056	1	102.587783813477	13439
True	False	False	False	False	-830.467224121094	-3246.30981445313	27.7285480499268	0.748627901077271	0.945234656333923	0.644232213497162	61.8800010681152	1547
True	False	False	False	False	-829.494567871094	-3299.84790039063	34.3833999633789	0.682015299797058	0.928547859191895	0.467555910348892	101.967742919922	3161
True	False	False	False	False	-826.574829101563	-3265.3935546875	218.500961303711	0.708458662033081	0.948424339294434	0.523241460323334	107.294418334961	21137
True	False	False	False	False	-822.039428710938	-3228.20263671875	245.120376586914	0.708065032958984	0.948231637477875	0.522314310073853	95.4117660522461	21086
True	False	False	False	False	-820.117492675781	-3191.74829101563	28.8376903533936	0.825085759162903	0.95892345905304	1	52.1923065185547	1357
True	False	False	False	False	-812.410339355469	-3151.78100585938	209.627822875977	0.560196340084076	0.898732841014862	0.302526652812958	111.719573974609	21115
True	False	False	False	False	-804.424194335938	-3450.45971679688	61.0028076171875	0.77311635017395	0.957386434078217	0.777697443962097	73.8545455932617	4062
True	False	False	False	False	-762.261108398438	-3403.29858398438	271.739776611328	0.787484467029572	0.959135770797729	1	103.216323852539	25288
True	False	False	False	False	-802.888610839844	-3301.37231445313	217.391815185547	0.677731871604919	0.933592557907104	0.459587782621384	107.94898223877	21158
True	False	False	False	False	-791.882507324219	-3252.57690429688	271.739776611328	0.68851363658905	0.946019768714905	0.480141192674637	99.1224517822266	24285
True	False	False	False	False	-789.39453125	-3187.90356445313	222.937530517578	0.568983912467957	0.933799803256989	0.311539113521576	125.796020507813	25285
True	False	False	False	False	-786.111206054688	-3141.37329101563	19.9645557403564	0.621916890144348	0.945849716663361	0.373404234647751	54.2777786254883	977
True	False	False	False	False	-780.981994628906	-3325.03955078125	241.792938232422	0.714016377925873	0.944356858730316	0.536720037460327	93.3761444091797	20356
True	False	False	False	False	-761.110534667969	-3249.22998046875	246.229507446289	0.698147594928741	0.954544961452484	0.500034153461456	110.585586547852	24550
True	False	False	False	False	-779.141418457031	-2499.32055664063	98.7136306762695	0.706082999706268	0.928700804710388	0.517698526382446	118.033706665039	10505
True	False	False	False	False	-777.619567871094	-3122.57373046875	282.831207275391	0.716616272926331	0.943805336952209	0.543290615081787	96.8000030517578	24684
True	False	False	False	False	-756.210510253906	-3473.49194335938	200.754699707031	0.821229100227356	0.957234621047974	1	119.723754882813	21670
True	False	False	False	False	-736.442077636719	-3322.44555664063	310.559753417969	0.606237828731537	0.895127773284912	0.353534519672394	119.839286804199	33555
True	False	False	False	False	-736.741882324219	-3203.2841796875	218.500961303711	0.648206412792206	0.957989394664764	0.410492062568665	98.5228424072266	19409
True	False	False	False	False	-751.76611328125	-3171.13037109375	176.353576660156	0.779534697532654	0.957306742668152	0.840936243534088	95.591194152832	15199
True	False	False	False	False	-735.133666992188	-3258.044921875	222.937530517578	0.674086630344391	0.959112226963043	0.452996850013733	86.4378128051758	17374
True	False	False	False	False	-723.972229003906	-3198.73486328125	19.9645557403564	0.621916890144348	0.941173493862152	0.373404234647751	63.0555572509766	1135
True	False	False	False	False	-733.218872070313	-3125.67846679688	209.627822875977	0.596263408660889	0.951232671737671	0.34162649512291	85.5925903320313	16177
True	False	False	False	False	-723.195861816406	-3483.97119140625	421.473937988281	0.596172451972961	0.925088286399841	0.341520309448242	195.707901000977	74369
True	False	False	False	False	-654.304565429688	-3482.01245117188	88.7313537597656	0.784437417984009	0.954142093658447	0.932413876056671	74.7874984741211	5983
True	False	False	False	False	-630.485595703125	-3469.123046875	229.592376708984	0.756795763969421	0.957308828830719	0.679494857788086	95.739128112793	19818
True	False	False	False	False	-674.611267089844	-3454.02514648438	188.554138183594	0.771320164203644	0.960127413272858	0.763850271701813	111.923530578613	19027
True	False	False	False	False	-716.499206542969	-3406.13354492188	175.244430541992	0.73998749256134	0.93571150302887	0.61231142282486	96.8480987548828	15302
True	False	False	False	False	-688.544982910156	-3304.94067382813	249.556930541992	0.742751240730286	0.928666830062866	0.622029662132263	138.919998168945	31257
True	False	False	False	False	-709.208190917969	-3256.318359375	251.77522277832	0.542297184467316	0.886797308921814	0.285057634115219	95.154182434082	21600
True	False	False	False	False	-709.156372070313	-3175.2626953125	253.993499755859	0.518106579780579	0.944441795349121	0.263124763965607	84.5676879882813	19366
True	False	False	False	False	-694.527526855469	-3155.552734375	230.701522827148	0.560572564601898	0.920601069927216	0.302906334400177	87.625	18226
True	False	False	False	False	-685.313354492188	-3322.04223632813	127.551322937012	0.648307085037231	0.947707951068878	0.410644590854645	105.565216064453	12140
True	False	False	False	False	-685.311096191406	-3217.70703125	165.262145996094	0.799794971942902	0.949513971805573	1	110.872482299805	16520
True	False	False	False	False	-684.354797363281	-3422.63012695313	150.843307495117	0.766693592071533	0.951548099517822	0.73261821269989	101.080879211426	13747
True	False	False	False	False	-629.068359375	-3405.0751953125	251.77522277832	0.761281907558441	0.971120834350586	0.701793611049652	89.1718063354492	20242
True	False	False	False	False	-672.502380371094	-3403.59204101563	123.114753723145	0.776449203491211	0.943209946155548	0.80710357427597	169.711715698242	18838
True	False	False	False	False	-678.723327636719	-3370.091796875	253.993499755859	0.559790313243866	0.881988227367401	0.302117496728897	75.4847183227539	17286
True	False	False	False	False	-673.398986816406	-3332.29711914063	41.0382537841797	0.814018249511719	0.959428310394287	1	77.6216201782227	2872
True	False	False	False	False	-667.164428710938	-3285.96533203125	42.1473922729492	0.796495378017426	0.95160585641861	1	51.9736824035645	1975
True	False	False	False	False	-678.331665039063	-3234.34985351563	22.1828384399414	0.784437417984009	0.954333782196045	0.932413876056671	53.4000015258789	1068
True	False	False	False	False	-658.710693359375	-3124.4736328125	238.465515136719	0.614932358264923	0.95590728521347	0.36436852812767	77.0093002319336	16557
True	False	False	False	False	-657.539855957031	-3328.42211914063	236.24723815918	0.689973950386047	0.929776668548584	0.483057409524918	102.295776367188	21789
True	False	False	False	False	-655.713195800781	-3402.01293945313	163.043869018555	0.666965067386627	0.93917590379715	0.440588355064392	91.1088409423828	13393
True	False	False	False	False	-635.144409179688	-3360.19995117188	305.014038085938	0.743328154087067	0.95675253868103	0.624112784862518	104.98908996582	28872
True	False	False	False	False	-623.315063476563	-3335.65502929688	149.734161376953	0.717432796955109	0.958681583404541	0.545391619205475	98.0296325683594	13234
True	False	False	False	False	-640.670166015625	-3272.49584960938	309.450592041016	0.728877067565918	0.936893820762634	0.576960206031799	109.455200195313	30538
True	False	False	False	False	-645.735046386719	-3181.11376953125	154.17073059082	0.811846137046814	0.951978802680969	1	77.6187057495117	10789
True	False	False	False	False	-642.547119140625	-3204.81225585938	319.432891845703	0.551444172859192	0.866443395614624	0.293842405080795	173.701385498047	50026
True	False	False	False	False	-638.545776367188	-3310.4072265625	252.884368896484	0.693322420120239	0.946764528751373	0.489874273538589	112.429824829102	25634
True	False	False	False	False	-636.741271972656	-3246.69873046875	174.135284423828	0.759400129318237	0.954607307910919	0.692134916782379	84.8280258178711	13318
True	False	False	False	False	-612.632385253906	-3245.22045898438	305.014038085938	0.622180342674255	0.932583034038544	0.373751223087311	167.578186035156	46084
True	False	False	False	False	-628.535583496094	-3224.36254882813	113.132476806641	0.611080229282379	0.951428830623627	0.359513878822327	74.0784301757813	7556
True	False	False	False	False	-614.170166015625	-3194.16650390625	139.751892089844	0.728278815746307	0.944409251213074	0.575201690196991	68.3809509277344	8616
True	False	False	False	False	-614.134338378906	-3157.79711914063	189.663269042969	0.793421924114227	0.951404452323914	1	79.3859634399414	13575
True	False	False	False	False	-606.331848144531	-3350.208984375	168.589569091797	0.788660645484924	0.951174259185791	1	82.1052627563477	12480
True	False	False	False	False	-606.303283691406	-3452.82763671875	277.285491943359	0.345509380102158	0.813080787658691	0.143911197781563	91.0719985961914	22768
True	False	False	False	False	-582.847106933594	-3449.32373046875	211.846115112305	0.780456304550171	0.954396307468414	0.853013038635254	93.1099472045898	17784
True	False	False	False	False	-600.859069824219	-3417.7109375	260.648345947266	0.803414344787598	0.967899858951569	1	93.9659576416016	22082
True	False	False	False	False	-596.625183105469	-3369.224609375	151.952453613281	0.55980372428894	0.945023357868195	0.302130997180939	74.0802917480469	10149
True	False	False	False	False	-595.479736328125	-3304.20532226563	168.589569091797	0.762764632701874	0.954286634922028	0.709754824638367	80.8684234619141	12292
True	False	False	False	False	-591.146118164063	-3217.11303710938	175.244430541992	0.606560885906219	0.934458076953888	0.353929311037064	92.5316467285156	14620
True	False	False	False	False	-592.726623535156	-3126.9765625	153.061584472656	0.806005537509918	0.954761266708374	1	100.442031860352	13861
True	False	False	False	False	-578.610900878906	-3284.18627929688	16.6371288299561	0.714476346969604	0.940302610397339	0.53786963224411	71.9333343505859	1079
True	False	False	False	False	-576.281799316406	-3333.04345703125	18.8554134368896	0.75434798002243	0.942380666732788	0.66828989982605	56.4117660522461	959
True	False	False	False	False	-574.384216308594	-3298.61157226563	200.754699707031	0.406854271888733	0.934178590774536	0.180466338992119	94.0662994384766	17026
True	False	False	False	False	-570.342224121094	-3247.60083007813	129.769607543945	0.818419456481934	0.959779739379883	1	178.743591308594	20913
True	False	False	False	False	-572.249633789063	-3142.4814453125	174.135284423828	0.814603447914124	0.958642601966858	1	76.9171981811523	12076
True	False	False	False	False	-571.65478515625	-3233.66162109375	9.98227787017822	0.687235474586487	0.9244145154953	0.47761595249176	71.1111145019531	640
True	False	False	False	False	-564.027770996094	-3189.02978515625	207.409545898438	0.63931268453598	0.923217713832855	0.397351384162903	97.8235321044922	18293
True	False	False	False	False	-563.462585449219	-3272.87548828125	229.592376708984	0.641094446182251	0.95452743768692	0.399931699037552	101.541061401367	21019
True	False	False	False	False	-560.704223632813	-3372.33935546875	252.884368896484	0.668725430965424	0.949169754981995	0.443600505590439	82.8771896362305	18896
True	False	False	False	False	-560.694946289063	-3428.35913085938	173.026138305664	0.782837390899658	0.932848632335663	0.891967415809631	94.7307662963867	14778
True	False	False	False	False	-558.11474609375	-3400.19360351563	174.135284423828	0.690429151058197	0.960745334625244	0.483973413705826	74.9171981811523	11762
True	False	False	False	False	-558.73046875	-3311.04467773438	232.919815063477	0.669778347015381	0.962723791599274	0.445418983697891	77.4000015258789	16254
True	False	False	False	False	-558.204772949219	-3334.59765625	135.315322875977	0.720069348812103	0.966354250907898	0.55230313539505	81.7459030151367	9973
True	False	False	False	False	-557.931701660156	-3242.59375	51.0205307006836	0.774829864501953	0.953352153301239	0.792114913463593	78.6956558227539	3620
True	False	False	False	False	-556.303283691406	-2877.33178710938	15.5279874801636	0.666844606399536	0.940302610397339	0.440383464097977	41.8571434020996	586
True	False	False	False	False	-547.70849609375	-3478.98071289063	212.955261230469	0.615151524543762	0.9527428150177	0.364647418260574	83.4166641235352	16016
True	False	False	False	False	-536.6630859375	-3459.57177734375	163.043869018555	0.770294904708862	0.953286826610565	0.756431043148041	87.625846862793	12881
True	False	False	False	False	-544.140747070313	-3435.3818359375	11.0914192199707	0.735508561134338	0.937464773654938	0.597400009632111	49.4000015258789	494
True	False	False	False	False	-523.746459960938	-3400.89916992188	184.117568969727	0.770222425460815	0.949690818786621	0.755918800830841	84.2168655395508	13980
True	False	False	False	False	-543.020812988281	-3353.1220703125	217.391815185547	0.768090546131134	0.955266296863556	0.741481125354767	180.566329956055	35391
True	False	False	False	False	-537.557739257813	-3159.892578125	208.518692016602	0.791674017906189	0.971102297306061	1	78.3670196533203	14733
True	False	False	False	False	-539.608703613281	-2485.64233398438	209.627822875977	0.710937082767487	0.959970057010651	0.529160618782043	58.7089958190918	11096
True	False	False	False	False	-537.261657714844	-3219.16040039063	188.554138183594	0.731479048728943	0.957670211791992	0.584767043590546	97.8823547363281	16640
True	False	False	False	False	-536.954406738281	-2905.65209960938	19.9645557403564	0.725530564785004	0.945084035396576	0.56728732585907	41.8333320617676	753
True	False	False	False	False	-525.849975585938	-3372.29272460938	169.698715209961	0.664282858371735	0.956307172775269	0.436065375804901	75.529411315918	11556
True	False	False	False	False	-516.326232910156	-3312.376953125	439.22021484375	0.44506710767746	0.894980907440186	0.206074237823486	103.792930603027	41102
True	False	False	False	False	-517.495056152344	-3232.67578125	220.719253540039	0.532525777816772	0.937518179416656	0.275980979204178	74.4723587036133	14820
True	False	False	False	False	-515.634521484375	-3173.33984375	175.244430541992	0.566278219223022	0.947376668453217	0.30873167514801	69.4936676025391	10980
True	False	False	False	False	-515.820983886719	-2633.36547851563	16.6371288299561	0.76893937587738	0.938069105148315	0.747088372707367	36.3333320617676	545
True	False	False	False	False	-515.004150390625	-3513.70434570313	215.173538208008	0.68964010477066	0.948652029037476	0.482387721538544	93.4845352172852	18136
True	False	False	False	False	-486.935241699219	-3492.26684570313	215.173538208008	0.723656356334686	0.947022557258606	0.562038123607635	98.8865966796875	19184
True	False	False	False	False	-485.182037353516	-3408.41284179688	260.648345947266	0.618247032165527	0.946103096008301	0.368618190288544	93.9021301269531	22067
True	False	False	False	False	-508.251434326172	-3335.79956054688	126.442184448242	0.746769428253174	0.954722940921783	0.63696414232254	70.0350875854492	7984
True	False	False	False	False	-513.490783691406	-2799.16284179688	204.082122802734	0.646606385707855	0.936604857444763	0.408078819513321	75.6467361450195	13919
True	False	False	False	False	-501.705413818359	-3217.74584960938	33.2742576599121	0.745649039745331	0.950105845928192	0.63269704580307	58.966667175293	1769
True	False	False	False	False	-498.423126220703	-3370.61279296875	173.026138305664	0.701317846775055	0.957924962043762	0.506941378116608	78.0128173828125	12170
True	False	False	False	False	-491.836120605469	-3227.91186523438	218.500961303711	0.650319993495941	0.948050916194916	0.413714289665222	72.913703918457	14364
True	False	False	False	False	-493.907775878906	-2816.09008789063	128.660461425781	0.780611455440521	0.949377238750458	0.855170607566833	75.3534469604492	8741
True	False	False	False	False	-493.860229492188	-2793.00317382813	93.1679229736328	0.808093369007111	0.952751278877258	1	56.6309509277344	4757
True	False	False	False	False	-493.114379882813	-3152.69213867188	214.064392089844	0.830443859100342	0.958353757858276	1	75.2694320678711	14527
True	False	False	False	False	-483.087158203125	-2466.86865234375	94.2770690917969	0.781477868556976	0.941423356533051	0.868022978305817	139.094116210938	11823
True	False	False	False	False	-482.816253662109	-3445.9072265625	560.11669921875	0.35404235124588	0.831859230995178	0.148703530430794	117.544555664063	59360
True	False	False	False	False	-456.602935791016	-3372.56958007813	166.371292114258	0.659645676612854	0.943657517433167	0.428427338600159	79.1333312988281	11870
True	False	False	False	False	-464.279663085938	-3296.53247070313	139.751892089844	0.549106180667877	0.942458748817444	0.291569441556931	91.8174591064453	11569
True	False	False	False	False	-475.247009277344	-3188.36254882813	15.5279874801636	0.695939123630524	0.939014196395874	0.495332807302475	46.3571434020996	649
True	False	False	False	False	-470.073364257813	-3013.71313476563	57.6753807067871	0.805326879024506	0.955270767211914	1	50.0961532592773	2605
True	False	False	False	False	-481.033630371094	-2826.892578125	109.805053710938	0.785418212413788	0.95334130525589	1	162.464645385742	16084
True	False	False	False	False	-463.868255615234	-3168.04956054688	156.389007568359	0.794880867004395	0.958779573440552	1	71.7021255493164	10110
True	False	False	False	False	-463.414916992188	-3255.5458984375	14.4188451766968	0.719225645065308	0.935661971569061	0.550069808959961	48.0769233703613	625
True	False	False	False	False	-460.098876953125	-3224.85522460938	249.556930541992	0.404576659202576	0.807139039039612	0.17901511490345	100.74666595459	22668
True	False	False	False	False	-463.097991943359	-2279.68408203125	32.1651153564453	0.820795118808746	0.95398223400116	1	33.6896553039551	977
True	False	False	False	False	-459.207366943359	-3200.4560546875	128.660461425781	0.739945590496063	0.9478719830513	0.612167298793793	73.9396514892578	8577
True	False	False	False	False	-456.063446044922	-3341.44897460938	249.556930541992	0.784309387207031	0.950092375278473	0.928208410739899	104.928886413574	23609
True	False	False	False	False	-453.072662353516	-3263.31372070313	26.6194076538086	0.829222500324249	0.957139134407043	1	53.6666679382324	1288
True	False	False	False	False	-452.183135986328	-3526.89013671875	218.500961303711	0.812063872814178	0.961994767189026	1	122.279190063477	24089
True	False	False	False	False	-442.000030517578	-3473.55102539063	191.881561279297	0.737747848033905	0.945425510406494	0.604732811450958	89.9826583862305	15567
True	False	False	False	False	-433.894409179688	-3452.88330078125	19.9645557403564	0.776177406311035	0.952117681503296	0.804480254650116	48.8888893127441	880
True	False	False	False	False	-449.836608886719	-3292.72241210938	173.026138305664	0.809414923191071	0.961736083030701	1	189.596160888672	29577
True	False	False	False	False	-450.591918945313	-3184.05493164063	113.132476806641	0.702079832553864	0.960102736949921	0.508630454540253	71.3725509643555	7280
True	False	False	False	False	-447.071075439453	-3429.78857421875	178.571853637695	0.747022986412048	0.938434660434723	0.637941479682922	90.4844741821289	14568
True	False	False	False	False	-409.283569335938	-3414.94921875	220.719253540039	0.721562623977661	0.935140132904053	0.556307733058929	104.753768920898	20846
True	False	False	False	False	-445.839630126953	-2040.90283203125	13.3097038269043	0.769369602203369	0.941614151000977	0.75	30.3333339691162	364
True	False	False	False	False	-445.439392089844	-3396.98754882813	144.188446044922	0.829249382019043	0.9561527967453	1	86.0538482666016	11187
True	False	False	False	False	-428.560302734375	-3391.61865234375	138.64274597168	0.593267381191254	0.944044411182404	0.33815124630928	78.0319976806641	9754
True	False	False	False	False	-411.357818603516	-3355.8798828125	185.226699829102	0.712161183357239	0.94143682718277	0.532137751579285	83.11376953125	13880
True	False	False	False	False	-430.44287109375	-3264.02001953125	330.524291992188	0.797450602054596	0.956811189651489	1	98.5268478393555	29361
True	False	False	False	False	-418.442718505859	-3216.30737304688	149.734161376953	0.796798050403595	0.965788185596466	1	72.7111129760742	9816
True	False	False	False	False	-415.848846435547	-3316.36083984375	289.486053466797	0.748768270015717	0.945228815078735	0.644791126251221	89.0114974975586	23232
True	False	False	False	False	-410.817687988281	-3382.63818359375	236.24723815918	0.51227343082428	0.916924595832825	0.258094251155853	81.9014053344727	17445
True	False	False	False	False	-404.267852783203	-3462.47045898438	15.5279874801636	0.800106346607208	0.94487601518631	1	51.9285697937012	727
True	False	False	False	False	-400.171264648438	-3443.6201171875	327.196868896484	0.733056664466858	0.949240267276764	0.589631140232086	108.766098022461	32086
True	False	False	False	False	-395.687652587891	-3296.49438476563	231.810668945313	0.452513217926025	0.823934674263	0.211363777518272	135.909088134766	28405
True	False	False	False	False	-389.992401123047	-3534.20922851563	399.291107177734	0.42917388677597	0.861730933189392	0.195123106241226	102.155555725098	36776
True	False	False	False	False	-338.631286621094	-3530.88940429688	250.666076660156	0.694636762142181	0.904243350028992	0.492601156234741	127.092918395996	28723
True	False	False	False	False	-326.596008300781	-3482.96508789063	246.229507446289	0.584046125411987	0.915290117263794	0.327730894088745	93.3783798217773	20730
True	False	False	False	False	-347.363067626953	-3434.45629882813	296.140899658203	0.652681291103363	0.918011903762817	0.417361915111542	104.247192382813	27834
True	False	False	False	False	-371.356597900391	-3396.78100585938	263.975769042969	0.79188197851181	0.957397520542145	1	97.7016830444336	23253
True	False	False	False	False	-328.815155029297	-3392.1806640625	385.981384277344	0.698709607124329	0.960665762424469	0.501244783401489	95.9913787841797	33405
True	False	False	False	False	-385.785766601563	-3210.77734375	488.0224609375	0.377316266298294	0.858373522758484	0.162234470248222	98.4636383056641	43324
True	False	False	False	False	-384.583648681641	-3345.80834960938	199.645553588867	0.660345375537872	0.953741729259491	0.429565489292145	86.9722213745117	15655
True	False	False	False	False	-369.122436523438	-3307.4111328125	356.034576416016	0.614630520343781	0.944638609886169	0.363984912633896	85.3208694458008	27388
True	False	False	False	False	-382.050994873047	-2559.60400390625	147.515884399414	0.652063608169556	0.932355999946594	0.416402816772461	146.721801757813	19514
True	False	False	False	False	-363.74609375	-3248.59057617188	240.683807373047	0.67936497926712	0.936811566352844	0.462596505880356	102.539169311523	22251
True	False	False	False	False	-334.432067871094	-3234.66430664063	289.486053466797	0.595981299877167	0.941907405853271	0.341297298669815	85.3754806518555	22283
True	False	False	False	False	-352.196350097656	-3232.9072265625	49.9113883972168	0.791574835777283	0.946633875370026	1	77.5999984741211	3492
True	False	False	False	False	-322.883605957031	-3204.689453125	262.866638183594	0.753477871417999	0.963198840618134	0.664448618888855	95.0632934570313	22530
True	False	False	False	False	-343.223754882813	-2494.21313476563	98.7136306762695	0.829100430011749	0.957649946212769	1	134.764038085938	11994
True	False	False	False	False	-351.124938964844	-2187.35864257813	117.569046020508	0.851301372051239	0.966195464134216	1	165.5	17543
True	False	False	False	False	-319.727905273438	-3166.43188476563	240.683807373047	0.66488242149353	0.946589767932892	0.43706950545311	86.7465438842773	18824
True	False	False	False	False	-319.461120605469	-3422.67309570313	106.477630615234	0.770989894866943	0.934292256832123	0.761425018310547	158.1875	15186
True	False	False	False	False	-319.238891601563	-3310.91796875	311.668884277344	0.519736766815186	0.935068905353546	0.26454770565033	102.2099609375	28721
True	False	False	False	False	-306.658020019531	-3220.14233398438	95.3862075805664	0.742845177650452	0.945669829845428	0.62236750125885	84.3837203979492	7257
True	False	False	False	False	-313.77099609375	-1914.40698242188	14.4188451766968	0.805326879024506	0.942608833312988	1	37.3846168518066	486
True	False	False	False	False	-305.121246337891	-3289.03051757813	265.084930419922	0.708396434783936	0.966804504394531	0.523094713687897	79.7866134643555	19069
True	False	False	False	False	-298.926818847656	-3473.29907226563	221.828384399414	0.619414925575256	0.925136506557465	0.370131939649582	99.25	19850
True	False	False	False	False	-292.508361816406	-3527.61694335938	167.480438232422	0.810530424118042	0.955327868461609	1	89.9337768554688	13580
True	False	False	False	False	-267.385070800781	-3478.9501953125	242.902084350586	0.66595447063446	0.944396257400513	0.438874870538712	83.0137023925781	18180
True	False	False	False	False	-286.155883789063	-3276.70068359375	18.8554134368896	0.75434798002243	0.942380666732788	0.66828989982605	60.8235282897949	1034
True	False	False	False	False	-286.893493652344	-3210.36645507813	212.955261230469	0.801383256912231	0.955058693885803	1	98.5208358764648	18916
True	False	False	False	False	-283.353088378906	-3428.310546875	217.391815185547	0.768090546131134	0.956914663314819	0.741481125354767	81.9132690429688	16055
True	False	False	False	False	-260.738677978516	-3409.55541992188	241.792938232422	0.783979654312134	0.949441373348236	0.918468296527863	90.3119277954102	19688
True	False	False	False	False	-275.692596435547	-3290.10498046875	253.993499755859	0.688988149166107	0.933252930641174	0.4810850918293	89.9956359863281	20609
True	False	False	False	False	-263.377838134766	-3183.5615234375	210.736968994141	0.654799818992615	0.96820342540741	0.420678436756134	90.7894744873047	17250
True	False	False	False	False	-258.991424560547	-3379.15844726563	258.430084228516	0.697949469089508	0.940469741821289	0.499608784914017	105.806869506836	24653
True	False	False	False	False	-252.839691162109	-3550.46044921875	137.533599853516	0.665601193904877	0.951417982578278	0.438278526067734	106.338706970215	13186
True	False	False	False	False	21.1355686187744	-3550.81591796875	102.041061401367	0.726211130619049	0.974117398262024	0.569222569465637	72.5217361450195	6672
True	False	False	False	False	-217.263275146484	-3548.86401367188	113.132476806641	0.854597568511963	0.967100620269775	1	88.0098037719727	8977
True	False	False	False	False	-143.649520874023	-3541.52783203125	127.551322937012	0.836821675300598	0.962012887001038	1	99.669563293457	11462
True	False	False	False	False	-251.262252807617	-3357.46557617188	199.645553588867	0.642041027545929	0.973404109477997	0.401312977075577	86.5111083984375	15572
True	False	False	False	False	-251.627151489258	-3283.62280273438	174.135284423828	0.718951046466827	0.951643288135529	0.549347400665283	99.1464996337891	15566
True	False	False	False	False	-248.896484375	-3531.7822265625	156.389007568359	0.803114473819733	0.970188856124878	1	94.1843948364258	13280
True	False	False	False	False	-158.940734863281	-3529.57568359375	200.754699707031	0.771863341331482	0.960663914680481	0.767917037010193	147.182327270508	26640
True	False	False	False	False	-229.634765625	-3486.11474609375	185.226699829102	0.630372881889343	0.936461687088013	0.384773463010788	70.994010925293	11856
True	False	False	False	False	-232.522903442383	-3231.08129882813	265.084930419922	0.644119441509247	0.901257336139679	0.404371529817581	182.866104125977	43705
True	False	False	False	False	-237.382827758789	-3151.32275390625	199.645553588867	0.685194611549377	0.9473916888237	0.47363543510437	74.5666656494141	13422
True	False	False	False	False	-232.541198730469	-3006.14233398438	105.36848449707	0.795948684215546	0.950346648693085	1	162.705261230469	15457
True	False	False	False	False	-230.171798706055	-3174.31396484375	211.846115112305	0.591541230678558	0.947721183300018	0.336169421672821	69.09423828125	13197
True	False	False	False	False	-224.977188110352	-3458.49975585938	136.424453735352	0.776088893413544	0.949568450450897	0.803636133670807	77.6666641235352	9553
True	False	False	False	False	-215.965927124023	-3357.65380859375	222.937530517578	0.576637625694275	0.940025687217712	0.319644153118134	72.532341003418	14579
True	False	False	False	False	-223.517303466797	-3336.32104492188	12.2005615234375	0.768196105957031	0.939064502716064	0.742168962955475	48.5454559326172	534
True	False	False	False	False	-215.341217041016	-3314.44116210938	230.701522827148	0.621133029460907	0.929238080978394	0.372374683618546	88.3173065185547	18370
True	False	False	False	False	-221.826202392578	-3275.73168945313	317.214599609375	0.43717747926712	0.853708863258362	0.200581729412079	102.202796936035	29230
True	False	False	False	False	-196.168304443359	-3191.28125	196.318130493164	0.803080379962921	0.95194536447525	1	95.8870086669922	16972
True	False	False	False	False	-203.122024536133	-1998.189453125	21.0736961364746	0.509064376354218	0.872954845428467	0.255366504192352	37.315788269043	709
True	False	False	False	False	-199.935256958008	-2011.25451660156	119.787330627441	0.785884737968445	0.951580166816711	1	176.759262084961	19090
True	False	False	False	False	-193.166610717773	-3499.35473632813	27.7285480499268	0.81305855512619	0.950671494007111	1	55.7999992370605	1395
True	False	False	False	False	-140.431045532227	-3489.70483398438	238.465515136719	0.589509010314941	0.905428230762482	0.333854854106903	88.6511611938477	19060
True	False	False	False	False	-192.2177734375	-3481.67333984375	251.77522277832	0.729628443717957	0.929127633571625	0.579187989234924	92.9251098632813	21094
True	False	False	False	False	-189.089950561523	-3442.94848632813	226.264953613281	0.629814147949219	0.950235962867737	0.384006977081299	97.6813735961914	19927
True	False	False	False	False	-189.280395507813	-3404.62036132813	184.117568969727	0.678302347660065	0.95093184709549	0.460634738206863	97.8373489379883	16241
True	False	False	False	False	-187.356597900391	-3365.11767578125	263.975769042969	0.422017157077789	0.772015035152435	0.190334990620613	82.1008377075195	19540
True	False	False	False	False	-161.841506958008	-3370.88793945313	92.0587844848633	0.749119520187378	0.948464751243591	0.646196484565735	125.180725097656	10390
True	False	False	False	False	-177.976303100586	-3322.35668945313	239.574661254883	0.767846703529358	0.953843176364899	0.739902198314667	92.5833358764648	19998
True	False	False	False	False	-171.588363647461	-3294.00219726563	133.097030639648	0.718917906284332	0.929172158241272	0.549260377883911	176.524993896484	21183
True	False	False	False	False	-181.007202148438	-3270.97021484375	238.465515136719	0.435443252325058	0.861703038215637	0.199389427900314	98.8976745605469	21263
True	False	False	False	False	-184.223587036133	-3247.34204101563	280.612915039063	0.637358427047729	0.923622310161591	0.394549995660782	112.968376159668	28581
True	False	False	False	False	-170.159820556641	-2073.11157226563	128.660461425781	0.739945590496063	0.951824188232422	0.612167298793793	139.74137878418	16210
True	False	False	False	False	-157.163269042969	-3284.66479492188	106.477630615234	0.761617660522461	0.948859751224518	0.703567922115326	95.59375	9177
True	False	False	False	False	-149.058944702148	-3300.23486328125	174.135284423828	0.705813467502594	0.964876770973206	0.517077386379242	88.8407669067383	13948
True	False	False	False	False	-148.577575683594	-3342.08129882813	208.518692016602	0.701275229454041	0.950545608997345	0.506847262382507	96.8297882080078	18204
True	False	False	False	False	-142.148376464844	-3405.9970703125	190.772415161133	0.756393730640411	0.945068359375	0.677612125873566	92.6860427856445	15942
True	False	False	False	False	-142.049606323242	-3374.76025390625	221.828384399414	0.652940273284912	0.929061353206635	0.417765080928802	90.2850036621094	18057
True	False	False	False	False	-139.636749267578	-3217.52978515625	281.722045898438	0.663565456867218	0.92020720243454	0.434868901968002	103.539367675781	26299
True	False	False	False	False	-133.530380249023	-3153.43676757813	258.430084228516	0.754760205745697	0.951643705368042	0.670134961605072	105.862663269043	24666
True	False	False	False	False	-132.996917724609	-3284.4765625	39.9291114807129	0.754574596881866	0.947963654994965	0.669301986694336	58.1388893127441	2093
True	False	False	False	False	-122.699081420898	-3543.59423828125	154.17073059082	0.811846137046814	0.964607656002045	1	101.223022460938	14070
True	False	False	False	False	-11.9421482086182	-3548.423828125	265.084930419922	0.478141278028488	0.894507884979248	0.230414032936096	142.5146484375	34061
True	False	False	False	False	17.063081741333	-3530.275390625	174.135284423828	0.615256190299988	0.951464235782623	0.364780753850937	68.2547760009766	10716
True	False	False	False	False	-54.198860168457	-3529.248046875	173.026138305664	0.782837390899658	0.942034304141998	0.891967415809631	91.9679489135742	14347
True	False	False	False	False	-106.996536254883	-3470.22045898438	200.754699707031	0.785851001739502	0.937992036342621	1	116.607734680176	21106
True	False	False	False	False	-120.735404968262	-3267.3125	92.0587844848633	0.730007886886597	0.958236813545227	0.580321133136749	67.3132553100586	5587
True	False	False	False	False	-113.217231750488	-3190.1591796875	42.1473922729492	0.836018741130829	0.965798377990723	1	48.5	1843
True	False	False	False	False	-109.128593444824	-3383.24951171875	28.8376903533936	0.778573036193848	0.945234656333923	0.82945716381073	48.3076934814453	1256
True	False	False	False	False	-105.751335144043	-3285.544921875	346.052276611328	0.679845750331879	0.927470982074738	0.463489055633545	101.35897064209	31624
True	False	False	False	False	-106.134056091309	-3158.6455078125	209.627822875977	0.781930804252625	0.968594372272491	0.875391721725464	80.2275161743164	15163
True	False	False	False	False	-105.650009155273	-3508.041015625	282.831207275391	0.384802848100662	0.740842700004578	0.166738271713257	128.239212036133	32701
True	False	False	False	False	36.4136085510254	-3507.11059570313	321.651153564453	0.622270882129669	0.907161116600037	0.373870521783829	187.94482421875	54504
True	False	False	False	False	-3.96931171417236	-3491.4501953125	212.955261230469	0.56069952249527	0.957766771316528	0.303034573793411	77.78125	14934
True	False	False	False	False	-38.2545013427734	-3489.41137695313	16.6371288299561	0.73631078004837	0.948912382125854	0.600000023841858	49.5999984741211	744
True	False	False	False	False	12.2160320281982	-3502.8447265625	164.153015136719	0.767906427383423	0.95607990026474	0.740287721157074	157.290542602539	23279
True	False	False	False	False	-54.9936904907227	-3486.79467773438	323.869445800781	0.633890867233276	0.904346168041229	0.389651596546173	185.921234130859	54289
True	False	False	False	False	-94.6922302246094	-3439.86938476563	179.680999755859	0.776177406311035	0.952359735965729	0.804480254650116	102.240737915039	16563
True	False	False	False	False	-98.289665222168	-3365.09716796875	237.356369018555	0.798260092735291	0.963846802711487	1	86.5607452392578	18524
True	False	False	False	False	-97.3886871337891	-3235.60327148438	358.252838134766	0.816023468971252	0.951930463314056	1	92.42724609375	29854
True	False	False	False	False	-88.1085357666016	-3407.44604492188	216.282684326172	0.666662991046906	0.960366606712341	0.440074980258942	84.4153823852539	16461
True	False	False	False	False	-59.2944030761719	-3346.88623046875	229.592376708984	0.756795763969421	0.95211535692215	0.679494857788086	97.3623199462891	20154
True	False	False	False	False	-86.3710632324219	-3180.38500976563	181.899276733398	0.831022262573242	0.967034101486206	1	85.2317047119141	13978
True	False	False	False	False	-84.7954711914063	-3322.12353515625	157.498153686523	0.762220680713654	0.941352725028992	0.706796109676361	83.2112655639648	11816
True	False	False	False	False	-60.8241577148438	-3292.39013671875	117.569046020508	0.803029000759125	0.967167854309082	1	84.0377349853516	8908
True	False	False	False	False	-77.8467025756836	-3228.78955078125	44.3656768798828	0.838416218757629	0.966616570949554	1	55.5750007629395	2223
True	False	False	False	False	-61.9343528747559	-3271.83325195313	127.551322937012	0.753320038318634	0.94777113199234	0.663759410381317	75.2260894775391	8651
True	False	False	False	False	-55.905460357666	-3448.5107421875	225.155807495117	0.742171704769135	0.949964106082916	0.619956493377686	104.586204528809	21231
True	False	False	False	False	20.335376739502	-3460.2509765625	156.389007568359	0.691285490989685	0.914065718650818	0.485705524682999	165.865249633789	23387
True	False	False	False	False	12.2483968734741	-3452.69311523438	32.1651153564453	0.60785174369812	0.945388197898865	0.35551244020462	84.2413787841797	2443
True	False	False	False	False	-25.1549491882324	-3452.41723632813	208.518692016602	0.808929800987244	0.961170852184296	1	89.7340393066406	16870
True	False	False	False	False	-5.70261478424072	-3423.0888671875	69.8759460449219	0.778005719184875	0.960058152675629	0.823125541210175	80.1269836425781	5048
True	False	False	False	False	-19.4081077575684	-3385.26245117188	153.061584472656	0.806005537509918	0.95204222202301	1	64.4710159301758	8897
True	False	False	False	False	-28.3790817260742	-3342.6064453125	197.427261352539	0.759070038795471	0.926067531108856	0.690488159656525	182.455062866211	32477
True	False	False	False	False	-26.5852203369141	-3306.99853515625	167.480438232422	0.740312814712524	0.942729115486145	0.61343377828598	65.708610534668	9922
True	False	False	False	False	-16.090274810791	-3414.17211914063	141.970169067383	0.775036215782166	0.949147939682007	0.793944418430328	172.75	22112
True	False	False	False	False	16.3356056213379	-3362.90112304688	207.409545898438	0.804626941680908	0.954369783401489	1	94.7112274169922	17711
True	False	False	False	False	-12.0847225189209	-3279.537109375	141.970169067383	0.795358955860138	0.95870703458786	1	75.078125	9610
True	False	False	False	False	18.3092956542969	-3309.94165039063	395.963684082031	0.414110541343689	0.796427667140961	0.185143396258354	103.826332092285	37066
True	False	False	False	False	35.3425140380859	-3420.04541015625	215.173538208008	0.792714774608612	0.957141578197479	1	80.0773162841797	15535
True	False	False	False	False	51.0805854797363	-3319.43823242188	139.751892089844	0.834598243236542	0.960261881351471	1	68.0555572509766	8575
True	False	False	False	False	45.9730606079102	-3288.88549804688	53.2388153076172	0.80851811170578	0.953352153301239	1	51.3125	2463
True	False	False	False	False	60.0783843994141	-3453.8193359375	198.536407470703	0.61399644613266	0.941603481769562	0.363180845975876	77.6480484008789	13899
True	False	False	False	False	-37.2979049682617	-3264.53540039063	147.515884399414	0.713910937309265	0.943821728229523	0.536457240581512	80.0075225830078	10641
True	False	False	False	False	-42.5788764953613	-3245.25830078125	23.2919807434082	0.792964518070221	0.946847438812256	1	58.1428565979004	1221
True	False	False	False	False	-17.2604331970215	-3258.89453125	108.695907592773	0.846498012542725	0.966595351696014	1	75.1530609130859	7365
True	False	False	False	False	-29.6262512207031	-3238.50756835938	112.023338317871	0.756114184856415	0.95685225725174	0.676312983036041	93.1188125610352	9405
True	False	False	False	False	-1.90490484237671	-3239.06640625	189.663269042969	0.72921895980835	0.949445903301239	0.577971339225769	99.6140365600586	17034
True	False	False	False	False	19.6869373321533	-3207.35595703125	189.663269042969	0.793421924114227	0.93962299823761	1	101.345031738281	17330
True	False	False	False	False	39.8676986694336	-3264.484375	151.952453613281	0.780331075191498	0.958566606044769	0.851300001144409	69.9343032836914	9581
True	False	False	False	False	-33.2293510437012	-3202.60229492188	164.153015136719	0.749946892261505	0.932056069374084	0.649543106555939	100.831077575684	14923
True	False	False	False	False	-38.1203880310059	-2451.78247070313	349.379699707031	0.740516602993011	0.951548278331757	0.61413961648941	76.1999969482422	24003
True	False	False	False	False	53.8798561096191	-3186.40698242188	179.680999755859	0.768874526023865	0.952076733112335	0.74665355682373	73.9629592895508	11982
True	False	False	False	False	-5.51605224609375	-3164.93212890625	175.244430541992	0.800619006156921	0.945634365081787	1	90.1012649536133	14236
True	False	False	False	False	6.44022226333618	-2998.6376953125	135.315322875977	0.741976678371429	0.925564229488373	0.619263112545013	80.2049179077148	9785
True	False	False	False	False	29.230712890625	-3159.72412109375	180.790130615234	0.723366975784302	0.955335319042206	0.561237752437592	75.9509201049805	12380
True	False	False	False	False	52.6105766296387	-3136.71069335938	157.498153686523	0.781017482280731	0.961696922779083	0.861013054847717	71.7112655639648	10183
True	False	False	False	False	55.8109893798828	-3087.10107421875	159.716445922852	0.803513050079346	0.944741547107697	1	161.048614501953	23191
True	False	False	False	False	-1829.15563964844	-1659.48107910156	14.4188451766968	0.805326879024506	0.942608833312988	1	35.3076934814453	459
True	False	False	False	False	-1821.84130859375	-450.200561523438	159.716445922852	0.674418985843658	0.965872168540955	0.453590780496597	62.5	9000
True	False	False	False	False	-1787.2001953125	-1033.2529296875	126.442184448242	0.708366572856903	0.95870703458786	0.523024260997772	45.3333320617676	5168
True	False	False	False	False	-1788.28076171875	-42.3218002319336	125.333038330078	0.684211671352386	0.955896198749542	0.471740275621414	146.893798828125	16599
True	False	False	False	False	-1784.01159667969	-639.827941894531	105.36848449707	0.820584774017334	0.958612501621246	1	142.157897949219	13505
True	False	False	False	False	-1767.66918945313	-1025.25463867188	136.424453735352	0.71093887090683	0.953581094741821	0.529164910316467	59.3252029418945	7297
True	False	False	False	False	-1732.72692871094	-700.913757324219	134.206176757813	0.8463996052742	0.97204315662384	1	144.710739135742	17510
True	False	False	False	False	-1707.37829589844	-759.3798828125	77.6399383544922	0.851448595523834	0.9698326587677	1	129.985717773438	9099
True	False	False	False	False	-1703.30798339844	-1389.37280273438	87.6222152709961	0.796068251132965	0.951642870903015	1	124.202529907227	9812
True	False	False	False	False	-1660.71325683594	-716.85009765625	110.914192199707	0.637884140014648	0.938104093074799	0.395300626754761	125.040000915527	12504
True	False	False	False	False	-1649.57604980469	41.5250053405762	86.513069152832	0.615700721740723	0.940327227115631	0.365347594022751	115.47435760498	9007
True	False	False	False	False	-1647.14465332031	-481.385375976563	69.8759460449219	0.838463246822357	0.963489770889282	1	124.873016357422	7867
True	False	False	False	False	-1626.6787109375	-541.849243164063	76.5307922363281	0.83928507566452	0.9698326587677	1	129.710144042969	8950
True	False	False	False	False	-1558.86950683594	-1055.29028320313	76.5307922363281	0.821647763252258	0.96546483039856	1	121.797103881836	8404
True	False	False	False	False	-1533.15710449219	-695.947143554688	9.98227787017822	0.661957681179047	0.925817608833313	0.432207375764847	32.6666679382324	294
True	False	False	False	False	-1525.14697265625	58.9586486816406	128.660461425781	0.811424374580383	0.964859426021576	1	107.36206817627	12454
True	False	False	False	False	-1503.70983886719	-26.9883270263672	94.2770690917969	0.654927790164948	0.920561134815216	0.420880168676376	133.694122314453	11364
True	False	False	False	False	-1498.76904296875	-311.559692382813	113.132476806641	0.81917679309845	0.962346732616425	1	145.352935791016	14826
True	False	False	False	False	-1487.31225585938	-936.866149902344	171.917007446289	0.735651552677155	0.959219574928284	0.597861230373383	50.7612915039063	7868
True	False	False	False	False	-1486.10998535156	-865.974304199219	210.736968994141	0.760224640369415	0.958714783191681	0.69630891084671	61.7842102050781	11739
True	False	False	False	False	-1481.65014648438	-280.309448242188	15.5279874801636	0.800106346607208	0.94487601518631	1	35	490
True	False	False	False	False	-1471.11779785156	-827.695556640625	204.082122802734	0.861757576465607	0.975402534008026	1	64.2554321289063	11823
True	False	False	False	False	-1469.96044921875	-1040.18359375	181.899276733398	0.831022262573242	0.968824923038483	1	138.902435302734	22780
True	False	False	False	False	-1455.92333984375	-777.870666503906	189.663269042969	0.793421924114227	0.959678649902344	1	74.3567276000977	12715
True	False	False	False	False	-1466.13952636719	-579.933654785156	113.132476806641	0.869945406913757	0.974738836288452	1	135.676467895508	13839
True	False	False	False	False	-1457.82885742188	-310.85498046875	77.6399383544922	0.781193256378174	0.953734934329987	0.863637804985046	131.585708618164	9211
True	False	False	False	False	-1447.77612304688	-917.513916015625	175.244430541992	0.819792032241821	0.948526918888092	1	54.1898727416992	8562
True	False	False	False	False	-1444.53479003906	-257.206604003906	70.9850845336914	0.657634496688843	0.946899116039276	0.425183236598969	123.4375	7900
True	False	False	False	False	-1413.44116210938	-1265.35876464844	9.98227787017822	0.754574596881866	0.933233201503754	0.669301986694336	37.3333320617676	336
True	False	False	False	False	-1420.6435546875	-893.081909179688	195.208984375	0.710345864295959	0.953078508377075	0.527735590934753	56.3920440673828	9925
True	False	False	False	False	-1413.173828125	-1125.97937011719	103.150199890137	0.74689644575119	0.940426349639893	0.637453377246857	114.82795715332	10679
True	False	False	False	False	-1405.537109375	-914.215881347656	208.518692016602	0.639728426933289	0.964002192020416	0.397951126098633	53.707447052002	10097
True	False	False	False	False	-1410.87268066406	-821.966247558594	242.902084350586	0.81012350320816	0.953997313976288	1	64.8721466064453	14207
True	False	False	False	False	-1402.30041503906	-211.266754150391	131.987884521484	0.677805840969086	0.959909200668335	0.459723263978958	105.815124511719	12592
True	False	False	False	False	-1398.82531738281	-272.367370605469	96.4953460693359	0.751482903957367	0.949584066867828	0.655898630619049	120.551727294922	10488
True	False	False	False	False	-1395.27954101563	-238.435333251953	18.8554134368896	0.587365925312042	0.933190703392029	0.331435710191727	37.1764717102051	632
True	False	False	False	False	-1383.60473632813	-1317.35498046875	118.678184509277	0.885360777378082	0.97902512550354	1	139.831771850586	14962
True	False	False	False	False	-1387.33264160156	-123.207450866699	94.2770690917969	0.747598469257355	0.919044315814972	0.640176296234131	137.647064208984	11700
True	False	False	False	False	-1385.69543457031	-635.864624023438	130.878753662109	0.794070303440094	0.969056069850922	1	139.093215942383	16413
True	False	False	False	False	-1361.90942382813	-771.2392578125	133.097030639648	0.54951673746109	0.929311454296112	0.291967153549194	134.066665649414	16088
True	False	False	False	False	-1357.27551269531	-663.504333496094	90.9496383666992	0.763890326023102	0.953584969043732	0.716026604175568	130.146347045898	10672
True	False	False	False	False	-1354.61462402344	-692.49462890625	70.9850845336914	0.750849604606628	0.954490661621094	0.653255343437195	125.421875	8027
True	False	False	False	False	-1349.93347167969	-964.07861328125	68.7667999267578	0.765656411647797	0.939717829227448	0.726305961608887	121.983871459961	7563
True	False	False	False	False	-1325.45385742188	-618.949279785156	100.931915283203	0.743680894374847	0.940891027450562	0.625396072864532	122.692306518555	11165
True	False	False	False	False	-1325.66748046875	-236.210998535156	118.678184509277	0.791627526283264	0.956472516059875	1	145.028030395508	15518
True	False	False	False	False	-1320.51940917969	-1173.2001953125	76.5307922363281	0.821647763252258	0.956805408000946	1	120.130432128906	8289
True	False	False	False	False	-1313.63208007813	-983.99072265625	77.6399383544922	0.729374051094055	0.932143449783325	0.578431367874146	119.085716247559	8336
True	False	False	False	False	-1298.59924316406	-259.440063476563	118.678184509277	0.801031827926636	0.963646411895752	1	144.149536132813	15424
True	False	False	False	False	-1307.48486328125	-230.554992675781	11.0914192199707	0.763594925403595	0.936281979084015	0.714360892772675	40	400
True	False	False	False	False	-1286.81396484375	-772.723022460938	84.2947845458984	0.780941009521484	0.93987649679184	0.859888970851898	126.263160705566	9596
True	False	False	False	False	-1273.7001953125	-167.764419555664	68.7667999267578	0.794570684432983	0.959310948848724	1	131.370971679688	8145
True	False	False	False	False	-1260.55419921875	-866.533874511719	70.9850845336914	0.807637214660645	0.962449908256531	1	127.328125	8149
True	False	False	False	False	-1257.47509765625	-1212.99487304688	143.079315185547	0.822870492935181	0.964433610439301	1	139.775192260742	18031
True	False	False	False	False	-1257.33410644531	-149.389801025391	59.8936653137207	0.871788084506989	0.97070187330246	1	129.870376586914	7013
True	False	False	False	False	-1252.84436035156	-558.600158691406	85.4039306640625	0.707926988601685	0.923872947692871	0.521990060806274	129.350646972656	9960
True	False	False	False	False	-1249.42932128906	-1353.62829589844	9.98227787017822	0.785398185253143	0.931883156299591	1	33.8888893127441	305
True	False	False	False	False	-1240.92163085938	-1026.50964355469	69.8759460449219	0.766303777694702	0.958397746086121	0.730220139026642	129.063491821289	8131
True	False	False	False	False	-1239.94909667969	-313.691192626953	63.2210922241211	0.636114537715912	0.882278263568878	0.392782300710678	125.192985534668	7136
True	False	False	False	False	-1239.46594238281	-901.142883300781	118.678184509277	0.810604751110077	0.946857273578644	1	137.429901123047	14705
True	False	False	False	False	-1234.76452636719	-1071.79602050781	170.807861328125	0.847019016742706	0.967458963394165	1	144.610382080078	22270
True	False	False	False	False	-1222.22351074219	-1237.48522949219	105.36848449707	0.664528608322144	0.938746511936188	0.436476469039917	132.410522460938	12579
True	False	False	False	False	-1217.24194335938	-107.640502929688	144.188446044922	0.639893531799316	0.96140056848526	0.398189723491669	122.815383911133	15966
True	False	False	False	False	-1212.45971679688	-850.612243652344	79.8582229614258	0.787328362464905	0.936836361885071	1	118.75	8550
True	False	False	False	False	-1206.05725097656	-601.082763671875	107.586769104004	0.738487541675568	0.937576711177826	0.607207953929901	135.113403320313	13106
True	False	False	False	False	-1211.00427246094	-335.440765380859	66.5485153198242	0.84339964389801	0.962478160858154	1	129.466659545898	7768
True	False	False	False	False	-1210.90966796875	-417.509185791016	117.569046020508	0.793545544147491	0.959930598735809	1	141.056610107422	14952
True	False	False	False	False	-1200.90698242188	-1635.35412597656	123.114753723145	0.830976963043213	0.963646411895752	1	149.66667175293	16613
True	False	False	False	False	-1201.98693847656	-581.322387695313	119.787330627441	0.867363631725311	0.975487053394318	1	140.092590332031	15130
True	False	False	False	False	-1198.47680664063	-1393.79992675781	99.8227767944336	0.827447116374969	0.961418867111206	1	131.244445800781	11812
True	False	False	False	False	-1188.37854003906	-377.874969482422	116.459907531738	0.843270182609558	0.963940918445587	1	141.809524536133	14890
True	False	False	False	False	-1195.98937988281	-177.450485229492	103.150199890137	0.855028688907623	0.969654679298401	1	150.129028320313	13962
True	False	False	False	False	-1189.71362304688	-8.3752269744873	11.0914192199707	0.763594925403595	0.936281979084015	0.714360892772675	33.0999984741211	331
True	False	False	False	False	-1175.70776367188	-1261.40783691406	82.0765075683594	0.868169903755188	0.97037261724472	1	126.310813903809	9347
True	False	False	False	False	-1180.78601074219	-347.035888671875	95.3862075805664	0.790671706199646	0.947246909141541	1	132.395355224609	11386
True	False	False	False	False	-1179.96215820313	-54.0258293151855	75.4216537475586	0.839752197265625	0.964830636978149	1	134.397064208984	9139
True	False	False	False	False	-1172.30944824219	-149.361663818359	94.2770690917969	0.844878911972046	0.962392508983612	1	131.576477050781	11184
True	False	False	False	False	-1164.47058105469	-1101.89672851563	9.98227787017822	0.754574596881866	0.933233201503754	0.669301986694336	32.2222213745117	290
True	False	False	False	False	-1154.60571289063	-370.465759277344	9.98227787017822	0.754574596881866	0.933233201503754	0.669301986694336	33.4444427490234	301
True	False	False	False	False	-1145.12182617188	-270.064056396484	177.462707519531	0.719300389289856	0.931851744651794	0.550266742706299	150.212493896484	24034
True	False	False	False	False	-1135.97058105469	-1713.01721191406	133.097030639648	0.83940452337265	0.973530948162079	1	144.991668701172	17399
True	False	False	False	False	-1136.53308105469	-1145.86743164063	83.1856460571289	0.849229693412781	0.966323673725128	1	127.573333740234	9568
True	False	False	False	False	-1130.60986328125	-310.606475830078	129.769607543945	0.67625892162323	0.946195662021637	0.456904143095016	139.410263061523	16311
True	False	False	False	False	-1128.10205078125	5.16796112060547	13.3097038269043	0.743378639221191	0.931919693946838	0.624296009540558	35	420
True	False	False	False	False	-1119.52978515625	-105.616508483887	149.734161376953	0.838855147361755	0.964896857738495	1	160.251846313477	21634
True	False	False	False	False	-1114.21508789063	-1234.76843261719	78.7490768432617	0.729563295841217	0.954858958721161	0.57899397611618	119.647888183594	8495
True	False	False	False	False	-1113.85595703125	-385.576477050781	13.3097038269043	0.743378639221191	0.931919693946838	0.624296009540558	32.8333320617676	394
True	False	False	False	False	-1108.6806640625	-416.478515625	87.6222152709961	0.735943078994751	0.925831377506256	0.598804712295532	112.101264953613	8856
True	False	False	False	False	-1102.74108886719	-671.648864746094	116.459907531738	0.755209743976593	0.948189854621887	0.672165632247925	142.29524230957	14941
True	False	False	False	False	-1100.02600097656	-48.1422538757324	112.023338317871	0.747237205505371	0.931709766387939	0.638770759105682	154.405944824219	15595
True	False	False	False	False	-1097.2138671875	-1349.60083007813	198.536407470703	0.554376363754272	0.902850389480591	0.296720534563065	105.178771972656	18827
True	False	False	False	False	-1097.45568847656	-543.463684082031	16.6371288299561	0.76893937587738	0.947792708873749	0.747088372707367	36.1333351135254	542
True	False	False	False	False	-1097.92529296875	-36.9277000427246	14.4188451766968	0.742955923080444	0.934609174728394	0.622766435146332	74.6923065185547	971
True	False	False	False	False	-1096.169921875	-1269.79028320313	76.5307922363281	0.74383670091629	0.930178463459015	0.625965297222137	123.739128112793	8538
True	False	False	False	False	-1094.73254394531	-800.158996582031	87.6222152709961	0.785240411758423	0.962392508983612	0.972049474716187	118.240509033203	9341
True	False	False	False	False	-1090.42797851563	-236.683959960938	19.9645557403564	0.798721373081207	0.951427280902863	1	32.6111106872559	587
True	False	False	False	False	-1084.55114746094	-782.4111328125	79.8582229614258	0.776177406311035	0.95259553194046	0.804480254650116	123.916664123535	8922
True	False	False	False	False	-1083.41394042969	-395.616485595703	99.8227767944336	0.801836133003235	0.966074287891388	1	115.077774047852	10357
True	False	False	False	False	-1083.40185546875	-1684.38037109375	87.6222152709961	0.694826781749725	0.909320712089539	0.492997974157333	134.16455078125	10599
True	False	False	False	False	-1080.9365234375	-934.255981445313	194.099838256836	0.679955661296844	0.941903352737427	0.46369343996048	85.4914321899414	14961
True	False	False	False	False	-1079.736328125	-536.043090820313	112.023338317871	0.811145603656769	0.963940918445587	1	139	14039
True	False	False	False	False	-1082.37890625	-343.934783935547	86.513069152832	0.84085887670517	0.969752848148346	1	130.679489135742	10193
True	False	False	False	False	-1080.01440429688	-299.83984375	79.8582229614258	0.715662121772766	0.92439216375351	0.540858566761017	129.58332824707	9330
True	False	False	False	False	-1076.78002929688	-668.061828613281	74.3125076293945	0.827402949333191	0.951239705085754	1	119.567161560059	8011
True	False	False	False	False	-1073.41357421875	48.1489906311035	12.2005615234375	0.741141617298126	0.94014710187912	0.616318583488464	35.9090919494629	395
True	False	False	False	False	-1069.44677734375	-1488.68395996094	75.4216537475586	0.769968271255493	0.93770694732666	0.754133403301239	129.823532104492	8828
True	False	False	False	False	-1061.97314453125	-621.140747070313	115.350761413574	0.811039984226227	0.957459390163422	1	133.423080444336	13876
True	False	False	False	False	-1059.27734375	-28.5018081665039	122.005615234375	0.760719418525696	0.967151522636414	0.698856711387634	147.045455932617	16175
True	False	False	False	False	-1052.58728027344	-803.076293945313	198.536407470703	0.636317372322083	0.924314796924591	0.393069803714752	98.8938522338867	17702
True	False	False	False	False	-1056.91040039063	-276.305511474609	115.350761413574	0.607424437999725	0.935541868209839	0.354987353086472	92	9568
True	False	False	False	False	-1054.10546875	-386.434783935547	96.4953460693359	0.710991621017456	0.939207792282104	0.529292404651642	130.114944458008	11320
True	False	False	False	False	-1047.59118652344	-323.076080322266	84.2947845458984	0.745215535163879	0.9181267619133	0.631068110466003	120.684211730957	9172
True	False	False	False	False	-1047.77465820313	52.5190238952637	15.5279874801636	0.800106346607208	0.94487601518631	1	37.8571434020996	530
True	False	False	False	False	-1045.03259277344	-194.531494140625	74.3125076293945	0.827402949333191	0.960058152675629	1	130.238800048828	8726
True	False	False	False	False	-1040.576171875	-1071.36938476563	97.6044921875	0.819784700870514	0.957649946212769	1	128.647720336914	11321
True	False	False	False	False	-1042.66711425781	27.5466442108154	119.787330627441	0.75546407699585	0.954083800315857	0.673323512077332	158.018524169922	17066
True	False	False	False	False	-1029.84228515625	-739.090576171875	93.1679229736328	0.846452295780182	0.976853132247925	1	127.75	10731
True	False	False	False	False	-1037.10131835938	-363.439331054688	77.6399383544922	0.754616916179657	0.943677484989166	0.669491648674011	116.699996948242	8169
True	False	False	False	False	-1025.91259765625	-243.701873779297	89.8404998779297	0.754574596881866	0.930949032306671	0.669301986694336	111.37036895752	9021
True	False	False	False	False	-1030.96301269531	-6.5840482711792	76.5307922363281	0.809509754180908	0.956417441368103	1	140.159423828125	9671
True	False	False	False	False	-1027.24108886719	-60.4050750732422	9.98227787017822	0.785398185253143	0.931883156299591	1	34.4444427490234	310
True	False	False	False	False	-1015.05303955078	-953.512145996094	108.695907592773	0.78705221414566	0.939735174179077	1	135.673461914063	13296
True	False	False	False	False	-1011.79742431641	-392.65966796875	22.1828384399414	0.735508561134338	0.939309358596802	0.597400009632111	34.2999992370605	686
True	False	False	False	False	-1011.06927490234	-351.577697753906	9.98227787017822	0.687235474586487	0.9244145154953	0.47761595249176	38.2222213745117	344
True	False	False	False	False	-1010.84735107422	-325.252044677734	14.4188451766968	0.805326879024506	0.942608833312988	1	34.9230766296387	454
True	False	False	False	False	-1000.53143310547	-769.009094238281	103.150199890137	0.769519209861755	0.934922754764557	0.751023590564728	128.989242553711	11996
True	False	False	False	False	-1006.09490966797	-370.244873046875	77.6399383544922	0.68638277053833	0.906016230583191	0.475945204496384	122.84285736084	8599
True	False	False	False	False	-991.538879394531	-1616.26647949219	119.787330627441	0.856819868087769	0.967985987663269	1	145.629623413086	15728
True	False	False	False	False	-994.00927734375	-229.534393310547	128.660461425781	0.844098389148712	0.955243647098541	1	144.137924194336	16720
True	False	False	False	False	-993.646362304688	-1292.58251953125	122.005615234375	0.813822686672211	0.952677488327026	1	139.854537963867	15384
True	False	False	False	False	-987.628784179688	-956.096069335938	87.6222152709961	0.796068251132965	0.951642870903015	1	127.13924407959	10044
True	False	False	False	False	-980.880554199219	-918.181823730469	95.3862075805664	0.690678477287292	0.926594853401184	0.484476417303085	127.697677612305	10982
True	False	False	False	False	-982.487060546875	1.94895267486572	175.244430541992	0.716874003410339	0.918473780155182	0.54395192861557	177.310119628906	28015
True	False	False	False	False	-970.945739746094	-653.792846679688	125.333038330078	0.790439307689667	0.948905885219574	1	131.592926025391	14870
True	False	False	False	False	-973.465148925781	-413.084808349609	92.0587844848633	0.864829242229462	0.972078859806061	1	139.602416992188	11587
True	False	False	False	False	-969.5732421875	-360.883666992188	68.7667999267578	0.782398581504822	0.955627143383026	0.883594453334808	128.629028320313	7975
True	False	False	False	False	-966.196044921875	-281.248321533203	114.241622924805	0.780301749706268	0.963429868221283	0.850902378559113	139.902908325195	14410
True	False	False	False	False	-955.291748046875	-602.330322265625	107.586769104004	0.827301025390625	0.96119749546051	1	135.608245849609	13154
True	False	False	False	False	-952.565795898438	-1575.55078125	80.9673614501953	0.760632932186127	0.940243661403656	0.698408961296082	131.506851196289	9600
True	False	False	False	False	-950.508666992188	-374.826385498047	83.1856460571289	0.849229693412781	0.966323673725128	1	131.026672363281	9827
True	False	False	False	False	-943.857543945313	-647.504943847656	80.9673614501953	0.760632932186127	0.944627523422241	0.698408961296082	124.191780090332	9066
True	False	False	False	False	-932.451782226563	-661.290466308594	67.6576614379883	0.843707025051117	0.967830955982208	1	126.180328369141	7697
[truncated: 5,415 more rows]
