# Supplementary material for: Gene Delivery Mediated by Backbone-Degradable RAFT Copolymers
Source: Biomacromolecules. 2026 Feb 12;27(3):1846–56. doi: 10.1021/acs.biomac.5c01662 (PMC12977016; doi:10.1021/acs.biomac.5c01662)
Supplement: Supplementary file 2 [file bm5c01662_si_002.zip › Celigo Raw Data/Object (Cell)-Level Data/Blue/7-15-2024-9-01-21-PM_object_G4.csv]

Plate ID	PM_2024_07_15_PPP41-45_NP_5_10_20_PEIpro_200ngwell_U2OS_6k_Plate2
Plate Name
Plate Description
Scan ID	7/15/2024 9:01:21 PM
Scan Description
Scan Result ID	7/15/2024 9:01:21 PM
Scan Result Description
Software Version	5.1.0.0
Experiment Name
Application Name	Target 1
Plate Type	96-Well BD Falcon™ 353072 Plate
Acquisition Start/End Times	7/15/2024 9:01:21 PM - 7/15/2024 9:03:10 PM
Analysis Start Time	7/15/2024 9:01:21 PM
User ID	Local Administrator
Scan Area Object-Level Data CSV Report
Row	G
Column	4
Total	Class 1	Class 2	Class 3	Class 4	X Position (µm)	Y Position (µm)	Target 1: Area (µm²)	Target 1: Form Factor	Target 1: Smoothness	Target 1: Aspect Ratio	Target 1: Mean Intensity	Target 1: Integrated Intensity
True	False	False	False	False	-1921.33483886719	-2970.85229492188	183.008422851563	0.76558256149292	0.947769284248352	0.725864291191101	99.8606033325195	16477
True	False	False	False	False	-1920.52026367188	-2994.14282226563	205.191253662109	0.419688910245895	0.953707575798035	0.188795685768127	137.529724121094	25443
True	False	False	False	False	-1974.15759277344	-2969.61474609375	27.7285480499268	0.766682505607605	0.952098965644836	0.732549428939819	135.639999389648	3391
True	False	False	False	False	-2024.99108886719	-2933.482421875	23.2919807434082	0.510869145393372	0.907490372657776	0.256897181272507	135.190475463867	2839
True	False	False	False	False	-2037.76721191406	-2910.99560546875	234.028945922852	0.444263875484467	0.905672490596771	0.205509856343269	150.734603881836	31805
True	False	False	False	False	-2068.91967773438	-2890.365234375	108.695907592773	0.618347227573395	0.930111527442932	0.368747800588608	174.306121826172	17082
True	False	False	False	False	-2110.66870117188	-2854.8203125	147.515884399414	0.523059368133545	0.944487392902374	0.267471492290497	114.44361114502	15221
True	False	False	False	False	-2153.06884765625	-2822.45581054688	95.3862075805664	0.682282447814941	0.932452082633972	0.46806126832962	181.406982421875	15601
True	False	False	False	False	-2224.45483398438	-2759.07885742188	82.0765075683594	0.620002150535583	0.950422644615173	0.370896339416504	117.662162780762	8707
True	False	False	False	False	-2276.6005859375	-2710.74658203125	169.698715209961	0.426866322755814	0.88715660572052	0.193569839000702	117.699348449707	18008
True	False	False	False	False	-2294.42797851563	-2702.822265625	153.061584472656	0.593788862228394	0.958153545856476	0.338752925395966	149.905792236328	20687
True	False	False	False	False	-2333.83227539063	-2673.20971679688	84.2947845458984	0.780941009521484	0.948702335357666	0.859888970851898	131.368423461914	9984
True	False	False	False	False	-2367.91381835938	-2650.830078125	118.678184509277	0.434986352920532	0.966130256652832	0.199076175689697	129.719619750977	13880
True	False	False	False	False	-2386.556640625	-2620.6025390625	179.680999755859	0.511082947254181	0.928258895874023	0.257079035043716	162.203704833984	26277
True	False	False	False	False	-2443.46044921875	-2576.94604492188	102.041061401367	0.406108349561691	0.914548873901367	0.179990202188492	131.141311645508	12065
True	False	False	False	False	-2466.55249023438	-2553.35595703125	95.3862075805664	0.611433446407318	0.966072559356689	0.359955370426178	130.593017578125	11231
True	False	False	False	False	-2467.85083007813	-2523.85961914063	14.4188451766968	0.719225645065308	0.945763468742371	0.550069808959961	83	1079
True	False	False	False	False	-2490.12036132813	-2520.56201171875	259.539215087891	0.31625235080719	0.875037550926208	0.128111436963081	134.213668823242	31406
True	False	False	False	False	-2524.85205078125	-2491.86889648438	41.0382537841797	0.587080240249634	0.950243830680847	0.331114858388901	134.594589233398	4980
True	False	False	False	False	-2561.20556640625	-2433.76611328125	67.6576614379883	0.753307163715363	0.964830636978149	0.663703262805939	108.475410461426	6617
True	False	False	False	False	-2575.18383789063	-2405.58056640625	110.914192199707	0.596477448940277	0.962859570980072	0.341876536607742	66.8099975585938	6681
True	False	False	False	False	-2600.98095703125	-2401.64892578125	434.783630371094	0.230885982513428	0.894257009029388	0.0868064761161804	126.221939086914	49479
True	False	False	False	False	-2628.11938476563	-2367.72680664063	170.807861328125	0.349362641572952	0.810780823230743	0.146064519882202	119.75325012207	18442
True	False	False	False	False	-2658.3642578125	-2335.15454101563	147.515884399414	0.479930102825165	0.964441418647766	0.23179580271244	130.481201171875	17354
True	False	False	False	False	-2688.81372070313	-2296.78198242188	180.790130615234	0.407344460487366	0.950506627559662	0.180779725313187	130.828216552734	21325
True	False	False	False	False	-2715.58618164063	-2262.94750976563	77.6399383544922	0.436912685632706	0.941584289073944	0.200399324297905	136.114288330078	9528
True	False	False	False	False	-2733.60571289063	-2239.275390625	13.3097038269043	0.470662444829941	0.899546325206757	0.224713116884232	135.91667175293	1631
True	False	False	False	False	-2747.7265625	-2219.30493164063	86.513069152832	0.593835353851318	0.946155309677124	0.338806599378586	133.435897827148	10408
True	False	False	False	False	-2766.08349609375	-2194.69262695313	57.6753807067871	0.509884297847748	0.910385131835938	0.256060808897018	136.230773925781	7084
True	False	False	False	False	-2786.462890625	-2166.53881835938	33.2742576599121	0.372824519872665	0.936722755432129	0.159568622708321	136.866668701172	4106
True	False	False	False	False	-2797.984375	-2149.98828125	45.4748191833496	0.661913216114044	0.952071368694305	0.432134091854095	135.731704711914	5565
True	False	False	False	False	-2819.64135742188	-2117.36499023438	224.046676635742	0.382184386253357	0.951025664806366	0.165154322981834	130.539596557617	26369
True	False	False	False	False	-2851.56909179688	-2069.28759765625	318.32373046875	0.275731414556503	0.937541663646698	0.107689224183559	131.404174804688	37713
True	False	False	False	False	-2863.86962890625	-2033.74768066406	146.40673828125	0.435747385025024	0.911191046237946	0.199598148465157	147.409088134766	19458
True	False	False	False	False	-2891.34985351563	-1986.60498046875	118.678184509277	0.667852222919464	0.954639494419098	0.442101985216141	131.17756652832	14036
True	False	False	False	False	-2907.11450195313	-1980.91723632813	47.6931037902832	0.682282447814941	0.919878423213959	0.46806126832962	136.767440795898	5881
True	False	False	False	False	-2950.34887695313	-1908.3564453125	67.6576614379883	0.438740909099579	0.898278653621674	0.201661184430122	145.885238647461	8899
True	False	False	False	False	-2936.32934570313	-1933.75805664063	39.9291114807129	0.617307543754578	0.952934086322784	0.367406785488129	144.777770996094	5212
True	False	False	False	False	-2906.72021484375	-1965.42907714844	76.5307922363281	0.685842871665955	0.896811485290527	0.474893063306808	126.304344177246	8715
True	False	False	False	False	-2918.93579101563	-1944.14660644531	84.2947845458984	0.621096134185791	0.918187737464905	0.372326284646988	137.263153076172	10432
True	False	False	False	False	-2933.16943359375	-1915.11108398438	87.6222152709961	0.796068251132965	0.955297648906708	1	147.848098754883	11680
True	False	False	False	False	-2933.2294921875	-1899.9248046875	129.769607543945	0.754551768302917	0.963401257991791	0.66919994354248	107.02564239502	12522
True	False	False	False	False	-2922.09008789063	-1928.92810058594	104.259346008301	0.745750606060028	0.949442148208618	0.63308048248291	119.968086242676	11277
True	False	False	False	False	-2899.30517578125	-1952.37451171875	106.477630615234	0.770989894866943	0.952394783496857	0.761425018310547	93.1979141235352	8947
True	False	False	False	False	-2886.82202148438	-2014.1806640625	190.772415161133	0.390197247266769	0.950152397155762	0.170031532645226	134.75	23177
True	False	False	False	False	-2844.90600585938	-2012.84594726563	17.7462711334229	0.739838838577271	0.941181302070618	0.6118004322052	43.5625	697
True	False	False	False	False	-2886.7900390625	-1923.0126953125	147.515884399414	0.652063608169556	0.951234400272369	0.416402816772461	79.353385925293	10554
True	False	False	False	False	-2874.58959960938	-1967.439453125	97.6044921875	0.728147208690643	0.947772622108459	0.574816465377808	90.9659118652344	8005
True	False	False	False	False	-2850.05322265625	-1966.21948242188	131.987884521484	0.739435315132141	0.960109293460846	0.61041921377182	91.0924377441406	10840
True	False	False	False	False	-2848.556640625	-1914.76428222656	181.899276733398	0.562544226646423	0.958551347255707	0.30490505695343	80.0243911743164	13124
True	False	False	False	False	-2841.84228515625	-1945.77185058594	185.226699829102	0.654444515705109	0.955801069736481	0.420119255781174	73.5389251708984	12281
True	False	False	False	False	-2837.33715820313	-2060.513671875	164.153015136719	0.814018249511719	0.957965433597565	1	96.7770233154297	14323
True	False	False	False	False	-2833.0576171875	-1906.96520996094	178.571853637695	0.563100576400757	0.955606460571289	0.30547171831131	80.4534149169922	12953
True	False	False	False	False	-2826.22534179688	-2088.982421875	114.241622924805	0.610584378242493	0.899075448513031	0.358895391225815	160.97087097168	16580
True	False	False	False	False	-2809.52490234375	-2027.47387695313	197.427261352539	0.677581369876862	0.952134013175964	0.459312260150909	63.6011238098145	11321
True	False	False	False	False	-2813.59350585938	-1990.32104492188	198.536407470703	0.687179744243622	0.950858950614929	0.477506518363953	65.81005859375	11780
True	False	False	False	False	-2796.33764648438	-1990.61730957031	120.896469116211	0.67729789018631	0.947148740291595	0.458794146776199	70.4862365722656	7683
True	False	False	False	False	-2801.38159179688	-1896.14172363281	151.952453613281	0.820764601230621	0.960830867290497	1	82.8759155273438	11354
True	False	False	False	False	-2796.2373046875	-2129.23266601563	145.297592163086	0.738506317138672	0.948261201381683	0.607271134853363	144.114501953125	18879
True	False	False	False	False	-2781.4814453125	-2015.76489257813	229.592376708984	0.497843205928802	0.926830887794495	0.246040910482407	73.7922668457031	15275
True	False	False	False	False	-2780.416015625	-2153.92919921875	98.7136306762695	0.650771260261536	0.918911755084991	0.414407432079315	141.460678100586	12590
True	False	False	False	False	-2767.56884765625	-2051.66918945313	212.955261230469	0.791453123092651	0.954195857048035	1	78.1354141235352	15002
True	False	False	False	False	-2770.16650390625	-1955.6962890625	188.554138183594	0.654927790164948	0.968590021133423	0.420880168676376	91.1411743164063	15494
True	False	False	False	False	-2773.93188476563	-1923.75231933594	166.371292114258	0.718682765960693	0.965424358844757	0.54864364862442	78.966667175293	11845
True	False	False	False	False	-2768.36499023438	-1986.49072265625	117.569046020508	0.771331310272217	0.942806541919708	0.763932764530182	79.9905624389648	8479
True	False	False	False	False	-2766.15673828125	-2175.77880859375	163.043869018555	0.522562325000763	0.900068998336792	0.267032086849213	146.639450073242	21556
True	False	False	False	False	-2749.4951171875	-2141.09790039063	249.556930541992	0.636922240257263	0.95691841840744	0.393928796052933	72.5777740478516	16330
True	False	False	False	False	-2751.57763671875	-2042.07751464844	25.5102653503418	0.688737690448761	0.934724569320679	0.480586379766464	51.2173919677734	1178
True	False	False	False	False	-2757.31616210938	-1986.431640625	27.7285480499268	0.621374189853668	0.950105845928192	0.372691035270691	72.8399963378906	1821
True	False	False	False	False	-2756.21801757813	-2019.18029785156	149.734161376953	0.66825920343399	0.957018494606018	0.44279932975769	65.9703674316406	8906
True	False	False	False	False	-2753.88940429688	-1941.75256347656	194.099838256836	0.671823799610138	0.943332672119141	0.448988974094391	86.5599975585938	15148
True	False	False	False	False	-2751.11474609375	-2097.1064453125	22.1828384399414	0.735508561134338	0.939309358596802	0.597400009632111	37.5	750
True	False	False	False	False	-2749.39184570313	-2201.11938476563	97.6044921875	0.728147208690643	0.948367357254028	0.574816465377808	142.590911865234	12548
True	False	False	False	False	-2732.150390625	-2146.931640625	28.8376903533936	0.778573036193848	0.952666342258453	0.82945716381073	50.3461532592773	1309
True	False	False	False	False	-2738.96215820313	-1985.22045898438	198.536407470703	0.595575094223022	0.932313561439514	0.340824037790298	86.7541885375977	15529
True	False	False	False	False	-2744.98681640625	-1912.03857421875	234.028945922852	0.599097609519958	0.92227691411972	0.344956278800964	80.8767776489258	17065
True	False	False	False	False	-2741.013671875	-1941.00402832031	12.2005615234375	0.741141617298126	0.94014710187912	0.616318583488464	57.0909080505371	628
True	False	False	False	False	-2737.38037109375	-2066.72778320313	291.704345703125	0.76335608959198	0.964836955070496	0.713024318218231	77.4714813232422	20375
True	False	False	False	False	-2731.5126953125	-2225.48681640625	73.203369140625	0.656023621559143	0.955602645874023	0.422613710165024	116.909088134766	7716
True	False	False	False	False	-2713.64916992188	-2218.53588867188	131.987884521484	0.80079972743988	0.956423282623291	1	74.1596603393555	8825
True	False	False	False	False	-2725.22485351563	-1982.52099609375	39.9291114807129	0.754574596881866	0.947963654994965	0.669301986694336	86.3055572509766	3107
True	False	False	False	False	-2714.32421875	-1951.41650390625	192.990692138672	0.69021600484848	0.961133539676666	0.483544021844864	79.7298812866211	13873
True	False	False	False	False	-2723.00341796875	-1896.24816894531	166.371292114258	0.845617949962616	0.963339745998383	1	80.4400024414063	12066
True	False	False	False	False	-2712.37231445313	-2248.216796875	181.899276733398	0.454265385866165	0.923039138317108	0.212623864412308	140.524383544922	23046
True	False	False	False	False	-2710.33666992188	-2202.30639648438	14.4188451766968	0.666414141654968	0.928345501422882	0.43965283036232	49.3076934814453	641
True	False	False	False	False	-2711.56494140625	-1925.59252929688	148.625015258789	0.499845117330551	0.878955900669098	0.247681006789207	131.641784667969	17640
True	False	False	False	False	-2709.80883789063	-2092.56982421875	231.810668945313	0.555346131324768	0.945851862430573	0.297679305076599	60.5502395629883	12655
True	False	False	False	False	-2708.6171875	-2052.93823242188	11.0914192199707	0.763594925403595	0.936281979084015	0.714360892772675	35.4000015258789	354
True	False	False	False	False	-2706.30786132813	-1906.11889648438	12.2005615234375	0.768196105957031	0.939064502716064	0.742168962955475	60.7272720336914	668
True	False	False	False	False	-2705.09204101563	-2002.98193359375	261.757507324219	0.69432008266449	0.927053093910217	0.491941422224045	74.6694946289063	17622
True	False	False	False	False	-2695.95849609375	-2272.15454101563	105.36848449707	0.731978118419647	0.961557626724243	0.586294770240784	167.368423461914	15900
True	False	False	False	False	-2676.53271484375	-2258.66040039063	129.769607543945	0.734916985034943	0.965290427207947	0.59550142288208	64.6752166748047	7567
True	False	False	False	False	-2680.04467773438	-2218.56689453125	202.97297668457	0.663547515869141	0.954011380672455	0.43483904004097	74.606559753418	13653
True	False	False	False	False	-2691.44384765625	-2147.43725585938	278.394622802734	0.763262867927551	0.958290994167328	0.712505400180817	64.7131500244141	16243
True	False	False	False	False	-2683.00415039063	-2045.59802246094	230.701522827148	0.543392181396484	0.946351647377014	0.28609424829483	68.9375	14339
True	False	False	False	False	-2679.4560546875	-1934.69689941406	232.919815063477	0.726141273975372	0.935182332992554	0.569023251533508	90.476188659668	19000
True	False	False	False	False	-2679.07421875	-1899.20581054688	276.176330566406	0.858132362365723	0.96629399061203	1	93.8795166015625	23376
True	False	False	False	False	-2674.81762695313	-1976.693359375	212.955261230469	0.80851811170578	0.950917840003967	1	75.578125	14511
True	False	False	False	False	-2668.39135742188	-2235.28442382813	130.878753662109	0.547507524490356	0.943840086460114	0.290026247501373	59.4322052001953	7013
True	False	False	False	False	-2665.85473632813	-2313.2080078125	106.477630615234	0.653339624404907	0.941685318946838	0.418388038873672	158.42707824707	15209
True	False	False	False	False	-2652.39331054688	-2272.79907226563	171.917007446289	0.759923756122589	0.948801398277283	0.694775581359863	74.4064483642578	11533
True	False	False	False	False	-2661.6630859375	-2113.71459960938	280.612915039063	0.825969457626343	0.955345869064331	1	73.4505920410156	18583
True	False	False	False	False	-2663.58862304688	-2068.24438476563	245.120376586914	0.5329949259758	0.846515953540802	0.276409804821014	66.1945724487305	14629
True	False	False	False	False	-2647.78930664063	-1965.63000488281	198.536407470703	0.701470494270325	0.953112602233887	0.507278740406036	75.2905044555664	13477
True	False	False	False	False	-2643.16528320313	-2159.00805664063	211.846115112305	0.587060272693634	0.931523323059082	0.33109238743782	62.4136123657227	11921
True	False	False	False	False	-2643.0517578125	-2013.17980957031	211.846115112305	0.757650911808014	0.947417020797729	0.683558523654938	65.3926696777344	12490
True	False	False	False	False	-2640.74584960938	-2348.51513671875	147.515884399414	0.377630263566971	0.852441966533661	0.162421837449074	121.82706451416	16203
True	False	False	False	False	-2593.62622070313	-2325.50146484375	151.952453613281	0.745924651622772	0.955008804798126	0.633738994598389	71.3065719604492	9769
True	False	False	False	False	-2630.0966796875	-2199.68286132813	221.828384399414	0.642844438552856	0.950822830200195	0.40249103307724	71.4499969482422	14290
True	False	False	False	False	-2633.19702148438	-2137.32861328125	140.861022949219	0.760854780673981	0.957506716251373	0.699559509754181	62.086612701416	7885
True	False	False	False	False	-2626.78515625	-2078.73486328125	272.848907470703	0.812074661254883	0.953053414821625	1	82.8170700073242	20373
True	False	False	False	False	-2626.40600585938	-2307.00366210938	259.539215087891	0.495800256729126	0.87700366973877	0.244377449154854	67.2692337036133	15741
True	False	False	False	False	-2613.32373046875	-2305.16723632813	13.3097038269043	0.66390061378479	0.925560414791107	0.435427129268646	55.5833320617676	667
True	False	False	False	False	-2621.53295898438	-2232.20166015625	188.554138183594	0.806843638420105	0.956260919570923	1	73.4235305786133	12482
True	False	False	False	False	-2622.0966796875	-1915.81372070313	357.143707275391	0.800150036811829	0.950185596942902	1	95.338508605957	30699
True	False	False	False	False	-2621.07666015625	-1965.73779296875	202.97297668457	0.725916802883148	0.921118080615997	0.568383753299713	78.9453582763672	14447
True	False	False	False	False	-2615.69262695313	-2267.607421875	123.114753723145	0.798364579677582	0.959216058254242	1	54.8558540344238	6089
True	False	False	False	False	-2593.81616210938	-2164.77612304688	226.264953613281	0.648563206195831	0.934924781322479	0.41103321313858	60.7696075439453	12397
True	False	False	False	False	-2605.86059570313	-2033.16284179688	221.828384399414	0.619414925575256	0.95493745803833	0.370131939649582	70.0100021362305	14002
True	False	False	False	False	-2597.1162109375	-2119.96899414063	260.648345947266	0.835388779640198	0.960024952888489	1	70.6851043701172	16611
True	False	False	False	False	-2593.51538085938	-2370.87451171875	230.701522827148	0.80817586183548	0.958207309246063	1	76.6346130371094	15940
True	False	False	False	False	-2583.10327148438	-2350.70361328125	11.0914192199707	0.619482219219208	0.916803061962128	0.37021940946579	43.9000015258789	439
True	False	False	False	False	-2591.78198242188	-1995.08972167969	215.173538208008	0.717643678188324	0.969221413135529	0.545937120914459	70.8556671142578	13746
True	False	False	False	False	-2588.42993164063	-2272.2119140625	207.409545898438	0.780513882637024	0.957833290100098	0.853809237480164	84.6256713867188	15825
True	False	False	False	False	-2582.50952148438	-2015.98547363281	215.173538208008	0.776229381561279	0.949387311935425	0.80497819185257	66.2989654541016	12862
True	False	False	False	False	-2574.76293945313	-1949.33251953125	265.084930419922	0.833110868930817	0.959979891777039	1	78.6736373901367	18803
True	False	False	False	False	-2571.427734375	-2425.60766601563	82.0765075683594	0.735541641712189	0.939945220947266	0.597506582736969	134.459457397461	9950
True	False	False	False	False	-2551.1015625	-2416.43701171875	100.931915283203	0.654515147209167	0.946155846118927	0.42023029923439	57.1978034973145	5205
True	False	False	False	False	-2557.69116210938	-2331.0185546875	104.259346008301	0.58409172296524	0.931531727313995	0.327781468629837	61.9148941040039	5820
True	False	False	False	False	-2568.7705078125	-2207.099609375	265.084930419922	0.498777598142624	0.833926916122437	0.246805176138878	79.0167388916016	18885
True	False	False	False	False	-2568.95581054688	-2079.38305664063	261.757507324219	0.717649579048157	0.938705623149872	0.545952379703522	62.2076263427734	14681
True	False	False	False	False	-2564.41723632813	-2251.7900390625	164.153015136719	0.61773294210434	0.925360977649689	0.367954611778259	52.3716201782227	7751
True	False	False	False	False	-2557.37182617188	-1990.50451660156	209.627822875977	0.719454348087311	0.946834623813629	0.550673186779022	61.8941802978516	11698
True	False	False	False	False	-2553.23876953125	-2367.16259765625	235.138092041016	0.777740120887756	0.956789255142212	0.820259034633636	63.6509437561035	13494
True	False	False	False	False	-2551.02197265625	-2285.0380859375	83.1856460571289	0.797147572040558	0.945873439311981	1	90.8533325195313	6814
True	False	False	False	False	-2552.79833984375	-1923.79833984375	200.754699707031	0.717983305454254	0.947312414646149	0.546818435192108	71.3480682373047	12914
True	False	False	False	False	-2549.71899414063	-2461.0322265625	320.542022705078	0.216760471463203	0.890584886074066	0.0805618613958359	131.242218017578	37929
True	False	False	False	False	-2523.16748046875	-2477.51293945313	86.513069152832	0.750372409820557	0.958789765834808	0.651284754276276	115.85897064209	9037
True	False	False	False	False	-2542.8447265625	-2435.1396484375	122.005615234375	0.778340220451355	0.948710501194	0.826822757720947	72.0818176269531	7929
True	False	False	False	False	-2545.515625	-2308.51098632813	231.810668945313	0.708840847015381	0.926611661911011	0.524144887924194	62.5645942687988	13076
True	False	False	False	False	-2539.91137695313	-2226.48974609375	215.173538208008	0.663244187831879	0.950684428215027	0.434334874153137	63.8659782409668	12390
True	False	False	False	False	-2548.14721679688	-2034.85485839844	197.427261352539	0.789934456348419	0.955335319042206	1	78.9831466674805	14059
True	False	False	False	False	-2542.12768554688	-2160.56591796875	231.810668945313	0.773131549358368	0.949804663658142	0.7778200507164	66.8564605712891	13973
True	False	False	False	False	-2532.7900390625	-2111.2236328125	311.668884277344	0.705055475234985	0.932985723018646	0.515339016914368	84.9501800537109	23871
True	False	False	False	False	-2535.86938476563	-1904.2880859375	168.589569091797	0.807776212692261	0.964405953884125	1	77.0065765380859	11705
True	False	False	False	False	-2535.5751953125	-2065.0205078125	222.937530517578	0.774355828762054	0.948128223419189	0.787992358207703	69.1791076660156	13905
True	False	False	False	False	-2526.17895507813	-2280.513671875	250.666076660156	0.699938833713531	0.937488794326782	0.503913342952728	71.5309753417969	16166
True	False	False	False	False	-2524.57543945313	-1970.51672363281	181.899276733398	0.753896296024323	0.955248296260834	0.666286945343018	71.8597564697266	11785
True	False	False	False	False	-2522.41015625	-2376.81811523438	188.554138183594	0.68020099401474	0.945989847183228	0.46415051817894	56.5647048950195	9616
True	False	False	False	False	-2513.21655273438	-2311.248046875	257.320922851563	0.687648415565491	0.953487694263458	0.478429108858109	68.1982727050781	15822
True	False	False	False	False	-2515.15185546875	-2040.60986328125	164.153015136719	0.855438649654388	0.968056857585907	1	80.8175659179688	11961
True	False	False	False	False	-2520.767578125	-2014.341796875	200.754699707031	0.656295657157898	0.942341506481171	0.423045814037323	59.0220985412598	10683
True	False	False	False	False	-2514.54125976563	-2237.93530273438	183.008422851563	0.598280549049377	0.952312707901001	0.343992054462433	62.8303031921387	10367
True	False	False	False	False	-2512.46850585938	-1936.28527832031	201.863830566406	0.750231623649597	0.951438546180725	0.650706946849823	74.0549468994141	13478
True	False	False	False	False	-2510.39916992188	-2440.15600585938	137.533599853516	0.778886377811432	0.966700315475464	0.833087623119354	56.4112892150879	6995
True	False	False	False	False	-2504.67138671875	-2494.77905273438	150.843307495117	0.774635255336761	0.960465252399445	0.790409028530121	128.33088684082	17453
True	False	False	False	False	-2482.84057617188	-2441.125	130.878753662109	0.725372850894928	0.941183686256409	0.566841185092926	51.6271171569824	6092
True	False	False	False	False	-2502.359375	-2399.92114257813	108.695907592773	0.733655333518982	0.960568130016327	0.591503977775574	54.2551002502441	5317
True	False	False	False	False	-2501.1689453125	-2271.40380859375	177.462707519531	0.802910149097443	0.955546796321869	1	64.8187484741211	10371
True	False	False	False	False	-2497.33422851563	-2142.99145507813	170.807861328125	0.78350955247879	0.962109744548798	0.906509637832642	59.3116874694824	9134
True	False	False	False	False	-2495.99877929688	-2183.65209960938	173.026138305664	0.651123881340027	0.9577796459198	0.414950400590897	53.9423065185547	8415
True	False	False	False	False	-2492.173828125	-2111.12255859375	161.934722900391	0.725601851940155	0.930120825767517	0.567489385604858	54.9178085327148	8018
True	False	False	False	False	-2495.6005859375	-1965.2626953125	191.881561279297	0.828880786895752	0.967944443225861	1	72.5664749145508	12554
True	False	False	False	False	-2489.82958984375	-2010.73461914063	201.863830566406	0.692807912826538	0.956626653671265	0.488814681768417	68.516487121582	12470
True	False	False	False	False	-2489.5078125	-2386.62817382813	149.734161376953	0.586131930351257	0.956307172775269	0.330052584409714	55.9925918579102	7559
True	False	False	False	False	-2486.36694335938	-2243.1865234375	271.739776611328	0.778911709785461	0.949500679969788	0.833385527133942	66.383674621582	16264
True	False	False	False	False	-2481.90405273438	-2416.05419921875	119.787330627441	0.640224397182465	0.936521470546722	0.398668557405472	47.0925941467285	5086
True	False	False	False	False	-2478.58154296875	-2335.59033203125	236.24723815918	0.794529914855957	0.963846802711487	1	64.0563354492188	13644
True	False	False	False	False	-2481.73193359375	-2310.48022460938	37.7108268737793	0.763439774513245	0.952576816082001	0.71349173784256	44.6470603942871	1518
True	False	False	False	False	-2471.20703125	-2279.59521484375	16.6371288299561	0.793338239192963	0.946970880031586	1	48.466667175293	727
True	False	False	False	False	-2481.33129882813	-2221.50317382813	24.401123046875	0.809059381484985	0.955780923366547	1	42.9090919494629	944
True	False	False	False	False	-2467.46435546875	-2170.52197265625	141.970169067383	0.729068458080292	0.944815397262573	0.577525734901428	53.265625	6818
True	False	False	False	False	-2473.43774414063	-2145.34033203125	126.442184448242	0.682972013950348	0.954182624816895	0.469370156526566	63.684211730957	7260
True	False	False	False	False	-2473.05200195313	-2118.15356445313	29.9468326568604	0.828017055988312	0.959619760513306	1	47.3333320617676	1278
True	False	False	False	False	-2467.53955078125	-1994.8203125	196.318130493164	0.687726557254791	0.953962206840515	0.478583216667175	73.0225982666016	12925
True	False	False	False	False	-2467.17504882813	-2536.97241210938	122.005615234375	0.728617489337921	0.951727986335754	0.57619571685791	126.363639831543	13900
True	False	False	False	False	-2466.6962890625	-2508.01708984375	258.430084228516	0.769160151481628	0.966412961483002	0.748576521873474	78.1673812866211	18213
True	False	False	False	False	-2455.84765625	-2381.23510742188	164.153015136719	0.702428579330444	0.947835326194763	0.5094074010849	58.0945930480957	8598
True	False	False	False	False	-2459.12646484375	-2138.36962890625	125.333038330078	0.600517809391022	0.946635127067566	0.34664061665535	58.4601783752441	6606
True	False	False	False	False	-2459.05859375	-2071.490234375	349.379699707031	0.770017266273499	0.959601163864136	0.754476308822632	92.3841247558594	29101
True	False	False	False	False	-2457.51318359375	-2287.53393554688	238.465515136719	0.758091628551483	0.956531643867493	0.685685276985168	76.7581405639648	16503
True	False	False	False	False	-2453.14331054688	-2413.30883789063	123.114753723145	0.830976963043213	0.962107300758362	1	49.8918914794922	5538
True	False	False	False	False	-2450.60571289063	-2558.35278320313	112.023338317871	0.651365220546722	0.941146075725555	0.415322601795197	123.455444335938	12469
True	False	False	False	False	-2448.56640625	-2451.474609375	228.483245849609	0.662129759788513	0.940816462039948	0.432490944862366	63.2815551757813	13036
True	False	False	False	False	-2435.408203125	-2357.9814453125	171.917007446289	0.725937068462372	0.945802927017212	0.568441390991211	59.541934967041	9229
True	False	False	False	False	-2449.22143554688	-2233.13525390625	184.117568969727	0.813853800296783	0.961559414863586	1	65.0542144775391	10799
True	False	False	False	False	-2448.80444335938	-2191.64086914063	184.117568969727	0.753171443939209	0.952441692352295	0.663112580776215	67.9457855224609	11279
True	False	False	False	False	-2439.43920898438	-2167.49438476563	27.7285480499268	0.81305855512619	0.95841646194458	1	39.4799995422363	987
True	False	False	False	False	-2446.59008789063	-2115.61596679688	250.666076660156	0.545053601264954	0.888746976852417	0.287674725055695	67.1637191772461	15179
True	False	False	False	False	-2434.94580078125	-2313.72412109375	212.955261230469	0.768226981163025	0.959180891513824	0.74237060546875	73.6927108764648	14149
True	False	False	False	False	-2424.87915039063	-2419.88232421875	199.645553588867	0.791574835777283	0.955538034439087	1	63.9444427490234	11510
True	False	False	False	False	-2419.92529296875	-2402.9130859375	14.4188451766968	0.805326879024506	0.942608833312988	1	51.461540222168	669
True	False	False	False	False	-2423.263671875	-2270.53564453125	235.138092041016	0.42565068602562	0.908000290393829	0.192755192518234	57.1839637756348	12123
True	False	False	False	False	-2419.03002929688	-2164.36474609375	178.571853637695	0.835357666015625	0.968453884124756	1	66.7701873779297	10750
True	False	False	False	False	-2421.16796875	-1916.57067871094	163.043869018555	0.781204581260681	0.946158528327942	0.86380922794342	86.0204086303711	12645
True	False	False	False	False	-2416.68408203125	-2597.58349609375	314.996307373047	0.237008258700371	0.867510497570038	0.0895604565739632	117.397888183594	33341
True	False	False	False	False	-2393.29541015625	-2600.52197265625	133.097030639648	0.700874388217926	0.958043396472931	0.505963504314423	111.716667175293	13406
True	False	False	False	False	-2405.01977539063	-2550.08959960938	189.663269042969	0.690165579319	0.934735953807831	0.483442604541779	65.6783599853516	11231
True	False	False	False	False	-2414.85229492188	-2478.65698242188	216.282684326172	0.621937036514282	0.877519905567169	0.373430728912354	62.2512817382813	12139
True	False	False	False	False	-2402.31860351563	-2363.02905273438	191.881561279297	0.609999299049377	0.893831670284271	0.358167439699173	65.4566497802734	11324
True	False	False	False	False	-2414.345703125	-2222.50268554688	215.173538208008	0.816940188407898	0.959954738616943	1	67.7525787353516	13144
True	False	False	False	False	-2411.990234375	-2137.18334960938	170.807861328125	0.714543700218201	0.934217631816864	0.538038432598114	59.7402610778809	9200
True	False	False	False	False	-2404.56323242188	-2103.64428710938	191.881561279297	0.821082055568695	0.957994103431702	1	59.4161834716797	10279
True	False	False	False	False	-2406.55908203125	-2075.87866210938	224.046676635742	0.637276232242584	0.938980877399445	0.394432842731476	74.6188125610352	15073
True	False	False	False	False	-2399.53637695313	-2263.88793945313	151.952453613281	0.656396925449371	0.953591048717499	0.423206925392151	59.642333984375	8171
True	False	False	False	False	-2398.31396484375	-2454.58422851563	269.521484375	0.514869511127472	0.899669349193573	0.260321438312531	63.9465026855469	15539
True	False	False	False	False	-2393.76293945313	-2386.7646484375	169.698715209961	0.402518272399902	0.75070321559906	0.177710339426994	56.5686264038086	8655
True	False	False	False	False	-2394.08959960938	-2190.62890625	197.427261352539	0.727336227893829	0.953925251960754	0.572457194328308	66.1292114257813	11771
True	False	False	False	False	-2389.65454101563	-2503.41040039063	224.046676635742	0.775476634502411	0.955797076225281	0.797923386096954	59.8415832519531	12088
True	False	False	False	False	-2369.60180664063	-2426.15307617188	93.1679229736328	0.703786194324493	0.948794364929199	0.51245528459549	61.0952377319336	5132
True	False	False	False	False	-2379.76123046875	-2315.69653320313	171.917007446289	0.68163388967514	0.944068253040314	0.466836243867874	55.2580642700195	8565
True	False	False	False	False	-2389.50463867188	-2167.56909179688	160.825576782227	0.741957902908325	0.958183586597443	0.619196534156799	66.8344802856445	9691
True	False	False	False	False	-2387.373046875	-2051.65454101563	232.919815063477	0.822954177856445	0.955801069736481	1	71.7666702270508	15071
True	False	False	False	False	-2386.49755859375	-2242.69189453125	158.607299804688	0.577156007289886	0.95561295747757	0.320202112197876	56.3846168518066	8063
True	False	False	False	False	-2385.48706054688	-1942.60241699219	224.046676635742	0.78486305475235	0.948608219623566	0.94912451505661	70.3663330078125	14214
True	False	False	False	False	-2373.32250976563	-2358.21899414063	196.318130493164	0.785496652126312	0.966779172420502	1	64.1355895996094	11352
True	False	False	False	False	-2368.74365234375	-2570.86376953125	226.264953613281	0.615684568881989	0.946605503559113	0.365326970815659	68.2254867553711	13918
True	False	False	False	False	-2367.828125	-2638.29809570313	33.2742576599121	0.660014808177948	0.946688234806061	0.429027110338211	98.6999969482422	2961
True	False	False	False	False	-2350.32788085938	-2545.75415039063	103.150199890137	0.769519209861755	0.952349483966827	0.751023590564728	55.1720428466797	5131
True	False	False	False	False	-2365.724609375	-2534.310546875	119.787330627441	0.785884737968445	0.962641417980194	1	60.7222213745117	6558
True	False	False	False	False	-2348.35107421875	-2504.27465820313	106.477630615234	0.739683151245117	0.965254545211792	0.611266613006592	60.65625	5823
True	False	False	False	False	-2364.02221679688	-2250.17797851563	260.648345947266	0.624432265758514	0.922633230686188	0.376735359430313	67.4638290405273	15854
True	False	False	False	False	-2360.37963867188	-2160.67358398438	276.176330566406	0.791628658771515	0.954515814781189	1	66.6907653808594	16606
True	False	False	False	False	-2357.72216796875	-2460.35595703125	238.465515136719	0.646866619586945	0.944653809070587	0.408469766378403	64.5348815917969	13875
True	False	False	False	False	-2355.259765625	-2418.81860351563	93.1679229736328	0.738803207874298	0.970319747924805	0.6082723736763	55.7023811340332	4679
True	False	False	False	False	-2350.24365234375	-2319.52197265625	188.554138183594	0.806843638420105	0.96146035194397	1	58.8176460266113	9999
True	False	False	False	False	-2347.23950195313	-2660.32861328125	96.4953460693359	0.710991621017456	0.92983490228653	0.529292404651642	155.436782836914	13523
True	False	False	False	False	-2336.22973632813	-2613.927734375	220.719253540039	0.589836359024048	0.941422462463379	0.334226369857788	64.2311553955078	12782
True	False	False	False	False	-2340.90283203125	-2459.07958984375	130.878753662109	0.521691918373108	0.952485859394073	0.266264289617538	56.169490814209	6628
True	False	False	False	False	-2346.82055664063	-2354.958984375	191.881561279297	0.722079694271088	0.956207931041718	0.557710230350494	67.0115585327148	11593
True	False	False	False	False	-2345.16870117188	-2208.7236328125	180.790130615234	0.739559888839722	0.95314359664917	0.610844850540161	51.5092010498047	8396
True	False	False	False	False	-2336.45849609375	-2417.96752929688	125.333038330078	0.650332391262054	0.960259974002838	0.413733303546906	60.044246673584	6785
True	False	False	False	False	-2336.00366210938	-2380.30493164063	239.574661254883	0.713041186332703	0.94495677947998	0.534300565719604	60.9861106872559	13173
True	False	False	False	False	-2332.67114257813	-2497.76733398438	92.0587844848633	0.824999392032623	0.962392508983612	1	55.783130645752	4630
True	False	False	False	False	-2321.0654296875	-2310.44506835938	112.023338317871	0.787644565105438	0.961325287818909	1	55.3960380554199	5595
True	False	False	False	False	-2327.71142578125	-2293.9736328125	146.40673828125	0.64459902048111	0.963393568992615	0.405082374811172	58.0151519775391	7658
True	False	False	False	False	-2320.41479492188	-2693.81201171875	164.153015136719	0.319247633218765	0.946623682975769	0.129686087369919	128.236480712891	18979
True	False	False	False	False	-2317.87719726563	-2686.7197265625	32.1651153564453	0.684656083583832	0.955238163471222	0.472595363855362	104.344825744629	3026
True	False	False	False	False	-2318.55419921875	-2237.06713867188	166.371292114258	0.718682765960693	0.964971780776978	0.54864364862442	61.439998626709	9216
True	False	False	False	False	-2318.27661132813	-2660.02612304688	201.863830566406	0.511467278003693	0.943743109703064	0.257406383752823	71.5604400634766	13024
True	False	False	False	False	-2285.46997070313	-2663.66357421875	109.805053710938	0.741141617298126	0.923801779747009	0.616318583488464	156.848480224609	15528
True	False	False	False	False	-2297.42333984375	-2647.3603515625	12.2005615234375	0.768196105957031	0.939064502716064	0.742168962955475	50.1818199157715	552
True	False	False	False	False	-2300.14331054688	-2619.82006835938	128.660461425781	0.728635609149933	0.960476875305176	0.576249003410339	55.2758636474609	6412
True	False	False	False	False	-2314.48364257813	-2525.37133789063	245.120376586914	0.792072653770447	0.952077627182007	1	84.0497741699219	18575
True	False	False	False	False	-2315.4921875	-2192.16381835938	181.899276733398	0.65054839849472	0.93960964679718	0.414064913988113	57.7073173522949	9464
True	False	False	False	False	-2311.91162109375	-2137.80224609375	186.335845947266	0.779502213001251	0.962603986263275	0.840531468391418	60.1726188659668	10109
True	False	False	False	False	-2311.48974609375	-2466.56323242188	159.716445922852	0.655856192111969	0.944279670715332	0.422348082065582	53.3541679382324	7683
True	False	False	False	False	-2288.42529296875	-2457.17163085938	113.132476806641	0.809218764305115	0.956510245800018	1	53.9019622802734	5498
True	False	False	False	False	-2311.38623046875	-2425.97802734375	123.114753723145	0.735241293907166	0.960861563682556	0.596540331840515	52.9549560546875	5878
True	False	False	False	False	-2302.2958984375	-2395.861328125	221.828384399414	0.691563129425049	0.950293242931366	0.486269682645798	67.6800003051758	13536
True	False	False	False	False	-2305.39306640625	-2288.39575195313	23.2919807434082	0.846452295780182	0.95370626449585	1	45.2857131958008	951
True	False	False	False	False	-2306.66552734375	-2259.1455078125	275.067199707031	0.699044167995453	0.949343383312225	0.501968204975128	70.2782287597656	17429
True	False	False	False	False	-2304.4931640625	-2365.412109375	210.736968994141	0.680967450141907	0.947376668453217	0.465583592653275	58.2999992370605	11077
True	False	False	False	False	-2291.28588867188	-2305.279296875	212.955261230469	0.534074544906616	0.902304351329803	0.277399331331253	85.9375	16500
True	False	False	False	False	-2286.32592773438	-2601.67358398438	128.660461425781	0.677511870861053	0.943322062492371	0.459185183048248	57.6982765197754	6693
True	False	False	False	False	-2278.50146484375	-2556.89428710938	230.701522827148	0.588799238204956	0.944030165672302	0.333051234483719	63.081729888916	13121
True	False	False	False	False	-2285.96728515625	-2191.42504882813	118.678184509277	0.739972531795502	0.954957902431488	0.612260043621063	62.6635513305664	6705
True	False	False	False	False	-2285.47998046875	-2491.63745117188	205.191253662109	0.786007881164551	0.963055670261383	1	72.2540512084961	13367
True	False	False	False	False	-2284.90844726563	-2426.4091796875	126.442184448242	0.738563656806946	0.937001049518585	0.607464194297791	56.2894744873047	6417
True	False	False	False	False	-2281.693359375	-2331.36499023438	206.300399780273	0.682356894016266	0.938955962657928	0.468202233314514	64.3279571533203	11965
True	False	False	False	False	-2276.99658203125	-2625.052734375	134.206176757813	0.556228339672089	0.902889847755432	0.298554480075836	56.3636360168457	6820
True	False	False	False	False	-2269.24438476563	-2522.26806640625	165.262145996094	0.791833221912384	0.967536687850952	1	58.3020133972168	8687
True	False	False	False	False	-2267.45166015625	-2407.50219726563	222.937530517578	0.689459681510925	0.955653190612793	0.482026636600494	62.7164192199707	12606
True	False	False	False	False	-2265.77954101563	-2660.36547851563	86.513069152832	0.673743307590485	0.937577843666077	0.45238471031189	53.0897445678711	4141
True	False	False	False	False	-2248.73999023438	-2641.42138671875	123.114753723145	0.708051383495331	0.942927420139313	0.522282242774963	58.2522506713867	6466
True	False	False	False	False	-2263.6884765625	-2606.39868164063	143.079315185547	0.801572740077972	0.95870703458786	1	62.5503883361816	8069
True	False	False	False	False	-2247.595703125	-2574.71875	51.0205307006836	0.774829864501953	0.95892596244812	0.792114913463593	44.652172088623	2054
True	False	False	False	False	-2259.94775390625	-2459.24877929688	206.300399780273	0.680019378662109	0.946850836277008	0.463812112808228	80.8924713134766	15046
True	False	False	False	False	-2259.14331054688	-2345.97680664063	156.389007568359	0.595946371555328	0.943128705024719	0.341256558895111	63.2978706359863	8925
True	False	False	False	False	-2242.44262695313	-2315.3349609375	256.211791992188	0.522631525993347	0.925281226634979	0.26709321141243	62.2424240112305	14378
True	False	False	False	False	-2242.21411132813	-2564.7568359375	26.6194076538086	0.780536234378815	0.942926585674286	0.854119598865509	48.7083320617676	1169
True	False	False	False	False	-2241.34814453125	-2703.8330078125	169.698715209961	0.733056426048279	0.95830512046814	0.589630365371704	87.54248046875	13394
True	False	False	False	False	-2240.22534179688	-2614.6513671875	144.188446044922	0.690861225128174	0.952420055866241	0.484845846891403	55.1846160888672	7174
True	False	False	False	False	-2236.791015625	-2485.130859375	195.208984375	0.704208076000214	0.944398522377014	0.513410031795502	57.7045440673828	10156
True	False	False	False	False	-2239.9921875	-2372.8564453125	207.409545898438	0.594516277313232	0.940163850784302	0.339594423770905	63.1390380859375	11807
True	False	False	False	False	-2237.43188476563	-2264.19165039063	293.922607421875	0.565038084983826	0.890961110591888	0.307454705238342	63.4566040039063	16816
True	False	False	False	False	-2236.39404296875	-2517.70556640625	215.173538208008	0.738487541675568	0.954431593418121	0.607207953929901	62.1701049804688	12061
True	False	False	False	False	-2234.52880859375	-2346.32470703125	107.586769104004	0.827301025390625	0.957231283187866	1	66.226806640625	6424
True	False	False	False	False	-2231.24755859375	-2745.16943359375	214.064392089844	0.615558207035065	0.893492996692657	0.365165680646896	159.979278564453	30876
True	False	False	False	False	-2226.10668945313	-2702.10693359375	118.678184509277	0.618459045886993	0.918110311031342	0.368892341852188	86.2897186279297	9233
True	False	False	False	False	-2229.47705078125	-2570.96166992188	102.041061401367	0.738865315914154	0.960092186927795	0.608482539653778	52.8804359436035	4865
True	False	False	False	False	-2227.8876953125	-2674.48583984375	173.026138305664	0.600992560386658	0.956366062164307	0.347206056118011	63.7179489135742	9940
True	False	False	False	False	-2224.21923828125	-2776.63720703125	919.478698730469	0.102371089160442	0.935311257839203	0.0348998978734016	133.605545043945	110759
True	False	False	False	False	-2165.96435546875	-2805.65356445313	137.533599853516	0.696077466011047	0.960752010345459	0.495624750852585	146.290328979492	18140
True	False	False	False	False	-2207.69506835938	-2769.24609375	90.9496383666992	0.730561852455139	0.962020635604858	0.581985175609589	114.012191772461	9349
True	False	False	False	False	-2189.42724609375	-2730.82666015625	17.7462711334229	0.689935445785522	0.934281527996063	0.482980132102966	49.125	786
True	False	False	False	False	-2221.86352539063	-2608.67895507813	122.005615234375	0.62654322385788	0.941485583782196	0.379563689231873	52.027271270752	5723
True	False	False	False	False	-2211.62377929688	-2553.4345703125	177.462707519531	0.725948393344879	0.950668036937714	0.56847357749939	63.1500015258789	10104
True	False	False	False	False	-2210.140625	-2277.44897460938	160.825576782227	0.694726705551147	0.929006934165955	0.492788851261139	59.7655181884766	8666
True	False	False	False	False	-2209.3759765625	-2663.25610351563	238.465515136719	0.639232277870178	0.954431056976318	0.397235453128815	77.6697692871094	16699
True	False	False	False	False	-2195.41455078125	-2638.34594726563	181.899276733398	0.73448771238327	0.956814289093018	0.594133496284485	70.2012176513672	11513
True	False	False	False	False	-2203.10424804688	-2574.4208984375	151.952453613281	0.820764601230621	0.972180068492889	1	60.357666015625	8269
True	False	False	False	False	-2209.16650390625	-2441.56787109375	192.990692138672	0.69021600484848	0.964302480220795	0.483544021844864	70.781608581543	12316
True	False	False	False	False	-2204.13208007813	-2510.73779296875	175.244430541992	0.800619006156921	0.959653615951538	1	55.6392402648926	8791
True	False	False	False	False	-2196.08154296875	-2342.75146484375	173.026138305664	0.61133736371994	0.935259938240051	0.359835207462311	57.1089744567871	8909
True	False	False	False	False	-2191.76049804688	-2600.9921875	188.554138183594	0.709558069705963	0.948760449886322	0.525849580764771	60.8764724731445	10349
True	False	False	False	False	-2185.25659179688	-2486.44580078125	191.881561279297	0.582093894481659	0.957158267498016	0.325576096773148	63.9884376525879	11070
True	False	False	False	False	-2191.01025390625	-2318.3974609375	169.698715209961	0.716570138931274	0.959937214851379	0.543172597885132	57.9477119445801	8866
True	False	False	False	False	-2180.14624023438	-2380.42700195313	282.831207275391	0.48534619808197	0.859888255596161	0.236023470759392	80.4352951049805	20511
True	False	False	False	False	-2177.19213867188	-2748.11499023438	149.734161376953	0.606909692287445	0.903910100460052	0.354356110095978	69.5037002563477	9383
True	False	False	False	False	-2170.82543945313	-2713.8212890625	287.267761230469	0.447787135839462	0.83664858341217	0.207994341850281	103.054054260254	26691
True	False	False	False	False	-2171.9775390625	-2548.9375	209.627822875977	0.699147701263428	0.955079257488251	0.502192556858063	61.3333320617676	11592
True	False	False	False	False	-2174.06030273438	-2432.33178710938	169.698715209961	0.821265935897827	0.961620807647705	1	56.8104591369629	8692
True	False	False	False	False	-2169.83666992188	-2519.88793945313	181.899276733398	0.661913216114044	0.963329970836639	0.432134091854095	64.5792694091797	10591
True	False	False	False	False	-2168.74047851563	-2400.62768554688	126.442184448242	0.727187871932983	0.949881255626678	0.572028160095215	52.6754379272461	6005
True	False	False	False	False	-2167.81909179688	-2654.34008789063	201.863830566406	0.721950054168701	0.957308292388916	0.557357847690582	80.0988998413086	14578
True	False	False	False	False	-2158.13647460938	-2629.5546875	216.282684326172	0.707058846950531	0.962163209915161	0.519960224628448	69.8205108642578	13615
True	False	False	False	False	-2150.90771484375	-2768.6162109375	262.866638183594	0.270071506500244	0.781118631362915	0.104959450662136	67.4725723266602	15991
True	False	False	False	False	-2150.1025390625	-2745.62524414063	119.787330627441	0.454791456460953	0.879327058792114	0.21300333738327	56.8703689575195	6142
True	False	False	False	False	-2148.04052734375	-2574.10107421875	191.881561279297	0.653020977973938	0.962487876415253	0.417890876531601	60.861270904541	10529
True	False	False	False	False	-2149.43115234375	-2449.20190429688	175.244430541992	0.679845213890076	0.935507774353027	0.463488072156906	51.9113922119141	8202
True	False	False	False	False	-2147.97265625	-2500.17797851563	21.0736961364746	0.698733150959015	0.931073546409607	0.501295566558838	52.1052627563477	990
True	False	False	False	False	-2144.90014648438	-2691.62963867188	13.3097038269043	0.685805439949036	0.924342334270477	0.474820286035538	41.25	495
True	False	False	False	False	-2138.998046875	-2515.98217773438	184.117568969727	0.723425626754761	0.96189558506012	0.561399817466736	108.463851928711	18005
True	False	False	False	False	-2143.25561523438	-2406.96142578125	175.244430541992	0.589369595050812	0.954183340072632	0.333696871995926	53.8987350463867	8516
True	False	False	False	False	-2138.4560546875	-2846.13647460938	206.300399780273	0.304313987493515	0.962424039840698	0.121927492320538	135.607528686523	25223
True	False	False	False	False	-2121.01782226563	-2824.0419921875	256.211791992188	0.579600751399994	0.922146439552307	0.322849243879318	120.389610290527	27810
True	False	False	False	False	-2136.66284179688	-2718.9365234375	137.533599853516	0.533549427986145	0.912264883518219	0.276917576789856	54.8951606750488	6807
True	False	False	False	False	-2134.48388671875	-2808.7685546875	156.389007568359	0.70075249671936	0.946159064769745	0.505695521831512	105.255317687988	14841
True	False	False	False	False	-2096.71484375	-2786.19580078125	235.138092041016	0.753627300262451	0.95183390378952	0.665103435516357	71.3679275512695	15130
True	False	False	False	False	-2125.11499023438	-2681.080078125	194.099838256836	0.666161417961121	0.957990527153015	0.439224898815155	58.1428565979004	10175
True	False	False	False	False	-2123.83349609375	-2633.44287109375	198.536407470703	0.787177205085754	0.953178703784943	1	70.8435745239258	12681
True	False	False	False	False	-2125.43481445313	-2373.103515625	221.828384399414	0.777092158794403	0.952853322029114	0.813503861427307	75.9300003051758	15186
True	False	False	False	False	-2122.26953125	-2586.46215820313	245.120376586914	0.708065032958984	0.955590784549713	0.522314310073853	70.6380081176758	15611
True	False	False	False	False	-2115.77294921875	-2481.55810546875	154.17073059082	0.76451712846756	0.957965433597565	0.719610869884491	68.2661895751953	9489
True	False	False	False	False	-2119.8876953125	-2429.30126953125	35.4925422668457	0.795358955860138	0.950105845928192	1	40.4375	1294
True	False	False	False	False	-2116.154296875	-2406.875	163.043869018555	0.755252122879028	0.957570433616638	0.672358095645905	53.4285697937012	7854
True	False	False	False	False	-2103.20703125	-2659.71997070313	180.790130615234	0.739559888839722	0.950250804424286	0.610844850540161	63.8466262817383	10407
True	False	False	False	False	-2099.93872070313	-2100.86987304688	118.678184509277	0.603207468986511	0.915901780128479	0.349859982728958	108.252334594727	11583
True	False	False	False	False	-2099.59716796875	-2747.68798828125	208.518692016602	0.655334115028381	0.935355424880981	0.421521544456482	79.7978744506836	15002
True	False	False	False	False	-2095.75610351563	-2694.35498046875	153.061584472656	0.786026954650879	0.960465252399445	1	69.0942001342773	9535
True	False	False	False	False	-2096.25439453125	-2454.29516601563	189.663269042969	0.811589777469635	0.959219574928284	1	60.1520462036133	10286
True	False	False	False	False	-2097.53540039063	-2350.01000976563	246.229507446289	0.724763691425323	0.965161323547363	0.565125465393066	67.8828811645508	15070
True	False	False	False	False	-2095	-2605.20703125	244.01123046875	0.609380424022675	0.922807991504669	0.357399582862854	66	14520
True	False	False	False	False	-2092.17236328125	-2872.537109375	123.114753723145	0.658008396625519	0.952990531921387	0.425783306360245	170.189193725586	18891
True	False	False	False	False	-2065.31811523438	-2829.671875	237.356369018555	0.675134241580963	0.941393077373505	0.454873770475388	79.6915893554688	17054
True	False	False	False	False	-2084.30395507813	-2577.80639648438	170.807861328125	0.780350148677826	0.947949707508087	0.851559281349182	71.5389633178711	11017
True	False	False	False	False	-2090.01171875	-2522.828125	199.645553588867	0.816691935062408	0.956532716751099	1	80.1333312988281	14424
True	False	False	False	False	-2085.55419921875	-2501.333984375	160.825576782227	0.71089643239975	0.943303167819977	0.529062271118164	60.6137924194336	8789
True	False	False	False	False	-2084.25561523438	-2558.83569335938	148.625015258789	0.587073862552643	0.964149355888367	0.331107646226883	71.3731307983398	9564
True	False	False	False	False	-2082.19116210938	-2718.89794921875	35.4925422668457	0.739838838577271	0.936113715171814	0.6118004322052	50.3125	1610
True	False	False	False	False	-2072.89111328125	-2704.75219726563	238.465515136719	0.801990270614624	0.949009120464325	1	76.1162796020508	16365
True	False	False	False	False	-2078.29296875	-2650.62768554688	24.401123046875	0.715491533279419	0.950671494007111	0.54042637348175	69.2272720336914	1523
True	False	False	False	False	-2071.40161132813	-2545.51928710938	153.061584472656	0.512987732887268	0.9648078083992	0.258705198764801	64.6449279785156	8921
True	False	False	False	False	-2067.78002929688	-2673.77661132813	118.678184509277	0.728201508522034	0.953850090503693	0.574975252151489	60.3364486694336	6456
True	False	False	False	False	-2064.79077148438	-2653.05126953125	134.206176757813	0.699378907680511	0.927165508270264	0.502694189548492	175.719009399414	21262
True	False	False	False	False	-2061.7587890625	-2608.10620117188	143.079315185547	0.772836744785309	0.967479050159454	0.775464057922363	58.7596893310547	7580
True	False	False	False	False	-2058.39428710938	-2908.44213867188	67.6576614379883	0.598133563995361	0.945636749267578	0.343818932771683	133.131149291992	8121
True	False	False	False	False	-2023.22338867188	-2885.70581054688	129.769607543945	0.587128043174744	0.938494443893433	0.331168472766876	89.4871826171875	10470
True	False	False	False	False	-2048.5009765625	-2868.4375	11.0914192199707	0.763594925403595	0.936281979084015	0.714360892772675	60.0999984741211	601
True	False	False	False	False	-2056.33276367188	-2643.48876953125	92.0587844848633	0.739471137523651	0.926771938800812	0.610541462898254	167.566268920898	13908
True	False	False	False	False	-2050.42456054688	-2576.50659179688	134.206176757813	0.696373581886292	0.957001984119415	0.496250778436661	62.9752082824707	7620
True	False	False	False	False	-2050.1826171875	-2525.49658203125	349.379699707031	0.460947036743164	0.814754605293274	0.217484280467033	79.9682540893555	25190
True	False	False	False	False	-2047.66723632813	-2733.45678710938	207.409545898438	0.612481951713562	0.941207587718964	0.361270099878311	58.042781829834	10854
True	False	False	False	False	-2046.72521972656	-2880.62231445313	160.825576782227	0.770576000213623	0.964405953884125	0.758433282375336	86.1586227416992	12493
True	False	False	False	False	-2022.88720703125	-2842.84692382813	170.807861328125	0.605647683143616	0.956375956535339	0.352814942598343	67.0064926147461	10319
True	False	False	False	False	-2042.03271484375	-2674.767578125	261.757507324219	0.704747080802917	0.948646605014801	0.514635324478149	99.4406814575195	23468
True	False	False	False	False	-2041.20678710938	-2779.59887695313	297.250030517578	0.740125715732574	0.953419625759125	0.61278760433197	72.0783615112305	19317
True	False	False	False	False	-2022.08471679688	-2752.90551757813	169.698715209961	0.434416741132736	0.908464729785919	0.198686197400093	52.0392150878906	7962
True	False	False	False	False	-2036.01818847656	-2630.2529296875	107.586769104004	0.802616775035858	0.960162580013275	1	57.7731971740723	5604
True	False	False	False	False	-2024.36499023438	-2554.79760742188	186.335845947266	0.647222757339478	0.944306910037994	0.40900582075119	65.6904754638672	11036
True	False	False	False	False	-2023.45654296875	-2615.68041992188	120.896469116211	0.695293724536896	0.950469732284546	0.49397537112236	103.889907836914	11324
True	False	False	False	False	-2023.0087890625	-2724.7080078125	113.132476806641	0.694173395633698	0.939609944820404	0.491636395454407	54.5588226318359	5565
True	False	False	False	False	-2022.79309082031	-2699.14306640625	150.843307495117	0.766693592071533	0.963892996311188	0.73261821269989	64.3529434204102	8752
True	False	False	False	False	-2016.8076171875	-2658.74560546875	124.223899841309	0.616013824939728	0.938768208026886	0.365747570991516	60.6696434020996	6795
True	False	False	False	False	-2009.32690429688	-2930.89184570313	79.8582229614258	0.739838838577271	0.93116968870163	0.6118004322052	125.527778625488	9038
True	False	False	False	False	-1993.3701171875	-2920.25073242188	109.805053710938	0.785418212413788	0.954925775527954	1	69.7575759887695	6906
True	False	False	False	False	-2008.21923828125	-2801.62426757813	133.097030639648	0.777435421943665	0.959267914295197	0.817042171955109	69.2666702270508	8312
True	False	False	False	False	-2009.09802246094	-2673.29467773438	147.515884399414	0.482250392436981	0.875629484653473	0.233598783612251	63.2706756591797	8415
True	False	False	False	False	-2007.15637207031	-2868.63061523438	127.551322937012	0.725611567497253	0.954392850399017	0.5675168633461	63.052173614502	7251
True	False	False	False	False	-1990.12854003906	-2771.68212890625	258.430084228516	0.680432200431824	0.939869701862335	0.464581966400146	65	15145
True	False	False	False	False	-2005.32775878906	-2604.99389648438	167.480438232422	0.783472120761871	0.947330117225647	0.905631244182587	71.9271545410156	10861
True	False	False	False	False	-2003.75842285156	-2724.42529296875	149.734161376953	0.55852198600769	0.922873854637146	0.300843358039856	59.2814826965332	8003
True	False	False	False	False	-1989.55895996094	-2654.07958984375	16.6371288299561	0.714476346969604	0.940302610397339	0.53786963224411	64.466667175293	967
True	False	False	False	False	-1993.111328125	-2633.51342773438	149.734161376953	0.717432796955109	0.949228763580322	0.545391619205475	60.0296287536621	8104
True	False	False	False	False	-2000.45825195313	-2570.07592773438	189.663269042969	0.793421924114227	0.956753253936768	1	73.9590606689453	12647
True	False	False	False	False	-1996.15832519531	-2539.1494140625	177.462707519531	0.818712174892426	0.962001085281372	1	75.3312530517578	12053
True	False	False	False	False	-1990.41101074219	-2351.14868164063	194.099838256836	0.752993166446686	0.961170852184296	0.662339091300964	72.3428573608398	12660
True	False	False	False	False	-1988.46105957031	-2949.30078125	160.825576782227	0.37617039680481	0.912949979305267	0.161551848053932	170.193099975586	24678
True	False	False	False	False	-1953.84765625	-2969.16723632813	219.610107421875	0.473016917705536	0.906116545200348	0.226494789123535	145.934341430664	28895
True	False	False	False	False	-1974.1162109375	-2903.05419921875	176.353576660156	0.605255246162415	0.943832755088806	0.352337509393692	78.2830200195313	12447
True	False	False	False	False	-1982.57470703125	-2815.4326171875	139.751892089844	0.843975186347961	0.97058379650116	1	81.5634918212891	10277
True	False	False	False	False	-1984.10778808594	-2698.35009765625	141.970169067383	0.807637214660645	0.966625332832336	1	80.1640625	10261
True	False	False	False	False	-1971.42602539063	-2656.4775390625	210.736968994141	0.414008647203445	0.865064144134521	0.185077130794525	93.1999969482422	17708
True	False	False	False	False	-1971.90576171875	-2574.3818359375	154.17073059082	0.484528928995132	0.929233968257904	0.235381230711937	71.2589950561523	9905
True	False	False	False	False	-1970.81433105469	-2842.0712890625	312.778015136719	0.781114876270294	0.945995271205902	0.862459778785706	92.1524810791016	25987
True	False	False	False	False	-1968.1728515625	-2722.48364257813	89.8404998779297	0.805119872093201	0.95633727312088	1	75.1234588623047	6085
True	False	False	False	False	-1968.57653808594	-2684.52587890625	62.1119499206543	0.805557072162628	0.967193424701691	1	79	4424
True	False	False	False	False	-1968.29614257813	-2415.017578125	156.389007568359	0.814978718757629	0.954996645450592	1	71.9645385742188	10147
True	False	False	False	False	-1967.45959472656	-2697.81274414063	54.3479537963867	0.758865714073181	0.950843214988708	0.689475536346436	79.9183654785156	3916
True	False	False	False	False	-1965.00756835938	-2623.216796875	199.645553588867	0.403520911931992	0.926752507686615	0.178345084190369	73.7722244262695	13279
True	False	False	False	False	-1963.7001953125	-2595.76684570313	87.6222152709961	0.811767578125	0.963565766811371	1	76.3164520263672	6029
True	False	False	False	False	-1960.28515625	-2936.53515625	156.389007568359	0.536735773086548	0.926019191741943	0.279854029417038	90.5673751831055	12770
True	False	False	False	False	-1916.13146972656	-2926.08129882813	229.592376708984	0.772148787975311	0.957514405250549	0.770094633102417	91.4541091918945	18931
True	False	False	False	False	-1944.34069824219	-2764.36474609375	260.648345947266	0.620049059391022	0.920499801635742	0.370957553386688	81.1957473754883	19081
True	False	False	False	False	-1954.17785644531	-2606.49194335938	87.6222152709961	0.785240411758423	0.953829169273376	0.972049474716187	71.1012649536133	5617
True	False	False	False	False	-1951.61364746094	-2722.42724609375	80.9673614501953	0.760632932186127	0.942144274711609	0.698408961296082	73.2328796386719	5346
True	False	False	False	False	-1944.85729980469	-2696.81518554688	224.046676635742	0.877027034759521	0.973487138748169	1	86.7623748779297	17526
True	False	False	False	False	-1943.20727539063	-2905.48486328125	161.934722900391	0.747074842453003	0.959983170032501	0.638141989707947	78.4315032958984	11451
True	False	False	False	False	-1933.8759765625	-2858.40209960938	267.30322265625	0.66079843044281	0.932740151882172	0.430305153131485	79.5020751953125	19160
True	False	False	False	False	-1935.09716796875	-2812.44555664063	187.44499206543	0.584370851516724	0.936425030231476	0.328091025352478	76.3195266723633	12898
True	False	False	False	False	-1939.61950683594	-2652.96850585938	270.630645751953	0.775732457637787	0.964617311954498	0.800284147262573	80.3483581542969	19605
True	False	False	False	False	-1942.77734375	-2585.5	123.114753723145	0.719127774238586	0.971069991588593	0.549812078475952	70.9549560546875	7876
True	False	False	False	False	-1940.712890625	-2554.52978515625	178.571853637695	0.630931556224823	0.947200894355774	0.385542124509811	69.3975143432617	11173
True	False	False	False	False	-1933.35339355469	-2727.49853515625	214.064392089844	0.680519461631775	0.927770912647247	0.46474501490593	74.3160629272461	14343
True	False	False	False	False	-1925.29040527344	-2605.48901367188	151.952453613281	0.635665476322174	0.949690818786621	0.392147123813629	71.7810211181641	9834
True	False	False	False	False	-1909.14794921875	-2840.42846679688	201.863830566406	0.511467278003693	0.840250611305237	0.257406383752823	73.4505462646484	13368
True	False	False	False	False	-1906.54064941406	-3014.97802734375	64.3302307128906	0.568717122077942	0.942113757133484	0.311261028051376	131.517242431641	7628
True	False	False	False	False	-1904.37817382813	-2691.6015625	237.356369018555	0.798260092735291	0.960137367248535	1	85.9626159667969	18396
True	False	False	False	False	-1906.21472167969	-2636.11376953125	156.389007568359	0.666599035263062	0.95504230260849	0.439966380596161	71.1347503662109	10030
True	False	False	False	False	-1896.8388671875	-2803.74169921875	104.259346008301	0.684010803699493	0.936896860599518	0.47135466337204	146.585113525391	13779
True	False	False	False	False	-2966.65405273438	-1861.80615234375	37.7108268737793	0.763439774513245	0.952576816082001	0.71349173784256	108.058822631836	3674
True	False	False	False	False	-2982.70874023438	-1829.85205078125	161.934722900391	0.432744264602661	0.928736925125122	0.197544395923615	126.356163024902	18448
True	False	False	False	False	-3017.21044921875	-1759.32678222656	287.267761230469	0.347263038158417	0.944207549095154	0.144889026880264	138.158294677734	35783
True	False	False	False	False	-3049.1904296875	-1699.26696777344	92.0587844848633	0.798473179340363	0.960534572601318	1	130.698791503906	10848
True	False	False	False	False	-3067.06640625	-1661.35888671875	87.6222152709961	0.703833937644958	0.924443244934082	0.512563169002533	137.341766357422	10850
True	False	False	False	False	-3086.84814453125	-1619.26550292969	128.660461425781	0.601872622966766	0.952235758304596	0.34825736284256	150.25862121582	17430
True	False	False	False	False	-3103.96606445313	-1581.48522949219	98.7136306762695	0.685747921466827	0.935066223144531	0.474708467721939	150.382019042969	13384
True	False	False	False	False	-3117.32470703125	-1541.216796875	24.401123046875	0.760120630264282	0.94915634393692	0.695777595043182	113.863639831543	2505
True	False	False	False	False	-3144.3271484375	-1478.07275390625	136.424453735352	0.608858406543732	0.930260241031647	0.356753647327423	139.902435302734	17208
True	False	False	False	False	-3179.65942382813	-1383.71447753906	166.371292114258	0.602335870265961	0.927204370498657	0.348812460899353	149.360000610352	22404
True	False	False	False	False	-3200.22534179688	-1330.67468261719	96.4953460693359	0.728921413421631	0.957610249519348	0.57709127664566	120.75862121582	10506
True	False	False	False	False	-3212.35864257813	-1293.59985351563	53.2388153076172	0.761617660522461	0.970954537391663	0.703567922115326	116.291664123535	5582
True	False	False	False	False	-3232.74584960938	-1206.96264648438	107.586769104004	0.756450712680817	0.964467108249664	0.677877962589264	119.082473754883	11551
True	False	False	False	False	-3251.79833984375	-1142.59521484375	90.9496383666992	0.815059661865234	0.964166045188904	1	108.219512939453	8874
True	False	False	False	False	-3265.48461914063	-1093.41491699219	180.790130615234	0.568188607692719	0.932729303836823	0.310710877180099	115.460121154785	18820
True	False	False	False	False	-3290.36010742188	-1007.27429199219	127.551322937012	0.827134490013123	0.968009173870087	1	148.017395019531	17022
True	False	False	False	False	-3305.92138671875	-918.234069824219	177.462707519531	0.493971884250641	0.910088121891022	0.24289745092392	119.887496948242	19182
True	False	False	False	False	-3317.6845703125	-872.500793457031	281.722045898438	0.459384918212891	0.911013066768646	0.216340005397797	138.448822021484	35166
True	False	False	False	False	-3336.92578125	-751.2255859375	397.072814941406	0.251140654087067	0.897958993911743	0.0960313677787781	127.11173248291	45506
True	False	False	False	False	-3345.16357421875	-677.360778808594	116.459907531738	0.717944741249084	0.942381858825684	0.546718239784241	140.647613525391	14768
True	False	False	False	False	-3349.55590820313	-608.997436523438	200.754699707031	0.530874133110046	0.908431053161621	0.274476736783981	123.082870483398	22278
True	False	False	False	False	-3358.71875	-565.725830078125	87.6222152709961	0.703833937644958	0.944822371006012	0.512563169002533	113.012657165527	8928
True	False	False	False	False	-3364.27368164063	-464.112091064453	882.877014160156	0.157484486699104	0.920257866382599	0.0558887273073196	132.592971801758	105544
True	False	False	False	False	-3369.1376953125	-343.556762695313	303.904907226563	0.323844194412231	0.942113637924194	0.132121041417122	119.569343566895	32762
True	False	False	False	False	-3369.6533203125	-309.399139404297	78.7490768432617	0.729563295841217	0.927479088306427	0.57899397611618	129.352111816406	9184
True	False	False	False	False	-3369.32958984375	-256.98095703125	137.533599853516	0.481797128915787	0.920852065086365	0.233245626091957	107.322578430176	13308
True	False	False	False	False	-3369.05517578125	-221.227767944336	214.064392089844	0.42437207698822	0.914114534854889	0.191901028156281	131.357513427734	25352
True	False	False	False	False	-3368.39868164063	-384.093353271484	141.970169067383	0.613275945186615	0.952869772911072	0.362270176410675	130.8125	16744
True	False	False	False	False	-3365.0361328125	-285.514129638672	144.188446044922	0.77064049243927	0.955558717250824	0.758896112442017	106.130767822266	13797
True	False	False	False	False	-3368.0986328125	-186.40983581543	143.079315185547	0.792992413043976	0.960901081562042	1	143.472869873047	18508
True	False	False	False	False	-3364.89819335938	-143.927032470703	404.836822509766	0.320667564868927	0.929059147834778	0.13043586909771	126.367126464844	46124
True	False	False	False	False	-3362.22119140625	-536.198303222656	171.917007446289	0.363381445407867	0.938554108142853	0.154050201177597	107.387100219727	16645
True	False	False	False	False	-3351.439453125	-361.172332763672	97.6044921875	0.555250585079193	0.933550238609314	0.297584682703018	74.3068161010742	6539
True	False	False	False	False	-3354.48779296875	-262.894500732422	12.2005615234375	0.681430399417877	0.931919693946838	0.46645313501358	71.636360168457	788
True	False	False	False	False	-3358.64819335938	-59.9747886657715	105.36848449707	0.731978118419647	0.925965249538422	0.586294770240784	127.24210357666	12088
True	False	False	False	False	-3357.42993164063	-16.6105041503906	514.641845703125	0.223839685320854	0.882205963134766	0.0836726352572441	129.909484863281	60278
True	False	False	False	False	-3355.6162109375	-89.0591125488281	306.123168945313	0.432038575410843	0.889920353889465	0.197064056992531	118.644927978516	32746
True	False	False	False	False	-3350.99853515625	-310.672760009766	144.188446044922	0.658737123012543	0.947866141796112	0.42695677280426	87.4230804443359	11365
True	False	False	False	False	-3349.85205078125	-579.068664550781	107.586769104004	0.802616775035858	0.952349483966827	1	135.608245849609	13154
True	False	False	False	False	-3347.9462890625	-238.048736572266	96.4953460693359	0.468940526247025	0.831710636615753	0.223417550325394	76.4252853393555	6649
True	False	False	False	False	-3348.93505859375	43.0743103027344	283.940338134766	0.42157119512558	0.917558193206787	0.190039455890656	132.1015625	33818
True	False	False	False	False	-3347.67993164063	-169.402725219727	84.2947845458984	0.668440997600555	0.911099135875702	0.44311136007309	107.223686218262	8149
True	False	False	False	False	-3347.42724609375	-657.93994140625	72.0942230224609	0.762581646442413	0.949838936328888	0.708754479885101	101.753845214844	6614
True	False	False	False	False	-3344.59008789063	-707.235473632813	163.043869018555	0.453836679458618	0.949182271957397	0.212314993143082	121.360542297363	17840
True	False	False	False	False	-3329.51733398438	-691.080627441406	168.589569091797	0.824143350124359	0.970371782779694	1	100.671051025391	15302
True	False	False	False	False	-3343.50561523438	-152.149200439453	112.023338317871	0.811145603656769	0.962346732616425	1	85.8514862060547	8671
True	False	False	False	False	-3341.54028320313	-634.128173828125	306.123168945313	0.503309547901154	0.919140934944153	0.250543266534805	112.807968139648	31135
True	False	False	False	False	-3327.46704101563	-585.7578125	135.315322875977	0.639292359352112	0.94955962896347	0.397322028875351	90.4672164916992	11037
True	False	False	False	False	-3333.21899414063	-471.489196777344	119.787330627441	0.57971715927124	0.923936188220978	0.322975933551788	83.0092620849609	8965
True	False	False	False	False	-3339.77514648438	-408.4775390625	208.518692016602	0.608991086483002	0.92783910036087	0.356917679309845	107.92552947998	20290
True	False	False	False	False	-3341.32153320313	-123.884735107422	124.223899841309	0.429967224597931	0.888919055461884	0.195659220218658	72.0892868041992	8074
True	False	False	False	False	-3337.146484375	-450.674957275391	120.896469116211	0.636627554893494	0.942106127738953	0.393509924411774	76.1559600830078	8301
True	False	False	False	False	-3333.80712890625	-341.518218994141	75.4216537475586	0.809739828109741	0.952118933200836	1	133.014709472656	9045
True	False	False	False	False	-3336.54663085938	-307.590789794922	21.0736961364746	0.765837788581848	0.936461865901947	0.727394282817841	69.315788269043	1317
True	False	False	False	False	-3334.82177734375	-253.948989868164	13.3097038269043	0.743378639221191	0.931919693946838	0.624296009540558	63.0833320617676	757
True	False	False	False	False	-3334.84497070313	13.4977703094482	119.787330627441	0.832143545150757	0.955579578876495	1	89.3888854980469	9654
True	False	False	False	False	-3334.71704101563	-56.8166961669922	170.807861328125	0.621552646160126	0.939115345478058	0.372925311326981	83.6558456420898	12883
True	False	False	False	False	-3332.9375	-497.836059570313	188.554138183594	0.628862977027893	0.941732406616211	0.382707178592682	82.6647033691406	14053
True	False	False	False	False	-3330.8134765625	-382.995666503906	141.970169067383	0.714233875274658	0.94991660118103	0.537262856960297	86.640625	11090
True	False	False	False	False	-3332.30078125	-184.014205932617	109.805053710938	0.762798249721527	0.957787871360779	0.709939241409302	73.6060638427734	7287
True	False	False	False	False	-3330.55859375	-146.948104858398	26.6194076538086	0.761617660522461	0.943622469902039	0.703567922115326	74.4583358764648	1787
True	False	False	False	False	-3327.1650390625	-833.263732910156	105.36848449707	0.653897881507874	0.945753216743469	0.419261276721954	133.54736328125	12687
True	False	False	False	False	-3323.06030273438	-797.523132324219	375.999114990234	0.269871115684509	0.777893960475922	0.104863330721855	123.353981018066	41817
True	False	False	False	False	-3313.71826171875	-644.672180175781	59.8936653137207	0.789699912071228	0.956534862518311	1	71.4074096679688	3856
True	False	False	False	False	-3325.54638671875	-609.125915527344	24.401123046875	0.779838144779205	0.956586837768555	0.844782948493958	73.5454559326172	1618
True	False	False	False	False	-3326.41772460938	-538.148376464844	188.554138183594	0.841511607170105	0.969187378883362	1	87.0529403686523	14799
True	False	False	False	False	-3323.76831054688	-405.673736572266	128.660461425781	0.759870648384094	0.949210941791534	0.694506108760834	109.103446960449	12656
True	False	False	False	False	-3323.47802734375	-325.339630126953	130.878753662109	0.752703249454498	0.957573533058167	0.661087512969971	92.9830474853516	10972
True	False	False	False	False	-3318.607421875	-158.231918334961	147.515884399414	0.765435457229614	0.961609482765198	0.724988341331482	90.0526351928711	11977
True	False	False	False	False	-3317.94653320313	-102.011917114258	160.825576782227	0.797517895698547	0.966974079608917	1	74.8827590942383	10858
True	False	False	False	False	-3316.70654296875	-625.644287109375	48.80224609375	0.788230717182159	0.946144938468933	1	75.7727279663086	3334
True	False	False	False	False	-3314.18920898438	-268.856872558594	161.934722900391	0.690237283706665	0.968664467334747	0.483586847782135	82.0547943115234	11980
True	False	False	False	False	-3316.5048828125	-19.3986301422119	231.810668945313	0.722683489322662	0.960574269294739	0.559358239173889	87.4976043701172	18287
True	False	False	False	False	-3313.33032226563	-723.356750488281	161.934722900391	0.677424550056458	0.951404452323914	0.459025532007217	93.1575317382813	13601
True	False	False	False	False	-3312.63916015625	-208.493774414063	187.44499206543	0.60076892375946	0.923796951770782	0.346939533948898	79.5976333618164	13452
True	False	False	False	False	-3313.28393554688	29.9923419952393	202.97297668457	0.830303430557251	0.972896933555603	1	89.9617462158203	16463
True	False	False	False	False	-3311.55297851563	-901.841857910156	74.3125076293945	0.722276210784912	0.943763673305511	0.558245301246643	122.238807678223	8190
True	False	False	False	False	-3298.65209960938	-757.078796386719	155.279876708984	0.60239452123642	0.933329105377197	0.34888282418251	80.4214248657227	11259
True	False	False	False	False	-3304.21044921875	-513.555236816406	118.678184509277	0.824438512325287	0.95934933423996	1	76.3644866943359	8171
True	False	False	False	False	-3298.29370117188	-454.402740478516	117.569046020508	0.64871883392334	0.9643474817276	0.41126960515976	75.3113174438477	7983
True	False	False	False	False	-3299.46337890625	-175.48323059082	123.114753723145	0.807714879512787	0.965676367282867	1	71.4414443969727	7930
True	False	False	False	False	-3297.5830078125	-978.782653808594	87.6222152709961	0.673781275749207	0.926073908805847	0.452452331781387	142.658233642578	11270
True	False	False	False	False	-3280.56372070313	-973.09912109375	123.114753723145	0.589889168739319	0.923337399959564	0.334286361932755	96.3693695068359	10697
True	False	False	False	False	-3291.91967773438	-926.166564941406	34.3833999633789	0.830578744411469	0.955226957798004	1	103.451614379883	3207
True	False	False	False	False	-3295.04418945313	-632.768371582031	112.023338317871	0.714657843112946	0.953819394111633	0.53832471370697	78.722770690918	7951
True	False	False	False	False	-3297.24169921875	-71.0365753173828	222.937530517578	0.582663893699646	0.964462518692017	0.326203405857086	95.9203948974609	19280
True	False	False	False	False	-3296.70434570313	-123.236236572266	134.206176757813	0.792623698711395	0.962518155574799	1	82.471076965332	9979
True	False	False	False	False	-3293.64404296875	-47.6441993713379	115.350761413574	0.719225645065308	0.952865779399872	0.550069808959961	72.8557662963867	7577
True	False	False	False	False	-3292.63208007813	-856.912231445313	181.899276733398	0.664304137229919	0.920982658863068	0.436100900173187	92.8719482421875	15231
True	False	False	False	False	-3292.25048828125	-652.773864746094	109.805053710938	0.732440412044525	0.960800290107727	0.587718963623047	80.3131332397461	7951
True	False	False	False	False	-3292.58935546875	-144.226974487305	147.515884399414	0.742133617401123	0.953124642372131	0.619820952415466	84.1804504394531	11196
True	False	False	False	False	-3291.62133789063	-940.330810546875	323.869445800781	0.323098301887512	0.783249497413635	0.131724372506142	116.941780090332	34147
True	False	False	False	False	-3291.18798828125	-887.959777832031	128.660461425781	0.739945590496063	0.950713515281677	0.612167298793793	84.2413787841797	9772
True	False	False	False	False	-3290.87548828125	-720.073059082031	145.297592163086	0.765121161937714	0.961325526237488	0.723130643367767	80.5801544189453	10556
True	False	False	False	False	-3290.87963867188	-406.222106933594	176.353576660156	0.714804708957672	0.956732213497162	0.538693726062775	85.1446533203125	13538
True	False	False	False	False	-3290.85986328125	8.74674320220947	145.297592163086	0.519645392894745	0.899786412715912	0.264467746019363	69.4351119995117	9096
True	False	False	False	False	-3288.9697265625	-565.896850585938	135.315322875977	0.778218626976013	0.953311264514923	0.825467169284821	108.778686523438	13271
True	False	False	False	False	-3288.45483398438	-833.532958984375	214.064392089844	0.654575526714325	0.945947229862213	0.42032527923584	87.9792709350586	16980
True	False	False	False	False	-3281.91137695313	-594.167907714844	129.769607543945	0.787340879440308	0.962010085582733	1	74.7692337036133	8748
True	False	False	False	False	-3287.47143554688	-437.974884033203	120.896469116211	0.655892670154572	0.935081005096436	0.422405898571014	76.8807373046875	8380
True	False	False	False	False	-3285.02099609375	-238.950973510742	175.244430541992	0.792873740196228	0.965411841869354	1	87.3670883178711	13804
True	False	False	False	False	-3283.31420898438	-533.84228515625	119.787330627441	0.688914835453033	0.949881255626678	0.4809390604496	75.6203689575195	8167
True	False	False	False	False	-3282.40185546875	-382.271820068359	141.970169067383	0.847845852375031	0.967252373695374	1	93.578125	11978
True	False	False	False	False	-3280.88500976563	-319.972564697266	45.4748191833496	0.804048359394073	0.961694955825806	1	64.8536605834961	2659
True	False	False	False	False	-3279.76733398438	-275.479125976563	155.279876708984	0.702546358108521	0.942556321620941	0.509670376777649	96.0714263916016	13450
True	False	False	False	False	-3279.5576171875	-1057.62805175781	146.40673828125	0.56797194480896	0.929167509078979	0.310485690832138	143.727279663086	18972
True	False	False	False	False	-3273.92016601563	-1033.82189941406	38.8199691772461	0.655685126781464	0.916383981704712	0.422076970338821	128.68571472168	4504
True	False	False	False	False	-3278.94165039063	-917.86669921875	15.5279874801636	0.740449011325836	0.937094211578369	0.613905251026154	70.2142868041992	983
True	False	False	False	False	-3278.43432617188	-1021.34906005859	52.1296730041504	0.650069355964661	0.940485060214996	0.413330078125	127.021278381348	5970
True	False	False	False	False	-3265.98461914063	-868.477600097656	11.0914192199707	0.763594925403595	0.936281979084015	0.714360892772675	64	640
True	False	False	False	False	-3270.93383789063	-735.476135253906	115.350761413574	0.727483928203583	0.959779739379883	0.572885155677795	84.5673065185547	8795
True	False	False	False	False	-3276.6396484375	-196.133071899414	166.371292114258	0.651257693767548	0.931856274604797	0.415156751871109	71.0999984741211	10665
True	False	False	False	False	-3276.06103515625	-663.842407226563	114.241622924805	0.762033998966217	0.961696565151215	0.705790936946869	82.6019439697266	8508
True	False	False	False	False	-3275.4287109375	-487.2431640625	117.569046020508	0.438543200492859	0.94228583574295	0.201524436473846	71.5377349853516	7583
True	False	False	False	False	-3274.22192382813	61.116455078125	199.645553588867	0.583076596260071	0.912426114082336	0.326658576726913	87.7111129760742	15788
True	False	False	False	False	-3272.2109375	-116.089996337891	173.026138305664	0.79824435710907	0.965600252151489	1	84.9743576049805	13256
True	False	False	False	False	-3270.8974609375	-775.846618652344	281.722045898438	0.482249140739441	0.87857061624527	0.233597815036774	92.1535415649414	23407
True	False	False	False	False	-3269.88061523438	-752.4208984375	138.64274597168	0.756871342658997	0.951170146465302	0.679850697517395	104.680000305176	13085
True	False	False	False	False	-3269.34423828125	-552.389892578125	109.805053710938	0.69250875711441	0.956187844276428	0.488200724124908	71.1313095092773	7042
True	False	False	False	False	-3267.61328125	-500.557312011719	89.8404998779297	0.682187139987946	0.916915476322174	0.46788090467453	72.1481475830078	5844
True	False	False	False	False	-3266.09936523438	-634.847900390625	118.678184509277	0.675134241580963	0.917051374912262	0.454873770475388	72.2523345947266	7731
True	False	False	False	False	-3263.68310546875	-60.4330902099609	126.442184448242	0.716072976589203	0.959066987037659	0.541902780532837	78.5	8949
True	False	False	False	False	-3264.63647460938	-16.2832145690918	105.36848449707	0.820584774017334	0.958612501621246	1	76.1789474487305	7237
True	False	False	False	False	-3265.8193359375	27.9902229309082	164.153015136719	0.636817038059235	0.946885108947754	0.393779218196869	70.1959457397461	10389
True	False	False	False	False	-3264.42602539063	-36.9067192077637	116.459907531738	0.706587970256805	0.953436613082886	0.518866300582886	74.7142868041992	7845
True	False	False	False	False	-3263.47021484375	-1123.32360839844	102.041061401367	0.633248448371887	0.947073221206665	0.388754099607468	131.934783935547	12138
True	False	False	False	False	-3249.27490234375	-1046.45129394531	184.117568969727	0.74627411365509	0.956238150596619	0.635067462921143	92.1144561767578	15291
True	False	False	False	False	-3257.49389648438	-899.481689453125	176.353576660156	0.787060856819153	0.957619547843933	1	86.2138366699219	13708
True	False	False	False	False	-3257.51196289063	-674.833801269531	128.660461425781	0.677511870861053	0.959966003894806	0.459185183048248	78.068962097168	9056
True	False	False	False	False	-3263.05200195313	-436.097320556641	176.353576660156	0.630714595317841	0.939197897911072	0.385243386030197	82.3333358764648	13091
True	False	False	False	False	-3254.02880859375	-855.190307617188	18.8554134368896	0.809739828109741	0.949675559997559	1	66.0588226318359	1123
True	False	False	False	False	-3251.73388671875	-816.949645996094	225.155807495117	0.779315590858459	0.954165577888489	0.838229954242706	97.5270919799805	19798
True	False	False	False	False	-3249.95629882813	-354.463684082031	215.173538208008	0.616770923137665	0.935795366764069	0.366717278957367	79.1701049804688	15359
True	False	False	False	False	-3253.89379882813	-146.298767089844	155.279876708984	0.838737607002258	0.959453940391541	1	83.6428604125977	11710
True	False	False	False	False	-3253.07861328125	-72.5716323852539	99.8227767944336	0.53918844461441	0.943339467048645	0.2821364402771	77.4222259521484	6968
True	False	False	False	False	-3252.8662109375	2.09802389144897	135.315322875977	0.566067099571228	0.919567346572876	0.308513879776001	66.5081939697266	8114
True	False	False	False	False	-3249.21948242188	-723.749145507813	131.987884521484	0.583425343036652	0.941975355148315	0.327043801546097	76.4369735717773	9096
True	False	False	False	False	-3248.0048828125	-475.227661132813	251.77522277832	0.430986434221268	0.864936292171478	0.196349546313286	93.1806182861328	21152
True	False	False	False	False	-3248.87060546875	-388.326110839844	191.881561279297	0.482665836811066	0.92149406671524	0.233922898769379	82.1791915893555	14217
True	False	False	False	False	-3248.81323242188	-208.286285400391	126.442184448242	0.775840818881989	0.955317556858063	0.801295220851898	75.2105255126953	8574
True	False	False	False	False	-3247.76342773438	-167.469085693359	183.008422851563	0.772771716117859	0.951176822185516	0.774948835372925	83.7212142944336	13814
True	False	False	False	False	-3246.94311523438	-993.466979980469	180.790130615234	0.732787251472473	0.967262208461761	0.588793098926544	82.1840515136719	13396
True	False	False	False	False	-3244.78295898438	-956.448547363281	107.586769104004	0.779021024703979	0.962346732616425	0.834679305553436	89.7525787353516	8706
True	False	False	False	False	-3245.98974609375	-593.546997070313	211.846115112305	0.665791571140289	0.950638294219971	0.438599705696106	76.7434539794922	14658
True	False	False	False	False	-3246.1064453125	-311.35498046875	140.861022949219	0.760854780673981	0.946066617965698	0.699559509754181	79.6299209594727	10113
True	False	False	False	False	-3245.84887695313	-411.153686523438	173.026138305664	0.671239614486694	0.94853538274765	0.447964310646057	88.8269195556641	13857
True	False	False	False	False	-3245.0244140625	-695.964477539063	86.513069152832	0.764826476573944	0.95663321018219	0.721405208110809	71.3461532592773	5565
True	False	False	False	False	-3244.7314453125	-237.808822631836	147.515884399414	0.724145829677582	0.945984423160553	0.563397824764252	82.3458633422852	10952
True	False	False	False	False	-3241.98120117188	-31.5285911560059	126.442184448242	0.767152667045593	0.957027733325958	0.735483109951019	77.9298248291016	8884
True	False	False	False	False	-3240.49536132813	-1175.60498046875	400.400238037109	0.354302912950516	0.844553470611572	0.148851230740547	127.71745300293	46106
True	False	False	False	False	-3229.12915039063	-1121.32434082031	195.208984375	0.843254446983337	0.970917165279388	1	95.011360168457	16722
True	False	False	False	False	-3236.81469726563	-1016.95404052734	151.952453613281	0.772331058979034	0.965228617191315	0.771500051021576	83.0948867797852	11384
True	False	False	False	False	-3239.28833007813	-874.876586914063	217.391815185547	0.807941734790802	0.955811083316803	1	85.9489822387695	16846
True	False	False	False	False	-3229.81762695313	-734.910583496094	157.498153686523	0.658864974975586	0.93962299823761	0.427163183689117	78.5070419311523	11148
True	False	False	False	False	-3236.73583984375	-644.386413574219	131.987884521484	0.680715799331665	0.961725950241089	0.465112239122391	76.3445358276367	9085
True	False	False	False	False	-3238.51318359375	-519.724426269531	241.792938232422	0.774956405162811	0.957025051116943	0.793233931064606	84.1926574707031	18354
True	False	False	False	False	-3238.86328125	-117.441711425781	124.223899841309	0.783444225788116	0.948905885219574	0.904983460903168	70.8571395874023	7936
True	False	False	False	False	-3236.29248046875	-67.0874099731445	227.374099731445	0.325135737657547	0.849248111248016	0.132809281349182	83.5560989379883	17129
True	False	False	False	False	-3235.61279296875	-270.896606445313	189.663269042969	0.742433786392212	0.944987893104553	0.620891690254211	96.6783599853516	16532
True	False	False	False	False	-3234.3486328125	27.5972480773926	128.660461425781	0.739945590496063	0.949292719364166	0.612167298793793	69.7068939208984	8086
True	False	False	False	False	-3233.86450195313	-557.024597167969	195.208984375	0.791230380535126	0.959117710590363	1	88.2102279663086	15525
True	False	False	False	False	-3233.08642578125	-708.683654785156	98.7136306762695	0.792926847934723	0.956287920475006	1	80.9775314331055	7207
True	False	False	False	False	-3231.04052734375	50.9134521484375	148.625015258789	0.744556486606598	0.953772962093353	0.628614366054535	101.276123046875	13571
True	False	False	False	False	-3228.60766601563	-1070.38049316406	204.082122802734	0.619105637073517	0.933392822742462	0.369730263948441	93.3478240966797	17176
True	False	False	False	False	-3228.3203125	-1242.0048828125	141.970169067383	0.664135277271271	0.952986359596252	0.435818791389465	145.5546875	18631
True	False	False	False	False	-3206.91870117188	-1236.89929199219	161.934722900391	0.706193745136261	0.967791855335236	0.517954051494598	93.4041061401367	13637
True	False	False	False	False	-3224.25659179688	-958.345275878906	151.952453613281	0.55980372428894	0.92337304353714	0.302130997180939	84.1678848266602	11531
True	False	False	False	False	-3226.96044921875	-179.986053466797	191.881561279297	0.622148990631104	0.960809886455536	0.373709857463837	83.1445083618164	14384
True	False	False	False	False	-3227.8720703125	-137.294418334961	100.931915283203	0.551002323627472	0.94024246931076	0.293411314487457	68.3076934814453	6216
True	False	False	False	False	-3225.79711914063	-92.3881530761719	137.533599853516	0.649772524833679	0.958216726779938	0.412875860929489	79.9435501098633	9913
True	False	False	False	False	-3225.65307617188	-927.886291503906	133.097030639648	0.693598926067352	0.941936433315277	0.490445405244827	81.1166687011719	9734
True	False	False	False	False	-3223.67797851563	-782.59326171875	176.353576660156	0.699224472045898	0.947427690029144	0.502358973026276	86.2075500488281	13707
True	False	False	False	False	-3225.1630859375	-474.836730957031	116.459907531738	0.74296110868454	0.952942848205566	0.622785210609436	76.3523788452148	8017
True	False	False	False	False	-3225.251953125	-38.7701377868652	123.114753723145	0.672101736068726	0.951170146465302	0.449477881193161	75.5225219726563	8383
True	False	False	False	False	-3224.69116210938	-659.647277832031	126.442184448242	0.767152667045593	0.963469326496124	0.735483109951019	78.5087738037109	8950
True	False	False	False	False	-3221.30493164063	-621.396484375	159.716445922852	0.705993711948395	0.954299628734589	0.517492473125458	90.1111145019531	12976
True	False	False	False	False	-3224.07495117188	-212.147109985352	151.952453613281	0.820764601230621	0.960830867290497	1	89.1897811889648	12219
True	False	False	False	False	-3224.01025390625	-495.724243164063	116.459907531738	0.687813937664032	0.950650691986084	0.478755712509155	74.6190490722656	7835
True	False	False	False	False	-3223.33056640625	-449.069610595703	156.389007568359	0.593755483627319	0.944667816162109	0.338714361190796	86.219856262207	12157
True	False	False	False	False	-3220.95288085938	-1218.83239746094	88.7313537597656	0.759382247924805	0.942327797412872	0.692045390605927	97.8125	7825
True	False	False	False	False	-3210.33325195313	-984.151245117188	187.44499206543	0.617867052555084	0.941657364368439	0.36812761425972	93.0650863647461	15728
True	False	False	False	False	-3209.38720703125	-841.87451171875	211.846115112305	0.700699806213379	0.955265462398529	0.505579769611359	91.0157089233398	17384
True	False	False	False	False	-3218.63159179688	-678.798217773438	115.350761413574	0.778573036193848	0.944165527820587	0.82945716381073	76.913459777832	7999
True	False	False	False	False	-3217.501953125	-325.082672119141	116.459907531738	0.833019316196442	0.958751022815704	1	79.0190505981445	8297
True	False	False	False	False	-3217.4638671875	-592.889953613281	174.135284423828	0.854818761348724	0.972166121006012	1	96.1592330932617	15097
True	False	False	False	False	-3216.59692382813	-814.862121582031	205.191253662109	0.740218698978424	0.954820454120636	0.613108575344086	87.9621658325195	16273
True	False	False	False	False	-3214.44848632813	-423.014709472656	189.663269042969	0.713731944561005	0.954582631587982	0.536011874675751	87.2573089599609	14921
True	False	False	False	False	-3214.72583007813	-306.294372558594	131.987884521484	0.654514670372009	0.943359613418579	0.420229583978653	73.6554641723633	8765
True	False	False	False	False	-3212.67333984375	-383.68701171875	226.264953613281	0.806336462497711	0.96864777803421	1	93.1372528076172	19000
True	False	False	False	False	-3211.38720703125	-359.601440429688	158.607299804688	0.707859754562378	0.948554873466492	0.521832287311554	77.3356628417969	11059
True	False	False	False	False	-3209.10815429688	-85.4346771240234	113.132476806641	0.686399757862091	0.935285210609436	0.475978404283524	83.5098037719727	8518
True	False	False	False	False	-3209.00805664063	-912.269409179688	76.5307922363281	0.663790941238403	0.923872828483582	0.435244381427765	78.5507278442383	5420
True	False	False	False	False	-3208.94995117188	-235.948089599609	119.787330627441	0.79902595281601	0.962330341339111	1	74.1666641235352	8010
True	False	False	False	False	-3206.66528320313	-1308.12731933594	36.6016845703125	0.820213973522186	0.956876516342163	1	106.484848022461	3514
True	False	False	False	False	-3200.15087890625	-1278.56127929688	100.931915283203	0.531496405601501	0.946747720241547	0.275042474269867	95.8461532592773	8722
True	False	False	False	False	-3203.95703125	-743.806335449219	227.374099731445	0.752059996128082	0.95831298828125	0.658336639404297	93.4536590576172	19158
True	False	False	False	False	-3206.46655273438	0.861704349517822	140.861022949219	0.741758704185486	0.961325526237488	0.618490815162659	86.3543319702148	10967
True	False	False	False	False	-3205.22387695313	-608.471008300781	103.150199890137	0.839374899864197	0.969933748245239	1	82.6236572265625	7684
True	False	False	False	False	-3204.36474609375	-63.5223999023438	124.223899841309	0.586891353130341	0.928296029567719	0.330902904272079	74.2678604125977	8318
True	False	False	False	False	-3203.90893554688	-1262.31481933594	138.64274597168	0.818826138973236	0.959042251110077	1	102.199996948242	12775
True	False	False	False	False	-3193.12353515625	-1181.13012695313	202.97297668457	0.705010533332825	0.949930667877197	0.51523631811142	95.4262313842773	17463
True	False	False	False	False	-3196.12255859375	-1082.8896484375	154.17073059082	0.76451712846756	0.959831178188324	0.719610869884491	78.9784164428711	10978
True	False	False	False	False	-3199.62548828125	-944.856201171875	230.701522827148	0.80817586183548	0.956639170646667	1	93.9471130371094	19541
True	False	False	False	False	-3203.56469726563	-885.052917480469	217.391815185547	0.731116712093353	0.951182067394257	0.583664178848267	85.5204086303711	16762
True	False	False	False	False	-3203.33203125	-149.098571777344	225.155807495117	0.570482730865479	0.879880666732788	0.313107132911682	86.8325119018555	17627
True	False	False	False	False	-3203.35375976563	-107.834281921387	92.0587844848633	0.739471137523651	0.960341572761536	0.610541462898254	74.4337387084961	6178
True	False	False	False	False	-3201.490234375	-554.426818847656	108.695907592773	0.846498012542725	0.966595351696014	1	82.6326522827148	8098
True	False	False	False	False	-3196.41918945313	-507.915618896484	136.424453735352	0.725971519947052	0.958954930305481	0.568539500236511	74.0243911743164	9105
True	False	False	False	False	-3200.25463867188	23.1834049224854	176.353576660156	0.728109657764435	0.952926576137543	0.574706792831421	89.3459091186523	14206
True	False	False	False	False	-3200.05908203125	56.2918167114258	199.645553588867	0.627447545528412	0.926103472709656	0.380784660577774	77.9444427490234	14030
True	False	False	False	False	-3199.197265625	-277.520599365234	136.424453735352	0.487911313772202	0.907012462615967	0.238049283623695	67.6422729492188	8320
True	False	False	False	False	-3196.79614257813	-119.626937866211	113.132476806641	0.705394387245178	0.954345107078552	0.516114771366119	80.6862716674805	8230
True	False	False	False	False	-3196.9189453125	-18.8265438079834	165.262145996094	0.744715631008148	0.962965905666351	0.629204392433167	79.2483215332031	11808
True	False	False	False	False	-3195.85424804688	-910.062377929688	83.1856460571289	0.595013797283173	0.893136262893677	0.340171486139297	75.1333312988281	5635
True	False	False	False	False	-3194.49731445313	-630.044738769531	140.861022949219	0.643535494804382	0.960178136825562	0.403508603572845	78.9133834838867	10022
True	False	False	False	False	-3193.8525390625	-1043.79528808594	153.061584472656	0.777968525886536	0.94959682226181	0.822720050811768	112.528984069824	15529
True	False	False	False	False	-3193.34619140625	-647.094299316406	104.259346008301	0.695448517799377	0.95800256729126	0.494300276041031	79.5851058959961	7481
True	False	False	False	False	-3191.76953125	-329.808532714844	197.427261352539	0.503876268863678	0.944484710693359	0.251014411449432	75.7247161865234	13479
True	False	False	False	False	-3191.31201171875	-576.626892089844	120.896469116211	0.67004781961441	0.954744458198547	0.445886552333832	70.9174346923828	7730
True	False	False	False	False	-3190.31396484375	-1143.51477050781	157.498153686523	0.69618821144104	0.956790804862976	0.495858699083328	87.8239440917969	12471
True	False	False	False	False	-3190.12646484375	-469.270141601563	199.645553588867	0.605646848678589	0.939475059509277	0.352813899517059	80.5888900756836	14506
True	False	False	False	False	-3188.46069335938	-1360.93640136719	114.241622924805	0.700978994369507	0.932495713233948	0.506193876266479	149.320388793945	15380
True	False	False	False	False	-3172.9482421875	-1350.93017578125	161.934722900391	0.73265552520752	0.949462234973907	0.588384509086609	105.808219909668	15448
True	False	False	False	False	-3187.15234375	-1108.50415039063	164.153015136719	0.665352821350098	0.952864587306976	0.437860190868378	79.8851318359375	11823
True	False	False	False	False	-3185.35131835938	-808.122497558594	191.881561279297	0.77479499578476	0.964943408966064	0.791807651519775	87.6473999023438	15163
True	False	False	False	False	-3187.92138671875	-707.552185058594	244.01123046875	0.635798990726471	0.928964257240295	0.392335802316666	87.613639831543	19275
True	False	False	False	False	-3185.697265625	-536.34228515625	199.645553588867	0.566065609455109	0.922368228435516	0.308512330055237	79.75	14355
True	False	False	False	False	-3187.51953125	-215.897018432617	165.262145996094	0.839980483055115	0.962004125118256	1	78.2818756103516	11664
True	False	False	False	False	-3186.54565429688	-68.7832794189453	125.333038330078	0.760423243045807	0.970515370368958	0.697327613830566	78.2831878662109	8846
True	False	False	False	False	-3185.2890625	-665.827697753906	141.970169067383	0.523028314113617	0.926620423793793	0.267444014549255	86.984375	11134
True	False	False	False	False	-3183.65600585938	-247.727691650391	140.861022949219	0.789145231246948	0.946567893028259	1	87.1810989379883	11072
True	False	False	False	False	-3183.58081054688	-167.248718261719	177.462707519531	0.703622102737427	0.956026673316956	0.512084782123566	87.0999984741211	13936
True	False	False	False	False	-3180.9892578125	-145.641510009766	208.518692016602	0.392343878746033	0.897138178348541	0.171353489160538	86.4787216186523	16258
True	False	False	False	False	-3180.89770507813	-782.222412109375	178.571853637695	0.583776772022247	0.945625722408295	0.327432572841644	84.8198776245117	13656
True	False	False	False	False	-3179.54638671875	-682.87890625	151.952453613281	0.791858732700348	0.96152675151825	1	100.802917480469	13810
True	False	False	False	False	-3178.64233398438	-103.726264953613	95.3862075805664	0.752387344837189	0.964717626571655	0.659731864929199	79.7209320068359	6856
True	False	False	False	False	-3177.39135742188	-39.2324333190918	185.226699829102	0.668197453022003	0.942828953266144	0.44269335269928	81.4730529785156	13606
True	False	False	False	False	-3176.05249023438	-862.164001464844	215.173538208008	0.633352041244507	0.939960300922394	0.388898640871048	85.3969039916992	16567
True	False	False	False	False	-3175.740234375	-593.906616210938	219.610107421875	0.723891615867615	0.94427490234375	0.562690615653992	82.1919174194336	16274
True	False	False	False	False	-3173.2158203125	-361.074096679688	118.678184509277	0.748469054698944	0.954083800315857	0.643601417541504	80.3084106445313	8593
True	False	False	False	False	-3172.0830078125	-1294.49462890625	191.881561279297	0.810239434242249	0.958272337913513	1	111.040458679199	19210
True	False	False	False	False	-3169.8115234375	-997.314331054688	191.881561279297	0.544051945209503	0.953593969345093	0.286720722913742	77.526008605957	13412
True	False	False	False	False	-3167.634765625	-760.5341796875	192.990692138672	0.710991621017456	0.93550032377243	0.529292404651642	74.068962097168	12888
True	False	False	False	False	-3169.91430664063	-422.241455078125	165.262145996094	0.819518387317657	0.968839824199677	1	80.8926162719727	12053
True	False	False	False	False	-3171.361328125	-80.2665939331055	168.589569091797	0.360706567764282	0.881200194358826	0.152507737278938	77.3289489746094	11754
True	False	False	False	False	-3169.54931640625	-446.353485107422	183.008422851563	0.668354749679565	0.949075520038605	0.442963302135468	82.10302734375	13547
True	False	False	False	False	-3169.04345703125	-310.548614501953	150.843307495117	0.46125528216362	0.850893616676331	0.21771065890789	72.404411315918	9847
True	False	False	False	False	-3165.61865234375	-936.215393066406	115.350761413574	0.707784593105316	0.943984091281891	0.521656036376953	76.2403869628906	7929
True	False	False	False	False	-3163.08056640625	-917.827392578125	123.114753723145	0.700372934341431	0.952979803085327	0.504862487316132	78.8468475341797	8752
True	False	False	False	False	-3164.7080078125	-274.044281005859	165.262145996094	0.583905577659607	0.9165980219841	0.327575206756592	76.2684555053711	11364
True	False	False	False	False	-3165.578125	-207.459030151367	131.987884521484	0.695033729076385	0.965170741081238	0.493430703878403	72.0252075195313	8571
True	False	False	False	False	-3164.94213867188	11.2289190292358	192.990692138672	0.662354826927185	0.931875646114349	0.432862222194672	81.1264343261719	14116
True	False	False	False	False	-3163.61669921875	-513.875854492188	133.097030639648	0.849098384380341	0.962540864944458	1	75.9333343505859	9112
True	False	False	False	False	-3162.70361328125	-482.453826904297	175.244430541992	0.819792032241821	0.960925698280334	1	78.8354415893555	12456
True	False	False	False	False	-3162.55151367188	-1426.97595214844	301.686614990234	0.391002029180527	0.88255786895752	0.170526370406151	125.643379211426	34175
True	False	False	False	False	-3146.47241210938	-1392.52661132813	209.627822875977	0.623911023139954	0.942712366580963	0.376041650772095	90.0582046508789	17021
True	False	False	False	False	-3157.53271484375	-1234.53112792969	180.790130615234	0.739559888839722	0.940791368484497	0.610844850540161	81.9079742431641	13351
True	False	False	False	False	-3155.66357421875	-1064.49780273438	250.666076660156	0.79687774181366	0.951431334018707	1	107.89380645752	24384
True	False	False	False	False	-3154.84399414063	-657.570190429688	125.333038330078	0.728755116462708	0.956503510475159	0.576600790023804	72.9734497070313	8246
True	False	False	False	False	-3160.20874023438	-396.972961425781	141.970169067383	0.63614410161972	0.949647545814514	0.392824232578278	73.7109375	9435
True	False	False	False	False	-3162.36645507813	47.6805572509766	135.315322875977	0.705158889293671	0.948466539382935	0.515575468540192	89.0983581542969	10870
True	False	False	False	False	-3159.82006835938	-14.6930809020996	150.843307495117	0.689140379428864	0.955330193042755	0.481388688087463	76.4485321044922	10397
True	False	False	False	False	-3156.1357421875	-574.328552246094	219.610107421875	0.69250875711441	0.968584358692169	0.488200724124908	92.7272720336914	18360
True	False	False	False	False	-3155.7880859375	-129.181854248047	167.480438232422	0.67883974313736	0.936958193778992	0.461624920368195	89.2450332641602	13476
True	False	False	False	False	-3154.70971679688	-81.4178619384766	75.4216537475586	0.797777712345123	0.949838936328888	1	73.1764678955078	4976
True	False	False	False	False	-3154.56298828125	-1037.43029785156	168.589569091797	0.525587975978851	0.913092195987701	0.269718170166016	81.5197372436523	12391
True	False	False	False	False	-3149.58813476563	-834.324645996094	236.24723815918	0.529291808605194	0.897785544395447	0.273043423891068	80.0469512939453	17050
True	False	False	False	False	-3150.8740234375	-240.755081176758	178.571853637695	0.507928073406219	0.882471561431885	0.25440725684166	77.4472045898438	12469
True	False	False	False	False	-3149.9609375	-696.321472167969	208.518692016602	0.620609939098358	0.933669328689575	0.371689826250076	81.4361724853516	15310
True	False	False	False	False	-3149.43115234375	-1105.37109375	208.518692016602	0.644867777824402	0.961342632770538	0.405481576919556	85.2393646240234	16025
True	False	False	False	False	-3148.87231445313	-374.951293945313	115.350761413574	0.623062193393707	0.950622260570526	0.374915778636932	69.961540222168	7276
True	False	False	False	False	-3148.8037109375	-1307.30200195313	163.043869018555	0.880674481391907	0.972180068492889	1	130.312927246094	19156
True	False	False	False	False	-3129.12084960938	-1212.50659179688	45.4748191833496	0.804048359394073	0.949666619300842	1	72.9756088256836	2992
True	False	False	False	False	-3148.39453125	-983.549072265625	128.660461425781	0.622659146785736	0.948210656642914	0.374382883310318	74.6206893920898	8656
True	False	False	False	False	-3147.79321289063	-532.518859863281	103.150199890137	0.716568052768707	0.956153512001038	0.543167233467102	74.2365570068359	6904
True	False	False	False	False	-3147.52783203125	-618.658386230469	217.391815185547	0.545201122760773	0.951763689517975	0.287815481424332	83.0204086303711	16272
True	False	False	False	False	-3146.93408203125	-1190.53430175781	194.099838256836	0.866261959075928	0.970438957214355	1	93.6457138061523	16388
True	False	False	False	False	-3141.966796875	-1147.86022949219	228.483245849609	0.712310016155243	0.964145720005035	0.532502174377441	83.1262130737305	17124
True	False	False	False	False	-3146.21484375	-956.158386230469	189.663269042969	0.457597494125366	0.923114240169525	0.215036690235138	84.058479309082	14374
True	False	False	False	False	-3142.55615234375	-772.26123046875	165.262145996094	0.60883766412735	0.927726447582245	0.356727987527847	76.8590621948242	11452
True	False	False	False	False	-3145.11694335938	-337.645935058594	188.554138183594	0.754431784152985	0.944382309913635	0.668663680553436	97.8235321044922	16630
True	False	False	False	False	-3144.95629882813	-638.223754882813	113.132476806641	0.686399757862091	0.946458697319031	0.475978404283524	78.4803924560547	8005
True	False	False	False	False	-3144.365234375	-547.438415527344	107.586769104004	0.756450712680817	0.963546872138977	0.677877962589264	79.2886581420898	7691
True	False	False	False	False	-3144.56860351563	-184.126678466797	245.120376586914	0.612150311470032	0.930463254451752	0.360853582620621	95.0769195556641	21012
True	False	False	False	False	-3137.97314453125	-22.6568584442139	163.043869018555	0.646452784538269	0.944091081619263	0.407848328351974	86.3945541381836	12700
True	False	False	False	False	-3136.66772460938	-915.19091796875	108.695907592773	0.733655333518982	0.958391427993774	0.591503977775574	77.6632690429688	7611
True	False	False	False	False	-3135.15087890625	-233.786758422852	117.569046020508	0.710010886192322	0.958583354949951	0.526931762695313	80.5471725463867	8538
True	False	False	False	False	-3133.5166015625	-97.6501083374023	270.630645751953	0.741976678371429	0.948603928089142	0.619263112545013	104.381149291992	25469
True	False	False	False	False	-3130.8115234375	-1020.380859375	125.333038330078	0.621513962745667	0.941953241825104	0.372874468564987	78.5929183959961	8881
True	False	False	False	False	-3130.49853515625	-735.650390625	311.668884277344	0.682278573513031	0.937011957168579	0.468053877353668	100.686836242676	28293
True	False	False	False	False	-3130.19458007813	-273.174468994141	136.424453735352	0.72914445400238	0.952990531921387	0.577750682830811	77.6504058837891	9551
True	False	False	False	False	-3129.22900390625	-142.874725341797	206.300399780273	0.75341808795929	0.952277779579163	0.664187371730804	85.1989212036133	15847
True	False	False	False	False	-3128.72973632813	-1520.31372070313	161.934722900391	0.51479709148407	0.938680469989777	0.260259091854095	146.08903503418	21329
True	False	False	False	False	-3111.03198242188	-1492.95080566406	128.660461425781	0.780611455440521	0.950586199760437	0.855170607566833	86.431037902832	10026
True	False	False	False	False	-3126.71362304688	-960.356323242188	108.695907592773	0.800887107849121	0.955860614776611	1	82.8469390869141	8119
True	False	False	False	False	-3128.52416992188	-886.040161132813	236.24723815918	0.810813665390015	0.955529093742371	1	95.0140838623047	20238
True	False	False	False	False	-3127.63427734375	-472.526306152344	146.40673828125	0.744143784046173	0.959332823753357	0.627091646194458	73.2045440673828	9663
True	False	False	False	False	-3128.70288085938	-46.0559730529785	168.589569091797	0.615696489810944	0.911128759384155	0.365342199802399	80.0197372436523	12163
True	False	False	False	False	-3127.16821289063	29.6460990905762	54.3479537963867	0.791067004203796	0.952071368694305	1	71.7142868041992	3514
True	False	False	False	False	-3125.27661132813	-438.169525146484	189.663269042969	0.793421924114227	0.95846688747406	1	83.9649124145508	14358
True	False	False	False	False	-3125.15942382813	-290.746795654297	124.223899841309	0.805557072162628	0.960724711418152	1	78.3482131958008	8775
True	False	False	False	False	-3124.8759765625	14.5992040634155	155.279876708984	0.762258768081665	0.959490358829498	0.707001686096191	79.2785720825195	11099
True	False	False	False	False	-3124.8017578125	-824.137390136719	259.539215087891	0.448048412799835	0.874273955821991	0.208179518580437	88.4059829711914	20687
True	False	False	False	False	-3124.7744140625	-927.247375488281	122.005615234375	0.676195085048676	0.948827087879181	0.456788390874863	84.7636337280273	9324
True	False	False	False	False	-3124.72924804688	-650.200317382813	100.931915283203	0.643899619579315	0.949330270290375	0.404046356678009	70.3186798095703	6399
True	False	False	False	False	-3123.94946289063	-353.117645263672	181.899276733398	0.744097054004669	0.95434182882309	0.626919984817505	96.6951217651367	15858
True	False	False	False	False	-3122.03784179688	-1464.45031738281	225.155807495117	0.628706157207489	0.953127384185791	0.382493436336517	95.0295562744141	19291
True	False	False	False	False	-3118.26806640625	-1350.68981933594	228.483245849609	0.762033998966217	0.945079267024994	0.705790936946869	90.6407775878906	18672
True	False	False	False	False	-3121.86352539063	-989.606811523438	168.589569091797	0.788660645484924	0.951174259185791	1	82.1513137817383	12487
True	False	False	False	False	-3121.95556640625	52.6072998046875	148.625015258789	0.77451878786087	0.952291786670685	0.789397180080414	80.6119384765625	10802
True	False	False	False	False	-3121.20751953125	-1292.91223144531	218.500961303711	0.657614469528198	0.945676743984222	0.425151139497757	90.634521484375	17855
True	False	False	False	False	-3118.8916015625	-1228.931640625	209.627822875977	0.772283971309662	0.960552930831909	0.771135985851288	88.2539672851563	16680
True	False	False	False	False	-3118.3544921875	-1112.67346191406	169.698715209961	0.805036544799805	0.960711538791656	1	110.137252807617	16851
True	False	False	False	False	-3110.90991210938	-1095.77819824219	53.2388153076172	0.615151524543762	0.907272577285767	0.364647418260574	120.666664123535	5792
True	False	False	False	False	-3112.94360351563	-692.160278320313	246.229507446289	0.513624489307404	0.912281632423401	0.259251028299332	82.4909896850586	18313
True	False	False	False	False	-3117.2333984375	-32.7153205871582	75.4216537475586	0.797777712345123	0.956417441368103	1	80.7941207885742	5494
True	False	False	False	False	-3116.43237304688	-499.089141845703	209.627822875977	0.690987408161163	0.955787718296051	0.485101282596588	88.67724609375	16760
True	False	False	False	False	-3114.10571289063	-251.294738769531	73.203369140625	0.785923957824707	0.96546483039856	1	76.2121200561523	5030
True	False	False	False	False	-3112.66918945313	-1034.47119140625	275.067199707031	0.773959577083588	0.950914263725281	0.784628331661224	95.5564498901367	23698
True	False	False	False	False	-3109.96337890625	-1557.3896484375	169.698715209961	0.782893478870392	0.956384003162384	0.893094003200531	146.777770996094	22457
True	False	False	False	False	-3090.08740234375	-1512.05541992188	259.539215087891	0.793630421161652	0.96449077129364	1	93.8760681152344	21967
True	False	False	False	False	-3098.95361328125	-1438.00610351563	58.7845230102539	0.67922979593277	0.949587345123291	0.462346076965332	74.6415100097656	3956
True	False	False	False	False	-3104.73657226563	-654.373413085938	90.9496383666992	0.826298654079437	0.963919818401337	1	72.9146347045898	5979
True	False	False	False	False	-3106.36181640625	-221.774337768555	114.241622924805	0.771086752414703	0.954675555229187	0.762132465839386	76.0970840454102	7838
True	False	False	False	False	-3109.65258789063	-115.99284362793	228.483245849609	0.637997329235077	0.936115801334381	0.395462572574615	97.5582504272461	20097
True	False	False	False	False	-3109.876953125	-70.666374206543	148.625015258789	0.672437250614166	0.945159792900085	0.450069338083267	85.4552230834961	11451
True	False	False	False	False	-3108.4912109375	-175.893600463867	168.589569091797	0.759709894657135	0.947048246860504	0.693692982196808	93.4473648071289	14204
True	False	False	False	False	-3108.09838867188	-13.4747619628906	154.17073059082	0.746117413043976	0.944585204124451	0.634470880031586	82.5827331542969	11479
True	False	False	False	False	-3105.73510742188	-281.153198242188	184.117568969727	0.656136572360992	0.937681376934052	0.422793030738831	83.656623840332	13887
True	False	False	False	False	-3105.0205078125	-201.991195678711	96.4953460693359	0.478510737419128	0.925704121589661	0.230698823928833	68.9655151367188	6000
True	False	False	False	False	-3104.06518554688	-50.2847442626953	53.2388153076172	0.743378639221191	0.950843214988708	0.624296009540558	79.3125	3807
True	False	False	False	False	-3103.8046875	-1398.11499023438	201.863830566406	0.631426095962524	0.96403694152832	0.386224448680878	100.005493164063	18201
True	False	False	False	False	-3096.28198242188	-1249.66870117188	184.117568969727	0.714267790317535	0.95155268907547	0.537347733974457	81.6987915039063	13562
True	False	False	False	False	-3103.06079101563	-546.102661132813	171.917007446289	0.617964744567871	0.963088870048523	0.368253648281097	79.1741943359375	12272
True	False	False	False	False	-3103.38891601563	15.0936841964722	144.188446044922	0.759280562400818	0.958606481552124	0.691536962985992	79.1769256591797	10293
True	False	False	False	False	-3102.20434570313	-966.577758789063	209.627822875977	0.710937082767487	0.95406299829483	0.529160618782043	91.5502624511719	17303
True	False	False	False	False	-3100.36181640625	-438.508972167969	177.462707519531	0.810753405094147	0.955330193042755	1	90.2874984741211	14446
True	False	False	False	False	-3100.31176757813	-243.147491455078	79.8582229614258	0.509459018707275	0.923067033290863	0.255700469017029	71.8888854980469	5176
True	False	False	False	False	-3100.2412109375	45.0118179321289	122.005615234375	0.823490679264069	0.956214725971222	1	81.6818161010742	8985
True	False	False	False	False	-3098.96484375	-378.05126953125	170.807861328125	0.553820490837097	0.913615882396698	0.296172529459	76.7532501220703	11820
True	False	False	False	False	-3098.71850585938	-359.576995849609	23.2919807434082	0.628847420215607	0.912226259708405	0.382685959339142	72.9523773193359	1532
True	False	False	False	False	-3095.24975585938	-259.609039306641	70.9850845336914	0.820201992988586	0.973896324634552	1	79.671875	5099
True	False	False	False	False	-3094.16870117188	-1487.16015625	34.3833999633789	0.812275528907776	0.95572304725647	1	72.8387069702148	2258
True	False	False	False	False	-3084.48461914063	-1416.8115234375	180.790130615234	0.56362396478653	0.887030303478241	0.306005954742432	86.7791442871094	14145
True	False	False	False	False	-3089.39819335938	-1313.32373046875	173.026138305664	0.677308022975922	0.951334178447723	0.458812654018402	86.3653869628906	13473
True	False	False	False	False	-3092.50219726563	-1058.79235839844	176.353576660156	0.505497813224792	0.879087388515472	0.252367049455643	99.9308166503906	15889
True	False	False	False	False	-3094.12377929688	-523.2177734375	195.208984375	0.741141617298126	0.946922659873962	0.616318583488464	74.8579559326172	13175
True	False	False	False	False	-3092.361328125	-735.962280273438	169.698715209961	0.664282858371735	0.96548318862915	0.436065375804901	81.3137283325195	12441
True	False	False	False	False	-3091.43139648438	-53.2773742675781	94.2770690917969	0.712164640426636	0.948043882846832	0.532146096229553	85.8000030517578	7293
True	False	False	False	False	-3091.31494140625	-1120.17016601563	139.751892089844	0.669603943824768	0.923839092254639	0.445116937160492	144.769836425781	18241
True	False	False	False	False	-3089.60083007813	-885.341552734375	251.77522277832	0.593028962612152	0.924973964691162	0.337876677513123	95.0969161987305	21587
True	False	False	False	False	-3089.77905273438	-587.878356933594	229.592376708984	0.372210532426834	0.702273070812225	0.159206300973892	90.77294921875	18790
True	False	False	False	False	-3089.1435546875	-421.575317382813	215.173538208008	0.30436173081398	0.875271797180176	0.121951922774315	76.6288681030273	14866
True	False	False	False	False	-3089.23388671875	-85.1215133666992	158.607299804688	0.724610865116119	0.958387315273285	0.564696907997131	81.9650344848633	11721
True	False	False	False	False	-3087.46020507813	-1376.07299804688	168.589569091797	0.521382451057434	0.910799562931061	0.265991896390915	138.552627563477	21060
True	False	False	False	False	-3078.7705078125	-1066.18273925781	138.64274597168	0.704681634902954	0.94910591840744	0.514486134052277	90.0479965209961	11256
True	False	False	False	False	-3087.2109375	-471.152130126953	177.462707519531	0.667819380760193	0.940360903739929	0.442045748233795	77.09375	12335
True	False	False	False	False	-3086.71264648438	-333.267913818359	202.97297668457	0.538392245769501	0.903439462184906	0.28139340877533	79.2513656616211	14503
True	False	False	False	False	-3085.28979492188	-1031.99645996094	125.333038330078	0.606555879116058	0.934800505638123	0.353923171758652	98.911506652832	11177
True	False	False	False	False	-3082.09326171875	-840.564514160156	191.881561279297	0.767745316028595	0.949613392353058	0.739249765872955	93.526008605957	16180
True	False	False	False	False	-3084.59228515625	-690.103088378906	116.459907531738	0.764054596424103	0.958977937698364	0.716959476470947	81.1333312988281	8519
True	False	False	False	False	-3084.4169921875	-621.812133789063	186.335845947266	0.752402067184448	0.970198392868042	0.659794867038727	88.2142868041992	14820
True	False	False	False	False	-3085.23046875	-193.546646118164	88.7313537597656	0.591871082782745	0.91163831949234	0.336546957492828	70.6999969482422	5656
True	False	False	False	False	-3084.3017578125	-16.8400402069092	107.586769104004	0.747388184070587	0.953371345996857	0.639357089996338	83.8041229248047	8129
True	False	False	False	False	-3083.34936523438	-665.450256347656	124.223899841309	0.733668208122253	0.962518155574799	0.591544389724731	79.7767868041992	8935
True	False	False	False	False	-3082.63916015625	-795.254089355469	291.704345703125	0.582019507884979	0.896318912506104	0.325494349002838	96.0532302856445	25262
True	False	False	False	False	-3082.501953125	-306.429748535156	164.153015136719	0.718699157238007	0.960503101348877	0.548686504364014	93.4662170410156	13833
True	False	False	False	False	-3081.28662109375	-218.54621887207	178.571853637695	0.686574578285217	0.948964715003967	0.476320087909698	80.2732925415039	12924
True	False	False	False	False	-3079.74291992188	-174.3798828125	174.135284423828	0.569272994995117	0.920846343040466	0.311840862035751	79.2165603637695	12437
True	False	False	False	False	-3078.73608398438	23.724853515625	174.135284423828	0.830909490585327	0.970727980136871	1	90.0254745483398	14134
True	False	False	False	False	-3077.99658203125	-152.395126342773	173.026138305664	0.486845552921295	0.934446930885315	0.237205743789673	72.9038467407227	11373
True	False	False	False	False	-3076.45336914063	-1600.97631835938	164.153015136719	0.718699157238007	0.950285255908966	0.548686504364014	104.114868164063	15409
True	False	False	False	False	-3073.333984375	-1568.20654296875	206.300399780273	0.800324141979218	0.957186877727509	1	94.0645141601563	17496
True	False	False	False	False	-3075.65893554688	-1110.88586425781	115.350761413574	0.801323413848877	0.968450367450714	1	110	11440
True	False	False	False	False	-3075.17333984375	-1187.44323730469	230.701522827148	0.730946362018585	0.957202017307281	0.583147346973419	84.1586532592773	17505
True	False	False	False	False	-3073.38037109375	-732.84326171875	185.226699829102	0.774862349033356	0.968454718589783	0.792401194572449	85.9161682128906	14348
True	False	False	False	False	-3072.86108398438	-1640.83862304688	147.515884399414	0.605756044387817	0.949658334255219	0.352946937084198	120.082710266113	15971
True	False	False	False	False	-3062.40893554688	-1460.13842773438	221.828384399414	0.752314388751984	0.963055908679962	0.659420132637024	99.3850021362305	19877
True	False	False	False	False	-3072.20385742188	-272.200225830078	178.571853637695	0.747022986412048	0.942548334598541	0.637941479682922	75.8695678710938	12215
True	False	False	False	False	-3071.19287109375	-1360.94152832031	258.430084228516	0.775245785713196	0.941885054111481	0.795824766159058	110.167381286621	25669
True	False	False	False	False	-3060.09326171875	-1299.31359863281	206.300399780273	0.783251941204071	0.957645952701569	0.900644063949585	89.6236572265625	16670
True	False	False	False	False	-3070.4423828125	-996.487670898438	176.353576660156	0.663645505905151	0.947884261608124	0.435002118349075	83.7484283447266	13316
True	False	False	False	False	-3069.2841796875	-1234.52465820313	185.226699829102	0.774862349033356	0.955541551113129	0.792401194572449	83.5449066162109	13952
True	False	False	False	False	-3067.44580078125	-1122.50500488281	107.586769104004	0.645483613014221	0.943186581134796	0.406398594379425	85.8659820556641	8329
True	False	False	False	False	-3069.24389648438	-955.874633789063	147.515884399414	0.516766309738159	0.928708612918854	0.261960506439209	75.2556381225586	10009
True	False	False	False	False	-3068.11401367188	-571.309326171875	174.135284423828	0.745143830776215	0.9436274766922	0.63079971075058	83.1401290893555	13053
True	False	False	False	False	-3068.09399414063	-377.579742431641	130.878753662109	0.560044407844543	0.90900057554245	0.302373439073563	66.6355895996094	7863
True	False	False	False	False	-3068.2451171875	-98.4595413208008	155.279876708984	0.789243400096893	0.950994849205017	1	85.2428588867188	11934
True	False	False	False	False	-3067.77954101563	-496.064239501953	146.40673828125	0.790809690952301	0.960830867290497	1	86.0984878540039	11365
True	False	False	False	False	-3064.97265625	-696.84326171875	180.790130615234	0.638769209384918	0.949310541152954	0.39656925201416	86.8957061767578	14164
True	False	False	False	False	-3064.66967773438	-1031.87609863281	216.282684326172	0.72738653421402	0.948487341403961	0.572602868080139	101.887176513672	19868
True	False	False	False	False	-3060.91723632813	-877.2294921875	58.7845230102539	0.807007014751434	0.960947930812836	1	75.9622650146484	4026
True	False	False	False	False	-3064.60424804688	46.7057228088379	157.498153686523	0.77314817905426	0.970309793949127	0.777953743934631	79.9859161376953	11358
True	False	False	False	False	-3064.10473632813	-862.826049804688	52.1296730041504	0.826755940914154	0.958025753498077	1	74.1063842773438	3483
True	False	False	False	False	-3061.92749023438	-663.546813964844	130.878753662109	0.570759296417236	0.921879053115845	0.313397467136383	72.6949157714844	8578
True	False	False	False	False	-3062.5732421875	-640.615417480469	104.259346008301	0.61575722694397	0.939284563064575	0.365419745445251	66.0319137573242	6207
True	False	False	False	False	-3062.53564453125	-126.606407165527	129.769607543945	0.48834291100502	0.933653295040131	0.238391652703285	65.0512847900391	7611
True	False	False	False	False	-3060.70849609375	-52.3511772155762	191.881561279297	0.658548176288605	0.950229704380035	0.426651984453201	91.803466796875	15882
True	False	False	False	False	-3059.533203125	-1677.7470703125	94.2770690917969	0.703324019908905	0.919966757297516	0.511413395404816	134.964706420898	11472
True	False	False	False	False	-3036.6787109375	-1649.90441894531	195.208984375	0.773984313011169	0.954358398914337	0.784835934638977	89.3579559326172	15727
True	False	False	False	False	-3058.98291015625	-1580.19799804688	12.2005615234375	0.741141617298126	0.928999543190002	0.616318583488464	69.7272720336914	767
True	False	False	False	False	-3053.7919921875	-1495.93786621094	11.0914192199707	0.673765122890472	0.91785192489624	0.452423572540283	67.6999969482422	677
True	False	False	False	False	-3057.07568359375	-1415.81555175781	134.206176757813	0.771839797496796	0.958162069320679	0.76773864030838	86.5867767333984	10477
True	False	False	False	False	-3048.04150390625	-1386.52319335938	236.24723815918	0.72820109128952	0.940413057804108	0.574974179267883	106.305160522461	22643
True	False	False	False	False	-3053.888671875	-1151.29345703125	207.409545898438	0.720420598983765	0.947075605392456	0.553239107131958	86.3582916259766	16149
True	False	False	False	False	-3054.72827148438	-921.618408203125	103.150199890137	0.828564047813416	0.962020635604858	1	78.0645141601563	7260
True	False	False	False	False	-3053.982421875	-833.207824707031	226.264953613281	0.754635572433472	0.955079257488251	0.669575393199921	97.3725509643555	19864
True	False	False	False	False	-3055.248046875	-544.701354980469	221.828384399414	0.733717083930969	0.959786474704742	0.591698050498962	79.3349990844727	15867
True	False	False	False	False	-3053.3505859375	-413.070495605469	207.409545898438	0.641437649726868	0.952576220035553	0.400431662797928	81.2085571289063	15186
True	False	False	False	False	-3054.408203125	-214.942459106445	206.300399780273	0.699652373790741	0.960421979427338	0.503288865089417	83.370964050293	15507
True	False	False	False	False	-3053.3203125	-864.514953613281	41.0382537841797	0.855438649654388	0.964938998222351	1	70.6486511230469	2614
True	False	False	False	False	-3051.28881835938	-307.5693359375	154.17073059082	0.783605933189392	0.949659168720245	0.908817052841187	74.8777008056641	10408
True	False	False	False	False	-3053.283203125	-30.868709564209	159.716445922852	0.426816284656525	0.902137637138367	0.193536251783371	74.9444427490234	10792
True	False	False	False	False	-3049.52319335938	-1064.58996582031	174.135284423828	0.728463411331177	0.938434660434723	0.575742781162262	84.7197418212891	13301
True	False	False	False	False	-3047.79565429688	-1279.6640625	180.790130615234	0.756302773952484	0.96674108505249	0.677188336849213	88.7914123535156	14473
True	False	False	False	False	-3047.75830078125	-151.427276611328	100.931915283203	0.800370097160339	0.958927810192108	1	69.527473449707	6327
True	False	False	False	False	-3047.59326171875	-1572.27893066406	9.98227787017822	0.754574596881866	0.933233201503754	0.669301986694336	68.3333358764648	615
True	False	False	False	False	-3045.77319335938	-1480.53759765625	94.2770690917969	0.757289707660675	0.948876082897186	0.681832194328308	100.411766052246	8535
True	False	False	False	False	-3044.79907226563	-360.182769775391	167.480438232422	0.802461862564087	0.955550789833069	1	78.8609237670898	11908
True	False	False	False	False	-3046.80859375	-250.276443481445	148.625015258789	0.719278693199158	0.960317492485046	0.550209581851959	70.4179077148438	9436
True	False	False	False	False	-3046.70166015625	13.6323566436768	207.409545898438	0.787462949752808	0.96321976184845	1	81.1443862915039	15174
True	False	False	False	False	-3044.57763671875	-945.957885742188	131.987884521484	0.712926924228668	0.948675036430359	0.534018695354462	77.0756301879883	9172
True	False	False	False	False	-3043.7197265625	-1606.48059082031	219.610107421875	0.747388184070587	0.966723084449768	0.639357149600983	87.136360168457	17253
True	False	False	False	False	-3041.29833984375	-1563.09387207031	33.2742576599121	0.849098384380341	0.961207389831543	1	66.466667175293	1994
True	False	False	False	False	-3042.25537109375	-1198.83349609375	189.663269042969	0.690165579319	0.955144882202148	0.483442604541779	88.0818710327148	15062
True	False	False	False	False	-3039.16186523438	-1034.8876953125	139.751892089844	0.847905576229095	0.966992378234863	1	90.7619018554688	11436
True	False	False	False	False	-3042.94946289063	-468.8095703125	163.043869018555	0.666965067386627	0.951449036598206	0.440588355064392	71.5782318115234	10522
True	False	False	False	False	-3038.62426757813	-445.532318115234	171.917007446289	0.641265988349915	0.959637045860291	0.400181502103806	74.8322601318359	11599
True	False	False	False	False	-3037.791015625	-336.666931152344	181.899276733398	0.712041795253754	0.958651423454285	0.53184562921524	75.9207305908203	12451
True	False	False	False	False	-3037.30322265625	-923.560241699219	82.0765075683594	0.725604593753815	0.935369908809662	0.567497134208679	89.5540542602539	6627
True	False	False	False	False	-3035.93579101563	-885.829467773438	138.64274597168	0.73007744550705	0.953964829444885	0.580529451370239	75.8399963378906	9480
True	False	False	False	False	-3036.82885742188	-711.05322265625	209.627822875977	0.734352111816406	0.956179857254028	0.593702971935272	82.5820083618164	15608
True	False	False	False	False	-3035.53564453125	-670.322204589844	120.896469116211	0.825756251811981	0.959691882133484	1	76.3302764892578	8320
True	False	False	False	False	-3036.4482421875	-588.298461914063	127.551322937012	0.761736512184143	0.972795128822327	0.704199910163879	71.1565246582031	8183
True	False	False	False	False	-3034.99462890625	-1087.88977050781	225.155807495117	0.456306159496307	0.876543402671814	0.214099019765854	83.1379318237305	16877
True	False	False	False	False	-3034.05932617188	-115.109443664551	169.698715209961	0.678988635540009	0.936828076839447	0.461899966001511	71.7843170166016	10983
True	False	False	False	False	-3033.84887695313	-1353.06555175781	218.500961303711	0.804973244667053	0.951651036739349	1	101.223350524902	19941
True	False	False	False	False	-3033.3212890625	-975.544799804688	149.734161376953	0.753293514251709	0.933788597583771	0.663643836975098	78.5185165405273	10600
True	False	False	False	False	-3033.40087890625	-649.186340332031	123.114753723145	0.64157897233963	0.956349074840546	0.400637835264206	68.3513488769531	7587
True	False	False	False	False	-3033.373046875	-85.8362350463867	160.825576782227	0.770576000213623	0.963109135627747	0.758433282375336	79.5241394042969	11531
True	False	False	False	False	-3033.03198242188	-1724.90502929688	164.153015136719	0.631136894226074	0.951088726520538	0.385825216770172	135.25	20017
True	False	False	False	False	-3023.19555664063	-1691.08984375	224.046676635742	0.642204761505127	0.952509760856628	0.401552617549896	90.3762359619141	18256
True	False	False	False	False	-3020.08056640625	-1541.17895507813	263.975769042969	0.737103760242462	0.946901082992554	0.602599382400513	90.8823547363281	21630
True	False	False	False	False	-3032.82983398438	-1399.18896484375	109.805053710938	0.655755758285522	0.936898827552795	0.42218890786171	82.9494934082031	8212
True	False	False	False	False	-3032.74560546875	-610.501525878906	150.843307495117	0.766693592071533	0.954219400882721	0.73261821269989	81.6764678955078	11108
True	False	False	False	False	-3031.53173828125	-848.519409179688	123.114753723145	0.776449203491211	0.954083800315857	0.80710357427597	80.5675659179688	8943
True	False	False	False	False	-3030.6552734375	-741.221252441406	136.424453735352	0.653661012649536	0.940971255302429	0.418890386819839	79.2439041137695	9747
True	False	False	False	False	-3030.6416015625	-534.207458496094	137.533599853516	0.575346887111664	0.914630770683289	0.318259954452515	70.7983856201172	8779
True	False	False	False	False	-3029.42260742188	-1477.9970703125	143.079315185547	0.516152501106262	0.922517418861389	0.261429041624069	81.0697708129883	10458
True	False	False	False	False	-3020.23803710938	-1435.04028320313	302.795745849609	0.694474339485168	0.915482342243195	0.492262661457062	94.6959686279297	25852
True	False	False	False	False	-3027.00341796875	-1007.45465087891	248.447799682617	0.759714543819427	0.943826913833618	0.693716466426849	80.1607131958008	17956
True	False	False	False	False	-3029.41137695313	-65.8655776977539	122.005615234375	0.79117214679718	0.951306700706482	1	71.7909088134766	7897
True	False	False	False	False	-3026.38818359375	-906.800537109375	108.695907592773	0.733655333518982	0.958391427993774	0.591503977775574	77.5612258911133	7601
True	False	False	False	False	-3026.2158203125	-1318.45739746094	178.571853637695	0.789340138435364	0.962075293064117	1	85.1677017211914	13712
True	False	False	False	False	-3011.97412109375	-1293.71691894531	187.44499206543	0.727176249027252	0.949902415275574	0.571994483470917	84.4852066040039	14278
True	False	False	False	False	-3025.0478515625	-1228.95373535156	180.790130615234	0.739559888839722	0.955334484577179	0.610844850540161	84.8834381103516	13836
True	False	False	False	False	-3020.64306640625	-947.608642578125	146.40673828125	0.762958765029907	0.969409286975861	0.710821986198425	75.9848480224609	10030
True	False	False	False	False	-3026.07934570313	-311.615173339844	158.607299804688	0.734701037406921	0.955767214298248	0.594812333583832	72.6923065185547	10395
True	False	False	False	False	-3025.93481445313	45.5335960388184	150.843307495117	0.802700221538544	0.956456065177917	1	91.2132339477539	12405
True	False	False	False	False	-3025.85083007813	-147.999114990234	141.970169067383	0.704015791416168	0.958511888980865	0.512974381446838	74.765625	9570
True	False	False	False	False	-3020.41284179688	-831.758178710938	120.896469116211	0.623512804508209	0.950573265552521	0.37551286816597	72.4036712646484	7892
True	False	False	False	False	-3019.67797851563	-1047.60803222656	123.114753723145	0.735241293907166	0.943984925746918	0.596540331840515	83.3693695068359	9254
True	False	False	False	False	-3018.2548828125	-860.026000976563	105.36848449707	0.702846884727478	0.954942405223846	0.510342478752136	77.8000030517578	7391
True	False	False	False	False	-3019.31884765625	-35.3066329956055	168.589569091797	0.705263912677765	0.938880026340485	0.515815854072571	69.7039489746094	10595
True	False	False	False	False	-3018.90209960938	-765.568908691406	148.625015258789	0.559298753738403	0.91749107837677	0.301622897386551	66.6194000244141	8927
True	False	False	False	False	-3018.41186523438	22.376895904541	127.551322937012	0.77388209104538	0.955568492412567	0.783978283405304	73.9217376708984	8501
True	False	False	False	False	-3018.15283203125	-1261.5888671875	144.188446044922	0.790630877017975	0.965271651744843	1	79.8307723999023	10378
True	False	False	False	False	-3013.12060546875	-1130.67932128906	228.483245849609	0.470391362905502	0.911796629428864	0.224508732557297	80.6941757202148	16623
True	False	False	False	False	-3012.39697265625	-564.046630859375	173.026138305664	0.714371740818024	0.96575516462326	0.537607729434967	84.7179489135742	13216
True	False	False	False	False	-3014.72265625	2.56204605102539	188.554138183594	0.609286665916443	0.953583717346191	0.357283473014832	75.2941207885742	12800
True	False	False	False	False	-3013.2294921875	-441.294982910156	135.315322875977	0.808103084564209	0.955918490886688	1	91.2459030151367	11132
True	False	False	False	False	-3011.27270507813	-919.10693359375	113.132476806641	0.742224454879761	0.956831932067871	0.620144486427307	79.2254867553711	8081
True	False	False	False	False	-3009.46533203125	-878.495483398438	124.223899841309	0.6639364361763	0.936960935592651	0.435486882925034	76.3928604125977	8556
True	False	False	False	False	-3009.28784179688	-205.474502563477	128.660461425781	0.811424374580383	0.958291947841644	1	78.3879318237305	9093
True	False	False	False	False	-3008.07763671875	-127.656761169434	144.188446044922	0.829249382019043	0.965022087097168	1	77.3923110961914	10061
True	False	False	False	False	-3005.93603515625	-730.047729492188	138.64274597168	0.827974438667297	0.96230936050415	1	73.879997253418	9235
True	False	False	False	False	-3002.0048828125	-1626.47875976563	257.320922851563	0.580459952354431	0.945197463035583	0.323785871267319	99.7112045288086	23133
True	False	False	False	False	-3000.8037109375	-1558.73522949219	176.353576660156	0.77211594581604	0.963495850563049	0.769842684268951	96.4591217041016	15337
True	False	False	False	False	-3001.45336914063	-1334.08166503906	175.244430541992	0.626747846603394	0.907077431678772	0.379839509725571	88.962028503418	14056
True	False	False	False	False	-3000.9423828125	-579.590087890625	108.695907592773	0.693430364131927	0.963160693645477	0.49009707570076	72.2653045654297	7082
True	False	False	False	False	-3000.57763671875	-1797.88525390625	146.40673828125	0.478624433279037	0.938311278820038	0.230786547064781	143.446975708008	18935
True	False	False	False	False	-2982.97802734375	-1790.26013183594	242.902084350586	0.421850562095642	0.928863048553467	0.190224543213844	98.7990875244141	21637
True	False	False	False	False	-2999.46923828125	-1598.9609375	171.917007446289	0.580186605453491	0.925580203533173	0.323487520217896	83.3741912841797	12923
True	False	False	False	False	-3000.34692382813	-1461.9443359375	44.3656768798828	0.838416218757629	0.966616570949554	1	63.9249992370605	2557
True	False	False	False	False	-2994.69116210938	-1361.86242675781	173.026138305664	0.740397691726685	0.959219574928284	0.613727450370789	86.2435913085938	13454
True	False	False	False	False	-2999.07543945313	-1171.45056152344	184.117568969727	0.813853800296783	0.954299628734589	1	94.5180740356445	15690
True	False	False	False	False	-3000.30981445313	-993.589660644531	156.389007568359	0.666599035263062	0.953819215297699	0.439966380596161	75.3900680541992	10630
True	False	False	False	False	-2999.88403320313	-63.0054473876953	126.442184448242	0.697678744792938	0.962379455566406	0.499028712511063	64.4912261962891	7352
True	False	False	False	False	-2996.43310546875	-707.012634277344	122.005615234375	0.769454181194305	0.959779739379883	0.750577867031097	74.3090896606445	8174
True	False	False	False	False	-2996.4150390625	-1047.41149902344	190.772415161133	0.696709215641022	0.920929789543152	0.496962159872055	80.4302291870117	13834
True	False	False	False	False	-2995.943359375	-233.803741455078	85.4039306640625	0.802311480045319	0.950159788131714	1	90.0259704589844	6932
True	False	False	False	False	-2995.33740234375	-1229.66003417969	214.064392089844	0.725983381271362	0.957336068153381	0.568573176860809	84.1450805664063	16240
True	False	False	False	False	-2993.14990234375	-197.00325012207	113.132476806641	0.742224454879761	0.958977937698364	0.620144486427307	77.3039245605469	7885
True	False	False	False	False	-2993.12255859375	-1742.1259765625	166.371292114258	0.833458721637726	0.964153528213501	1	117.066665649414	17560
True	False	False	False	False	-2963.72021484375	-1721.56872558594	245.120376586914	0.689697861671448	0.953771412372589	0.48250350356102	96.7873306274414	21390
True	False	False	False	False	-2992.82568359375	-1501.43664550781	257.320922851563	0.737581670284271	0.951855957508087	0.604180634021759	96.4094848632813	22367
True	False	False	False	False	-2992.43676757813	-1110.99243164063	154.17073059082	0.714149951934814	0.938762724399567	0.537053406238556	91	12649
True	False	False	False	False	-2991.45385742188	29.5528774261475	165.262145996094	0.707174718379974	0.95748645067215	0.520230174064636	68.1006698608398	10147
True	False	False	False	False	-2991.44140625	-1702.66784667969	165.262145996094	0.596176147460938	0.920926094055176	0.341524630784988	81.9060440063477	12204
True	False	False	False	False	-2980.18115234375	-1652.48718261719	176.353576660156	0.42851459980011	0.778674423694611	0.194678410887718	74.8427658081055	11900
True	False	False	False	False	-2975.67431640625	-1451.05651855469	137.533599853516	0.699044167995453	0.928825795650482	0.501968204975128	80.2903213500977	9956
True	False	False	False	False	-2982.35107421875	-1377.02294921875	161.934722900391	0.51479709148407	0.920500218868256	0.260259091854095	86.0068511962891	12557
True	False	False	False	False	-2990.44506835938	-1018.00775146484	151.952453613281	0.589486062526703	0.937212467193604	0.333828866481781	72.7810211181641	9971
True	False	False	False	False	-2989.3154296875	-8.00257873535156	204.082122802734	0.586853384971619	0.947100460529327	0.33086034655571	71.1304321289063	13088
True	False	False	False	False	-2988.794921875	-881.387939453125	96.4953460693359	0.732719540596008	0.930479526519775	0.588583052158356	67.9885025024414	5915
True	False	False	False	False	-2986.46166992188	-1264.26086425781	124.223899841309	0.783444225788116	0.954083800315857	0.904983460903168	76.25	8540
True	False	False	False	False	-2983.13012695313	-1071.20397949219	181.899276733398	0.619048833847046	0.920558214187622	0.369656503200531	81.7560958862305	13408
True	False	False	False	False	-2984.12280273438	-937.173156738281	119.787330627441	0.75546407699585	0.96275532245636	0.673323512077332	73.6296310424805	7952
True	False	False	False	False	-2982.18798828125	-1434.94653320313	43.256534576416	0.779702305793762	0.949179470539093	0.843046307563782	79.2564086914063	3091
True	False	False	False	False	-2981.986328125	-1396.40734863281	95.3862075805664	0.742845177650452	0.945669829845428	0.62236750125885	96.2790679931641	8280
True	False	False	False	False	-2977.89672851563	-1182.2724609375	133.097030639648	0.466255277395248	0.899280846118927	0.221409693360329	73.5	8820
True	False	False	False	False	-2974.94946289063	-1143.50366210938	170.807861328125	0.662633955478668	0.926318466663361	0.433323562145233	74.8766250610352	11531
True	False	False	False	False	-2975.220703125	-797.896240234375	163.043869018555	0.727660059928894	0.954597949981689	0.573396384716034	70.2789077758789	10331
True	False	False	False	False	-2977.74072265625	47.3960037231445	77.6399383544922	0.821241796016693	0.965720891952515	1	94.0285720825195	6582
True	False	False	False	False	-2974.82763671875	-984.853515625	73.203369140625	0.762958765029907	0.950208067893982	0.710821986198425	67.3333358764648	4444
True	False	False	False	False	-2973.92407226563	-1622.94116210938	187.44499206543	0.773902714252472	0.956331372261047	0.784151375293732	83.011833190918	14029
True	False	False	False	False	-2973.55932617188	-1589.92956542969	171.917007446289	0.823719143867493	0.966239869594574	1	87.3419342041016	13538
True	False	False	False	False	-2968.00146484375	-1430.85021972656	114.241622924805	0.762033998966217	0.945289552211761	0.705790936946869	97.9514541625977	10089
True	False	False	False	False	-2971.80224609375	-1303.3935546875	173.026138305664	0.698659062385559	0.963752925395966	0.501135647296906	82.1923065185547	12822
True	False	False	False	False	-2973.76611328125	-1101.14807128906	126.442184448242	0.71930193901062	0.957804203033447	0.550270855426788	87.1754379272461	9938
True	False	False	False	False	-2970.52270507813	-83.3504791259766	136.424453735352	0.686334073543549	0.943500459194183	0.475850194692612	65.2357711791992	8024
True	False	False	False	False	-2969.17602539063	-1403.99975585938	123.114753723145	0.503626704216003	0.933807492256165	0.25080680847168	84.8918914794922	9423
True	False	False	False	False	-2964.5185546875	-995.349609375	103.150199890137	0.688050091266632	0.928983509540558	0.479222506284714	70.4408569335938	6551
True	False	False	False	False	-2963.93579101563	-1506.19702148438	226.264953613281	0.604656398296356	0.935210406780243	0.351610571146011	80.7401962280273	16471
True	False	False	False	False	-2963.85571289063	-724.071838378906	146.40673828125	0.620623409748077	0.957686007022858	0.371707499027252	71.9318161010742	9495
True	False	False	False	False	-2962.59838867188	-1845.89294433594	179.680999755859	0.728291630744934	0.960804462432861	0.57523912191391	111.067901611328	17993
True	False	False	False	False	-2950.48510742188	-1743.13354492188	239.574661254883	0.774152457714081	0.943740606307983	0.786256849765778	89.3333358764648	19296
True	False	False	False	False	-2961.59741210938	-1535.49047851563	21.0736961364746	0.765837788581848	0.936461865901947	0.727394282817841	65.6315765380859	1247
True	False	False	False	False	-2953.62524414063	-1371.52551269531	176.353576660156	0.754636108875275	0.95135885477066	0.669577658176422	77.6918258666992	12353
True	False	False	False	False	-2960.36352539063	-1218.42236328125	178.571853637695	0.671993255615234	0.947211027145386	0.449286937713623	85.3354034423828	13739
True	False	False	False	False	-2957.32348632813	-1326.37976074219	171.917007446289	0.566682815551758	0.896375894546509	0.309149652719498	78.2774200439453	12133
True	False	False	False	False	-2957.306640625	-1251.52856445313	200.754699707031	0.586315870285034	0.956951677799225	0.330258309841156	92.7237548828125	16783
True	False	False	False	False	-2956.82397460938	-59.405445098877	139.751892089844	0.754863798618317	0.95274144411087	0.67060112953186	103.055557250977	12985
True	False	False	False	False	-2956.12329101563	4.98479604721069	129.769607543945	0.796257674694061	0.955317556858063	1	86.0256423950195	10065
True	False	False	False	False	-2955.35278320313	38.703857421875	143.079315185547	0.772836744785309	0.952805697917938	0.775464057922363	80.4496154785156	10378
True	False	False	False	False	-2953.0107421875	-1107.28894042969	153.061584472656	0.706139206886292	0.955856919288635	0.517828226089478	82.5797119140625	11396
True	False	False	False	False	-2947.91162109375	-1887.4453125	145.297592163086	0.765121161937714	0.956683874130249	0.723130643367767	139.603057861328	18288
True	False	False	False	False	-2942.53247070313	-1826.36401367188	187.44499206543	0.62822413444519	0.966977000236511	0.381837695837021	97.8047332763672	16529
True	False	False	False	False	-2947.35083007813	-1803.9150390625	15.5279874801636	0.647358953952789	0.931946337223053	0.409211099147797	66.8571395874023	936
True	False	False	False	False	-2944.01904296875	-1639.52661132813	218.500961303711	0.749907433986664	0.952236473560333	0.649382352828979	87.8832473754883	17313
True	False	False	False	False	-2947.01440429688	-975.147766113281	153.061584472656	0.634376108646393	0.958659648895264	0.39033168554306	82.4927520751953	11384
True	False	False	False	False	-2946.53833007813	-608.482482910156	144.188446044922	0.816574394702911	0.968110144138336	1	76.4307708740234	9936
True	False	False	False	False	-2946.12109375	-153.663986206055	245.120376586914	0.67414253950119	0.958225667476654	0.453096717596054	79.6334838867188	17599
True	False	False	False	False	-2945.47412109375	-1598.35009765625	184.117568969727	0.787859082221985	0.956260919570923	1	83.3072280883789	13829
True	False	False	False	False	-2939.88330078125	-1561.40563964844	146.40673828125	0.647160887718201	0.954815566539764	0.408912599086761	79.386360168457	10479
True	False	False	False	False	-2942.53442382813	-1274.62939453125	177.462707519531	0.725948393344879	0.949548840522766	0.56847357749939	96.3937530517578	15423
True	False	False	False	False	-2940.60766601563	-1535.87219238281	179.680999755859	0.587402701377869	0.933018505573273	0.331477046012878	83.7037048339844	13560
True	False	False	False	False	-2938.6884765625	-26.7238025665283	246.229507446289	0.828101634979248	0.960587441921234	1	81.405403137207	18072
True	False	False	False	False	-2935.4462890625	-1164.92077636719	160.825576782227	0.51545262336731	0.940941333770752	0.260824292898178	71.9517211914063	10433
True	False	False	False	False	-2931.8203125	-1780.15661621094	300.577453613281	0.678037285804749	0.943880379199982	0.460147798061371	89.9003677368164	24363
True	False	False	False	False	-2932.68676757813	-1670.26403808594	238.465515136719	0.717701077461243	0.9717897772789	0.546085953712463	83.5627899169922	17966
True	False	False	False	False	-2932.6474609375	-1470.12817382813	221.828384399414	0.624160945415497	0.920914530754089	0.376374065876007	87.3649978637695	17473
True	False	False	False	False	-2930.89038085938	-1513.61706542969	262.866638183594	0.702468454837799	0.94026130437851	0.50949639081955	89.4936676025391	21210
True	False	False	False	False	-2928.6123046875	-706.151245117188	120.896469116211	0.793161451816559	0.965676367282867	1	68.0642166137695	7419
True	False	False	False	False	-2928.26147460938	-1701.80407714844	253.993499755859	0.69636332988739	0.949630677700043	0.49622905254364	84.7991256713867	19419
True	False	False	False	False	-2924.568359375	-1447.5791015625	174.135284423828	0.705813467502594	0.958623647689819	0.517077386379242	86.5987243652344	13596
True	False	False	False	False	-2928.17163085938	-1192.52099609375	187.44499206543	0.342278659343719	0.887925088405609	0.142119213938713	69.7337265014648	11785
True	False	False	False	False	-2925.39208984375	-1376.12292480469	201.863830566406	0.574179589748383	0.925854742527008	0.317014306783676	84.1593399047852	15317
True	False	False	False	False	-2900.365234375	-1849.03161621094	210.736968994141	0.697031259536743	0.969349026679993	0.497646659612656	88.1631546020508	16751
True	False	False	False	False	-2903.58374023438	-1655.24499511719	187.44499206543	0.654328048229218	0.944198250770569	0.419936269521713	99.1479263305664	16756
True	False	False	False	False	-2918.05102539063	-1329.93542480469	140.861022949219	0.578428745269775	0.894066870212555	0.321576923131943	76.0551147460938	9659
True	False	False	False	False	-2918.82861328125	-1230.51220703125	168.589569091797	0.721413135528564	0.963854253292084	0.555903851985931	85.190788269043	12949
True	False	False	False	False	-2916.33984375	-1569.54699707031	124.223899841309	0.631394743919373	0.919617235660553	0.386181116104126	73.1607131958008	8194
True	False	False	False	False	-2916.123046875	-1538.7353515625	114.241622924805	0.674712717533112	0.932332754135132	0.45411691069603	83.1456298828125	8564
True	False	False	False	False	-2905.896484375	-1486.73107910156	134.206176757813	0.71416711807251	0.956456065177917	0.537096202373505	86.0578536987305	10413
True	False	False	False	False	-2914.17309570313	-1256.05322265625	185.226699829102	0.757708609104156	0.956532716751099	0.683835804462433	84.8682632446289	14173
True	False	False	False	False	-2906.98413085938	-65.8757095336914	122.005615234375	0.720566987991333	0.933867573738098	0.553630292415619	84.4090881347656	9285
True	False	False	False	False	-2903.5078125	-713.568664550781	128.660461425781	0.677511870861053	0.950119614601135	0.459185183048248	68.9568939208984	7999
True	False	False	False	False	-2902.71508789063	-1332.7080078125	23.2919807434082	0.725569725036621	0.933190703392029	0.567398190498352	66.0476226806641	1387
True	False	False	False	False	-2902.49633789063	-1527.32250976563	106.477630615234	0.739683151245117	0.954018115997314	0.611266613006592	91.59375	8793
True	False	False	False	False	-2901.55517578125	-1752.06066894531	275.067199707031	0.709317326545715	0.958535313606262	0.525276064872742	86.0403213500977	21338
True	False	False	False	False	-2892.36767578125	-1825.53540039063	189.663269042969	0.775857329368591	0.961766064167023	0.801449716091156	100.391815185547	17167
True	False	False	False	False	-2897.85986328125	-1390.15844726563	256.211791992188	0.77724677324295	0.953635275363922	0.815086603164673	94.4285736083984	21813
True	False	False	False	False	-2895.66064453125	-1626.13464355469	224.046676635742	0.808238804340363	0.9521564245224	1	89.222770690918	18023
True	False	False	False	False	-2887.73559570313	-1561.32824707031	159.716445922852	0.665571510791779	0.967306137084961	0.43822854757309	81.5902786254883	11749
True	False	False	False	False	-2895.5224609375	-1475.95910644531	15.5279874801636	0.774550676345825	0.945763468742371	0.789673984050751	66.0714263916016	925
True	False	False	False	False	-2889.19018554688	-1349.70239257813	205.191253662109	0.704227805137634	0.952691078186035	0.513454794883728	83.9729766845703	15535
True	False	False	False	False	-2892.90771484375	-1303.14624023438	250.666076660156	0.718506336212158	0.950437486171722	0.548181891441345	103.831855773926	23466
True	False	False	False	False	-2891.8076171875	-1197.03735351563	177.462707519531	0.725948393344879	0.946103811264038	0.56847357749939	79.5625	12730
True	False	False	False	False	-2885.93383789063	52.9900779724121	114.241622924805	0.803241491317749	0.951518535614014	1	67.7184448242188	6975
True	False	False	False	False	-2884.72314453125	-1727.91711425781	166.371292114258	0.770665466785431	0.950138688087463	0.759075462818146	105.566665649414	15835
True	False	False	False	False	-2879.97436523438	-1659.86535644531	229.592376708984	0.702057659626007	0.957416653633118	0.508581161499023	96.8067626953125	20039
True	False	False	False	False	-2882.34008789063	-1378.28283691406	9.98227787017822	0.754574596881866	0.933233201503754	0.669301986694336	64.8888854980469	584
True	False	False	False	False	-2884.51000976563	-767.0224609375	135.315322875977	0.799174308776855	0.944295227527618	1	76.893440246582	9381
True	False	False	False	False	-2883.67138671875	-1052.97595214844	109.805053710938	0.804928004741669	0.947214007377625	1	87.6161651611328	8674
True	False	False	False	False	-2880.88525390625	-1588.58557128906	200.754699707031	0.724214017391205	0.956411778926849	0.563587844371796	89.4254150390625	16186
True	False	False	False	False	-2880.65209960938	-1495.98791503906	198.536407470703	0.61399644613266	0.948107421398163	0.363180845975876	92.1787719726563	16500
True	False	False	False	False	-2876.30590820313	-1386.10131835938	9.98227787017822	0.687235474586487	0.9244145154953	0.47761595249176	66.6666641235352	600
True	False	False	False	False	-2868.79052734375	-1781.8583984375	200.754699707031	0.620856761932373	0.959258913993835	0.372012764215469	99.6464080810547	18036
True	False	False	False	False	-2871.94921875	-1511.7607421875	135.315322875977	0.723216474056244	0.952487111091614	0.560822665691376	89.2459030151367	10888
True	False	False	False	False	-2872.2431640625	-1454.26684570313	110.914192199707	0.793351709842682	0.964160740375519	1	85.4499969482422	8545
True	False	False	False	False	-2862.22314453125	-1368.68957519531	149.734161376953	0.808782637119293	0.965531826019287	1	84.1703720092773	11363
True	False	False	False	False	-2871.07421875	-11.3829975128174	143.079315185547	0.675973057746887	0.94449371099472	0.456386536359787	72.9922485351563	9416
True	False	False	False	False	-2866.78491210938	36.6161460876465	207.409545898438	0.732821106910706	0.946739614009857	0.588898241519928	73.7433166503906	13790
True	False	False	False	False	-2861.720703125	-1546.13195800781	189.663269042969	0.811589777469635	0.952076733112335	1	88.2339172363281	15088
True	False	False	False	False	-2860.73754882813	-1420.99877929688	273.958068847656	0.431943595409393	0.790503084659576	0.196999490261078	97.2429122924805	24019
True	False	False	False	False	-2860.20141601563	-1872.42456054688	195.208984375	0.781058788299561	0.966779172420502	0.86162406206131	86.6590881347656	15252
True	False	False	False	False	-2852.9814453125	-1844.09997558594	184.117568969727	0.474785000085831	0.860166788101196	0.227840572595596	112.385543823242	18656
True	False	False	False	False	-2853.93432617188	-1592.90905761719	163.043869018555	0.632514238357544	0.933065116405487	0.387731999158859	84.3469390869141	12399
True	False	False	False	False	-2855.01611328125	-1451.05969238281	31.0559749603271	0.480128109455109	0.953898966312408	0.231949180364609	66.6428604125977	1866
True	False	False	False	False	-2853.89916992188	-1815.24548339844	171.917007446289	0.735651552677155	0.952527165412903	0.597861230373383	77.1483840942383	11958
True	False	False	False	False	-2848.74780273438	-1669.06982421875	252.884368896484	0.412361264228821	0.896766066551208	0.184008345007896	80.8684234619141	18438
True	False	False	False	False	-2851.14428710938	-883.882446289063	177.462707519531	0.749354422092438	0.957054972648621	0.647141218185425	71.3499984741211	11416
True	False	False	False	False	-2851.77978515625	12.4473571777344	136.424453735352	0.784597456455231	0.966442883014679	0.938117504119873	64.4146347045898	7923
True	False	False	False	False	-2849.3525390625	-1551.91638183594	14.4188451766968	0.742955923080444	0.934609174728394	0.622766435146332	69.461540222168	903
True	False	False	False	False	-2843.96044921875	-1454.59118652344	13.3097038269043	0.743378639221191	0.942608833312988	0.624296009540558	71.75	861
True	False	False	False	False	-2846.56787109375	-1432.35974121094	134.206176757813	0.810484111309052	0.962098181247711	1	89.4132232666016	10819
True	False	False	False	False	-2844.69091796875	-1391.87658691406	148.625015258789	0.695266664028168	0.932924151420593	0.493918627500534	81.2835845947266	10892
True	False	False	False	False	-2839.77978515625	-1619.42346191406	174.135284423828	0.681649744510651	0.960309088230133	0.466866105794907	82.2356719970703	12911
True	False	False	False	False	-2836.560546875	-1751.26318359375	170.807861328125	0.721253633499146	0.956998109817505	0.555473566055298	86.4935073852539	13320
True	False	False	False	False	-2835.396484375	-1725.66833496094	208.518692016602	0.620609939098358	0.942093849182129	0.371689826250076	84.5531921386719	15896
True	False	False	False	False	-2836.39501953125	-1472.013671875	258.430084228516	0.384580075740814	0.8159019947052	0.166603147983551	88	20504
True	False	False	False	False	-2828.96752929688	-864.112976074219	200.754699707031	0.70326840877533	0.95278012752533	0.511288344860077	74.0994491577148	13412
True	False	False	False	False	-2828.70239257813	-1703.5234375	145.297592163086	0.72051614522934	0.94631826877594	0.553494393825531	87.2900772094727	11435
True	False	False	False	False	-2827.39770507813	-1502.11145019531	228.483245849609	0.496818780899048	0.897752702236176	0.245205491781235	83.519416809082	17205
True	False	False	False	False	-2827.3251953125	-620.955383300781	112.023338317871	0.778208315372467	0.951809823513031	0.825352907180786	73.9207916259766	7466
True	False	False	False	False	-2818.60400390625	-1568.98474121094	189.663269042969	0.596075177192688	0.954728543758392	0.341406792402267	85.6140365600586	14640
True	False	False	False	False	-2819.05493164063	-330.654510498047	130.878753662109	0.733221530914307	0.953919410705566	0.590145409107208	63.7457618713379	7522
True	False	False	False	False	-2809.88134765625	-1865.52429199219	200.754699707031	0.847707152366638	0.969524383544922	1	88.0276260375977	15933
True	False	False	False	False	-2809.83154296875	-1792.75341796875	206.300399780273	0.714052736759186	0.93803209066391	0.536810696125031	100.177421569824	18633
True	False	False	False	False	-2808.74877929688	-1710.91735839844	168.589569091797	0.654028356075287	0.938356816768646	0.419465810060501	77.8947372436523	11840
True	False	False	False	False	-2805.77075195313	-1677.49438476563	173.026138305664	0.733464062213898	0.956466197967529	0.590903878211975	80.6602554321289	12583
True	False	False	False	False	-2802.29663085938	-1638.36145019531	188.554138183594	0.654927790164948	0.948826551437378	0.420880168676376	80.7352905273438	13725
True	False	False	False	False	-2801.52783203125	-1429.40991210938	296.140899658203	0.74492359161377	0.947661101818085	0.629977703094482	87.0674133300781	23247
True	False	False	False	False	-2799.7177734375	-1818.39331054688	198.536407470703	0.636317372322083	0.924236297607422	0.393069803714752	81.094970703125	14516
True	False	False	False	False	-2800.72119140625	-623.075866699219	83.1856460571289	0.721511900424957	0.931656122207642	0.556170701980591	84.3199996948242	6324
True	False	False	False	False	-2800.66064453125	-1601.80334472656	177.462707519531	0.810753405094147	0.955854713916779	1	81.6062469482422	13057
True	False	False	False	False	-2796.279296875	-1467.35925292969	167.480438232422	0.596847116947174	0.944736897945404	0.342308849096298	77.9337768554688	11768
True	False	False	False	False	-2788.19311523438	-1774.22570800781	99.8227767944336	0.596141576766968	0.947412610054016	0.341484308242798	119.211112976074	10729
True	False	False	False	False	-2782.53491210938	-1728.5712890625	234.028945922852	0.504073619842529	0.905501186847687	0.251178652048111	79.9241714477539	16864
True	False	False	False	False	-2787.42407226563	-1661.2255859375	158.607299804688	0.741963624954224	0.964829623699188	0.619216978549957	81.7832183837891	11695
True	False	False	False	False	-2787.15014648438	-1575.86694335938	195.208984375	0.771082043647766	0.956798911094666	0.76209831237793	80.4375	14157
True	False	False	False	False	-2786.4208984375	-1553.47644042969	186.335845947266	0.686474680900574	0.94227808713913	0.476124733686447	92.2380981445313	15496
True	False	False	False	False	-2786.2490234375	-1692.19213867188	236.24723815918	0.52214115858078	0.894597589969635	0.266660302877426	84.2910766601563	17954
True	False	False	False	False	-2784.07885742188	-1497.41076660156	133.097030639648	0.718917906284332	0.958077073097229	0.549260377883911	81.6833343505859	9802
True	False	False	False	False	-2774.76416015625	-1421.341796875	204.082122802734	0.809165418148041	0.954358398914337	1	88.7119598388672	16323
True	False	False	False	False	-2770.18579101563	-1864.728515625	220.719253540039	0.62781172990799	0.939538836479187	0.381278038024902	85.7989959716797	17074
True	False	False	False	False	-2773.74951171875	-1775.48950195313	70.9850845336914	0.666856288909912	0.950911939144135	0.440403342247009	72.84375	4662
True	False	False	False	False	-2771.7763671875	-1487.20739746094	102.041061401367	0.761244773864746	0.942811369895935	0.701598525047302	84.5543441772461	7779
True	False	False	False	False	-2771.21826171875	-1813.68444824219	140.861022949219	0.643535494804382	0.9330113530159	0.403508603572845	74.2519683837891	9430
True	False	False	False	False	-2771.09716796875	-1622.23181152344	167.480438232422	0.757746458053589	0.95680695772171	0.684017658233643	73.5629119873047	11108
True	False	False	False	False	-2768.73583984375	-1520.77416992188	195.208984375	0.608575522899628	0.937164008617401	0.356404304504395	85.2329559326172	15001
True	False	False	False	False	-2760.92846679688	-1459.49792480469	229.592376708984	0.750570118427277	0.945555031299591	0.652099132537842	97.4299545288086	20168
True	False	False	False	False	-2758.54541015625	-1553.93469238281	35.4925422668457	0.795358955860138	0.956876516342163	1	54.65625	1749
True	False	False	False	False	-2753.14575195313	-1798.02709960938	166.371292114258	0.618322730064392	0.931308269500732	0.36871612071991	77	11550
True	False	False	False	False	-2750.06201171875	-1883.02661132813	174.135284423828	0.787855565547943	0.95198255777359	1	80.318473815918	12610
True	False	False	False	False	-2750.87670898438	-1829.39392089844	28.8376903533936	0.778573036193848	0.952666342258453	0.82945716381073	64.961540222168	1689
True	False	False	False	False	-2749.9345703125	-1643.38037109375	178.571853637695	0.701635718345642	0.96209704875946	0.507644534111023	74.5714263916016	12006
True	False	False	False	False	-2746.66748046875	-1708.43249511719	158.607299804688	0.778592884540558	0.953696191310883	0.829684317111969	72.6503524780273	10389
True	False	False	False	False	-2743.603515625	-1750.79370117188	156.389007568359	0.364739090204239	0.866673767566681	0.154836535453796	72.4893646240234	10221
True	False	False	False	False	-2738.49731445313	-1488.67443847656	149.734161376953	0.727666318416595	0.967305958271027	0.573414623737335	70.5925903320313	9530
True	False	False	False	False	-2731.69921875	-1865.24157714844	171.917007446289	0.627848386764526	0.952941000461578	0.381327718496323	77.3419342041016	11988
True	False	False	False	False	-2737.33569335938	-1669.01184082031	189.663269042969	0.672504901885986	0.963993608951569	0.450188755989075	74.6608200073242	12767
True	False	False	False	False	-2734.23461914063	-1829.22570800781	158.607299804688	0.78651762008667	0.962469756603241	1	84.4545440673828	12077
True	False	False	False	False	-2733.03979492188	-1746.45532226563	32.1651153564453	0.720794081687927	0.943335175514221	0.554238379001617	72.6551742553711	2107
True	False	False	False	False	-2733.30126953125	-725.954956054688	194.099838256836	0.715077757835388	0.955533444881439	0.539380967617035	68.1999969482422	11935
True	False	False	False	False	-2729.205078125	-1770.25085449219	154.17073059082	0.775613307952881	0.97635942697525	0.799180150032043	76	10564
True	False	False	False	False	-2728.85571289063	46.9023590087891	154.17073059082	0.694734752178192	0.954378247261047	0.492805659770966	78.3237380981445	10887
True	False	False	False	False	-2723.35961914063	-1700.2841796875	186.335845947266	0.769323408603668	0.957535147666931	0.749684989452362	88.3333358764648	14840
True	False	False	False	False	-2724.5029296875	-859.781494140625	218.500961303711	0.470627963542938	0.918136298656464	0.224687099456787	89.7360382080078	17678
True	False	False	False	False	-2719.28930664063	-1717.90270996094	21.0736961364746	0.787328064441681	0.95306122303009	1	60.2105255126953	1144
True	False	False	False	False	-2721.76171875	-952.030883789063	192.990692138672	0.47910064458847	0.968391895294189	0.231154203414917	67.1954040527344	11692
True	False	False	False	False	-2721.4541015625	-1463.34362792969	127.551322937012	0.804429352283478	0.952595949172974	1	72.6608657836914	8356
True	False	False	False	False	-2714.30932617188	-1388.669921875	125.333038330078	0.760423243045807	0.944394946098328	0.697327613830566	92.2123870849609	10420
True	False	False	False	False	-2716.25073242188	-701.456237792969	110.914192199707	0.793351709842682	0.952684998512268	1	102.879997253418	10288
True	False	False	False	False	-2705.71142578125	-1794.92565917969	137.533599853516	0.742881834506989	0.959453940391541	0.622499585151672	130.983871459961	16242
True	False	False	False	False	-2697.5087890625	-1854.529296875	201.863830566406	0.483602851629257	0.922468543052673	0.234655350446701	73.8076934814453	13433
True	False	False	False	False	-2701.85083007813	-1702.56237792969	166.371292114258	0.770665466785431	0.960648775100708	0.759075462818146	79.5066680908203	11926
True	False	False	False	False	-2704.51220703125	-1502.62548828125	178.571853637695	0.827180922031403	0.971158802509308	1	74.6770172119141	12023
True	False	False	False	False	-2700.60888671875	-1766.56872558594	169.698715209961	0.750118315219879	0.950504779815674	0.650242984294891	76.1699371337891	11654
True	False	False	False	False	-2694.02294921875	-1675.35656738281	154.17073059082	0.76451712846756	0.957903861999512	0.719610869884491	75.4748229980469	10491
True	False	False	False	False	-2694.57446289063	-877.088623046875	130.878753662109	0.706935942173004	0.935378611087799	0.519674301147461	81.0254211425781	9561
True	False	False	False	False	-2687.8974609375	-1830.91613769531	185.226699829102	0.727783620357513	0.953390300273895	0.57375580072403	88.9461059570313	14854
True	False	False	False	False	-2688.1015625	-1726.75463867188	221.828384399414	0.783765912055969	0.953112602233887	0.912798941135406	83.379997253418	16676
True	False	False	False	False	-2681.87329101563	-1817.962890625	14.4188451766968	0.805326879024506	0.942608833312988	1	73.3076934814453	953
True	False	False	False	False	-2679.66796875	-653.042175292969	158.607299804688	0.797933101654053	0.958990335464478	1	75.2377624511719	10759
True	False	False	False	False	-2679.763671875	54.5578002929688	200.754699707031	0.724214017391205	0.949387311935425	0.563587844371796	95.1049728393555	17214
True	False	False	False	False	-2675.43334960938	-1325.65930175781	171.917007446289	0.774704217910767	0.962965905666351	0.791011273860931	69.3096771240234	10743
True	False	False	False	False	-2663.98388671875	-1833.15991210938	211.846115112305	0.591541230678558	0.92894572019577	0.336169421672821	84.5759124755859	16154
True	False	False	False	False	-2652.21826171875	-1807.11633300781	200.754699707031	0.724214017391205	0.968455791473389	0.563587844371796	82.5193405151367	14936
True	False	False	False	False	-2650.66015625	-1773.33740234375	47.6931037902832	0.805555999279022	0.950805008411407	1	65.0697708129883	2798
True	False	False	False	False	-2651.52734375	-1431.50109863281	167.480438232422	0.83051860332489	0.959284722805023	1	79.7284774780273	12039
True	False	False	False	False	-2636.42431640625	-1771.94714355469	103.150199890137	0.817960679531097	0.95420914888382	1	72.5053787231445	6743
True	False	False	False	False	-2631.86206054688	-1873.42553710938	240.683807373047	0.650021612644196	0.950578391551971	0.413257002830505	85.5806427001953	18571
True	False	False	False	False	-2622.72192382813	-1790.72644042969	112.023338317871	0.811145603656769	0.950800597667694	1	77.7326736450195	7851
True	False	False	False	False	-2614.23095703125	-1841.86242675781	169.698715209961	0.334270119667053	0.727800369262695	0.137728974223137	68.9542465209961	10550
True	False	False	False	False	-2598.22143554688	-1688.07507324219	230.701522827148	0.839499652385712	0.962861895561218	1	73.5721130371094	15303
True	False	False	False	False	-2595.33325195313	-69.3616256713867	118.678184509277	0.801031827926636	0.963646411895752	1	82	8774
True	False	False	False	False	-2567.69409179688	-1845.06237792969	176.353576660156	0.76180374622345	0.95830512046814	0.704558432102203	72.8553466796875	11584
True	False	False	False	False	-2553.19873046875	-1871.11669921875	198.536407470703	0.586279511451721	0.955225944519043	0.330217599868774	70.8770980834961	12687
True	False	False	False	False	-2529.70703125	-1673.81237792969	166.371292114258	0.845617949962616	0.962557375431061	1	85.7799987792969	12867
True	False	False	False	False	-2516.34692382813	-1848.80041503906	168.589569091797	0.777776539325714	0.965600252151489	0.820648610591888	68.8552627563477	10466
True	False	False	False	False	-2518.841796875	-951.232727050781	127.551322937012	0.753320038318634	0.939284563064575	0.663759410381317	52.6086959838867	6050
True	False	False	False	False	-2507.27807617188	-1652.21105957031	168.589569091797	0.780941009521484	0.956295371055603	0.859888970851898	85.7302627563477	13031
True	False	False	False	False	-2450.95922851563	-1853.63586425781	178.571853637695	0.754037857055664	0.952841639518738	0.666912794113159	72.049690246582	11600
True	False	False	False	False	-2370.673828125	-1841.48364257813	49.9113883972168	0.726490080356598	0.935701072216034	0.570020496845245	48.2222213745117	2170
True	False	False	False	False	-2260.94482421875	-487.74658203125	123.114753723145	0.776449203491211	0.951979696750641	0.80710357427597	52.5945930480957	5838
True	False	False	False	False	-2257.84619140625	-1020.22149658203	149.734161376953	0.661869049072266	0.954757452011108	0.432061463594437	52.6296310424805	7105
True	False	False	False	False	-2254.54370117188	-1000.55255126953	169.698715209961	0.775282919406891	0.95227313041687	0.796160697937012	55.9869270324707	8566
True	False	False	False	False	-2246.86767578125	-626.670349121094	178.571853637695	0.708019733428955	0.945736587047577	0.522207856178284	51.9565200805664	8365
True	False	False	False	False	-2233.89135742188	-684.643737792969	134.206176757813	0.751862764358521	0.945165634155273	0.657500267028809	53.859504699707	6517
True	False	False	False	False	-2230.66015625	-1031.34619140625	13.3097038269043	0.769369602203369	0.941614151000977	0.75	38.1666679382324	458
True	False	False	False	False	-2228.80151367188	-102.123199462891	207.409545898438	0.797449946403503	0.950607538223267	1	61.4438514709473	11490
True	False	False	False	False	-2225.62255859375	-975.46484375	157.498153686523	0.800518333911896	0.959332823753357	1	49.8591537475586	7080
True	False	False	False	False	-2225.87060546875	-390.373779296875	191.881561279297	0.713132262229919	0.944706380367279	0.534525454044342	57.2947959899902	9912
True	False	False	False	False	-2221.54125976563	-625.399353027344	82.0765075683594	0.825832903385162	0.964687943458557	1	84.3243255615234	6240
True	False	False	False	False	-2208.5810546875	-937.81494140625	175.244430541992	0.819792032241821	0.96664172410965	1	56.2215194702148	8883
True	False	False	False	False	-2203.42724609375	-715.264770507813	53.2388153076172	0.80851811170578	0.95892596244812	1	42.8125	2055
True	False	False	False	False	-2202.65747070313	-888.952453613281	236.24723815918	0.697639882564545	0.941899001598358	0.498945444822311	54.8028182983398	11673
True	False	False	False	False	-2194.642578125	-689.078308105469	86.513069152832	0.812731087207794	0.972078859806061	1	54.7179489135742	4268
True	False	False	False	False	-2189.298828125	-851.411315917969	215.173538208008	0.760252892971039	0.968320846557617	0.696453630924225	61.0412368774414	11842
True	False	False	False	False	-2187.05688476563	-235.703048706055	176.353576660156	0.797891974449158	0.964151680469513	1	52.289306640625	8314
True	False	False	False	False	-2186.53833007813	-964.568481445313	224.046676635742	0.74105429649353	0.955711781978607	0.616012811660767	63.311882019043	12789
True	False	False	False	False	-2185.88232421875	-88.5905609130859	291.704345703125	0.614189147949219	0.928725600242615	0.363424986600876	59.5361213684082	15658
True	False	False	False	False	-2178.41235351563	-829.821716308594	256.211791992188	0.662702918052673	0.945083796977997	0.433437645435333	55.1991348266602	12751
True	False	False	False	False	-2179.4501953125	-196.541839599609	154.17073059082	0.803418695926666	0.948234498500824	1	56.4316558837891	7844
True	False	False	False	False	-2170.89477539063	-359.173645019531	185.226699829102	0.662448704242706	0.95124226808548	0.433017253875732	47.4670677185059	7927
True	False	False	False	False	-2169.42358398438	-1029.2841796875	165.262145996094	0.819518387317657	0.964335501194	1	55.9530220031738	8337
True	False	False	False	False	-2160.59301757813	-598.38623046875	149.734161376953	0.700455188751221	0.953517138957977	0.505042791366577	52.2740745544434	7057
True	False	False	False	False	-2166.36499023438	-103.597465515137	32.1651153564453	0.533243715763092	0.886516571044922	0.276637494564056	44.4482765197754	1289
True	False	False	False	False	-2163.96752929688	-200.888214111328	18.8554134368896	0.809739828109741	0.949675559997559	1	42.470588684082	722
True	False	False	False	False	-2153.48486328125	-108.028289794922	55.4570960998535	0.608177602291107	0.900189518928528	0.355913579463959	44.4599990844727	2223
True	False	False	False	False	-2153.27368164063	-986.468688964844	183.008422851563	0.654515147209167	0.939197897911072	0.420230358839035	50.957576751709	8408
True	False	False	False	False	-2153.27026367188	6.6380500793457	221.828384399414	0.783765912055969	0.953764915466309	0.912798941135406	68.2350006103516	13647
True	False	False	False	False	-2146.08813476563	-871.109802246094	126.442184448242	0.775840818881989	0.965338468551636	0.801295220851898	44.9649124145508	5126
True	False	False	False	False	-2138.58154296875	-1218.54711914063	167.480438232422	0.783472120761871	0.957892000675201	0.905631244182587	51.5827827453613	7789
True	False	False	False	False	-2135.8544921875	-430.686645507813	191.881561279297	0.669815123081207	0.972749352455139	0.445482790470123	51.5780334472656	8923
True	False	False	False	False	-2138.35498046875	-370.085418701172	258.430084228516	0.721618354320526	0.947702050209045	0.556458592414856	51.4935607910156	11998
True	False	False	False	False	-2137.61401367188	-26.1681671142578	12.2005615234375	0.768196105957031	0.939064502716064	0.742168962955475	33	363
True	False	False	False	False	-2135.79565429688	59.9079132080078	175.244430541992	0.73998749256134	0.949879050254822	0.61231142282486	51.3037986755371	8106
True	False	False	False	False	-2134.9072265625	-946.04931640625	153.061584472656	0.648833572864532	0.963575541973114	0.411444038152695	50.3260879516602	6945
True	False	False	False	False	-2131.34643554688	-1013.55145263672	178.571853637695	0.723796010017395	0.963684022426605	0.562425196170807	55.7639770507813	8978
True	False	False	False	False	-2127.05419921875	-193.606430053711	207.409545898438	0.741783857345581	0.933280766010284	0.618579804897308	57.1604270935059	10689
True	False	False	False	False	-2125.76635742188	-1261.23901367188	13.3097038269043	0.743378639221191	0.931919693946838	0.624296009540558	35.8333320617676	430
True	False	False	False	False	-2122.54150390625	-988.953308105469	147.515884399414	0.835418462753296	0.964706480503082	1	55.8872184753418	7433
True	False	False	False	False	-2121.693359375	-82.4536056518555	214.064392089844	0.759025990962982	0.963993608951569	0.690269529819489	57.9067344665527	11176
True	False	False	False	False	-2119.21923828125	-955.7001953125	130.878753662109	0.725372850894928	0.956956207752228	0.566841185092926	53.9576263427734	6367
True	False	False	False	False	-2109.421875	-360.411163330078	160.825576782227	0.568230271339417	0.933032751083374	0.310754209756851	50.3517227172852	7301
True	False	False	False	False	-2106.21533203125	-1245.05493164063	188.554138183594	0.771320164203644	0.967607617378235	0.763850271701813	53.8176460266113	9149
True	False	False	False	False	-2106.00146484375	-1043.81689453125	148.625015258789	0.581790208816528	0.936343729496002	0.325242459774017	48.9328346252441	6557
True	False	False	False	False	-2103.927734375	-438.093536376953	150.843307495117	0.740479946136475	0.95632141828537	0.614012479782104	52.5514717102051	7147
True	False	False	False	False	-2097.18359375	-1022.32788085938	131.987884521484	0.739435315132141	0.962092399597168	0.61041921377182	49.5210075378418	5893
True	False	False	False	False	-2097.01831054688	-403.857055664063	176.353576660156	0.797891974449158	0.952504515647888	1	53.408805847168	8492
True	False	False	False	False	-2096.32055664063	-226.958984375	194.099838256836	0.520305335521698	0.968693137168884	0.265045762062073	53.0285720825195	9280
True	False	False	False	False	-2092.3759765625	-338.193054199219	147.515884399414	0.699802994728088	0.954420924186707	0.503616988658905	50.315788269043	6692
True	False	False	False	False	-2093.27685546875	-178.241546630859	242.902084350586	0.63098406791687	0.938923299312592	0.385614514350891	52.1506843566895	11421
True	False	False	False	False	-2083.22607421875	-86.8350830078125	186.335845947266	0.745556116104126	0.961057245731354	0.63234680891037	53.7916679382324	9037
True	False	False	False	False	-2076.9150390625	-994.095092773438	171.917007446289	0.6527099609375	0.947454690933228	0.417406469583511	54.4774208068848	8444
True	False	False	False	False	-2077.89672851563	-918.481994628906	154.17073059082	0.335232079029083	0.720057547092438	0.138252481818199	52.5035972595215	7298
True	False	False	False	False	-2077.61499023438	-708.009582519531	141.970169067383	0.807637214660645	0.951566755771637	1	57.046875	7302
True	False	False	False	False	-2069.11840820313	-937.475219726563	147.515884399414	0.77680242061615	0.96653026342392	0.810584485530853	55.7293243408203	7412
True	False	False	False	False	-2070.46362304688	-361.547515869141	199.645553588867	0.707899868488312	0.938373804092407	0.521926462650299	55.2888870239258	9952
True	False	False	False	False	-2067.51586914063	-480.914184570313	214.064392089844	0.830443859100342	0.969622194766998	1	53.2279777526855	10273
True	False	False	False	False	-2061.52734375	-438.111541748047	184.117568969727	0.678302347660065	0.944948315620422	0.460634738206863	52.5662651062012	8726
True	False	False	False	False	-2060.830078125	-130.247055053711	257.320922851563	0.687648415565491	0.946098685264587	0.478429108858109	55.5301742553711	12883
True	False	False	False	False	-2056.43994140625	-1066.92736816406	173.026138305664	0.790484547615051	0.961444437503815	1	55.0961532592773	8595
True	False	False	False	False	-2054.70141601563	-747.043579101563	179.680999755859	0.776177406311035	0.952359735965729	0.804480254650116	58.679012298584	9506
True	False	False	False	False	-2050.08422851563	1.43766403198242	187.44499206543	0.809715926647186	0.950560867786407	1	55.0532531738281	9304
True	False	False	False	False	-2047.29370117188	-1010.24127197266	116.459907531738	0.843270182609558	0.958498001098633	1	59.3047637939453	6227
True	False	False	False	False	-2036.60778808594	-973.595825195313	170.807861328125	0.671129822731018	0.943169355392456	0.447772175073624	52.3376617431641	8060
True	False	False	False	False	-2040.56213378906	-191.565811157227	231.810668945313	0.640370607376099	0.956740438938141	0.398880362510681	52.8038291931152	11036
True	False	False	False	False	-2036.75793457031	31.0769672393799	198.536407470703	0.737865149974823	0.950769484043121	0.605123579502106	54.6312866210938	9779
True	False	False	False	False	-2033.91784667969	-1088.73254394531	166.371292114258	0.797147572040558	0.949826419353485	1	55.4333343505859	8315
True	False	False	False	False	-2024.14270019531	-1039.25512695313	247.338653564453	0.670936048030853	0.964032113552094	0.44743350148201	56.9372215270996	12697
True	False	False	False	False	-2031.47888183594	-464.128204345703	197.427261352539	0.691612005233765	0.961533904075623	0.486369162797928	51.264045715332	9125
True	False	False	False	False	-2026.94445800781	-373.10546875	198.536407470703	0.564715087413788	0.932669460773468	0.307123124599457	51.9217872619629	9294
True	False	False	False	False	-2014.94091796875	-498.946350097656	189.663269042969	0.720086455345154	0.969947934150696	0.552348673343658	54.7777786254883	9367
True	False	False	False	False	-2014.63720703125	-175.663467407227	180.790130615234	0.579439878463745	0.89747941493988	0.322674214839935	46.2883453369141	7545
True	False	False	False	False	-2010.61437988281	-433.839324951172	200.754699707031	0.675163924694061	0.921969950199127	0.454927146434784	48.0883979797363	8704
True	False	False	False	False	-2000.11352539063	-901.623596191406	148.625015258789	0.621745824813843	0.937199532985687	0.373179197311401	48.6492538452148	6519
True	False	False	False	False	-1997.28295898438	-240.091201782227	190.772415161133	0.72429746389389	0.951395988464355	0.563820719718933	59.7674407958984	10280
True	False	False	False	False	-1983.73999023438	-991.109680175781	151.952453613281	0.829530954360962	0.96396404504776	1	51.554744720459	7063
True	False	False	False	False	-1983.0361328125	-437.189331054688	175.244430541992	0.679845213890076	0.939523696899414	0.463488072156906	48.6962013244629	7694
True	False	False	False	False	-1973.12133789063	-523.270141601563	196.318130493164	0.708209276199341	0.955998182296753	0.522653639316559	55.7966117858887	9876
True	False	False	False	False	-1965.29309082031	-897.7021484375	136.424453735352	0.72914445400238	0.958234071731567	0.577750682830811	49.2520332336426	6058
True	False	False	False	False	-1964.45153808594	-409.889282226563	156.389007568359	0.724425494670868	0.947060406208038	0.564178287982941	49.9787216186523	7047
True	False	False	False	False	-1962.26550292969	-664.248718261719	115.350761413574	0.699858546257019	0.927892446517944	0.503738164901733	41.730770111084	4340
True	False	False	False	False	-1959.7666015625	-740.444274902344	257.320922851563	0.818033754825592	0.956580936908722	1	53.4870681762695	12409
True	False	False	False	False	-1952.6064453125	-856.299133300781	89.8404998779297	0.843989968299866	0.972078859806061	1	47.1975326538086	3823
True	False	False	False	False	-1949.60266113281	-923.588928222656	174.135284423828	0.777160704135895	0.96012270450592	0.814203679561615	63.3503189086914	9946
True	False	False	False	False	-1950.00048828125	-142.6162109375	279.503784179688	0.752526581287384	0.955348670482635	0.660328269004822	59.1507949829102	14906
True	False	False	False	False	-1948.68090820313	-1006.66760253906	200.754699707031	0.75547069311142	0.943287193775177	0.673353552818298	60.4917144775391	10949
True	False	False	False	False	-1944.2685546875	-971.868225097656	169.698715209961	0.694188117980957	0.943763256072998	0.491667062044144	52.8300666809082	8083
True	False	False	False	False	-1941.34948730469	-275.749755859375	214.064392089844	0.756334066390991	0.96609365940094	0.677334189414978	55.1865272521973	10651
True	False	False	False	False	-1934.16076660156	-894.842834472656	149.734161376953	0.808782637119293	0.954182624816895	1	52.1703720092773	7043
True	False	False	False	False	-1932.81811523438	-946.718322753906	115.350761413574	0.748017251491547	0.941629886627197	0.641817271709442	58.6730766296387	6102
True	False	False	False	False	-1932.05187988281	-697.136352539063	116.459907531738	0.58589494228363	0.9603191614151	0.329787790775299	46.2666664123535	4858
True	False	False	False	False	-1930.30847167969	-1880.65856933594	218.500961303711	0.573542177677155	0.894049108028412	0.316336572170258	54.7715721130371	10790
True	False	False	False	False	-1911.38916015625	-1234.36450195313	251.77522277832	0.628769814968109	0.955628514289856	0.382580131292343	70.0220260620117	15895
True	False	False	False	False	-1926.79638671875	-716.230590820313	139.751892089844	0.5846266746521	0.93371570110321	0.328375071287155	45.6587295532227	5753
True	False	False	False	False	-1911.71984863281	-1113.40441894531	231.810668945313	0.67701667547226	0.956951677799225	0.458281248807907	61.6985664367676	12895
True	False	False	False	False	-1909.89587402344	-772.202758789063	194.099838256836	0.655049383640289	0.955901563167572	0.421071976423264	62.3771438598633	10916
True	False	False	False	False	-1911.705078125	-10.4824905395508	183.008422851563	0.633433878421783	0.939758658409119	0.389012813568115	48.575756072998	8015
True	False	False	False	False	-1906.98217773438	-1163.69165039063	247.338653564453	0.786299705505371	0.953593254089355	1	68.6905822753906	15318
True	False	False	False	False	-1902.05126953125	-949.628295898438	133.097030639648	0.700874388217926	0.952838599681854	0.505963504314423	54.4000015258789	6528
True	False	False	False	False	-1903.35510253906	-890.93896484375	158.607299804688	0.778592884540558	0.945959091186523	0.829684317111969	48.0349655151367	6869
True	False	False	False	False	-3348.8798828125	71.9065093994141	61.0028076171875	0.837460100650787	0.960947930812836	1	120.145454406738	6608
True	False	False	False	False	-3345.330078125	114.619194030762	88.7313537597656	0.759382247924805	0.948245167732239	0.692045390605927	124.4375	9955
True	False	False	False	False	-3337.65502929688	92.844841003418	149.734161376953	0.524537205696106	0.940525472164154	0.268782287836075	97.859260559082	13211
True	False	False	False	False	-3340.80004882813	132.695846557617	109.805053710938	0.605878949165344	0.945489048957825	0.353096663951874	109.989898681641	10889
True	False	False	False	False	-3338.38403320313	163.193588256836	62.1119499206543	0.745300650596619	0.939567387104034	0.631386935710907	112.660713195801	6309
True	False	False	False	False	-3335.51928710938	149.148345947266	64.3302307128906	0.705485999584198	0.95088666677475	0.516324877738953	99.9827575683594	5799
True	False	False	False	False	-3332.7890625	66.8840408325195	262.866638183594	0.513136982917786	0.903900861740112	0.258833050727844	112.810127258301	26736
True	False	False	False	False	-3331.43237304688	193.537658691406	185.226699829102	0.507828295230865	0.920814514160156	0.254323154687881	117.826347351074	19677
True	False	False	False	False	-3329.1416015625	220.222534179688	108.695907592773	0.78705221414566	0.950800597667694	1	136.489791870117	13376
True	False	False	False	False	-3325.87768554688	174.407958984375	59.8936653137207	0.83630096912384	0.960615336894989	1	87.314811706543	4715
True	False	False	False	False	-3322.54663085938	249.173706054688	99.8227767944336	0.787382066249847	0.954330563545227	1	119.455558776855	10751
True	False	False	False	False	-3319.22290039063	267.299530029297	76.5307922363281	0.809509754180908	0.956417441368103	1	118.434783935547	8172
True	False	False	False	False	-3317.0927734375	127.2685546875	115.350761413574	0.656205236911774	0.953499138355255	0.422902166843414	77.9903869628906	8111
True	False	False	False	False	-3317.58666992188	284.326446533203	88.7313537597656	0.795180141925812	0.951321005821228	1	130.862503051758	10469
True	False	False	False	False	-3315.32861328125	158.500915527344	117.569046020508	0.651606142520905	0.947340309619904	0.415694743394852	81.1509399414063	8602
True	False	False	False	False	-3314.74658203125	213.732772827148	102.041061401367	0.661707580089569	0.960724711418152	0.431795805692673	100.065216064453	9206
True	False	False	False	False	-3305.47875976563	107.255638122559	156.389007568359	0.707564532756805	0.943840801715851	0.52114063501358	89.2553176879883	12585
True	False	False	False	False	-3310.63598632813	315.598297119141	296.140899658203	0.354730665683746	0.929434835910797	0.14909391105175	135.239700317383	36109
True	False	False	False	False	-3303.6083984375	74.9127883911133	146.40673828125	0.726016283035278	0.948895275592804	0.568666875362396	92.5227279663086	12213
True	False	False	False	False	-3302.44873046875	226.515777587891	134.206176757813	0.8463996052742	0.973530948162079	1	87.1900863647461	10550
True	False	False	False	False	-3301.984375	275.772735595703	76.5307922363281	0.70901221036911	0.951252520084381	0.524551153182983	81.8115921020508	5645
True	False	False	False	False	-3301.45776367188	178.500473022461	211.846115112305	0.449011653661728	0.869035601615906	0.208863288164139	87.5183258056641	16716
True	False	False	False	False	-3298.23461914063	251.014465332031	220.719253540039	0.77320671081543	0.94896399974823	0.778425931930542	100.381912231445	19976
True	False	False	False	False	-3298.537109375	360.269439697266	312.778015136719	0.324966281652451	0.831983268260956	0.132718876004219	128.28369140625	36176
True	False	False	False	False	-3293.11767578125	400.535888671875	358.252838134766	0.201630502939224	0.844494521617889	0.074036218225956	137.126937866211	44292
True	False	False	False	False	-3290.974609375	333.433746337891	31.0559749603271	0.750200152397156	0.955226957798004	0.650578022003174	85.1071395874023	2383
True	False	False	False	False	-3288.01196289063	144.585556030273	126.442184448242	0.636114537715912	0.929765820503235	0.392782300710678	66.8421020507813	7620
True	False	False	False	False	-3283.94213867188	307.790588378906	109.805053710938	0.544512212276459	0.920663952827454	0.287158668041229	77.8484878540039	7707
True	False	False	False	False	-3280.78198242188	452.496765136719	225.155807495117	0.504442393779755	0.931487083435059	0.251485884189606	138.295562744141	28074
True	False	False	False	False	-3278.419921875	416.674255371094	92.0587844848633	0.549775063991547	0.940489649772644	0.292217701673508	107.927711486816	8958
True	False	False	False	False	-3272.57348632813	191.856628417969	146.40673828125	0.64100193977356	0.935719311237335	0.399797111749649	72.4848480224609	9568
True	False	False	False	False	-3275.87744140625	277.903961181641	273.958068847656	0.324908524751663	0.806063532829285	0.132688075304031	88.4979782104492	21859
True	False	False	False	False	-3273.84497070313	330.194458007813	98.7136306762695	0.666278839111328	0.940449655056	0.439423590898514	79.3707885742188	7064
True	False	False	False	False	-3272.9794921875	350.006408691406	122.005615234375	0.748618364334106	0.951166808605194	0.64419424533844	95.518180847168	10507
True	False	False	False	False	-3272.31762695313	114.90470123291	165.262145996094	0.60883766412735	0.91602623462677	0.356727987527847	83.9664459228516	12511
True	False	False	False	False	-3269.50659179688	434.94384765625	48.80224609375	0.458463698625565	0.940208554267883	0.215667486190796	81.6590881347656	3593
True	False	False	False	False	-3268.5693359375	495.709106445313	217.391815185547	0.568888902664185	0.945639252662659	0.311440110206604	138.520401000977	27150
True	False	False	False	False	-3263.92309570313	382.477874755859	215.173538208008	0.406352758407593	0.881992220878601	0.180146113038063	100.74227142334	19544
True	False	False	False	False	-3263.21557617188	357.295379638672	69.8759460449219	0.766303777694702	0.960359692573547	0.730220139026642	87.3968276977539	5506
True	False	False	False	False	-3258.58422851563	81.8789596557617	155.279876708984	0.693009555339813	0.945450663566589	0.489229440689087	89.8214263916016	12575
True	False	False	False	False	-3261.966796875	168.410003662109	137.533599853516	0.682015299797058	0.942499697208405	0.467555910348892	73.1854858398438	9075
True	False	False	False	False	-3255.45043945313	272.046264648438	105.36848449707	0.820584774017334	0.96260392665863	1	77.8842086791992	7399
True	False	False	False	False	-3258.88452148438	529.066467285156	314.996307373047	0.354570060968399	0.848667323589325	0.149002775549889	133.876754760742	38021
True	False	False	False	False	-3259.255859375	581.476318359375	23.2919807434082	0.594368875026703	0.904448509216309	0.339423686265945	119.809524536133	2516
True	False	False	False	False	-3256.47583007813	559.289733886719	127.551322937012	0.688962996006012	0.941365599632263	0.481034994125366	146.434783935547	16840
True	False	False	False	False	-3255.37817382813	459.391479492188	123.114753723145	0.727117598056793	0.954126596450806	0.57182514667511	88.6036071777344	9835
True	False	False	False	False	-3253.39208984375	223.062698364258	221.828384399414	0.426443845033646	0.840506553649902	0.193286433815956	77.4599990844727	15492
True	False	False	False	False	-3253.66333007813	476.592712402344	76.5307922363281	0.797638714313507	0.959443032741547	1	90.8260879516602	6267
True	False	False	False	False	-3248.34936523438	135.83821105957	207.409545898438	0.726581156253815	0.947906911373138	0.570281505584717	74.2673797607422	13888
True	False	False	False	False	-3247.029296875	99.3137359619141	137.533599853516	0.599780976772308	0.944840371608734	0.34576541185379	84.3548355102539	10460
True	False	False	False	False	-3246.09423828125	252.295379638672	119.787330627441	0.707465767860413	0.943698883056641	0.520909607410431	77.4444427490234	8364
True	False	False	False	False	-3245.73266601563	343.050598144531	112.023338317871	0.787644565105438	0.964467108249664	1	83.6831665039063	8452
True	False	False	False	False	-3245.74462890625	503.389587402344	189.663269042969	0.596075177192688	0.900806307792664	0.341406792402267	96.374267578125	16480
True	False	False	False	False	-3243.15600585938	554.025573730469	51.0205307006836	0.742634296417236	0.937961339950562	0.62160986661911	99.9130401611328	4596
True	False	False	False	False	-3240.4853515625	315.73291015625	9.98227787017822	0.497925460338593	0.876509726047516	0.246108084917068	59.8888893127441	539
True	False	False	False	False	-3236.40673828125	189.139068603516	248.447799682617	0.699060261249542	0.939245223999023	0.502003133296967	89.34375	20013
True	False	False	False	False	-3238.53784179688	438.871795654297	220.719253540039	0.644623517990112	0.943030178546906	0.405118763446808	94.7638168334961	18858
True	False	False	False	False	-3237.89404296875	568.492431640625	122.005615234375	0.778340220451355	0.945618987083435	0.826822757720947	131.981811523438	14518
True	False	False	False	False	-3237.49609375	293.682403564453	159.716445922852	0.762108087539673	0.960060894489288	0.706189274787903	76.3055572509766	10988
True	False	False	False	False	-3237.20288085938	369.392700195313	107.586769104004	0.864201188087463	0.974181652069092	1	81.0824737548828	7865
True	False	False	False	False	-3235.82885742188	607.97412109375	403.727661132813	0.32670184969902	0.813913643360138	0.133646279573441	139.870880126953	50913
True	False	False	False	False	-3234.0341796875	406.976348876953	18.8554134368896	0.733056426048279	0.943199634552002	0.589630365371704	59.3529396057129	1009
True	False	False	False	False	-3233.98828125	84.9947967529297	184.117568969727	0.466503113508224	0.854569256305695	0.221594378352165	89.9879531860352	14938
True	False	False	False	False	-3232.27856445313	477.229766845703	119.787330627441	0.490015149116516	0.892832636833191	0.239722326397896	69.9259262084961	7552
True	False	False	False	False	-3229.60107421875	348.542999267578	98.7136306762695	0.714771866798401	0.95690381526947	0.538611173629761	78.8764038085938	7020
True	False	False	False	False	-3228.95458984375	384.485290527344	72.0942230224609	0.762581646442413	0.963794112205505	0.708754479885101	78.6923065185547	5115
True	False	False	False	False	-3227.64672851563	641.836853027344	218.500961303711	0.298866301774979	0.786813676357269	0.11915335059166	123.604057312012	24350
True	False	False	False	False	-3225.54443359375	216.498428344727	153.061584472656	0.634376108646393	0.957397282123566	0.39033168554306	76.7173919677734	10587
True	False	False	False	False	-3225.30541992188	313.102233886719	130.878753662109	0.781607866287231	0.960261881351471	0.870086967945099	75.398307800293	8897
True	False	False	False	False	-3223.60278320313	274.43212890625	169.698715209961	0.694188117980957	0.943187832832336	0.491667062044144	81.3856201171875	12452
True	False	False	False	False	-3218.40209960938	561.782531738281	195.208984375	0.486052721738815	0.939656138420105	0.236579909920692	82.3522720336914	14494
True	False	False	False	False	-3217.50024414063	399.258911132813	89.8404998779297	0.735022723674774	0.931928634643555	0.595839619636536	79.5679016113281	6445
True	False	False	False	False	-3217.36767578125	523.894165039063	183.008422851563	0.76558256149292	0.963105916976929	0.725864291191101	90.8545455932617	14991
True	False	False	False	False	-3215.52294921875	259.294982910156	17.7462711334229	0.689935445785522	0.930587589740753	0.482980132102966	62	992
True	False	False	False	False	-3214.79711914063	360.085845947266	98.7136306762695	0.694063067436218	0.953740179538727	0.491407215595245	69.269660949707	6165
True	False	False	False	False	-3213.52709960938	378.84326171875	105.36848449707	0.731978118419647	0.942605793476105	0.586294770240784	83.2842102050781	7912
True	False	False	False	False	-3212.50708007813	145.575576782227	140.861022949219	0.854635000228882	0.964073777198792	1	74.5905532836914	9473
True	False	False	False	False	-3210.32275390625	503.548980712891	220.719253540039	0.447314918041229	0.910283446311951	0.207660019397736	119.522613525391	23785
True	False	False	False	False	-3209.35717773438	702.092712402344	414.819091796875	0.274236083030701	0.918654322624207	0.106965251266956	144.336898803711	53982
True	False	False	False	False	-3208.51293945313	294.190063476563	151.952453613281	0.728061437606812	0.951882898807526	0.574565887451172	79.3795623779297	10875
True	False	False	False	False	-3205.96752929688	337.917755126953	118.678184509277	0.748469054698944	0.95916348695755	0.643601417541504	74.9345779418945	8018
True	False	False	False	False	-3204.712890625	234.02214050293	197.427261352539	0.782779574394226	0.959565699100494	0.890820920467377	91.2471923828125	16242
True	False	False	False	False	-3205.02954101563	426.700103759766	141.970169067383	0.807637214660645	0.958389520645142	1	80.2734375	10275
True	False	False	False	False	-3204.35546875	109.993041992188	220.719253540039	0.656922221183777	0.930479764938354	0.424043923616409	95.7939682006836	19063
True	False	False	False	False	-3204.09887695313	395.151733398438	28.8376903533936	0.601119041442871	0.913640022277832	0.347356885671616	66.1923065185547	1721
True	False	False	False	False	-3203.50122070313	676.2939453125	32.1651153564453	0.684656083583832	0.957971453666687	0.472595363855362	95.2068939208984	2761
True	False	False	False	False	-3199.724609375	691.605346679688	38.8199691772461	0.68638277053833	0.925609946250916	0.475945204496384	99.7714309692383	3492
True	False	False	False	False	-3197.17138671875	482.821105957031	192.990692138672	0.755458950996399	0.935858249664307	0.67330002784729	104.873565673828	18248
True	False	False	False	False	-3198.13061523438	619.244506835938	224.046676635742	0.649272918701172	0.911008894443512	0.412112981081009	101.514854431152	20506
True	False	False	False	False	-3197.25268554688	538.267395019531	184.117568969727	0.631901741027832	0.935592889785767	0.386882334947586	88.3855438232422	14672
True	False	False	False	False	-3193.48901367188	267.272186279297	144.188446044922	0.697807669639587	0.95402455329895	0.49930477142334	72.8000030517578	9464
True	False	False	False	False	-3192.37548828125	410.820617675781	22.1828384399414	0.806145071983337	0.945084035396576	1	66.4000015258789	1328
True	False	False	False	False	-3191.189453125	183.997863769531	262.866638183594	0.720690429210663	0.942694246768951	0.553960680961609	88.455696105957	20964
True	False	False	False	False	-3188.88134765625	754.141662597656	648.848022460938	0.365182191133499	0.868841230869293	0.15509369969368	149.815383911133	87642
True	False	False	False	False	-3186.8759765625	139.879638671875	124.223899841309	0.862963676452637	0.968450367450714	1	70.9910736083984	7951
True	False	False	False	False	-3186.84375	95.1869506835938	180.790130615234	0.680341005325317	0.942735314369202	0.464411675930023	102.975463867188	16785
True	False	False	False	False	-3185.16235351563	316.851257324219	141.970169067383	0.739838838577271	0.943849086761475	0.6118004322052	75.046875	9606
True	False	False	False	False	-3183.41821289063	403.185913085938	11.0914192199707	0.673765122890472	0.91785192489624	0.452423572540283	63.4000015258789	634
True	False	False	False	False	-3182.67578125	500.407623291016	33.2742576599121	0.729813098907471	0.941165506839752	0.579738736152649	69.8666687011719	2096
True	False	False	False	False	-3180.03686523438	487.977935791016	16.6371288299561	0.693598926067352	0.941181302070618	0.490445405244827	67.533332824707	1013
True	False	False	False	False	-3178.12231445313	796.735717773438	133.097030639648	0.718917906284332	0.947298169136047	0.549260377883911	145.066665649414	17408
True	False	False	False	False	-3178.03076171875	413.999969482422	58.7845230102539	0.820813894271851	0.963746070861816	1	68.0566024780273	3607
True	False	False	False	False	-3176.43505859375	686.080627441406	276.176330566406	0.572317600250244	0.931695640087128	0.315039247274399	101.74698638916	25335
True	False	False	False	False	-3173.154296875	339.68603515625	175.244430541992	0.49308717250824	0.888872027397156	0.242184221744537	87.3480987548828	13801
True	False	False	False	False	-3172.30346679688	550.581359863281	139.751892089844	0.717676758766174	0.957780182361603	0.546022891998291	87.3888854980469	11011
True	False	False	False	False	-3171.46264648438	157.409362792969	155.279876708984	0.744004368782043	0.94609797000885	0.626579701900482	76.3571395874023	10690
True	False	False	False	False	-3172.0078125	575.55419921875	170.807861328125	0.512394189834595	0.89728444814682	0.258197426795959	76.6168823242188	11799
True	False	False	False	False	-3170.04809570313	361.169860839844	235.138092041016	0.518233835697174	0.896538376808167	0.263235598802567	89.0566024780273	18880
True	False	False	False	False	-3171.31201171875	451.173950195313	266.194061279297	0.66959422826767	0.924896538257599	0.445100098848343	86.4875030517578	20757
True	False	False	False	False	-3170.0947265625	523.356628417969	23.2919807434082	0.594368875026703	0.904448509216309	0.339423686265945	67.4285736083984	1416
True	False	False	False	False	-3168.01000976563	824.968872070313	126.442184448242	0.566565871238708	0.946159064769745	0.309028744697571	131.5	14991
True	False	False	False	False	-3165.35717773438	269.663024902344	139.751892089844	0.774550676345825	0.956956207752228	0.789673984050751	72.5158767700195	9137
True	False	False	False	False	-3162.09985351563	325.519989013672	79.8582229614258	0.683444023132324	0.964981913566589	0.470269948244095	72.125	5193
True	False	False	False	False	-3161.31005859375	247.360229492188	109.805053710938	0.593107283115387	0.951999187469482	0.337966829538345	74.6666641235352	7392
True	False	False	False	False	-3159.57299804688	198.023147583008	202.97297668457	0.634895443916321	0.968711018562317	0.391061425209045	83.5081939697266	15282
True	False	False	False	False	-3158.34643554688	227.757751464844	212.955261230469	0.481746077537537	0.92196923494339	0.233205884695053	80.6458358764648	15484
True	False	False	False	False	-3156.71875	300.985931396484	165.262145996094	0.713891565799713	0.948155701160431	0.536409020423889	83.2885894775391	12410
True	False	False	False	False	-3157.80029296875	782.097717285156	133.097030639648	0.693598926067352	0.946321904659271	0.490445405244827	118.466667175293	14216
True	False	False	False	False	-3156.76440429688	593.301391601563	124.223899841309	0.688489496707916	0.948249399662018	0.48009330034256	75.4464263916016	8450
True	False	False	False	False	-3155.58740234375	797.344543457031	123.114753723145	0.746964454650879	0.930811047554016	0.637715458869934	141.243240356445	15678
True	False	False	False	False	-3151.84252929688	533.470153808594	283.940338134766	0.764471411705017	0.945897042751312	0.719347238540649	99.06640625	25361
True	False	False	False	False	-3152.76123046875	817.74169921875	41.0382537841797	0.693152844905853	0.948370218276978	0.489524483680725	86.2432403564453	3191
True	False	False	False	False	-3153.60668945313	853.775268554688	176.353576660156	0.414180278778076	0.862501859664917	0.185188725590706	123.628929138184	19657
True	False	False	False	False	-3151.89208984375	834.358947753906	62.1119499206543	0.681158900260925	0.958397746086121	0.465942800045013	100.285713195801	5616
True	False	False	False	False	-3150.8564453125	682.34814453125	186.335845947266	0.597214102745056	0.927886486053467	0.342738777399063	81.2380981445313	13648
True	False	False	False	False	-3150.27514648438	139.855621337891	164.153015136719	0.814018249511719	0.96620124578476	1	87.4391860961914	12941
True	False	False	False	False	-3150.22631835938	767.850280761719	113.132476806641	0.705394387245178	0.952865779399872	0.516114771366119	87	8874
True	False	False	False	False	-3149.47900390625	627.701477050781	163.043869018555	0.362805813550949	0.776231229305267	0.153717517852783	76.0680236816406	11182
True	False	False	False	False	-3148.05517578125	387.776672363281	87.6222152709961	0.75999253988266	0.946152925491333	0.695125102996826	84.5189895629883	6677
True	False	False	False	False	-3144.74462890625	883.598388671875	137.533599853516	0.658975303173065	0.949228763580322	0.427341461181641	138.669357299805	17195
True	False	False	False	False	-3143.43823242188	401.498748779297	82.0765075683594	0.868169903755188	0.97037261724472	1	88.7297286987305	6566
True	False	False	False	False	-3142.4306640625	471.314666748047	143.079315185547	0.632452666759491	0.923840701580048	0.387646466493607	70.7674407958984	9129
True	False	False	False	False	-3142.1484375	87.3284912109375	199.645553588867	0.705389320850372	0.956262350082397	0.516103088855743	83.7555541992188	15076
True	False	False	False	False	-3136.69653320313	351.445373535156	112.023338317871	0.605089247226715	0.921900391578674	0.352135807275772	71.277229309082	7199
True	False	False	False	False	-3138.23583984375	566.550476074219	295.031768798828	0.512384712696075	0.910381317138672	0.25818932056427	93.8947372436523	24976
True	False	False	False	False	-3141.97900390625	649.211547851563	215.173538208008	0.732289433479309	0.934916079044342	0.587252855300903	88.8917541503906	17245
True	False	False	False	False	-3138.24487304688	792.564758300781	76.5307922363281	0.809509754180908	0.963794112205505	1	85.3043441772461	5886
True	False	False	False	False	-3140.69848632813	825.2705078125	13.3097038269043	0.769369602203369	0.941614151000977	0.75	67.8333358764648	814
True	False	False	False	False	-3138.13549804688	373.058380126953	98.7136306762695	0.8182532787323	0.961418867111206	1	79.1573028564453	7045
True	False	False	False	False	-3135.3076171875	281.762908935547	134.206176757813	0.724908888339996	0.952805697917938	0.56553328037262	71.7190093994141	8678
True	False	False	False	False	-3136.57763671875	430.361450195313	178.571853637695	0.764128386974335	0.960952758789063	0.717379927635193	95.4037246704102	15360
True	False	False	False	False	-3134.99755859375	706.028076171875	184.117568969727	0.500998198986053	0.904937148094177	0.248630300164223	77.102409362793	12799
True	False	False	False	False	-3134.509765625	851.333862304688	45.4748191833496	0.804048359394073	0.955680787563324	1	77.5609741210938	3180
True	False	False	False	False	-3133.92236328125	604.793212890625	166.371292114258	0.543891429901123	0.920461237430573	0.286568135023117	78.7533340454102	11813
True	False	False	False	False	-3133.830078125	335.466369628906	134.206176757813	0.636662900447845	0.95882648229599	0.393560111522675	79.1570281982422	9578
True	False	False	False	False	-3132.03759765625	254.056335449219	176.353576660156	0.593099772930145	0.909254431724548	0.337958216667175	78.8113174438477	12531
True	False	False	False	False	-3131.4228515625	914.495971679688	220.719253540039	0.385638922452927	0.925012171268463	0.167246013879776	126.834167480469	25240
True	False	False	False	False	-3131.03662109375	732.125427246094	106.477630615234	0.81877213716507	0.957231283187866	1	78.0104141235352	7489
True	False	False	False	False	-3130.42211914063	412.060211181641	170.807861328125	0.714543700218201	0.938411235809326	0.538038432598114	114.636360168457	17654
True	False	False	False	False	-3130.1865234375	161.811889648438	113.132476806641	0.694173395633698	0.951166808605194	0.491636395454407	77	7854
True	False	False	False	False	-3129.32836914063	308.773223876953	171.917007446289	0.796354293823242	0.951413810253143	1	98.8451614379883	15321
True	False	False	False	False	-3127.64599609375	752.968200683594	134.206176757813	0.832859396934509	0.966617465019226	1	100.933883666992	12213
True	False	False	False	False	-3127.22290039063	875.884704589844	103.150199890137	0.60920661687851	0.934396743774414	0.357184380292892	94.4838714599609	8787
True	False	False	False	False	-3126.85791015625	895.803344726563	43.256534576416	0.698659062385559	0.923981487751007	0.501135647296906	97.8461532592773	3816
True	False	False	False	False	-3124.0283203125	204.253204345703	116.459907531738	0.71459025144577	0.956177234649658	0.538155138492584	73.7619018554688	7745
True	False	False	False	False	-3122.419921875	178.54231262207	144.188446044922	0.484924376010895	0.909674763679504	0.235691785812378	75.038459777832	9755
True	False	False	False	False	-3120.4482421875	86.4624404907227	128.660461425781	0.670478940010071	0.952291786670685	0.446636199951172	68.9655151367188	8000
True	False	False	False	False	-3120.0322265625	119.49592590332	207.409545898438	0.790368556976318	0.953140318393707	1	95.8021392822266	17915
True	False	False	False	False	-3120.01806640625	231.757995605469	149.734161376953	0.700455188751221	0.953517138957977	0.505042791366577	78.8666687011719	10647
True	False	False	False	False	-3119.50268554688	779.556335449219	150.843307495117	0.666771829128265	0.939697921276093	0.44025981426239	73.5735321044922	10006
True	False	False	False	False	-3119.46655273438	583.779663085938	154.17073059082	0.76451712846756	0.948410391807556	0.719610869884491	86.6330947875977	12042
True	False	False	False	False	-3119.0166015625	830.419677734375	218.500961303711	0.460058033466339	0.851835072040558	0.216832488775253	89.4619293212891	17624
True	False	False	False	False	-3115.48266601563	532.072387695313	156.389007568359	0.697959661483765	0.955791115760803	0.499630570411682	87.2624130249023	12304
True	False	False	False	False	-3114.81640625	942.208435058594	180.790130615234	0.615274131298065	0.938502311706543	0.364803582429886	121.245399475098	19763
True	False	False	False	False	-3113.77563476563	692.013488769531	198.536407470703	0.812154769897461	0.956036388874054	1	84.5698318481445	15138
True	False	False	False	False	-3113.27685546875	451.768096923828	146.40673828125	0.55095100402832	0.904431641101837	0.293361276388168	76.0227279663086	10035
True	False	False	False	False	-3111.20458984375	744.300354003906	90.9496383666992	0.763890326023102	0.947722911834717	0.716026604175568	78.9146347045898	6471
True	False	False	False	False	-3108.09326171875	322.620574951172	124.223899841309	0.814991533756256	0.958349406719208	1	72.9107131958008	8166
True	False	False	False	False	-3107.46875	375.081115722656	86.513069152832	0.775300621986389	0.953829169273376	0.796320915222168	83.6923065185547	6528
True	False	False	False	False	-3106.8955078125	136.393127441406	134.206176757813	0.634052217006683	0.960792183876038	0.389877587556839	75.0743789672852	9084
True	False	False	False	False	-3106.70556640625	962.257141113281	97.6044921875	0.760120630264282	0.956959247589111	0.695777595043182	114.875	10109
True	False	False	False	False	-3104.7705078125	244.552261352539	112.023338317871	0.718078851699829	0.953709006309509	0.547066926956177	74.3465347290039	7509
True	False	False	False	False	-3105.02294921875	498.012115478516	51.0205307006836	0.636238098144531	0.93839293718338	0.392957359552383	85.6956558227539	3942
True	False	False	False	False	-3105.10620117188	915.546875	139.751892089844	0.754863798618317	0.953311800956726	0.67060112953186	94.5793685913086	11917
True	False	False	False	False	-3104.58666992188	667.515869140625	222.937530517578	0.787684738636017	0.969434440135956	1	85.8009948730469	17246
True	False	False	False	False	-3104.46411132813	469.424835205078	206.300399780273	0.682356894016266	0.965620040893555	0.468202233314514	85.5376358032227	15910
True	False	False	False	False	-3102.29638671875	270.456604003906	108.695907592773	0.725042045116425	0.95800256729126	0.565907895565033	72.8979568481445	7144
True	False	False	False	False	-3101.8203125	73.3756408691406	167.480438232422	0.723474025726318	0.944591701030731	0.561533451080322	95.3046340942383	14391
True	False	False	False	False	-3101.974609375	208.799301147461	126.442184448242	0.829544961452484	0.958977937698364	1	82.5	9405
True	False	False	False	False	-3101.52587890625	355.894195556641	276.176330566406	0.659702777862549	0.948406338691711	0.428519994020462	107.09236907959	26666
True	False	False	False	False	-3101.76489257813	564.733215332031	158.607299804688	0.685144245624542	0.933129727840424	0.47353795170784	92.4965057373047	13227
True	False	False	False	False	-3100.8818359375	415.590698242188	195.208984375	0.683841109275818	0.940963327884674	0.471029430627823	90.4034118652344	15911
True	False	False	False	False	-3099.75732421875	978.361267089844	210.736968994141	0.492912918329239	0.932603657245636	0.242043972015381	128.647369384766	24443
True	False	False	False	False	-3098.64013671875	388.667175292969	113.132476806641	0.795443058013916	0.949947655200958	1	81.2745132446289	8290
True	False	False	False	False	-3097.4951171875	790.620300292969	191.881561279297	0.634665310382843	0.928236186504364	0.390737742185593	78.5202331542969	13584
True	False	False	False	False	-3096.73706054688	856.408264160156	190.772415161133	0.606473326683044	0.942675173282623	0.353822201490402	75.610466003418	13005
True	False	False	False	False	-3096.12255859375	999.952819824219	171.917007446289	0.777819216251373	0.95680695772171	0.821106195449829	146.051620483398	22638
True	False	False	False	False	-3094.99877929688	302.135223388672	119.787330627441	0.715369939804077	0.955318808555603	0.540118634700775	68.4814834594727	7396
True	False	False	False	False	-3095.20629882813	748.750549316406	110.914192199707	0.64786285161972	0.955811142921448	0.409971982240677	75.9700012207031	7597
True	False	False	False	False	-3093.33740234375	172.164916992188	136.424453735352	0.793246746063232	0.964238107204437	1	75.0243911743164	9228
True	False	False	False	False	-3091.9228515625	437.145721435547	131.987884521484	0.80079972743988	0.947063148021698	1	77.8403396606445	9263
True	False	False	False	False	-3091.87353515625	886.256042480469	154.17073059082	0.659713327884674	0.940242052078247	0.428537100553513	77.6330947875977	10791
True	False	False	False	False	-3090.07153320313	505.3154296875	287.267761230469	0.848303854465485	0.965104758739471	1	139.55598449707	36145
True	False	False	False	False	-3089.400390625	1018.80786132813	76.5307922363281	0.83928507566452	0.974569141864777	1	140.33332824707	9683
True	False	False	False	False	-3089.01489257813	284.061920166016	29.9468326568604	0.746888160705566	0.940220415592194	0.637421369552612	69.7407379150391	1883
True	False	False	False	False	-3086.8779296875	918.204895019531	117.569046020508	0.710010886192322	0.959186434745789	0.526931762695313	80.4339599609375	8526
True	False	False	False	False	-3086.07470703125	547.869812011719	141.970169067383	0.721593976020813	0.938561737537384	0.556392550468445	76.6171875	9807
True	False	False	False	False	-3085.07958984375	124.360260009766	125.333038330078	0.78146630525589	0.952865779399872	0.867842257022858	70.9822998046875	8021
True	False	False	False	False	-3085.07739257813	595.817810058594	166.371292114258	0.718682765960693	0.939796388149261	0.54864364862442	85.6999969482422	12855
True	False	False	False	False	-3082.890625	327.350189208984	197.427261352539	0.789934456348419	0.962242305278778	1	85.1516876220703	15157
True	False	False	False	False	-3081.26318359375	763.605651855469	118.678184509277	0.778608024120331	0.951580166816711	0.829857766628265	91.8504638671875	9828
True	False	False	False	False	-3081.1748046875	69.8159332275391	148.625015258789	0.71211850643158	0.956087946891785	0.532033205032349	81.5298538208008	10925
True	False	False	False	False	-3080.9033203125	196.952102661133	134.206176757813	0.792623698711395	0.955566346645355	1	72.1156997680664	8726
True	False	False	False	False	-3080.28173828125	376.023651123047	105.36848449707	0.583986639976501	0.944577813148499	0.327665001153946	75.726318359375	7194
True	False	False	False	False	-3080.17260742188	266.946136474609	89.8404998779297	0.789801955223083	0.964508533477783	1	84.0493850708008	6808
True	False	False	False	False	-3079.58764648438	467.391845703125	113.132476806641	0.710122108459473	0.973593592643738	0.527198433876038	71.1568603515625	7258
True	False	False	False	False	-3078.44750976563	971.595764160156	16.6371288299561	0.76893937587738	0.938069105148315	0.747088372707367	70.8000030517578	1062
True	False	False	False	False	-3076.81372070313	728.364807128906	126.442184448242	0.767152667045593	0.948522448539734	0.735483109951019	83.2192993164063	9487
True	False	False	False	False	-3076.73291015625	1029.958984375	145.297592163086	0.45297384262085	0.921763181686401	0.211694464087486	118.824424743652	15566
True	False	False	False	False	-3076.32348632813	1047.5322265625	61.0028076171875	0.804323971271515	0.96172833442688	1	128.12727355957	7047
True	False	False	False	False	-3075.98364257813	619.511108398438	205.191253662109	0.652311384677887	0.946330964565277	0.416787147521973	82.940544128418	15344
True	False	False	False	False	-3075.32250976563	1009.49896240234	123.114753723145	0.735241293907166	0.95028018951416	0.596540331840515	98.774772644043	10964
True	False	False	False	False	-3075.07836914063	223.739212036133	186.335845947266	0.58561772108078	0.933710217475891	0.329478323459625	72.7678604125977	12225
True	False	False	False	False	-3073.31518554688	167.626556396484	146.40673828125	0.718701124191284	0.95232230424881	0.548691689968109	76.2348480224609	10063
True	False	False	False	False	-3073.08764648438	811.077941894531	125.333038330078	0.769035220146179	0.954612851142883	0.747732698917389	75.9203567504883	8579
True	False	False	False	False	-3072.61303710938	708.668090820313	177.462707519531	0.557731151580811	0.941566526889801	0.300051927566528	76.2937469482422	12207
True	False	False	False	False	-3071.0087890625	748.137939453125	126.442184448242	0.727187871932983	0.938908874988556	0.572028160095215	97.815788269043	11151
True	False	False	False	False	-3070.30444335938	96.5477828979492	202.97297668457	0.74776703119278	0.955951333045959	0.640835285186768	82.836067199707	15159
True	False	False	False	False	-3065.77856445313	401.6337890625	134.206176757813	0.743814587593079	0.958350896835327	0.625884413719177	88.9421463012695	10762
True	False	False	False	False	-3067.041015625	839.000854492188	110.914192199707	0.803114473819733	0.950800597667694	1	65.2200012207031	6522
True	False	False	False	False	-3067.5634765625	1062.20983886719	79.8582229614258	0.776177406311035	0.95637571811676	0.804480254650116	120.097221374512	8647
True	False	False	False	False	-3065.78833007813	534.066528320313	175.244430541992	0.792873740196228	0.964151680469513	1	89.126579284668	14082
True	False	False	False	False	-3064.54174804688	560.597412109375	206.300399780273	0.825437128543854	0.962242305278778	1	87.0645141601563	16194
True	False	False	False	False	-3063.95874023438	268.066833496094	106.477630615234	0.761617660522461	0.954925775527954	0.703567922115326	79.3958358764648	7622
True	False	False	False	False	-3063.29907226563	443.494506835938	135.315322875977	0.584528684616089	0.927694380283356	0.328266233205795	78.1393432617188	9533
True	False	False	False	False	-3064.0224609375	638.648132324219	104.259346008301	0.787570297718048	0.948043882846832	1	73.7021255493164	6928
True	False	False	False	False	-3063.22241210938	1038.57348632813	53.2388153076172	0.774922788143158	0.952071368694305	0.792935788631439	90.1458358764648	4327
True	False	False	False	False	-3062.81884765625	420.708343505859	119.787330627441	0.681443929672241	0.954392850399017	0.466478526592255	84.6296310424805	9140
True	False	False	False	False	-3060.99658203125	152.030410766602	122.005615234375	0.652080416679382	0.943070709705353	0.416428864002228	73.7727279663086	8115
True	False	False	False	False	-3060.17553710938	123.690963745117	133.097030639648	0.83940452337265	0.964859426021576	1	81.2750015258789	9753
True	False	False	False	False	-3060.43041992188	378.744293212891	156.389007568359	0.811476647853851	0.974641621112823	1	91.4326248168945	12892
True	False	False	False	False	-3060.37890625	487.163726806641	96.4953460693359	0.69021600484848	0.936381936073303	0.483544021844864	76.7356338500977	6676
True	False	False	False	False	-3060.16333007813	300.293334960938	141.970169067383	0.627549946308136	0.928609311580658	0.380923300981522	71	9088
True	False	False	False	False	-3059.07885742188	328.037902832031	177.462707519531	0.391119867563248	0.848861277103424	0.170598909258842	71.9625015258789	11514
True	False	False	False	False	-3058.17919921875	763.723266601563	134.206176757813	0.751862764358521	0.953919410705566	0.657500267028809	95.8925628662109	11603
True	False	False	False	False	-3057.6298828125	942.461486816406	176.353576660156	0.76180374622345	0.948876976966858	0.704558432102203	87.8364791870117	13966
True	False	False	False	False	-3057.38427734375	1084.07836914063	53.2388153076172	0.532480955123901	0.958396434783936	0.275940030813217	122.354164123535	5873
True	False	False	False	False	-3055.978515625	595.762268066406	239.574661254883	0.681443929672241	0.954058706760406	0.466478526592255	97.1574096679688	20986
True	False	False	False	False	-3055.150390625	681.687561035156	179.680999755859	0.751662850379944	0.93134880065918	0.656655788421631	81.9074096679688	13269
True	False	False	False	False	-3053.63745117188	185.791793823242	176.353576660156	0.787060856819153	0.955331146717072	1	77.6792449951172	12351
True	False	False	False	False	-3053.62475585938	819.482360839844	130.878753662109	0.618331968784332	0.923085033893585	0.36872798204422	75.9576263427734	8963
True	False	False	False	False	-3051.95629882813	218.906936645508	229.592376708984	0.581723749637604	0.91485869884491	0.325169503688812	72.7246398925781	15054
True	False	False	False	False	-3051.98803710938	653.826721191406	118.678184509277	0.810604751110077	0.963429868221283	1	78.8224334716797	8434
True	False	False	False	False	-3052.06201171875	867.360778808594	196.318130493164	0.624103367328644	0.87779289484024	0.376297414302826	78.6497192382813	13921
True	False	False	False	False	-3050.560546875	250.124816894531	115.350761413574	0.366704791784286	0.846961379051208	0.155979230999947	72.4326934814453	7533
True	False	False	False	False	-3046.33911132813	70.6205368041992	232.919815063477	0.701010346412659	0.964345872402191	0.506262958049774	81.5190505981445	17119
True	False	False	False	False	-3046.234375	142.452239990234	127.551322937012	0.745042264461517	0.962724626064301	0.630420386791229	74.9826049804688	8623
True	False	False	False	False	-3046.10473632813	476.537109375	115.350761413574	0.601119041442871	0.932612240314484	0.347356885671616	79.086540222168	8225
True	False	False	False	False	-3045.86083984375	780.968994140625	170.807861328125	0.668624579906464	0.926727473735809	0.443426966667175	92.8571395874023	14300
True	False	False	False	False	-3045.80810546875	520.330078125	257.320922851563	0.472781866788864	0.86174613237381	0.226316392421722	88.0646514892578	20431
True	False	False	False	False	-3045.78344726563	433.501770019531	114.241622924805	0.793618381023407	0.955579578876495	1	101.669906616211	10472
True	False	False	False	False	-3045.13256835938	1055.9111328125	128.660461425781	0.543281972408295	0.881050765514374	0.285989671945572	79.6293106079102	9237
True	False	False	False	False	-3045.55737304688	1075.28149414063	26.6194076538086	0.718682765960693	0.942156314849854	0.54864364862442	87.0416641235352	2089
True	False	False	False	False	-3039.43725585938	115.178527832031	102.041061401367	0.669457376003265	0.953796982765198	0.444863259792328	66.2826080322266	6098
True	False	False	False	False	-3042.87963867188	1017.22827148438	153.061584472656	0.676577270030975	0.926881849765778	0.457481801509857	78.7101440429688	10862
True	False	False	False	False	-3042.94775390625	1084.33386230469	11.0914192199707	0.763594925403595	0.936281979084015	0.714360892772675	93.5999984741211	936
True	False	False	False	False	-3042.638671875	1105.3349609375	201.863830566406	0.641733407974243	0.883969962596893	0.400863260030746	150.697799682617	27427
True	False	False	False	False	-3040.19311523438	353.970336914063	168.589569091797	0.390470504760742	0.870580911636353	0.170199438929558	71.684211730957	10896
True	False	False	False	False	-3039.37182617188	841.506164550781	138.64274597168	0.797355175018311	0.953311264514923	1	78.2160034179688	9777
True	False	False	False	False	-3036.306640625	410.884155273438	188.554138183594	0.747598469257355	0.952690064907074	0.640176296234131	78.3882369995117	13326
True	False	False	False	False	-3035.97387695313	453.582122802734	165.262145996094	0.75501412153244	0.950923204421997	0.67127937078476	106.778526306152	15910
True	False	False	False	False	-3034.48486328125	888.500732421875	175.244430541992	0.626747846603394	0.954603433609009	0.379839509725571	76.0696182250977	12019
True	False	False	False	False	-3034.45141601563	917.243469238281	194.099838256836	0.700206875801086	0.942828953266144	0.504499018192291	81.7314300537109	14303
True	False	False	False	False	-3033.64428710938	270.76708984375	114.241622924805	0.511897206306458	0.944087564945221	0.257773011922836	67.7961196899414	6983
True	False	False	False	False	-3033.78930664063	1121.26403808594	226.264953613281	0.487350761890411	0.889708459377289	0.237605288624763	146.176467895508	29820
True	False	False	False	False	-3033.07885742188	942.934509277344	137.533599853516	0.716718852519989	0.959614157676697	0.543553650379181	74.7741928100586	9272
True	False	False	False	False	-3032.9033203125	985.733337402344	173.026138305664	0.683459103107452	0.962971925735474	0.470298796892166	79.9871826171875	12478
True	False	False	False	False	-3031.23852539063	700.819274902344	113.132476806641	0.627017259597778	0.955496370792389	0.380203008651733	84.1078414916992	8579
True	False	False	False	False	-3029.67456054688	626.615356445313	212.955261230469	0.669277369976044	0.945152401924133	0.444552153348923	81.0104141235352	15554
True	False	False	False	False	-3029.30859375	752.6708984375	138.64274597168	0.715037643909454	0.921719610691071	0.539279878139496	127.040000915527	15880
True	False	False	False	False	-3027.15551757813	321.599365234375	47.6931037902832	0.737339556217194	0.948275208473206	0.603378236293793	60	2580
True	False	False	False	False	-3026.82788085938	714.586730957031	126.442184448242	0.700783967971802	0.948761999607086	0.505764663219452	113.37718963623	12925
True	False	False	False	False	-3027.15161132813	787.624938964844	92.0587844848633	0.739471137523651	0.950555145740509	0.610541462898254	73.0602416992188	6064
True	False	False	False	False	-3023.82470703125	178.601745605469	155.279876708984	0.847695887088776	0.965348243713379	1	75.5642852783203	10579
True	False	False	False	False	-3022.27197265625	675.476928710938	118.678184509277	0.801031827926636	0.957753896713257	1	75.5887832641602	8088
True	False	False	False	False	-3021.66577148438	1151.12048339844	281.722045898438	0.416919827461243	0.910985708236694	0.186976432800293	135.874008178711	34512
True	False	False	False	False	-3019.97216796875	126.223266601563	96.4953460693359	0.728921413421631	0.963844060897827	0.57709127664566	63.3678169250488	5513
True	False	False	False	False	-3019.978515625	431.100250244141	65.4393768310547	0.785227477550507	0.963489770889282	0.970944821834564	87.4576263427734	5160
True	False	False	False	False	-3019.84594726563	467.287475585938	170.807861328125	0.714543700218201	0.951849818229675	0.538038432598114	97.4870147705078	15013
True	False	False	False	False	-3019.69018554688	819.262512207031	106.477630615234	0.718682765960693	0.94788134098053	0.54864364862442	72.5104141235352	6961
True	False	False	False	False	-3019.27490234375	453.126800537109	19.9645557403564	0.526466608047485	0.945875704288483	0.270503282546997	77.3888854980469	1393
True	False	False	False	False	-3018.62280273438	382.018981933594	177.462707519531	0.719300389289856	0.945102751255035	0.550266742706299	85.5625	13690
True	False	False	False	False	-3018.19555664063	153.200454711914	160.825576782227	0.778323948383331	0.952181398868561	0.826640605926514	74.972412109375	10871
True	False	False	False	False	-3015.62768554688	285.635162353516	234.028945922852	0.290131509304047	0.771576583385468	0.114765733480453	72.379150390625	15272
True	False	False	False	False	-3017.63452148438	552.584777832031	208.518692016602	0.593108594417572	0.915519297122955	0.337968349456787	79.9627685546875	15033
True	False	False	False	False	-3016.26196289063	488.975891113281	151.952453613281	0.745924651622772	0.955008804798126	0.633738994598389	84.3065719604492	11550
True	False	False	False	False	-3014.63208007813	654.50732421875	107.586769104004	0.726169049739838	0.952498853206635	0.56910252571106	81.5979385375977	7915
True	False	False	False	False	-3013.74047851563	80.6565246582031	200.754699707031	0.556324124336243	0.923375189304352	0.298649668693542	91.7955780029297	16615
True	False	False	False	False	-3013.67993164063	230.586166381836	108.695907592773	0.810891211032867	0.954637885093689	1	70.7755126953125	6936
True	False	False	False	False	-3013.05346679688	352.950347900391	84.2947845458984	0.791891813278198	0.950911939144135	1	68.8552627563477	5233
True	False	False	False	False	-3012.2998046875	997.686645507813	137.533599853516	0.724236845970154	0.961325526237488	0.563651561737061	74.4596786499023	9233
True	False	False	False	False	-3011.49560546875	598.869262695313	186.335845947266	0.70121031999588	0.949878334999084	0.506703972816467	94.8214263916016	15930
True	False	False	False	False	-3011.28564453125	958.880615234375	158.607299804688	0.734701037406921	0.959373652935028	0.594812333583832	74.6923065185547	10681
True	False	False	False	False	-3008.66796875	203.113082885742	97.6044921875	0.689713954925537	0.92310357093811	0.482535779476166	67.886360168457	5974
True	False	False	False	False	-3009.76586914063	256.369720458984	173.026138305664	0.64305567741394	0.941949069499969	0.402801632881165	71.788459777832	11199
True	False	False	False	False	-3008.455078125	425.318481445313	65.4393768310547	0.756123721599579	0.952435314655304	0.676357209682465	76.101692199707	4490
True	False	False	False	False	-3009.73876953125	755.610595703125	116.459907531738	0.809028446674347	0.957787871360779	1	120.980949401855	12703
True	False	False	False	False	-3009.50634765625	1130.24853515625	241.792938232422	0.46777606010437	0.925183594226837	0.222544983029366	106.660552978516	23252
True	False	False	False	False	-3008.2880859375	738.313781738281	96.4953460693359	0.775108277797699	0.966074287891388	0.794588387012482	82.5287322998047	7180
True	False	False	False	False	-3007.53857421875	510.252349853516	131.987884521484	0.809868931770325	0.959720134735107	1	86.0672302246094	10242
True	False	False	False	False	-3006.0732421875	860.319885253906	87.6222152709961	0.509483695030212	0.939756512641907	0.2557213306427	64.4303817749023	5090
True	False	False	False	False	-3004.87255859375	437.307312011719	77.6399383544922	0.709409236907959	0.959493458271027	0.525494813919067	72.6285705566406	5084
True	False	False	False	False	-3005.7314453125	890.151977539063	218.500961303711	0.596414625644684	0.96167916059494	0.341803073883057	78.3604049682617	15437
True	False	False	False	False	-3002.86279296875	533.823608398438	176.353576660156	0.790210247039795	0.971633970737457	1	87.1006317138672	13849
True	False	False	False	False	-3001.69165039063	799.301025390625	196.318130493164	0.634374916553497	0.926055788993835	0.390329986810684	96.3276824951172	17050
True	False	False	False	False	-3001.23828125	842.02685546875	176.353576660156	0.617788255214691	0.904634833335876	0.368025958538055	80.0503158569336	12728
True	False	False	False	False	-3001.29443359375	1046.41577148438	240.683807373047	0.523347973823547	0.901121079921722	0.267726957798004	84.760368347168	18393
True	False	False	False	False	-3001.11962890625	335.767639160156	178.571853637695	0.671993255615234	0.952284097671509	0.449286937713623	84.9378890991211	13675
True	False	False	False	False	-3000.27099609375	107.58203125	170.807861328125	0.576443493366241	0.939797401428223	0.319435507059097	70.4155807495117	10844
True	False	False	False	False	-2998.21704101563	399.290496826172	168.589569091797	0.698733150959015	0.969807207584381	0.501295566558838	83.2039489746094	12647
True	False	False	False	False	-2998.427734375	618.227172851563	92.0587844848633	0.720725178718567	0.964849412441254	0.554053783416748	88.4457855224609	7341
True	False	False	False	False	-2999.7412109375	658.9521484375	64.3302307128906	0.771918535232544	0.958535254001617	0.768335938453674	77.7413787841797	4509
True	False	False	False	False	-2997.49291992188	1200.60083007813	450.311614990234	0.295505255460739	0.90914785861969	0.117456339299679	141.275863647461	57358
True	False	False	False	False	-2996.97705078125	576.829223632813	95.3862075805664	0.393820315599442	0.917550981044769	0.172266572713852	67.6976776123047	5822
True	False	False	False	False	-2994.91430664063	770.722290039063	104.259346008301	0.471709698438644	0.905690670013428	0.225504130125046	65.8191452026367	6187
True	False	False	False	False	-2994.33544921875	182.758209228516	186.335845947266	0.658363342285156	0.954687476158142	0.426354169845581	78.9702377319336	13267
True	False	False	False	False	-2993.52783203125	910.094055175781	187.44499206543	0.705384194850922	0.965680956840515	0.516091406345367	82.4674530029297	13937
True	False	False	False	False	-2992.94799804688	639.982788085938	97.6044921875	0.760120630264282	0.960950613021851	0.695777595043182	90.238639831543	7941
True	False	False	False	False	-2990.90234375	721.46142578125	130.878753662109	0.725372850894928	0.946854650974274	0.566841185092926	75.338981628418	8890
True	False	False	False	False	-2990.7763671875	992.477966308594	244.01123046875	0.652080416679382	0.958420515060425	0.416428864002228	85.0590896606445	18713
True	False	False	False	False	-2989.39233398438	1078.73937988281	372.671691894531	0.398675680160522	0.805760085582733	0.175291612744331	93.4940490722656	31414
True	False	False	False	False	-2988.0009765625	123.639587402344	185.226699829102	0.507828295230865	0.891285121440887	0.254323154687881	73.005989074707	12192
True	False	False	False	False	-2988.25439453125	304.423400878906	140.861022949219	0.688593447208405	0.964589715003967	0.480299681425095	72.2677154541016	9178
True	False	False	False	False	-2987.4794921875	427.233581542969	89.8404998779297	0.779232859611511	0.95036518573761	0.837222635746002	66.9753112792969	5425
True	False	False	False	False	-2987.45483398438	689.02783203125	192.990692138672	0.574394285678864	0.906700074672699	0.317242980003357	81.0344848632813	14100
True	False	False	False	False	-2985.64404296875	341.515960693359	52.1296730041504	0.506671369075775	0.947457671165466	0.253350287675858	66.2765960693359	3115
True	False	False	False	False	-2985.33837890625	480.754241943359	110.914192199707	0.757574498653412	0.963429868221283	0.683192253112793	79.5599975585938	7956
True	False	False	False	False	-2982.38256835938	149.848159790039	165.262145996094	0.551179945468903	0.91441684961319	0.293584495782852	69.2214736938477	10314
True	False	False	False	False	-2983.90405273438	621.565490722656	144.188446044922	0.715016007423401	0.959284722805023	0.539225459098816	97.3538436889648	12656
True	False	False	False	False	-2983.34252929688	825.522155761719	115.350761413574	0.801323413848877	0.95934933423996	1	76.2692337036133	7932
True	False	False	False	False	-2982.6708984375	211.739654541016	128.660461425781	0.484169036149979	0.954385459423065	0.235098913311958	60.6379318237305	7034
True	False	False	False	False	-2982.26245117188	653.704040527344	102.041061401367	0.738865315914154	0.945943653583527	0.608482539653778	95.3260879516602	8770
True	False	False	False	False	-2981.8896484375	252.343719482422	122.005615234375	0.769454181194305	0.949004113674164	0.750577867031097	67.7545471191406	7453
True	False	False	False	False	-2981.60595703125	518.855224609375	76.5307922363281	0.809509754180908	0.949838936328888	1	71.3188400268555	4921
True	False	False	False	False	-2978.5244140625	279.549011230469	120.896469116211	0.608214735984802	0.95306259393692	0.355959385633469	70.5137634277344	7686
True	False	False	False	False	-2977.81762695313	531.916809082031	97.6044921875	0.784017562866211	0.956287920475006	0.919521510601044	74.5909118652344	6564
True	False	False	False	False	-2976.884765625	496.883026123047	129.769607543945	0.774984061717987	0.950975477695465	0.793480038642883	88.7008514404297	10378
True	False	False	False	False	-2977.4912109375	1163.13916015625	154.17073059082	0.721209406852722	0.949142277240753	0.555354535579681	74.2518005371094	10321
True	False	False	False	False	-2977.28344726563	593.645202636719	117.569046020508	0.420476406812668	0.884591042995453	0.18931533396244	73.7735824584961	7820
True	False	False	False	False	-2975.7470703125	789.689575195313	200.754699707031	0.66173928976059	0.944720387458801	0.431847929954529	95.171272277832	17226
True	False	False	False	False	-2977.13427734375	1243.04248046875	230.701522827148	0.616512417793274	0.947487056255341	0.366385787725449	145.173080444336	30196
True	False	False	False	False	-2973.748046875	357.664581298828	198.536407470703	0.521137356758118	0.887397587299347	0.26577627658844	77.6536331176758	13900
True	False	False	False	False	-2973.57885742188	441.322631835938	153.061584472656	0.75136935710907	0.968997180461884	0.655422210693359	84.6449279785156	11681
True	False	False	False	False	-2973.52172851563	930.77978515625	266.194061279297	0.642242133617401	0.925699234008789	0.4016073346138	85.2708358764648	20465
True	False	False	False	False	-2972.1591796875	317.158752441406	189.663269042969	0.643228769302368	0.964598894119263	0.403056502342224	87.3625717163086	14939
True	False	False	False	False	-2970.78076171875	560.755615234375	51.0205307006836	0.774829864501953	0.951043426990509	0.792114913463593	68.6521759033203	3158
True	False	False	False	False	-2970.8125	856.310974121094	83.1856460571289	0.781472206115723	0.954543590545654	0.867934346199036	79.0800018310547	5931
True	False	False	False	False	-2971.193359375	1194.939453125	145.297592163086	0.784818708896637	0.954752922058105	0.947113275527954	94.3664093017578	12362
True	False	False	False	False	-2970.51977539063	1039.56799316406	165.262145996094	0.69783627986908	0.92601066827774	0.499366074800491	79.3154373168945	11818
True	False	False	False	False	-2970.24926757813	839.371765136719	86.513069152832	0.637440741062164	0.939313948154449	0.394667387008667	68.9743576049805	5380
True	False	False	False	False	-2969.22875976563	1117.51770019531	140.861022949219	0.715956509113312	0.947707951068878	0.541606366634369	73.9055099487305	9386
True	False	False	False	False	-2968.41040039063	268.745361328125	83.1856460571289	0.80851811170578	0.962681770324707	1	70.0133361816406	5251
True	False	False	False	False	-2968.51684570313	480.719970703125	54.3479537963867	0.746100842952728	0.951258361339569	0.634407699108124	79.2040786743164	3881
True	False	False	False	False	-2968.45043945313	1219.30773925781	16.6371288299561	0.714476346969604	0.930929720401764	0.53786963224411	92.8000030517578	1392
True	False	False	False	False	-2967.546875	378.735015869141	114.241622924805	0.771086752414703	0.945704638957977	0.762132465839386	75.3398056030273	7760
True	False	False	False	False	-2967.38061523438	724.85986328125	94.2770690917969	0.817713499069214	0.958789765834808	1	74.1999969482422	6307
True	False	False	False	False	-2966.447265625	99.1072692871094	127.551322937012	0.81371933221817	0.955315768718719	1	90.704345703125	10431
True	False	False	False	False	-2965.62866210938	184.988204956055	147.515884399414	0.742133617401123	0.963527202606201	0.619820952415466	70.4210510253906	9366
True	False	False	False	False	-2965.4736328125	959.653259277344	220.719253540039	0.646708965301514	0.959282994270325	0.408232897520065	82.8140716552734	16480
True	False	False	False	False	-2964.52368164063	1015.71820068359	117.569046020508	0.514743983745575	0.916475296020508	0.260213315486908	70.7264175415039	7497
True	False	False	False	False	-2963.05102539063	631.973510742188	98.7136306762695	0.768758356571198	0.964942038059235	0.745877683162689	83.9550552368164	7472
True	False	False	False	False	-2962.09008789063	472.072479248047	79.8582229614258	0.702046155929565	0.956754624843597	0.50855565071106	75.0555572509766	5404
True	False	False	False	False	-2962.3486328125	547.681091308594	89.8404998779297	0.843989968299866	0.963311195373535	1	82.3703689575195	6672
True	False	False	False	False	-2961.83349609375	672.1259765625	98.7136306762695	0.685747921466827	0.949601590633392	0.474708467721939	69.8539352416992	6217
True	False	False	False	False	-2961.9951171875	1161.4833984375	47.6931037902832	0.756393730640411	0.952329814434052	0.677612125873566	70.139533996582	3016
True	False	False	False	False	-2961.74584960938	1226.47424316406	123.114753723145	0.658008396625519	0.941197693347931	0.425783306360245	95.0270233154297	10548
True	False	False	False	False	-2959.31494140625	614.525329589844	177.462707519531	0.634681344032288	0.943127691745758	0.390760332345963	94.1812515258789	15069
True	False	False	False	False	-2959.38745117188	1094.16430664063	156.389007568359	0.82352739572525	0.955324351787567	1	75.4539031982422	10639
True	False	False	False	False	-2961.072265625	1272.4921875	35.4925422668457	0.795358955860138	0.954072058200836	1	109.75	3512
True	False	False	False	False	-2957.72265625	653.925537109375	120.896469116211	0.636627554893494	0.942106127738953	0.393509924411774	78.6146774291992	8569
True	False	False	False	False	-2957.48364257813	140.087661743164	150.843307495117	0.611405313014984	0.946789562702179	0.359920114278793	63.4264717102051	8626
True	False	False	False	False	-2957.20849609375	1136.80090332031	156.389007568359	0.574065685272217	0.944502830505371	0.316893041133881	76.2765960693359	10755
True	False	False	False	False	-2955.68896484375	397.845977783203	138.64274597168	0.612841725349426	0.953054070472717	0.36172279715538	76.6159973144531	9577
True	False	False	False	False	-2955.36694335938	712.503662109375	88.7313537597656	0.769612729549408	0.954577445983887	0.751666605472565	72.9875030517578	5839
True	False	False	False	False	-2954.75463867188	695.856811523438	98.7136306762695	0.759070038795471	0.953868925571442	0.690488159656525	72.9775314331055	6495
True	False	False	False	False	-2954.18017578125	881.046875	120.896469116211	0.517329156398773	0.923874795436859	0.262448847293854	82.8899078369141	9035
True	False	False	False	False	-2953.25634765625	342.001739501953	198.536407470703	0.753774702548981	0.949209094047546	0.665751218795776	82.1843566894531	14711
True	False	False	False	False	-2949.27661132813	444.372467041016	119.787330627441	0.764188587665558	0.953819394111633	0.717723667621613	86.5462951660156	9347
True	False	False	False	False	-2952.50610351563	520.927551269531	85.4039306640625	0.707926988601685	0.949065208435059	0.521990060806274	73.9350662231445	5693
True	False	False	False	False	-2951.4609375	789.032348632813	161.934722900391	0.783691704273224	0.963463962078094	0.910926580429077	88.8698654174805	12975
True	False	False	False	False	-2951.33129882813	488.697540283203	157.498153686523	0.600172936916351	0.947981357574463	0.34623059630394	79.2253494262695	11250
True	False	False	False	False	-2950.95654296875	602.637145996094	13.3097038269043	0.743378639221191	0.942608833312988	0.624296009540558	66.5	798
True	False	False	False	False	-2951.07006835938	862.781188964844	178.571853637695	0.717197895050049	0.91129207611084	0.54478532075882	135.689437866211	21846
True	False	False	False	False	-2949.84326171875	1002.95379638672	110.914192199707	0.715801000595093	0.96232396364212	0.541211009025574	73.5500030517578	7355
True	False	False	False	False	-2948.4833984375	757.715942382813	179.680999755859	0.71892911195755	0.94430410861969	0.549289762973785	87.185188293457	14124
True	False	False	False	False	-2947.5244140625	1294.05419921875	282.831207275391	0.471647262573242	0.908626139163971	0.225456893444061	143.807846069336	36671
True	False	False	False	False	-2946.88793945313	208.075881958008	150.843307495117	0.695905327796936	0.953839004039764	0.495261579751968	74.5147094726563	10134
True	False	False	False	False	-2946.82177734375	915.102722167969	107.586769104004	0.63540905714035	0.943698883056641	0.391785085201263	79.7628860473633	7737
True	False	False	False	False	-2945.73120117188	416.998443603516	93.1679229736328	0.695049583911896	0.944429516792297	0.49346387386322	75.0595245361328	6305
True	False	False	False	False	-2944.23022460938	253.584564208984	125.333038330078	0.720809042453766	0.953311264514923	0.554278552532196	78.3628311157227	8855
True	False	False	False	False	-2943.77978515625	536.003479003906	97.6044921875	0.698149502277374	0.947931587696075	0.500038266181946	71.5795440673828	6299
True	False	False	False	False	-2943.84790039063	1244.95458984375	187.44499206543	0.828562021255493	0.953054070472717	1	120.994079589844	20448
True	False	False	False	False	-2943.42993164063	289.924621582031	155.279876708984	0.789243400096893	0.958779573440552	1	75.3857116699219	10554
True	False	False	False	False	-2943.0224609375	405.110595703125	68.7667999267578	0.716718852519989	0.956738173961639	0.543553650379181	79.0645141601563	4902
True	False	False	False	False	-2943.19140625	976.797485351563	214.064392089844	0.7498939037323	0.958207309246063	0.649327278137207	76.139892578125	14695
True	False	False	False	False	-2942.57397460938	1068.36853027344	133.097030639648	0.816674590110779	0.956785082817078	1	79.7750015258789	9573
True	False	False	False	False	-2942.48754882813	161.199157714844	138.64274597168	0.701690971851349	0.969072282314301	0.507767081260681	80.3840026855469	10048
True	False	False	False	False	-2940.9033203125	672.514587402344	92.0587844848633	0.83637547492981	0.97254204750061	1	71.7710876464844	5957
True	False	False	False	False	-2941.58349609375	1162.6328125	130.878753662109	0.76100093126297	0.964238107204437	0.700321018695831	84.7118606567383	9996
True	False	False	False	False	-2940.177734375	565.546997070313	206.300399780273	0.60920661687851	0.880403578281403	0.357184380292892	81.2096786499023	15105
True	False	False	False	False	-2940.33471679688	837.387878417969	170.807861328125	0.601363182067871	0.955879390239716	0.3476482629776	93.5519485473633	14407
True	False	False	False	False	-2940.14770507813	106.202903747559	104.259346008301	0.837473332881927	0.957966983318329	1	80.6489334106445	7581
True	False	False	False	False	-2937.11157226563	189.241821289063	170.807861328125	0.629268407821655	0.949571847915649	0.383260428905487	74.6168823242188	11491
True	False	False	False	False	-2939.72192382813	386.633087158203	58.7845230102539	0.820813894271851	0.960615336894989	1	70.3396224975586	3728
True	False	False	False	False	-2939.1748046875	637.061828613281	189.663269042969	0.793421924114227	0.940706789493561	1	102.608184814453	17546
True	False	False	False	False	-2939.51245117188	1046.99182128906	194.099838256836	0.74627673625946	0.961344420909882	0.635077357292175	94.3485717773438	16511
True	False	False	False	False	-2938.0185546875	809.046142578125	128.660461425781	0.751520931720734	0.932112455368042	0.656058371067047	103.646553039551	12023
True	False	False	False	False	-2936.41137695313	937.493408203125	140.861022949219	0.715956509113312	0.960668444633484	0.541606366634369	81.6220474243164	10366
True	False	False	False	False	-2936.16723632813	1101.81408691406	139.751892089844	0.803734004497528	0.961592078208923	1	75.7460327148438	9544
True	False	False	False	False	-2935.6591796875	370.593658447266	108.695907592773	0.821083903312683	0.961541295051575	1	69.8469390869141	6845
True	False	False	False	False	-2934.04125976563	695.515197753906	116.459907531738	0.833019316196442	0.964160740375519	1	74.523811340332	7825
True	False	False	False	False	-2934.46704101563	903.582702636719	176.353576660156	0.728109657764435	0.949940919876099	0.574706792831421	93.0566024780273	14796
True	False	False	False	False	-2932.8623046875	1270.15686035156	153.061584472656	0.683109402656555	0.948438048362732	0.469631791114807	85.4492721557617	11792
True	False	False	False	False	-2932.521484375	1321.21569824219	155.279876708984	0.615669310092926	0.941220283508301	0.365307509899139	139.800003051758	19572
True	False	False	False	False	-2931.83862304688	603.295593261719	103.150199890137	0.69622391462326	0.94788134098053	0.495934218168259	65.0537643432617	6050
True	False	False	False	False	-2929.640625	1179.08984375	191.881561279297	0.767745316028595	0.961057245731354	0.739249765872955	83.1387252807617	14383
True	False	False	False	False	-2929.4375	127.740859985352	131.987884521484	0.712926924228668	0.931393265724182	0.534018695354462	83.9831924438477	9994
True	False	False	False	False	-2926.1015625	787.334716796875	146.40673828125	0.726016283035278	0.959284722805023	0.568666875362396	104.128784179688	13745
True	False	False	False	False	-2928.220703125	1212.96472167969	129.769607543945	0.746324419975281	0.965022087097168	0.635259330272675	70.9059829711914	8296
True	False	False	False	False	-2928.17749023438	1123.34631347656	153.061584472656	0.500380098819733	0.894852995872498	0.248121008276939	69.8768081665039	9643
True	False	False	False	False	-2926.09716796875	717.372192382813	186.335845947266	0.666415452957153	0.95889276266098	0.439655065536499	76.6964263916016	12885
True	False	False	False	False	-2922.71948242188	168.783599853516	105.36848449707	0.762958765029907	0.946018040180206	0.710821866989136	67.1894760131836	6383
True	False	False	False	False	-2925.32958984375	455.4091796875	117.569046020508	0.651606142520905	0.935778915882111	0.415694743394852	70.8773574829102	7513
True	False	False	False	False	-2925.08447265625	507.805419921875	246.229507446289	0.560858249664307	0.905291318893433	0.303194999694824	78.6756744384766	17466
True	False	False	False	False	-2922.60034179688	1055.41784667969	90.9496383666992	0.753896296024323	0.953183054924011	0.666286945343018	70.7682952880859	5803
True	False	False	False	False	-2918.8642578125	412.256530761719	127.551322937012	0.804429352283478	0.951108157634735	1	82.1913070678711	9452
True	False	False	False	False	-2919.05737304688	819.381164550781	118.678184509277	0.634296417236328	0.941701114177704	0.390219837427139	76.2990646362305	8164
True	False	False	False	False	-2918.90502929688	679.698486328125	104.259346008301	0.801714420318604	0.949298918247223	1	81.2446823120117	7637
True	False	False	False	False	-2917.73681640625	646.084350585938	57.6753807067871	0.692064881324768	0.954430818557739	0.487292498350143	74.211540222168	3859
True	False	False	False	False	-2917.4462890625	660.919311523438	115.350761413574	0.769432365894318	0.951248407363892	0.750428736209869	101.721153259277	10579
True	False	False	False	False	-2916.88427734375	861.580871582031	88.7313537597656	0.735508561134338	0.933300137519836	0.597400009632111	73.4625015258789	5877
True	False	False	False	False	-2917.431640625	1152.91052246094	136.424453735352	0.837091445922852	0.963263034820557	1	88.284553527832	10859
True	False	False	False	False	-2912.92919921875	188.566146850586	107.586769104004	0.802616775035858	0.959492325782776	1	69.4639205932617	6738
True	False	False	False	False	-2913.79052734375	356.341949462891	192.990692138672	0.399932771921158	0.859364986419678	0.176080480217934	70.5517272949219	12276
True	False	False	False	False	-2911.53491210938	586.500122070313	86.513069152832	0.694924652576447	0.956287920475006	0.49320250749588	66.7820510864258	5209
True	False	False	False	False	-2915.7724609375	879.464477539063	85.4039306640625	0.656723499298096	0.949298918247223	0.423726975917816	68.6233749389648	5284
True	False	False	False	False	-2915.86840820313	930.972351074219	135.315322875977	0.579028964042664	0.907717883586884	0.322227746248245	73.9098358154297	9017
True	False	False	False	False	-2915.34375	957.064331054688	130.878753662109	0.682038903236389	0.950316071510315	0.467600554227829	74.0762710571289	8741
True	False	False	False	False	-2914.11694335938	1302.21032714844	292.8134765625	0.802794396877289	0.954941809177399	1	100.208335876465	26455
True	False	False	False	False	-2914.06225585938	623.336486816406	112.023338317871	0.835714399814606	0.965687274932861	1	69.6336669921875	7033
True	False	False	False	False	-2913.64379882813	735.124816894531	90.9496383666992	0.815059661865234	0.958110809326172	1	71.6951217651367	5879
True	False	False	False	False	-2913.47924804688	797.881103515625	66.5485153198242	0.569536685943604	0.947148978710175	0.312116354703903	72.9333343505859	4376
True	False	False	False	False	-2911.29833984375	901.540222167969	110.914192199707	0.770503282546997	0.956226408481598	0.75791335105896	79.9000015258789	7990
True	False	False	False	False	-2912.83276367188	1352.89965820313	180.790130615234	0.552828013896942	0.91604882478714	0.295196861028671	133.098159790039	21695
True	False	False	False	False	-2911.248046875	440.896636962891	125.333038330078	0.720809042453766	0.963601350784302	0.554278552532196	73.6283187866211	8320
True	False	False	False	False	-2906.97607421875	1001.40380859375	216.282684326172	0.530858755111694	0.92072582244873	0.274462759494781	78.5794906616211	15323
True	False	False	False	False	-2906.58813476563	1073.35668945313	230.701522827148	0.832245945930481	0.964147925376892	1	83.7980804443359	17430
True	False	False	False	False	-2906.23828125	1220.54235839844	125.333038330078	0.790439307689667	0.951979696750641	1	77.7256622314453	8783
True	False	False	False	False	-2906.13452148438	309.005035400391	266.194061279297	0.686436116695404	0.952265024185181	0.476049482822418	73.908332824707	17738
True	False	False	False	False	-2905.97802734375	94.3382949829102	149.734161376953	0.788483679294586	0.957247018814087	1	67.4148178100586	9101
True	False	False	False	False	-2905.912109375	1244.97583007813	161.934722900391	0.73265552520752	0.951185524463654	0.588384509086609	81.7191772460938	11931
True	False	False	False	False	-2904.28979492188	1368.29577636719	54.3479537963867	0.791067004203796	0.952071368694305	1	123.306121826172	6042
True	False	False	False	False	-2903.35717773438	390.86865234375	245.120376586914	0.413616925477982	0.920422554016113	0.184822604060173	76.6199111938477	16933
True	False	False	False	False	-2903.38232421875	1165.00610351563	120.896469116211	0.646152436733246	0.925051271915436	0.407398134469986	76.2935791015625	8316
True	False	False	False	False	-2902.72509765625	749.452697753906	131.987884521484	0.70543247461319	0.957730650901794	0.516202032566071	80.6218490600586	9594
True	False	False	False	False	-2900.19750976563	151.831802368164	92.0587844848633	0.773206055164337	0.959447026252747	0.778420686721802	70	5810
True	False	False	False	False	-2900.87866210938	643.673645019531	92.0587844848633	0.773206055164337	0.942753314971924	0.778420686721802	112.373497009277	9327
True	False	False	False	False	-2900.306640625	570.030456542969	176.353576660156	0.705615639686584	0.949613392353058	0.516622424125671	83.7547149658203	13317
True	False	False	False	False	-2896.3408203125	466.686950683594	126.442184448242	0.572073459625244	0.904646754264832	0.314781367778778	67.9122772216797	7742
True	False	False	False	False	-2897.97778320313	668.466979980469	100.931915283203	0.786033868789673	0.966595351696014	1	85.8901062011719	7816
True	False	False	False	False	-2899.11791992188	1183.69213867188	165.262145996094	0.765527665615082	0.959373652935028	0.725537121295929	84.651008605957	12613
True	False	False	False	False	-2897.990234375	1037.86755371094	158.607299804688	0.694418728351593	0.952764511108398	0.492146819829941	88.6153869628906	12672
True	False	False	False	False	-2897.86865234375	610.671752929688	89.8404998779297	0.69965648651123	0.954621136188507	0.503297805786133	64.2716064453125	5206
True	False	False	False	False	-2896.75903320313	696.943664550781	188.554138183594	0.747598469257355	0.931496679782867	0.640176296234131	101.523529052734	17259
True	False	False	False	False	-2896.36254882813	723.234985351563	84.2947845458984	0.628854393959045	0.953860819339752	0.382695436477661	66.9736862182617	5090
True	False	False	False	False	-2895.90966796875	836.996887207031	359.361999511719	0.266341984272003	0.796062111854553	0.103176198899746	90.6913604736328	29384
True	False	False	False	False	-2895.69995117188	166.852172851563	78.7490768432617	0.739793658256531	0.950911939144135	0.611645519733429	60.5492973327637	4299
True	False	False	False	False	-2895.55639648438	959.653747558594	124.223899841309	0.814991533756256	0.951022386550903	1	73.2946395874023	8209
True	False	False	False	False	-2894.69165039063	184.519943237305	102.041061401367	0.761244773864746	0.95396763086319	0.701598525047302	70.0760879516602	6447
True	False	False	False	False	-2895.19287109375	1102.99365234375	251.77522277832	0.690281569957733	0.949753165245056	0.483676016330719	95.1850204467773	21607
True	False	False	False	False	-2895.109375	1380.80456542969	64.3302307128906	0.647274434566498	0.955614149570465	0.409083664417267	118.36206817627	6865
True	False	False	False	False	-2894.42529296875	764.495666503906	98.7136306762695	0.844812750816345	0.963248789310455	1	80.0898895263672	7128
True	False	False	False	False	-2891.953125	277.308166503906	159.716445922852	0.72967803478241	0.957862794399261	0.579335868358612	78.8958358764648	11361
True	False	False	False	False	-2891.46166992188	816.859497070313	116.459907531738	0.722729206085205	0.972267687320709	0.559483647346497	78.009521484375	8191
True	False	False	False	False	-2891.26538085938	1331.38513183594	275.067199707031	0.417223364114761	0.831802785396576	0.187175258994102	85.6935501098633	21252
True	False	False	False	False	-2890.74633789063	115.280212402344	141.970169067383	0.786845147609711	0.953589022159576	1	96.890625	12402
True	False	False	False	False	-2886.84033203125	899.864440917969	173.026138305664	0.790484547615051	0.954805672168732	1	85.8974380493164	13400
True	False	False	False	False	-2887.47045898438	1079.46520996094	46.5839614868164	0.752402067184448	0.951893091201782	0.659794867038727	64.523811340332	2710
True	False	False	False	False	-2887.09033203125	1125.4462890625	179.680999755859	0.634850382804871	0.954687476158142	0.39099794626236	79.641975402832	12902
True	False	False	False	False	-2886.58642578125	787.418334960938	123.114753723145	0.634953439235687	0.939977884292603	0.391142964363098	74.4144134521484	8260
True	False	False	False	False	-2886.0849609375	1010.21447753906	130.878753662109	0.752703249454498	0.953311264514923	0.661087512969971	76.1779632568359	8989
True	False	False	False	False	-2885.91796875	1398.65063476563	118.678184509277	0.597054839134216	0.951733767986298	0.342552155256271	132.598129272461	14188
True	False	False	False	False	-2885.45581054688	433.334991455078	181.899276733398	0.578265249729156	0.953155696392059	0.321399927139282	67.4390258789063	11060
True	False	False	False	False	-2885.04907226563	454.533752441406	85.4039306640625	0.802311480045319	0.957111597061157	1	69.4545440673828	5348
True	False	False	False	False	-2885.44873046875	1368.42321777344	107.586769104004	0.486764281988144	0.934655129909515	0.237141504883766	84.7525787353516	8221
True	False	False	False	False	-2885.33715820313	983.910400390625	75.4216537475586	0.675903141498566	0.952790260314941	0.456260055303574	64.6470565795898	4396
True	False	False	False	False	-2884.84521484375	1228.59008789063	124.223899841309	0.74186509847641	0.946032404899597	0.618867516517639	94.2589263916016	10557
True	False	False	False	False	-2883.78344726563	1257.07189941406	138.64274597168	0.748872816562653	0.965531826019287	0.645208597183228	74.9039993286133	9363
True	False	False	False	False	-2882.908203125	599.041259765625	89.8404998779297	0.670226395130157	0.932709872722626	0.446196794509888	61.6913566589355	4997
True	False	False	False	False	-2881.57373046875	682.521606445313	94.2770690917969	0.621523082256317	0.947790384292603	0.372886508703232	66.8705902099609	5684
True	False	False	False	False	-2883.56079101563	863.877197265625	160.825576782227	0.744976580142975	0.951941967010498	0.630175292491913	77.8275833129883	11285
True	False	False	False	False	-2882.189453125	937.735412597656	113.132476806641	0.713493883609772	0.949004113674164	0.535420715808868	74.8725509643555	7637
True	False	False	False	False	-2881.15478515625	634.704772949219	120.896469116211	0.750261783599854	0.952976644039154	0.650830626487732	88.0091705322266	9593
True	False	False	False	False	-2879.93212890625	395.763763427734	89.8404998779297	0.805119872093201	0.955602645874023	1	70.4691390991211	5708
True	False	False	False	False	-2880.13012695313	752.772583007813	93.1679229736328	0.819053888320923	0.968749284744263	1	100.940475463867	8479
True	False	False	False	False	-2879.5263671875	545.929321289063	119.787330627441	0.681443929672241	0.944743990898132	0.466478526592255	61.2037048339844	6610
True	False	False	False	False	-2877.66040039063	1094.56616210938	28.8376903533936	0.735885262489319	0.946757137775421	0.598617315292358	65.4230804443359	1701
True	False	False	False	False	-2878.25830078125	1200.58654785156	139.751892089844	0.466098457574844	0.842064082622528	0.22129288315773	78.0873031616211	9839
True	False	False	False	False	-2871.29516601563	646.774780273438	113.132476806641	0.809218764305115	0.958751022815704	1	74.8627471923828	7636
True	False	False	False	False	-2871.68603515625	1141.99938964844	155.279876708984	0.719287753105164	0.940072655677795	0.550233483314514	82.5500030517578	11557
True	False	False	False	False	-2869.84448242188	213.056747436523	108.695907592773	0.78705221414566	0.946951866149902	1	64.7346954345703	6344
True	False	False	False	False	-2870.67700195313	1313.80444335938	123.114753723145	0.719127774238586	0.952354371547699	0.549812078475952	71.8648681640625	7977
True	False	False	False	False	-2870.65844726563	489.961669921875	178.571853637695	0.789340138435364	0.955545246601105	1	74.8198776245117	12046
True	False	False	False	False	-2869.32495117188	617.647888183594	112.023338317871	0.787644565105438	0.962896168231964	1	67.6732635498047	6835
True	False	False	False	False	-2867.15014648438	940.382873535156	55.4570960998535	0.842206358909607	0.964499771595001	1	67.120002746582	3356
True	False	False	False	False	-2868.19946289063	1386.39599609375	78.7490768432617	0.563279688358307	0.944106340408325	0.305654495954514	85.2816925048828	6055
True	False	False	False	False	-2868.03784179688	1051.72106933594	218.500961303711	0.678924024105072	0.959595561027527	0.461780607700348	91.6751251220703	18060
True	False	False	False	False	-2867.0078125	739.95068359375	138.64274597168	0.687515437602997	0.948956847190857	0.478166908025742	98.5839996337891	12323
True	False	False	False	False	-2865.74047851563	785.708190917969	135.315322875977	0.778218626976013	0.969872891902924	0.825467169284821	74.4754104614258	9086
True	False	False	False	False	-2866.20141601563	1411.90502929688	218.500961303711	0.573542177677155	0.917821168899536	0.316336572170258	142.5126953125	28075
True	False	False	False	False	-2864.150390625	1032.36560058594	148.625015258789	0.744556486606598	0.962827503681183	0.628614366054535	85.2835845947266	11428
True	False	False	False	False	-2864.060546875	120.77808380127	83.1856460571289	0.836992800235748	0.957493424415588	1	91.1333312988281	6835
True	False	False	False	False	-2863.76879882813	173.578140258789	255.102645874023	0.355370163917542	0.817740261554718	0.149457141757011	82.2347793579102	18914
True	False	False	False	False	-2863.7509765625	1338.35876464844	97.6044921875	0.737299859523773	0.969403386116028	0.603246867656708	70.988639831543	6247
True	False	False	False	False	-2862.94458007813	986.517456054688	207.409545898438	0.780513882637024	0.960607826709747	0.853809237480164	84.2727279663086	15759
True	False	False	False	False	-2861.03002929688	919.340576171875	188.554138183594	0.781477868556976	0.951573669910431	0.868022978305817	82.8882369995117	14091
True	False	False	False	False	-2861.1494140625	1009.90783691406	163.043869018555	0.57811826467514	0.951399505138397	0.321240872144699	80.9931945800781	11906
True	False	False	False	False	-2860.34326171875	1170.30029296875	199.645553588867	0.806145071983337	0.960878849029541	1	105.972221374512	19075
True	False	False	False	False	-2860.23120117188	763.160095214844	106.477630615234	0.718682765960693	0.941351234912872	0.54864364862442	70.1041641235352	6730
True	False	False	False	False	-2857.8408203125	464.893463134766	174.135284423828	0.795551776885986	0.958387315273285	1	63.7388534545898	10007
True	False	False	False	False	-2858.74169921875	839.814208984375	171.917007446289	0.742638885974884	0.950560867786407	0.621626198291779	79.8516159057617	12377
True	False	False	False	False	-2859.95361328125	1290.923828125	185.226699829102	0.561905682086945	0.890254437923431	0.304256111383438	77.550895690918	12951
True	False	False	False	False	-2859.83813476563	1214.56066894531	173.026138305664	0.656920969486237	0.94571441411972	0.424041956663132	79.6025619506836	12418
True	False	False	False	False	-2858.28759765625	1254.43408203125	159.716445922852	0.739838838577271	0.930753529071808	0.6118004322052	72.0902786254883	10381
True	False	False	False	False	-2859.45947265625	1367.32434082031	112.023338317871	0.811145603656769	0.964601218700409	1	75	7575
True	False	False	False	False	-2857.5390625	1425.61962890625	18.8554134368896	0.809739828109741	0.949675559997559	1	106.176467895508	1805
True	False	False	False	False	-2856.69091796875	687.503112792969	96.4953460693359	0.775108277797699	0.954608798027039	0.794588387012482	73.3678131103516	6383
True	False	False	False	False	-2854.07592773438	733.353881835938	94.2770690917969	0.578477799892426	0.938073933124542	0.321630090475082	75.6470565795898	6430
True	False	False	False	False	-2853.86303710938	1077.65942382813	137.533599853516	0.782398581504822	0.968038380146027	0.883594453334808	83.1935501098633	10316
True	False	False	False	False	-2850.3662109375	252.414291381836	104.259346008301	0.745750606060028	0.957092642784119	0.63308048248291	70.7978744506836	6655
True	False	False	False	False	-2851.61694335938	406.753356933594	131.987884521484	0.739435315132141	0.955321669578552	0.61041921377182	74.0588226318359	8813
True	False	False	False	False	-2851.44555664063	1146.99890136719	119.787330627441	0.785884737968445	0.958349406719208	1	76.8518524169922	8300
True	False	False	False	False	-2851.30297851563	885.174377441406	141.970169067383	0.775036215782166	0.967305839061737	0.793944418430328	75.8125	9704
True	False	False	False	False	-2850.94799804688	1344.70678710938	79.8582229614258	0.526466608047485	0.947231292724609	0.270503282546997	66.6805572509766	4801
True	False	False	False	False	-2850.6728515625	374.804504394531	179.680999755859	0.676167130470276	0.941586017608643	0.456737786531448	72.9382705688477	11816
True	False	False	False	False	-2850.49194335938	633.653381347656	135.315322875977	0.705158889293671	0.931819975376129	0.515575468540192	86.3688507080078	10537
True	False	False	False	False	-2849.638671875	1452.55212402344	522.405883789063	0.378474682569504	0.921378374099731	0.162926375865936	153.5244140625	72310
True	False	False	False	False	-2847.88330078125	161.72624206543	153.061584472656	0.740749657154083	0.945064187049866	0.614949762821198	75.9420318603516	10480
True	False	False	False	False	-2847.8193359375	658.365661621094	110.914192199707	0.770503282546997	0.948686838150024	0.75791335105896	68.4000015258789	6840
True	False	False	False	False	-2845.69897460938	605.517944335938	116.459907531738	0.809028446674347	0.957141101360321	1	67.7523803710938	7114
True	False	False	False	False	-2845.21264648438	1105.09594726563	261.757507324219	0.758556425571442	0.933055281639099	0.687952697277069	135.902542114258	32073
True	False	False	False	False	-2844.44262695313	198.750076293945	174.135284423828	0.814603447914124	0.959704160690308	1	71.6624221801758	11251
True	False	False	False	False	-2842.29028320313	568.96923828125	134.206176757813	0.823480188846588	0.956785082817078	1	94.6776885986328	11456
True	False	False	False	False	-2844.083984375	1424.77624511719	57.6753807067871	0.534328043460846	0.942461550235748	0.277632147073746	76.538459777832	3980
True	False	False	False	False	-2843.79443359375	942.210571289063	181.899276733398	0.690609216690063	0.950133860111237	0.484336644411087	76.6768264770508	12575
True	False	False	False	False	-2842.3193359375	960.716430664063	102.041061401367	0.708863019943237	0.957141101360321	0.524197518825531	77.9673919677734	7173
True	False	False	False	False	-2842.1826171875	1400.94274902344	158.607299804688	0.806155741214752	0.962004125118256	1	99.3356628417969	14205
True	False	False	False	False	-2839.52001953125	442.689605712891	124.223899841309	0.828619480133057	0.967554450035095	1	79.0267868041992	8851
True	False	False	False	False	-2840.40112304688	714.744812011719	100.931915283203	0.847731947898865	0.965309083461761	1	71.6263732910156	6518
True	False	False	False	False	-2840.10424804688	1317.62939453125	161.934722900391	0.633890867233276	0.952305197715759	0.389651596546173	73.1575317382813	10681
True	False	False	False	False	-2838.015625	1356.45336914063	113.132476806641	0.547510623931885	0.928680837154388	0.290029257535934	64.6176452636719	6591
True	False	False	False	False	-2837.68286132813	245.88102722168	123.114753723145	0.764028012752533	0.958015561103821	0.716808378696442	80.9459457397461	8985
True	False	False	False	False	-2837.07495117188	802.552795410156	169.698715209961	0.733056426048279	0.950618326663971	0.589630365371704	82.0980377197266	12561
True	False	False	False	False	-2833.00244140625	137.725524902344	150.843307495117	0.814773619174957	0.957506716251373	1	77.6617660522461	10562
True	False	False	False	False	-2833.38916015625	744.243408203125	117.569046020508	0.686734616756439	0.959267914295197	0.476633340120316	65.6226425170898	6956
True	False	False	False	False	-2835.91162109375	778.869995117188	123.114753723145	0.719127774238586	0.957242965698242	0.549812078475952	79.2432403564453	8796
True	False	False	False	False	-2834.37451171875	1070.47192382813	180.790130615234	0.780968606472015	0.975121140480042	0.860293686389923	87.0981597900391	14197
True	False	False	False	False	-2834.84130859375	1232.47766113281	179.680999755859	0.712417364120483	0.953178703784943	0.532765328884125	76.2345657348633	12350
True	False	False	False	False	-2833.95703125	1183.93835449219	235.138092041016	0.506462574005127	0.922670900821686	0.253175109624863	89.3584899902344	18944
True	False	False	False	False	-2832.375	155.794860839844	62.1119499206543	0.787172973155975	0.952294647693634	1	69.8928604125977	3914
True	False	False	False	False	-2829.68090820313	171.197708129883	98.7136306762695	0.792926847934723	0.948876082897186	1	82.5842666625977	7350
True	False	False	False	False	-2831.81274414063	850.339172363281	130.878753662109	0.633394658565521	0.930574357509613	0.388958096504211	68.5254211425781	8086
True	False	False	False	False	-2830.94897460938	585.933837890625	97.6044921875	0.741141617298126	0.936053335666656	0.616318583488464	88.9204559326172	7825
True	False	False	False	False	-2830.75561523438	674.564636230469	79.8582229614258	0.844705820083618	0.963794112205505	1	87.3888854980469	6292
True	False	False	False	False	-2830.4375	995.544860839844	181.899276733398	0.744097054004669	0.95314359664917	0.626919984817505	76.7865829467773	12593
True	False	False	False	False	-2830.427734375	1267.11706542969	189.663269042969	0.497846275568008	0.920291364192963	0.246043413877487	78.941520690918	13499
True	False	False	False	False	-2828.87353515625	886.277465820313	47.6931037902832	0.497079223394394	0.921256601810455	0.24541762471199	62.6046524047852	2692
True	False	False	False	False	-2828.833984375	1489.21252441406	118.678184509277	0.778608024120331	0.969339847564697	0.829857766628265	141.112152099609	15099
True	False	False	False	False	-2828.6162109375	1035.05725097656	173.026138305664	0.707799673080444	0.954838156700134	0.52169132232666	82.6025619506836	12886
True	False	False	False	False	-2820.29125976563	386.823486328125	99.8227767944336	0.777396082878113	0.96260392665863	0.816632270812988	66.6555557250977	5999
True	False	False	False	False	-2825.275390625	1207.80297851563	96.4953460693359	0.810468971729279	0.959447026252747	1	71.0229873657227	6179
True	False	False	False	False	-2825.68188476563	1415.92053222656	108.695907592773	0.704862415790558	0.946155846118927	0.514898300170898	77.4285736083984	7588
True	False	False	False	False	-2824.09497070313	408.025207519531	159.716445922852	0.757681429386139	0.95448112487793	0.68370521068573	71.6944427490234	10324
True	False	False	False	False	-2823.12109375	440.661743164063	97.6044921875	0.819784700870514	0.963592112064362	1	66.261360168457	5831
True	False	False	False	False	-2822.736328125	816.365417480469	151.952453613281	0.662661254405975	0.961818158626556	0.433368682861328	78.9708023071289	10819
True	False	False	False	False	-2820.72412109375	967.913146972656	108.695907592773	0.810891211032867	0.948442876338959	1	81.7653045654297	8013
True	False	False	False	False	-2822.078125	1475.04772949219	90.9496383666992	0.753896296024323	0.969654679298401	0.666286945343018	100.451217651367	8237
True	False	False	False	False	-2821.78002929688	1288.57666015625	151.952453613281	0.710832297801971	0.958642601966858	0.528907418251038	82.9197082519531	11360
True	False	False	False	False	-2819.17895507813	1345.37768554688	120.896469116211	0.864753365516663	0.97563648223877	1	68.587158203125	7476
True	False	False	False	False	-2814.19189453125	920.96923828125	217.391815185547	0.67230898141861	0.929801344871521	0.449843049049377	102.137756347656	20019
True	False	False	False	False	-2817.21484375	1133.85107421875	195.208984375	0.689713954925537	0.953691422939301	0.482535779476166	76.9829559326172	13549
True	False	False	False	False	-2813.99926757813	1228.14880371094	51.0205307006836	0.824059367179871	0.957641243934631	1	63.5217399597168	2922
True	False	False	False	False	-2816.873046875	1310.70202636719	170.807861328125	0.744889259338379	0.94731479883194	0.629849970340729	80.4090881347656	12383
True	False	False	False	False	-2815.56201171875	1443.40283203125	158.607299804688	0.734701037406921	0.961923837661743	0.594812333583832	81.0279693603516	11587
True	False	False	False	False	-2811.6962890625	325.437713623047	184.117568969727	0.813853800296783	0.955545246601105	1	73.740966796875	12241
True	False	False	False	False	-2812.88256835938	593.692138671875	143.079315185547	0.662772297859192	0.930225372314453	0.433552443981171	70.829460144043	9137
True	False	False	False	False	-2812.48022460938	780.124755859375	169.698715209961	0.420759439468384	0.900236845016479	0.189502343535423	72.6470565795898	11115
True	False	False	False	False	-2808.10693359375	401.555236816406	41.0382537841797	0.634454965591431	0.950604617595673	0.390442341566086	53.5675659179688	1982
True	False	False	False	False	-2808.35473632813	879.286865234375	89.8404998779297	0.67369681596756	0.959387600421906	0.452302008867264	66.3456802368164	5374
True	False	False	False	False	-2808.06958007813	1090.99865722656	97.6044921875	0.819784700870514	0.957018911838531	1	65.6818161010742	5780
True	False	False	False	False	-2806.94116210938	1490.65612792969	108.695907592773	0.810891211032867	0.958544433116913	1	87.6938781738281	8594
True	False	False	False	False	-2806.52612304688	1034.86950683594	160.825576782227	0.640062093734741	0.963524758815765	0.398433536291122	84.6482772827148	12274
True	False	False	False	False	-2805.96313476563	1520.58959960938	301.686614990234	0.335657089948654	0.91469144821167	0.138484090566635	133.908081054688	36423
True	False	False	False	False	-2805.82080078125	832.341186523438	185.226699829102	0.764744102954865	0.957535147666931	0.720925807952881	74.7125778198242	12477
True	False	False	False	False	-2805.59887695313	664.108032226563	113.132476806641	0.742224454879761	0.948616027832031	0.620144486427307	75.2058792114258	7671
True	False	False	False	False	-2804.93041992188	851.985961914063	33.2742576599121	0.745649039745331	0.94053065776825	0.63269704580307	59.2000007629395	1776
True	False	False	False	False	-2805.1650390625	1061.44787597656	232.919815063477	0.706587970256805	0.923984527587891	0.518866300582886	81.1190490722656	17035
True	False	False	False	False	-2805.70288085938	1467.31506347656	123.114753723145	0.658008396625519	0.952487111091614	0.425783306360245	78.1171188354492	8671
True	False	False	False	False	-2804.72900390625	985.583923339844	79.8582229614258	0.621916890144348	0.952967822551727	0.373404234647751	69.3888854980469	4996
True	False	False	False	False	-2803.08154296875	682.854125976563	124.223899841309	0.814991533756256	0.962641417980194	1	88.4642868041992	9908
True	False	False	False	False	-2801.61767578125	901.115112304688	100.931915283203	0.796130776405334	0.968734562397003	1	71.2857131958008	6487
True	False	False	False	False	-2802.74853515625	1285.10046386719	110.914192199707	0.64491605758667	0.939784169197083	0.405553311109543	73.629997253418	7363
True	False	False	False	False	-2802.26293945313	1180.29357910156	154.17073059082	0.636523544788361	0.959237575531006	0.393362253904343	82.8273391723633	11513
True	False	False	False	False	-2801.69165039063	1413.87414550781	95.3862075805664	0.71159839630127	0.959492325782776	0.53076446056366	66.2674407958984	5699
True	False	False	False	False	-2799.32348632813	1005.13806152344	189.663269042969	0.76875227689743	0.938183546066284	0.745836973190308	79.5380096435547	13601
True	False	False	False	False	-2799.94165039063	1358.73754882813	167.480438232422	0.649725496768951	0.961654186248779	0.41280397772789	77.9205322265625	11766
True	False	False	False	False	-2798.927734375	1330.52221679688	156.389007568359	0.794880867004395	0.959332823753357	1	79.6099319458008	11225
True	False	False	False	False	-2798.65747070313	646.664611816406	116.459907531738	0.786059260368347	0.965185582637787	1	72.8285751342773	7647
True	False	False	False	False	-2797.48803710938	1388.33056640625	131.987884521484	0.767450094223022	0.957340359687805	0.737363755702972	73.3529434204102	8729
True	False	False	False	False	-2796.10791015625	380.159271240234	103.150199890137	0.728902280330658	0.955851256847382	0.577034711837769	60.1290321350098	5592
True	False	False	False	False	-2795.96557617188	942.128173828125	191.881561279297	0.77479499578476	0.951066195964813	0.791807651519775	96.0635833740234	16619
True	False	False	False	False	-2795.06030273438	1219.67919921875	194.099838256836	0.794006049633026	0.950250804424286	1	97.1600036621094	17003
True	False	False	False	False	-2794.54028320313	740.370422363281	145.297592163086	0.576090574264526	0.909534454345703	0.319056659936905	62.2748107910156	8158
True	False	False	False	False	-2793.29614257813	763.387573242188	120.896469116211	0.7624591588974	0.943924427032471	0.708087503910065	64.8348617553711	7067
True	False	False	False	False	-2790.9375	975.092834472656	99.8227767944336	0.777396082878113	0.956959247589111	0.816632270812988	71.0666656494141	6396
True	False	False	False	False	-2793.36108398438	1157.56262207031	167.480438232422	0.730378448963165	0.964805006980896	0.581432998180389	77.185432434082	11655
True	False	False	False	False	-2794.26708984375	1192.12719726563	102.041061401367	0.688737690448761	0.954603731632233	0.480586379766464	81.5543441772461	7503
True	False	False	False	False	-2791.34619140625	1267.44750976563	208.518692016602	0.620609939098358	0.931925177574158	0.371689826250076	89.5478744506836	16835
True	False	False	False	False	-2791.12768554688	1110.52404785156	145.297592163086	0.765121161937714	0.944118440151215	0.723130643367767	85.6793899536133	11224
True	False	False	False	False	-2790.01416015625	1135.93115234375	164.153015136719	0.814018249511719	0.96620124578476	1	89.75	13283
True	False	False	False	False	-2789.86791992188	798.797180175781	151.952453613281	0.647688388824463	0.964488387107849	0.409708291292191	69.5109481811523	9523
True	False	False	False	False	-2787.7236328125	1248.07482910156	95.3862075805664	0.67066764831543	0.951414883136749	0.44696506857872	70.0813980102539	6027
True	False	False	False	False	-2787.7275390625	1419.84484863281	137.533599853516	0.425338327884674	0.919711828231812	0.192546278238297	68.8225784301758	8534
True	False	False	False	False	-2786.98510742188	1084.91345214844	123.114753723145	0.689725339412689	0.938910365104675	0.482558608055115	68.5135116577148	7605
True	False	False	False	False	-2786.56762695313	403.046203613281	174.135284423828	0.822695910930634	0.958971083164215	1	65.0127410888672	10207
True	False	False	False	False	-2785.34497070313	877.945556640625	39.9291114807129	0.393664181232452	0.907994449138641	0.172169864177704	57.1388893127441	2057
True	False	False	False	False	-2784.97705078125	1503.27075195313	226.264953613281	0.434972703456879	0.915354430675507	0.19906684756279	89.5980377197266	18278
True	False	False	False	False	-2784.3759765625	857.396911621094	176.353576660156	0.714804708957672	0.929544985294342	0.538693726062775	78.1069183349609	12419
True	False	False	False	False	-2782.19165039063	907.454772949219	159.716445922852	0.747152209281921	0.948611497879028	0.638441383838654	87.6527786254883	12622
True	False	False	False	False	-2783.21118164063	1036.08764648438	11.0914192199707	0.673765122890472	0.91785192489624	0.452423572540283	60.4000015258789	604
True	False	False	False	False	-2783.03198242188	1369.18664550781	125.333038330078	0.790439307689667	0.951979696750641	1	82.9911499023438	9378
True	False	False	False	False	-2780.23706054688	1445.98718261719	201.863830566406	0.388063877820969	0.877814948558807	0.168724223971367	70.1648330688477	12770
True	False	False	False	False	-2776.97827148438	699.40869140625	189.663269042969	0.698733150959015	0.946631491184235	0.501295566558838	68.9883041381836	11797
True	False	False	False	False	-2774.18188476563	891.701538085938	36.6016845703125	0.820213973522186	0.956876516342163	1	64.9393920898438	2143
True	False	False	False	False	-2775.24096679688	1056.58776855469	96.4953460693359	0.751482903957367	0.953652620315552	0.655898630619049	72.9080429077148	6343
True	False	False	False	False	-2774.43896484375	1324.06237792969	177.462707519531	0.725948393344879	0.951187491416931	0.56847357749939	79.1312484741211	12661
True	False	False	False	False	-2773.84521484375	824.195495605469	135.315322875977	0.395196348428726	0.756448030471802	0.173120379447937	62.1803283691406	7586
True	False	False	False	False	-2773.42993164063	1292.22143554688	171.917007446289	0.68163388967514	0.955049395561218	0.466836243867874	79	12245
True	False	False	False	False	-2773.82275390625	1559.56103515625	742.015991210938	0.185659632086754	0.83629447221756	0.0673222690820694	134.887893676758	90240
True	False	False	False	False	-2772.76953125	990.716979980469	113.132476806641	0.611080229282379	0.939988732337952	0.359513878822327	64.3921585083008	6568
True	False	False	False	False	-2772.40502929688	1038.46533203125	23.2919807434082	0.666415452957153	0.901991903781891	0.439655065536499	63.1428565979004	1326
True	False	False	False	False	-2771.67309570313	1387.685546875	127.551322937012	0.741653442382813	0.961380958557129	0.618118822574615	69.9217376708984	8041
True	False	False	False	False	-2768.93969726563	937.943969726563	56.5662384033203	0.789839804172516	0.960615336894989	1	61.529411315918	3138
True	False	False	False	False	-2771.10815429688	1189.369140625	198.536407470703	0.554376363754272	0.903708755970001	0.296720534563065	80.5530700683594	14419
True	False	False	False	False	-2771.08447265625	1024.39135742188	63.2210922241211	0.770733594894409	0.968193054199219	0.759566485881805	66.2456130981445	3776
True	False	False	False	False	-2768.43603515625	620.353759765625	117.569046020508	0.793545544147491	0.954675555229187	1	72.1320724487305	7646
True	False	False	False	False	-2767.30639648438	757.569580078125	159.716445922852	0.668144762516022	0.954329788684845	0.4426029920578	64.0694427490234	9226
True	False	False	False	False	-2767.90551757813	1246.24694824219	107.586769104004	0.726169049739838	0.963646411895752	0.56910252571106	78.1752548217773	7583
True	False	False	False	False	-2767.5556640625	1416.50036621094	105.36848449707	0.334970712661743	0.886978089809418	0.138110145926476	61.6526298522949	5857
True	False	False	False	False	-2761.0869140625	1006.95776367188	119.787330627441	0.746888160705566	0.956437230110168	0.637421369552612	72.0555572509766	7782
True	False	False	False	False	-2764.26025390625	1545.12829589844	43.256534576416	0.698659062385559	0.957641243934631	0.501135647296906	86.8461532592773	3387
True	False	False	False	False	-2761.3486328125	1210.02221679688	144.188446044922	0.520153701305389	0.91316819190979	0.264912843704224	74.4153823852539	9674
True	False	False	False	False	-2760.45727539063	559.691101074219	171.917007446289	0.777819216251373	0.940252184867859	0.821106195449829	138.316131591797	21439
True	False	False	False	False	-2759.1220703125	961.963256835938	153.061584472656	0.683109402656555	0.957619547843933	0.469631791114807	80.2681121826172	11077
True	False	False	False	False	-2758.51953125	885.604125976563	130.878753662109	0.717649579048157	0.957185924053192	0.545952379703522	65.4237289428711	7720
True	False	False	False	False	-2758.35278320313	1269.7841796875	196.318130493164	0.590851604938507	0.849949538707733	0.335381716489792	81.4293823242188	14413
True	False	False	False	False	-2758.52392578125	1501.46240234375	206.300399780273	0.60251247882843	0.900576770305634	0.34902435541153	104.25806427002	19392
True	False	False	False	False	-2758.30810546875	1076.09436035156	298.359191894531	0.516876339912415	0.949342608451843	0.262055903673172	87.4758377075195	23531
True	False	False	False	False	-2756.90551757813	1129.25	168.589569091797	0.745215535163879	0.954815566539764	0.631068110466003	80.8026351928711	12282
True	False	False	False	False	-2757.88623046875	1553.640625	57.6753807067871	0.730946362018585	0.955277323722839	0.583147346973419	84.1153869628906	4374
True	False	False	False	False	-2757.11401367188	1231.49572753906	138.64274597168	0.495844811201096	0.930649816989899	0.244413629174232	75.7839965820313	9473
True	False	False	False	False	-2756.3291015625	1471.158203125	147.515884399414	0.768738806247711	0.956349074840546	0.745747148990631	72.8872146606445	9694
True	False	False	False	False	-2754.56713867188	918.989013671875	105.36848449707	0.683284997940063	0.958591163158417	0.469966500997543	61.5052642822266	5843
True	False	False	False	False	-2752.20776367188	939.439147949219	70.9850845336914	0.820201992988586	0.959310948848724	1	66.765625	4273
True	False	False	False	False	-2751.08154296875	1329.39404296875	179.680999755859	0.735022723674774	0.955540060997009	0.595839619636536	83.8703689575195	13587
True	False	False	False	False	-2750.0869140625	1158.72424316406	256.211791992188	0.639849424362183	0.921784400939941	0.398126006126404	122.606063842773	28322
True	False	False	False	False	-2746.32495117188	714.002319335938	195.208984375	0.771082043647766	0.968169450759888	0.76209831237793	69.636360168457	12256
True	False	False	False	False	-2748.95263671875	980.109802246094	109.805053710938	0.732440412044525	0.943789005279541	0.587718963623047	68.4444427490234	6776
True	False	False	False	False	-2745.50927734375	1103.63793945313	148.625015258789	0.747713565826416	0.9603191614151	0.640626013278961	81.0373153686523	10859
True	False	False	False	False	-2748.60473632813	1417.74719238281	104.259346008301	0.837473332881927	0.970127999782562	1	67.4468078613281	6340
True	False	False	False	False	-2748.37622070313	1449.123046875	136.424453735352	0.676515161991119	0.934176862239838	0.457368969917297	72.1869888305664	8879
True	False	False	False	False	-2748.35034179688	1295.17932128906	143.079315185547	0.761384785175323	0.966354250907898	0.702335596084595	79.5581359863281	10263
True	False	False	False	False	-2746.09228515625	1366.84045410156	171.917007446289	0.70979243516922	0.952221393585205	0.526409149169922	88.8322601318359	13769
True	False	False	False	False	-2746.33154296875	1527.97387695313	244.01123046875	0.813822686672211	0.955476939678192	1	125.231819152832	27551
True	False	False	False	False	-2743.85278320313	108.932258605957	171.917007446289	0.804226338863373	0.95661062002182	1	79.3741912841797	12303
True	False	False	False	False	-2742.08422851563	1041.05395507813	186.335845947266	0.779502213001251	0.946055591106415	0.840531468391418	83.7202377319336	14065
True	False	False	False	False	-2742.35327148438	1599.41296386719	42.1473922729492	0.668440997600555	0.915639042854309	0.44311136007309	98.6578979492188	3749
True	False	False	False	False	-2742.017578125	1567.87609863281	135.315322875977	0.620702385902405	0.916266083717346	0.371810734272003	109.008193969727	13299
True	False	False	False	False	-2740.68823242188	1488.98547363281	110.914192199707	0.803114473819733	0.966195464134216	1	71.1100006103516	7111
True	False	False	False	False	-2739.85498046875	1015.326171875	131.987884521484	0.712926924228668	0.951364576816559	0.534018695354462	73.7647094726563	8778
True	False	False	False	False	-2739.07250976563	1195.10205078125	130.878753662109	0.781607866287231	0.959413766860962	0.870086967945099	71.6355895996094	8453
True	False	False	False	False	-2739.69677734375	1385.15283203125	148.625015258789	0.782643020153046	0.964607656002045	0.888168036937714	79.2686538696289	10622
True	False	False	False	False	-2739.57177734375	1242.68029785156	166.371292114258	0.695984125137329	0.940650224685669	0.495427757501602	81.0133361816406	12152
True	False	False	False	False	-2735.89526367188	1129.60412597656	80.9673614501953	0.786957621574402	0.954528748989105	1	84.684928894043	6182
True	False	False	False	False	-2730.99609375	1146.43920898438	85.4039306640625	0.71731162071228	0.961875200271606	0.545078694820404	75.5194778442383	5815
True	False	False	False	False	-2731.30078125	1319.59924316406	138.64274597168	0.633401095867157	0.942276418209076	0.38896706700325	80.6320037841797	10079
True	False	False	False	False	-2730.25634765625	1406.13098144531	131.987884521484	0.759082078933716	0.957573533058167	0.690548181533813	70.9411773681641	8442
True	False	False	False	False	-2729.0517578125	1458.89807128906	98.7136306762695	0.759070038795471	0.955588459968567	0.690488159656525	67.4606704711914	6004
True	False	False	False	False	-2727.28442382813	895.33837890625	209.627822875977	0.623911023139954	0.932195901870728	0.376041650772095	63.1428565979004	11934
True	False	False	False	False	-2728.08032226563	1524.92785644531	66.5485153198242	0.541532218456268	0.951923608779907	0.284335851669312	71.9833297729492	4319
True	False	False	False	False	-2728.73046875	1625.41491699219	171.917007446289	0.476410150527954	0.913878321647644	0.229083582758904	115.167739868164	17851
True	False	False	False	False	-2727.80908203125	938.274841308594	100.931915283203	0.559397757053375	0.929649293422699	0.301722437143326	59.6373634338379	5427
True	False	False	False	False	-2726.51708984375	985.208923339844	155.279876708984	0.719287753105164	0.950138688087463	0.550233483314514	75.6214294433594	10587
True	False	False	False	False	-2727.05493164063	1221.66162109375	195.208984375	0.555250585079193	0.901987314224243	0.297584682703018	80.1590881347656	14108
True	False	False	False	False	-2726.13427734375	1119.1875	78.7490768432617	0.729563295841217	0.950505554676056	0.57899397611618	82.2394332885742	5839
True	False	False	False	False	-2722.14477539063	1066.09631347656	201.863830566406	0.516757190227509	0.909342467784882	0.261952608823776	78.2362670898438	14239
True	False	False	False	False	-2717.8359375	1008.65399169922	133.097030639648	0.608065068721771	0.927421689033508	0.355774968862534	71.2083358764648	8545
True	False	False	False	False	-2720.6474609375	1269.40625	140.861022949219	0.70865386724472	0.954391419887543	0.523702561855316	72.3070831298828	9183
True	False	False	False	False	-2719.90380859375	1339.55981445313	184.117568969727	0.787859082221985	0.950770318508148	1	87.5301208496094	14530
True	False	False	False	False	-2719.62744140625	1365.13452148438	129.769607543945	0.50798100233078	0.90815657377243	0.254451841115952	75.9743576049805	8889
True	False	False	False	False	-2719.0166015625	1554.10827636719	107.586769104004	0.812705516815186	0.967100620269775	1	72.7422714233398	7056
True	False	False	False	False	-2718.74536132813	1298.25903320313	134.206176757813	0.724908888339996	0.944689750671387	0.56553328037262	76	9196
True	False	False	False	False	-2718.47021484375	1105.24438476563	110.914192199707	0.81305855512619	0.967590808868408	1	82.2799987792969	8228
True	False	False	False	False	-2717.46557617188	1600.37719726563	295.031768798828	0.453634202480316	0.830904901027679	0.212169259786606	90.8496246337891	24166
True	False	False	False	False	-2716.48779296875	1647.68005371094	72.0942230224609	0.790630877017975	0.948924779891968	1	126.846153259277	8245
True	False	False	False	False	-2714.76879882813	728.914855957031	297.250030517578	0.350069969892502	0.705867350101471	0.146461710333824	73.5	19698
True	False	False	False	False	-2715.048828125	1034.439453125	129.769607543945	0.659582018852234	0.950906693935394	0.428323924541473	71.1794891357422	8328
True	False	False	False	False	-2713.71337890625	1387.12927246094	124.223899841309	0.601188123226166	0.925300300121307	0.34743931889534	68.4821395874023	7670
True	False	False	False	False	-2713.51440429688	920.2080078125	105.36848449707	0.820584774017334	0.960950613021851	1	74.0947341918945	7039
True	False	False	False	False	-2712.49291992188	1172.11157226563	280.612915039063	0.241789802908897	0.7899209856987	0.0917318239808083	73.5810241699219	18616
True	False	False	False	False	-2711.55297851563	1423.26025390625	167.480438232422	0.685113787651062	0.954838156700134	0.473479032516479	84.4304656982422	12749
True	False	False	False	False	-2710.14282226563	961.887390136719	192.990692138672	0.477090984582901	0.861392199993134	0.229606047272682	66.005744934082	11485
True	False	False	False	False	-2710.13916015625	1521.41979980469	150.843307495117	0.666771829128265	0.936714947223663	0.44025981426239	78.9411773681641	10736
True	False	False	False	False	-2707.00561523438	1079.00244140625	166.371292114258	0.626080632209778	0.94648414850235	0.378941357135773	75.4866638183594	11323
True	False	False	False	False	-2709.09399414063	1461.9423828125	164.153015136719	0.671502232551575	0.942012786865234	0.448424458503723	72.3378372192383	10706
True	False	False	False	False	-2708.76123046875	1497.21667480469	186.335845947266	0.680506646633148	0.942892849445343	0.464721083641052	74.8869018554688	12581
True	False	False	False	False	-2705.53735351563	1127.37512207031	56.5662384033203	0.789839804172516	0.949926197528839	1	69.0196075439453	3520
True	False	False	False	False	-2702.685546875	1208.69067382813	123.114753723145	0.785416007041931	0.962540864944458	1	79.0990982055664	8780
True	False	False	False	False	-2704.10913085938	1280.03564453125	110.914192199707	0.837840735912323	0.965472340583801	1	76.1800003051758	7618
True	False	False	False	False	-2701.41528320313	1628.92553710938	76.5307922363281	0.809509754180908	0.963794112205505	1	70.3188400268555	4852
True	False	False	False	False	-2701.537109375	1647.85119628906	63.2210922241211	0.71930193901062	0.952801048755646	0.550270855426788	101.508773803711	5786
True	False	False	False	False	-2698.39721679688	933.947082519531	134.206176757813	0.724908888339996	0.94744348526001	0.56553328037262	71.8099136352539	8689
True	False	False	False	False	-2696.9453125	1037.85949707031	133.097030639648	0.711360454559326	0.959100306034088	0.530186176300049	70.4916687011719	8459
True	False	False	False	False	-2698.908203125	1154.14038085938	141.970169067383	0.648602724075317	0.952797591686249	0.411093205213547	74.78125	9572
True	False	False	False	False	-2698.70190429688	1358.84558105469	33.2742576599121	0.786073088645935	0.948771238327026	1	73.3000030517578	2199
True	False	False	False	False	-2696.20263671875	1002.12548828125	190.772415161133	0.583352267742157	0.929658591747284	0.326963037252426	69.8372116088867	12012
True	False	False	False	False	-2695.5126953125	1323.85400390625	270.630645751953	0.588464975357056	0.921538770198822	0.332673579454422	97.856559753418	23877
True	False	False	False	False	-2695.46411132813	1662.77124023438	273.958068847656	0.60961252450943	0.925878345966339	0.357687264680862	139.834014892578	34539
True	False	False	False	False	-2694.6142578125	1370.83068847656	154.17073059082	0.76451712846756	0.951533854007721	0.719610869884491	83.2374114990234	11570
True	False	False	False	False	-2693.29223632813	765.198486328125	257.320922851563	0.751520931720734	0.954507410526276	0.656058371067047	78.3232727050781	18171
True	False	False	False	False	-2693.87255859375	1118.25805664063	59.8936653137207	0.776787161827087	0.952624559402466	0.810432493686676	67.3333358764648	3636
True	False	False	False	False	-2692.48779296875	1248.34484863281	256.211791992188	0.43233260512352	0.888511180877686	0.197264090180397	80.2554092407227	18539
True	False	False	False	False	-2693.03588867188	1565.26196289063	262.866638183594	0.524481475353241	0.890588462352753	0.268732726573944	84.0928268432617	19930
True	False	False	False	False	-2685.41284179688	1097.10998535156	138.64274597168	0.818826138973236	0.962518155574799	1	72.9120025634766	9114
True	False	False	False	False	-2688.72583007813	1269.9716796875	115.350761413574	0.572012841701508	0.924534678459167	0.314717352390289	74.8269195556641	7782
True	False	False	False	False	-2689.30102539063	1539.33361816406	109.805053710938	0.741141617298126	0.954675555229187	0.616318583488464	79.6565628051758	7886
True	False	False	False	False	-2686.15795898438	1419.77990722656	253.993499755859	0.814059674739838	0.962146162986755	1	95.7729263305664	21932
True	False	False	False	False	-2684.87744140625	1204.41760253906	158.607299804688	0.749334454536438	0.960792183876038	0.647060871124268	81.5454559326172	11661
True	False	False	False	False	-2684.65625	867.985778808594	156.389007568359	0.714476406574249	0.955854713916779	0.537869870662689	64.780143737793	9134
True	False	False	False	False	-2684.18383789063	1140.83264160156	157.498153686523	0.667640328407288	0.938507735729218	0.441739678382874	83.7957763671875	11899
True	False	False	False	False	-2682.16528320313	1345.5673828125	190.772415161133	0.763307452201843	0.964612364768982	0.712753474712372	112.215118408203	19301
True	False	False	False	False	-2681.82543945313	1299.724609375	225.155807495117	0.662734389305115	0.942347049713135	0.433489680290222	96.1625595092773	19521
True	False	False	False	False	-2681.4345703125	1517.68139648438	108.695907592773	0.810891211032867	0.951679229736328	1	77.3775482177734	7583
True	False	False	False	False	-2679.87768554688	1617.98107910156	180.790130615234	0.646581649780273	0.93857216835022	0.408041656017303	73.1472396850586	11923
True	False	False	False	False	-2679.62866210938	1393.71447753906	151.952453613281	0.717893838882446	0.960173785686493	0.546586036682129	74.4014587402344	10193
True	False	False	False	False	-2679.60424804688	1689.716796875	256.211791992188	0.548179030418396	0.938161909580231	0.2906733751297	137.259735107422	31707
True	False	False	False	False	-2678.43994140625	1055.58325195313	157.498153686523	0.540542423725128	0.932973206043243	0.28340482711792	64.7464752197266	9194
True	False	False	False	False	-2675.88818359375	1228.52746582031	165.262145996094	0.676039397716522	0.923819005489349	0.456506609916687	84.4496612548828	12583
True	False	False	False	False	-2676.04736328125	1454.11560058594	187.44499206543	0.643321633338928	0.935592889785767	0.403193235397339	84.236686706543	14236
True	False	False	False	False	-2668.52099609375	889.012817382813	123.114753723145	0.830976963043213	0.961469709873199	1	81.9189224243164	9093
True	False	False	False	False	-2674.28125	942.207397460938	96.4953460693359	0.810468971729279	0.949439883232117	1	91.931037902832	7998
True	False	False	False	False	-2674.091796875	1370.51708984375	90.9496383666992	0.788853049278259	0.9486203789711	1	86.2195129394531	7070
True	False	False	False	False	-2670.57177734375	1474.43627929688	191.881561279297	0.828880786895752	0.957795083522797	1	87.6473999023438	15163
True	False	False	False	False	-2669.78588867188	910.567077636719	125.333038330078	0.790439307689667	0.952595949172974	1	72.5044250488281	8193
True	False	False	False	False	-2669.638671875	975.624816894531	211.846115112305	0.456294119358063	0.885870456695557	0.214090272784233	69.8743438720703	13346
True	False	False	False	False	-2669.09521484375	1318.05114746094	41.0382537841797	0.814018249511719	0.959428310394287	1	66.1621627807617	2448
True	False	False	False	False	-2668.64990234375	1166.07971191406	161.934722900391	0.803017973899841	0.961150467395782	1	76.4520568847656	11162
True	False	False	False	False	-2667.91625976563	1010.17138671875	141.970169067383	0.61912876367569	0.963567852973938	0.369760245084763	68.859375	8814
True	False	False	False	False	-2665.26513671875	1273.63159179688	123.114753723145	0.727117598056793	0.950650691986084	0.57182514667511	81.909912109375	9092
True	False	False	False	False	-2664.28173828125	1191.46899414063	119.787330627441	0.776787161827087	0.962233364582062	0.810432493686676	76.0833358764648	8217
True	False	False	False	False	-2658.58935546875	855.644653320313	161.934722900391	0.65636157989502	0.950423419475555	0.423150688409805	70.0410995483398	10226
True	False	False	False	False	-2659.982421875	1121.65051269531	84.2947845458984	0.707995891571045	0.959447026252747	0.52215188741684	67.2236862182617	5109
True	False	False	False	False	-2661.48120117188	1241.57104492188	93.1679229736328	0.655070722103119	0.944584131240845	0.421105623245239	80.25	6741
True	False	False	False	False	-2663.19287109375	1530.82995605469	148.625015258789	0.845495223999023	0.971449732780457	1	78.7313461303711	10550
True	False	False	False	False	-2662.89331054688	1711.93237304688	104.259346008301	0.754927635192871	0.960092186927795	0.670888781547546	132.265960693359	12433
True	False	False	False	False	-2662.6875	1256.26220703125	54.3479537963867	0.554830074310303	0.928530514240265	0.297168642282486	75.0408172607422	3677
True	False	False	False	False	-2661.23168945313	1222.76342773438	62.1119499206543	0.745300650596619	0.963489770889282	0.631386935710907	68.2142868041992	3820
True	False	False	False	False	-2658.47680664063	1368.20703125	89.8404998779297	0.81622189283371	0.959608733654022	1	69.8271636962891	5656
True	False	False	False	False	-2658.72875976563	1415.04064941406	100.931915283203	0.786033868789673	0.960950613021851	1	70.989013671875	6460
True	False	False	False	False	-2657.99169921875	1588.32409667969	163.043869018555	0.666965067386627	0.942485928535461	0.440588355064392	70.972785949707	10433
True	False	False	False	False	-2657.3017578125	1096.02111816406	140.861022949219	0.734058856964111	0.958758771419525	0.592774868011475	75.2834625244141	9561
True	False	False	False	False	-2653.20971679688	1289.19055175781	80.9673614501953	0.702271580696106	0.956322252750397	0.509057402610779	69.9041061401367	5103
True	False	False	False	False	-2656.77099609375	1643.15148925781	180.790130615234	0.723366975784302	0.951983511447906	0.561237752437592	81.9079742431641	13351
True	False	False	False	False	-2655.59545898438	1338.16320800781	226.264953613281	0.287510097026825	0.787000894546509	0.113463178277016	77.7401962280273	15859
True	False	False	False	False	-2652.66552734375	1549.07153320313	146.40673828125	0.684889554977417	0.95607990026474	0.47304567694664	68.3333358764648	9020
[truncated: 19,128 more rows]
