# Supplementary material for: Gene Delivery Mediated by Backbone-Degradable RAFT Copolymers
Source: Biomacromolecules. 2026 Feb 12;27(3):1846–56. doi: 10.1021/acs.biomac.5c01662 (PMC12977016; doi:10.1021/acs.biomac.5c01662)
Supplement: Supplementary file 2 [file bm5c01662_si_002.zip › Celigo Raw Data/Object (Cell)-Level Data/Blue/7-15-2024-9-10-53-PM_object_C7.csv]

Plate ID	PM_2024_07_15_PPP41-45_NP_5_10_20_PEIpro_200ngwell_U2OS_6k_Plate2
Plate Name
Plate Description
Scan ID	7/15/2024 9:10:53 PM
Scan Description
Scan Result ID	7/15/2024 9:10:53 PM
Scan Result Description
Software Version	5.1.0.0
Experiment Name
Application Name	Target 1
Plate Type	96-Well BD Falcon™ 353072 Plate
Acquisition Start/End Times	7/15/2024 9:10:53 PM - 7/15/2024 9:12:42 PM
Analysis Start Time	7/15/2024 9:10:53 PM
User ID	Local Administrator
Scan Area Object-Level Data CSV Report
Row	C
Column	7
Total	Class 1	Class 2	Class 3	Class 4	X Position (µm)	Y Position (µm)	Target 1: Area (µm²)	Target 1: Form Factor	Target 1: Smoothness	Target 1: Aspect Ratio	Target 1: Mean Intensity	Target 1: Integrated Intensity
True	False	False	False	False	-2000.32092285156	-2981.73193359375	128.660461425781	0.751520931720734	0.952354371547699	0.656058371067047	124.827583312988	14480
True	False	False	False	False	-2029.26684570313	-2966.1015625	133.097030639648	0.653364658355713	0.88839715719223	0.418427079916	165.433334350586	19852
True	False	False	False	False	-2059.26293945313	-2937.7685546875	210.736968994141	0.683284997940063	0.940002739429474	0.469966500997543	136.521057128906	25939
True	False	False	False	False	-2112.48779296875	-2931.1982421875	11.0914192199707	0.55325049161911	0.915458858013153	0.295611768960953	135.600006103516	1356
True	False	False	False	False	-2140.4072265625	-2897.94409179688	28.8376903533936	0.534328043460846	0.908815920352936	0.277632147073746	102.730766296387	2671
True	False	False	False	False	-2170.56762695313	-2874.94165039063	73.203369140625	0.340475231409073	0.906345784664154	0.141124188899994	111.106063842773	7333
True	False	False	False	False	-2180.88256835938	-2844.748046875	100.931915283203	0.743680894374847	0.963625371456146	0.625396072864532	106.758239746094	9715
True	False	False	False	False	-2217.43310546875	-2838.52026367188	18.8554134368896	0.356326878070831	0.794509828090668	0.150001466274261	120.35294342041	2046
True	False	False	False	False	-2236.59765625	-2822.53515625	29.9468326568604	0.624239027500153	0.945348680019379	0.376477956771851	125.592590332031	3391
True	False	False	False	False	-2257.49731445313	-2805.34375	76.5307922363281	0.459158450365067	0.892180323600769	0.216174513101578	128.826080322266	8889
True	False	False	False	False	-2217.80395507813	-2804.38696289063	217.391815185547	0.580944359302521	0.937120914459229	0.324315339326859	121.561225891113	23826
True	False	False	False	False	-2305.90795898438	-2761.31640625	9.98227787017822	0.557533979415894	0.906113982200623	0.29985499382019	128.555557250977	1157
True	False	False	False	False	-2268.86889648438	-2761.22802734375	108.695907592773	0.65948212146759	0.95994633436203	0.428161919116974	83.7346954345703	8206
True	False	False	False	False	-2241.75024414063	-2757.80493164063	368.235137939453	0.374855428934097	0.798103094100952	0.160770654678345	130.834335327148	43437
True	False	False	False	False	-2277.36181640625	-2721.34008789063	177.462707519531	0.614238917827606	0.942876160144806	0.363488018512726	83.8312530517578	13413
True	False	False	False	False	-2305.30688476563	-2719.30151367188	324.978576660156	0.357410252094269	0.850426137447357	0.150619223713875	97.3788375854492	28532
True	False	False	False	False	-2327.21044921875	-2687.62231445313	165.262145996094	0.395916610956192	0.877420961856842	0.173568412661552	101.134231567383	15069
True	False	False	False	False	-2374.35961914063	-2645.29809570313	188.554138183594	0.503880321979523	0.928552031517029	0.251017779111862	92.7882385253906	15774
True	False	False	False	False	-2401.53247070313	-2614.44750976563	248.447799682617	0.489388912916183	0.908054947853088	0.239223226904869	133.620529174805	29931
True	False	False	False	False	-2442.48803710938	-2572.1591796875	120.896469116211	0.623512804508209	0.945485174655914	0.37551286816597	96.587158203125	10528
True	False	False	False	False	-2465.81713867188	-2541.7939453125	180.790130615234	0.763404786586761	0.956998109817505	0.713296294212341	143.2392578125	23348
True	False	False	False	False	-2492.25	-2498.26733398438	126.442184448242	0.71930193901062	0.958389520645142	0.550270855426788	83.184211730957	9483
True	False	False	False	False	-2516.15283203125	-2471.90356445313	181.899276733398	0.684514880180359	0.92583703994751	0.472323328256607	116.786582946777	19153
True	False	False	False	False	-2543.662109375	-2450.37353515625	157.498153686523	0.747158110141754	0.951365888118744	0.638464152812958	153.049301147461	21733
True	False	False	False	False	-2566.18139648438	-2403.56909179688	180.790130615234	0.716814994812012	0.947427690029144	0.543800354003906	110.03067779541	17935
True	False	False	False	False	-2627.6181640625	-2332.3203125	288.376892089844	0.584431529045105	0.900422275066376	0.328158408403397	160.565383911133	41747
True	False	False	False	False	-2624.25634765625	-2311.43334960938	94.2770690917969	0.781477868556976	0.943129003047943	0.868022978305817	162.988235473633	13854
True	False	False	False	False	-2640.2529296875	-2309.95654296875	259.539215087891	0.577527642250061	0.904016137123108	0.320602834224701	130.465805053711	30529
True	False	False	False	False	-2680.17724609375	-2258.1005859375	227.374099731445	0.517909646034241	0.858645081520081	0.262953370809555	132.229263305664	27107
True	False	False	False	False	-2723.61645507813	-2215.41333007813	92.0587844848633	0.580588161945343	0.935113966464996	0.323925852775574	70.4939727783203	5851
True	False	False	False	False	-2739.56127929688	-2165.81469726563	331.633453369141	0.379539459943771	0.747930526733398	0.163563936948776	131.605346679688	39350
True	False	False	False	False	-2771.48168945313	-2130.64916992188	55.4570960998535	0.557995200157166	0.919885873794556	0.300315916538239	84.5	4225
True	False	False	False	False	-2784.681640625	-2109.21948242188	119.787330627441	0.764188587665558	0.947144269943237	0.717723667621613	142.740737915039	15416
True	False	False	False	False	-2810.12060546875	-2080.91577148438	175.244430541992	0.723530352115631	0.946329534053802	0.56168931722641	101.291137695313	16004
True	False	False	False	False	-2811.97094726563	-2055.74487304688	222.937530517578	0.543305337429047	0.863293051719666	0.286011844873428	123.781097412109	24880
True	False	False	False	False	-2850.892578125	-2027.44982910156	26.6194076538086	0.800168573856354	0.957896709442139	1	59.9166679382324	1438
True	False	False	False	False	-2857.107421875	-2005.23400878906	124.223899841309	0.774550676345825	0.9507737159729	0.789673984050751	90.7232131958008	10161
True	False	False	False	False	-2869.87646484375	-1957.21716308594	189.663269042969	0.698733150959015	0.950513899326324	0.501295566558838	175.701751708984	30045
True	False	False	False	False	-2911.34692382813	-1936.50085449219	36.6016845703125	0.762958765029907	0.945348680019379	0.710821986198425	69.4848480224609	2293
True	False	False	False	False	-2893.12036132813	-1924.27233886719	306.123168945313	0.513507604598999	0.914990127086639	0.259150743484497	149.257247924805	41195
True	False	False	False	False	-2877.74682617188	-1939.0029296875	123.114753723145	0.821221113204956	0.954942405223846	1	135.558563232422	15047
True	False	False	False	False	-2857.49682617188	-1991.02563476563	52.1296730041504	0.791674017906189	0.953352153301239	1	67.361701965332	3166
True	False	False	False	False	-2837.3203125	-1968.72497558594	198.536407470703	0.784225523471832	0.949881255626678	0.925594568252563	110.530723571777	19785
True	False	False	False	False	-2854.46459960938	-1945.00610351563	144.188446044922	0.571692943572998	0.92209655046463	0.314379900693893	85.3538436889648	11096
True	False	False	False	False	-2832.48681640625	-2013.13659667969	280.612915039063	0.594764113426208	0.941437184810638	0.339881718158722	128.814224243164	32590
True	False	False	False	False	-2829.55102539063	-1930.28601074219	290.595184326172	0.585123360157013	0.943041384220123	0.328927427530289	99.5457992553711	26081
True	False	False	False	False	-2828.61840820313	-2037.74548339844	209.627822875977	0.701565146446228	0.939159274101257	0.507488310337067	159.534393310547	30152
True	False	False	False	False	-2804.80493164063	-2002.44995117188	107.586769104004	0.697669982910156	0.948289394378662	0.499009877443314	76.206184387207	7392
True	False	False	False	False	-2827.82080078125	-1990.8349609375	198.536407470703	0.689600467681885	0.942245423793793	0.482308328151703	96.8715057373047	17340
True	False	False	False	False	-2819.17944335938	-1961.552734375	15.5279874801636	0.717676758766174	0.928345501422882	0.546022891998291	59.4285697937012	832
True	False	False	False	False	-2802.24536132813	-1919.10925292969	215.173538208008	0.670816242694855	0.955956816673279	0.447224259376526	101.829895019531	19755
True	False	False	False	False	-2788.81982421875	-2071.1865234375	135.315322875977	0.808103084564209	0.963757157325745	1	92.4918060302734	11284
True	False	False	False	False	-2787.79760742188	-2030.77453613281	130.878753662109	0.682038903236389	0.960111200809479	0.467600554227829	66.7118606567383	7872
True	False	False	False	False	-2788.3544921875	-1999.13952636719	13.3097038269043	0.769369602203369	0.941614151000977	0.75	64.9166641235352	779
True	False	False	False	False	-2787.77319335938	-2006.63452148438	109.805053710938	0.819165587425232	0.963398873806	1	70.1414108276367	6944
True	False	False	False	False	-2782.37524414063	-2087.625	136.424453735352	0.756108999252319	0.946762561798096	0.676289081573486	102.130081176758	12562
True	False	False	False	False	-2780.54541015625	-2050.10717773438	156.389007568359	0.682009041309357	0.953370094299316	0.467544049024582	73.0212783813477	10296
True	False	False	False	False	-2770.10400390625	-2110.31762695313	88.7313537597656	0.598902344703674	0.958391427993774	0.344725489616394	74.4625015258789	5957
True	False	False	False	False	-2767.38940429688	-1978.46704101563	169.698715209961	0.402518272399902	0.918052315711975	0.177710339426994	86.8692779541016	13291
True	False	False	False	False	-2767.95654296875	-1944.16784667969	230.701522827148	0.801323413848877	0.952596306800842	1	89.4086532592773	18597
True	False	False	False	False	-2766.60571289063	-1899.43334960938	206.300399780273	0.630834400653839	0.934163272380829	0.385408341884613	75.6935501098633	14079
True	False	False	False	False	-2762.20751953125	-2147.55249023438	268.412353515625	0.557743549346924	0.921284258365631	0.300064325332642	155.950408935547	37740
True	False	False	False	False	-2748.37353515625	-2122.05615234375	250.666076660156	0.674884915351868	0.922125577926636	0.454425871372223	104.473449707031	23611
True	False	False	False	False	-2753.9892578125	-1979.95397949219	88.7313537597656	0.780051290988922	0.940355241298676	0.847558856010437	167.125	13370
True	False	False	False	False	-2742.63452148438	-1935.53515625	195.208984375	0.725498676300049	0.951911628246307	0.567197144031525	83.176139831543	14639
True	False	False	False	False	-2738.78198242188	-2064.2333984375	173.026138305664	0.723823487758636	0.943050265312195	0.562501490116119	65.5512847900391	10226
True	False	False	False	False	-2734.97534179688	-2012.56127929688	218.500961303711	0.743613541126251	0.962466716766357	0.625150442123413	68.6497497558594	13524
True	False	False	False	False	-2732.85913085938	-1973.32934570313	113.132476806641	0.795443058013916	0.955311119556427	1	84.1568603515625	8584
True	False	False	False	False	-2726.10131835938	-2193.06030273438	13.3097038269043	0.66390061378479	0.925560414791107	0.435427129268646	52.5	630
True	False	False	False	False	-2714.46606445313	-2138.94506835938	311.668884277344	0.686904311180115	0.94410640001297	0.47696578502655	94.7580108642578	26627
True	False	False	False	False	-2723.03125	-2051.95556640625	107.586769104004	0.660145282745361	0.946764230728149	0.429239451885223	67.7525787353516	6572
True	False	False	False	False	-2719.6728515625	-1948.15026855469	222.937530517578	0.600229501724243	0.921749472618103	0.346297830343246	89.2189025878906	17933
True	False	False	False	False	-2717.14453125	-2102.076171875	131.987884521484	0.832409501075745	0.961267530918121	1	171.697479248047	20432
True	False	False	False	False	-2708.33203125	-2087.01220703125	336.070007324219	0.587178826332092	0.907290458679199	0.331225544214249	91.9174880981445	27851
True	False	False	False	False	-2715.4267578125	-1967.47546386719	94.2770690917969	0.817713499069214	0.95036518573761	1	84.5999984741211	7191
True	False	False	False	False	-2714.06298828125	-1907.57836914063	157.498153686523	0.712582767009735	0.952504515647888	0.533171415328979	79.3309860229492	11265
True	False	False	False	False	-2705.36474609375	-2012.97595214844	354.925415039063	0.616402626037598	0.915334343910217	0.366245150566101	83.5749969482422	26744
True	False	False	False	False	-2704.6044921875	-1987.29541015625	208.518692016602	0.40340319275856	0.828843593597412	0.178270488977432	79.1808547973633	14886
True	False	False	False	False	-2698.353515625	-2223.74682617188	427.019653320313	0.376242369413376	0.855093002319336	0.161594673991203	152.436370849609	58688
True	False	False	False	False	-2680.44873046875	-2230.228515625	102.041061401367	0.819654762744904	0.964395225048065	1	164.25	15111
True	False	False	False	False	-2696.42846679688	-1942.56115722656	169.698715209961	0.638602256774902	0.919789612293243	0.396329522132874	86.3137283325195	13206
True	False	False	False	False	-2683.16455078125	-2189.80151367188	273.958068847656	0.724452555179596	0.968340933322906	0.564253985881805	78.1295547485352	19298
True	False	False	False	False	-2683.12060546875	-2064.56079101563	341.61572265625	0.642776131629944	0.91506439447403	0.402390688657761	74.9902572631836	23097
True	False	False	False	False	-2682.13793945313	-1967.84924316406	153.061584472656	0.814504623413086	0.961122155189514	1	87.601448059082	12089
True	False	False	False	False	-2681.07080078125	-1922.39929199219	135.315322875977	0.73089987039566	0.947534382343292	0.583006620407104	86.2868881225586	10527
True	False	False	False	False	-2667.4482421875	-2296.31176757813	13.3097038269043	0.66390061378479	0.935661971569061	0.435427129268646	57	684
True	False	False	False	False	-2656.6884765625	-2282.05419921875	326.087738037109	0.310652881860733	0.755524158477783	0.125192821025848	113.608840942383	33401
True	False	False	False	False	-2663.56860351563	-2235.51513671875	204.082122802734	0.784656643867493	0.964630126953125	0.940379023551941	90.3369598388672	16622
True	False	False	False	False	-2624.86376953125	-2208.48193359375	242.902084350586	0.65601259469986	0.913519859313965	0.422596216201782	71.2694091796875	15608
True	False	False	False	False	-2659.47094726563	-2145.56518554688	372.671691894531	0.789884388446808	0.960739850997925	1	81.3690490722656	27340
True	False	False	False	False	-2645.77001953125	-2121.9892578125	144.188446044922	0.740460157394409	0.957224071025848	0.613943874835968	58.6076927185059	7619
True	False	False	False	False	-2646.99877929688	-2053.70068359375	227.374099731445	0.722831547260284	0.951431334018707	0.559764266014099	76.3902435302734	15660
True	False	False	False	False	-2660.67578125	-2033.87097167969	127.551322937012	0.725611567497253	0.949568450450897	0.5675168633461	77.5739135742188	8921
True	False	False	False	False	-2645.51391601563	-1990.353515625	372.671691894531	0.593782186508179	0.955531299114227	0.338745176792145	85.7410736083984	28809
True	False	False	False	False	-2659.4580078125	-1906.08557128906	297.250030517578	0.557852745056152	0.949623942375183	0.300173431634903	90.1716384887695	24166
True	False	False	False	False	-2652.59497070313	-1951.82556152344	168.589569091797	0.580638408660889	0.943661749362946	0.323980778455734	85.7697372436523	13037
True	False	False	False	False	-2646.01123046875	-1924.50598144531	140.861022949219	0.674918293952942	0.940373599529266	0.454485684633255	80.9448852539063	10280
True	False	False	False	False	-2641.28295898438	-2082.43798828125	303.904907226563	0.708783745765686	0.935609936714172	0.524009764194489	91.8649597167969	25171
True	False	False	False	False	-2628.01806640625	-2024.84936523438	199.645553588867	0.757985770702362	0.959954738616943	0.685172200202942	71.3277740478516	12839
True	False	False	False	False	-2634.63403320313	-1917.40588378906	31.0559749603271	0.838463246822357	0.960098087787628	1	65.6428604125977	1838
True	False	False	False	False	-2625.76977539063	-2120.61401367188	134.206176757813	0.672323405742645	0.95697420835495	0.449868470430374	53.5537185668945	6480
True	False	False	False	False	-2623.24145507813	-2156.51293945313	228.483245849609	0.545778214931488	0.943166255950928	0.288366943597794	67.3689346313477	13878
True	False	False	False	False	-2614.15478515625	-2322.13696289063	63.2210922241211	0.758609592914581	0.951528549194336	0.688213586807251	94.9473648071289	5412
True	False	False	False	False	-2601.87670898438	-2307.30688476563	109.805053710938	0.772047638893127	0.952095925807953	0.769319832324982	154.232330322266	15269
True	False	False	False	False	-2613.75244140625	-2247.01171875	207.409545898438	0.641437649726868	0.950239717960358	0.400431662797928	73.4652404785156	13738
True	False	False	False	False	-2610.49829101563	-1947.37231445313	174.135284423828	0.795551776885986	0.947949707508087	1	86.9745254516602	13655
True	False	False	False	False	-2597.55249023438	-1921.74072265625	141.970169067383	0.795358955860138	0.966879963874817	1	74.34375	9516
True	False	False	False	False	-2597.3388671875	-2373.1181640625	425.910522460938	0.473868817090988	0.899810433387756	0.22714239358902	156.55989074707	60119
True	False	False	False	False	-2560.61840820313	-2373.34716796875	106.477630615234	0.69047749042511	0.923873722553253	0.484070807695389	133.55207824707	12821
True	False	False	False	False	-2582.39770507813	-2271.826171875	211.846115112305	0.748496413230896	0.947662174701691	0.64370995759964	133.727752685547	25542
True	False	False	False	False	-2595.72778320313	-2132.04223632813	159.716445922852	0.811793208122253	0.95744389295578	1	66.5416641235352	9582
True	False	False	False	False	-2595.8193359375	-2096.75439453125	326.087738037109	0.373192638158798	0.756117522716522	0.159786105155945	86.7687072753906	25510
True	False	False	False	False	-2593.67114257813	-1993.14208984375	231.810668945313	0.795587122440338	0.955983698368073	1	73.2679443359375	15313
True	False	False	False	False	-2591.68359375	-2229.73022460938	190.772415161133	0.805555999279022	0.951176822185516	1	71.3372116088867	12270
True	False	False	False	False	-2587.92529296875	-2189.91333007813	225.155807495117	0.795522391796112	0.955992102622986	1	66.6009826660156	13520
True	False	False	False	False	-2584.29321289063	-2058.82592773438	249.556930541992	0.757058560848236	0.958617568016052	0.680734992027283	68.5466690063477	15423
True	False	False	False	False	-2587.3095703125	-2024.39477539063	250.666076660156	0.669864416122437	0.960191309452057	0.445568263530731	77.4424743652344	17502
True	False	False	False	False	-2582.15576171875	-1902.3623046875	222.937530517578	0.540116012096405	0.966930508613586	0.283004730939865	91.1243743896484	18316
True	False	False	False	False	-2579.75805664063	-2168.46337890625	156.389007568359	0.697959661483765	0.949806392192841	0.499630570411682	73.7092208862305	10393
True	False	False	False	False	-2578.3203125	-2324.40698242188	348.270568847656	0.311390548944473	0.774271488189697	0.125575467944145	125.226112365723	39321
True	False	False	False	False	-2554.662109375	-2249.923828125	242.902084350586	0.816911041736603	0.961223840713501	1	64.3652954101563	14096
True	False	False	False	False	-2574.84619140625	-2121.41967773438	185.226699829102	0.521174430847168	0.892722964286804	0.265808880329132	85.5868301391602	14293
True	False	False	False	False	-2576.22143554688	-1917.18176269531	114.241622924805	0.771086752414703	0.952498853206635	0.762132465839386	85.5631103515625	8813
True	False	False	False	False	-2573.74267578125	-1938.35168457031	166.371292114258	0.728411257266998	0.950740873813629	0.575589895248413	84.3866653442383	12658
True	False	False	False	False	-2567.58642578125	-2212.40625	128.660461425781	0.393423616886139	0.781574428081512	0.172020927071571	131.922409057617	15303
True	False	False	False	False	-2555.3994140625	-2142.94482421875	158.607299804688	0.741963624954224	0.954738676548004	0.619216978549957	67.363639831543	9633
True	False	False	False	False	-2556.4619140625	-1971.86633300781	236.24723815918	0.636064112186432	0.908997714519501	0.392710953950882	105.704223632813	22515
True	False	False	False	False	-2550.2255859375	-2426.099609375	348.270568847656	0.451377332210541	0.834153652191162	0.21055006980896	132.248413085938	41526
True	False	False	False	False	-2546.24072265625	-2377.46533203125	77.6399383544922	0.68638277053833	0.90962141752243	0.475945204496384	144.600006103516	10122
True	False	False	False	False	-2548.52026367188	-2179.52978515625	73.203369140625	0.774313688278198	0.95063704252243	0.787631273269653	96.7121200561523	6383
True	False	False	False	False	-2535.41088867188	-2176.55224609375	161.934722900391	0.668578684329987	0.956331372261047	0.443348050117493	96.9726028442383	14158
True	False	False	False	False	-2549.6337890625	-2021.05407714844	184.117568969727	0.780480980873108	0.95691454410553	0.853353500366211	72.6084365844727	12053
True	False	False	False	False	-2541.65283203125	-2049.62109375	229.592376708984	0.756795763969421	0.964653551578522	0.679494857788086	69.4154586791992	14369
True	False	False	False	False	-2530.37060546875	-1944.37231445313	214.064392089844	0.680519461631775	0.957199692726135	0.46474501490593	89.0103607177734	17179
True	False	False	False	False	-2529.99658203125	-2315.84497070313	123.114753723145	0.708051383495331	0.961592078208923	0.522282242774963	75.3063049316406	8359
True	False	False	False	False	-2528.43627929688	-2116.22436523438	244.01123046875	0.746148228645325	0.94784140586853	0.634588003158569	78.0318145751953	17167
True	False	False	False	False	-2526.33154296875	-2450.65551757813	200.754699707031	0.66173928976059	0.959460079669952	0.431847929954529	107.872924804688	19525
True	False	False	False	False	-2519.19653320313	-2379.90405273438	228.483245849609	0.738312065601349	0.948441624641418	0.606618344783783	94.4563140869141	19458
True	False	False	False	False	-2513.49340820313	-2280.607421875	303.904907226563	0.766748189926147	0.945310771465302	0.732956647872925	112.872261047363	30927
True	False	False	False	False	-2520.73071289063	-2035.94018554688	138.64274597168	0.797355175018311	0.958162069320679	1	76.0240020751953	9503
True	False	False	False	False	-2520.35400390625	-2069.01538085938	240.683807373047	0.689893245697021	0.948015987873077	0.482895314693451	73.2580642700195	15897
True	False	False	False	False	-2520.05590820313	-1987.78771972656	9.98227787017822	0.687235474586487	0.9244145154953	0.47761595249176	52.3333320617676	471
True	False	False	False	False	-2513.5625	-1920.38073730469	24.401123046875	0.760120630264282	0.941173493862152	0.695777595043182	74.8181838989258	1646
True	False	False	False	False	-2512.560546875	-2340.2353515625	343.834014892578	0.745562314987183	0.947537899017334	0.632370114326477	83.4000015258789	25854
True	False	False	False	False	-2507.44897460938	-2228.23217773438	257.320922851563	0.705485999584198	0.952167212963104	0.516324877738953	77.2715530395508	17927
True	False	False	False	False	-2506.0068359375	-2144.64379882813	199.645553588867	0.462399274110794	0.874568045139313	0.218552485108376	65.5999984741211	11808
True	False	False	False	False	-2511.70556640625	-2005.64245605469	197.427261352539	0.852836906909943	0.972658514976501	1	71.8089904785156	12782
True	False	False	False	False	-2508.07495117188	-1903.35485839844	143.079315185547	0.601829290390015	0.96593827009201	0.348205506801605	80.1472854614258	10339
True	False	False	False	False	-2501.36352539063	-2179.021484375	224.046676635742	0.723975896835327	0.951706826686859	0.562924921512604	77.8217849731445	15720
True	False	False	False	False	-2500.1083984375	-2029.01025390625	175.244430541992	0.800619006156921	0.958387315273285	1	68.1075973510742	10761
True	False	False	False	False	-2501.01342773438	-1919.60913085938	110.914192199707	0.803114473819733	0.955235242843628	1	171.270004272461	17127
True	False	False	False	False	-2495.63159179688	-2481.923828125	153.061584472656	0.661188185214996	0.954101085662842	0.430943071842194	75.2318878173828	10382
True	False	False	False	False	-2495.04858398438	-2438.02563476563	268.412353515625	0.763469576835632	0.957516729831696	0.713658273220062	69.5909118652344	16841
True	False	False	False	False	-2495.3115234375	-2159.11108398438	108.695907592773	0.685513734817505	0.952595949172974	0.474253714084625	63.5612258911133	6229
True	False	False	False	False	-2494.65795898438	-2076.57739257813	435.892791748047	0.293395787477493	0.831555187702179	0.116396836936474	78.0559768676758	30676
True	False	False	False	False	-2485.38061523438	-1932.31433105469	163.043869018555	0.675748467445374	0.964483261108398	0.455980658531189	78.3877563476563	11523
True	False	False	False	False	-2482.17797851563	-2006.60852050781	35.4925422668457	0.77162778377533	0.95752477645874	0.766141414642334	46.78125	1497
True	False	False	False	False	-2481.82958984375	-2521.06616210938	59.8936653137207	0.594013333320618	0.942296743392944	0.339012265205383	46.6111106872559	2517
True	False	False	False	False	-2450.00219726563	-2494.69018554688	137.533599853516	0.762256264686584	0.963690519332886	0.706988096237183	64.75	8029
True	False	False	False	False	-2466.87548828125	-2408.02465820313	215.173538208008	0.709267497062683	0.96098119020462	0.525157570838928	69.6907196044922	13520
True	False	False	False	False	-2472.31811523438	-2311.783203125	226.264953613281	0.792634010314941	0.961533904075623	1	75.5490188598633	15412
True	False	False	False	False	-2481.08715820313	-2119.96826171875	125.333038330078	0.790439307689667	0.95470005273819	1	78.3008880615234	8848
True	False	False	False	False	-2481.59545898438	-1910.03991699219	114.241622924805	0.793618381023407	0.961557626724243	1	80.0291290283203	8243
True	False	False	False	False	-2480.85522460938	-1983.46118164063	221.828384399414	0.652940273284912	0.945682227611542	0.417765080928802	79.5500030517578	15910
True	False	False	False	False	-2473.17456054688	-2269.38452148438	135.315322875977	0.664254069328308	0.943333804607391	0.436017215251923	70.2868881225586	8575
True	False	False	False	False	-2471.76391601563	-2209.595703125	236.24723815918	0.697639882564545	0.956291496753693	0.498945444822311	86.1455383300781	18349
True	False	False	False	False	-2472.396484375	-2190.890625	196.318130493164	0.693632781505585	0.949910879135132	0.490515530109406	69.3050842285156	12267
True	False	False	False	False	-2468.923828125	-2022.33459472656	77.6399383544922	0.80919873714447	0.956738173961639	1	61.271427154541	4289
True	False	False	False	False	-2468.5361328125	-2349.2421875	184.117568969727	0.841156661510468	0.956596493721008	1	73.6987915039063	12234
True	False	False	False	False	-2467.0146484375	-2240.95727539063	212.955261230469	0.710245251655579	0.944631099700928	0.527493894100189	78.9375	15156
True	False	False	False	False	-2468.51953125	-2040.25939941406	146.40673828125	0.762958765029907	0.948963642120361	0.710821986198425	65.9166641235352	8701
True	False	False	False	False	-2462.02001953125	-2004.46911621094	95.3862075805664	0.766198992729187	0.948180556297302	0.729580998420715	48.0930213928223	4136
True	False	False	False	False	-2460.20751953125	-2097.07739257813	289.486053466797	0.51322740316391	0.941068291664124	0.258910536766052	77.6590042114258	20269
True	False	False	False	False	-2458.43408203125	-2480.05517578125	96.4953460693359	0.74201226234436	0.925997257232666	0.619389593601227	140.367813110352	12212
True	False	False	False	False	-2445.2353515625	-2363.572265625	170.807861328125	0.772800981998444	0.946277976036072	0.775180578231812	74.0844192504883	11409
True	False	False	False	False	-2458.330078125	-2138.86645507813	156.389007568359	0.724425494670868	0.946976244449615	0.564178287982941	74.9007110595703	10561
True	False	False	False	False	-2453.93237304688	-1974.28369140625	206.300399780273	0.807559549808502	0.968313038349152	1	76.7204284667969	14270
True	False	False	False	False	-2447.787109375	-2278.8740234375	107.586769104004	0.747388184070587	0.94491708278656	0.639357089996338	72.2371139526367	7007
True	False	False	False	False	-2446.65234375	-2163.71923828125	140.861022949219	0.608484745025635	0.933606088161469	0.356292277574539	68.2126007080078	8663
True	False	False	False	False	-2444.51098632813	-2545.98681640625	181.899276733398	0.656193912029266	0.943347573280334	0.42288413643837	77.2560958862305	12670
True	False	False	False	False	-2428.4833984375	-2511.92993164063	178.571853637695	0.684039294719696	0.953978419303894	0.471409350633621	79.5527954101563	12808
True	False	False	False	False	-2442.83666992188	-2399.31982421875	129.769607543945	0.809128880500793	0.963580071926117	1	55.700855255127	6517
True	False	False	False	False	-2438.91943359375	-2114.6865234375	139.751892089844	0.728278815746307	0.945201516151428	0.575201690196991	91.2063522338867	11492
True	False	False	False	False	-2438.47314453125	-2435.03125	177.462707519531	0.616402626037598	0.942745447158813	0.366245150566101	64.875	10380
True	False	False	False	False	-2417.49951171875	-2377.04711914063	126.442184448242	0.775840818881989	0.951774656772614	0.801295220851898	57.5789489746094	6564
True	False	False	False	False	-2438.00024414063	-2063.22338867188	275.067199707031	0.364812254905701	0.734320223331451	0.154878988862038	93.5645141601563	23204
True	False	False	False	False	-2435.61303710938	-2044.41052246094	118.678184509277	0.760737001895905	0.950087785720825	0.698947727680206	73.6728973388672	7883
True	False	False	False	False	-2433.78125	-2330.15942382813	171.917007446289	0.832001447677612	0.959777653217316	1	84.7677383422852	13139
True	False	False	False	False	-2418.49389648438	-2315.46728515625	167.480438232422	0.664043366909027	0.940441966056824	0.435665279626846	89.6754989624023	13541
True	False	False	False	False	-2432.40869140625	-2015.42907714844	136.424453735352	0.764290273189545	0.94574648141861	0.718305766582489	63.7804870605469	7845
True	False	False	False	False	-2432.31176757813	-2280.13525390625	188.554138183594	0.554999232292175	0.946305453777313	0.297335922718048	82.5352935791016	14031
True	False	False	False	False	-2418.65966796875	-2276.88403320313	19.9645557403564	0.798721373081207	0.951427280902863	1	59	1062
True	False	False	False	False	-2430.39697265625	-2213.79956054688	185.226699829102	0.774862349033356	0.957255184650421	0.792401194572449	69.0299377441406	11528
True	False	False	False	False	-2429.16967773438	-2165.5341796875	155.279876708984	0.80919873714447	0.954907357692719	1	172.18571472168	24106
True	False	False	False	False	-2416.93774414063	-2231.35766601563	119.787330627441	0.80851811170578	0.965185582637787	1	61.4351844787598	6635
True	False	False	False	False	-2416.580078125	-2592.33715820313	205.191253662109	0.749367475509644	0.955652415752411	0.647193849086761	119.71891784668	22148
True	False	False	False	False	-2401.3623046875	-2532.04614257813	221.828384399414	0.754937589168549	0.971547484397888	0.670933723449707	69.9850006103516	13997
True	False	False	False	False	-2411.90258789063	-2394.82836914063	222.937530517578	0.749767661094666	0.961037456989288	0.648813724517822	65.9850769042969	13263
True	False	False	False	False	-2414.13671875	-2169.57275390625	127.551322937012	0.722354292869568	0.963296592235565	0.55845832824707	83.0434799194336	9550
True	False	False	False	False	-2412.52172851563	-2247.83959960938	116.459907531738	0.764054596424103	0.953168451786041	0.716959476470947	60.6190490722656	6365
True	False	False	False	False	-2411.84741210938	-2491.30639648438	159.716445922852	0.792017757892609	0.963016211986542	1	57	8208
True	False	False	False	False	-2403.64672851563	-2452.87231445313	218.500961303711	0.728741228580475	0.941313862800598	0.576559901237488	85.0812149047852	16761
True	False	False	False	False	-2404.59252929688	-2342.20703125	229.592376708984	0.573371589183807	0.945651173591614	0.316155433654785	79.2753601074219	16410
True	False	False	False	False	-2408.7724609375	-2140.60400390625	314.996307373047	0.786654710769653	0.956608414649963	1	92.8908462524414	26381
True	False	False	False	False	-2410.80981445313	-2095.23266601563	144.188446044922	0.707811713218689	0.947297036647797	0.521719515323639	78.3538436889648	10186
True	False	False	False	False	-2410.11450195313	-2071.39819335938	104.259346008301	0.712120056152344	0.952857196331024	0.532037019729614	87.0212783813477	8180
True	False	False	False	False	-2410.04907226563	-1995.58801269531	127.551322937012	0.671671271324158	0.951978802680969	0.448721051216125	63.4000015258789	7291
True	False	False	False	False	-2409.34643554688	-2037.92785644531	161.934722900391	0.811233162879944	0.970556080341339	1	60.4931488037109	8832
True	False	False	False	False	-2408.263671875	-2298.34936523438	239.574661254883	0.640224397182465	0.92815089225769	0.398668557405472	168.657409667969	36430
True	False	False	False	False	-2404.59619140625	-2111.55981445313	99.8227767944336	0.81229829788208	0.978093802928925	1	89.8111114501953	8083
True	False	False	False	False	-2403.14331054688	-2428.77001953125	187.44499206543	0.696643650531769	0.955811083316803	0.496823012828827	88.9940795898438	15040
True	False	False	False	False	-2396.14965820313	-2237.21069335938	137.533599853516	0.682015299797058	0.954780399799347	0.467555910348892	78.3387069702148	9714
True	False	False	False	False	-2400.61572265625	-2155.36987304688	18.8554134368896	0.733056426048279	0.943199634552002	0.589630365371704	55	935
True	False	False	False	False	-2401.49829101563	-1914.4462890625	117.569046020508	0.816733479499817	0.963119089603424	1	160.358489990234	16998
True	False	False	False	False	-2400.47241210938	-2188.943359375	170.807861328125	0.705213129520416	0.955127596855164	0.515699625015259	74.4025955200195	11458
True	False	False	False	False	-2392.4814453125	-2072.91650390625	346.052276611328	0.399932861328125	0.825420737266541	0.176080539822578	132.615386962891	41376
True	False	False	False	False	-2393.919921875	-1946.60229492188	232.919815063477	0.717944741249084	0.955165922641754	0.546718239784241	99.5380935668945	20903
True	False	False	False	False	-2389.78149414063	-2634.80200195313	96.4953460693359	0.74201226234436	0.96119749546051	0.619389593601227	95.4712677001953	8306
True	False	False	False	False	-2355.623046875	-2633.87841796875	138.64274597168	0.65770959854126	0.9490065574646	0.425303608179092	69.2799987792969	8660
True	False	False	False	False	-2373.26245117188	-2570.72192382813	140.861022949219	0.705661714076996	0.957201719284058	0.516728401184082	66.0078735351563	8383
True	False	False	False	False	-2389.41186523438	-2485.35693359375	146.40673828125	0.811434090137482	0.958350896835327	1	51.1818199157715	6756
True	False	False	False	False	-2387.115234375	-1900.33386230469	149.734161376953	0.808782637119293	0.957506716251373	1	81.6148147583008	11018
True	False	False	False	False	-2385.81420898438	-2296.439453125	177.462707519531	0.596830010414124	0.937193691730499	0.342288821935654	68.71875	10995
True	False	False	False	False	-2384.935546875	-2267.57055664063	15.5279874801636	0.603693544864655	0.885753393173218	0.350445985794067	69	966
True	False	False	False	False	-2384.08666992188	-2229.5546875	89.8404998779297	0.805119872093201	0.96061897277832	1	158.271606445313	12820
True	False	False	False	False	-2382.63745117188	-2187.22021484375	175.244430541992	0.767259895801544	0.944241881370544	0.736158847808838	73.1139221191406	11552
True	False	False	False	False	-2382.16162109375	-2555.4873046875	141.970169067383	0.714233875274658	0.957661509513855	0.537262856960297	65.28125	8356
True	False	False	False	False	-2373.70166015625	-2387.72412109375	24.401123046875	0.698149502277374	0.935971975326538	0.500038266181946	47.7272720336914	1050
True	False	False	False	False	-2380.20629882813	-2317.318359375	158.607299804688	0.767588436603546	0.964767277240753	0.738245189189911	65.6503524780273	9388
True	False	False	False	False	-2381.84643554688	-2114.61279296875	257.320922851563	0.765859067440033	0.952630043029785	0.727522253990173	86.0991363525391	19975
True	False	False	False	False	-2381.98876953125	-1960.19165039063	93.1679229736328	0.725569725036621	0.947323083877563	0.567398190498352	66.0595245361328	5549
True	False	False	False	False	-2377.75634765625	-2078.2509765625	15.5279874801636	0.774550676345825	0.945763468742371	0.789673984050751	106.928573608398	1497
True	False	False	False	False	-2375.76904296875	-2031.3720703125	151.952453613281	0.589486062526703	0.933119595050812	0.333828866481781	63.9124069213867	8756
True	False	False	False	False	-2374.1279296875	-2263.7509765625	114.241622924805	0.793618381023407	0.950822234153748	1	154.679611206055	15932
True	False	False	False	False	-2373.5146484375	-2210.63452148438	45.4748191833496	0.690609216690063	0.951043426990509	0.484336644411087	87.6829299926758	3595
True	False	False	False	False	-2372.86694335938	-2343.67651367188	200.754699707031	0.795972466468811	0.962902307510376	1	71.1602172851563	12880
True	False	False	False	False	-2370.29443359375	-2228.142578125	44.3656768798828	0.609061896800995	0.898926198482513	0.357005268335342	91.9250030517578	3677
True	False	False	False	False	-2372.01000976563	-2152.89306640625	210.736968994141	0.36379998922348	0.714748680591583	0.154292374849319	136.284210205078	25894
True	False	False	False	False	-2371.7861328125	-1934.67590332031	167.480438232422	0.754711806774139	0.959929704666138	0.669917464256287	72.5298004150391	10952
True	False	False	False	False	-2369.72045898438	-2610.23608398438	265.084930419922	0.398908287286758	0.78571081161499	0.175437405705452	121.476989746094	29033
True	False	False	False	False	-2357.76000976563	-2593.60180664063	42.1473922729492	0.796495378017426	0.954181313514709	1	44.0526313781738	1674
True	False	False	False	False	-2356.326171875	-2497.00341796875	157.498153686523	0.69618821144104	0.957306742668152	0.495858699083328	60.6338043212891	8610
True	False	False	False	False	-2366.95458984375	-2372.24975585938	236.24723815918	0.682433724403381	0.95861154794693	0.468347758054733	70.3943634033203	14994
True	False	False	False	False	-2368.60791015625	-2067.81982421875	126.442184448242	0.819941997528076	0.953340709209442	1	169.429824829102	19315
True	False	False	False	False	-2361.91918945313	-1957.98095703125	164.153015136719	0.735541641712189	0.959523558616638	0.597506582736969	70.2432403564453	10396
True	False	False	False	False	-2357.63891601563	-2465.28002929688	239.574661254883	0.805720508098602	0.960137367248535	1	74.875	16173
True	False	False	False	False	-2357.5556640625	-2239.59350585938	94.2770690917969	0.844878911972046	0.968447744846344	1	155.564712524414	13223
True	False	False	False	False	-2355.62182617188	-2521.11450195313	173.026138305664	0.809414923191071	0.95607990026474	1	60.538459777832	9444
True	False	False	False	False	-2353.3779296875	-2433.44555664063	184.117568969727	0.573997378349304	0.930495798587799	0.316820412874222	89.7228927612305	14894
True	False	False	False	False	-2354.9208984375	-2128.474609375	272.848907470703	0.662984848022461	0.936470150947571	0.433904618024826	73.0650405883789	17974
True	False	False	False	False	-2353.82299804688	-2174.3583984375	130.878753662109	0.714486539363861	0.959237992763519	0.537895143032074	60.2796592712402	7113
True	False	False	False	False	-2350.73999023438	-2664.04736328125	235.138092041016	0.692116677761078	0.947321832180023	0.48739829659462	92.198112487793	19546
True	False	False	False	False	-2333.76220703125	-2652.32543945313	135.315322875977	0.799174308776855	0.961078405380249	1	69.8196716308594	8518
True	False	False	False	False	-2336.76538085938	-2417.31079101563	156.389007568359	0.448271632194519	0.928887188434601	0.20833782851696	56.0921974182129	7909
True	False	False	False	False	-2350.53295898438	-2294.83129882813	240.683807373047	0.71074104309082	0.948695838451385	0.528687238693237	60.8617515563965	13207
True	False	False	False	False	-2348.78759765625	-2394.421875	350.488861083984	0.338401526212692	0.809164702892303	0.139984667301178	72.6708831787109	22964
True	False	False	False	False	-2336.89697265625	-2265.84155273438	221.828384399414	0.783765912055969	0.958950817584991	0.912798941135406	83.7050018310547	16741
True	False	False	False	False	-2344.115234375	-1928.0478515625	141.970169067383	0.798926055431366	0.956534266471863	1	94.9296875	12151
True	False	False	False	False	-2340.40405273438	-2235.18334960938	236.24723815918	0.25807586312294	0.674375057220459	0.0992667227983475	121.159622192383	25807
True	False	False	False	False	-2331.57177734375	-2637.15209960938	23.2919807434082	0.792964518070221	0.946847438812256	1	44	924
True	False	False	False	False	-2309.68286132813	-2612.50830078125	204.082122802734	0.809165418148041	0.9583860039711	1	65.7771759033203	12103
True	False	False	False	False	-2331.0712890625	-2555.5185546875	127.551322937012	0.725611567497253	0.937828004360199	0.5675168633461	75.7652206420898	8713
True	False	False	False	False	-2329.25659179688	-2155.3994140625	122.005615234375	0.800438165664673	0.965676367282867	1	61.7818183898926	6796
True	False	False	False	False	-2328.14819335938	-2083.88110351563	117.569046020508	0.683611035346985	0.951626062393188	0.470589101314545	64.5566024780273	6843
True	False	False	False	False	-2326.67163085938	-2528.72045898438	166.371292114258	0.797147572040558	0.96051549911499	1	69.8466644287109	10477
True	False	False	False	False	-2321.48583984375	-2499.78735351563	184.117568969727	0.813853800296783	0.948227345943451	1	58.4457817077637	9702
True	False	False	False	False	-2319.02221679688	-2579.4677734375	239.574661254883	0.815332591533661	0.951912522315979	1	73.8888854980469	15960
True	False	False	False	False	-2315.71948242188	-2548.125	153.061584472656	0.835585951805115	0.967305839061737	1	165.369567871094	22821
True	False	False	False	False	-2317.54248046875	-2346.15502929688	265.084930419922	0.494395405054092	0.876073658466339	0.243239536881447	74.4225921630859	17787
True	False	False	False	False	-2317.32348632813	-2171.81372070313	240.683807373047	0.756422877311707	0.958929657936096	0.677747845649719	77.2304153442383	16759
True	False	False	False	False	-2315.27734375	-2307.65112304688	238.465515136719	0.709740042686462	0.930710971355438	0.526283979415894	78.4604644775391	16869
True	False	False	False	False	-2313.09228515625	-2240.15234375	148.625015258789	0.854764699935913	0.976732909679413	1	168.104476928711	22526
True	False	False	False	False	-2307.43701171875	-2381.07543945313	128.660461425781	0.780611455440521	0.955568492412567	0.855170607566833	78.9568939208984	9159
True	False	False	False	False	-2307.3310546875	-2209.47998046875	289.486053466797	0.314732283353806	0.76879870891571	0.127315923571587	71.8007659912109	18740
True	False	False	False	False	-2305.31811523438	-2690.73852539063	181.899276733398	0.690609216690063	0.953704714775085	0.484336644411087	85.7439041137695	14062
True	False	False	False	False	-2304.07641601563	-2652.87060546875	261.757507324219	0.372270286083221	0.785293757915497	0.159241542220116	64.25	15163
True	False	False	False	False	-2281.71948242188	-2606.66357421875	46.5839614868164	0.650456309318542	0.965959846973419	0.413923501968384	57.5952377319336	2419
True	False	False	False	False	-2300.845703125	-2422.603515625	199.645553588867	0.735508561134338	0.935522317886353	0.597400009632111	92.2277755737305	16601
True	False	False	False	False	-2301.83325195313	-2276.9345703125	34.3833999633789	0.770503997802734	0.956876516342163	0.757918477058411	42.4516143798828	1316
True	False	False	False	False	-2297.80346679688	-2261.265625	89.8404998779297	0.735022723674774	0.953488349914551	0.595839619636536	57.5679016113281	4663
True	False	False	False	False	-2296.32470703125	-2300.83276367188	46.5839614868164	0.590379774570465	0.945967435836792	0.334844142198563	42.9285697937012	1803
True	False	False	False	False	-2295.529296875	-2249.86401367188	45.4748191833496	0.804048359394073	0.967709124088287	1	58.073169708252	2381
True	False	False	False	False	-2289.42358398438	-2516.28955078125	443.656768798828	0.38133043050766	0.71279901266098	0.164639815688133	138.842498779297	55537
True	False	False	False	False	-2284.88305664063	-2478.005859375	258.430084228516	0.72714751958847	0.956752717494965	0.571911573410034	92.6738204956055	21593
True	False	False	False	False	-2288.060546875	-2360.86743164063	90.9496383666992	0.883979797363281	0.976058840751648	1	146.865859985352	12043
True	False	False	False	False	-2285.55151367188	-2276.77856445313	32.1651153564453	0.820795118808746	0.961207389831543	1	40.965518951416	1188
True	False	False	False	False	-2280.5732421875	-2376.46166992188	126.442184448242	0.763596594333649	0.965613067150116	0.714370131492615	66.815788269043	7617
True	False	False	False	False	-2277.0146484375	-2260.8037109375	88.7313537597656	0.806145071983337	0.955297648906708	1	103.074996948242	8246
True	False	False	False	False	-2274.884765625	-2650.92553710938	173.026138305664	0.58885133266449	0.944470643997192	0.333110123872757	59.4935913085938	9281
True	False	False	False	False	-2268.353515625	-2556.15600585938	332.742584228516	0.370210021734238	0.769326508045197	0.158029183745384	94.7399978637695	28422
True	False	False	False	False	-2273.12646484375	-2313.93334960938	267.30322265625	0.495443046092987	0.929815948009491	0.244087666273117	78.6390075683594	18952
True	False	False	False	False	-2267.93286132813	-2469.32934570313	129.769607543945	0.628026902675629	0.94265604019165	0.381569892168045	64.8974380493164	7593
True	False	False	False	False	-2266.5361328125	-2735.62377929688	144.188446044922	0.603186249732971	0.946765422821045	0.349834442138672	71.1769256591797	9253
True	False	False	False	False	-2257.12915039063	-2671.05688476563	192.990692138672	0.799865543842316	0.960864901542664	1	84.7413787841797	14745
True	False	False	False	False	-2266.41333007813	-2604.77709960938	140.861022949219	0.831927359104156	0.970909714698792	1	165.905517578125	21070
True	False	False	False	False	-2253.404296875	-2512.66821289063	158.607299804688	0.806155741214752	0.951548099517822	1	62.8321685791016	8985
True	False	False	False	False	-2264.45703125	-2337.96118164063	283.940338134766	0.460318326950073	0.881215333938599	0.217023149132729	87.54296875	22411
True	False	False	False	False	-2265.2158203125	-2241.62377929688	102.041061401367	0.784656643867493	0.936252951622009	0.940379023551941	100.413040161133	9238
True	False	False	False	False	-2260.25903320313	-2419.28735351563	164.153015136719	0.677737295627594	0.942924678325653	0.459597736597061	57.5067558288574	8511
True	False	False	False	False	-2256.30004882813	-2370.20678710938	128.660461425781	0.47399440407753	0.883350908756256	0.227237969636917	97.9913787841797	11367
True	False	False	False	False	-2250.6953125	-2573.58837890625	227.374099731445	0.749483704566956	0.968325912952423	0.647663176059723	71.9853668212891	14757
True	False	False	False	False	-2250.32861328125	-2634.18823242188	93.1679229736328	0.808093369007111	0.952832698822021	1	59.8095245361328	5024
True	False	False	False	False	-2245.18505859375	-2614.46533203125	192.990692138672	0.667984783649445	0.947095811367035	0.442328900098801	118.344825744629	20592
True	False	False	False	False	-2248.86743164063	-2106.69311523438	229.592376708984	0.715767860412598	0.952495813369751	0.541126847267151	94.9855041503906	19662
True	False	False	False	False	-2242.77880859375	-2479.68725585938	19.9645557403564	0.725530564785004	0.936461865901947	0.56728732585907	40.2222213745117	724
True	False	False	False	False	-2241.93041992188	-2386.63232421875	371.562561035156	0.300673425197601	0.759975254535675	0.120070345699787	73.2835845947266	24550
True	False	False	False	False	-2239.78637695313	-2788.2392578125	279.503784179688	0.486627399921417	0.916566133499146	0.237033382058144	158.845245361328	40029
True	False	False	False	False	-2224.98413085938	-2721.33813476563	31.0559749603271	0.695939123630524	0.963647246360779	0.495332807302475	72.3571395874023	2026
True	False	False	False	False	-2235.8173828125	-2246.99536132813	48.80224609375	0.773984313011169	0.952329814434052	0.784835934638977	128.25	5643
True	False	False	False	False	-2235.01123046875	-2711.1240234375	25.5102653503418	0.543003082275391	0.935441792011261	0.285725444555283	70.739128112793	1627
True	False	False	False	False	-2223.23706054688	-2708.45458984375	145.297592163086	0.706105828285217	0.929838418960571	0.517751157283783	172.015274047852	22534
True	False	False	False	False	-2219.73095703125	-2633.48779296875	205.191253662109	0.620427966117859	0.941634833812714	0.371452063322067	55.8810806274414	10338
True	False	False	False	False	-2215.60546875	-2537.02905273438	212.955261230469	0.684843778610229	0.963144481182098	0.472957372665405	80.9322891235352	15539
True	False	False	False	False	-2229.595703125	-2323.90966796875	42.1473922729492	0.745215535163879	0.955680787563324	0.631068110466003	52.4736824035645	1994
True	False	False	False	False	-2226.75048828125	-2267.1484375	149.734161376953	0.700455188751221	0.941554307937622	0.505042791366577	59.7259254455566	8063
True	False	False	False	False	-2226.25903320313	-2474.125	259.539215087891	0.809128880500793	0.962053596973419	1	83.5683746337891	19555
True	False	False	False	False	-2224.80932617188	-2312.6259765625	66.5485153198242	0.798536419868469	0.958535254001617	1	135.316665649414	8119
True	False	False	False	False	-2214.40161132813	-2248.5380859375	117.569046020508	0.72139585018158	0.941685318946838	0.555857241153717	67.6509399414063	7171
True	False	False	False	False	-2214.33251953125	-2572.51147460938	17.7462711334229	0.739838838577271	0.950416266918182	0.6118004322052	32.9375	527
True	False	False	False	False	-2213.63012695313	-2362.69116210938	323.869445800781	0.626562416553497	0.939637005329132	0.379589557647705	72.8835601806641	21282
True	False	False	False	False	-2211.95849609375	-2301.48559570313	171.917007446289	0.68163388967514	0.95033073425293	0.466836243867874	67.264518737793	10426
True	False	False	False	False	-2209.23364257813	-2684.47485351563	184.117568969727	0.736680448055267	0.945947647094727	0.60120815038681	64.0542144775391	10633
True	False	False	False	False	-2201.92700195313	-2598.61865234375	211.846115112305	0.79720938205719	0.955534756183624	1	71.5497360229492	13666
True	False	False	False	False	-2203.98461914063	-2523.78930664063	201.863830566406	0.557643294334412	0.947470486164093	0.299964159727097	78.6098937988281	14307
True	False	False	False	False	-2199.47314453125	-2422.27880859375	404.836822509766	0.40387287735939	0.784215450286865	0.17856827378273	128.46028137207	46888
True	False	False	False	False	-2197.80419921875	-2819.24755859375	258.430084228516	0.569568336009979	0.921379089355469	0.312149435281754	182.420593261719	42504
True	False	False	False	False	-2179.27270507813	-2732.634765625	153.061584472656	0.777968525886536	0.962004125118256	0.822720050811768	55.811595916748	7702
True	False	False	False	False	-2190.798828125	-2711.31469726563	146.40673828125	0.73655366897583	0.93372654914856	0.60079300403595	57.9015159606934	7643
True	False	False	False	False	-2179.93188476563	-2675.41821289063	205.191253662109	0.588157832622528	0.92270416021347	0.332327038049698	63.9189186096191	11825
True	False	False	False	False	-2188.76733398438	-2559.08178710938	256.211791992188	0.691958487033844	0.950175106525421	0.48707526922226	76.0606079101563	17570
True	False	False	False	False	-2189.59033203125	-2326.57348632813	211.846115112305	0.63550192117691	0.93691074848175	0.39191609621048	68.4083786010742	13066
True	False	False	False	False	-2186.27734375	-2645.59643554688	276.176330566406	0.821978032588959	0.952031314373016	1	81.1927719116211	20217
True	False	False	False	False	-2184.328125	-2510.54345703125	34.3833999633789	0.770503997802734	0.950105845928192	0.757918477058411	43	1333
True	False	False	False	False	-2184.60083007813	-2291.23486328125	147.515884399414	0.706804156303406	0.946635127067566	0.51936799287796	74.1052627563477	9856
True	False	False	False	False	-2182.60961914063	-2400.72045898438	183.008422851563	0.73224264383316	0.957502067089081	0.587108492851257	71.5151519775391	11800
True	False	False	False	False	-2176.92797851563	-2357.1494140625	222.937530517578	0.720391869544983	0.955160140991211	0.553162455558777	68.2786102294922	13724
True	False	False	False	False	-2175.18798828125	-2824.48413085938	93.1679229736328	0.834939122200012	0.962392508983612	1	84.2142868041992	7074
True	False	False	False	False	-2173.11083984375	-2779.68603515625	277.285491943359	0.591632008552551	0.882654786109924	0.33627325296402	90.5800018310547	22645
True	False	False	False	False	-2173.94140625	-2589.82763671875	169.698715209961	0.821265935897827	0.962924122810364	1	76.6013107299805	11720
True	False	False	False	False	-2173.4296875	-2491.7060546875	227.374099731445	0.752059996128082	0.960914194583893	0.658336639404297	82.7853622436523	16971
True	False	False	False	False	-2161.36254882813	-2841.45678710938	192.990692138672	0.825828194618225	0.968095600605011	1	108.574714660645	18892
True	False	False	False	False	-2156.75708007813	-2826.45874023438	32.1651153564453	0.759870648384094	0.948771238327026	0.694506108760834	57.3448257446289	1663
True	False	False	False	False	-2156.00073242188	-2708.05590820313	219.610107421875	0.658792555332184	0.941797494888306	0.427046239376068	63.4848480224609	12570
True	False	False	False	False	-2152.16870117188	-2557.94116210938	158.607299804688	0.685144245624542	0.959026396274567	0.47353795170784	95.4965057373047	13656
True	False	False	False	False	-2152.09057617188	-2462.34741210938	306.123168945313	0.267623633146286	0.738173127174377	0.103787638247013	79.0833358764648	21827
True	False	False	False	False	-2150.48803710938	-2745.83227539063	191.881561279297	0.614988327026367	0.918265461921692	0.364439725875854	60.4739875793457	10462
True	False	False	False	False	-2150.46752929688	-2577.1728515625	96.4953460693359	0.775108277797699	0.950555145740509	0.794588387012482	76.287353515625	6637
True	False	False	False	False	-2148.77490234375	-2869.8193359375	224.046676635742	0.46862930059433	0.93083530664444	0.223184078931808	112.70792388916	22767
True	False	False	False	False	-2115.25927734375	-2825.5830078125	260.648345947266	0.74711936712265	0.947032332420349	0.638314366340637	142.600006103516	33511
True	False	False	False	False	-2147.28881835938	-2633.70874023438	174.135284423828	0.814603447914124	0.967923104763031	1	63.0764312744141	9903
True	False	False	False	False	-2147.330078125	-2511.7734375	247.338653564453	0.698149263858795	0.938390016555786	0.500037729740143	93.6905822753906	20893
True	False	False	False	False	-2147.82202148438	-2355.03662109375	253.993499755859	0.709230065345764	0.941932022571564	0.525068521499634	72.0786056518555	16506
True	False	False	False	False	-2146.74462890625	-2416.39233398438	194.099838256836	0.577695429325104	0.896830081939697	0.320783913135529	97.331428527832	17033
True	False	False	False	False	-2145.27099609375	-2598.69189453125	198.536407470703	0.804717302322388	0.957869291305542	1	75.094970703125	13442
True	False	False	False	False	-2144.84033203125	-2383.9560546875	261.757507324219	0.596227645874023	0.947183847427368	0.341584771871567	63.7415237426758	15043
True	False	False	False	False	-2142.88916015625	-2813.26025390625	25.5102653503418	0.729883551597595	0.951272964477539	0.579949259757996	37.5217399597168	863
True	False	False	False	False	-2122.51049804688	-2758.099609375	174.135284423828	0.681649744510651	0.960309088230133	0.466866105794907	58.3821640014648	9166
True	False	False	False	False	-2138.32666015625	-2667.28369140625	192.990692138672	0.726253569126129	0.93156111240387	0.56934380531311	65.8390808105469	11456
True	False	False	False	False	-2132.26611328125	-2565.90185546875	116.459907531738	0.773055732250214	0.958737015724182	0.777210652828217	67.5809555053711	7096
True	False	False	False	False	-2139.04809570313	-2540.3251953125	160.825576782227	0.752340793609619	0.94411700963974	0.659532845020294	75.4275894165039	10937
True	False	False	False	False	-2131.63891601563	-2461.32763671875	123.114753723145	0.746964454650879	0.932806670665741	0.637715458869934	178.135131835938	19773
True	False	False	False	False	-2126.44995117188	-2344.09814453125	202.97297668457	0.74776703119278	0.957612574100494	0.640835285186768	86.2404403686523	15782
True	False	False	False	False	-2121.57446289063	-2439.89721679688	255.102645874023	0.545805990695953	0.932735443115234	0.288393497467041	89.034782409668	20478
True	False	False	False	False	-2120.77099609375	-2420.37182617188	23.2919807434082	0.772283971309662	0.947545111179352	0.771135985851288	44.0952377319336	926
True	False	False	False	False	-2120.11572265625	-2617.8720703125	204.082122802734	0.71492475271225	0.947040021419525	0.538995683193207	63.5108680725098	11686
True	False	False	False	False	-2117.93139648438	-2722.76904296875	144.188446044922	0.690861225128174	0.959978342056274	0.484845846891403	58.5846138000488	7616
True	False	False	False	False	-2117.27758789063	-2696.9306640625	153.061584472656	0.733375728130341	0.955013632774353	0.590627431869507	63.3405799865723	8741
True	False	False	False	False	-2112.44653320313	-2879.873046875	214.064392089844	0.64426189661026	0.947760403156281	0.404582470655441	116.979270935059	22577
True	False	False	False	False	-2110.69604492188	-2662.11157226563	205.191253662109	0.704227805137634	0.945384919643402	0.513454794883728	63.2054061889648	11693
True	False	False	False	False	-2110.5703125	-2589.48657226563	194.099838256836	0.68579512834549	0.942716062068939	0.474800258874893	63.0057144165039	11026
True	False	False	False	False	-2109.05615234375	-2898.931640625	207.409545898438	0.822358310222626	0.949709177017212	1	186	34782
True	False	False	False	False	-2108.2724609375	-2935.29223632813	15.5279874801636	0.444276958703995	0.903365790843964	0.205519050359726	136.642852783203	1913
True	False	False	False	False	-2043.73168945313	-2917.56469726563	184.117568969727	0.573997378349304	0.94116872549057	0.316820412874222	83.0602416992188	13788
True	False	False	False	False	-2086.88916015625	-2916.0048828125	239.574661254883	0.458858639001846	0.907270133495331	0.21595561504364	119.101852416992	25726
True	False	False	False	False	-2073.15625	-2899.72241210938	178.571853637695	0.452451825141907	0.85266500711441	0.211319729685783	171.65217590332	27636
True	False	False	False	False	-2064.04248046875	-2821.70654296875	249.556930541992	0.616927981376648	0.934050023555756	0.366918951272964	70.5422210693359	15872
True	False	False	False	False	-2105.57373046875	-2807.97778320313	63.2210922241211	0.833572149276733	0.96172833442688	1	61.315788269043	3495
True	False	False	False	False	-2078.95556640625	-2774.4736328125	230.701522827148	0.785135090351105	0.957261741161346	0.964053571224213	82.9855804443359	17261
True	False	False	False	False	-2094.84399414063	-2633.55908203125	212.955261230469	0.777721881866455	0.96666032075882	0.820064544677734	67.5520858764648	12970
True	False	False	False	False	-2098.89697265625	-2506.89282226563	242.902084350586	0.581917703151703	0.917650759220123	0.325382471084595	120.867576599121	26470
True	False	False	False	False	-2104.6259765625	-2385.52587890625	29.9468326568604	0.828017055988312	0.959619760513306	1	39.037036895752	1054
True	False	False	False	False	-2098.4267578125	-2455.486328125	41.0382537841797	0.814018249511719	0.959428310394287	1	52.1081085205078	1928
True	False	False	False	False	-2096.6220703125	-2557.20434570313	215.173538208008	0.760252892971039	0.93298077583313	0.696453630924225	131.979385375977	25604
True	False	False	False	False	-2086.1845703125	-2451.02001953125	92.0587844848633	0.798473179340363	0.95210999250412	1	64.0722885131836	5318
True	False	False	False	False	-2093.90698242188	-2406.27026367188	177.462707519531	0.694674909114838	0.948912501335144	0.492680758237839	76.0562515258789	12169
True	False	False	False	False	-2086.6455078125	-2424.13549804688	109.805053710938	0.759015679359436	0.954059541225433	0.690218210220337	79.7373733520508	7894
True	False	False	False	False	-2086.18237304688	-2719.912109375	175.244430541992	0.774631977081299	0.957306742668152	0.790380477905273	77.417724609375	12232
True	False	False	False	False	-2065.68823242188	-2683.9189453125	334.960876464844	0.401230931282043	0.90891307592392	0.176897570490837	112.586090087891	34001
True	False	False	False	False	-2085.1005859375	-2577.00268554688	106.477630615234	0.718682765960693	0.941249668598175	0.54864364862442	76.4270858764648	7337
True	False	False	False	False	-2081.81616210938	-2670.962890625	153.061584472656	0.586319386959076	0.957380473613739	0.330262213945389	77.6739120483398	10719
True	False	False	False	False	-2079.78100585938	-2648.7578125	133.097030639648	0.66959422826767	0.948037326335907	0.445100098848343	67.5500030517578	8106
True	False	False	False	False	-2077.6884765625	-2597.79956054688	202.97297668457	0.690767884254456	0.960353016853333	0.484657108783722	67.8032760620117	12408
True	False	False	False	False	-2067.66870117188	-2574.21411132813	100.931915283203	0.752970397472382	0.925491452217102	0.662240564823151	162.923080444336	14826
True	False	False	False	False	-2072.9345703125	-2438.03857421875	97.6044921875	0.750541150569916	0.954907953739166	0.651979506015778	70.511360168457	6205
True	False	False	False	False	-2074.4384765625	-2402.25659179688	95.3862075805664	0.816335916519165	0.959064602851868	1	162.29069519043	13957
True	False	False	False	False	-2068.53271484375	-2543.365234375	153.061584472656	0.692510008811951	0.925479590892792	0.488203257322311	72.7173919677734	10035
True	False	False	False	False	-2067.80810546875	-2455.14721679688	138.64274597168	0.841176152229309	0.965533077716827	1	183.800003051758	22975
True	False	False	False	False	-2063.13671875	-2882.99951171875	208.518692016602	0.662889420986176	0.959519326686859	0.433746457099915	92.9521255493164	17475
True	False	False	False	False	-2039.28393554688	-2803.373046875	220.719253540039	0.667379260063171	0.939079761505127	0.441293954849243	55.1758804321289	10980
True	False	False	False	False	-2062.63403320313	-2516.96533203125	301.686614990234	0.555717587471008	0.937983155250549	0.298047423362732	92.6948547363281	25213
True	False	False	False	False	-2059.40698242188	-2476.06469726563	190.772415161133	0.636261403560638	0.942395806312561	0.392990410327911	78.8197708129883	13557
True	False	False	False	False	-2058.58764648438	-2759.2412109375	165.262145996094	0.379035472869873	0.850211560726166	0.163261964917183	54.9261741638184	8184
True	False	False	False	False	-2026.08374023438	-2741.16186523438	291.704345703125	0.489320635795593	0.913284182548523	0.239168867468834	76.4942932128906	20118
True	False	False	False	False	-2050.69213867188	-2578.24243164063	87.6222152709961	0.811767578125	0.963565766811371	1	92.2531661987305	7288
True	False	False	False	False	-2052.59228515625	-2359.74633789063	210.736968994141	0.694643437862396	0.955787718296051	0.492615133523941	72.589469909668	13792
True	False	False	False	False	-2049.6689453125	-2734.53051757813	146.40673828125	0.701489865779877	0.949228763580322	0.507321655750275	55.7272720336914	7356
True	False	False	False	False	-2048.1376953125	-2708.65454101563	229.592376708984	0.688737690448761	0.946286380290985	0.480586379766464	67.8599014282227	14047
True	False	False	False	False	-2047.1171875	-2671.7373046875	57.6753807067871	0.692064881324768	0.934612929821014	0.487292498350143	72.25	3757
True	False	False	False	False	-2045.59252929688	-2480.77392578125	92.0587844848633	0.730007886886597	0.93867951631546	0.580321133136749	98.3132553100586	8160
True	False	False	False	False	-2041.13366699219	-2592.21484375	171.917007446289	0.785417377948761	0.957862794399261	1	69.6709671020508	10799
True	False	False	False	False	-2037.34521484375	-2682.72412109375	108.695907592773	0.55247038602829	0.945098996162415	0.294846147298813	67.1530609130859	6581
True	False	False	False	False	-2027.63037109375	-2658.20703125	173.026138305664	0.665252387523651	0.931303799152374	0.437691152095795	69.2371826171875	10801
True	False	False	False	False	-2031.40979003906	-2487.98120117188	105.36848449707	0.762958765029907	0.94535768032074	0.710821866989136	90.684211730957	8615
True	False	False	False	False	-2030.05310058594	-2635.55200195313	230.701522827148	0.543392181396484	0.904977321624756	0.28609424829483	71.8413467407227	14943
True	False	False	False	False	-2026.24365234375	-2557.44897460938	228.483245849609	0.60158383846283	0.911013722419739	0.347911924123764	113.956314086914	23475
True	False	False	False	False	-2027.22338867188	-2511.33666992188	170.807861328125	0.780350148677826	0.959653615951538	0.851559281349182	71.6038970947266	11027
True	False	False	False	False	-2023.11376953125	-2447.10107421875	272.848907470703	0.782090961933136	0.953862011432648	0.878125846385956	73.0772323608398	17977
True	False	False	False	False	-2016.44750976563	-2908.04833984375	126.442184448242	0.775840818881989	0.952634334564209	0.801295220851898	98.2894744873047	11205
True	False	False	False	False	-2013.01770019531	-2846.2001953125	225.155807495117	0.576382994651794	0.916788876056671	0.319370567798615	67.6403961181641	13731
True	False	False	False	False	-2011.96569824219	-2679.61157226563	47.6931037902832	0.790671706199646	0.962908804416656	1	51.9069786071777	2232
True	False	False	False	False	-2010.46997070313	-2961.79809570313	146.40673828125	0.67818558216095	0.921518564224243	0.46042013168335	98.2803039550781	12973
True	False	False	False	False	-2005.98571777344	-2927.21923828125	360.471130371094	0.658228158950806	0.919867932796478	0.426136612892151	193.790771484375	62982
True	False	False	False	False	-2008.74609375	-2796.90966796875	220.719253540039	0.605136692523956	0.929566383361816	0.35219344496727	72.8442230224609	14496
True	False	False	False	False	-2007.70849609375	-2545.732421875	181.899276733398	0.664304137229919	0.934202075004578	0.436100900173187	71.3902435302734	11708
True	False	False	False	False	-2007.14538574219	-2882.53051757813	194.099838256836	0.666161417961121	0.932973206043243	0.439224898815155	64.457145690918	11280
True	False	False	False	False	-2002.18969726563	-2599.70458984375	169.698715209961	0.70990377664566	0.944261968135834	0.526675462722778	113.477127075195	17362
True	False	False	False	False	-2004.1630859375	-2341.9619140625	141.970169067383	0.739838838577271	0.955556869506836	0.6118004322052	64.71875	8284
True	False	False	False	False	-1999.38830566406	-3010.73657226563	1383.09997558594	0.0649929866194725	0.866507172584534	0.0215908959507942	132.107452392578	164738
True	False	False	False	False	-1944.32373046875	-3025.0439453125	144.188446044922	0.799139618873596	0.952194273471832	1	118.346153259277	15385
True	False	False	False	False	-1972.04187011719	-2992.46166992188	73.203369140625	0.815053641796112	0.958081305027008	1	108.287879943848	7147
True	False	False	False	False	-1993.05773925781	-2778.32373046875	188.554138183594	0.583125114440918	0.951005578041077	0.326712161302567	76.5176467895508	13008
True	False	False	False	False	-1991.93225097656	-2747.25830078125	185.226699829102	0.774862349033356	0.959678649902344	0.792401194572449	77.8083801269531	12994
True	False	False	False	False	-1987.57238769531	-2985.9560546875	96.4953460693359	0.836953818798065	0.968959093093872	1	187.931030273438	16350
True	False	False	False	False	-1978.28466796875	-2945.56225585938	175.244430541992	0.626747846603394	0.948073327541351	0.379839509725571	76.955696105957	12159
True	False	False	False	False	-1979.79577636719	-2903.6962890625	255.102645874023	0.717785120010376	0.956752717494965	0.546303808689117	91.534782409668	21053
True	False	False	False	False	-1976.05114746094	-2830.8525390625	298.359191894531	0.541469395160675	0.93222588300705	0.28427666425705	95.4163589477539	25667
True	False	False	False	False	-1976.69006347656	-2728.48608398438	175.244430541992	0.726314723491669	0.952336490154266	0.569518506526947	77.0886077880859	12180
True	False	False	False	False	-1965.1171875	-2705.6708984375	26.6194076538086	0.67927873134613	0.939532041549683	0.462436705827713	51	1224
True	False	False	False	False	-1962.05810546875	-3009.15234375	175.244430541992	0.688561737537384	0.967767298221588	0.480236709117889	114.810127258301	18140
True	False	False	False	False	-1930.76440429688	-2999.14599609375	259.539215087891	0.429224491119385	0.901472747325897	0.195157274603844	85.6239318847656	20036
True	False	False	False	False	-1958.92797851563	-2771.00903320313	221.828384399414	0.493613362312317	0.88439679145813	0.242608189582825	69.9250030517578	13985
True	False	False	False	False	-1958.06188964844	-2979.7236328125	199.645553588867	0.660345375537872	0.942655444145203	0.429565489292145	90.3777770996094	16268
True	False	False	False	False	-1954.81945800781	-2953.93383789063	208.518692016602	0.655334115028381	0.936475038528442	0.421521544456482	95.0851058959961	17876
True	False	False	False	False	-1940.78210449219	-2870.58544921875	128.660461425781	0.802213251590729	0.944076895713806	1	186.698272705078	21657
True	False	False	False	False	-1947.12475585938	-2836.56005859375	356.034576416016	0.372351497411728	0.864345729351044	0.159289449453354	84.0996856689453	26996
True	False	False	False	False	-1935.77661132813	-2928.20703125	188.554138183594	0.754431784152985	0.967964231967926	0.668663680553436	82.2882385253906	13989
True	False	False	False	False	-1924.67614746094	-2810.63256835938	161.934722900391	0.715799152851105	0.948285460472107	0.541206359863281	78.0479431152344	11395
True	False	False	False	False	-1934.87927246094	-2757.7236328125	313.887176513672	0.534118354320526	0.926859617233276	0.277439504861832	88.3215560913086	24995
True	False	False	False	False	-1934.35021972656	-2794.10205078125	151.952453613281	0.735381960868835	0.952181398868561	0.596992313861847	72.9926986694336	10000
True	False	False	False	False	-1922.88244628906	-3041.47119140625	239.574661254883	0.656831800937653	0.944182217121124	0.42389965057373	125.083335876465	27018
True	False	False	False	False	-1922.36254882813	-2961.7939453125	214.064392089844	0.659825444221497	0.945052921772003	0.428719192743301	91.3316040039063	17627
True	False	False	False	False	-1921.39916992188	-2892.46069335938	693.213745117188	0.286116689443588	0.844388365745544	0.112773440778255	134.695999145508	84185
True	False	False	False	False	-1913.00268554688	-2844.9169921875	127.551322937012	0.505728363990784	0.878507375717163	0.252559959888458	66.5739135742188	7656
True	False	False	False	False	-1912.50769042969	-2782.16552734375	141.970169067383	0.816491663455963	0.959582805633545	1	87.5859375	11211
True	False	False	False	False	-1996.24584960938	-2701.35961914063	343.834014892578	0.374557137489319	0.781097054481506	0.160593762993813	85.3806457519531	26468
True	False	False	False	False	-1997.90051269531	-2670.00341796875	171.917007446289	0.712523937225342	0.954541742801666	0.533026874065399	104.774192810059	16240
True	False	False	False	False	-1996.564453125	-2513.2734375	219.610107421875	0.648510277271271	0.922416150569916	0.410952866077423	81.7121200561523	16179
True	False	False	False	False	-1988.74255371094	-2579.45581054688	9.98227787017822	0.754574596881866	0.933233201503754	0.669301986694336	42.5555572509766	383
True	False	False	False	False	-1927.16735839844	-2697.05346679688	360.471130371094	0.394556105136871	0.87692779302597	0.172722786664963	84.2338485717773	27376
True	False	False	False	False	-1982.31457519531	-2648.69360351563	297.250030517578	0.513149440288544	0.825707197189331	0.258843719959259	90.3955230712891	24226
True	False	False	False	False	-1982.91394042969	-2565.1376953125	130.878753662109	0.794070303440094	0.952900290489197	1	83.5254211425781	9856
True	False	False	False	False	-1976.56848144531	-2427.869140625	158.607299804688	0.565226078033447	0.956729233264923	0.307647883892059	88.0769195556641	12595
True	False	False	False	False	-1978.97668457031	-2387.73217773438	200.754699707031	0.80324798822403	0.955335319042206	1	79.5359115600586	14396
True	False	False	False	False	-1976.1337890625	-2316.18603515625	229.592376708984	0.71004056930542	0.954659938812256	0.527002990245819	92.3091812133789	19108
True	False	False	False	False	-1974.41918945313	-2535.97827148438	160.825576782227	0.817430675029755	0.95738160610199	1	84.7793121337891	12293
True	False	False	False	False	-1962.81311035156	-2477.7744140625	216.282684326172	0.796800911426544	0.952788174152374	1	91.8153839111328	17904
True	False	False	False	False	-1962.3896484375	-2611.609375	141.970169067383	0.747599303722382	0.951389372348785	0.640179634094238	106.7109375	13659
True	False	False	False	False	-1955.83349609375	-2575.92456054688	177.462707519531	0.850290715694427	0.967536687850952	1	72.875	11660
True	False	False	False	False	-1957.66931152344	-2419.10571289063	232.919815063477	0.717944741249084	0.941070854663849	0.546718239784241	94.9857177734375	19947
True	False	False	False	False	-1953.42236328125	-2547.39013671875	161.934722900391	0.768204808235168	0.947716176509857	0.742225527763367	76.4657516479492	11164
True	False	False	False	False	-1946.17224121094	-2681.4404296875	177.462707519531	0.682310163974762	0.938074469566345	0.468113631010056	93.2375030517578	14918
True	False	False	False	False	-1943.94506835938	-2654.09204101563	259.539215087891	0.652854382991791	0.938569188117981	0.417631298303604	89.4401702880859	20929
True	False	False	False	False	-1934.55029296875	-2408.490234375	235.138092041016	0.713317394256592	0.931506097316742	0.534983396530151	98.8915100097656	20965
True	False	False	False	False	-1940.85473632813	-2315.58959960938	250.666076660156	0.766497731208801	0.94234174489975	0.73140949010849	90.3230056762695	20413
True	False	False	False	False	-1932.70153808594	-2589.0888671875	192.990692138672	0.710991621017456	0.940368711948395	0.529292404651642	82.5229873657227	14359
True	False	False	False	False	-1923.60437011719	-2546.01293945313	139.751892089844	0.774550676345825	0.951377272605896	0.789673984050751	91.5158767700195	11531
True	False	False	False	False	-2916.14233398438	-1893.34228515625	290.595184326172	0.400491267442703	0.77486252784729	0.176431700587273	157.416030883789	41243
True	False	False	False	False	-2923.6572265625	-1863.45983886719	184.117568969727	0.495711952447891	0.906430900096893	0.244305789470673	115.289154052734	19138
True	False	False	False	False	-2946.62915039063	-1836.20300292969	149.734161376953	0.66825920343399	0.933388590812683	0.44279932975769	151.533340454102	20457
True	False	False	False	False	-2974.7412109375	-1787.73950195313	146.40673828125	0.770961821079254	0.947400569915771	0.761220216751099	130.060607910156	17168
True	False	False	False	False	-2991.75	-1748.84338378906	129.769607543945	0.818419456481934	0.951108157634735	1	126.914527893066	14849
True	False	False	False	False	-3016.63256835938	-1701.90380859375	155.279876708984	0.64958518743515	0.878656566143036	0.412589520215988	147.307144165039	20623
True	False	False	False	False	-3031.4267578125	-1662.26123046875	148.625015258789	0.832641422748566	0.968282222747803	1	146.417907714844	19620
True	False	False	False	False	-3073.00805664063	-1598.83972167969	47.6931037902832	0.61855274438858	0.939305484294891	0.369013637304306	78.7906951904297	3388
True	False	False	False	False	-3086.28369140625	-1562.55322265625	113.132476806641	0.81917679309845	0.962346732616425	1	107.588233947754	10974
True	False	False	False	False	-3090.96826171875	-1529.83569335938	123.114753723145	0.865629196166992	0.975844740867615	1	128.009002685547	14209
True	False	False	False	False	-3113.09936523438	-1475.24682617188	107.586769104004	0.697669982910156	0.940021634101868	0.499009877443314	121.340209960938	11770
True	False	False	False	False	-3134.3037109375	-1444.05908203125	32.1651153564453	0.776993036270142	0.948197305202484	0.812498211860657	74.8275833129883	2170
True	False	False	False	False	-3155.09375	-1395.02685546875	192.990692138672	0.426537841558456	0.922682464122772	0.193349480628967	95.7068939208984	16653
True	False	False	False	False	-3185.03466796875	-1307.72326660156	163.043869018555	0.345574408769608	0.92502236366272	0.143947392702103	74.9795913696289	11022
True	False	False	False	False	-3207.55615234375	-1232.33337402344	258.430084228516	0.476037472486496	0.895919382572174	0.228798031806946	134.467803955078	31331
True	False	False	False	False	-3222.80493164063	-1192.52429199219	80.9673614501953	0.531199872493744	0.950133502483368	0.274772703647614	78.684928894043	5744
True	False	False	False	False	-3236.185546875	-1144.00512695313	183.008422851563	0.652183890342712	0.950136959552765	0.416589349508286	135.824249267578	22411
True	False	False	False	False	-3282.46801757813	-1043.39855957031	458.075622558594	0.0737254023551941	0.781160056591034	0.0246381629258394	104.573852539063	43189
True	False	False	False	False	-3278.2841796875	-980.807861328125	140.861022949219	0.6347576379776	0.955635905265808	0.390867531299591	134.732284545898	17111
True	False	False	False	False	-3296.240234375	-978.911987304688	177.462707519531	0.269176363945007	0.891487240791321	0.104530341923237	105.231246948242	16837
True	False	False	False	False	-3283.99072265625	-950.446166992188	90.9496383666992	0.788853049278259	0.963002026081085	1	135	11070
True	False	False	False	False	-3313.3271484375	-784.219909667969	87.6222152709961	0.75999253988266	0.968959093093872	0.695125102996826	140.405059814453	11092
True	False	False	False	False	-3333.0556640625	-737.633056640625	120.896469116211	0.275376349687576	0.895298779010773	0.107517130672932	102	11118
True	False	False	False	False	-3342.87231445313	-640.019165039063	510.205291748047	0.111313208937645	0.928512215614319	0.0381900817155838	100.273910522461	46126
True	False	False	False	False	-3350.25537109375	-513.284057617188	120.896469116211	0.175739616155624	0.90206378698349	0.0632384419441223	98.6055068969727	10748
True	False	False	False	False	-3353.40673828125	-449.941680908203	9.98227787017822	0.282743334770203	0.959129869937897	0.111111111938953	99.8888854980469	899
True	False	False	False	False	-3352.82373046875	-375.878265380859	480.258453369141	0.108362480998039	0.839537382125854	0.0370996706187725	94.4688186645508	40905
True	False	False	False	False	-3351.228515625	-469.646026611328	126.442184448242	0.277893275022507	0.939885914325714	0.108739465475082	95.9385986328125	10937
True	False	False	False	False	-3348.46923828125	-549.977294921875	52.1296730041504	0.23815880715847	0.891103863716125	0.0900812819600105	100.829788208008	4739
True	False	False	False	False	-3337.78100585938	-314.766174316406	192.990692138672	0.511913955211639	0.928964197635651	0.25778728723526	138.57470703125	24112
True	False	False	False	False	-3346.50830078125	-184.037445068359	1202.30981445313	0.0517454296350479	0.924272298812866	0.0170371010899544	92.2426223754883	99991
True	False	False	False	False	-3337.27221679688	-53.288818359375	13.3097038269043	0.414611250162125	0.889751732349396	0.185469180345535	94.3333358764648	1132
True	False	False	False	False	-3336.49194335938	-706.959045410156	44.3656768798828	0.493971884250641	0.911771059036255	0.24289745092392	102.150001525879	4086
True	False	False	False	False	-3325.07885742188	-693.520874023438	68.7667999267578	0.604539752006531	0.971233487129211	0.351469248533249	122.145164489746	7573
True	False	False	False	False	-3333.24096679688	-570.889709472656	155.279876708984	0.733614146709442	0.946924090385437	0.591374695301056	143.035720825195	20025
True	False	False	False	False	-3333.79736328125	-530.537902832031	134.206176757813	0.470140755176544	0.91228860616684	0.224319934844971	89.5041351318359	10830
True	False	False	False	False	-3336.33032226563	-489.158447265625	122.005615234375	0.532063782215118	0.956869423389435	0.275559365749359	87.5	9625
True	False	False	False	False	-3336.10107421875	-436.540649414063	276.176330566406	0.49562993645668	0.899924457073212	0.244239240884781	129.759033203125	32310
True	False	False	False	False	-3334.81323242188	-232.018463134766	118.678184509277	0.560690820217133	0.95950448513031	0.303025811910629	77.766357421875	8321
True	False	False	False	False	-3334.5966796875	-31.20166015625	17.7462711334229	0.442600399255753	0.876769602298737	0.20434482395649	94.125	1506
True	False	False	False	False	-3334.22021484375	-264.565155029297	28.8376903533936	0.646229147911072	0.950105845928192	0.407513111829758	59.6923065185547	1552
True	False	False	False	False	-3333.08276367188	-21.8698387145996	24.401123046875	0.608575522899628	0.915637850761414	0.356404304504395	103.454544067383	2276
True	False	False	False	False	-3331.64990234375	-552.069396972656	42.1473922729492	0.745215535163879	0.947175443172455	0.631068110466003	82.0263137817383	3117
True	False	False	False	False	-3328.75708007813	-367.755584716797	220.719253540039	0.73613965511322	0.965527415275574	0.599442839622498	129.281402587891	25727
True	False	False	False	False	-3330.4892578125	-167.344268798828	70.9850845336914	0.29580956697464	0.941950678825378	0.117609538137913	61.375	3928
True	False	False	False	False	-3330.2841796875	-345.792541503906	207.409545898438	0.686025500297546	0.961991667747498	0.475248456001282	120.449195861816	22524
True	False	False	False	False	-3326.8740234375	26.0107517242432	222.937530517578	0.253391116857529	0.909747898578644	0.0970768332481384	100.70149230957	20241
True	False	False	False	False	-3326.02856445313	-626.978210449219	120.896469116211	0.214336350560188	0.905656397342682	0.0795051828026772	70.4036712646484	7674
True	False	False	False	False	-3319.62841796875	-600.514099121094	150.843307495117	0.786078751087189	0.960174322128296	1	90.9411773681641	12368
True	False	False	False	False	-3325.5263671875	-507.781799316406	24.401123046875	0.715491533279419	0.931973576545715	0.54042637348175	70.2727279663086	1546
True	False	False	False	False	-3322.568359375	-54.082332611084	97.6044921875	0.481981843709946	0.966272175312042	0.233389481902122	77.4659118652344	6817
True	False	False	False	False	-3323.6884765625	58.6596145629883	23.2919807434082	0.369401603937149	0.849953591823578	0.157554984092712	104.142860412598	2187
True	False	False	False	False	-3317.39721679688	-8.7911491394043	97.6044921875	0.58944296836853	0.953612625598907	0.333780020475388	84.3181838989258	7420
True	False	False	False	False	-3313.67065429688	-756.969360351563	230.701522827148	0.654120266437531	0.950725793838501	0.419609993696213	140.802886962891	29287
True	False	False	False	False	-3313.28881835938	-483.237457275391	148.625015258789	0.615988433361053	0.922056615352631	0.365715116262436	75.4776153564453	10114
True	False	False	False	False	-3312.42846679688	-256.525268554688	141.970169067383	0.758784472942352	0.947008550167084	0.689074516296387	74.4296875	9527
True	False	False	False	False	-3312.38598632813	-887.674255371094	705.414306640625	0.104240983724594	0.915539681911469	0.0355843976140022	104.011009216309	66151
True	False	False	False	False	-3298.33666992188	-888.689025878906	92.0587844848633	0.535280346870422	0.95364636182785	0.278508722782135	105.602409362793	8765
True	False	False	False	False	-3299.96313476563	-829.051330566406	159.716445922852	0.765261650085449	0.963109135627747	0.723958730697632	110.805557250977	15956
True	False	False	False	False	-3311.63745117188	-721.216613769531	178.571853637695	0.714491307735443	0.953659415245056	0.537907063961029	116.260871887207	18718
True	False	False	False	False	-3310.3154296875	-807.099609375	117.569046020508	0.58301305770874	0.918798208236694	0.326588481664658	140.433959960938	14886
True	False	False	False	False	-3294.46411132813	-798.498291015625	154.17073059082	0.674994468688965	0.963495850563049	0.454622507095337	96.6259002685547	13431
True	False	False	False	False	-3308.75146484375	-701.040893554688	161.934722900391	0.633890867233276	0.946645557880402	0.389651596546173	109.178085327148	15940
True	False	False	False	False	-3294.8857421875	-688.845642089844	82.0765075683594	0.735541641712189	0.962392508983612	0.597506582736969	136.675674438477	10114
True	False	False	False	False	-3305.04736328125	-386.712799072266	143.079315185547	0.792992413043976	0.965663015842438	1	76.108528137207	9818
True	False	False	False	False	-3304.14965820313	-601.055847167969	11.0914192199707	0.763594925403595	0.936281979084015	0.714360892772675	71.3000030517578	713
True	False	False	False	False	-3293.37963867188	-852.660034179688	252.884368896484	0.744351923465729	0.962112009525299	0.627858221530914	121.508773803711	27704
True	False	False	False	False	-3274.51123046875	-673.682861328125	232.919815063477	0.717944741249084	0.948672771453857	0.546718239784241	90.8428573608398	19077
True	False	False	False	False	-3281.3251953125	-585.442077636719	242.902084350586	0.690908432006836	0.96192729473114	0.484941333532333	91.5114135742188	20041
True	False	False	False	False	-3292.00268554688	-451.689361572266	263.975769042969	0.729225873947144	0.961902737617493	0.577991783618927	89.2731094360352	21247
True	False	False	False	False	-3286.94580078125	-1.35844945907593	239.574661254883	0.783203601837158	0.954011380672455	0.899588048458099	83.9444427490234	18132
True	False	False	False	False	-3284.5556640625	-283.394805908203	147.515884399414	0.749781250953674	0.95744389295578	0.648868799209595	78.6090240478516	10455
True	False	False	False	False	-3284.35986328125	-565.244201660156	114.241622924805	0.610584378242493	0.88963258266449	0.358895391225815	88.2621383666992	9091
True	False	False	False	False	-3282.46801757813	-155.328216552734	204.082122802734	0.742634296417236	0.955144882202148	0.62160986661911	81.3532638549805	14969
True	False	False	False	False	-3271.078125	-644.460876464844	153.061584472656	0.70901221036911	0.951941967010498	0.524551153182983	82.6086959838867	11400
True	False	False	False	False	-3267.7841796875	-322.142913818359	184.117568969727	0.675850391387939	0.969315350055695	0.456164717674255	78.6144561767578	13050
True	False	False	False	False	-3265.07006835938	-955.5185546875	127.551322937012	0.795297622680664	0.963580071926117	1	92.6869583129883	10659
True	False	False	False	False	-3258.48315429688	-1037.51477050781	395.963684082031	0.330153077840805	0.894880473613739	0.135500192642212	104.59383392334	37340
True	False	False	False	False	-3258.45751953125	-932.144287109375	196.318130493164	0.530201971530914	0.884018063545227	0.273866921663284	134.485870361328	23804
True	False	False	False	False	-3249.55322265625	-783.643371582031	261.757507324219	0.785227477550507	0.956796407699585	0.970944821834564	93.7966079711914	22136
True	False	False	False	False	-3249.50219726563	-1101.61535644531	116.459907531738	0.677161872386932	0.956436812877655	0.45854589343071	128.790481567383	13523
True	False	False	False	False	-3245.75219726563	-1078.48120117188	256.211791992188	0.783455669879913	0.94784140586853	0.905247986316681	130.480514526367	30141
True	False	False	False	False	-3242.83666992188	-870.109130859375	179.680999755859	0.776177406311035	0.95953643321991	0.804480254650116	83.3827133178711	13508
True	False	False	False	False	-3247.53393554688	-471.556274414063	288.376892089844	0.705722212791443	0.957813858985901	0.516867458820343	93.4807662963867	24305
True	False	False	False	False	-3248.09301757813	-404.056304931641	251.77522277832	0.776064097881317	0.960366606712341	0.803400337696075	87.5418472290039	19872
True	False	False	False	False	-3246.87646484375	-373.213165283203	266.194061279297	0.804879546165466	0.962629437446594	1	97.7333297729492	23456
True	False	False	False	False	-3244.099609375	-45.840145111084	191.881561279297	0.689728379249573	0.965800583362579	0.482564687728882	77.1387252807617	13345
True	False	False	False	False	-3243.53393554688	-557.354187011719	246.229507446289	0.513624489307404	0.945589363574982	0.259251028299332	76.7387390136719	17036
True	False	False	False	False	-3239.58276367188	-122.712135314941	149.734161376953	0.640728771686554	0.928800582885742	0.399400055408478	74.3777770996094	10041
True	False	False	False	False	-3238.63061523438	-1027.88415527344	165.262145996094	0.684942364692688	0.940925657749176	0.473147690296173	104.087249755859	15509
True	False	False	False	False	-3233.61840820313	-982.156066894531	194.099838256836	0.730427443981171	0.947157382965088	0.581580340862274	109.331428527832	19133
True	False	False	False	False	-3234.6845703125	-661.718505859375	206.300399780273	0.744219899177551	0.95528656244278	0.627371728420258	77.2042999267578	14360
True	False	False	False	False	-3231.02490234375	-3.24821472167969	276.176330566406	0.661632478237152	0.952156186103821	0.431672304868698	85.076301574707	21184
True	False	False	False	False	-3229.59057617188	-1170.39929199219	82.0765075683594	0.57708615064621	0.942362546920776	0.320126831531525	76.5540542602539	5665
True	False	False	False	False	-3212.56787109375	-1116.63061523438	268.412353515625	0.717288434505463	0.946499824523926	0.545018911361694	84.8305816650391	20529
True	False	False	False	False	-3221.51391601563	-749.482849121094	212.955261230469	0.777721881866455	0.967792510986328	0.820064544677734	94.0208358764648	18052
True	False	False	False	False	-3222.75146484375	-157.346313476563	144.188446044922	0.829249382019043	0.959582805633545	1	87.5076904296875	11376
True	False	False	False	False	-3222.47778320313	-698.310485839844	201.863830566406	0.507775604724884	0.93532395362854	0.254278779029846	79.5879135131836	14485
True	False	False	False	False	-3220.63940429688	-67.4780044555664	161.934722900391	0.757529318332672	0.951704978942871	0.682975828647614	75.9383544921875	11087
True	False	False	False	False	-3220.14819335938	-823.333190917969	221.828384399414	0.660223305225372	0.964919805526733	0.429366588592529	84.4850006103516	16897
True	False	False	False	False	-3216.03784179688	-502.3046875	173.026138305664	0.707799673080444	0.958873271942139	0.52169132232666	79.8717956542969	12460
True	False	False	False	False	-3219.9697265625	-468.337768554688	157.498153686523	0.575190186500549	0.892089903354645	0.318092375993729	79.887321472168	11344
True	False	False	False	False	-3213.095703125	-311.286865234375	307.232330322266	0.636674582958221	0.937638640403748	0.393576741218567	96.3573989868164	26691
True	False	False	False	False	-3218.22680664063	-240.603744506836	348.270568847656	0.745143830776215	0.95182740688324	0.63079971075058	95.5414047241211	30000
True	False	False	False	False	-3212.48388671875	-1210.84997558594	83.1856460571289	0.770665466785431	0.931832492351532	0.759075462818146	144.386672973633	10829
True	False	False	False	False	-3202.26684570313	-893.808654785156	268.412353515625	0.743814587593079	0.938376724720001	0.625884413719177	106.611572265625	25800
True	False	False	False	False	-3205.00756835938	-576.654296875	309.450592041016	0.741347253322601	0.941786408424377	0.617040038108826	83.5268783569336	23304
True	False	False	False	False	-3204.5947265625	-415.730285644531	125.333038330078	0.82226824760437	0.958349406719208	1	83.7168121337891	9460
True	False	False	False	False	-3202.00610351563	-1261.75378417969	235.138092041016	0.438543200492859	0.936916887760162	0.201524436473846	127.584907531738	27048
True	False	False	False	False	-3175.20678710938	-1263.07922363281	181.899276733398	0.486096322536469	0.863056361675262	0.236614286899567	120.408538818359	19747
True	False	False	False	False	-3198.1455078125	-1130.09716796875	57.6753807067871	0.692064881324768	0.944521903991699	0.487292498350143	74.288459777832	3863
True	False	False	False	False	-3199.82348632813	-438.882476806641	184.117568969727	0.736680448055267	0.95652037858963	0.60120815038681	80.4638519287109	13357
True	False	False	False	False	-3197.90307617188	-1217.46887207031	137.533599853516	0.562609970569611	0.927965998649597	0.304971992969513	115.975807189941	14381
True	False	False	False	False	-3197.67602539063	-1188.86791992188	211.846115112305	0.673467457294464	0.945942759513855	0.451893955469131	98.9109954833984	18892
True	False	False	False	False	-3182.515625	-1066.45263671875	192.990692138672	0.664678156375885	0.949425876140594	0.43672701716423	79.8735656738281	13898
True	False	False	False	False	-3195.39672851563	-957.536743164063	189.663269042969	0.698733150959015	0.938791692256927	0.501295566558838	125.438598632813	21450
True	False	False	False	False	-3188.56420898438	-725.052001953125	275.067199707031	0.864483237266541	0.966101348400116	1	96.3508071899414	23895
True	False	False	False	False	-3196.14038085938	-625.081787109375	186.335845947266	0.762245774269104	0.963020265102386	0.70693165063858	75.0714263916016	12612
True	False	False	False	False	-3195.12329101563	-188.821548461914	343.834014892578	0.770330786705017	0.944608449935913	0.756685376167297	96.7129058837891	29981
True	False	False	False	False	-3186.63208007813	-143.166900634766	225.155807495117	0.530329883098602	0.915199518203735	0.273982852697372	140.684722900391	28559
True	False	False	False	False	-3188.21728515625	-115.598442077637	145.297592163086	0.727887332439423	0.962827503681183	0.574057817459106	81.1068725585938	10625
True	False	False	False	False	-3186.56079101563	-664.491394042969	215.173538208008	0.709267497062683	0.947926461696625	0.525157570838928	76.1340179443359	14770
True	False	False	False	False	-3185.75708007813	-867.745971679688	224.046676635742	0.666825532913208	0.948050916194916	0.440351128578186	90.2178192138672	18224
True	False	False	False	False	-3183.05639648438	-521.564697265625	173.026138305664	0.757547736167908	0.949771761894226	0.683063924312592	86.4102554321289	13480
True	False	False	False	False	-3181.20190429688	-1014.23931884766	186.335845947266	0.779502213001251	0.955541551113129	0.840531468391418	95.2142868041992	15996
True	False	False	False	False	-3179.01538085938	-1143.97302246094	224.046676635742	0.78486305475235	0.957748055458069	0.94912451505661	106.485145568848	21510
True	False	False	False	False	-3171.33056640625	-343.863677978516	160.825576782227	0.789482295513153	0.955552518367767	1	84.5586242675781	12261
True	False	False	False	False	-3176.8837890625	12.846887588501	261.757507324219	0.692189514636993	0.951032996177673	0.487547129392624	84.7754211425781	20007
True	False	False	False	False	-3169.71044921875	-1358.57849121094	358.252838134766	0.520278930664063	0.912493109703064	0.265022605657578	150.894729614258	48739
True	False	False	False	False	-3161.93969726563	-1338.85034179688	147.515884399414	0.69007807970047	0.9405277967453	0.483266651630402	112.44361114502	14955
True	False	False	False	False	-3161.4658203125	-1078.63977050781	85.4039306640625	0.802311480045319	0.950159788131714	1	91.9350662231445	7079
True	False	False	False	False	-3168.92919921875	-915.502868652344	184.117568969727	0.644986510276794	0.941422641277313	0.405658066272736	102.692771911621	17047
True	False	False	False	False	-3161.93286132813	-822.786315917969	317.214599609375	0.544349074363708	0.874700605869293	0.287003338336945	91.7622375488281	26244
True	False	False	False	False	-3167.2783203125	-380.239654541016	311.668884277344	0.797850370407104	0.954172313213348	1	93.2064056396484	26191
True	False	False	False	False	-3166.34301757813	-239.416473388672	131.987884521484	0.770956814289093	0.948897659778595	0.761183798313141	70.2352905273438	8358
True	False	False	False	False	-3161.12524414063	-1292.62805175781	201.863830566406	0.673253357410431	0.927100300788879	0.451513648033142	97.5934066772461	17762
True	False	False	False	False	-3150.80834960938	-1228.54089355469	11.0914192199707	0.673765122890472	0.91785192489624	0.452423572540283	70.5	705
True	False	False	False	False	-3160.89184570313	-1096.18383789063	221.828384399414	0.752314388751984	0.956245064735413	0.659420132637024	95.8300018310547	19166
True	False	False	False	False	-3159.1064453125	-981.828186035156	216.282684326172	0.742294192314148	0.959730982780457	0.620393097400665	92.6051254272461	18058
True	False	False	False	False	-3161.04418945313	-462.063537597656	247.338653564453	0.633169531822205	0.927945077419281	0.388644009828568	94.0224227905273	20967
True	False	False	False	False	-3156.82836914063	-71.5878601074219	153.061584472656	0.733375728130341	0.952420055866241	0.590627431869507	75.2681121826172	10387
True	False	False	False	False	-3155.28271484375	-1055.77185058594	340.506591796875	0.469277918338776	0.837573230266571	0.223670929670334	131.75895690918	40450
True	False	False	False	False	-3143.74243164063	-891.041381835938	175.244430541992	0.665343046188354	0.941804707050323	0.437843710184097	78.7468338012695	12442
True	False	False	False	False	-3153.58935546875	-275.363922119141	197.427261352539	0.685747921466827	0.951492130756378	0.474708467721939	76.8146057128906	13673
True	False	False	False	False	-3143.33520507813	-781.122131347656	275.067199707031	0.762256264686584	0.952319025993347	0.706988096237183	94.4354858398438	23420
True	False	False	False	False	-3141.28002929688	-638.758666992188	242.902084350586	0.637592613697052	0.953196883201599	0.39488410949707	81.2100448608398	17785
True	False	False	False	False	-3140.6015625	-1212.59252929688	261.757507324219	0.794070303440094	0.965663611888885	1	111.826271057129	26391
True	False	False	False	False	-3138.90478515625	-1422.42724609375	198.536407470703	0.64904373884201	0.950283408164978	0.411763846874237	142.877090454102	25575
True	False	False	False	False	-3134.96313476563	-1390.04797363281	178.571853637695	0.655493438243866	0.962699711322784	0.42177352309227	94.5341644287109	15220
True	False	False	False	False	-3138.29711914063	-557.4453125	297.250030517578	0.729590535163879	0.945148289203644	0.579075038433075	84.8208923339844	22732
True	False	False	False	False	-3136.70703125	-256.737762451172	119.787330627441	0.715369939804077	0.948927998542786	0.540118634700775	68.8888854980469	7440
True	False	False	False	False	-3135.75512695313	-1368.7841796875	44.3656768798828	0.838416218757629	0.966616570949554	1	75.0500030517578	3002
True	False	False	False	False	-3131.55981445313	-1076.76354980469	222.937530517578	0.56656402349472	0.901378870010376	0.30902686715126	119.731346130371	24066
True	False	False	False	False	-3134.08642578125	-1004.20556640625	201.863830566406	0.662180662155151	0.969475567340851	0.432574808597565	82.1153869628906	14945
True	False	False	False	False	-3128.05737304688	-739.009155273438	199.645553588867	0.652669668197632	0.944998264312744	0.417343854904175	78.3722229003906	14107
True	False	False	False	False	-3129.62890625	-429.156646728516	173.026138305664	0.809414923191071	0.958642601966858	1	72.5576934814453	11319
True	False	False	False	False	-3127.30346679688	-1470.130859375	98.7136306762695	0.706082999706268	0.930941581726074	0.517698526382446	135.65168762207	12073
True	False	False	False	False	-3114.04223632813	-1452.27392578125	183.008422851563	0.703632354736328	0.949872851371765	0.512107908725739	108.684844970703	17933
True	False	False	False	False	-3118.89477539063	-1305.62341308594	125.333038330078	0.720809042453766	0.934646606445313	0.554278552532196	88.6991119384766	10023
True	False	False	False	False	-3125.72875976563	-1177.68383789063	248.447799682617	0.818948090076447	0.962686896324158	1	92.9241104125977	20815
True	False	False	False	False	-3127.27856445313	-146.202987670898	231.810668945313	0.773131549358368	0.952915370464325	0.7778200507164	104.066986083984	21750
True	False	False	False	False	-3125.56005859375	-1110.62646484375	158.607299804688	0.78651762008667	0.965654790401459	1	87.6014022827148	12527
True	False	False	False	False	-3123.40893554688	-372.798095703125	150.843307495117	0.722747147083282	0.949289262294769	0.559532701969147	79.4264678955078	10802
True	False	False	False	False	-3119.73803710938	-1280.81970214844	179.680999755859	0.768874526023865	0.954317510128021	0.74665355682373	92.5617294311523	14995
True	False	False	False	False	-3114.01025390625	-1237.123046875	353.816284179688	0.305400520563126	0.725131988525391	0.122484311461449	106.943572998047	34115
True	False	False	False	False	-3111.86645507813	-701.301696777344	184.117568969727	0.707896769046783	0.964575886726379	0.521919071674347	75.0602416992188	12460
True	False	False	False	False	-3111.6357421875	-837.469543457031	189.663269042969	0.698733150959015	0.955062389373779	0.501295566558838	74.8888854980469	12806
True	False	False	False	False	-3109.81909179688	-1377.37463378906	258.430084228516	0.701022863388062	0.956560969352722	0.506290555000305	94.0171661376953	21906
True	False	False	False	False	-3108.69262695313	-203.56916809082	262.866638183594	0.819502294063568	0.96118700504303	1	86.7299575805664	20555
True	False	False	False	False	-3108.58056640625	-1506.05517578125	147.515884399414	0.6229008436203	0.93327671289444	0.374702334403992	149.23307800293	19848
True	False	False	False	False	-3097.27197265625	-1498.05053710938	144.188446044922	0.399569809436798	0.896133363246918	0.175852462649345	102.400001525879	13312
True	False	False	False	False	-3104.0341796875	-1414.75561523438	82.0765075683594	0.809198617935181	0.96690559387207	1	78.4189224243164	5803
True	False	False	False	False	-3108.24536132813	-962.297607421875	188.554138183594	0.724954545497894	0.952930867671967	0.565661549568176	107.394119262695	18257
True	False	False	False	False	-3104.26318359375	-646.409729003906	212.955261230469	0.784542441368103	0.964240193367004	0.936093747615814	80.28125	15414
True	False	False	False	False	-3105.9072265625	-71.6530075073242	276.176330566406	0.812910616397858	0.963723838329315	1	80.5100402832031	20047
True	False	False	False	False	-3103.87084960938	-872.10498046875	222.937530517578	0.573150813579559	0.961904048919678	0.315921276807785	102.497512817383	20602
True	False	False	False	False	-3103.5302734375	-493.929565429688	390.41796875	0.702425420284271	0.933580577373505	0.509400367736816	114.971588134766	40470
True	False	False	False	False	-3102.72778320313	13.9358043670654	206.300399780273	0.836186647415161	0.968949019908905	1	99.5161285400391	18510
True	False	False	False	False	-3099.79931640625	-1337.4912109375	98.7136306762695	0.694063067436218	0.947622299194336	0.491407215595245	86.9662933349609	7740
True	False	False	False	False	-3094.90625	-1312.61181640625	423.692230224609	0.469141960144043	0.885546505451202	0.223568797111511	149.866485595703	57249
True	False	False	False	False	-3098.21484375	-1042.33471679688	183.008422851563	0.701034069061279	0.963535964488983	0.506315171718597	86.4363632202148	14262
True	False	False	False	False	-3098.6416015625	-416.769989013672	197.427261352539	0.772825837135315	0.955336093902588	0.775377213954926	90.1179809570313	16041
True	False	False	False	False	-3097.66357421875	-1013.02313232422	161.934722900391	0.584172606468201	0.947084307670593	0.327871143817902	81.3561630249023	11878
True	False	False	False	False	-3096.2744140625	-1257.08215332031	150.843307495117	0.766693592071533	0.956890642642975	0.73261821269989	84.8970565795898	11546
True	False	False	False	False	-3088.10327148438	-1201.02941894531	131.987884521484	0.759082078933716	0.949292719364166	0.690548181533813	78.5378189086914	9346
True	False	False	False	False	-3093.20629882813	-1100.87255859375	226.264953613281	0.716889679431915	0.943694353103638	0.543992161750793	86.0392150878906	17552
True	False	False	False	False	-3095.6103515625	-1065.6630859375	186.335845947266	0.769323408603668	0.969865143299103	0.749684989452362	87.25	14658
True	False	False	False	False	-3095.22827148438	-984.696411132813	195.208984375	0.561338007450104	0.937815010547638	0.303680539131165	84.1022720336914	14802
True	False	False	False	False	-3090.92602539063	-252.748245239258	244.01123046875	0.720566987991333	0.96162885427475	0.553630292415619	87.2045440673828	19185
True	False	False	False	False	-3090.90673828125	-1164.65979003906	216.282684326172	0.766891539096832	0.937911689281464	0.733848094940186	94.1641006469727	18362
True	False	False	False	False	-3088.537109375	-730.596374511719	153.061584472656	0.72611141204834	0.960177063941956	0.568937957286835	75.9347839355469	10479
True	False	False	False	False	-3089.10131835938	-563.445922851563	146.40673828125	0.762958765029907	0.966144263744354	0.710821986198425	93.75	12375
True	False	False	False	False	-3086.5908203125	-1418.76281738281	229.592376708984	0.675793170928955	0.936462223529816	0.456061363220215	88.0289840698242	18222
True	False	False	False	False	-3083.08471679688	-1328.28137207031	189.663269042969	0.533657610416412	0.90495491027832	0.277016758918762	120.286552429199	20569
True	False	False	False	False	-3083.2939453125	-329.709838867188	235.138092041016	0.713317394256592	0.957158267498016	0.534983396530151	84.051887512207	17819
True	False	False	False	False	-3079.2802734375	-856.747436523438	163.043869018555	0.711030662059784	0.961093425750732	0.529386937618256	74.9319763183594	11015
True	False	False	False	False	-3077.1689453125	-800.571655273438	216.282684326172	0.813904881477356	0.968455493450165	1	82.7487182617188	16136
True	False	False	False	False	-3076.36279296875	-1543.16540527344	153.061584472656	0.702105939388275	0.959046423435211	0.508688569068909	108.260871887207	14940
True	False	False	False	False	-3064.599609375	-1478.3896484375	199.645553588867	0.735508561134338	0.964906334877014	0.597400009632111	86.4888916015625	15568
True	False	False	False	False	-3075.28173828125	-1021.55242919922	147.515884399414	0.617105901241302	0.955039620399475	0.367147535085678	76.7443618774414	10207
True	False	False	False	False	-3072.85375976563	-936.483947753906	163.043869018555	0.566319942474365	0.922430336475372	0.308774769306183	86.850341796875	12767
True	False	False	False	False	-3067.19458007813	-720.067810058594	147.515884399414	0.5621337890625	0.961516439914703	0.304487764835358	70.8270645141602	9420
True	False	False	False	False	-3070.0390625	-366.40185546875	151.952453613281	0.694207608699799	0.955854713916779	0.491707503795624	78.9781036376953	10820
True	False	False	False	False	-3068.54541015625	-441.127960205078	170.807861328125	0.838484644889832	0.962659299373627	1	76.1038970947266	11720
True	False	False	False	False	-3066.5302734375	-1266.19677734375	148.625015258789	0.755418717861176	0.941786289215088	0.673116326332092	88.9029846191406	11913
True	False	False	False	False	-3066.35766601563	-756.633911132813	227.374099731445	0.708852231502533	0.962053596973419	0.524171829223633	89.0975646972656	18265
True	False	False	False	False	-3066.08447265625	-661.652160644531	210.736968994141	0.776370167732239	0.964906334877014	0.80633556842804	78.1473693847656	14848
True	False	False	False	False	-3064.32666015625	-1582.12731933594	348.270568847656	0.430478662252426	0.865059614181519	0.196005389094353	136.44905090332	42845
True	False	False	False	False	-3054.5126953125	-1323.80554199219	93.1679229736328	0.734889924526215	0.925049662590027	0.595414996147156	141.523803710938	11888
True	False	False	False	False	-3062.22216796875	-895.370544433594	123.114753723145	0.570292413234711	0.936490833759308	0.312907516956329	72.594596862793	8058
True	False	False	False	False	-3060.68432617188	-1304.65100097656	57.6753807067871	0.805326879024506	0.960615336894989	1	75.8076934814453	3942
True	False	False	False	False	-3060.0986328125	-1197.56823730469	92.0587844848633	0.753171443939209	0.946008145809174	0.663112580776215	80.7831344604492	6705
True	False	False	False	False	-3059.87475585938	-968.258178710938	109.805053710938	0.720394313335419	0.955314457416534	0.553169012069702	91.0404052734375	9013
True	False	False	False	False	-3060.4189453125	-125.169876098633	235.138092041016	0.644668221473694	0.926531970500946	0.405185103416443	76.2688674926758	16169
True	False	False	False	False	-3056.376953125	-1091.98620605469	221.828384399414	0.746037483215332	0.957514405250549	0.634167075157166	102.125	20425
True	False	False	False	False	-3051.30883789063	-1637.59460449219	113.132476806641	0.763600468635559	0.938201129436493	0.714391827583313	136.29411315918	13902
True	False	False	False	False	-3048.99951171875	-1615.02429199219	333.851715087891	0.416871607303619	0.815968453884125	0.186944857239723	140.461791992188	42279
True	False	False	False	False	-3048.869140625	-1508.63146972656	141.970169067383	0.795358955860138	0.951936304569244	1	83.234375	10654
True	False	False	False	False	-3037.15454101563	-1437.35607910156	140.861022949219	0.643535494804382	0.924399197101593	0.403508603572845	109.244094848633	13874
True	False	False	False	False	-3047.98315429688	-1366.76452636719	263.975769042969	0.731520116329193	0.960448086261749	0.584892332553864	105.054618835449	25003
True	False	False	False	False	-3048.53076171875	-1210.74279785156	267.30322265625	0.460308730602264	0.920861601829529	0.217016115784645	103.058090209961	24837
True	False	False	False	False	-3048.99609375	-1127.60925292969	204.082122802734	0.736217558383942	0.954872965812683	0.599696278572083	98.5652160644531	18136
True	False	False	False	False	-3047.0146484375	-904.496032714844	106.477630615234	0.770989894866943	0.95690381526947	0.761425018310547	74.0208358764648	7106
True	False	False	False	False	-3045.1162109375	-261.364532470703	145.297592163086	0.805286824703217	0.958928644657135	1	111.618324279785	14622
True	False	False	False	False	-3042.19116210938	-1282.41479492188	140.861022949219	0.705661714076996	0.955098927021027	0.516728401184082	73.3936996459961	9321
True	False	False	False	False	-3040.7275390625	-1237.52526855469	190.772415161133	0.546827793121338	0.927990078926086	0.289372831583023	86.7790679931641	14926
True	False	False	False	False	-3039.8330078125	-1044.63391113281	169.698715209961	0.694188117980957	0.961120069026947	0.491667062044144	75.699348449707	11582
True	False	False	False	False	-3039.4169921875	-1150.90380859375	220.719253540039	0.820308208465576	0.971408903598785	1	95.4572830200195	18996
True	False	False	False	False	-3038.27124023438	-979.653930664063	128.660461425781	0.720794081687927	0.948458433151245	0.554238379001617	87.4482727050781	10144
True	False	False	False	False	-3039.33471679688	-869.739074707031	173.026138305664	0.723823487758636	0.95019268989563	0.562501490116119	97.5641021728516	15220
True	False	False	False	False	-3038.25952148438	-1399.14855957031	136.424453735352	0.748058438301086	0.945659458637238	0.641979157924652	117.382110595703	14438
True	False	False	False	False	-3032.65405273438	-999.610656738281	120.896469116211	0.614482343196869	0.942427694797516	0.363796830177307	80.532112121582	8778
True	False	False	False	False	-3034.16528320313	-636.645324707031	190.772415161133	0.548580348491669	0.950966060161591	0.291060864925385	86.2616271972656	14837
True	False	False	False	False	-3032.68603515625	-162.425689697266	220.719253540039	0.616317808628082	0.953127384185791	0.36613655090332	78.1256256103516	15547
True	False	False	False	False	-3032.55908203125	-1499.4248046875	183.008422851563	0.615480899810791	0.919325947761536	0.365067154169083	149.951507568359	24742
True	False	False	False	False	-3027.04077148438	-1334.32556152344	167.480438232422	0.574802160263062	0.921774864196777	0.317677944898605	76.6821212768555	11579
True	False	False	False	False	-3028.70947265625	-692.014709472656	220.719253540039	0.820308208465576	0.960183620452881	1	95.1557769775391	18936
True	False	False	False	False	-3025.24438476563	-1534.87280273438	13.3097038269043	0.743378639221191	0.931919693946838	0.624296009540558	60.5	726
True	False	False	False	False	-3023.30322265625	-1517.51110839844	140.861022949219	0.78069794178009	0.95416671037674	0.856390178203583	91.0157470703125	11559
True	False	False	False	False	-3024.03369140625	-1306.09826660156	187.44499206543	0.696643650531769	0.959162056446075	0.496823012828827	80.2011871337891	13554
True	False	False	False	False	-3024.58837890625	-1080.95922851563	94.2770690917969	0.734207451343536	0.964942038059235	0.593244731426239	124.670585632324	10597
True	False	False	False	False	-3022.02197265625	-388.991241455078	348.270568847656	0.76757276058197	0.956175923347473	0.738145112991333	112.678344726563	35381
True	False	False	False	False	-3021.91674804688	-1020.41613769531	165.262145996094	0.64111989736557	0.947568655014038	0.39996874332428	84.8255004882813	12639
True	False	False	False	False	-3021.6630859375	-1170.54602050781	242.902084350586	0.611004710197449	0.944886147975922	0.359419614076614	88.1643829345703	19308
True	False	False	False	False	-3021.0185546875	-930.066528320313	293.922607421875	0.702093303203583	0.925793349742889	0.508660495281219	106.516983032227	28227
True	False	False	False	False	-3020.42114257813	-1480.56042480469	147.515884399414	0.724145829677582	0.938272714614868	0.563397824764252	99.4210510253906	13223
True	False	False	False	False	-3019.78759765625	-1684.93676757813	131.987884521484	0.577872931957245	0.947152853012085	0.320975691080093	107.672271728516	12813
True	False	False	False	False	-3004.81469726563	-1669.87609863281	226.264953613281	0.776553928852081	0.936639189720154	0.808126747608185	150.475494384766	30697
True	False	False	False	False	-3016.3203125	-869.024230957031	206.300399780273	0.75341808795929	0.960061550140381	0.664187371730804	82.1881713867188	15287
True	False	False	False	False	-3015.4677734375	-717.167846679688	139.751892089844	0.662971258163452	0.936264038085938	0.433882057666779	71.8968276977539	9059
True	False	False	False	False	-3015.9013671875	-620.097534179688	217.391815185547	0.47912186384201	0.914637684822083	0.231170579791069	81.7959213256836	16032
True	False	False	False	False	-3013.03442382813	-741.918273925781	153.061584472656	0.72611141204834	0.955771505832672	0.568937957286835	74.840576171875	10328
True	False	False	False	False	-3012.9921875	38.5553245544434	225.155807495117	0.683035016059875	0.94396185874939	0.469490110874176	108.945816040039	22116
True	False	False	False	False	-3012.76220703125	-1556.04138183594	167.480438232422	0.802461862564087	0.950586080551147	1	91.4701995849609	13812
True	False	False	False	False	-3009.63134765625	-1422.76623535156	148.625015258789	0.802791655063629	0.954752922058105	1	112.052238464355	15015
True	False	False	False	False	-3012.62255859375	-1266.87036132813	207.409545898438	0.683675408363342	0.942732930183411	0.470712244510651	79.2673797607422	14823
True	False	False	False	False	-3009.42602539063	-209.031341552734	173.026138305664	0.809414923191071	0.959173381328583	1	98.9743576049805	15440
True	False	False	False	False	-3006.81909179688	-1199.51806640625	74.3125076293945	0.624154269695282	0.943577826023102	0.376365154981613	80.223876953125	5375
True	False	False	False	False	-3004.25024414063	-1129.30688476563	234.028945922852	0.721363544464111	0.963739335536957	0.555769979953766	85.8056869506836	18105
True	False	False	False	False	-3005.20190429688	-772.020324707031	263.975769042969	0.659238815307617	0.958480894565582	0.427767723798752	86.0840301513672	20488
True	False	False	False	False	-3002.14477539063	-590.053283691406	195.208984375	0.757295966148376	0.955965518951416	0.681861996650696	87.8409118652344	15460
True	False	False	False	False	-3001.859375	-1387.74633789063	147.515884399414	0.817581295967102	0.96508526802063	1	81.9398498535156	10898
True	False	False	False	False	-3001.5712890625	-1182.73742675781	14.4188451766968	0.742955923080444	0.94487601518631	0.622766435146332	84.461540222168	1098
True	False	False	False	False	-2997.3564453125	-1727.90881347656	381.544830322266	0.352952241897583	0.865223824977875	0.148086428642273	130.302322387695	44824
True	False	False	False	False	-2983.1181640625	-1660.58325195313	120.896469116211	0.67729789018631	0.900599539279938	0.458794146776199	149.577987670898	16304
True	False	False	False	False	-2991.4697265625	-1215.53381347656	165.262145996094	0.676039397716522	0.957234621047974	0.456506609916687	85.9865798950195	12812
True	False	False	False	False	-2993.35498046875	-998.59375	122.005615234375	0.769454181194305	0.957675635814667	0.750577867031097	96.9000015258789	10659
True	False	False	False	False	-2994.98974609375	-836.172729492188	234.028945922852	0.723761200904846	0.95864862203598	0.562328636646271	80.3222732543945	16948
True	False	False	False	False	-2994.48388671875	-218.700820922852	100.931915283203	0.776127755641937	0.949979424476624	0.804006338119507	129.153839111328	11753
True	False	False	False	False	-2991.35180664063	-1189.88195800781	159.716445922852	0.5884068608284	0.864486038684845	0.332607984542847	134.54167175293	19374
True	False	False	False	False	-2990.90478515625	-950.646911621094	122.005615234375	0.79117214679718	0.949798047542572	1	79.136360168457	8705
True	False	False	False	False	-2987.73364257813	-1539.02001953125	170.807861328125	0.728058516979218	0.953819215297699	0.574557244777679	79.7207794189453	12277
True	False	False	False	False	-2985.48852539063	-1517.92102050781	177.462707519531	0.76659494638443	0.956053674221039	0.732008516788483	89.25	14280
True	False	False	False	False	-2987.37133789063	-1350.30432128906	188.554138183594	0.778482019901276	0.96044135093689	0.828421533107758	93.6647033691406	15923
True	False	False	False	False	-2985.49169921875	-1038.34228515625	164.153015136719	0.709100365638733	0.954764902591705	0.5247603058815	100.52027130127	14877
True	False	False	False	False	-2983.0576171875	-1771.06188964844	163.043869018555	0.730571746826172	0.942314028739929	0.582015097141266	155	22785
True	False	False	False	False	-2970.9892578125	-1761.10583496094	97.6044921875	0.65105813741684	0.947554409503937	0.414849132299423	94.6704559326172	8331
True	False	False	False	False	-2969.69189453125	-1635.99279785156	170.807861328125	0.737847626209259	0.950560867786407	0.605065226554871	114.207794189453	17588
True	False	False	False	False	-2980.62817382813	-1489.10729980469	128.660461425781	0.739945590496063	0.959582805633545	0.612167298793793	98.8534469604492	11467
True	False	False	False	False	-2982.8427734375	-1465.24536132813	159.716445922852	0.72967803478241	0.957121014595032	0.579335868358612	96.1527786254883	13846
True	False	False	False	False	-2979.32763671875	-1586.0107421875	212.955261230469	0.688135504722595	0.961367249488831	0.479391545057297	88.4270858764648	16978
True	False	False	False	False	-2978.44213867188	-1400.95532226563	138.64274597168	0.841176152229309	0.960550785064697	1	80.552001953125	10069
True	False	False	False	False	-2979.29321289063	-1243.08508300781	175.244430541992	0.792873740196228	0.958067119121552	1	82.4936676025391	13034
True	False	False	False	False	-2978.63647460938	-285.087158203125	290.595184326172	0.802761256694794	0.969034373760223	1	86.129768371582	22566
True	False	False	False	False	-2978.36865234375	-197.945587158203	129.769607543945	0.669275224208832	0.920436978340149	0.444548457860947	144.974365234375	16962
True	False	False	False	False	-2977.17431640625	-1143.90551757813	178.571853637695	0.607724726200104	0.962086141109467	0.355356276035309	77.4596252441406	12471
True	False	False	False	False	-2976.10546875	-1113.54064941406	249.556930541992	0.734557807445526	0.956783294677734	0.594356298446655	85.8666687011719	19320
True	False	False	False	False	-2977.05786132813	-888.800598144531	314.996307373047	0.381903231143951	0.755658149719238	0.164984822273254	103.161972045898	29298
True	False	False	False	False	-2973.27514648438	-659.496520996094	188.554138183594	0.68020099401474	0.951497256755829	0.46415051817894	74.7470550537109	12707
True	False	False	False	False	-2972.94384765625	-10.8551387786865	326.087738037109	0.820252954959869	0.949095785617828	1	94.2482986450195	27709
True	False	False	False	False	-2971.82153320313	-1272.92504882813	245.120376586914	0.792072653770447	0.967133164405823	1	85.2398223876953	18838
True	False	False	False	False	-2969.29467773438	-1700.65808105469	217.391815185547	0.725042045116425	0.941334784030914	0.565907895565033	92.1683654785156	18065
True	False	False	False	False	-2966.56909179688	-1455.65747070313	168.589569091797	0.705263912677765	0.954329788684845	0.515815854072571	91.2565765380859	13871
True	False	False	False	False	-2967.97265625	-1307.10412597656	251.77522277832	0.793936789035797	0.953781068325043	1	84.3259887695313	19142
True	False	False	False	False	-2966.18237304688	-459.379974365234	185.226699829102	0.838037431240082	0.970236241817474	1	73.1616744995117	12218
True	False	False	False	False	-2964.70434570313	-1811.93505859375	157.498153686523	0.754633009433746	0.947992444038391	0.669563829898834	138.380279541016	19650
True	False	False	False	False	-2945.29370117188	-1813.45227050781	119.787330627441	0.80851811170578	0.956214725971222	1	110.935188293457	11981
True	False	False	False	False	-2963.9267578125	-1553.20581054688	170.807861328125	0.76231050491333	0.961374282836914	0.707281649112701	78.4870147705078	12087
True	False	False	False	False	-2964.00244140625	-1023.65924072266	157.498153686523	0.68684595823288	0.946671724319458	0.476851433515549	80.7887344360352	11472
True	False	False	False	False	-2960.12866210938	-1380.52355957031	191.881561279297	0.664145827293396	0.96001672744751	0.435836344957352	96.2023086547852	16643
True	False	False	False	False	-2959.50927734375	-1192.20983886719	141.970169067383	0.627549946308136	0.920785427093506	0.380923300981522	83.71875	10716
True	False	False	False	False	-2959.095703125	-1083.98510742188	181.899276733398	0.744097054004669	0.940295040607452	0.626919984817505	83.0060958862305	13613
True	False	False	False	False	-2957.47973632813	-1797.25549316406	123.114753723145	0.817230343818665	0.969159781932831	1	123.009010314941	13654
True	False	False	False	False	-2940.0302734375	-1702.09497070313	194.099838256836	0.721376538276672	0.956953227519989	0.555805087089539	86.8285751342773	15195
True	False	False	False	False	-2954.8017578125	-1659.89184570313	175.244430541992	0.757012546062469	0.965481817722321	0.680517315864563	90.7974700927734	14346
True	False	False	False	False	-2943.34594726563	-1599.69897460938	113.132476806641	0.754635572433472	0.972778558731079	0.669575393199921	79.3627471923828	8095
True	False	False	False	False	-2943.46826171875	-1519.58483886719	184.117568969727	0.770222425460815	0.971380114555359	0.755918800830841	91.9156646728516	15258
True	False	False	False	False	-2951.2734375	-1423.39343261719	202.97297668457	0.645259380340576	0.889119625091553	0.406064331531525	130.202178955078	23827
True	False	False	False	False	-2944.77783203125	-1219.74792480469	150.843307495117	0.712653756141663	0.957683384418488	0.533345997333527	81.6029434204102	11098
True	False	False	False	False	-2951.48901367188	-705.814575195313	237.356369018555	0.582583487033844	0.887191474437714	0.32611483335495	79.6915893554688	17054
True	False	False	False	False	-2945.72900390625	-967.873229980469	231.810668945313	0.742962777614594	0.958525002002716	0.622791171073914	96.3779907226563	20143
True	False	False	False	False	-2943.47607421875	-1240.388671875	136.424453735352	0.558072805404663	0.91636198759079	0.300393551588058	82.9105682373047	10198
True	False	False	False	False	-2943.19116210938	-808.5126953125	212.955261230469	0.608465492725372	0.966504812240601	0.356268495321274	77.2083358764648	14824
True	False	False	False	False	-2942.1962890625	-1483.73156738281	202.97297668457	0.754353761672974	0.955811083316803	0.668315708637238	87.4863357543945	16010
True	False	False	False	False	-2940.98168945313	-1380.30358886719	181.899276733398	0.502491772174835	0.904793620109558	0.249864876270294	81.7134170532227	13401
True	False	False	False	False	-2938.51879882813	-1556.40747070313	215.173538208008	0.738487541675568	0.95326155424118	0.607207953929901	86.8298950195313	16845
True	False	False	False	False	-2936.90991210938	-1862.32373046875	11.0914192199707	0.673765122890472	0.928999543190002	0.452423572540283	90.0999984741211	901
True	False	False	False	False	-2928.533203125	-1824.83764648438	166.371292114258	0.789251506328583	0.958886682987213	1	101.473335266113	15221
True	False	False	False	False	-2927.16455078125	-1260.0810546875	147.515884399414	0.788424491882324	0.952990531921387	1	83.5563888549805	11113
True	False	False	False	False	-2931.76684570313	-1166.93286132813	159.716445922852	0.772956192493439	0.957171022891998	0.776414334774017	77.4305572509766	11150
True	False	False	False	False	-2931.2998046875	-778.810791015625	186.335845947266	0.779502213001251	0.954249799251556	0.840531468391418	77.3630981445313	12997
True	False	False	False	False	-2930.28784179688	-1037.76611328125	206.300399780273	0.760025501251221	0.952788174152374	0.695292770862579	94.5967712402344	17595
True	False	False	False	False	-2929.43603515625	-1245.798828125	63.2210922241211	0.730492413043976	0.9169961810112	0.581776022911072	124.807014465332	7114
True	False	False	False	False	-2929.0625	-1117.31762695313	217.391815185547	0.699111342430115	0.958894848823547	0.50211375951767	85.2653045654297	16712
True	False	False	False	False	-2925.77026367188	-1784.28002929688	190.772415161133	0.824089586734772	0.969685792922974	1	85.5174407958984	14709
True	False	False	False	False	-2894.953125	-1768.28051757813	272.848907470703	0.597297251224518	0.928622007369995	0.342836290597916	101.24390411377	24906
True	False	False	False	False	-2924.81030273438	-1604.26477050781	232.919815063477	0.740461587905884	0.940153896808624	0.613948941230774	98.7666702270508	20741
True	False	False	False	False	-2923.66918945313	-1142.8525390625	105.36848449707	0.675420701503754	0.950087785720825	0.455389380455017	70.6105270385742	6708
True	False	False	False	False	-2921.6865234375	-1732.5693359375	263.975769042969	0.568575918674469	0.917569637298584	0.311113893985748	92.6008377075195	22039
True	False	False	False	False	-2897.01391601563	-1665.95861816406	206.300399780273	0.595928013324738	0.961042463779449	0.341235190629959	80.7903213500977	15027
True	False	False	False	False	-2917.6669921875	-1454.4287109375	181.899276733398	0.682014107704163	0.963449358940125	0.467553645372391	82.5365829467773	13536
True	False	False	False	False	-2916.4189453125	-1344.52575683594	169.698715209961	0.678988635540009	0.932782053947449	0.461899966001511	89.5882339477539	13707
True	False	False	False	False	-2919.00341796875	-1200.72338867188	136.424453735352	0.805724918842316	0.954126596450806	1	85.634147644043	10533
True	False	False	False	False	-2916.234375	-1422.73852539063	185.226699829102	0.810964584350586	0.965975105762482	1	85.0119781494141	14197
True	False	False	False	False	-2914.76635742188	-1331.54016113281	169.698715209961	0.658331155776978	0.94185745716095	0.426302343606949	91.4771270751953	13996
True	False	False	False	False	-2916.0302734375	-941.739807128906	287.267761230469	0.48882207274437	0.837599754333496	0.23877227306366	86.4826278686523	22399
True	False	False	False	False	-2915.43334960938	-1076.92114257813	197.427261352539	0.615491211414337	0.921440362930298	0.365080237388611	71.9775314331055	12812
True	False	False	False	False	-2914.50537109375	-1641.77941894531	236.24723815918	0.7571821808815	0.960024952888489	0.68132096529007	100.084510803223	21318
True	False	False	False	False	-2906.4248046875	-1516.54675292969	176.353576660156	0.805686175823212	0.956596493721008	1	77.3081741333008	12292
True	False	False	False	False	-2909.05810546875	-1296.35388183594	210.736968994141	0.783208847045898	0.960852682590485	0.899701058864594	84.8789443969727	16127
True	False	False	False	False	-2907.79345703125	-987.335021972656	206.300399780273	0.735189139842987	0.957773804664612	0.596372902393341	89.3225784301758	16614
True	False	False	False	False	-2905.02905273438	-1374.55480957031	131.987884521484	0.695033729076385	0.937427282333374	0.493430703878403	81.8487396240234	9740
True	False	False	False	False	-2898.806640625	-1190.08520507813	240.683807373047	0.614276111125946	0.964719772338867	0.363535225391388	82.7142868041992	17949
True	False	False	False	False	-2897.498046875	-1050.01892089844	160.825576782227	0.704130887985229	0.962256193161011	0.513235092163086	82.0137939453125	11892
True	False	False	False	False	-2895.4091796875	-1136.68859863281	109.805053710938	0.593107283115387	0.946093261241913	0.337966829538345	70.0101013183594	6931
True	False	False	False	False	-2894.2578125	-1891.18505859375	167.480438232422	0.83051860332489	0.96620124578476	1	99.2649002075195	14989
True	False	False	False	False	-2894.11572265625	-1814.1123046875	212.955261230469	0.774922788143158	0.959471464157104	0.792935788631439	90.0833358764648	17296
True	False	False	False	False	-2894.10668945313	-1450.52526855469	220.719253540039	0.420543700456619	0.805310189723969	0.189359799027443	84.1407012939453	16744
True	False	False	False	False	-2877.93212890625	-1712.21496582031	246.229507446289	0.828101634979248	0.969092726707458	1	103.441444396973	22964
True	False	False	False	False	-2889.57836914063	-1568.27233886719	366.016845703125	0.325851321220398	0.706700503826141	0.133191391825676	97.5636367797852	32196
True	False	False	False	False	-2884.25537109375	-1500.91198730469	69.8759460449219	0.750200152397156	0.963523685932159	0.650578022003174	67.8095245361328	4272
True	False	False	False	False	-2885.02978515625	-1483.93579101563	226.264953613281	0.425734847784042	0.844219088554382	0.192811518907547	77.8676452636719	15885
True	False	False	False	False	-2884.78637695313	-1259.49914550781	139.751892089844	0.638468325138092	0.935662150382996	0.396137297153473	68.9365081787109	8686
True	False	False	False	False	-2884.77416992188	-1237.31079101563	216.282684326172	0.613237738609314	0.949708938598633	0.362221926450729	80.4358978271484	15685
True	False	False	False	False	-2863.80981445313	-1874.03601074219	212.955261230469	0.752415239810944	0.951537728309631	0.659851312637329	91.90625	17646
True	False	False	False	False	-2872.42114257813	-1660.91259765625	156.389007568359	0.803114473819733	0.963706493377686	1	74.5886535644531	10517
True	False	False	False	False	-2876.25708007813	-1397.32238769531	215.173538208008	0.792714774608612	0.961023926734924	1	93.520622253418	18143
True	False	False	False	False	-2877.48291015625	-1190.66369628906	226.264953613281	0.754635572433472	0.9476198554039	0.669575393199921	85.2843170166016	17398
True	False	False	False	False	-2876.18505859375	-1339.43798828125	180.790130615234	0.591028690338135	0.926754474639893	0.335583746433258	82.7791442871094	13493
True	False	False	False	False	-2874.25244140625	-1611.17077636719	217.391815185547	0.777484655380249	0.947417020797729	0.817557096481323	101.938774108887	19980
True	False	False	False	False	-2868.8095703125	-1524.55529785156	202.97297668457	0.754353761672974	0.942618072032928	0.668315708637238	86.0928955078125	15755
True	False	False	False	False	-2866.13842773438	-1422.71960449219	159.716445922852	0.849917888641357	0.965788185596466	1	97.4513854980469	14033
True	False	False	False	False	-2861.1787109375	-1730.42749023438	37.7108268737793	0.54890364408493	0.936531782150269	0.291373401880264	59.6176452636719	2027
True	False	False	False	False	-2857.66333007813	-1359.48876953125	176.353576660156	0.824980556964874	0.954798519611359	1	76.1509399414063	12108
True	False	False	False	False	-2860.80078125	-1322.9912109375	192.990692138672	0.755458950996399	0.968313038349152	0.67330002784729	76.9195404052734	13384
True	False	False	False	False	-2857.99169921875	-1276.72082519531	141.970169067383	0.607505798339844	0.941918015480042	0.355087220668793	67.8359375	8683
True	False	False	False	False	-2855.18505859375	-1212.77307128906	228.483245849609	0.859817445278168	0.964531660079956	1	101.398056030273	20888
True	False	False	False	False	-2846.2431640625	-1845.78955078125	226.264953613281	0.673427760601044	0.950518429279327	0.451823472976685	97.0196075439453	19792
True	False	False	False	False	-2852.2197265625	-1542.69958496094	117.569046020508	0.72139585018158	0.953173696994781	0.555857241153717	85.8773574829102	9103
True	False	False	False	False	-2853.24609375	-1169.4658203125	199.645553588867	0.809212923049927	0.959117710590363	1	77.2277755737305	13901
True	False	False	False	False	-2850.87670898438	-1808.92065429688	146.40673828125	0.820213973522186	0.966879963874817	1	103.803031921387	13702
True	False	False	False	False	-2833.1103515625	-1763.44494628906	334.960876464844	0.391736060380936	0.877661347389221	0.170978501439095	109.496688842773	33068
True	False	False	False	False	-2848.49877929688	-1688.30102539063	282.831207275391	0.76148521900177	0.942980766296387	0.70286613702774	99.2235260009766	25302
True	False	False	False	False	-2849.88403320313	-1440.04309082031	148.625015258789	0.729590535163879	0.95632141828537	0.579075038433075	83.2313461303711	11153
True	False	False	False	False	-2848.4345703125	-1739.84130859375	43.256534576416	0.764826476573944	0.949666619300842	0.721405208110809	69.2307662963867	2700
True	False	False	False	False	-2834.14013671875	-1648.70532226563	236.24723815918	0.647709131240845	0.951140463352203	0.40973961353302	87.0375595092773	18539
True	False	False	False	False	-2848.00244140625	-1106.47326660156	219.610107421875	0.799139082431793	0.958535254001617	1	90.6818161010742	17955
True	False	False	False	False	-2842.73388671875	-1489.64489746094	140.861022949219	0.819043397903442	0.95793205499649	1	87.3936996459961	11099
True	False	False	False	False	-2839.59008789063	-1452.39392089844	188.554138183594	0.518571197986603	0.956836223602295	0.263529568910599	81.9058837890625	13924
True	False	False	False	False	-2831.009765625	-1529.7744140625	110.914192199707	0.783765912055969	0.960575878620148	0.912798941135406	97.4800033569336	9748
True	False	False	False	False	-2831.45654296875	-1223.29187011719	202.97297668457	0.838012993335724	0.961645185947418	1	92.9125671386719	17003
True	False	False	False	False	-2830.5048828125	-1390.55053710938	252.884368896484	0.663795053958893	0.926973164081573	0.435251176357269	76.2192993164063	17378
True	False	False	False	False	-2829.75659179688	-1564.37768554688	235.138092041016	0.830791831016541	0.959141850471497	1	97.3537750244141	20639
True	False	False	False	False	-2828.05004882813	-1416.54663085938	37.7108268737793	0.786078751087189	0.945348680019379	1	59.205883026123	2013
True	False	False	False	False	-2828.17041015625	-1318.58801269531	127.551322937012	0.81371933221817	0.968269646167755	1	71.8434753417969	8262
True	False	False	False	False	-2812.66040039063	-1883.85803222656	189.663269042969	0.72921895980835	0.946564674377441	0.577971339225769	102.286552429199	17491
True	False	False	False	False	-2827.21655273438	-1609.32043457031	202.97297668457	0.797511398792267	0.95456463098526	1	96.8743133544922	17728
True	False	False	False	False	-2821.28784179688	-1295.52465820313	231.810668945313	0.788909792900085	0.955075919628143	1	81.3732070922852	17007
True	False	False	False	False	-2818.46142578125	-1251.45031738281	204.082122802734	0.809165418148041	0.949353456497192	1	86.125	15847
True	False	False	False	False	-2816.39575195313	-1524.11669921875	58.7845230102539	0.775075852870941	0.966921865940094	0.794298112392426	78.3207550048828	4151
True	False	False	False	False	-2811.72485351563	-1802.65063476563	217.391815185547	0.560589492321014	0.907501935958862	0.302923440933228	97.3520431518555	19081
True	False	False	False	False	-2788.896484375	-1821.76806640625	234.028945922852	0.560660421848297	0.933286011219025	0.30299511551857	104.848342895508	22123
True	False	False	False	False	-2798.7060546875	-1717.90930175781	221.828384399414	0.783765912055969	0.979074716567993	0.912798941135406	85.6100006103516	17122
True	False	False	False	False	-2802.01611328125	-1658.54309082031	212.955261230469	0.761617660522461	0.952362656593323	0.703567922115326	105.53125	20262
True	False	False	False	False	-2801.10888671875	-1482.81030273438	240.683807373047	0.816261112689972	0.964146971702576	1	101.52995300293	22032
True	False	False	False	False	-2801.71801757813	-1406.3916015625	277.285491943359	0.685475587844849	0.957054376602173	0.474179685115814	90.3600006103516	22590
True	False	False	False	False	-2800.55419921875	-1616.01000976563	174.135284423828	0.587672889232635	0.956989943981171	0.331780850887299	72.5605087280273	11392
True	False	False	False	False	-2799.068359375	-1683.90771484375	159.716445922852	0.5884068608284	0.94061690568924	0.332607984542847	92.0972213745117	13262
True	False	False	False	False	-2797.53588867188	-1531.92541503906	256.211791992188	0.734402477741241	0.958355784416199	0.59386283159256	94.5757598876953	21847
True	False	False	False	False	-2795.13818359375	-1756.43395996094	133.097030639648	0.551631391048431	0.909203350543976	0.294025242328644	104.824996948242	12579
True	False	False	False	False	-2792.29760742188	-1453.51025390625	148.625015258789	0.656966328620911	0.956061124801636	0.424114376306534	73.9477615356445	9909
True	False	False	False	False	-2792.4580078125	-1322.28442382813	179.680999755859	0.794242918491364	0.954815566539764	1	91.1913604736328	14773
True	False	False	False	False	-2786.41528320313	-1574.76586914063	163.043869018555	0.72070187330246	0.958552300930023	0.553991317749023	72.1088409423828	10600
True	False	False	False	False	-2787.61376953125	-140.581130981445	39.9291114807129	0.792017757892609	0.953058242797852	1	46.6666679382324	1680
True	False	False	False	False	-2779.65209960938	-1867.92749023438	240.683807373047	0.750346004962921	0.95804888010025	0.651176333427429	89	19313
True	False	False	False	False	-2772.02734375	-1804.8828125	34.3833999633789	0.770503997802734	0.943335175514221	0.757918477058411	62	1922
True	False	False	False	False	-2778.97534179688	-1736.55432128906	174.135284423828	0.628185629844666	0.944472789764404	0.38178539276123	74.1719741821289	11645
True	False	False	False	False	-2773.55346679688	-1477.7919921875	176.353576660156	0.721411168575287	0.957730948925018	0.555898606777191	77.3396224975586	12297
True	False	False	False	False	-2771.04956054688	-1394.37768554688	180.790130615234	0.591028690338135	0.934110343456268	0.335583746433258	100.085891723633	16314
True	False	False	False	False	-2770.69970703125	-1364.09008789063	170.807861328125	0.616182088851929	0.943540632724762	0.365962773561478	87.8961029052734	13536
True	False	False	False	False	-2764.84838867188	-1672.42504882813	178.571853637695	0.764128386974335	0.952076733112335	0.717379927635193	90.9689407348633	14646
True	False	False	False	False	-2766.48706054688	-1631.54052734375	273.958068847656	0.764977395534515	0.969447493553162	0.722286880016327	79.8663940429688	19727
True	False	False	False	False	-2763.13623046875	-1717.82800292969	200.754699707031	0.439474791288376	0.862125992774963	0.202169418334961	79.5027618408203	14390
True	False	False	False	False	-2745.42041015625	-1867.35290527344	199.645553588867	0.729114294052124	0.951861619949341	0.577661335468292	84.8944473266602	15281
True	False	False	False	False	-2760.93237304688	-1753.07971191406	19.9645557403564	0.725530564785004	0.936461865901947	0.56728732585907	57	1026
True	False	False	False	False	-2755.4677734375	-1514.99035644531	265.084930419922	0.810588300228119	0.941912651062012	1	91.2719650268555	21814
True	False	False	False	False	-2755.52172851563	-1437.77368164063	250.666076660156	0.757928252220154	0.951224327087402	0.684894204139709	90.1150436401367	20366
True	False	False	False	False	-2754.8525390625	-1572.8203125	255.102645874023	0.788933992385864	0.939450979232788	1	84.8217391967773	19509
True	False	False	False	False	-2752.82543945313	-1800.16735839844	133.097030639648	0.718917906284332	0.94535094499588	0.549260377883911	78.4333343505859	9412
True	False	False	False	False	-2751.23779296875	-1745.1357421875	27.7285480499268	0.766682505607605	0.952098965644836	0.732549428939819	58.4000015258789	1460
True	False	False	False	False	-2748.22314453125	-1615.59631347656	160.825576782227	0.752340793609619	0.95607990026474	0.659532845020294	96	13920
True	False	False	False	False	-2743.51782226563	-1716.09582519531	109.805053710938	0.732440412044525	0.965390563011169	0.587718963623047	150.202026367188	14870
True	False	False	False	False	-2740.66796875	-1840.00805664063	278.394622802734	0.573146760463715	0.918058335781097	0.315916925668716	117.936256408691	29602
True	False	False	False	False	-2738.40942382813	-1785.90014648438	176.353576660156	0.805686175823212	0.965767860412598	1	87.3647766113281	13891
True	False	False	False	False	-2732.25561523438	-1895.525390625	176.353576660156	0.511061310768127	0.901620864868164	0.257060676813126	85.276725769043	13559
True	False	False	False	False	-2729.13110351563	-1744.69116210938	268.412353515625	0.647594153881073	0.931705474853516	0.409565925598145	88.8719024658203	21507
True	False	False	False	False	-2728.88598632813	-1577.71813964844	231.810668945313	0.571359813213348	0.96625953912735	0.314028978347778	76.0143508911133	15887
True	False	False	False	False	-2728.57861328125	-1461.79235839844	153.061584472656	0.740749657154083	0.966070592403412	0.614949762821198	89.6231918334961	12368
True	False	False	False	False	-2721.86450195313	-1700.93664550781	165.262145996094	0.848681271076202	0.963706493377686	1	84.1543655395508	12539
True	False	False	False	False	-2718.98315429688	-1828.7294921875	200.754699707031	0.771863341331482	0.944517374038696	0.767917037010193	101.276245117188	18331
True	False	False	False	False	-2718.7216796875	-1658.93200683594	199.645553588867	0.791574835777283	0.95720636844635	1	81.033332824707	14586
True	False	False	False	False	-2707.94213867188	-1811.03515625	12.2005615234375	0.741141617298126	0.94014710187912	0.616318583488464	52.7272720336914	580
True	False	False	False	False	-2705.08544921875	-1480.6474609375	257.320922851563	0.824724197387695	0.967267334461212	1	76.943962097168	17851
True	False	False	False	False	-2704.76782226563	-1853.28723144531	160.825576782227	0.734745264053345	0.955330193042755	0.594953238964081	87.7931060791016	12730
True	False	False	False	False	-2703.95239257813	-1610.56799316406	180.790130615234	0.806861162185669	0.955331146717072	1	91.9447860717773	14987
True	False	False	False	False	-2697.14306640625	-1766.33166503906	200.754699707031	0.80324798822403	0.955335319042206	1	84	15204
True	False	False	False	False	-2694.46313476563	-1876.98583984375	137.533599853516	0.821350634098053	0.958814084529877	1	84.1935501098633	10440
True	False	False	False	False	-2693.37426757813	-1797.5078125	151.952453613281	0.720849692821503	0.958886682987213	0.55438756942749	99.1678848266602	13586
True	False	False	False	False	-2694.1669921875	-1573.41528320313	310.559753417969	0.600813269615173	0.933170258998871	0.346992343664169	84.4749984741211	23653
True	False	False	False	False	-2692.21557617188	-1273.90698242188	133.097030639648	0.757159888744354	0.960387885570526	0.681215405464172	65.533332824707	7864
True	False	False	False	False	-2690.46923828125	-1703.15124511719	280.612915039063	0.576151430606842	0.902172863483429	0.319121956825256	94.1501998901367	23820
True	False	False	False	False	-2682.25390625	-1631.57263183594	178.571853637695	0.692753672599792	0.957670211791992	0.488703340291977	69.1490707397461	11133
True	False	False	False	False	-2675.42211914063	-1750.91027832031	209.627822875977	0.772283971309662	0.962632060050964	0.771135985851288	81.5714263916016	15417
True	False	False	False	False	-2670.83374023438	-1814.42578125	176.353576660156	0.641732931137085	0.950156211853027	0.400862574577332	84.7861633300781	13481
True	False	False	False	False	-2655.10571289063	-1722.85998535156	200.754699707031	0.739594697952271	0.944970309734344	0.610963881015778	83.4364624023438	15102
True	False	False	False	False	-2652.31274414063	-1868.81237792969	373.780822753906	0.810498356819153	0.96322774887085	1	88.9109802246094	29963
True	False	False	False	False	-2643.07104492188	-1814.25756835938	153.061584472656	0.561851501464844	0.954948961734772	0.304201126098633	75.2536239624023	10385
True	False	False	False	False	-2650.66430664063	-1667.93640136719	178.571853637695	0.708019733428955	0.935935139656067	0.522207856178284	73.9751586914063	11910
True	False	False	False	False	-2646.443359375	-1639.95910644531	11.0914192199707	0.763594925403595	0.936281979084015	0.714360892772675	46.9000015258789	469
True	False	False	False	False	-2628.43530273438	-1883.99926757813	9.98227787017822	0.687235474586487	0.9244145154953	0.47761595249176	50.1111106872559	451
True	False	False	False	False	-2632.90625	-1751.80773925781	356.034576416016	0.684442341327667	0.943010926246643	0.472183763980865	76.7819290161133	24647
True	False	False	False	False	-2630.30541992188	-585.697509765625	238.465515136719	0.507402896881104	0.952261030673981	0.253965020179749	100.641860961914	21638
True	False	False	False	False	-2629.20288085938	-1811.40319824219	141.970169067383	0.53901207447052	0.950719773769379	0.28197169303894	81.5078125	10433
True	False	False	False	False	-2622.896484375	-1844.4326171875	170.807861328125	0.806975603103638	0.951380729675293	1	76.0064926147461	11705
True	False	False	False	False	-2614.48950195313	-1774.17651367188	158.607299804688	0.775345385074615	0.960660099983215	0.796726644039154	84.8811187744141	12138
True	False	False	False	False	-2608.365234375	-1824.24401855469	173.026138305664	0.717120826244354	0.963983654975891	0.544586777687073	80.8653869628906	12615
True	False	False	False	False	-2602.150390625	-444.235626220703	92.0587844848633	0.787859082221985	0.955598294734955	1	130.626510620117	10842
True	False	False	False	False	-2579.07275390625	-1807.62841796875	151.952453613281	0.569731295108795	0.952770829200745	0.312319844961166	74.3503646850586	10186
True	False	False	False	False	-2574.23754882813	-1845.95971679688	249.556930541992	0.784309387207031	0.962515473365784	0.928208410739899	96.0400009155273	21609
True	False	False	False	False	-2557.19384765625	-1812.35864257813	190.772415161133	0.674038648605347	0.934702634811401	0.452911257743835	77.2267456054688	13283
True	False	False	False	False	-2554.85107421875	-1558.40319824219	27.7285480499268	0.707581996917725	0.939532041549683	0.521181464195251	45.8800010681152	1147
True	False	False	False	False	-2549.48828125	-1865.95727539063	197.427261352539	0.512854635715485	0.924342632293701	0.258591264486313	71.1853942871094	12671
True	False	False	False	False	-2540.00146484375	-1671.45727539063	31.0559749603271	0.733668208122253	0.93486762046814	0.591544389724731	49.0357131958008	1373
True	False	False	False	False	-2534.27709960938	-1846.15612792969	120.896469116211	0.816004395484924	0.954675555229187	1	81.5137634277344	8885
True	False	False	False	False	-2529.63598632813	-1886.7685546875	230.701522827148	0.530639827251434	0.900862097740173	0.274264007806778	73.4519195556641	15278
True	False	False	False	False	-2527.17504882813	-1728.42358398438	154.17073059082	0.690812766551971	0.895882725715637	0.48474782705307	156.510787963867	21755
True	False	False	False	False	-2500.99389648438	-1754.36999511719	194.099838256836	0.759800672531128	0.967140853404999	0.694151699542999	78.3828582763672	13717
True	False	False	False	False	-2492.92846679688	-27.0362491607666	219.610107421875	0.529849767684937	0.861687898635864	0.273547947406769	67.8434371948242	13433
True	False	False	False	False	-2490.185546875	-159.227127075195	220.719253540039	0.489764660596848	0.904699325561523	0.239522561430931	83.8693466186523	16690
True	False	False	False	False	-2431.53002929688	-156.99267578125	55.4570960998535	0.691563129425049	0.915959715843201	0.486269682645798	96.0599975585938	4803
True	False	False	False	False	-2417.71215820313	-194.475173950195	100.931915283203	0.55344158411026	0.886275172233582	0.295799642801285	112.307693481445	10220
True	False	False	False	False	-2412.80883789063	-1878.59851074219	168.589569091797	0.827595233917236	0.961346685886383	1	88.8684234619141	13508
True	False	False	False	False	-2408.35083007813	-1897.35168457031	95.3862075805664	0.827333629131317	0.963002026081085	1	97.9651184082031	8425
True	False	False	False	False	-2404.78759765625	-388.732208251953	158.607299804688	0.663504838943481	0.955484986305237	0.434768080711365	67.4965057373047	9652
True	False	False	False	False	-2389.42724609375	-1866.80346679688	169.698715209961	0.841518878936768	0.968839824199677	1	66.7647094726563	10215
True	False	False	False	False	-2320.03491210938	-929.492736816406	18.8554134368896	0.809739828109741	0.949675559997559	1	36.764705657959	625
True	False	False	False	False	-2178.77197265625	-1107.6396484375	116.459907531738	0.764054596424103	0.928539395332336	0.716959476470947	153.171432495117	16083
True	False	False	False	False	-2159.90063476563	-47.3140487670898	69.8759460449219	0.656436622142792	0.889604926109314	0.423270106315613	140.158737182617	8830
True	False	False	False	False	-2054.69555664063	-1660.98974609375	95.3862075805664	0.866605937480927	0.97254204750061	1	175.686050415039	15109
True	False	False	False	False	-3314.54907226563	108.54411315918	103.150199890137	0.421957492828369	0.841484725475311	0.190295428037643	103.860214233398	9659
True	False	False	False	False	-3309.50634765625	63.8858680725098	42.1473922729492	0.668440997600555	0.945251822471619	0.44311136007309	82.7631607055664	3145
True	False	False	False	False	-3308.92553710938	84.0483932495117	79.8582229614258	0.603245317935944	0.946384131908417	0.349905610084534	120.583335876465	8682
True	False	False	False	False	-3306.24487304688	157.750732421875	312.778015136719	0.240062579512596	0.896720349788666	0.0909453704953194	102.953903198242	29033
True	False	False	False	False	-3301.8662109375	124.707046508789	58.7845230102539	0.664584517478943	0.962569117546082	0.436570107936859	97.9622650146484	5192
True	False	False	False	False	-3294.85375976563	220.475738525391	409.273376464844	0.204808384180069	0.903146326541901	0.0753932520747185	105.065040588379	38769
True	False	False	False	False	-3288.66381835938	183.074890136719	74.3125076293945	0.59692245721817	0.941464245319366	0.342397093772888	80.5373153686523	5396
True	False	False	False	False	-3275.9765625	209.586196899414	147.515884399414	0.768738806247711	0.93205201625824	0.745747148990631	103.917289733887	13821
True	False	False	False	False	-3276.89038085938	308.321960449219	586.736083984375	0.15169420838356	0.910132765769958	0.0536008067429066	108.680526733398	57492
True	False	False	False	False	-3275.41015625	100.024940490723	69.8759460449219	0.795017898082733	0.955627143383026	1	153.619049072266	9678
True	False	False	False	False	-3273.18481445313	252.12890625	131.987884521484	0.687818884849548	0.960111200809479	0.478765517473221	105.630249023438	12570
True	False	False	False	False	-3263.4814453125	98.6683959960938	90.9496383666992	0.799552619457245	0.966992735862732	1	156.548782348633	12837
True	False	False	False	False	-3260.09033203125	314.271392822266	134.206176757813	0.743814587593079	0.948827087879181	0.625884413719177	110.520660400391	13373
True	False	False	False	False	-3254.22631835938	362.667449951172	83.1856460571289	0.628380537033081	0.953679203987122	0.382050335407257	137.160003662109	10287
True	False	False	False	False	-3251.05419921875	414.678405761719	570.098937988281	0.186450719833374	0.924451053142548	0.0676507502794266	109.626457214355	56348
True	False	False	False	False	-3248.48315429688	270.124145507813	190.772415161133	0.756393730640411	0.962413668632507	0.677612125873566	83.3430252075195	14335
True	False	False	False	False	-3241.95751953125	124.818145751953	191.881561279297	0.577499032020569	0.896272957324982	0.320571929216385	140.641616821289	24331
True	False	False	False	False	-3235.42431640625	329.731414794922	184.117568969727	0.714267790317535	0.955536663532257	0.537347733974457	84.2168655395508	13980
True	False	False	False	False	-3232.5654296875	367.369476318359	232.919815063477	0.732022106647491	0.958314418792725	0.58642989397049	88.9809494018555	18686
True	False	False	False	False	-3229.041015625	463.717468261719	19.9645557403564	0.497925460338593	0.912679195404053	0.246108084917068	86.4444427490234	1556
True	False	False	False	False	-3225.6328125	511.206268310547	521.296691894531	0.159771054983139	0.913325667381287	0.0567978769540787	114.851066589355	53980
True	False	False	False	False	-3221.421875	187.457504272461	176.353576660156	0.844976425170898	0.963109135627747	1	89.4402542114258	14221
True	False	False	False	False	-3208.69604492188	136.448501586914	163.043869018555	0.682064414024353	0.944261968135834	0.467648804187775	82.4421768188477	12119
True	False	False	False	False	-3209.24633789063	525.029663085938	41.0382537841797	0.693152844905853	0.956683158874512	0.489524483680725	83.8378372192383	3102
True	False	False	False	False	-3208.154296875	411.119415283203	220.719253540039	0.820308208465576	0.964083075523376	1	88.6331634521484	17638
True	False	False	False	False	-3198.91040039063	564.867919921875	212.955261230469	0.391267746686935	0.943065822124481	0.170689955353737	118.317710876465	22717
True	False	False	False	False	-3195.14575195313	501.702972412109	201.863830566406	0.78311288356781	0.956019997596741	0.897637963294983	90.0879135131836	16396
True	False	False	False	False	-3196.76977539063	605.126647949219	312.778015136719	0.265652567148209	0.934420526027679	0.102847881615162	118.127662658691	33312
True	False	False	False	False	-3182.3798828125	217.647018432617	283.940338134766	0.597841918468475	0.94117796421051	0.343475878238678	96.73828125	24765
True	False	False	False	False	-3176.63159179688	618.212463378906	17.7462711334229	0.689935445785522	0.925363481044769	0.482980132102966	77.8125	1245
True	False	False	False	False	-3174.78979492188	632.443786621094	93.1679229736328	0.782521784305573	0.969454169273376	0.885872364044189	132.619049072266	11140
True	False	False	False	False	-3161.54736328125	89.4374237060547	198.536407470703	0.731422424316406	0.934438288211823	0.584594190120697	94.0446929931641	16834
True	False	False	False	False	-3159.50317382813	437.753265380859	258.430084228516	0.571168482303619	0.953681409358978	0.313827604055405	84.377685546875	19660
True	False	False	False	False	-3157.7109375	715.5703125	1049.24829101563	0.0968261882662773	0.927859365940094	0.0328808799386024	118.318183898926	111929
True	False	False	False	False	-3153.13012695313	241.706069946289	215.173538208008	0.776229381561279	0.960965275764465	0.80497819185257	99.2474212646484	19254
True	False	False	False	False	-3155.17138671875	497.383758544922	214.064392089844	0.675021171569824	0.953781068325043	0.454670488834381	87.5336761474609	16894
True	False	False	False	False	-3144.1845703125	133.185989379883	202.97297668457	0.74776703119278	0.94776862859726	0.640835285186768	93.0928955078125	17036
True	False	False	False	False	-3143.0703125	713.945739746094	52.1296730041504	0.727891564369202	0.947712421417236	0.574070274829865	83.638298034668	3931
True	False	False	False	False	-3139.46020507813	312.0927734375	261.757507324219	0.424355953931808	0.849075853824615	0.19189028441906	123.779663085938	29212
True	False	False	False	False	-3137.39306640625	730.078125	36.6016845703125	0.740985691547394	0.952576816082001	0.61577296257019	81.5151519775391	2690
True	False	False	False	False	-3132.64477539063	170.90022277832	181.899276733398	0.727804780006409	0.957011222839355	0.573817431926727	77.8536605834961	12768
True	False	False	False	False	-3129.5498046875	753.745910644531	99.8227767944336	0.417590469121933	0.941416621208191	0.187415897846222	90.1888885498047	8117
True	False	False	False	False	-3124.29711914063	194.502883911133	201.863830566406	0.632300555706024	0.968075156211853	0.387435257434845	83.9450531005859	15278
True	False	False	False	False	-3116.96557617188	785.964538574219	19.9645557403564	0.725530564785004	0.95370626449585	0.56728732585907	87.7222213745117	1579
True	False	False	False	False	-3113.4716796875	801.954467773438	102.041061401367	0.669457376003265	0.953796982765198	0.444863259792328	140.793472290039	12953
True	False	False	False	False	-3112.607421875	740.044006347656	145.297592163086	0.757178783416748	0.953084051609039	0.681305050849915	97.786262512207	12810
True	False	False	False	False	-3109.9130859375	421.046600341797	235.138092041016	0.658656656742096	0.966013848781586	0.426826924085617	86.6226425170898	18364
True	False	False	False	False	-3109.67016601563	840.194396972656	428.128784179688	0.24178409576416	0.930062234401703	0.0917292237281799	118.569946289063	45768
True	False	False	False	False	-3104.466796875	564.834838867188	214.064392089844	0.711488604545593	0.954523861408234	0.530497372150421	89.1917114257813	17214
True	False	False	False	False	-3099.64379882813	774.543823242188	105.36848449707	0.753684103488922	0.932526051998138	0.665352880954742	101.842102050781	9675
True	False	False	False	False	-3094.6298828125	136.917297363281	236.24723815918	0.748517155647278	0.963854730129242	0.643792331218719	78.8403778076172	16793
True	False	False	False	False	-3085.40991210938	869.028564453125	77.6399383544922	0.729374051094055	0.930688798427582	0.578431367874146	137.871429443359	9651
True	False	False	False	False	-3083.02197265625	904.462768554688	371.562561035156	0.203632533550262	0.902033448219299	0.0748903006315231	121.91641998291	40842
True	False	False	False	False	-3082.30639648438	472.670959472656	228.483245849609	0.746944189071655	0.954455077648163	0.637637436389923	80.728157043457	16630
True	False	False	False	False	-3076.81323242188	670.772766113281	130.878753662109	0.655654191970825	0.95189768075943	0.422028034925461	81.0254211425781	9561
True	False	False	False	False	-3072.14453125	603.860900878906	205.191253662109	0.779040932655334	0.957645952701569	0.834915578365326	96.8864898681641	17924
True	False	False	False	False	-3072.5859375	888.348693847656	99.8227767944336	0.767598927021027	0.959554612636566	0.738312005996704	93.9555587768555	8456
True	False	False	False	False	-3072.68920898438	901.391662597656	18.8554134368896	0.625182271003723	0.931073546409607	0.377736806869507	98.1764678955078	1669
True	False	False	False	False	-3072.12475585938	696.728576660156	133.097030639648	0.737667322158813	0.958928644657135	0.604465067386627	76.7083358764648	9205
True	False	False	False	False	-3069.40551757813	226.428512573242	280.612915039063	0.660952985286713	0.948110103607178	0.4305579662323	81.0553359985352	20507
True	False	False	False	False	-3065.15795898438	343.855072021484	297.250030517578	0.780250310897827	0.964220941066742	0.850207984447479	93.2574615478516	24993
True	False	False	False	False	-3061.43969726563	800.433715820313	187.44499206543	0.828562021255493	0.96031379699707	1	77.5325469970703	13103
True	False	False	False	False	-3051.72314453125	533.738952636719	225.155807495117	0.633523404598236	0.947521328926086	0.389137834310532	93.1182250976563	18903
True	False	False	False	False	-3055.17138671875	933.887817382813	186.335845947266	0.680506646633148	0.94585132598877	0.464721083641052	132.54167175293	22267
True	False	False	False	False	-3049.47827148438	295.458557128906	259.539215087891	0.719225645065308	0.95366770029068	0.550069808959961	95.3717956542969	22317
True	False	False	False	False	-3050.07104492188	658.419799804688	241.792938232422	0.739365100860596	0.951378464698792	0.610179662704468	109.628440856934	23899
True	False	False	False	False	-3042.64770507813	160.509643554688	36.6016845703125	0.726016283035278	0.946688234806061	0.568666875362396	64.6666641235352	2134
True	False	False	False	False	-3042.09790039063	992.9248046875	699.868591308594	0.151157438755035	0.934943199157715	0.0533897429704666	119.071311950684	75134
True	False	False	False	False	-3034.77172851563	587.558715820313	184.117568969727	0.684277176856995	0.943564236164093	0.47186616063118	85.5240936279297	14197
True	False	False	False	False	-3033.3095703125	508.633728027344	195.208984375	0.59691858291626	0.939772307872772	0.342392534017563	91.301139831543	16069
True	False	False	False	False	-3029.837890625	156.920013427734	37.7108268737793	0.748016774654388	0.93394809961319	0.64181524515152	80.2941207885742	2730
True	False	False	False	False	-3019.53564453125	161.063903808594	57.6753807067871	0.707784593105316	0.953056573867798	0.521656036376953	71.3269195556641	3709
True	False	False	False	False	-3016.32885742188	696.971313476563	207.409545898438	0.670215308666229	0.948441624641418	0.446177542209625	92.2032089233398	17242
True	False	False	False	False	-3015.05493164063	333.779022216797	229.592376708984	0.804290354251862	0.948608219623566	1	91.714973449707	18985
True	False	False	False	False	-3012.64477539063	451.471160888672	195.208984375	0.592188000679016	0.939475059509277	0.336910277605057	78.9147720336914	13889
True	False	False	False	False	-3005.24682617188	611.151000976563	96.4953460693359	0.618543148040771	0.906108140945435	0.369001239538193	100.218391418457	8719
True	False	False	False	False	-3003.42407226563	566.126831054688	176.353576660156	0.638476014137268	0.960895121097565	0.396148353815079	85.7169799804688	13629
True	False	False	False	False	-3002.98461914063	746.985412597656	200.754699707031	0.788795411586761	0.945572853088379	1	92.0718231201172	16665
True	False	False	False	False	-2997.412109375	1054.64685058594	389.308837890625	0.364642918109894	0.918638825416565	0.154780760407448	141.715103149414	49742
True	False	False	False	False	-2994.78198242188	1003.08477783203	123.114753723145	0.700372934341431	0.924674510955811	0.504862487316132	137.099105834961	15218
True	False	False	False	False	-2992.69262695313	373.823944091797	425.910522460938	0.541195452213287	0.91795814037323	0.284018754959106	97.2578125	37347
True	False	False	False	False	-2987.63696289063	553.608032226563	245.120376586914	0.52796334028244	0.910739243030548	0.271845996379852	87.1583709716797	19262
True	False	False	False	False	-2986.38720703125	603.933959960938	173.026138305664	0.790484547615051	0.959653615951538	1	82.9551315307617	12941
True	False	False	False	False	-2981.68237304688	906.255737304688	147.515884399414	0.69007807970047	0.960454761981964	0.483266651630402	73.7518768310547	9809
True	False	False	False	False	-2979.89868164063	1118.07556152344	663.266906738281	0.124169692397118	0.930145800113678	0.0429963208734989	122.198997497559	73075
True	False	False	False	False	-2978.60034179688	274.038848876953	302.795745849609	0.756185710430145	0.956220626831055	0.676644563674927	89.1282043457031	24332
True	False	False	False	False	-2976.77758789063	66.1398162841797	141.970169067383	0.825492560863495	0.961380958557129	1	112.0234375	14339
True	False	False	False	False	-2972.79760742188	1096.06591796875	14.4188451766968	0.666414141654968	0.924317836761475	0.43965283036232	72.9230804443359	948
True	False	False	False	False	-2965.2529296875	456.829193115234	188.554138183594	0.686129510402679	0.959003388881683	0.475451171398163	75.529411315918	12840
True	False	False	False	False	-2964.916015625	935.721008300781	137.533599853516	0.691914021968842	0.953903019428253	0.486984550952911	77.3306427001953	9589
True	False	False	False	False	-2964.65502929688	1061.22009277344	100.931915283203	0.743680894374847	0.943165242671967	0.625396072864532	134.571426391602	12246
True	False	False	False	False	-2964.29443359375	650.52783203125	148.625015258789	0.790895819664001	0.964421510696411	1	76.6417922973633	10270
True	False	False	False	False	-2961.96801757813	1122.33325195313	96.4953460693359	0.670337855815887	0.960910856723785	0.44639065861702	91.5862045288086	7968
True	False	False	False	False	-2951.13623046875	1145.37329101563	69.8759460449219	0.728278815746307	0.941765367984772	0.575201690196991	115.190475463867	7257
True	False	False	False	False	-2948.1318359375	327.485687255859	247.338653564453	0.762388944625854	0.965388774871826	0.70770651102066	85.2780303955078	19017
True	False	False	False	False	-2945.97875976563	509.031890869141	160.825576782227	0.797517895698547	0.960377633571625	1	72.0620727539063	10449
True	False	False	False	False	-2940.1005859375	745.872619628906	99.8227767944336	0.801836133003235	0.962716162204742	1	72.1333312988281	6492
True	False	False	False	False	-2936.77807617188	1196.89392089844	145.297592163086	0.294463574886322	0.934217989444733	0.116932615637779	120.641220092773	15804
True	False	False	False	False	-2934.88745117188	435.859436035156	290.595184326172	0.749359428882599	0.966439843177795	0.647161543369293	107.675575256348	28211
True	False	False	False	False	-2931.76025390625	1015.98394775391	207.409545898438	0.500413656234741	0.903508186340332	0.248148635029793	110.20320892334	20608
True	False	False	False	False	-2934.44458007813	1172.72692871094	136.424453735352	0.552962124347687	0.955045402050018	0.29532852768898	125.056907653809	15382
True	False	False	False	False	-2927.25854492188	725.90673828125	99.8227767944336	0.801836133003235	0.949859619140625	1	70.6222229003906	6356
True	False	False	False	False	-2926.96166992188	558.323852539063	270.630645751953	0.669024169445038	0.949860632419586	0.444115102291107	86.2622985839844	21048
True	False	False	False	False	-2922.93334960938	1102.51049804688	113.132476806641	0.733632326126099	0.921740174293518	0.591431677341461	134.019607543945	13670
True	False	False	False	False	-2921.04760742188	768.313415527344	183.008422851563	0.755585491657257	0.964551389217377	0.67387855052948	83.7696990966797	13822
True	False	False	False	False	-2917.03662109375	1231.74963378906	158.607299804688	0.314431130886078	0.937786817550659	0.127158582210541	120.132865905762	17179
True	False	False	False	False	-2909.97119140625	991.7734375	97.6044921875	0.728147208690643	0.956256031990051	0.574816465377808	76.9204559326172	6769
True	False	False	False	False	-2914.22827148438	1208.77197265625	145.297592163086	0.588927149772644	0.950400352478027	0.333195924758911	136.290069580078	17854
True	False	False	False	False	-2904.80834960938	636.6279296875	155.279876708984	0.543964505195618	0.95442146062851	0.286637604236603	67.7714309692383	9488
True	False	False	False	False	-2903.62084960938	318.041015625	190.772415161133	0.773247897624969	0.942255854606628	0.778759181499481	114.186042785645	19640
True	False	False	False	False	-2892.08666992188	378.005920410156	321.651153564453	0.737720012664795	0.950064778327942	0.604640305042267	107.813789367676	31266
True	False	False	False	False	-2892.10473632813	984.672790527344	100.931915283203	0.762435078620911	0.942484557628632	0.707956790924072	140.274719238281	12765
True	False	False	False	False	-2891.619140625	1241.87829589844	401.509399414063	0.475203961133957	0.909020721912384	0.228160470724106	145.80110168457	52780
True	False	False	False	False	-2885.26684570313	1200.12048339844	327.196868896484	0.745284616947174	0.929349362850189	0.631326735019684	143.959320068359	42468
True	False	False	False	False	-2878.64526367188	961.540466308594	125.333038330078	0.524308025836945	0.92763364315033	0.268578588962555	76.2477874755859	8616
True	False	False	False	False	-2882.341796875	1124.79956054688	110.914192199707	0.779846131801605	0.953740179538727	0.844886004924774	133.149993896484	13315
True	False	False	False	False	-2877.599609375	1298.02722167969	486.913299560547	0.132736086845398	0.924564719200134	0.0462498068809509	120.535308837891	52915
True	False	False	False	False	-2876.37280273438	596.763000488281	218.500961303711	0.633201777935028	0.952839910984039	0.388688981533051	79.5025405883789	15662
True	False	False	False	False	-2876.02124023438	1087.02331542969	97.6044921875	0.750541150569916	0.953265130519867	0.651979506015778	135.681823730469	11940
True	False	False	False	False	-2873.39453125	732.002075195313	260.648345947266	0.733389139175415	0.949920475482941	0.590669333934784	85.7744674682617	20157
True	False	False	False	False	-2873.63891601563	931.259521484375	139.751892089844	0.703073918819427	0.932459771633148	0.510851562023163	74.2460327148438	9355
True	False	False	False	False	-2868.3720703125	1283.19689941406	67.6576614379883	0.395196348428726	0.915908932685852	0.173120379447937	85.7377014160156	5230
True	False	False	False	False	-2867.93505859375	860.977416992188	183.008422851563	0.790551066398621	0.969685792922974	1	83.1393966674805	13718
True	False	False	False	False	-2861.40161132813	535.489440917969	324.978576660156	0.565800905227661	0.933315455913544	0.308239459991455	132.259384155273	38752
True	False	False	False	False	-2865.01489257813	1117.08740234375	63.2210922241211	0.730492413043976	0.938590109348297	0.581776022911072	129.421051025391	7377
True	False	False	False	False	-2863.33862304688	1009.41394042969	664.376037597656	0.341484308242798	0.782420217990875	0.141680479049683	147.771286010742	88515
True	False	False	False	False	-2858.43334960938	660.246154785156	271.739776611328	0.70589542388916	0.962497115135193	0.517266094684601	84.7061233520508	20753
True	False	False	False	False	-2857.85009765625	1301.453125	97.6044921875	0.698149502277374	0.947931587696075	0.500038266181946	121.272727966309	10672
True	False	False	False	False	-2851.56127929688	953.614501953125	123.114753723145	0.840907692909241	0.967167854309082	1	73.2162170410156	8127
True	False	False	False	False	-2850.35327148438	423.872955322266	218.500961303711	0.655465304851532	0.933331489562988	0.421729058027267	120.263961791992	23692
True	False	False	False	False	-2848.83203125	883.565979003906	117.569046020508	0.851301372051239	0.963940918445587	1	83.4433975219727	8845
True	False	False	False	False	-2846.50024414063	1320.85424804688	47.6931037902832	0.628835141658783	0.93880307674408	0.382669180631638	89.9534912109375	3868
True	False	False	False	False	-2843.494140625	1354.04382324219	59.8936653137207	0.554879128932953	0.951252520084381	0.297217160463333	123.5	6669
True	False	False	False	False	-2843.4658203125	588.471374511719	296.140899658203	0.515593290328979	0.940097808837891	0.260945707559586	111.48314666748	29766
True	False	False	False	False	-2841.41284179688	1338.43249511719	45.4748191833496	0.65054839849472	0.936107516288757	0.414064913988113	145.048782348633	5947
True	False	False	False	False	-2840.05834960938	737.86083984375	225.155807495117	0.617300271987915	0.949224352836609	0.367397397756577	82.1133041381836	16669
True	False	False	False	False	-2837.23315429688	963.016845703125	26.6194076538086	0.829222500324249	0.957139134407043	1	63.6666679382324	1528
True	False	False	False	False	-2838.32495117188	1010.19598388672	286.158630371094	0.60251259803772	0.910266220569611	0.349024504423141	144.410858154297	37258
True	False	False	False	False	-2832.06420898438	889.978942871094	77.6399383544922	0.68638277053833	0.901763558387756	0.475945204496384	132.399993896484	9268
True	False	False	False	False	-2831.09033203125	1209.49108886719	234.028945922852	0.670817852020264	0.953512787818909	0.44722706079483	82.3459701538086	17375
True	False	False	False	False	-2830.25244140625	1330.42797851563	79.8582229614258	0.750213325023651	0.937675714492798	0.650631964206696	139.680557250977	10057
True	False	False	False	False	-2828.19799804688	1356.25598144531	52.1296730041504	0.80592930316925	0.958557844161987	1	139.914886474609	6576
True	False	False	False	False	-2819.96557617188	1105.11755371094	218.500961303711	0.643146157264709	0.937439322471619	0.402934819459915	142.984771728516	28168
True	False	False	False	False	-2827.05053710938	1377.7626953125	197.427261352539	0.356105238199234	0.93183308839798	0.14987525343895	116.84831237793	20799
True	False	False	False	False	-2808.044921875	643.647644042969	255.102645874023	0.651076078414917	0.960149824619293	0.414876729249954	85.3347854614258	19627
True	False	False	False	False	-2809.58544921875	922.949096679688	163.043869018555	0.800371706485748	0.970309793949127	1	79.4693908691406	11682
True	False	False	False	False	-2809.8037109375	1071.77124023438	161.934722900391	0.783691704273224	0.961080968379974	0.910926580429077	82.2739715576172	12012
True	False	False	False	False	-2807.18383789063	1165.30725097656	178.571853637695	0.764128386974335	0.955543041229248	0.717379927635193	82.1801223754883	13231
True	False	False	False	False	-2805.73364257813	1390.50427246094	76.5307922363281	0.781291306018829	0.946151077747345	0.865128993988037	141.898544311523	9791
True	False	False	False	False	-2803.7275390625	810.075134277344	130.878753662109	0.752703249454498	0.952722728252411	0.661087512969971	146.093215942383	17239
True	False	False	False	False	-2803.466796875	833.142395019531	319.432891845703	0.352996855974197	0.871652364730835	0.148111641407013	124.291664123535	35796
True	False	False	False	False	-2803.71459960938	985.172119140625	85.4039306640625	0.802311480045319	0.952727735042572	1	140.24674987793	10799
True	False	False	False	False	-2799.00268554688	1125.70874023438	158.607299804688	0.707859754562378	0.960641086101532	0.521832287311554	85.5524444580078	12234
True	False	False	False	False	-2792.69360351563	1429.00402832031	472.494476318359	0.215193971991539	0.936649203300476	0.079878531396389	113.727699279785	48448
True	False	False	False	False	-2791.66186523438	978.285461425781	79.8582229614258	0.787328362464905	0.952256202697754	1	140.04167175293	10083
True	False	False	False	False	-2792.26147460938	1315.00549316406	205.191253662109	0.710213720798492	0.951961159706116	0.527418196201324	82.3621597290039	15237
True	False	False	False	False	-2791.642578125	1218.54736328125	173.026138305664	0.733464062213898	0.93922221660614	0.590903878211975	81.1474380493164	12659
True	False	False	False	False	-2782.19799804688	924.831604003906	141.970169067383	0.778467297554016	0.949008703231812	0.828254580497742	141.8125	18152
True	False	False	False	False	-2782.10668945313	1186.01318359375	154.17073059082	0.803418695926666	0.95690929889679	1	80.7985610961914	11231
True	False	False	False	False	-2759.42553710938	924.874633789063	99.8227767944336	0.744696021080017	0.927109599113464	0.629131495952606	136.877777099609	12319
True	False	False	False	False	-2757.34838867188	1255.43188476563	171.917007446289	0.832001447677612	0.955327868461609	1	80.2580642700195	12440
True	False	False	False	False	-2758.58935546875	1353.36608886719	311.668884277344	0.502350926399231	0.877792358398438	0.249748215079308	131.049819946289	36825
True	False	False	False	False	-2756.71484375	1460.78833007813	148.625015258789	0.675146460533142	0.925329625606537	0.45489576458931	148.64924621582	19919
True	False	False	False	False	-2756.55932617188	965.580200195313	104.259346008301	0.754927635192871	0.934983432292938	0.670888781547546	137.851058959961	12958
True	False	False	False	False	-2748.91674804688	891.638488769531	69.8759460449219	0.739117622375488	0.945985317230225	0.609337687492371	136.968246459961	8629
True	False	False	False	False	-2751.65576171875	1182.96252441406	211.846115112305	0.665791571140289	0.958314418792725	0.438599705696106	80.9424057006836	15460
True	False	False	False	False	-2745.93286132813	1029.44665527344	239.574661254883	0.789699912071228	0.947926461696625	1	142.949081420898	30877
True	False	False	False	False	-2744.55615234375	839.561950683594	88.7313537597656	0.745258808135986	0.937635600566864	0.631230175495148	135.587493896484	10847
True	False	False	False	False	-2743.26611328125	1499.85363769531	403.727661132813	0.1947962641716	0.934531331062317	0.0711417719721794	113.019233703613	41139
True	False	False	False	False	-2742.06127929688	949.374084472656	80.9673614501953	0.798263490200043	0.954116463661194	1	139.301376342773	10169
True	False	False	False	False	-2737.24169921875	874.176208496094	75.4216537475586	0.698736667633057	0.915165781974792	0.501303195953369	135.161758422852	9191
True	False	False	False	False	-2735.62036132813	895.052673339844	104.259346008301	0.684010803699493	0.920625329017639	0.47135466337204	143.574462890625	13496
True	False	False	False	False	-2735.74487304688	1116.11743164063	183.008422851563	0.820029497146606	0.960043013095856	1	102.890907287598	16977
True	False	False	False	False	-2735.52270507813	1283.75256347656	138.64274597168	0.687515437602997	0.944452524185181	0.478166908025742	76.3280029296875	9541
True	False	False	False	False	-2730.65209960938	1073.24426269531	149.734161376953	0.684073209762573	0.954805672168732	0.471474379301071	82.8222198486328	11181
True	False	False	False	False	-2731.75048828125	1425.03063964844	157.498153686523	0.77314817905426	0.96397191286087	0.777953743934631	85.8309860229492	12188
True	False	False	False	False	-2722.69848632813	1185.42956542969	154.17073059082	0.738690078258514	0.949289262294769	0.60789030790329	88.2374114990234	12265
True	False	False	False	False	-2714.673828125	1027.80883789063	94.2770690917969	0.791837513446808	0.953584969043732	1	132.835296630859	11291
True	False	False	False	False	-2710.9111328125	1522.13000488281	316.10546875	0.267819076776505	0.937349021434784	0.103881001472473	124.642105102539	35523
True	False	False	False	False	-2707.33837890625	1367.74060058594	97.6044921875	0.737299859523773	0.936817765235901	0.603246867656708	142.147720336914	12509
True	False	False	False	False	-2706.92431640625	1549.74987792969	57.6753807067871	0.471866428852081	0.938448905944824	0.225622713565826	118.865386962891	6181
True	False	False	False	False	-2704.466796875	1385.39379882813	169.698715209961	0.559370756149292	0.893434047698975	0.301695346832275	141.960784912109	21720
True	False	False	False	False	-2696.80102539063	1321.95043945313	190.772415161133	0.599560976028442	0.944951891899109	0.345504641532898	71.7906951904297	12348
True	False	False	False	False	-2693.28955078125	1235.40905761719	197.427261352539	0.765901625156403	0.952036023139954	0.727778673171997	93.8258438110352	16701
True	False	False	False	False	-2691.13598632813	1113.28466796875	286.158630371094	0.473247528076172	0.909838616847992	0.226669937372208	107.162788391113	27648
True	False	False	False	False	-2688.71484375	1384.26403808594	17.7462711334229	0.64491605758667	0.927839636802673	0.405553311109543	82.125	1314
True	False	False	False	False	-2689.10180664063	1575.19055175781	16.6371288299561	0.449176728725433	0.913560807704926	0.208980649709702	128	1920
True	False	False	False	False	-2681.46655273438	1563.72241210938	211.846115112305	0.463755190372467	0.889224350452423	0.21955369412899	151.350784301758	28908
True	False	False	False	False	-2680.5419921875	996.182861328125	253.993499755859	0.666706442832947	0.913257658481598	0.440148741006851	97.5371170043945	22336
True	False	False	False	False	-2674.75268554688	1419.85827636719	279.503784179688	0.540731966495514	0.879262328147888	0.283582866191864	148.547622680664	37434
True	False	False	False	False	-2664.041015625	328.045135498047	157.498153686523	0.283364802598953	0.804681658744812	0.111416563391685	61.3802833557129	8716
True	False	False	False	False	-2666.19458007813	1188.89819335938	201.863830566406	0.719378650188446	0.960547685623169	0.550473213195801	79.0329666137695	14384
True	False	False	False	False	-2665.96020507813	1441.85693359375	218.500961303711	0.530926883220673	0.922483742237091	0.274524629116058	149.527923583984	29457
True	False	False	False	False	-2662.8505859375	1606.46630859375	269.521484375	0.183919727802277	0.923682987689972	0.0666012912988663	109.596710205078	26632
True	False	False	False	False	-2656.11108398438	964.649291992188	96.4953460693359	0.728921413421631	0.925024628639221	0.57709127664566	135.586212158203	11796
True	False	False	False	False	-2656.0615234375	1294.31689453125	308.341461181641	0.749226808547974	0.936470150947571	0.646627426147461	109.794967651367	30523
True	False	False	False	False	-2655.392578125	1231.74890136719	183.008422851563	0.820029497146606	0.964324653148651	1	95.5454559326172	15765
True	False	False	False	False	-2648.49243164063	1405.12121582031	159.716445922852	0.722619116306305	0.950722396373749	0.559182107448578	91.4305572509766	13166
True	False	False	False	False	-2647.19458007813	1441.41955566406	157.498153686523	0.789007604122162	0.937067925930023	1	147.098587036133	20888
True	False	False	False	False	-2644.69897460938	1463.12683105469	209.627822875977	0.699147701263428	0.946558833122253	0.502192556858063	103.32804107666	19529
True	False	False	False	False	-2641.89794921875	1610.11584472656	70.9850845336914	0.833062291145325	0.968792736530304	1	152.859375	9783
True	False	False	False	False	-2635.51440429688	1042.74169921875	119.787330627441	0.688914835453033	0.93616110086441	0.4809390604496	74.3611145019531	8031
True	False	False	False	False	-2636.291015625	1132.6025390625	164.153015136719	0.842985391616821	0.965049028396606	1	75.1959457397461	11129
True	False	False	False	False	-2630.51440429688	1623.60546875	109.805053710938	0.593107283115387	0.942742526531219	0.337966829538345	136.101013183594	13474
True	False	False	False	False	-2629.41357421875	1069.40185546875	177.462707519531	0.52235221862793	0.87789386510849	0.266846537590027	131.693756103516	21071
True	False	False	False	False	-2630.29711914063	1166.90490722656	178.571853637695	0.574270069599152	0.88288813829422	0.317110627889633	115.428573608398	18584
True	False	False	False	False	-2616.88793945313	1268.00500488281	197.427261352539	0.789934456348419	0.963918209075928	1	91.3426971435547	16259
True	False	False	False	False	-2616.86279296875	1497.04357910156	286.158630371094	0.529030323028564	0.914981424808502	0.27280730009079	125.872093200684	32475
True	False	False	False	False	-2621.23022460938	1613.59020996094	97.6044921875	0.706740736961365	0.920491635799408	0.51922070980072	149.897720336914	13191
True	False	False	False	False	-2616.20581054688	1364.59411621094	174.135284423828	0.597642004489899	0.936639189720154	0.343240916728973	83.394905090332	13093
True	False	False	False	False	-2612.71118164063	990.163208007813	168.589569091797	0.752410411834717	0.94065910577774	0.659830510616302	70.0328979492188	10645
True	False	False	False	False	-2613.74145507813	1561.02563476563	778.61767578125	0.187869146466255	0.612938940525055	0.0682407692074776	156.267807006836	109700
True	False	False	False	False	-2604.72778320313	1120.12683105469	192.990692138672	0.732719540596008	0.955283343791962	0.588583052158356	77.0402297973633	13405
True	False	False	False	False	-2600.0361328125	1167.8740234375	141.970169067383	0.795358955860138	0.955902516841888	1	96.671875	12374
True	False	False	False	False	-2598.42163085938	1666.900390625	58.7845230102539	0.519689798355103	0.954142093658447	0.264506608247757	83.0943374633789	4404
True	False	False	False	False	-2597.68872070313	1522.45690917969	133.097030639648	0.745649039745331	0.936834692955017	0.63269704580307	146.358337402344	17563
True	False	False	False	False	-2594.779296875	1551.77563476563	128.660461425781	0.759870648384094	0.952090442180634	0.694506108760834	146.775863647461	17026
True	False	False	False	False	-2593.962890625	1353.36071777344	199.645553588867	0.629553437232971	0.914213836193085	0.383650004863739	112.572219848633	20263
True	False	False	False	False	-2589.59692382813	1396.09375	260.648345947266	0.775762379169464	0.944561362266541	0.800562739372253	90.7106399536133	21317
True	False	False	False	False	-2585.72387695313	1205.84313964844	307.232330322266	0.718615174293518	0.962339222431183	0.548466563224792	97.5631790161133	27025
True	False	False	False	False	-2579.1826171875	1708.72192382813	959.407775878906	0.0815710797905922	0.937440752983093	0.0274076573550701	105.436996459961	91203
True	False	False	False	False	-2577.818359375	1685.49182128906	157.498153686523	0.719543635845184	0.962710738182068	0.550909161567688	109.535209655762	15554
True	False	False	False	False	-2567.25830078125	1250.78759765625	235.138092041016	0.733056902885437	0.957002818584442	0.589631855487823	90.5613174438477	19199
True	False	False	False	False	-2561.5	1709.44970703125	78.7490768432617	0.570211291313171	0.84413093328476	0.312822461128235	139.563385009766	9909
True	False	False	False	False	-2553.7802734375	1306.81201171875	225.155807495117	0.727559983730316	0.948412477970123	0.573105692863464	92.0886688232422	18694
True	False	False	False	False	-2548.71704101563	1063.39453125	157.498153686523	0.671326637268066	0.961535513401031	0.44811674952507	67.478874206543	9582
True	False	False	False	False	-2544.86767578125	1363.37915039063	277.285491943359	0.589330732822418	0.93806666135788	0.333652794361115	88.879997253418	22220
True	False	False	False	False	-2540.84448242188	1110.50146484375	136.424453735352	0.736890852451324	0.948104739189148	0.601898670196533	70	8610
True	False	False	False	False	-2532.08203125	1138.26403808594	202.97297668457	0.451656222343445	0.919443488121033	0.210749626159668	103.229507446289	18891
True	False	False	False	False	-2534.14868164063	1743.69738769531	39.9291114807129	0.53901207447052	0.961275041103363	0.28197169303894	79.0555572509766	2846
True	False	False	False	False	-2524.4697265625	1497.92504882813	157.498153686523	0.77314817905426	0.960034072399139	0.777953743934631	75.7746505737305	10760
True	False	False	False	False	-2521.85864257813	1537.65576171875	190.772415161133	0.763307452201843	0.962733149528503	0.712753474712372	74.6976776123047	12848
True	False	False	False	False	-2514.50146484375	1325.50891113281	225.155807495117	0.736066401004791	0.962213218212128	0.599204778671265	95.3004913330078	19346
True	False	False	False	False	-2509.22583007813	1268.11328125	244.01123046875	0.775721669197083	0.965287744998932	0.800183773040771	86.3818206787109	19004
True	False	False	False	False	-2511.52661132813	1736.17504882813	85.4039306640625	0.618398129940033	0.868231415748596	0.36881360411644	139.077926635742	10709
True	False	False	False	False	-2508.30151367188	1179.60803222656	73.203369140625	0.67818558216095	0.895048141479492	0.46042013168335	129.257568359375	8531
True	False	False	False	False	-2501.4345703125	1797.17590332031	339.397430419922	0.235348105430603	0.959287881851196	0.0888107791543007	101.660133361816	31108
True	False	False	False	False	-2499.07104492188	1206.26354980469	87.6222152709961	0.713017404079437	0.950233638286591	0.534241855144501	122.55696105957	9682
True	False	False	False	False	-2493.52758789063	1521.32507324219	80.9673614501953	0.650378227233887	0.885030031204224	0.41380363702774	134.83561706543	9843
True	False	False	False	False	-2488.02124023438	1788.35803222656	35.4925422668457	0.5884068608284	0.946437239646912	0.332607984542847	66.125	2116
True	False	False	False	False	-2475.64086914063	1597.93408203125	155.279876708984	0.72639799118042	0.92915552854538	0.569756746292114	147.578567504883	20661
True	False	False	False	False	-2471.55541992188	1573.68420410156	83.1856460571289	0.745481371879578	0.921849727630615	0.63206559419632	140.946670532227	10571
True	False	False	False	False	-2470.30615234375	1463.81530761719	197.427261352539	0.706082999706268	0.953947126865387	0.517698526382446	90.241569519043	16063
True	False	False	False	False	-2468.73486328125	1693.72338867188	369.344268798828	0.455569744110107	0.817998349666595	0.21356575191021	153.951950073242	51266
True	False	False	False	False	-2466.91357421875	1325.8828125	218.500961303711	0.631171107292175	0.96204936504364	0.385872393846512	88.1319808959961	17362
True	False	False	False	False	-2465.56005859375	1819.89074707031	107.586769104004	0.546832919120789	0.909062385559082	0.289377748966217	143.886596679688	13957
True	False	False	False	False	-2463.65185546875	1838.04614257813	11.0914192199707	0.392218708992004	0.921607375144958	0.171276226639748	106	1060
True	False	False	False	False	-2458.10278320313	1447.35595703125	198.536407470703	0.777167558670044	0.944933235645294	0.814273357391357	150.391067504883	26920
True	False	False	False	False	-2455.66528320313	1757.09033203125	92.0587844848633	0.666585028171539	0.888588428497314	0.43994265794754	143.698791503906	11927
True	False	False	False	False	-2448.5546875	1259.33276367188	220.719253540039	0.766650795936584	0.957927525043488	0.732353329658508	81.7537689208984	16269
True	False	False	False	False	-2452.34521484375	1606.52709960938	151.952453613281	0.647688388824463	0.965711534023285	0.409708291292191	75.6569366455078	10365
True	False	False	False	False	-2443.69873046875	1837.01110839844	77.6399383544922	0.548636138439178	0.952971756458282	0.291114747524261	75.7142868041992	5300
True	False	False	False	False	-2438.50903320313	1863.31127929688	260.648345947266	0.222926333546638	0.932867169380188	0.0832691788673401	100.697875976563	23664
True	False	False	False	False	-2437.21313476563	1770.345703125	176.353576660156	0.58817183971405	0.882236540317535	0.332342892885208	154.345916748047	24541
True	False	False	False	False	-2435.6015625	1558.20520019531	170.807861328125	0.799037754535675	0.962266862392426	1	77.6428604125977	11957
True	False	False	False	False	-2425.74487304688	526.0361328125	88.7313537597656	0.780051290988922	0.950675308704376	0.847558856010437	123.675003051758	9894
True	False	False	False	False	-2415.24438476563	1448.06811523438	144.188446044922	0.861093401908875	0.972795128822327	1	145.115386962891	18865
True	False	False	False	False	-2415.490234375	1887.98669433594	15.5279874801636	0.333422303199768	0.96441525220871	0.137268453836441	103	1442
True	False	False	False	False	-2406.77465820313	1815.15979003906	85.4039306640625	0.802311480045319	0.959679543972015	1	142.766235351563	10993
True	False	False	False	False	-2407.91259765625	1877.93444824219	62.1119499206543	0.50160139799118	0.961918711662292	0.249128177762032	94.25	5278
True	False	False	False	False	-2399.33081054688	1620.49096679688	36.6016845703125	0.820213973522186	0.956876516342163	1	58.7575759887695	1939
True	False	False	False	False	-2395.0966796875	1861.01318359375	328.306030273438	0.444307208061218	0.875631809234619	0.205540269613266	169.15202331543	50069
True	False	False	False	False	-2386.27392578125	1891.04443359375	208.518692016602	0.576027154922485	0.893677294254303	0.318988591432571	151.547866821289	28491
True	False	False	False	False	-2383.94897460938	1918.33898925781	58.7845230102539	0.440813988447189	0.938074827194214	0.203099310398102	99.9056625366211	5295
True	False	False	False	False	-2380.6787109375	1623.26831054688	150.843307495117	0.666771829128265	0.948285460472107	0.44025981426239	75.3235321044922	10244
True	False	False	False	False	-2368.02001953125	1499.13610839844	130.878753662109	0.733221530914307	0.929242551326752	0.590145409107208	146.550842285156	17293
True	False	False	False	False	-2365.09521484375	1600.79309082031	160.825576782227	0.561405718326569	0.965191006660461	0.303749114274979	67.2482757568359	9751
True	False	False	False	False	-2362.60083007813	1378.96032714844	206.300399780273	0.760025501251221	0.9470494389534	0.695292770862579	151.274200439453	28137
True	False	False	False	False	-2359.28979492188	1921.73120117188	178.571853637695	0.590642273426056	0.882724761962891	0.335143089294434	170.975158691406	27527
True	False	False	False	False	-2355.74584960938	1744.904296875	171.917007446289	0.759923756122589	0.951750338077545	0.694775581359863	71.5741958618164	11094
True	False	False	False	False	-2336.7890625	1544.48315429688	143.079315185547	0.772836744785309	0.933185338973999	0.775464057922363	151.387603759766	19529
True	False	False	False	False	-2339.63061523438	1837.42468261719	145.297592163086	0.822855770587921	0.974917590618134	1	83.0381698608398	10878
True	False	False	False	False	-2338.5771484375	1652.00329589844	124.223899841309	0.722305953502655	0.927942276000977	0.558326542377472	145.973220825195	16349
True	False	False	False	False	-2316.7900390625	1455.8046875	83.1856460571289	0.792507886886597	0.950481176376343	1	133.49333190918	10012
True	False	False	False	False	-2316.45068359375	1581.59497070313	129.769607543945	0.746324419975281	0.928242444992065	0.635259330272675	146.905975341797	17188
True	False	False	False	False	-2314.60083007813	1953.884765625	219.610107421875	0.766609191894531	0.956015646457672	0.732096493244171	185.823226928711	36793
True	False	False	False	False	-2314.15405273438	1782.39270019531	18.8554134368896	0.75434798002243	0.951427280902863	0.66828989982605	62.0588226318359	1055
True	False	False	False	False	-2300.60571289063	1803.34741210938	258.430084228516	0.835081160068512	0.968639314174652	1	169.858367919922	39577
True	False	False	False	False	-2292.46826171875	1837.453125	369.344268798828	0.489848703145981	0.850126147270203	0.23958957195282	160.516510009766	53452
True	False	False	False	False	-2290.33081054688	1964.94506835938	124.223899841309	0.722305953502655	0.922378778457642	0.558326542377472	169.294647216797	18961
True	False	False	False	False	-2286.04174804688	158.818359375	293.922607421875	0.493041694164276	0.889715790748596	0.242147624492645	119.720756530762	31726
True	False	False	False	False	-2285.6435546875	1631.4306640625	134.206176757813	0.814258515834808	0.964073777198792	1	155.289260864258	18790
True	False	False	False	False	-2273.87524414063	1781.94506835938	147.515884399414	0.637232065200806	0.921691536903381	0.394369870424271	148.436096191406	19742
True	False	False	False	False	-2272.97607421875	2022.33581542969	1741.35290527344	0.0752841830253601	0.966455101966858	0.0251860003918409	120.591720581055	189329
True	False	False	False	False	-2269.61889648438	1623.587890625	88.7313537597656	0.745258808135986	0.925086975097656	0.631230175495148	141.774993896484	11342
True	False	False	False	False	-2263.68920898438	1782.95703125	25.5102653503418	0.748013913631439	0.942926585674286	0.641803920269012	119.086959838867	2739
True	False	False	False	False	-2256.03100585938	1865.89135742188	86.513069152832	0.785991430282593	0.951642870903015	1	162.230773925781	12654
True	False	False	False	False	-2255.88500976563	1492.16247558594	123.114753723145	0.610513687133789	0.855058968067169	0.358807295560837	147.324325561523	16353
True	False	False	False	False	-2255.36059570313	1934.33947753906	126.442184448242	0.816013097763062	0.951976716518402	1	180.140350341797	20536
True	False	False	False	False	-2248.48193359375	1852.12036132813	128.660461425781	0.748102605342865	0.92095023393631	0.642153143882751	169.474136352539	19659
True	False	False	False	False	-2244.14233398438	1529.39184570313	100.931915283203	0.709659993648529	0.92162150144577	0.526092648506165	141.527465820313	12879
True	False	False	False	False	-2235.98217773438	1730.71411132813	92.0587844848633	0.658481895923615	0.889267683029175	0.426545202732086	155.253005981445	12886
True	False	False	False	False	-2218.0810546875	1719.84167480469	191.881561279297	0.75111722946167	0.956307172775269	0.654368281364441	103.947975158691	17983
True	False	False	False	False	-2217.5537109375	1746.02453613281	290.595184326172	0.848700344562531	0.964284539222717	1	175.183212280273	45898
True	False	False	False	False	-2212.1943359375	1950.90185546875	13.3097038269043	0.743378639221191	0.931919693946838	0.624296009540558	44.5833320617676	535
True	False	False	False	False	-2201.83911132813	2015.79064941406	95.3862075805664	0.71159839630127	0.9058518409729	0.53076446056366	156.813949584961	13486
True	False	False	False	False	-2200.169921875	1820.69909667969	122.005615234375	0.611203074455261	0.922098159790039	0.359667330980301	124.327270507813	13676
True	False	False	False	False	-2195.23706054688	1943.84838867188	86.513069152832	0.626429319381714	0.874439895153046	0.379410296678543	159.474365234375	12439
True	False	False	False	False	-2186.84936523438	1097.85424804688	37.7108268737793	0.802700221538544	0.955238163471222	1	106.441177368164	3619
True	False	False	False	False	-2186.505859375	1987.01025390625	137.533599853516	0.87740170955658	0.97699111700058	1	180.314514160156	22359
True	False	False	False	False	-2177.36083984375	1634.29040527344	236.24723815918	0.569989860057831	0.938614130020142	0.312590509653091	120.004692077637	25561
True	False	False	False	False	-2167.09887695313	1711.64965820313	78.7490768432617	0.776393234729767	0.95157253742218	0.80655974149704	143.169021606445	10165
True	False	False	False	False	-2166.35498046875	1686.40710449219	86.513069152832	0.551913976669312	0.822281777858734	0.294301420450211	145.384613037109	11340
True	False	False	False	False	-2164.14990234375	1697.58935546875	14.4188451766968	0.619212806224823	0.917674422264099	0.369869381189346	82.2307662963867	1069
True	False	False	False	False	-2161.771484375	1773.02783203125	95.3862075805664	0.67066764831543	0.88163560628891	0.44696506857872	149.453491210938	12853
True	False	False	False	False	-2150.19213867188	1835.3154296875	156.389007568359	0.741896390914917	0.934329092502594	0.618978500366211	168.886520385742	23813
True	False	False	False	False	-2128.4990234375	1671.67333984375	98.7136306762695	0.856194138526917	0.973171412944794	1	151.269668579102	13463
True	False	False	False	False	-2117.63940429688	1589.03576660156	215.173538208008	0.769551157951355	0.955723822116852	0.75124317407608	75.520622253418	14651
True	False	False	False	False	-2097.91723632813	2002.81042480469	23.2919807434082	0.846452295780182	0.95370626449585	1	46.1428565979004	969
True	False	False	False	False	-2085.89526367188	685.845520019531	190.772415161133	0.794988214969635	0.947256088256836	1	172.813949584961	29724
True	False	False	False	False	-2075	1886.75085449219	88.7313537597656	0.591871082782745	0.853528797626495	0.336546957492828	149.987503051758	11999
True	False	False	False	False	-2077.11962890625	1946.65148925781	13.3097038269043	0.743378639221191	0.931919693946838	0.624296009540558	60.1666679382324	722
True	False	False	False	False	-2054.53173828125	1824.1865234375	146.40673828125	0.668871581554413	0.895417153835297	0.443852096796036	177.128784179688	23381
True	False	False	False	False	-2047.95983886719	1993.16979980469	183.008422851563	0.497980177402496	0.934622228145599	0.24615278840065	76.4000015258789	12606
True	False	False	False	False	-2044.8701171875	1243.16882324219	195.208984375	0.404529690742493	0.895188748836517	0.17898528277874	71.7443161010742	12627
True	False	False	False	False	-2026.83740234375	1236.60803222656	133.097030639648	0.786073088645935	0.945735037326813	1	65.0999984741211	7812
True	False	False	False	False	-2015.72009277344	1956.97729492188	89.8404998779297	0.789801955223083	0.946434557437897	1	154.320983886719	12500
True	False	False	False	False	-2007.74768066406	616.713745117188	110.914192199707	0.748627901077271	0.93971049785614	0.644232213497162	167.550003051758	16755
True	False	False	False	False	-2005.37414550781	1889.56909179688	134.206176757813	0.801479279994965	0.953803479671478	1	183.735534667969	22232
True	False	False	False	False	-1975.48156738281	2020.13708496094	103.150199890137	0.69622391462326	0.910447716712952	0.495934218168259	158.67741394043	14757
True	False	False	False	False	-1967.70568847656	1957.181640625	12.2005615234375	0.741141617298126	0.928999543190002	0.616318583488464	44.4545440673828	489
True	False	False	False	False	-1963.19604492188	1847.626953125	135.315322875977	0.73089987039566	0.919888913631439	0.583006620407104	178.950820922852	21832
True	False	False	False	False	-1948.47839355469	1907.35498046875	85.4039306640625	0.686015367507935	0.905409157276154	0.475228786468506	160.285720825195	12342
True	False	False	False	False	-1918.8466796875	1850.68444824219	87.6222152709961	0.785240411758423	0.958110809326172	0.972049474716187	144.316452026367	11401
True	False	False	False	False	-1917.07702636719	1956.890625	9.98227787017822	0.687235474586487	0.9244145154953	0.47761595249176	69.4444427490234	625
True	False	False	False	False	-1911.66967773438	485.723907470703	24.401123046875	0.760120630264282	0.941173493862152	0.695777595043182	40.6363639831543	894
True	False	False	False	False	-1911.31994628906	1968.29052734375	90.9496383666992	0.788853049278259	0.95210999250412	1	167.658538818359	13748
True	False	False	False	False	-2177.2216796875	2088.86206054688	97.6044921875	0.576453566551208	0.957602500915527	0.319446384906769	126.170455932617	11103
True	False	False	False	False	-2163.58740234375	2102.15454101563	105.36848449707	0.795948684215546	0.948043882846832	1	193.884216308594	18419
True	False	False	False	False	-2160.3388671875	2086.46142578125	77.6399383544922	0.68638277053833	0.910351097583771	0.475945204496384	166.571426391602	11660
True	False	False	False	False	-2155.23779296875	2124.390625	208.518692016602	0.246581122279167	0.928394675254822	0.0939260050654411	129.329788208008	24314
True	False	False	False	False	-2129.42993164063	2128.4140625	194.099838256836	0.460396707057953	0.890739798545837	0.217080608010292	160.417144775391	28073
True	False	False	False	False	-2107.62548828125	2147.02270507813	52.1296730041504	0.71564769744873	0.933062613010406	0.54082202911377	150.340423583984	7066
True	False	False	False	False	-2077.13256835938	2053.12255859375	184.117568969727	0.504787385463715	0.946687757968903	0.251773625612259	62.6325302124023	10397
True	False	False	False	False	-2076.39428710938	2185.42700195313	954.97119140625	0.118416152894497	0.95126610994339	0.0408342145383358	127.032524108887	109375
True	False	False	False	False	-2052.80053710938	2189.66333007813	93.1679229736328	0.544204831123352	0.948897659778595	0.286866098642349	106.309524536133	8930
True	False	False	False	False	-2039.67163085938	2143.171875	130.878753662109	0.714486539363861	0.931563377380371	0.537895143032074	174.415252685547	20581
True	False	False	False	False	-2028.75537109375	2068.95678710938	145.297592163086	0.713256418704987	0.953152477741241	0.53483247756958	63.7251892089844	8348
True	False	False	False	False	-2007.75341796875	2222.90454101563	77.6399383544922	0.821241796016693	0.965720891952515	1	190.785720825195	13355
True	False	False	False	False	-2007.11706542969	2061.57055664063	139.751892089844	0.720757961273193	0.958477795124054	0.554141521453857	66.2380981445313	8346
True	False	False	False	False	-1993.91870117188	2246.1162109375	281.722045898438	0.289214372634888	0.928935348987579	0.114309273660183	130.755905151367	33212
True	False	False	False	False	-1988.22448730469	2232.86206054688	115.350761413574	0.663399517536163	0.9561527967453	0.434592872858047	83.8653869628906	8722
True	False	False	False	False	-1958.13293457031	2253.98388671875	272.848907470703	0.457691550254822	0.90263158082962	0.215105101466179	152.84553527832	37600
True	False	False	False	False	-1959.43518066406	2270.91455078125	15.5279874801636	0.549106180667877	0.891040980815887	0.291569441556931	110.357139587402	1545
True	False	False	False	False	-1955.42663574219	2034.68200683594	204.082122802734	0.686354517936707	0.927266538143158	0.475890010595322	178.016311645508	32755
True	False	False	False	False	-1946.82666015625	2027.45153808594	9.98227787017822	0.497925460338593	0.831724107265472	0.246108084917068	97.4444427490234	877
True	False	False	False	False	-1941.07641601563	2174.1123046875	209.627822875977	0.402989417314529	0.81971675157547	0.178008437156677	144.566131591797	27323
True	False	False	False	False	-1937.86291503906	2148.9296875	9.98227787017822	0.754574596881866	0.933233201503754	0.669301986694336	53	477
True	False	False	False	False	-1925.8955078125	2176.98681640625	80.9673614501953	0.702271580696106	0.915448248386383	0.509057402610779	157.260269165039	11480
True	False	False	False	False	-1912.44787597656	2209.21557617188	89.8404998779297	0.589413523674011	0.833214938640594	0.333746671676636	146.308639526367	11851
True	False	False	False	False	-1916.66125488281	2247.86474609375	89.8404998779297	0.690838992595673	0.903484463691711	0.484800934791565	149.320983886719	12095
True	False	False	False	False	-132.780380249023	-3617.69653320313	22.1828384399414	0.472176611423492	0.91546505689621	0.22585754096508	101.900001525879	2038
True	False	False	False	False	-100.624504089355	-3617.58813476563	33.2742576599121	0.47262915968895	0.958044111728668	0.226200550794601	101.800003051758	3054
True	False	False	False	False	-183.321304321289	-3616.283203125	94.2770690917969	0.364382922649384	0.949718713760376	0.154630035161972	101.364707946777	8616
True	False	False	False	False	-257.503753662109	-3600.71899414063	59.8936653137207	0.730168700218201	0.946148872375488	0.580802917480469	115.388885498047	6231
True	False	False	False	False	-344.638214111328	-3592.3896484375	84.2947845458984	0.819298386573792	0.953763663768768	1	100.578948974609	7644
True	False	False	False	False	-360.393218994141	-3588.21850585938	88.7313537597656	0.83357036113739	0.963311195373535	1	100.875	8070
True	False	False	False	False	-418.8515625	-3582.95483398438	90.9496383666992	0.788853049278259	0.946875631809235	1	106.841461181641	8761
True	False	False	False	False	-485.318023681641	-3574.26953125	266.194061279297	0.519632399082184	0.930152416229248	0.264456391334534	119.762496948242	28743
True	False	False	False	False	-614.479614257813	-3560.57592773438	70.9850845336914	0.790355026721954	0.953308761119843	1	129.265625	8273
True	False	False	False	False	-685.426025390625	-3552.67846679688	53.2388153076172	0.80851811170578	0.95892596244812	1	107.979164123535	5183
True	False	False	False	False	-665.068298339844	-3545.18212890625	363.798553466797	0.765984952449799	0.935811460018158	0.728282153606415	207.850616455078	68175
True	False	False	False	False	-753.288879394531	-3535.7431640625	109.805053710938	0.819165587425232	0.950061023235321	1	120.535354614258	11933
True	False	False	False	False	-784.668090820313	-3532.39575195313	77.6399383544922	0.781193256378174	0.952956557273865	0.863637804985046	102.242858886719	7157
True	False	False	False	False	-725.818969726563	-3541.90673828125	117.569046020508	0.826636910438538	0.959103643894196	1	115.066040039063	12197
True	False	False	False	False	-699.664733886719	-3535.5224609375	151.952453613281	0.800164878368378	0.953338265419006	1	187.795623779297	25728
True	False	False	False	False	-653.647766113281	-3557.43969726563	59.8936653137207	0.718682765960693	0.944521903991699	0.54864364862442	139.16667175293	7515
True	False	False	False	False	-638.002868652344	-3550.57836914063	73.203369140625	0.580488204956055	0.910375833511353	0.32381671667099	149.757568359375	9884
True	False	False	False	False	-625.911743164063	-3543.8447265625	353.816284179688	0.654111087322235	0.946794390678406	0.419595628976822	216.263320922852	68988
True	False	False	False	False	-585.478881835938	-3562.46752929688	230.701522827148	0.46932789683342	0.912551581859589	0.223708480596542	105.384613037109	21920
True	False	False	False	False	-553.222412109375	-3558.541015625	200.754699707031	0.689001262187958	0.936214566230774	0.481111228466034	112.569061279297	20375
True	False	False	False	False	-557.655822753906	-3531.25439453125	13.3097038269043	0.743378639221191	0.942608833312988	0.624296009540558	57.3333320617676	688
True	False	False	False	False	-857.140319824219	-3529.40991210938	1495.12329101563	0.0282291639596224	0.926832497119904	0.00915082637220621	118.628341674805	159911
True	False	False	False	False	-849.637756347656	-3514.232421875	82.0765075683594	0.760389924049377	0.959959328174591	0.697156250476837	106.081077575684	7850
True	False	False	False	False	-886.998657226563	-3505.64868164063	103.150199890137	0.828564047813416	0.956287920475006	1	111.473121643066	10367
True	False	False	False	False	-831.765869140625	-3504.20629882813	260.648345947266	0.650929093360901	0.937484562397003	0.414650321006775	193.365951538086	45441
True	False	False	False	False	-785.366088867188	-3511.4296875	125.333038330078	0.720809042453766	0.933964312076569	0.554278552532196	85.6371688842773	9677
True	False	False	False	False	-765.388244628906	-3517.59130859375	109.805053710938	0.732440412044525	0.923759400844574	0.587718963623047	102.515151977539	10149
True	False	False	False	False	-747.66552734375	-3506.09497070313	177.462707519531	0.653785407543182	0.941065907478333	0.419085085391998	80.8125	12930
True	False	False	False	False	-814.970397949219	-3500.9970703125	394.854522705078	0.270639032125473	0.901568531990051	0.105231888592243	108.896064758301	38767
True	False	False	False	False	-936.641662597656	-3494.45092773438	124.223899841309	0.783444225788116	0.954083800315857	0.904983460903168	135.526779174805	15179
True	False	False	False	False	-1061.42553710938	-3476.19213867188	169.698715209961	0.169294655323029	0.896710276603699	0.0606195367872715	122.098037719727	18681
True	False	False	False	False	-1033.17907714844	-3467.98388671875	128.660461425781	0.811424374580383	0.959779739379883	1	131.905166625977	15301
True	False	False	False	False	-1122.12756347656	-3457.82348632813	35.4925422668457	0.307845085859299	0.900044560432434	0.123741433024406	124.125	3972
True	False	False	False	False	-1152.04455566406	-3447.490234375	28.8376903533936	0.321081727743149	0.916635811328888	0.130654960870743	121.230766296387	3152
True	False	False	False	False	-1211.01135253906	-3427.078125	9.98227787017822	0.606388568878174	0.94014710187912	0.353718668222427	123.888885498047	1115
True	False	False	False	False	-1297.88012695313	-3394.48193359375	95.3862075805664	0.370042353868484	0.915765523910522	0.157930761575699	126.813957214355	10906
True	False	False	False	False	-1345.47985839844	-3376.14013671875	56.5662384033203	0.280506283044815	0.933578193187714	0.110014535486698	129.29411315918	6594
True	False	False	False	False	-1364.27807617188	-3367.4443359375	27.7285480499268	0.590220749378204	0.957971453666687	0.334663242101669	128.639999389648	3216
True	False	False	False	False	-1327.93542480469	-3365.1611328125	122.005615234375	0.79117214679718	0.964366912841797	1	135.699996948242	14927
True	False	False	False	False	-1432.69702148438	-3339.15673828125	47.6931037902832	0.289364606142044	0.854789137840271	0.11438399553299	129.023254394531	5548
True	False	False	False	False	-1391.51916503906	-3338.736328125	382.653961181641	0.402063280344009	0.918813288211823	0.177422791719437	176.927536010742	61040
True	False	False	False	False	-1491.90014648438	-3312.03955078125	56.5662384033203	0.274896174669266	0.874335825443268	0.10728458315134	126.549018859863	6454
True	False	False	False	False	-1530.73645019531	-3293.04174804688	57.6753807067871	0.395890235900879	0.915165662765503	0.173551976680756	124.711540222168	6485
True	False	False	False	False	-1521.82299804688	-3267.57348632813	179.680999755859	0.648191511631012	0.919875144958496	0.410469472408295	127.827163696289	20708
True	False	False	False	False	-1554.02014160156	-3256.03344726563	654.393737792969	0.410651296377182	0.921641290187836	0.182903468608856	187.828811645508	110819
True	False	False	False	False	-1596.70373535156	-3243.189453125	41.0382537841797	0.814018249511719	0.95678973197937	1	104.135131835938	3853
True	False	False	False	False	-1643.61779785156	-3216.322265625	126.442184448242	0.73520427942276	0.932819724082947	0.596421539783478	177.140350341797	20194
True	False	False	False	False	-1730.00988769531	-3187.33056640625	119.787330627441	0.191961675882339	0.926199734210968	0.0699507221579552	114.555557250977	12372
True	False	False	False	False	-1706.34460449219	-3169.1279296875	62.1119499206543	0.818948090076447	0.956534862518311	1	102.875	5761
True	False	False	False	False	-1778.28479003906	-3158.3369140625	64.3302307128906	0.223445951938629	0.917577803134918	0.0834986343979836	110.24137878418	6394
True	False	False	False	False	-1814.80383300781	-3135.99389648438	15.5279874801636	0.514855980873108	0.894493818283081	0.260309815406799	108.428573608398	1518
True	False	False	False	False	-1802.91821289063	-3119.79125976563	139.751892089844	0.774550676345825	0.948761999607086	0.789673984050751	136.912704467773	17251
True	False	False	False	False	-1855.06506347656	-3077.83227539063	241.792938232422	0.442648082971573	0.88786381483078	0.204378128051758	130.844039916992	28524
True	False	False	False	False	-1902.07263183594	-3058.05004882813	32.1651153564453	0.684656083583832	0.939307272434235	0.472595363855362	81.8620681762695	2374
True	False	False	False	False	-1897.021484375	-3037.3173828125	157.498153686523	0.536005675792694	0.890121698379517	0.279178321361542	97.6338043212891	13864
True	False	False	False	False	-1907.3779296875	-3021.87890625	184.117568969727	0.699031293392181	0.948130905628204	0.501940369606018	100.789154052734	16731
True	False	False	False	False	-1901.91320800781	-2999.89135742188	36.6016845703125	0.726016283035278	0.937679588794708	0.568666875362396	60.424243927002	1994
True	False	False	False	False	-1899.16088867188	-2827.55029296875	49.9113883972168	0.589554786682129	0.956824004650116	0.333906829357147	60.0888900756836	2704
True	False	False	False	False	-1897.76245117188	-2960.267578125	197.427261352539	0.658456563949585	0.945028722286224	0.42650431394577	101.792137145996	18119
True	False	False	False	False	-1889.63842773438	-2942.9755859375	143.079315185547	0.695325613021851	0.964693963527679	0.494042277336121	79.6899261474609	10280
True	False	False	False	False	-1892.98132324219	-2779.59375	153.061584472656	0.759016990661621	0.965654790401459	0.690224945545197	84.4637680053711	11656
True	False	False	False	False	-1891.35766601563	-2903.8017578125	166.371292114258	0.56620317697525	0.94780045747757	0.308654278516769	74.1399993896484	11121
True	False	False	False	False	-1883.08825683594	-2842.4658203125	192.990692138672	0.79679924249649	0.95873898267746	1	88.6264343261719	15421
True	False	False	False	False	-1889.44311523438	-2741.74853515625	208.518692016602	0.745750606060028	0.961133539676666	0.63308048248291	87.4574432373047	16442
True	False	False	False	False	-1884.61730957031	-2716.11669921875	201.863830566406	0.737215578556061	0.959592580795288	0.602968335151672	93.4395599365234	17006
True	False	False	False	False	-1879.19921875	-3060.70629882813	240.683807373047	0.500125408172607	0.944827198982239	0.24791145324707	103.718894958496	22507
True	False	False	False	False	-1843.84680175781	-3039.875	249.556930541992	0.763106167316437	0.946846425533295	0.711635947227478	95.8266677856445	21561
True	False	False	False	False	-1860.23779296875	-2982.02099609375	192.990692138672	0.613525331020355	0.947436571121216	0.362585008144379	81.0977020263672	14111
True	False	False	False	False	-1868.12084960938	-2916.67016601563	270.630645751953	0.69279533624649	0.94252336025238	0.488788902759552	88.836067199707	21676
True	False	False	False	False	-1878.68542480469	-2880.47680664063	129.769607543945	0.67625892162323	0.898953974246979	0.456904143095016	172.470092773438	20179
True	False	False	False	False	-1874.21655273438	-2895.1357421875	9.98227787017822	0.754574596881866	0.933233201503754	0.669301986694336	63.1111106872559	568
True	False	False	False	False	-1871.91223144531	-2817.078125	197.427261352539	0.476329565048218	0.878226757049561	0.229021817445755	100.230339050293	17841
True	False	False	False	False	-1865.52783203125	-2737.29443359375	163.043869018555	0.747895479202271	0.950907707214355	0.641338706016541	93.9251708984375	13807
True	False	False	False	False	-1865.01379394531	-2956.1845703125	137.533599853516	0.790976285934448	0.960171282291412	1	127.427421569824	15801
True	False	False	False	False	-1856.26916503906	-2943.84521484375	23.2919807434082	0.772283971309662	0.947545111179352	0.771135985851288	72.6666641235352	1526
True	False	False	False	False	-1853.94580078125	-2815.0595703125	49.9113883972168	0.757985770702362	0.942204594612122	0.685172200202942	110.688888549805	4981
True	False	False	False	False	-1862.88952636719	-2791.83251953125	342.724853515625	0.309646397829056	0.690760254859924	0.124671630561352	138.546920776367	42811
True	False	False	False	False	-1853.06591796875	-2763.8994140625	93.1679229736328	0.808093369007111	0.954577445983887	1	62.0357131958008	5211
True	False	False	False	False	-1853.33947753906	-2717.5009765625	120.896469116211	0.825756251811981	0.968716204166412	1	87.3119277954102	9517
True	False	False	False	False	-1850.29797363281	-2895.06469726563	189.663269042969	0.650934875011444	0.951066493988037	0.414659291505814	78.1988296508789	13372
True	False	False	False	False	-1846.44982910156	-3008.06665039063	256.211791992188	0.597551286220551	0.926240861415863	0.343134373426437	96.1168823242188	22203
True	False	False	False	False	-1839.35803222656	-2958.66137695313	179.680999755859	0.688287973403931	0.963055670261383	0.479693531990051	76.3209838867188	12364
True	False	False	False	False	-1844.60986328125	-2822.72241210938	214.064392089844	0.593207478523254	0.952681481838226	0.338082253932953	180.43522644043	34824
True	False	False	False	False	-1846.4482421875	-2731.259765625	116.459907531738	0.726141273975372	0.93133956193924	0.569023251533508	175.828567504883	18462
True	False	False	False	False	-1842.21044921875	-2941.45703125	19.9645557403564	0.776177406311035	0.943199634552002	0.804480254650116	62.2222213745117	1120
True	False	False	False	False	-1837.677734375	-3108.533203125	19.9645557403564	0.798721373081207	0.951427280902863	1	91.3333358764648	1644
True	False	False	False	False	-1825.06042480469	-3096.46069335938	235.138092041016	0.523230195045471	0.933203995227814	0.26762267947197	108.740562438965	23053
True	False	False	False	False	-1831.23999023438	-3063.36596679688	131.987884521484	0.739435315132141	0.955321669578552	0.61041921377182	91.7647094726563	10920
True	False	False	False	False	-1809.85021972656	-2968.728515625	237.356369018555	0.636259078979492	0.919935345649719	0.392987161874771	85.4579467773438	18288
True	False	False	False	False	-1815.68530273438	-2900.0146484375	361.580261230469	0.366393625736237	0.773441910743713	0.155798017978668	145.530670166016	47443
True	False	False	False	False	-1833.19494628906	-2758.78271484375	41.0382537841797	0.693152844905853	0.962561309337616	0.489524483680725	64.7297286987305	2395
True	False	False	False	False	-1832.42468261719	-2874.15600585938	161.934722900391	0.775890290737152	0.961812317371368	0.801759004592896	84.1780853271484	12290
True	False	False	False	False	-1832.26208496094	-2836.78295898438	120.896469116211	0.753803789615631	0.965059459209442	0.665879309177399	69.5596313476563	7582
True	False	False	False	False	-1828.916015625	-2744.54614257813	125.333038330078	0.439057052135468	0.839193761348724	0.201880007982254	165.176986694336	18665
True	False	False	False	False	-1821.80114746094	-2784.3798828125	359.361999511719	0.735022723674774	0.952012956142426	0.595839619636536	98.706787109375	31981
True	False	False	False	False	-1820.07739257813	-2732.00244140625	158.607299804688	0.767588436603546	0.93547797203064	0.738245189189911	182.776229858398	26137
True	False	False	False	False	-1813.12707519531	-2929.54711914063	198.536407470703	0.579837262630463	0.924813151359558	0.323106735944748	94.3742980957031	16893
True	False	False	False	False	-1806.29919433594	-3023.921875	195.208984375	0.620577335357666	0.953593254089355	0.371647238731384	84.2102279663086	14821
True	False	False	False	False	-1798.57788085938	-2751.53173828125	302.795745849609	0.456714153289795	0.887180984020233	0.21439491212368	90.7472534179688	24774
True	False	False	False	False	-1799.21728515625	-2728.72998046875	168.589569091797	0.621096134185791	0.947662472724915	0.372326284646988	86.9868392944336	13222
True	False	False	False	False	-1797.046875	-3066.408203125	167.480438232422	0.765148520469666	0.959653615951538	0.723291516304016	86.5629119873047	13071
True	False	False	False	False	-1781.79052734375	-3071.21801757813	38.8199691772461	0.770017266273499	0.946688234806061	0.754476308822632	63.4000015258789	2219
True	False	False	False	False	-1792.28967285156	-2946.29858398438	188.554138183594	0.788782000541687	0.961392283439636	1	79.8588256835938	13576
True	False	False	False	False	-1794.47827148438	-2885.62133789063	11.0914192199707	0.763594925403595	0.936281979084015	0.714360892772675	67.0999984741211	671
True	False	False	False	False	-1796.78002929688	-2845.54370117188	363.798553466797	0.598136007785797	0.91449362039566	0.343821823596954	114.615852355957	37594
True	False	False	False	False	-1787.060546875	-2905.15502929688	170.807861328125	0.698725283145905	0.942453145980835	0.501278698444366	96.0064926147461	14785
True	False	False	False	False	-1783.75354003906	-2708.66137695313	199.645553588867	0.791574835777283	0.954358398914337	1	73.0722198486328	13153
True	False	False	False	False	-1781.06994628906	-3017.18896484375	153.061584472656	0.670138359069824	0.936992824077606	0.446043819189072	107.927536010742	14894
True	False	False	False	False	-1779.33605957031	-2991.61303710938	225.155807495117	0.584884762763977	0.919796109199524	0.328661978244781	92.5517272949219	18788
True	False	False	False	False	-1779.07299804688	-3123.7705078125	169.698715209961	0.70990377664566	0.942126393318176	0.526675462722778	110.60131072998	16922
True	False	False	False	False	-1778.07250976563	-3098.89672851563	269.521484375	0.752589106559753	0.955517411231995	0.66059672832489	116.777778625488	28377
True	False	False	False	False	-1777.60168457031	-2882.5859375	181.899276733398	0.656193912029266	0.942732930183411	0.42288413643837	82.5	13530
True	False	False	False	False	-1774.59143066406	-2842.06323242188	43.256534576416	0.717120826244354	0.948849439620972	0.544586777687073	78.1538467407227	3048
True	False	False	False	False	-1769.71936035156	-2958.12036132813	181.899276733398	0.804048359394073	0.948285460472107	1	80.3597564697266	13179
True	False	False	False	False	-1760.25817871094	-2919.85913085938	211.846115112305	0.426559388637543	0.810863137245178	0.193363919854164	96.0209426879883	18340
True	False	False	False	False	-1763.70434570313	-2819.81225585938	229.592376708984	0.670538067817688	0.934838950634003	0.446739196777344	86.0724639892578	17817
True	False	False	False	False	-1765.76281738281	-2764.66357421875	228.483245849609	0.555182456970215	0.919355988502502	0.297517240047455	84.5631103515625	17420
True	False	False	False	False	-1765.6865234375	-2796.62548828125	139.751892089844	0.686032891273499	0.961346685886383	0.475262850522995	73.3174591064453	9238
True	False	False	False	False	-1761.29077148438	-2856.99536132813	204.082122802734	0.480693101882935	0.88782924413681	0.232387349009514	93.5869598388672	17220
True	False	False	False	False	-1755.66174316406	-3149.99853515625	148.625015258789	0.782643020153046	0.932259738445282	0.888168036937714	124.097015380859	16629
True	False	False	False	False	-1735.89611816406	-3124.72143554688	220.719253540039	0.789384961128235	0.954603433609009	1	87.6532669067383	17443
True	False	False	False	False	-1754.55407714844	-3113.31494140625	191.881561279297	0.722079694271088	0.957833290100098	0.557710230350494	94.1271667480469	16284
True	False	False	False	False	-1746.0537109375	-3094.18017578125	59.8936653137207	0.776787161827087	0.959908962249756	0.810432493686676	64.814811706543	3500
True	False	False	False	False	-1747.26196289063	-2883.73608398438	159.716445922852	0.823723375797272	0.956575036048889	1	79.75	11484
True	False	False	False	False	-1742.15478515625	-2805.28564453125	31.0559749603271	0.647358953952789	0.936113715171814	0.409211099147797	54.2857131958008	1520
True	False	False	False	False	-1739.57312011719	-2717.37475585938	215.173538208008	0.769551157951355	0.955723822116852	0.75124317407608	80.567008972168	15630
True	False	False	False	False	-1737.79516601563	-3041.58740234375	265.084930419922	0.474027663469315	0.837105572223663	0.227263286709785	95.5774078369141	22843
True	False	False	False	False	-1733.45092773438	-3018.47778320313	208.518692016602	0.819301307201385	0.949991226196289	1	111.978721618652	21052
True	False	False	False	False	-1736.10974121094	-2916.20239257813	185.226699829102	0.774862349033356	0.955484986305237	0.792401194572449	80.4131698608398	13429
True	False	False	False	False	-1733.65197753906	-2866.07592773438	103.150199890137	0.756144464015961	0.963718354701996	0.676453411579132	71.1720428466797	6619
True	False	False	False	False	-1733.4775390625	-2974.04174804688	283.940338134766	0.399463027715683	0.872883677482605	0.175785422325134	84.171875	21548
True	False	False	False	False	-1726.38342285156	-2952.10766601563	37.7108268737793	0.802700221538544	0.957971453666687	1	71.970588684082	2447
True	False	False	False	False	-1729.14770507813	-2788.85961914063	173.026138305664	0.737513780593872	0.963981747627258	0.603955328464508	77.1666641235352	12038
True	False	False	False	False	-1732.48046875	-2747.52563476563	267.30322265625	0.640375196933746	0.939572632312775	0.398887038230896	94.3609924316406	22741
True	False	False	False	False	-1728.20556640625	-2850.68286132813	129.769607543945	0.746324419975281	0.953899741172791	0.635259330272675	71.9829025268555	8422
True	False	False	False	False	-1721.8095703125	-3157.94213867188	157.498153686523	0.712582767009735	0.957328915596008	0.533171415328979	95.9436645507813	13624
True	False	False	False	False	-1708.63488769531	-3093.14331054688	237.356369018555	0.798260092735291	0.965833365917206	1	81.4252319335938	17425
True	False	False	False	False	-1720.83020019531	-3063.1591796875	226.264953613281	0.377317786216736	0.853784024715424	0.162235394120216	76.1078414916992	15526
True	False	False	False	False	-1706.19396972656	-3026.91430664063	13.3097038269043	0.718682765960693	0.943570137023926	0.54864364862442	54.0833320617676	649
True	False	False	False	False	-1716.90270996094	-2889.61669921875	137.533599853516	0.790976285934448	0.957573533058167	1	77.129035949707	9564
True	False	False	False	False	-1718.97082519531	-2813.109375	104.259346008301	0.77779358625412	0.939011633396149	0.82083135843277	85.1702117919922	8006
True	False	False	False	False	-1712.81652832031	-2962.29736328125	197.427261352539	0.706082999706268	0.943539500236511	0.517698526382446	96.1629180908203	17117
True	False	False	False	False	-1700.58947753906	-2923.37060546875	196.318130493164	0.584297657012939	0.943048477172852	0.328009814023972	94.378532409668	16705
True	False	False	False	False	-1706.78332519531	-2833.6875	128.660461425781	0.677511870861053	0.95204222202301	0.459185183048248	88.6034469604492	10278
True	False	False	False	False	-1707.62377929688	-2745.25610351563	197.427261352539	0.632762551307678	0.930748522281647	0.388077229261398	74.5393295288086	13268
True	False	False	False	False	-1706.072265625	-2797.95166015625	108.695907592773	0.713117599487305	0.945841491222382	0.534489333629608	86.1938781738281	8447
True	False	False	False	False	-1700.55163574219	-2704.47436523438	184.117568969727	0.504787385463715	0.916216254234314	0.251773625612259	72.2831344604492	11999
True	False	False	False	False	-1700.42797851563	-2850.9462890625	160.825576782227	0.752340793609619	0.952235758304596	0.659532845020294	85.0482788085938	12332
True	False	False	False	False	-1698.50695800781	-3180.28735351563	147.515884399414	0.77680242061615	0.949323236942291	0.810584485530853	120.315788269043	16002
True	False	False	False	False	-1696.52880859375	-3040.11694335938	128.660461425781	0.724026739597321	0.96821117401123	0.563066244125366	86.8706893920898	10077
True	False	False	False	False	-1698.1259765625	-2890.875	138.64274597168	0.788708209991455	0.951566755771637	1	82.1679992675781	10271
True	False	False	False	False	-1697.32385253906	-2977.30102539063	209.627822875977	0.623911023139954	0.916194438934326	0.376041650772095	89.3068771362305	16879
True	False	False	False	False	-1697.13854980469	-2820.91943359375	112.023338317871	0.698478758335114	0.940059423446655	0.500746786594391	89.3861389160156	9028
True	False	False	False	False	-1696.41259765625	-3206.76489257813	37.7108268737793	0.470262914896011	0.926101684570313	0.224411964416504	116.823532104492	3972
True	False	False	False	False	-1669.15307617188	-3201.357421875	245.120376586914	0.758062660694122	0.948107421398163	0.685544729232788	143.701354980469	31758
True	False	False	False	False	-1656.91931152344	-3164.1279296875	177.462707519531	0.348638862371445	0.900671064853668	0.145658701658249	91.4375	14630
True	False	False	False	False	-1682.07629394531	-3124.78393554688	199.645553588867	0.791574835777283	0.962413668632507	1	90.6611099243164	16319
True	False	False	False	False	-1694.41955566406	-2720.93627929688	154.17073059082	0.494123578071594	0.930028200149536	0.243019923567772	68.7697830200195	9559
True	False	False	False	False	-1688.65161132813	-2936.26416015625	125.333038330078	0.630534589290619	0.946646511554718	0.384995698928833	96.4778747558594	10902
True	False	False	False	False	-1686.3876953125	-2910.06079101563	112.023338317871	0.778208315372467	0.951706767082214	0.825352907180786	147.564361572266	14904
True	False	False	False	False	-1678.64892578125	-2814.15063476563	199.645553588867	0.720212817192078	0.937202751636505	0.552685022354126	78.3277740478516	14099
True	False	False	False	False	-1676.96728515625	-3158.92993164063	181.899276733398	0.727804780006409	0.961057245731354	0.573817431926727	90.9207305908203	14911
True	False	False	False	False	-1668.01501464844	-3139.63110351563	79.8582229614258	0.633259892463684	0.95420914888382	0.388770014047623	85.2638854980469	6139
True	False	False	False	False	-1648.56298828125	-3136.2822265625	289.486053466797	0.55650919675827	0.924280881881714	0.298833698034286	132.111114501953	34481
True	False	False	False	False	-1673.64331054688	-3054.01635742188	128.660461425781	0.694953978061676	0.926627993583679	0.493263840675354	118.37931060791	13732
True	False	False	False	False	-1674.14440917969	-3015.21313476563	228.483245849609	0.753139734268188	0.961426734924316	0.662974834442139	91.3155364990234	18811
True	False	False	False	False	-1671.84228515625	-2950.80541992188	303.904907226563	0.575413227081299	0.890618205070496	0.318330943584442	161.726272583008	44313
True	False	False	False	False	-1673.10083007813	-2757.7099609375	215.173538208008	0.678518652915955	0.952679932117462	0.461032927036285	82.3144302368164	15969
True	False	False	False	False	-1668.47375488281	-2859.42211914063	255.102645874023	0.657834649085999	0.9283806681633	0.425504207611084	89.6391296386719	20617
True	False	False	False	False	-1667.69458007813	-2723.59741210938	131.987884521484	0.731520116329193	0.962295830249786	0.584892332553864	63.0420150756836	7502
True	False	False	False	False	-1665.99841308594	-3091.93627929688	273.958068847656	0.689124047756195	0.942617654800415	0.481356114149094	81.9757080078125	20248
True	False	False	False	False	-1659.44079589844	-3034.001953125	143.079315185547	0.801572740077972	0.95870703458786	1	77.5736465454102	10007
True	False	False	False	False	-1662.16625976563	-2835.1884765625	147.515884399414	0.742133617401123	0.938325464725494	0.619820952415466	80.6165390014648	10722
True	False	False	False	False	-1660.49951171875	-2981.44677734375	178.571853637695	0.771386206150055	0.95830512046814	0.76433938741684	81.4658355712891	13116
True	False	False	False	False	-1658.92651367188	-2944.611328125	34.3833999633789	0.637083411216736	0.91242241859436	0.394158184528351	97.7419357299805	3030
True	False	False	False	False	-1657.02551269531	-2883.23071289063	177.462707519531	0.621673703193665	0.922987699508667	0.373084425926208	101.856246948242	16297
True	False	False	False	False	-1645.73413085938	-2799.71362304688	191.881561279297	0.686249256134033	0.957308292388916	0.475684583187103	88.9537582397461	15389
True	False	False	False	False	-1654.70434570313	-2781.6494140625	174.135284423828	0.553583204746246	0.940842390060425	0.295938938856125	73.7961807250977	11586
True	False	False	False	False	-1643.01184082031	-3192.0859375	375.999114990234	0.332711040973663	0.810487508773804	0.136882737278938	148.896759033203	50476
True	False	False	False	False	-1615.39440917969	-3184.41528320313	180.790130615234	0.680341005325317	0.947135150432587	0.464411675930023	78.9877319335938	12875
True	False	False	False	False	-1639.12609863281	-3072.505859375	199.645553588867	0.757985770702362	0.96552848815918	0.685172200202942	94.4222259521484	16996
True	False	False	False	False	-1630.69055175781	-3031.82202148438	141.970169067383	0.775036215782166	0.96396404504776	0.793944418430328	73.34375	9388
True	False	False	False	False	-1641.64990234375	-2967.01806640625	214.064392089844	0.765584409236908	0.928282856941223	0.725875437259674	172.642486572266	33320
True	False	False	False	False	-1633.61999511719	-2920.1787109375	311.668884277344	0.371474891901016	0.769639790058136	0.158772826194763	101.167259216309	28428
True	False	False	False	False	-1635.7216796875	-2739.29028320313	112.023338317871	0.637276232242584	0.933003604412079	0.394432842731476	66.2178192138672	6688
True	False	False	False	False	-1630.205078125	-2765.55029296875	231.810668945313	0.736935615539551	0.962300062179565	0.602045714855194	90.7607650756836	18969
True	False	False	False	False	-1628.08752441406	-3055.31274414063	157.498153686523	0.762220680713654	0.939509570598602	0.706796109676361	93.8802795410156	13331
True	False	False	False	False	-1624.37365722656	-3004.78125	13.3097038269043	0.718682765960693	0.943570137023926	0.54864364862442	64.6666641235352	776
True	False	False	False	False	-1627.4033203125	-2814.1201171875	227.374099731445	0.342953830957413	0.823318541049957	0.142492726445198	71.365852355957	14630
True	False	False	False	False	-1623.1669921875	-2844.06811523438	227.374099731445	0.573661983013153	0.907227337360382	0.316463798284531	85.5804901123047	17544
True	False	False	False	False	-1621.84338378906	-2718.50073242188	136.424453735352	0.700589239597321	0.955881536006927	0.505336821079254	80.2601623535156	9872
True	False	False	False	False	-1620.93310546875	-3144.9755859375	196.318130493164	0.673774719238281	0.949080944061279	0.452440679073334	76.819206237793	13597
True	False	False	False	False	-1613.86328125	-2999.73974609375	201.863830566406	0.659921586513519	0.90743100643158	0.428875505924225	79.2527465820313	14424
True	False	False	False	False	-1618.17761230469	-2872.37084960938	262.866638183594	0.463217884302139	0.858824610710144	0.219156503677368	91.1729965209961	21608
True	False	False	False	False	-1614.03662109375	-2703.3671875	141.970169067383	0.673494637012482	0.958352208137512	0.451942265033722	77.6953125	9945
True	False	False	False	False	-1612.19262695313	-3230.89453125	231.810668945313	0.477241724729538	0.896763741970062	0.22972184419632	123.770332336426	25868
True	False	False	False	False	-1592.55114746094	-3124.59301757813	211.846115112305	0.804307103157043	0.946900367736816	1	116.586387634277	22268
True	False	False	False	False	-1603.5029296875	-2961.3603515625	144.188446044922	0.722330927848816	0.94220632314682	0.558394551277161	94.1230773925781	12236
True	False	False	False	False	-1604.93884277344	-2784.7890625	158.607299804688	0.794564008712769	0.962278246879578	1	74.538459777832	10659
True	False	False	False	False	-1603.70825195313	-2924.71484375	190.772415161133	0.509808301925659	0.869586944580078	0.255996376276016	90.9069747924805	15636
True	False	False	False	False	-1601.95849609375	-3085.01025390625	197.427261352539	0.759070038795471	0.965310573577881	0.690488159656525	72.741569519043	12948
True	False	False	False	False	-1596.36352539063	-3037.2763671875	175.244430541992	0.716874003410339	0.947798371315002	0.54395192861557	93.8037948608398	14821
True	False	False	False	False	-1598.38403320313	-2761.56665039063	168.589569091797	0.683335363864899	0.95335865020752	0.470062524080276	84.5197372436523	12847
True	False	False	False	False	-1593.33569335938	-3019.90600585938	125.333038330078	0.659990012645721	0.953401744365692	0.428986817598343	74.4513244628906	8413
True	False	False	False	False	-1582.45434570313	-2995.75366210938	205.191253662109	0.657646477222443	0.934718549251556	0.425202399492264	73.7945938110352	13652
True	False	False	False	False	-1588.05444335938	-2872.05395507813	214.064392089844	0.795575261116028	0.949154317378998	1	78.8082885742188	15210
True	False	False	False	False	-1584.26525878906	-2808.27978515625	184.117568969727	0.409699082374573	0.866203367710114	0.182290196418762	69.2771072387695	11500
True	False	False	False	False	-1581.11181640625	-3253.3330078125	75.4216537475586	0.758873462677002	0.951077282428741	0.689513981342316	128.735290527344	8754
True	False	False	False	False	-1525.00366210938	-3221.30395507813	258.430084228516	0.619117915630341	0.929679453372955	0.369746208190918	91.4892730712891	21317
True	False	False	False	False	-1568.72485351563	-3180.62524414063	300.577453613281	0.720089972019196	0.954749822616577	0.552358031272888	135.177124023438	36633
True	False	False	False	False	-1566.81884765625	-3105.04370117188	235.138092041016	0.686734616756439	0.954507410526276	0.476633340120316	112.25	23797
True	False	False	False	False	-1574.4248046875	-3062.06079101563	136.424453735352	0.784597456455231	0.961592078208923	0.938117504119873	73.634147644043	9057
True	False	False	False	False	-1571.75061035156	-2831.634765625	246.229507446289	0.845073401927948	0.9619260430336	1	88.5135116577148	19650
True	False	False	False	False	-1572.16467285156	-2789.42651367188	176.353576660156	0.678045690059662	0.944318056106567	0.460163205862045	77.0062866210938	12244
True	False	False	False	False	-1570.84777832031	-2900.20043945313	161.934722900391	0.814673006534576	0.958990335464478	1	108.821914672852	15888
True	False	False	False	False	-1567.87780761719	-3078.712890625	179.680999755859	0.661957681179047	0.948239624500275	0.432207375764847	84.8827133178711	13751
True	False	False	False	False	-1554.74780273438	-3026.4130859375	217.391815185547	0.62998753786087	0.931038200855255	0.384244620800018	75.9387741088867	14884
True	False	False	False	False	-1566.00268554688	-2965.03515625	165.262145996094	0.676039397716522	0.926734983921051	0.456506609916687	77.5033569335938	11548
True	False	False	False	False	-1564.5302734375	-2922.74877929688	13.3097038269043	0.743378639221191	0.942608833312988	0.624296009540558	63.4166679382324	761
True	False	False	False	False	-1557.34375	-2874.44677734375	143.079315185547	0.709515929222107	0.956646144390106	0.52574896812439	71.7286834716797	9253
True	False	False	False	False	-1557.1865234375	-2717.77978515625	115.350761413574	0.681263327598572	0.948614537715912	0.466138988733292	76.25	7930
True	False	False	False	False	-1553.69848632813	-3003.35034179688	150.843307495117	0.814773619174957	0.969426274299622	1	78.7352905273438	10708
True	False	False	False	False	-1550.57287597656	-2928.66162109375	247.338653564453	0.424439996480942	0.842183291912079	0.191946342587471	102.807174682617	22926
True	False	False	False	False	-1544.99255371094	-3134.50244140625	307.232330322266	0.741254448890686	0.944280207157135	0.616714179515839	100.916969299316	27954
True	False	False	False	False	-1533.35412597656	-3079.63842773438	184.117568969727	0.813853800296783	0.96031379699707	1	96	15936
True	False	False	False	False	-1543.08630371094	-2981.91528320313	114.241622924805	0.657020628452301	0.938104093074799	0.42420107126236	75.2233047485352	7748
True	False	False	False	False	-1542.08618164063	-2954.65795898438	138.64274597168	0.593267381191254	0.929758667945862	0.33815124630928	76.6159973144531	9577
True	False	False	False	False	-1541.64099121094	-2851.45336914063	139.751892089844	0.632291734218597	0.916318237781525	0.387423008680344	94.6269836425781	11923
True	False	False	False	False	-1540.09985351563	-2817.81201171875	171.917007446289	0.735651552677155	0.940161168575287	0.597861230373383	84.2774200439453	13063
True	False	False	False	False	-1539.54296875	-2776.1748046875	157.498153686523	0.800518333911896	0.960115194320679	1	70.2394332885742	9974
True	False	False	False	False	-1539.27380371094	-3059.51635742188	146.40673828125	0.684889554977417	0.960454761981964	0.47304567694664	73.3712158203125	9685
True	False	False	False	False	-1532.36010742188	-2992.26953125	118.678184509277	0.778608024120331	0.953168451786041	0.829857766628265	75.8971939086914	8121
True	False	False	False	False	-1534.47436523438	-2897.21118164063	113.132476806641	0.473269194364548	0.932949304580688	0.226686403155327	73.4509811401367	7492
True	False	False	False	False	-1527.12133789063	-2877.8193359375	143.079315185547	0.417871534824371	0.84766286611557	0.187600299715996	82.7674407958984	10677
True	False	False	False	False	-1527.05603027344	-3184.15502929688	196.318130493164	0.660243153572083	0.954891443252563	0.42939892411232	80.5593185424805	14259
True	False	False	False	False	-1511.75012207031	-3170.18627929688	164.153015136719	0.64257425069809	0.951133072376251	0.402094274759293	86.8108139038086	12848
True	False	False	False	False	-1509.22351074219	-3058.65844726563	189.663269042969	0.793421924114227	0.949690818786621	1	86.4678344726563	14786
True	False	False	False	False	-1524.99365234375	-3017.26733398438	165.262145996094	0.684942364692688	0.953335642814636	0.473147690296173	78.4496612548828	11689
True	False	False	False	False	-1507.265625	-3016.8798828125	141.970169067383	0.63614410161972	0.940564751625061	0.392824232578278	79.8359375	10219
True	False	False	False	False	-1510.46557617188	-2982.05834960938	22.1828384399414	0.634681344032288	0.94045352935791	0.390760332345963	69	1380
True	False	False	False	False	-1518.98413085938	-2898.02099609375	95.3862075805664	0.766198992729187	0.952234208583832	0.729580998420715	92.6162796020508	7965
True	False	False	False	False	-1521.80163574219	-2858.70288085938	124.223899841309	0.805557072162628	0.951306700706482	1	96.9285736083984	10856
True	False	False	False	False	-1514.25598144531	-2952.46337890625	170.807861328125	0.504396915435791	0.915524303913116	0.251447945833206	76.831169128418	11832
True	False	False	False	False	-1509.73681640625	-2917.994140625	150.843307495117	0.71558803319931	0.970813095569611	0.54067075252533	86.9632339477539	11827
True	False	False	False	False	-1507.28198242188	-2999.92504882813	38.8199691772461	0.699732840061188	0.952736556529999	0.503464043140411	71.8000030517578	2513
True	False	False	False	False	-1505.31860351563	-3124.51831054688	183.008422851563	0.741778492927551	0.945158421993256	0.61856085062027	91.7515182495117	15139
True	False	False	False	False	-1504.98083496094	-3289.84790039063	157.498153686523	0.652763843536377	0.954541742801666	0.41749033331871	135.42253112793	19230
True	False	False	False	False	-1488.54797363281	-3274.06909179688	141.970169067383	0.816491663455963	0.958162069320679	1	103.5859375	13259
True	False	False	False	False	-1500.42749023438	-3234.61059570313	126.442184448242	0.716072976589203	0.960476875305176	0.541902780532837	101.710525512695	11595
True	False	False	False	False	-1498.13220214844	-3222.34204101563	92.0587844848633	0.773206055164337	0.935094177722931	0.778420686721802	168.939758300781	14022
True	False	False	False	False	-1497.31616210938	-2990.0146484375	97.6044921875	0.809059381484985	0.957300961017609	1	155.602279663086	13693
True	False	False	False	False	-1499.56982421875	-2970.74877929688	129.769607543945	0.766421258449554	0.957602500915527	0.730939626693726	91.7521362304688	10735
True	False	False	False	False	-1498.34606933594	-2938.783203125	194.099838256836	0.566879987716675	0.937263667583466	0.309353590011597	90.7428588867188	15880
True	False	False	False	False	-1496.26574707031	-3194.93237304688	166.371292114258	0.674344062805176	0.961997210979462	0.453456848859787	77.7733306884766	11666
True	False	False	False	False	-1490.57165527344	-3084.92309570313	238.465515136719	0.581147491931915	0.952670037746429	0.324537664651871	92.8837203979492	19970
True	False	False	False	False	-1480.75622558594	-3002.27856445313	136.424453735352	0.558072805404663	0.909851312637329	0.300393551588058	75.0650405883789	9233
True	False	False	False	False	-1492.63647460938	-2894.66064453125	168.589569091797	0.728265225887299	0.956053674221039	0.575161814689636	82.7960510253906	12585
True	False	False	False	False	-1491.7197265625	-2867.62451171875	146.40673828125	0.67543751001358	0.948883354663849	0.455419689416885	84.2727279663086	11124
True	False	False	False	False	-1481.06884765625	-2752.435546875	122.005615234375	0.823490679264069	0.954038023948669	1	85.5545425415039	9411
True	False	False	False	False	-1479.80590820313	-3042.30419921875	100.931915283203	0.836640954017639	0.961418867111206	1	82.9011001586914	7544
True	False	False	False	False	-1473.11584472656	-3028.150390625	176.353576660156	0.509422361850739	0.927227556705475	0.255669385194778	86.1132049560547	13692
True	False	False	False	False	-1476.91125488281	-2961.85961914063	200.754699707031	0.400553375482559	0.824123203754425	0.176470771431923	78.3591156005859	14183
True	False	False	False	False	-1474.36950683594	-2924.87158203125	247.338653564453	0.705773830413818	0.964697122573853	0.516986072063446	86.5650253295898	19304
True	False	False	False	False	-1472.17993164063	-3304.37231445313	131.987884521484	0.680715799331665	0.969567656517029	0.465112239122391	112.966384887695	13443
True	False	False	False	False	-1470.3671875	-3275.96826171875	76.5307922363281	0.809509754180908	0.965720891952515	1	105.463768005371	7277
True	False	False	False	False	-1462.33752441406	-3243.65893554688	117.569046020508	0.793545544147491	0.954675555229187	1	110.905662536621	11756
True	False	False	False	False	-1470.28515625	-3179.427734375	97.6044921875	0.737299859523773	0.944188833236694	0.603246867656708	83.2954559326172	7330
True	False	False	False	False	-1471.6640625	-3107.52416992188	57.6753807067871	0.773198902606964	0.961408913135529	0.778363168239594	83.9230804443359	4364
True	False	False	False	False	-1469.8056640625	-3209.31372070313	97.6044921875	0.773984313011169	0.95420914888382	0.784835934638977	82.511360168457	7261
True	False	False	False	False	-1460.29565429688	-3167.50219726563	209.627822875977	0.734352111816406	0.944770574569702	0.593702971935272	86.2380981445313	16299
True	False	False	False	False	-1468.72143554688	-2984.86181640625	205.191253662109	0.755939364433289	0.952788174152374	0.675504744052887	91.2918930053711	16889
True	False	False	False	False	-1464.50891113281	-2895.22705078125	185.226699829102	0.648871958255768	0.93179315328598	0.41150239109993	87.4191589355469	14599
True	False	False	False	False	-1464.00378417969	-2852.34033203125	104.259346008301	0.801714420318604	0.954907953739166	1	95.4680862426758	8974
True	False	False	False	False	-1462.97314453125	-3129.86987304688	115.350761413574	0.643350303173065	0.965554714202881	0.403235495090485	85.586540222168	8901
True	False	False	False	False	-1460.10485839844	-3261.42895507813	110.914192199707	0.793351709842682	0.960335493087769	1	106.199996948242	10620
True	False	False	False	False	-1459.98571777344	-3145.9736328125	117.569046020508	0.793545544147491	0.9509596824646	1	105.5	11183
True	False	False	False	False	-1457.8486328125	-3084.29565429688	92.0587844848633	0.739471137523651	0.938315749168396	0.610541462898254	97.3734970092773	8082
True	False	False	False	False	-1455.01208496094	-3102.28564453125	232.919815063477	0.706587970256805	0.918377816677094	0.518866300582886	192.157150268555	40353
True	False	False	False	False	-1453.50219726563	-3016.72216796875	149.734161376953	0.788483679294586	0.951479077339172	1	86.3629608154297	11659
True	False	False	False	False	-1454.130859375	-2796.19873046875	117.569046020508	0.807007014751434	0.948350369930267	1	92.3679275512695	9791
True	False	False	False	False	-1452.416015625	-3330.02294921875	38.8199691772461	0.432225406169891	0.912720382213593	0.197191148996353	127.771430969238	4472
True	False	False	False	False	-1389.63647460938	-3323.94995117188	96.4953460693359	0.540595531463623	0.944344222545624	0.283454716205597	115.735633850098	10069
True	False	False	False	False	-1447.08190917969	-3305.796875	260.648345947266	0.48012363910675	0.856031775474548	0.231945723295212	115.987236022949	27257
True	False	False	False	False	-1451.02209472656	-3231.89624023438	232.919815063477	0.396342217922211	0.841986417770386	0.173833504319191	95.4714279174805	20049
True	False	False	False	False	-1452.14770507813	-3202.51586914063	166.371292114258	0.653697848320007	0.942737758159637	0.41894805431366	79.7399978637695	11961
True	False	False	False	False	-1450.27355957031	-3118.982421875	86.513069152832	0.796904861927032	0.966213047504425	1	123.179489135742	9608
True	False	False	False	False	-1449.69311523438	-2957.37768554688	183.008422851563	0.76558256149292	0.961392283439636	0.725864291191101	88.0787887573242	14533
True	False	False	False	False	-1447.44201660156	-2886.34912109375	99.8227767944336	0.767598927021027	0.94368988275528	0.738312005996704	95.2555541992188	8573
True	False	False	False	False	-1444.24768066406	-3268.81298828125	231.810668945313	0.64728856086731	0.929889500141144	0.409105002880096	94.9425811767578	19843
True	False	False	False	False	-1441.30102539063	-3079.9619140625	122.005615234375	0.823490679264069	0.965185582637787	1	93.6454544067383	10301
True	False	False	False	False	-1437.28979492188	-2974.26245117188	163.043869018555	0.626872420310974	0.937669992446899	0.380007565021515	76.4149627685547	11233
True	False	False	False	False	-1434.36022949219	-3323.73413085938	73.203369140625	0.774313688278198	0.963794112205505	0.787631273269653	117.060607910156	7726
True	False	False	False	False	-1402.94104003906	-3312.47094726563	117.569046020508	0.72139585018158	0.96741384267807	0.555857241153717	111.415092468262	11810
True	False	False	False	False	-1432.36450195313	-3207.4150390625	155.279876708984	0.47862982749939	0.949644267559052	0.230790704488754	84.5571441650391	11838
True	False	False	False	False	-1427.62182617188	-3122.94311523438	119.787330627441	0.818180501461029	0.961240172386169	1	94.1111145019531	10164
True	False	False	False	False	-1432.58471679688	-2891.4150390625	69.8759460449219	0.617744445800781	0.949889421463013	0.367969512939453	83.7301559448242	5275
True	False	False	False	False	-1429.25268554688	-3094.96020507813	130.878753662109	0.699504435062408	0.945873916149139	0.502967000007629	97.9491500854492	11558
True	False	False	False	False	-1428.20556640625	-3022.03979492188	119.787330627441	0.80851811170578	0.965185582637787	1	98.6018524169922	10649
True	False	False	False	False	-1427.37487792969	-3168.431640625	179.680999755859	0.741847574710846	0.957535147666931	0.618805468082428	86.6790161132813	14042
True	False	False	False	False	-1426.19812011719	-3040.5283203125	320.542022705078	0.696993350982666	0.925418972969055	0.497566014528275	100.906578063965	29162
True	False	False	False	False	-1422.28271484375	-3308.45849609375	84.2947845458984	0.765837788581848	0.947415113449097	0.727394282817841	109.210525512695	8300
True	False	False	False	False	-1418.13171386719	-3281.78588867188	216.282684326172	0.661358654499054	0.941325783729553	0.431222677230835	89.6307678222656	17478
True	False	False	False	False	-1399.61804199219	-3242.53955078125	186.335845947266	0.592369258403778	0.939736783504486	0.337118297815323	86.3690490722656	14510
True	False	False	False	False	-1415.37780761719	-3220.29248046875	122.005615234375	0.769454181194305	0.943854987621307	0.750577867031097	177.709091186523	19548
True	False	False	False	False	-1421.78784179688	-3072.26586914063	143.079315185547	0.702367007732391	0.953696191310883	0.509270012378693	84.3333358764648	10879
True	False	False	False	False	-1415.95764160156	-3200.58715820313	55.4570960998535	0.761327385902405	0.950349152088165	0.702032923698425	88.8199996948242	4441
True	False	False	False	False	-1414.62231445313	-3179.8251953125	155.279876708984	0.664459466934204	0.945360600948334	0.436360716819763	85.8857116699219	12024
True	False	False	False	False	-1413.8603515625	-2978.14916992188	103.150199890137	0.616012990474701	0.924897730350494	0.365746527910233	78.3548355102539	7287
True	False	False	False	False	-1415.23291015625	-2933.4970703125	110.914192199707	0.803114473819733	0.954649329185486	1	170.619995117188	17062
True	False	False	False	False	-1411.90893554688	-2913.86962890625	144.188446044922	0.616998076438904	0.95748645067215	0.367008924484253	93.9538497924805	12214
True	False	False	False	False	-1410.84069824219	-2956.54150390625	248.447799682617	0.593467593193054	0.933876991271973	0.338382065296173	101.504463195801	22737
True	False	False	False	False	-1409.42810058594	-2888.9248046875	446.984191894531	0.440231531858444	0.856891334056854	0.202694475650787	167.841186523438	67640
True	False	False	False	False	-1408.62731933594	-3127.54077148438	115.350761413574	0.835239052772522	0.962346732616425	1	79.7403869628906	8293
True	False	False	False	False	-1408.25927734375	-3231.68115234375	97.6044921875	0.516209125518799	0.956526219844818	0.261478006839752	95.511360168457	8405
True	False	False	False	False	-1378.4677734375	-3226.55004882813	115.350761413574	0.860537588596344	0.963398873806	1	80.0096130371094	8321
True	False	False	False	False	-1407.07275390625	-3153.65893554688	126.442184448242	0.716072976589203	0.958483040332794	0.541902780532837	82.1578979492188	9366
True	False	False	False	False	-1407.1845703125	-3063.25073242188	158.607299804688	0.81450617313385	0.968290209770203	1	91.2937088012695	13055
True	False	False	False	False	-1403.783203125	-3209.04248046875	67.6576614379883	0.843707025051117	0.962780237197876	1	99.7704925537109	6086
True	False	False	False	False	-1400.50695800781	-3189.8720703125	103.150199890137	0.716568052768707	0.94491708278656	0.543167233467102	80.870964050293	7521
True	False	False	False	False	-1393.04064941406	-3117.111328125	179.680999755859	0.712417364120483	0.964081943035126	0.532765328884125	91.1111145019531	14760
True	False	False	False	False	-1399.84265136719	-2990.99584960938	256.211791992188	0.622558951377869	0.953887224197388	0.374250560998917	85.7878799438477	19817
True	False	False	False	False	-1398.9130859375	-2930.70703125	98.7136306762695	0.745678246021271	0.955905973911285	0.63280725479126	81.4157333374023	7246
True	False	False	False	False	-1396.07177734375	-3086.39379882813	145.297592163086	0.47110703587532	0.895817518234253	0.225048631429672	72.114501953125	9447
True	False	False	False	False	-1388.39135742188	-3020.03857421875	305.014038085938	0.806576728820801	0.953422427177429	1	95.2327270507813	26189
True	False	False	False	False	-1388.01293945313	-2964.7880859375	52.1296730041504	0.791674017906189	0.962191045284271	1	63.5957450866699	2989
True	False	False	False	False	-1382.10021972656	-3164.2255859375	170.807861328125	0.780350148677826	0.960919916629791	0.851559281349182	91.2077941894531	14046
True	False	False	False	False	-1379.82873535156	-3045.40087890625	305.014038085938	0.467886477708817	0.903165400028229	0.222627595067024	109.720001220703	30173
True	False	False	False	False	-1377.84558105469	-3262.73022460938	149.734161376953	0.808782637119293	0.968855977058411	1	75.7481460571289	10226
True	False	False	False	False	-1371.5986328125	-3207.91162109375	136.424453735352	0.718396246433258	0.965170741081238	0.547894239425659	88.2195129394531	10851
True	False	False	False	False	-1376.97033691406	-3072.974609375	116.459907531738	0.734479010105133	0.95470005273819	0.594105780124664	93.9714279174805	9867
True	False	False	False	False	-1368.32702636719	-3351.78100585938	35.4925422668457	0.795358955860138	0.963647246360779	1	107.15625	3429
True	False	False	False	False	-1326.19750976563	-3348.5556640625	93.1679229736328	0.875248849391937	0.972078859806061	1	96.9880981445313	8147
True	False	False	False	False	-1365.37670898438	-3321.06518554688	146.40673828125	0.790809690952301	0.949481606483459	1	101.643936157227	13417
True	False	False	False	False	-1362.62097167969	-3239.89379882813	125.333038330078	0.790439307689667	0.956187844276428	1	89.9203567504883	10161
True	False	False	False	False	-1366.87292480469	-3133.75146484375	184.117568969727	0.631901741027832	0.926949620246887	0.386882334947586	76.8493957519531	12757
True	False	False	False	False	-1367.32421875	-3102.20239257813	45.4748191833496	0.599586963653564	0.944887697696686	0.345535457134247	91.6097564697266	3756
True	False	False	False	False	-1364.14379882813	-3091.77661132813	124.223899841309	0.725606381893158	0.925104439258575	0.567502200603485	174.008926391602	19489
True	False	False	False	False	-1366.33386230469	-3059.93969726563	94.2770690917969	0.791837513446808	0.969454169273376	1	84.0117645263672	7141
True	False	False	False	False	-1358.08874511719	-3190.0625	219.610107421875	0.447969853878021	0.866559207439423	0.208123847842216	77.6616134643555	15377
True	False	False	False	False	-1355.99450683594	-3029.98364257813	98.7136306762695	0.598917424678802	0.948454320430756	0.344743341207504	82.4382019042969	7337
True	False	False	False	False	-1353.35852050781	-3262.45825195313	171.917007446289	0.70979243516922	0.941537618637085	0.526409149169922	97.4838714599609	15110
True	False	False	False	False	-1350.58520507813	-3224.7216796875	161.934722900391	0.642055153846741	0.927902638912201	0.401333630084991	83.0342483520508	12123
True	False	False	False	False	-1345.82177734375	-3021.47290039063	82.0765075683594	0.711891770362854	0.935868382453918	0.531479299068451	95.7702713012695	7087
True	False	False	False	False	-1351.82458496094	-2957.72021484375	308.341461181641	0.592756927013397	0.91804975271225	0.337563663721085	94.4100723266602	26246
True	False	False	False	False	-1346.3017578125	-3001.26977539063	83.1856460571289	0.770665466785431	0.93807327747345	0.759075462818146	100.626663208008	7547
True	False	False	False	False	-1344.36853027344	-3158.93139648438	135.315322875977	0.694893360137939	0.954539000988007	0.493137061595917	73.5409851074219	8972
True	False	False	False	False	-1343.94921875	-3089.92895507813	185.226699829102	0.800133466720581	0.96076774597168	1	94.2395172119141	15738
True	False	False	False	False	-1343.48205566406	-3335.33276367188	327.196868896484	0.505946815013885	0.877348601818085	0.252742826938629	120.02033996582	35406
True	False	False	False	False	-1316.65881347656	-3302.80346679688	141.970169067383	0.696922302246094	0.960802972316742	0.497414886951447	83.8125	10728
True	False	False	False	False	-1343.07238769531	-2767.169921875	61.0028076171875	0.6835116147995	0.907827913761139	0.470399111509323	64.8909072875977	3569
True	False	False	False	False	-1340.455078125	-3288.26586914063	211.846115112305	0.764225840568542	0.949439823627472	0.717936635017395	117.408378601074	22425
True	False	False	False	False	-1320.20263671875	-3223.49047851563	165.262145996094	0.78077507019043	0.960792183876038	0.857489347457886	109.731544494629	16350
True	False	False	False	False	-1323.94226074219	-3172.84985351563	126.442184448242	0.775840818881989	0.947623908519745	0.801295220851898	80.6666641235352	9196
True	False	False	False	False	-1337.56872558594	-3054.30639648438	174.135284423828	0.712336838245392	0.936667561531067	0.532567918300629	82.0891723632813	12888
True	False	False	False	False	-1327.09094238281	-3142.72143554688	159.716445922852	0.765261650085449	0.964943110942841	0.723958730697632	81.3402786254883	11713
True	False	False	False	False	-1317.52685546875	-3115.70092773438	155.279876708984	0.770017266273499	0.954718828201294	0.754476308822632	86.0928573608398	12053
True	False	False	False	False	-1322.00805664063	-3097.27221679688	158.607299804688	0.607562839984894	0.94898247718811	0.355157315731049	77.4825210571289	11080
True	False	False	False	False	-1317.58093261719	-3034.33178710938	219.610107421875	0.723891615867615	0.946800649166107	0.562690615653992	117.303031921387	23226
True	False	False	False	False	-1318.32690429688	-2973.30883789063	157.498153686523	0.762220680713654	0.94642835855484	0.706796109676361	75.9718322753906	10788
True	False	False	False	False	-1316.30004882813	-3191.88525390625	145.297592163086	0.583558559417725	0.951892614364624	0.327191084623337	77.4351119995117	10144
True	False	False	False	False	-1313.11682128906	-3009.7578125	128.660461425781	0.748102605342865	0.955911755561829	0.642153143882751	74.1551742553711	8602
True	False	False	False	False	-1312.24865722656	-3375.98779296875	96.4953460693359	0.785221695899963	0.964163720607758	0.970463275909424	135.034484863281	11748
True	False	False	False	False	-1302.83654785156	-3349.30615234375	377.108276367188	0.448546141386032	0.900344431400299	0.208532631397247	126.655883789063	43063
True	False	False	False	False	-1311.63623046875	-3280.21142578125	134.206176757813	0.682131826877594	0.94125884771347	0.467776149511337	83.247932434082	10073
True	False	False	False	False	-1305.13720703125	-3249.34033203125	196.318130493164	0.488814383745193	0.884477198123932	0.238766148686409	84.0790939331055	14882
True	False	False	False	False	-1295.39172363281	-3198.14331054688	176.353576660156	0.737743198871613	0.954831719398499	0.604717314243317	102.679244995117	16326
True	False	False	False	False	-1302.01708984375	-3069.29028320313	167.480438232422	0.604178547859192	0.939624547958374	0.351031959056854	76.2052993774414	11507
True	False	False	False	False	-1301.91784667969	-3135.1767578125	147.515884399414	0.796800673007965	0.956129848957062	1	88.5488739013672	11777
True	False	False	False	False	-1290.0712890625	-3032.16015625	166.371292114258	0.76008129119873	0.951748609542847	0.695577025413513	98.2066650390625	14731
True	False	False	False	False	-1294.42614746094	-2989.46557617188	171.917007446289	0.728762328624725	0.93922221660614	0.576622068881989	103.980644226074	16117
True	False	False	False	False	-1287.25512695313	-3221.64477539063	209.627822875977	0.600874722003937	0.904446005821228	0.347065597772598	104.603172302246	19770
True	False	False	False	False	-1280.70141601563	-3090.12280273438	209.627822875977	0.693362653255463	0.948843359947205	0.489957273006439	88.9576721191406	16813
True	False	False	False	False	-1282.6064453125	-2976.1630859375	67.6576614379883	0.824820160865784	0.963199138641357	1	82.8852462768555	5056
True	False	False	False	False	-1280.51110839844	-3266.06396484375	216.282684326172	0.679734826087952	0.926025748252869	0.463282823562622	97.6666641235352	19045
True	False	False	False	False	-1276.81799316406	-3298.611328125	369.344268798828	0.595312654972076	0.894263923168182	0.340518772602081	181.063064575195	60294
True	False	False	False	False	-1275.91040039063	-3386.24487304688	183.008422851563	0.635665237903595	0.95084536075592	0.392146736383438	127.763633728027	21081
True	False	False	False	False	-1258.11157226563	-3362.66137695313	221.828384399414	0.834774196147919	0.953433394432068	1	114.555000305176	22911
True	False	False	False	False	-1274.22119140625	-2988.1259765625	83.1856460571289	0.781472206115723	0.957111597061157	0.867934346199036	74.7333297729492	5605
True	False	False	False	False	-1272.7138671875	-3349.90161132813	137.533599853516	0.80334997177124	0.947371304035187	1	186.338714599609	23106
True	False	False	False	False	-1265.47338867188	-3246.62841796875	168.589569091797	0.728265225887299	0.951128363609314	0.575161814689636	88.6118392944336	13469
True	False	False	False	False	-1256.21923828125	-3201.42529296875	225.155807495117	0.757228076457977	0.955740809440613	0.681538939476013	174.522171020508	35428
True	False	False	False	False	-1271.763671875	-3119.32080078125	171.917007446289	0.552868664264679	0.952212929725647	0.295236766338348	82.735481262207	12824
True	False	False	False	False	-1269.05444335938	-3055.56298828125	156.389007568359	0.775517404079437	0.957965433597565	0.798297166824341	96.5602874755859	13615
True	False	False	False	False	-1266.27722167969	-3177.45678710938	260.648345947266	0.540139079093933	0.877275466918945	0.283026367425919	94.9531936645508	22314
True	False	False	False	False	-1254.28405761719	-3150.02026367188	144.188446044922	0.799139618873596	0.956956207752228	1	84.984619140625	11048
True	False	False	False	False	-1263.77331542969	-3134.08911132813	120.896469116211	0.850032269954681	0.968259692192078	1	170.458709716797	18580
True	False	False	False	False	-1247.67114257813	-3066.85693359375	207.409545898438	0.720420598983765	0.947265028953552	0.553239107131958	127.459892272949	23835
True	False	False	False	False	-1253.47570800781	-3010.1552734375	186.335845947266	0.569785952568054	0.93071460723877	0.312377035617828	78.0833358764648	13118
True	False	False	False	False	-1249.51208496094	-3035.2060546875	177.462707519531	0.784437417984009	0.955545246601105	0.932413876056671	99.9562530517578	15993
True	False	False	False	False	-1247.05932617188	-3226.3154296875	179.680999755859	0.735022723674774	0.945401906967163	0.595839619636536	81.1296310424805	13143
True	False	False	False	False	-1245.90966796875	-3414.0947265625	323.869445800781	0.159277200698853	0.902393639087677	0.056601244956255	124.123291015625	36244
True	False	False	False	False	-1192.65637207031	-3415.17016601563	115.350761413574	0.623062193393707	0.958077073097229	0.374915778636932	127.480766296387	13258
True	False	False	False	False	-1227.33984375	-3402.25610351563	68.7667999267578	0.702029883861542	0.955290913581848	0.508519351482391	96.9354858398438	6010
True	False	False	False	False	-1241.65368652344	-3395.32592773438	117.569046020508	0.784229159355164	0.949718296527863	0.925705969333649	114.537734985352	12141
True	False	False	False	False	-1229.22204589844	-3371.61962890625	206.300399780273	0.75341808795929	0.950260519981384	0.664187371730804	104.349464416504	19409
True	False	False	False	False	-1236.89868164063	-3265.59814453125	249.556930541992	0.517154455184937	0.872987926006317	0.262297183275223	113.057777404785	25438
True	False	False	False	False	-1235.69299316406	-2997.52416992188	149.734161376953	0.707413673400879	0.951465725898743	0.520787835121155	73.8000030517578	9963
True	False	False	False	False	-1231.28674316406	-3093.50146484375	214.064392089844	0.53846538066864	0.9297234416008	0.281461536884308	115.797927856445	22349
True	False	False	False	False	-1230.21337890625	-3324.97436523438	246.229507446289	0.634953439235687	0.925158500671387	0.391142964363098	120.590087890625	26771
True	False	False	False	False	-1229.96618652344	-3290.9931640625	185.226699829102	0.682388484477997	0.938791692256927	0.468262076377869	118.934135437012	19862
True	False	False	False	False	-1227.66369628906	-3178.197265625	130.878753662109	0.764478147029877	0.954379320144653	0.719386100769043	107.677963256836	12706
True	False	False	False	False	-1228.751953125	-3149.79418945313	155.279876708984	0.719287753105164	0.933387875556946	0.550233483314514	86.4499969482422	12103
True	False	False	False	False	-1211.27258300781	-3101.49096679688	179.680999755859	0.515035510063171	0.913916110992432	0.260464489459991	77.4753112792969	12551
True	False	False	False	False	-1227.24633789063	-3032.68017578125	107.586769104004	0.769551157951355	0.95716655254364	0.75124317407608	114.298965454102	11087
True	False	False	False	False	-1218.59460449219	-3057.35888671875	232.919815063477	0.509887874126434	0.926763117313385	0.256063848733902	100.642860412598	21135
True	False	False	False	False	-1210.8779296875	-3208.58129882813	145.297592163086	0.696175515651703	0.943504393100739	0.495831906795502	120.274810791016	15756
True	False	False	False	False	-1209.20166015625	-3033.8095703125	83.1856460571289	0.836992800235748	0.966567158699036	1	98.8133316040039	7411
True	False	False	False	False	-1208.93127441406	-3406.2744140625	56.5662384033203	0.745827674865723	0.959577143192291	0.633371949195862	102.039215087891	5204
True	False	False	False	False	-1196.26147460938	-3400.06689453125	72.0942230224609	0.751398801803589	0.957530438899994	0.655545711517334	106.738464355469	6938
True	False	False	False	False	-1208.1640625	-3352.29321289063	220.719253540039	0.662119805812836	0.94996577501297	0.432474464178085	90.3869323730469	17987
True	False	False	False	False	-1193.82897949219	-3290.25537109375	260.648345947266	0.618247032165527	0.890447020530701	0.368618190288544	102.868087768555	24174
True	False	False	False	False	-1192.83666992188	-3226.39086914063	122.005615234375	0.778340220451355	0.945717751979828	0.826822757720947	86.7272720336914	9540
True	False	False	False	False	-1198.51281738281	-3133.12426757813	144.188446044922	0.697807669639587	0.938710451126099	0.49930477142334	80.7230758666992	10494
True	False	False	False	False	-1196.74963378906	-3163.4072265625	112.023338317871	0.778208315372467	0.951809823513031	0.825352907180786	103.475250244141	10451
True	False	False	False	False	-1193.02258300781	-3053.18041992188	158.607299804688	0.694418728351593	0.945457577705383	0.492146819829941	81.6503524780273	11676
True	False	False	False	False	-1192.80712890625	-3260.642578125	135.315322875977	0.830285787582397	0.959720134735107	1	83.1557388305664	10145
True	False	False	False	False	-1189.50598144531	-3321.28515625	120.896469116211	0.733505606651306	0.965533077716827	0.591034114360809	96.7522964477539	10546
True	False	False	False	False	-1188.27563476563	-3363.90795898438	123.114753723145	0.776449203491211	0.949004113674164	0.80710357427597	102.97297668457	11430
True	False	False	False	False	-1187.70581054688	-3435.84008789063	35.4925422668457	0.344967722892761	0.878843307495117	0.143609911203384	122.90625	3933
True	False	False	False	False	-1152.84020996094	-3429.12377929688	239.574661254883	0.488694399595261	0.903648495674133	0.23867079615593	123.953704833984	26774
True	False	False	False	False	-1176.5576171875	-3241.82299804688	147.515884399414	0.731516420841217	0.948323309421539	0.584881007671356	78.5263137817383	10444
True	False	False	False	False	-1181.97290039063	-3148.689453125	245.120376586914	0.67414253950119	0.943372547626495	0.453096717596054	95.2307662963867	21046
True	False	False	False	False	-1184.92858886719	-3075.23974609375	171.917007446289	0.735651552677155	0.939443290233612	0.597861230373383	75.2387084960938	11662
True	False	False	False	False	-1180.42932128906	-3203.07763671875	140.861022949219	0.610880076885223	0.950010240077972	0.359264045953751	81.0078735351563	10288
True	False	False	False	False	-1179.35595703125	-3110.47607421875	15.5279874801636	0.717676758766174	0.938069105148315	0.546022891998291	68.5	959
True	False	False	False	False	-1177.431640625	-3008.68627929688	35.4925422668457	0.795358955860138	0.956876516342163	1	64.125	2052
True	False	False	False	False	-1175.39001464844	-3409.2431640625	171.917007446289	0.669424414634705	0.969565570354462	0.444806307554245	111.838706970215	17335
True	False	False	False	False	-1154.08117675781	-3385.80615234375	224.046676635742	0.518914759159088	0.911894142627716	0.263829231262207	84.4802017211914	17065
True	False	False	False	False	-1173.04443359375	-3099.62084960938	149.734161376953	0.640728771686554	0.941142916679382	0.399400055408478	100.962959289551	13630
True	False	False	False	False	-1172.62060546875	-3033.77368164063	138.64274597168	0.818826138973236	0.963957905769348	1	79.8560028076172	9982
True	False	False	False	False	-1169.01867675781	-3328.47729492188	326.087738037109	0.644737362861633	0.899451315402985	0.405287742614746	186.612243652344	54864
True	False	False	False	False	-1160.80993652344	-3305.71850585938	114.241622924805	0.674712717533112	0.945735037326813	0.45411691069603	78.7378616333008	8110
True	False	False	False	False	-1161.01318359375	-3213.14868164063	163.043869018555	0.781204581260681	0.954253971576691	0.86380922794342	85.7142868041992	12600
True	False	False	False	False	-1166.44555664063	-3119.41186523438	114.241622924805	0.617071211338043	0.924745082855225	0.367102921009064	76.7572784423828	7906
True	False	False	False	False	-1165.35278320313	-3177.55224609375	145.297592163086	0.72051614522934	0.945138275623322	0.553494393825531	103.374046325684	13542
True	False	False	False	False	-1164.07104492188	-3005.2177734375	112.023338317871	0.787644565105438	0.942258834838867	1	101.346534729004	10236
True	False	False	False	False	-1160.869140625	-3263.4765625	202.97297668457	0.671351134777069	0.956342935562134	0.448159635066986	113.918029785156	20847
True	False	False	False	False	-1153.46667480469	-3234.94091796875	164.153015136719	0.693152844905853	0.953531265258789	0.489524483680725	84.9189224243164	12568
True	False	False	False	False	-1159.97375488281	-2856.18188476563	143.079315185547	0.822870492935181	0.959582805633545	1	97.3720932006836	12561
True	False	False	False	False	-1151.94250488281	-3132.46704101563	113.132476806641	0.73011702299118	0.966580867767334	0.580647945404053	77.7352905273438	7929
True	False	False	False	False	-1145.61010742188	-3093.06665039063	147.515884399414	0.667419075965881	0.950722396373749	0.44136181473732	101.383460998535	13484
True	False	False	False	False	-1151.73876953125	-3066.64965820313	454.748199462891	0.240961745381355	0.788738012313843	0.0913544967770576	87.3195114135742	35801
True	False	False	False	False	-1148.4609375	-3037.58349609375	124.223899841309	0.838463246822357	0.967362284660339	1	77.7589263916016	8709
True	False	False	False	False	-1141.64709472656	-2871.81909179688	146.40673828125	0.755079746246338	0.951981484889984	0.671576261520386	89.0530319213867	11755
True	False	False	False	False	-1141.30834960938	-3450.62451171875	18.8554134368896	0.481155753135681	0.89722341299057	0.232746690511703	121.411766052246	2064
True	False	False	False	False	-1130.07482910156	-3439.45727539063	47.6931037902832	0.756393730640411	0.952329814434052	0.677612125873566	107.418601989746	4619
True	False	False	False	False	-1109.35070800781	-3439.4375	261.757507324219	0.736509919166565	0.934877753257751	0.600650131702423	154.25	36403
True	False	False	False	False	-1138.60180664063	-3281.41479492188	145.297592163086	0.673047840595245	0.955020248889923	0.451149165630341	84.1755752563477	11027
True	False	False	False	False	-1137.69274902344	-3410.78491210938	175.244430541992	0.65947163105011	0.940881371498108	0.428144931793213	108.550636291504	17151
True	False	False	False	False	-1112.8837890625	-3399.57641601563	145.297592163086	0.723555743694305	0.952815473079681	0.561759531497955	85.1450347900391	11154
True	False	False	False	False	-1136.80847167969	-3319.37158203125	194.099838256836	0.63453996181488	0.932997763156891	0.390561670064926	86.4742889404297	15133
True	False	False	False	False	-1134.10083007813	-3117.7841796875	185.226699829102	0.517211437225342	0.86570155620575	0.262346655130386	90.5688629150391	15125
True	False	False	False	False	-1132.94348144531	-3011.42626953125	146.40673828125	0.701489865779877	0.958144426345825	0.507321655750275	75.5606079101563	9974
True	False	False	False	False	-1133.00598144531	-2988.80834960938	130.878753662109	0.717649579048157	0.957185924053192	0.545952379703522	85.8728790283203	10133
True	False	False	False	False	-1132.77990722656	-3368.6142578125	197.427261352539	0.749563694000244	0.962543547153473	0.647986531257629	82.8089904785156	14740
True	False	False	False	False	-1115.70178222656	-3335.85107421875	196.318130493164	0.636533915996552	0.943173885345459	0.393377006053925	86.5819244384766	15325
True	False	False	False	False	-1122.48291015625	-3294.71948242188	185.226699829102	0.540965497493744	0.859187364578247	0.283802390098572	96.0718536376953	16044
True	False	False	False	False	-1131.97912597656	-3199.48852539063	140.861022949219	0.723372578620911	0.942828118801117	0.561253368854523	91.7007904052734	11646
True	False	False	False	False	-1132.76953125	-3051.45727539063	18.8554134368896	0.733056426048279	0.934281527996063	0.589630365371704	53.235294342041	905
True	False	False	False	False	-1132.1513671875	-3153.84692382813	151.952453613281	0.656396925449371	0.920484006404877	0.423206925392151	84	11508
True	False	False	False	False	-1129.5693359375	-3254.08740234375	204.082122802734	0.736217558383942	0.955945670604706	0.599696278572083	85.9782638549805	15820
True	False	False	False	False	-1110.99291992188	-3228.11645507813	120.896469116211	0.477545142173767	0.906617939472198	0.229955121874809	118.55046081543	12922
True	False	False	False	False	-1125.05578613281	-3219.55688476563	122.005615234375	0.769454181194305	0.966347217559814	0.750577867031097	84.9636383056641	9346
True	False	False	False	False	-1109.36340332031	-3201.2939453125	149.734161376953	0.599107623100281	0.948428332805634	0.34496808052063	81.8444442749023	11049
True	False	False	False	False	-1121.79907226563	-3168.99487304688	107.586769104004	0.738487541675568	0.955844879150391	0.607207953929901	97.3092803955078	9439
True	False	False	False	False	-1111.80786132813	-3132.24731445313	123.114753723145	0.689725339412689	0.943763375282288	0.482558608055115	87.2972946166992	9690
True	False	False	False	False	-1118.14501953125	-2803.0693359375	116.459907531738	0.833019316196442	0.962576270103455	1	85.1428604125977	8940
True	False	False	False	False	-1116.68762207031	-3066.59252929688	105.36848449707	0.831125557422638	0.978432357311249	1	97.8947372436523	9300
True	False	False	False	False	-1116.45935058594	-3030.85913085938	138.64274597168	0.85070264339447	0.966805994510651	1	87.8000030517578	10975
True	False	False	False	False	-1107.4970703125	-3312.1162109375	141.970169067383	0.711218118667603	0.948696434497833	0.529840886592865	94.0234375	12035
True	False	False	False	False	-1106.21203613281	-3252.44116210938	113.132476806641	0.678755939006805	0.957199990749359	0.46147033572197	75.2254867553711	7673
True	False	False	False	False	-1105.17858886719	-3104.27954101563	228.483245849609	0.375658571720123	0.850666761398315	0.16124752163887	75.9951477050781	15655
True	False	False	False	False	-1102.79968261719	-3463.86303710938	70.9850845336914	0.259240627288818	0.897715032100677	0.0998140648007393	123.578125	7909
True	False	False	False	False	-1086.22192382813	-3453.36450195313	84.2947845458984	0.819298386573792	0.960834741592407	1	114.355262756348	8691
True	False	False	False	False	-1071.84375	-3436.18920898438	201.863830566406	0.686993181705475	0.950891733169556	0.477140158414841	113.021980285645	20570
True	False	False	False	False	-1047.35961914063	-3409.71166992188	288.376892089844	0.580656766891479	0.905706346035004	0.324000835418701	95.4730758666992	24823
True	False	False	False	False	-1102.619140625	-3341.3759765625	12.2005615234375	0.768196105957031	0.939064502716064	0.742168962955475	63.5454559326172	699
True	False	False	False	False	-1097.46069335938	-3233.16870117188	66.5485153198242	0.757159888744354	0.964448213577271	0.681215405464172	97.4499969482422	5847
True	False	False	False	False	-1096.96130371094	-3070.76977539063	139.751892089844	0.598013520240784	0.895165264606476	0.343677669763565	79.5714263916016	10026
True	False	False	False	False	-1098.82800292969	-2851.81982421875	194.099838256836	0.830574333667755	0.957994103431702	1	77.7428588867188	13605
True	False	False	False	False	-1097.77722167969	-3042.49560546875	145.297592163086	0.738506317138672	0.960115194320679	0.607271134853363	74.7938919067383	9798
True	False	False	False	False	-1094.60534667969	-3132.76000976563	159.716445922852	0.747152209281921	0.951645195484161	0.638441383838654	91.0972213745117	13118
True	False	False	False	False	-1094.46716308594	-2891.49243164063	201.863830566406	0.807685792446136	0.95819628238678	1	79.1043930053711	14397
True	False	False	False	False	-1093.88061523438	-3281.232421875	186.335845947266	0.797351360321045	0.956768572330475	1	97.4642868041992	16374
True	False	False	False	False	-1089.53540039063	-3023.34887695313	128.660461425781	0.731921255588531	0.952979803085327	0.586120128631592	85.2758636474609	9892
True	False	False	False	False	-1089.86767578125	-2869.37524414063	190.772415161133	0.798061788082123	0.964317619800568	1	81.6279067993164	14040
True	False	False	False	False	-1088.18688964844	-3408.82495117188	192.990692138672	0.630914032459259	0.936696410179138	0.385518014431	84.7068939208984	14739
True	False	False	False	False	-1083.28552246094	-3393.94506835938	15.5279874801636	0.800106346607208	0.94487601518631	1	63.7142868041992	892
True	False	False	False	False	-1082.66748046875	-3332.22143554688	178.571853637695	0.771386206150055	0.947645664215088	0.76433938741684	108.546585083008	17476
True	False	False	False	False	-1075.14660644531	-3288.44482421875	126.442184448242	0.682972013950348	0.930043041706085	0.469370156526566	136.991226196289	15617
True	False	False	False	False	-1084.40405273438	-3188.267578125	113.132476806641	0.633801698684692	0.942230224609375	0.389526873826981	80.8235321044922	8244
True	False	False	False	False	-1084.93139648438	-3170.34301757813	153.061584472656	0.637839376926422	0.947289168834686	0.395236641168594	98.159423828125	13546
True	False	False	False	False	-1083.81616210938	-3240.43725585938	166.371292114258	0.735410094261169	0.943974673748016	0.597082853317261	94.3066635131836	14146
True	False	False	False	False	-1078.33178710938	-3217.603515625	310.559753417969	0.385819464921951	0.81203281879425	0.167355790734291	97.5464248657227	27313
True	False	False	False	False	-1074.68603515625	-3113.5810546875	110.914192199707	0.699503779411316	0.924309551715851	0.502965569496155	95.3199996948242	9532
True	False	False	False	False	-1078.60192871094	-2838.12158203125	205.191253662109	0.796021342277527	0.957186877727509	1	78.6324310302734	14547
True	False	False	False	False	-1071.87634277344	-3064.6953125	170.807861328125	0.834987342357635	0.975386559963226	1	87.0519485473633	13406
True	False	False	False	False	-1068.12805175781	-3019.45263671875	110.914192199707	0.691563129425049	0.915574491024017	0.486269682645798	95.9300003051758	9593
True	False	False	False	False	-1067.5380859375	-3187.64208984375	117.569046020508	0.793545544147491	0.95685225725174	1	85.3396224975586	9046
True	False	False	False	False	-1064.04089355469	-3303.80981445313	150.843307495117	0.682473599910736	0.95680695772171	0.468423426151276	86.1838226318359	11721
True	False	False	False	False	-1062.63488769531	-3373.00927734375	225.155807495117	0.707621395587921	0.950638294219971	0.521273612976074	92.5763549804688	18793
True	False	False	False	False	-1061.26306152344	-3330.02783203125	237.356369018555	0.650750041007996	0.925791919231415	0.414374798536301	104.186912536621	22296
True	False	False	False	False	-1059.34411621094	-3143.5751953125	449.202484130859	0.290029853582382	0.756854355335236	0.114715099334717	85.5728378295898	34657
True	False	False	False	False	-1058.96166992188	-3046.10498046875	96.4953460693359	0.775108277797699	0.957966983318329	0.794588387012482	93	8091
True	False	False	False	False	-1055.00305175781	-2850.05932617188	188.554138183594	0.814507126808167	0.962509095668793	1	84.5411758422852	14372
True	False	False	False	False	-1062.21166992188	-2709.12353515625	168.589569091797	0.799774885177612	0.954395949840546	1	115.039474487305	17486
True	False	False	False	False	-1054.74548339844	-2871.27099609375	180.790130615234	0.780968606472015	0.963740468025208	0.860293686389923	100.656440734863	16407
True	False	False	False	False	-1052.00769042969	-3095.99877929688	184.117568969727	0.753171443939209	0.960623741149902	0.663112580776215	107.114456176758	17781
True	False	False	False	False	-1049.78735351563	-3244.16870117188	280.612915039063	0.539451479911804	0.859370946884155	0.282382369041443	121.822135925293	30821
True	False	False	False	False	-1044.4208984375	-3222.17602539063	95.3862075805664	0.67066764831543	0.959754347801208	0.44696506857872	84.2906951904297	7249
True	False	False	False	False	-1048.10021972656	-3137.19287109375	11.0914192199707	0.735508561134338	0.937464773654938	0.597400009632111	65.8000030517578	658
True	False	False	False	False	-1049.47790527344	-3077.61328125	113.132476806641	0.705394387245178	0.959395885467529	0.516114771366119	88.4803924560547	9025
True	False	False	False	False	-1046.73510742188	-3059.17846679688	107.586769104004	0.726169049739838	0.963646411895752	0.56910252571106	96.0412368774414	9316
True	False	False	False	False	-1045.80590820313	-3195.15551757813	190.772415161133	0.552846252918243	0.891728103160858	0.295214742422104	94.5930252075195	16270
True	False	False	False	False	-1040.04016113281	-3039.89184570313	114.241622924805	0.740824818611145	0.962787866592407	0.615211486816406	79.3883514404297	8177
True	False	False	False	False	-1033.08093261719	-3433.79321289063	143.079315185547	0.813946902751923	0.966625332832336	1	83.3023223876953	10746
True	False	False	False	False	-1017.47009277344	-3414.294921875	196.318130493164	0.668119728565216	0.960993230342865	0.442560136318207	98.8700561523438	17500
True	False	False	False	False	-1025.23193359375	-3279.36450195313	169.698715209961	0.70990377664566	0.940068364143372	0.526675462722778	115.732025146484	17707
True	False	False	False	False	-1031.71118164063	-2872.00561523438	163.043869018555	0.828705549240112	0.960115194320679	1	96.8367309570313	14235
True	False	False	False	False	-1024.68115234375	-3230.62231445313	130.878753662109	0.565363764762878	0.820176422595978	0.307789504528046	164.567794799805	19419
True	False	False	False	False	-1020.58599853516	-3039.09594726563	138.64274597168	0.642221212387085	0.962451994419098	0.401576697826385	93.2720031738281	11659
True	False	False	False	False	-1020.00329589844	-3341.990234375	175.244430541992	0.408714711666107	0.817175805568695	0.181657686829567	73.8860778808594	11674
True	False	False	False	False	-1017.46392822266	-3293.89599609375	197.427261352539	0.789934456348419	0.940896987915039	1	190.752807617188	33954
True	False	False	False	False	-1018.67211914063	-3126.35888671875	202.97297668457	0.577334403991699	0.940913259983063	0.320394426584244	75.8688507080078	13884
True	False	False	False	False	-1018.15393066406	-3101.6171875	133.097030639648	0.786073088645935	0.957602500915527	1	85.75	10290
True	False	False	False	False	-1017.2890625	-3166.5205078125	160.825576782227	0.672784626483917	0.929555177688599	0.450683176517487	87.6896514892578	12715
True	False	False	False	False	-1016.09228515625	-3057.283203125	124.223899841309	0.733668208122253	0.962518155574799	0.591544389724731	76.1964263916016	8534
True	False	False	False	False	-1013.47686767578	-3444.013671875	271.739776611328	0.499273955821991	0.923211693763733	0.247212052345276	96.3102035522461	23596
True	False	False	False	False	-1010.42199707031	-3366.30493164063	246.229507446289	0.705789387226105	0.957352757453918	0.517021954059601	95.7342376708984	21253
True	False	False	False	False	-1013.08679199219	-3321.64086914063	168.589569091797	0.745215535163879	0.94695770740509	0.631068110466003	89.815788269043	13652
True	False	False	False	False	-1005.51995849609	-3270.3984375	23.2919807434082	0.792964518070221	0.946847438812256	1	80.523811340332	1691
True	False	False	False	False	-1011.01495361328	-2951.84228515625	134.206176757813	0.706714987754822	0.9201939702034	0.51916092634201	102.710746765137	12428
True	False	False	False	False	-1009.87945556641	-3252.34350585938	89.8404998779297	0.631675362586975	0.95596182346344	0.386569023132324	77.4074096679688	6270
True	False	False	False	False	-1004.88018798828	-3186.64770507813	201.863830566406	0.605556786060333	0.925298690795898	0.352704286575317	82.1813201904297	14957
True	False	False	False	False	-999.672180175781	-3475.78002929688	128.660461425781	0.441569864749908	0.87622082233429	0.203625604510307	108.922416687012	12635
True	False	False	False	False	-979.830017089844	-3452.21215820313	272.848907470703	0.686334073543549	0.931825935840607	0.475850194692612	132.808944702148	32671
True	False	False	False	False	-995.284301757813	-3287.76928710938	181.899276733398	0.631812691688538	0.951846420764923	0.386759072542191	89.0609741210938	14606
True	False	False	False	False	-999.114318847656	-3101.17919921875	124.223899841309	0.654149413108826	0.947963714599609	0.419655740261078	74.4196395874023	8335
True	False	False	False	False	-996.333618164063	-3263.9970703125	84.2947845458984	0.721413135528564	0.917745232582092	0.555903851985931	110.631576538086	8408
True	False	False	False	False	-993.051147460938	-3240.6240234375	207.409545898438	0.503976285457611	0.905726850032806	0.251097649335861	90.4331588745117	16911
True	False	False	False	False	-989.430297851563	-3049.3193359375	200.754699707031	0.724214017391205	0.946064114570618	0.563587844371796	96	17376
True	False	False	False	False	-988.084228515625	-3155.82104492188	170.807861328125	0.629268407821655	0.94258987903595	0.383260428905487	81.8766250610352	12609
True	False	False	False	False	-986.343811035156	-3408.21337890625	195.208984375	0.456593006849289	0.902251005172729	0.214307025074959	104.886360168457	18460
True	False	False	False	False	-984.455261230469	-3364.767578125	229.592376708984	0.494517683982849	0.92904931306839	0.243338406085968	101.956520080566	21105
True	False	False	False	False	-986.24853515625	-3207.56420898438	195.208984375	0.798543214797974	0.958432853221893	1	90.3068161010742	15894
True	False	False	False	False	-985.291198730469	-3087.04516601563	103.150199890137	0.676734089851379	0.948616027832031	0.457766741514206	76.8602142333984	7148
True	False	False	False	False	-976.802307128906	-3172.96484375	174.135284423828	0.806629836559296	0.966805398464203	1	90.2993621826172	14177
True	False	False	False	False	-976.422790527344	-3262.95434570313	373.780822753906	0.384025722742081	0.866735100746155	0.166267186403275	132.839767456055	44767
True	False	False	False	False	-974.748046875	-3146.84619140625	26.6194076538086	0.829222500324249	0.957139134407043	1	66.875	1605
True	False	False	False	False	-974.244018554688	-3484.91357421875	212.955261230469	0.588283061981201	0.959933400154114	0.332468271255493	143.10417175293	27476
True	False	False	False	False	-921.986694335938	-3475.59692382813	115.350761413574	0.748017251491547	0.955503463745117	0.641817271709442	108.057693481445	11238
True	False	False	False	False	-955.551696777344	-3473.63037109375	47.6931037902832	0.737339556217194	0.956228375434875	0.603378236293793	90.4883728027344	3891
True	False	False	False	False	-949.927978515625	-3421.66040039063	176.353576660156	0.675541877746582	0.954657673835754	0.455607861280441	109.566040039063	17421
True	False	False	False	False	-973.655822753906	-3306.84008789063	252.884368896484	0.71930193901062	0.94617086648941	0.550270855426788	101.631576538086	23172
True	False	False	False	False	-968.41796875	-3218.98120117188	163.043869018555	0.755252122879028	0.953217029571533	0.672358095645905	84.374153137207	12403
True	False	False	False	False	-974.156005859375	-3128.78930664063	144.188446044922	0.62285840511322	0.934952318668365	0.374646186828613	100.876922607422	13114
True	False	False	False	False	-970.513671875	-3074.0107421875	212.955261230469	0.761617660522461	0.940348863601685	0.703567922115326	84.2760391235352	16181
True	False	False	False	False	-957.302001953125	-3255.64501953125	78.7490768432617	0.765397131443024	0.948222696781158	0.724761068820953	78.3661956787109	5564
True	False	False	False	False	-955.314636230469	-3195.65893554688	133.097030639648	0.693598926067352	0.950379192829132	0.490445405244827	80.6750030517578	9681
True	False	False	False	False	-954.456848144531	-3155.15454101563	295.031768798828	0.435615509748459	0.893264532089233	0.199507609009743	91.2857131958008	24282
True	False	False	False	False	-951.731872558594	-3053.6787109375	175.244430541992	0.733103275299072	0.964261114597321	0.589776337146759	86.1835479736328	13617
True	False	False	False	False	-949.677185058594	-3359.05981445313	170.807861328125	0.662633955478668	0.926241457462311	0.433323562145233	117.798698425293	18141
True	False	False	False	False	-947.335388183594	-3314.0107421875	179.680999755859	0.735022723674774	0.948294699192047	0.595839619636536	121.604934692383	19700
True	False	False	False	False	-944.527648925781	-3453.39868164063	123.114753723145	0.830976963043213	0.972617328166962	1	83.7657623291016	9298
True	False	False	False	False	-940.061401367188	-3386.984375	136.424453735352	0.776088893413544	0.92900687456131	0.803636133670807	102.967475891113	12665
True	False	False	False	False	-944.452758789063	-3277.208984375	158.607299804688	0.589467704296112	0.938049614429474	0.333808064460754	68.7832183837891	9836
True	False	False	False	False	-941.993469238281	-3210.98291015625	166.371292114258	0.607595264911652	0.957991480827332	0.355197101831436	85.6866683959961	12853
True	False	False	False	False	-942.531494140625	-3122.39526367188	218.500961303711	0.711877942085266	0.963789880275726	0.531445622444153	109.294418334961	21531
True	False	False	False	False	-939.848388671875	-3473.46484375	159.716445922852	0.792017757892609	0.934202373027802	1	196.402770996094	28282
True	False	False	False	False	-919.76708984375	-3432.05004882813	175.244430541992	0.819792032241821	0.960454761981964	1	105.981010437012	16745
True	False	False	False	False	-935.009460449219	-3239.2490234375	283.940338134766	0.406023174524307	0.897976160049438	0.179935872554779	98.609375	25244
True	False	False	False	False	-939.475341796875	-3097.80590820313	180.790130615234	0.732787251472473	0.950894415378571	0.588793098926544	83.1288375854492	13550
True	False	False	False	False	-934.697387695313	-3424.63916015625	82.0765075683594	0.797737896442413	0.965293765068054	1	91.5675659179688	6776
True	False	False	False	False	-909.745422363281	-3389.6640625	210.736968994141	0.760224640369415	0.944420278072357	0.69630891084671	107.478950500488	20421
True	False	False	False	False	-921.373168945313	-3212.21459960938	117.569046020508	0.840952813625336	0.958646476268768	1	123.603775024414	13102
True	False	False	False	False	-934.059143066406	-3039.13305664063	122.005615234375	0.652080416679382	0.947810888290405	0.416428864002228	94.018180847168	10342
True	False	False	False	False	-921.282531738281	-3072.3759765625	149.734161376953	0.700455188751221	0.92550653219223	0.505042791366577	103.36296081543	13954
True	False	False	False	False	-921.21142578125	-3322.61669921875	126.442184448242	0.797434329986572	0.956187844276428	1	74.1140365600586	8449
True	False	False	False	False	-915.433654785156	-3295.2724609375	97.6044921875	0.760120630264282	0.955305933952332	0.695777595043182	71.9318161010742	6330
True	False	False	False	False	-919.109802246094	-3277.01953125	124.223899841309	0.688489496707916	0.941183686256409	0.48009330034256	73.9196395874023	8279
True	False	False	False	False	-910.019226074219	-3244.29052734375	246.229507446289	0.535406649112701	0.908874452114105	0.278625220060349	93.9234237670898	20851
True	False	False	False	False	-913.133666992188	-3195.72265625	175.244430541992	0.606560885906219	0.944507658481598	0.353929311037064	91.3797454833984	14438
True	False	False	False	False	-911.992919921875	-3169.8974609375	216.282684326172	0.577980399131775	0.900102496147156	0.321091800928116	107.784614562988	21018
True	False	False	False	False	-905.872741699219	-3491.68408203125	277.285491943359	0.615282237529755	0.950732111930847	0.364813894033432	181.335998535156	45334
True	False	False	False	False	-840.332092285156	-3485.89624023438	95.3862075805664	0.854818642139435	0.968447744846344	1	91.3372116088867	7855
True	False	False	False	False	-887.607055664063	-3475.65356445313	188.554138183594	0.709558069705963	0.965680956840515	0.525849580764771	104.570587158203	17777
True	False	False	False	False	-887.697021484375	-3445.91943359375	185.226699829102	0.741118311882019	0.951780140399933	0.616236865520477	88.2934112548828	14745
True	False	False	False	False	-875.577514648438	-3396.64965820313	240.683807373047	0.64800900220871	0.932906568050385	0.410193055868149	84.3364028930664	18301
True	False	False	False	False	-900.708618164063	-3346.72216796875	163.043869018555	0.467347025871277	0.882433474063873	0.222224205732346	71.0680236816406	10447
True	False	False	False	False	-902.572387695313	-3078.19946289063	134.206176757813	0.699378907680511	0.910814106464386	0.502694189548492	125.198348999023	15149
True	False	False	False	False	-904.606323242188	-2958.57763671875	251.77522277832	0.577456712722778	0.928141832351685	0.320526301860809	82.7180633544922	18777
True	False	False	False	False	-902.481872558594	-3308.76245117188	145.297592163086	0.621744215488434	0.941918015480042	0.373177081346512	74.2519073486328	9727
True	False	False	False	False	-899.266357421875	-3261.27294921875	127.551322937012	0.782646477222443	0.949699282646179	0.888233423233032	94.5130462646484	10869
True	False	False	False	False	-900.542785644531	-3094.486328125	94.2770690917969	0.781477868556976	0.951477408409119	0.868022978305817	76.7294082641602	6522
True	False	False	False	False	-899.587158203125	-3054.90966796875	156.389007568359	0.731586515903473	0.937965095043182	0.585095226764679	79.2553176879883	11175
True	False	False	False	False	-893.835815429688	-3374.06494140625	143.079315185547	0.772836744785309	0.954182624816895	0.775464057922363	82.922477722168	10697
True	False	False	False	False	-875.015258789063	-3351.78369140625	143.079315185547	0.612251937389374	0.917345285415649	0.360981106758118	71.5658950805664	9232
True	False	False	False	False	-878.482849121094	-3275.10205078125	232.919815063477	0.530541598796844	0.867296874523163	0.274174839258194	81.3142852783203	17076
True	False	False	False	False	-887.846923828125	-3218.83935546875	138.64274597168	0.748872816562653	0.944689750671387	0.645208597183228	90.2399978637695	11280
True	False	False	False	False	-884.760375976563	-3185.53149414063	206.300399780273	0.735189139842987	0.965484499931335	0.596372902393341	75.1881713867188	13985
True	False	False	False	False	-883.885131835938	-3146.02856445313	194.099838256836	0.679955661296844	0.937554717063904	0.46369343996048	115.377143859863	20191
True	False	False	False	False	-883.234680175781	-3234.72509765625	130.878753662109	0.744540572166443	0.939853668212891	0.628555476665497	103.288139343262	12188
True	False	False	False	False	-881.905456542969	-3118.57202148438	140.861022949219	0.672137022018433	0.96372127532959	0.449539989233017	99.2204742431641	12601
True	False	False	False	False	-876.216491699219	-3095.25219726563	80.9673614501953	0.760632932186127	0.944712281227112	0.698408961296082	81.2191772460938	5929
True	False	False	False	False	-875.12646484375	-3326.35522460938	98.7136306762695	0.782779574394226	0.948513209819794	0.890820920467377	81.7191009521484	7273
True	False	False	False	False	-871.282409667969	-3131.18310546875	104.259346008301	0.703710198402405	0.928461313247681	0.512283682823181	169.468078613281	15930
True	False	False	False	False	-872.507141113281	-3020.583984375	120.896469116211	0.7624591588974	0.932952404022217	0.708087503910065	110.972480773926	12096
True	False	False	False	False	-860.921936035156	-3445.65966796875	221.828384399414	0.783765912055969	0.947735667228699	0.912798941135406	99.3199996948242	19864
True	False	False	False	False	-839.062438964844	-3407.1826171875	164.153015136719	0.735541641712189	0.956495940685272	0.597506582736969	77.8648681640625	11524
True	False	False	False	False	-856.1591796875	-3364.47631835938	149.734161376953	0.753293514251709	0.936996638774872	0.663643836975098	87.0814819335938	11756
True	False	False	False	False	-854.2490234375	-3207.0341796875	176.353576660156	0.692919731140137	0.959261953830719	0.489044576883316	78.6477966308594	12505
True	False	False	False	False	-858.586853027344	-3144.330078125	77.6399383544922	0.754616916179657	0.936570703983307	0.669491648674011	141.342849731445	9894
True	False	False	False	False	-857.112915039063	-3118.88745117188	134.206176757813	0.65880936384201	0.954922199249268	0.427073359489441	71.7024765014648	8676
True	False	False	False	False	-851.497863769531	-3340.30517578125	105.36848449707	0.723260998725891	0.946798264980316	0.560945451259613	74.4210510253906	7070
True	False	False	False	False	-850.00830078125	-3164.05249023438	298.359191894531	0.408096611499786	0.905645787715912	0.181261286139488	86.0334548950195	23143
True	False	False	False	False	-848.351440429688	-3391.84741210938	15.5279874801636	0.800106346607208	0.94487601518631	1	58.2857131958008	816
True	False	False	False	False	-844.880432128906	-3306.7900390625	212.955261230469	0.774922788143158	0.96399199962616	0.792935788631439	81.7395858764648	15694
True	False	False	False	False	-841.262939453125	-3185.66186523438	75.4216537475586	0.733056426048279	0.921260416507721	0.589630365371704	155.470581054688	10572
True	False	False	False	False	-841.2294921875	-3278.89697265625	222.937530517578	0.409608423709869	0.898893892765045	0.182231873273849	74.9850769042969	15072
True	False	False	False	False	-840.339111328125	-3239.45068359375	141.970169067383	0.758784472942352	0.955793738365173	0.689074516296387	83.75	10720
True	False	False	False	False	-833.701232910156	-3204.77758789063	149.734161376953	0.580880403518677	0.940613567829132	0.324245393276215	76.7629623413086	10363
True	False	False	False	False	-830.730529785156	-3110.21728515625	200.754699707031	0.739594697952271	0.948186576366425	0.610963881015778	89.4861907958984	16197
True	False	False	False	False	-829.317016601563	-3461.43896484375	191.881561279297	0.810239434242249	0.963646233081818	1	89.8670501708984	15547
True	False	False	False	False	-784.245056152344	-3457.84521484375	159.716445922852	0.747152209281921	0.957832217216492	0.638441383838654	78.6458358764648	11325
True	False	False	False	False	-795.118591308594	-3428.87451171875	194.099838256836	0.752993166446686	0.961170852184296	0.662339091300964	77.9314270019531	13638
True	False	False	False	False	-828.289245605469	-3389.9638671875	186.335845947266	0.692521512508392	0.960183620452881	0.48822683095932	80.8809509277344	13588
True	False	False	False	False	-825.164123535156	-3247.8359375	109.805053710938	0.819165587425232	0.957874178886414	1	82.4444427490234	8162
True	False	False	False	False	-825.069152832031	-3365.57690429688	146.40673828125	0.691693365573883	0.948890268802643	0.486534744501114	82.0303039550781	10828
True	False	False	False	False	-818.380737304688	-3327.30615234375	155.279876708984	0.677172064781189	0.956356942653656	0.458564549684525	75.7857131958008	10610
True	False	False	False	False	-818.506958007813	-3183.3798828125	317.214599609375	0.532112956047058	0.883029103279114	0.27560418844223	108.185317993164	30941
True	False	False	False	False	-817.837219238281	-3275.33349609375	225.155807495117	0.55660617351532	0.898489058017731	0.298930168151855	87.6600952148438	17795
True	False	False	False	False	-817.716003417969	-3419.91967773438	207.409545898438	0.64446085691452	0.959163010120392	0.40487739443779	91.251335144043	17064
True	False	False	False	False	-785.338684082031	-3408.3369140625	124.223899841309	0.805557072162628	0.968009173870087	1	97.6071395874023	10932
True	False	False	False	False	-797.889099121094	-3334.60571289063	155.279876708984	0.607840538024902	0.921929478645325	0.355498671531677	78.2357177734375	10953
True	False	False	False	False	-811.935546875	-3219.61572265625	146.40673828125	0.762958765029907	0.943849086761475	0.710821986198425	95.6590881347656	12627
True	False	False	False	False	-812.217224121094	-3090.51708984375	167.480438232422	0.67011296749115	0.947781026363373	0.445999622344971	74.1920547485352	11203
True	False	False	False	False	-805.759399414063	-3238.03759765625	114.241622924805	0.749501168727875	0.947987496852875	0.647733688354492	93.9126205444336	9673
True	False	False	False	False	-797.190063476563	-3230.33154296875	13.3097038269043	0.743378639221191	0.942608833312988	0.624296009540558	72.4166641235352	869
True	False	False	False	False	-796.1630859375	-3164.330078125	90.9496383666992	0.788853049278259	0.955218732357025	1	116.853660583496	9582
True	False	False	False	False	-795.263061523438	-3219.63696289063	45.4748191833496	0.768088281154633	0.962561309337616	0.741466164588928	72.5853652954102	2976
True	False	False	False	False	-794.292114257813	-3376.70532226563	155.279876708984	0.702546358108521	0.962891519069672	0.509670376777649	88.2785720825195	12359
True	False	False	False	False	-793.862182617188	-3311.61596679688	175.244430541992	0.716874003410339	0.949052512645721	0.54395192861557	104.462028503418	16505
True	False	False	False	False	-780.942687988281	-3181.86547851563	110.914192199707	0.699503779411316	0.943308115005493	0.502965569496155	82.4400024414063	8244
True	False	False	False	False	-788.855773925781	-3106.96435546875	138.64274597168	0.818826138973236	0.964554309844971	1	110.28800201416	13786
True	False	False	False	False	-791.080261230469	-3085.87377929688	118.678184509277	0.739972531795502	0.954345107078552	0.612260043621063	81.1495361328125	8683
True	False	False	False	False	-784.458251953125	-3136.71435546875	336.070007324219	0.277895361185074	0.790084660053253	0.108740471303463	85.5445556640625	25920
True	False	False	False	False	-778.972839355469	-3248.81640625	138.64274597168	0.704681634902954	0.960115194320679	0.514486134052277	70.9919967651367	8874
True	False	False	False	False	-778.455383300781	-3218.38818359375	134.206176757813	0.751862764358521	0.955321669578552	0.657500267028809	83.9008255004883	10152
True	False	False	False	False	-776.791931152344	-3440.30615234375	131.987884521484	0.61743825674057	0.944767415523529	0.36757504940033	77.3949584960938	9210
True	False	False	False	False	-772.501037597656	-3388.38305664063	130.878753662109	0.552648901939392	0.915471792221069	0.295021146535873	75.9322052001953	8960
True	False	False	False	False	-774.232177734375	-3279.6826171875	156.389007568359	0.521586358547211	0.883389890193939	0.266171365976334	74.6028366088867	10519
True	False	False	False	False	-773.591979980469	-3357.83251953125	166.371292114258	0.695984125137329	0.950079619884491	0.495427757501602	75.1399993896484	11271
True	False	False	False	False	-769.580627441406	-3322.248046875	156.389007568359	0.724425494670868	0.947060406208038	0.564178287982941	89.638298034668	12639
True	False	False	False	False	-770.561889648438	-3298.40380859375	159.716445922852	0.475360780954361	0.880684554576874	0.228280320763588	79.1527786254883	11398
True	False	False	False	False	-764.869567871094	-3116.80639648438	105.36848449707	0.711196482181549	0.9509596824646	0.529788494110107	66.3263168334961	6301
True	False	False	False	False	-765.935302734375	-3089.39038085938	66.5485153198242	0.811298549175262	0.953211307525635	1	71.7666702270508	4306
True	False	False	False	False	-764.603332519531	-3478.0361328125	183.008422851563	0.856111884117126	0.961736083030701	1	82.3090896606445	13581
True	False	False	False	False	-727.23095703125	-3468.10864257813	179.680999755859	0.667788565158844	0.931308269500732	0.441993087530136	75.7962951660156	12279
True	False	False	False	False	-762.3369140625	-3404.9697265625	105.36848449707	0.753684103488922	0.947931587696075	0.665352880954742	113.631576538086	10795
True	False	False	False	False	-755.561706542969	-3252.43408203125	120.896469116211	0.733505606651306	0.934362232685089	0.591034114360809	98.1376113891602	10697
True	False	False	False	False	-759.372009277344	-3153.15966796875	329.415161132813	0.346124053001404	0.821036040782928	0.144253507256508	92.1279449462891	27362
True	False	False	False	False	-755.144226074219	-3199.64086914063	179.680999755859	0.661957681179047	0.946556448936462	0.432207375764847	87.1481475830078	14118
True	False	False	False	False	-754.559509277344	-3345.189453125	140.861022949219	0.68170440196991	0.95586770772934	0.466969162225723	71.5354309082031	9085
True	False	False	False	False	-750.157958984375	-3093.47192382813	200.754699707031	0.60901153087616	0.931526064872742	0.356942981481552	93.3259658813477	16892
True	False	False	False	False	-749.238647460938	-3452.59716796875	176.353576660156	0.787060856819153	0.949288010597229	1	78.5408782958984	12488
True	False	False	False	False	-738.811950683594	-3410.23071289063	321.651153564453	0.497371435165405	0.929886221885681	0.245655849575996	112.527587890625	32633
True	False	False	False	False	-743.917358398438	-3384.76782226563	123.114753723145	0.865629196166992	0.968259692192078	1	82	9102
True	False	False	False	False	-734.41796875	-3327.68432617188	163.043869018555	0.559575617313385	0.946221709251404	0.301901370286942	70.4965972900391	10363
True	False	False	False	False	-741.943664550781	-3228.72143554688	100.931915283203	0.619311571121216	0.875862896442413	0.369997620582581	125.021980285645	11377
True	False	False	False	False	-737.458618164063	-3241.6396484375	58.7845230102539	0.705373823642731	0.953580796718597	0.516067683696747	69.8113174438477	3700
True	False	False	False	False	-736.02783203125	-3188.22998046875	54.3479537963867	0.825362265110016	0.964499771595001	1	91.7755126953125	4497
True	False	False	False	False	-737.30615234375	-3175.67211914063	310.559753417969	0.350568741559982	0.873643934726715	0.146742150187492	104.099998474121	29148
True	False	False	False	False	-726.769470214844	-3521.36254882813	160.825576782227	0.778323948383331	0.946367502212524	0.826640605926514	192.565521240234	27922
True	False	False	False	False	-613.074157714844	-3522.6142578125	99.8227767944336	0.767598927021027	0.94204705953598	0.738312005996704	106.588890075684	9593
True	False	False	False	False	-667.292602539063	-3520.04736328125	159.716445922852	0.772956192493439	0.94449919462204	0.776414334774017	95.7916641235352	13794
True	False	False	False	False	-713.858276367188	-3428.80004882813	137.533599853516	0.706285059452057	0.915137648582458	0.518165111541748	122.233871459961	15157
[truncated: 3,952 more rows]
