# Supplementary material for: Gene Delivery Mediated by Backbone-Degradable RAFT Copolymers
Source: Biomacromolecules. 2026 Feb 12;27(3):1846–56. doi: 10.1021/acs.biomac.5c01662 (PMC12977016; doi:10.1021/acs.biomac.5c01662)
Supplement: Supplementary file 2 [file bm5c01662_si_002.zip › Celigo Raw Data/Object (Cell)-Level Data/Blue/7-15-2024-9-16-56-PM_object_F9.csv]

Plate ID	PM_2024_07_15_PPP41-45_NP_5_10_20_PEIpro_200ngwell_U2OS_6k_Plate2
Plate Name
Plate Description
Scan ID	7/15/2024 9:16:56 PM
Scan Description
Scan Result ID	7/15/2024 9:16:56 PM
Scan Result Description
Software Version	5.1.0.0
Experiment Name
Application Name	Target 1
Plate Type	96-Well BD Falcon™ 353072 Plate
Acquisition Start/End Times	7/15/2024 9:16:56 PM - 7/15/2024 9:18:46 PM
Analysis Start Time	7/15/2024 9:16:56 PM
User ID	Local Administrator
Scan Area Object-Level Data CSV Report
Row	F
Column	9
Total	Class 1	Class 2	Class 3	Class 4	X Position (µm)	Y Position (µm)	Target 1: Area (µm²)	Target 1: Form Factor	Target 1: Smoothness	Target 1: Aspect Ratio	Target 1: Mean Intensity	Target 1: Integrated Intensity
True	False	False	False	False	-2030.263671875	-2869.21533203125	178.571853637695	0.684039294719696	0.947143733501434	0.471409350633621	127.086959838867	20461
True	False	False	False	False	-2101.8046875	-2811.8857421875	35.4925422668457	0.704015791416168	0.947781145572662	0.512974381446838	104.34375	3339
True	False	False	False	False	-2090.826171875	-2819.80981445313	107.586769104004	0.678518652915955	0.940263092517853	0.461032927036285	179.144332885742	17377
True	False	False	False	False	-2124.4150390625	-2811.71850585938	656.612060546875	0.140990003943443	0.951631605625153	0.0494243167340755	154.853042602539	91673
True	False	False	False	False	-2123.74755859375	-2791.45556640625	141.970169067383	0.704015791416168	0.961150467395782	0.512974381446838	91.1953125	11673
True	False	False	False	False	-2163.27954101563	-2768.59448242188	113.132476806641	0.58097642660141	0.933623909950256	0.324350416660309	140.70588684082	14352
True	False	False	False	False	-2206.283203125	-2723.97094726563	185.226699829102	0.526857078075409	0.901054084300995	0.270852953195572	115.065864562988	19216
True	False	False	False	False	-2238.0634765625	-2702.55908203125	161.934722900391	0.302015602588654	0.889654755592346	0.1207534968853	130.184936523438	19007
True	False	False	False	False	-2261.11596679688	-2696.25048828125	239.574661254883	0.302597761154175	0.951936066150665	0.121050365269184	150.226852416992	32449
True	False	False	False	False	-2285.34619140625	-2676.271484375	9.98227787017822	0.687235474586487	0.9244145154953	0.47761595249176	155.111114501953	1396
True	False	False	False	False	-2317.77099609375	-2632.39184570313	85.4039306640625	0.740752220153809	0.938369631767273	0.614958584308624	169.831161499023	13077
True	False	False	False	False	-2344.90454101563	-2601.326171875	76.5307922363281	0.622762024402618	0.960083663463593	0.374518811702728	112.246376037598	7745
True	False	False	False	False	-2383.06030273438	-2556.93969726563	62.1119499206543	0.72892951965332	0.961863398551941	0.577115118503571	92.9642868041992	5206
True	False	False	False	False	-2395.33032226563	-2550.81079101563	135.315322875977	0.566067099571228	0.911738514900208	0.308513879776001	158.885238647461	19384
True	False	False	False	False	-2421.6064453125	-2532.68505859375	16.6371288299561	0.646814525127411	0.939505636692047	0.408391445875168	111.866668701172	1678
True	False	False	False	False	-2452.6123046875	-2511.880859375	205.191253662109	0.390535920858383	0.956800580024719	0.17023965716362	145.762161254883	26966
True	False	False	False	False	-2460.58056640625	-2491.20361328125	72.0942230224609	0.762581646442413	0.938518762588501	0.708754479885101	152.446151733398	9909
True	False	False	False	False	-2505.3916015625	-2457.8818359375	137.533599853516	0.362118422985077	0.912346959114075	0.153320759534836	147.153228759766	18247
True	False	False	False	False	-2528.20532226563	-2432.77954101563	34.3833999633789	0.513012826442719	0.9482381939888	0.25872665643692	150.741928100586	4673
True	False	False	False	False	-2557.67138671875	-2397.33618164063	184.117568969727	0.358075052499771	0.938325583934784	0.150999009609222	146.716873168945	24355
True	False	False	False	False	-2575.5029296875	-2376.52587890625	84.2947845458984	0.519655227661133	0.909393429756165	0.264476388692856	148.197372436523	11263
True	False	False	False	False	-2609.92846679688	-2316.98950195313	138.64274597168	0.797355175018311	0.944964110851288	1	161.231994628906	20154
True	False	False	False	False	-2648.55151367188	-2252.09252929688	161.934722900391	0.757529318332672	0.950423657894135	0.682975828647614	97.184928894043	14189
True	False	False	False	False	-2687.85766601563	-2238.98413085938	208.518692016602	0.393362194299698	0.966216027736664	0.171982914209366	149.069152832031	28025
True	False	False	False	False	-2687.73120117188	-2216.83081054688	151.952453613281	0.650221049785614	0.919633448123932	0.413562566041946	129.09489440918	17686
True	False	False	False	False	-2718.5830078125	-2177.78198242188	271.739776611328	0.292649358510971	0.889055848121643	0.11602296680212	140.804077148438	34497
True	False	False	False	False	-2740.34448242188	-2169.3408203125	271.739776611328	0.154119461774826	0.904572248458862	0.0545566156506538	151.057144165039	37009
True	False	False	False	False	-2758.904296875	-2117.90698242188	96.4953460693359	0.618543148040771	0.940396845340729	0.369001239538193	115.367813110352	10037
True	False	False	False	False	-2772.81176757813	-2107.30346679688	63.2210922241211	0.585705757141113	0.948702335357666	0.329576551914215	123.228073120117	7024
True	False	False	False	False	-2753.02880859375	-2135.47998046875	59.8936653137207	0.681443929672241	0.902294754981995	0.466478526592255	147.351852416992	7957
True	False	False	False	False	-2789.75512695313	-2098.30419921875	638.865783691406	0.173916831612587	0.951552927494049	0.0624950416386127	148.159729003906	85340
True	False	False	False	False	-2762.30200195313	-2069.1083984375	183.008422851563	0.6886887550354	0.940360903739929	0.480489075183868	99.9393920898438	16490
True	False	False	False	False	-2814.77319335938	-2043.88049316406	147.515884399414	0.430828809738159	0.952656209468842	0.196242660284042	156.661651611328	20836
True	False	False	False	False	-2866.87719726563	-1927.11645507813	58.7845230102539	0.807007014751434	0.953453481197357	1	90.0754699707031	4774
True	False	False	False	False	-2888.81079101563	-1917.5927734375	451.420776367188	0.261760056018829	0.879764556884766	0.101001918315887	149.248153686523	60744
True	False	False	False	False	-2865.99169921875	-1981.24438476563	868.458129882813	0.0923716574907303	0.910269796848297	0.0312704406678677	154.330780029297	120841
True	False	False	False	False	-2826.20556640625	-2004.46484375	187.44499206543	0.547444105148315	0.909859597682953	0.289965242147446	145.692306518555	24622
True	False	False	False	False	-2845.74536132813	-1980.94323730469	159.716445922852	0.715662121772766	0.952214241027832	0.540858566761017	130.875	18846
True	False	False	False	False	-2861.85034179688	-1951.96313476563	108.695907592773	0.755093216896057	0.96468061208725	0.671637296676636	102.775512695313	10072
True	False	False	False	False	-2861.37963867188	-1969.49267578125	55.4570960998535	0.761327385902405	0.9556485414505	0.702032923698425	119.720001220703	5986
True	False	False	False	False	-2843.01293945313	-1938.60229492188	174.135284423828	0.762403786182404	0.962982356548309	0.707787096500397	86.6242065429688	13600
True	False	False	False	False	-2840.72143554688	-1999.48706054688	56.5662384033203	0.716889679431915	0.948076486587524	0.543992161750793	144.29411315918	7359
True	False	False	False	False	-2803.22338867188	-1952.50622558594	178.571853637695	0.583776772022247	0.932554066181183	0.327432572841644	79.3105621337891	12769
True	False	False	False	False	-2839.5146484375	-1905.38903808594	113.132476806641	0.754635572433472	0.956472516059875	0.669575393199921	85.9019622802734	8762
True	False	False	False	False	-2808.97192382813	-1909.19873046875	122.005615234375	0.740235030651093	0.944298624992371	0.613164842128754	78.9636383056641	8686
True	False	False	False	False	-2793.27026367188	-2058.14672851563	260.648345947266	0.431058794260025	0.895502328872681	0.196398630738258	105.714897155762	24843
True	False	False	False	False	-2778.97412109375	-1996.51843261719	237.356369018555	0.731619894504547	0.957177519798279	0.585197150707245	82.9439239501953	17750
True	False	False	False	False	-2793.00219726563	-1896.87438964844	127.551322937012	0.664698958396912	0.943785965442657	0.436761826276779	76.1391296386719	8756
True	False	False	False	False	-2789.37158203125	-1965.40869140625	115.350761413574	0.801323413848877	0.961557626724243	1	73.2307662963867	7616
True	False	False	False	False	-2752.91674804688	-1942.60192871094	154.17073059082	0.721209406852722	0.948551714420319	0.555354535579681	88.9496383666992	12364
True	False	False	False	False	-2756.68530273438	-1912.798828125	258.430084228516	0.805671036243439	0.957615613937378	1	93.8454971313477	21866
True	False	False	False	False	-2750.84887695313	-2087.029296875	159.716445922852	0.739838838577271	0.965002179145813	0.6118004322052	97.0277786254883	13972
True	False	False	False	False	-2739.65356445313	-2152.02563476563	96.4953460693359	0.563640713691711	0.953786253929138	0.306023061275482	146.747131347656	12767
True	False	False	False	False	-2733.466796875	-2133.23779296875	150.843307495117	0.705643773078918	0.947245538234711	0.516687095165253	95.9191207885742	13045
True	False	False	False	False	-2737.84643554688	-2082.1748046875	36.6016845703125	0.726016283035278	0.950419723987579	0.568666875362396	53.0303039550781	1750
True	False	False	False	False	-2726.33911132813	-2037.56384277344	219.610107421875	0.833784341812134	0.96552848815918	1	88.3030319213867	17484
True	False	False	False	False	-2735.58984375	-1980.78015136719	148.625015258789	0.564278304576874	0.918269753456116	0.306675344705582	103.052238464355	13809
True	False	False	False	False	-2719.49609375	-1929.25244140625	176.353576660156	0.593099772930145	0.926150381565094	0.337958216667175	81.3081741333008	12928
True	False	False	False	False	-2711.03076171875	-2208.46606445313	186.335845947266	0.422727674245834	0.933371484279633	0.190806522965431	148.33332824707	24920
True	False	False	False	False	-2698.95141601563	-2203.70678710938	76.5307922363281	0.809509754180908	0.9591423869133	1	125.884056091309	8686
True	False	False	False	False	-2709.68725585938	-2089.12231445313	113.132476806641	0.675627171993256	0.943889379501343	0.455761611461639	55.2843132019043	5639
True	False	False	False	False	-2699.603515625	-2054.27172851563	208.518692016602	0.71564769744873	0.929153501987457	0.54082202911377	91.8404235839844	17266
True	False	False	False	False	-2695.13500976563	-2169.85131835938	167.480438232422	0.596847116947174	0.961010932922363	0.342308849096298	73.4635772705078	11093
True	False	False	False	False	-2695.07739257813	-2136.70581054688	204.082122802734	0.394820153713226	0.811815917491913	0.172886684536934	83.0760879516602	15286
True	False	False	False	False	-2692.298828125	-1996.62438964844	165.262145996094	0.707174718379974	0.944876670837402	0.520230174064636	68.9731521606445	10277
True	False	False	False	False	-2693.57397460938	-1950.83874511719	135.315322875977	0.817182302474976	0.963554084300995	1	85.7295074462891	10459
True	False	False	False	False	-2688.71997070313	-1914.20581054688	147.515884399414	0.69007807970047	0.933530390262604	0.483266651630402	89.1052627563477	11851
True	False	False	False	False	-2687.8037109375	-1974.94677734375	153.061584472656	0.631944239139557	0.930538535118103	0.386941224336624	81.9927520751953	11315
True	False	False	False	False	-2681.22436523438	-2097.6923828125	192.990692138672	0.681876301765442	0.950350642204285	0.467293441295624	85.5402297973633	14884
True	False	False	False	False	-2672.95092773438	-2232.50415039063	136.424453735352	0.631945669651031	0.951882421970367	0.386943191289902	118.390243530273	14562
True	False	False	False	False	-2668.15161132813	-2004.50659179688	219.610107421875	0.698149502277374	0.947824835777283	0.500038266181946	78.4949493408203	15542
True	False	False	False	False	-2667.04125976563	-2250.380859375	79.8582229614258	0.683444023132324	0.953147232532501	0.470269948244095	153.527770996094	11054
True	False	False	False	False	-2647.88696289063	-2237.46240234375	61.0028076171875	0.804323971271515	0.952131986618042	1	78.4000015258789	4312
True	False	False	False	False	-2666.8837890625	-2145.9599609375	116.459907531738	0.755209743976593	0.944647192955017	0.672165632247925	50.704761505127	5324
True	False	False	False	False	-2666.50561523438	-1913.23254394531	102.041061401367	0.845834851264954	0.969654679298401	1	82.9130401611328	7628
True	False	False	False	False	-2657.85791015625	-2060.91748046875	158.607299804688	0.707859754562378	0.94242912530899	0.521832287311554	74.4895095825195	10652
True	False	False	False	False	-2653.76318359375	-1901.66064453125	124.223899841309	0.838463246822357	0.961469709873199	1	77.2053604125977	8647
True	False	False	False	False	-2652.57397460938	-2201.81909179688	145.297592163086	0.679700970649719	0.942364692687988	0.463219910860062	123.96183013916	16239
True	False	False	False	False	-2647.15063476563	-2291.02075195313	444.765930175781	0.186880856752396	0.944460570812225	0.0678295269608498	147.443893432617	59125
True	False	False	False	False	-2622.27392578125	-2304.75463867188	47.6931037902832	0.770316362380981	0.952879309654236	0.756583452224731	121.534881591797	5226
True	False	False	False	False	-2646.15625	-2274.73193359375	112.023338317871	0.490463584661484	0.932644724845886	0.240080296993256	115.217819213867	11637
True	False	False	False	False	-2645.84399414063	-2138.41259765625	107.586769104004	0.779021024703979	0.963940918445587	0.834679305553436	54.5360832214355	5290
True	False	False	False	False	-2642.91137695313	-2023.83203125	137.533599853516	0.628333866596222	0.946075320243835	0.381986886262894	68.370964050293	8478
True	False	False	False	False	-2638.94140625	-2175.95141601563	149.734161376953	0.788483679294586	0.949556469917297	1	63.7185173034668	8602
True	False	False	False	False	-2619.20849609375	-2153.5634765625	200.754699707031	0.717983305454254	0.934865236282349	0.546818435192108	106.928176879883	19354
True	False	False	False	False	-2636.49438476563	-2098.9736328125	271.739776611328	0.585298717021942	0.940906822681427	0.329122722148895	89.0285720825195	21812
True	False	False	False	False	-2630.86987304688	-1961.24243164063	296.140899658203	0.540759742259979	0.874305665493011	0.283609002828598	100.445693969727	26819
True	False	False	False	False	-2621.61108398438	-2092.30346679688	27.7285480499268	0.81305855512619	0.950671494007111	1	48.9199981689453	1223
True	False	False	False	False	-2621.2421875	-2044.42309570313	119.787330627441	0.75546407699585	0.951038718223572	0.673323512077332	67.5555572509766	7296
True	False	False	False	False	-2619.14404296875	-1915.25573730469	248.447799682617	0.446998000144958	0.863487839698792	0.207435861229897	82.8080368041992	18549
True	False	False	False	False	-2617.42260742188	-2118.39721679688	89.8404998779297	0.744702398777008	0.953889608383179	0.629155278205872	47.2098770141602	3824
True	False	False	False	False	-2614.15869140625	-2289.66577148438	130.878753662109	0.674995541572571	0.966319501399994	0.454624444246292	85.898307800293	10136
True	False	False	False	False	-2612.810546875	-2252.54833984375	131.987884521484	0.832409501075745	0.966347217559814	1	53.3109245300293	6344
True	False	False	False	False	-2612.798828125	-2202.26245117188	154.17073059082	0.803418695926666	0.956846177577972	1	71.9856109619141	10006
True	False	False	False	False	-2608.72412109375	-2000.28747558594	211.846115112305	0.692555069923401	0.937140107154846	0.488295674324036	107.073295593262	20451
True	False	False	False	False	-2607.02026367188	-2219.15283203125	195.208984375	0.781058788299561	0.966288268566132	0.86162406206131	95.6931838989258	16842
True	False	False	False	False	-2600.8466796875	-2347.14990234375	338.288299560547	0.320013761520386	0.962338984012604	0.130090355873108	146.163940429688	44580
True	False	False	False	False	-2574.09643554688	-2359.80517578125	125.333038330078	0.777794301509857	0.970180511474609	0.820838987827301	152.778762817383	17264
True	False	False	False	False	-2593.2568359375	-2123.50854492188	159.716445922852	0.683444023132324	0.943119823932648	0.470269948244095	59.875	8622
True	False	False	False	False	-2600.54833984375	-1962.92150878906	144.188446044922	0.740460157394409	0.950679004192352	0.613943874835968	83.9307708740234	10911
True	False	False	False	False	-2599.60717773438	-2107.5625	63.2210922241211	0.746769428253174	0.949028789997101	0.63696414232254	56.6140365600586	3227
True	False	False	False	False	-2580.9931640625	-2101.1513671875	149.734161376953	0.479904174804688	0.905782461166382	0.231775715947151	54.3481483459473	7337
True	False	False	False	False	-2596.74658203125	-2043.58654785156	251.77522277832	0.487087905406952	0.877620875835419	0.237397328019142	89.0044021606445	20204
True	False	False	False	False	-2592.84545898438	-2078.29321289063	147.515884399414	0.706804156303406	0.958144426345825	0.51936799287796	61.8270683288574	8223
True	False	False	False	False	-2582.03271484375	-1941.15600585938	160.825576782227	0.71089643239975	0.955545246601105	0.529062271118164	82.2482757568359	11926
True	False	False	False	False	-2583.56176757813	-1905.58435058594	154.17073059082	0.51418799161911	0.921804785728455	0.259734958410263	73.3309326171875	10193
True	False	False	False	False	-2580.14428710938	-2332.36987304688	122.005615234375	0.748618364334106	0.965338468551636	0.64419424533844	106.618179321289	11728
True	False	False	False	False	-2567.73803710938	-2319.2373046875	109.805053710938	0.732440412044525	0.969084560871124	0.587718963623047	60.8282814025879	6022
True	False	False	False	False	-2578.85229492188	-2165.59643554688	178.571853637695	0.747022986412048	0.961392283439636	0.637941479682922	57.2795028686523	9222
True	False	False	False	False	-2578.80590820313	-2256.46826171875	167.480438232422	0.635865807533264	0.929426550865173	0.392430305480957	55.9668884277344	8451
True	False	False	False	False	-2575.17602539063	-2223.15795898438	117.569046020508	0.676157176494598	0.949292719364166	0.456719785928726	51.5	5459
True	False	False	False	False	-2569.56982421875	-2206.42651367188	148.625015258789	0.569324612617493	0.938188910484314	0.311894774436951	54.0671653747559	7245
True	False	False	False	False	-2568.50390625	-1976.29040527344	137.533599853516	0.699044167995453	0.954157054424286	0.501968204975128	76.120964050293	9439
True	False	False	False	False	-2565.83569335938	-1903.00439453125	76.5307922363281	0.797638714313507	0.956738173961639	1	73.9130401611328	5100
True	False	False	False	False	-2560.74169921875	-2377.24926757813	97.6044921875	0.68626457452774	0.948376715183258	0.475714534521103	135.965911865234	11965
True	False	False	False	False	-2548.37182617188	-2369.59936523438	69.8759460449219	0.739117622375488	0.943260431289673	0.609337687492371	68.7460327148438	4331
True	False	False	False	False	-2557.82153320313	-2309.89599609375	9.98227787017822	0.754574596881866	0.933233201503754	0.669301986694336	56.7777786254883	511
True	False	False	False	False	-2556.78857421875	-2297.302734375	63.2210922241211	0.730492413043976	0.940603911876678	0.581776022911072	133.122802734375	7588
True	False	False	False	False	-2542.24536132813	-2291.90112304688	99.8227767944336	0.81229829788208	0.965853691101074	1	67.4777755737305	6073
True	False	False	False	False	-2550.69921875	-2071.8115234375	147.515884399414	0.724145829677582	0.950527250766754	0.563397824764252	68.96240234375	9172
True	False	False	False	False	-2550.458984375	-1981.12841796875	161.934722900391	0.786957621574402	0.959693908691406	1	77.9794540405273	11385
True	False	False	False	False	-2546.81884765625	-2103.41625976563	276.176330566406	0.590894281864166	0.917167007923126	0.335430443286896	95.4377517700195	23764
True	False	False	False	False	-2543.1337890625	-1959.31286621094	45.4748191833496	0.819687008857727	0.961324214935303	1	72.2682952880859	2963
True	False	False	False	False	-2541.11401367188	-2324.59228515625	134.206176757813	0.717288434505463	0.956361055374146	0.545018911361694	56.3719024658203	6821
True	False	False	False	False	-2540.34814453125	-2175.97534179688	253.993499755859	0.617168843746185	0.926603376865387	0.367228388786316	80.1222686767578	18348
True	False	False	False	False	-2537.88012695313	-2420.42016601563	39.9291114807129	0.674418985843658	0.922262132167816	0.453590780496597	147.527770996094	5311
True	False	False	False	False	-2537.78344726563	-2406.03002929688	117.569046020508	0.395399868488312	0.876570045948029	0.173246905207634	134.660369873047	14274
True	False	False	False	False	-2528.9580078125	-2264.59448242188	136.424453735352	0.784597456455231	0.961592078208923	0.938117504119873	81.0975646972656	9975
True	False	False	False	False	-2537.65747070313	-2040.20666503906	188.554138183594	0.757289707660675	0.936786890029907	0.681832194328308	68.2117614746094	11596
True	False	False	False	False	-2536.13500976563	-2229.275390625	187.44499206543	0.809715926647186	0.956563711166382	1	67.55029296875	11416
True	False	False	False	False	-2534.314453125	-1950.2236328125	74.3125076293945	0.461170077323914	0.911847591400146	0.217648074030876	74.1044769287109	4965
True	False	False	False	False	-2535.95654296875	-1933.46569824219	118.678184509277	0.582583487033844	0.946814596652985	0.32611483335495	82.233642578125	8799
True	False	False	False	False	-2529.25830078125	-1913.44934082031	137.533599853516	0.706285059452057	0.956667959690094	0.518165111541748	71.6612930297852	8886
True	False	False	False	False	-2524.21215820313	-2398.93505859375	69.8759460449219	0.739117622375488	0.947912156581879	0.609337687492371	80.5873031616211	5077
True	False	False	False	False	-2521.16455078125	-2348.91284179688	167.480438232422	0.664043366909027	0.960745334625244	0.435665279626846	76.7549667358398	11590
True	False	False	False	False	-2519.67309570313	-2198.82543945313	191.881561279297	0.627288103103638	0.945625722408295	0.380568981170654	76.0289001464844	13153
True	False	False	False	False	-2519.29833984375	-2071.52954101563	135.315322875977	0.68776923418045	0.953436970710754	0.478667497634888	54.467212677002	6645
True	False	False	False	False	-2524.01098632813	-2010.8125	123.114753723145	0.589889168739319	0.934001445770264	0.334286361932755	65.9189224243164	7317
True	False	False	False	False	-2523.66015625	-1971.99963378906	100.931915283203	0.847731947898865	0.973599314689636	1	77.8791198730469	7087
True	False	False	False	False	-2518.59716796875	-2161.55249023438	148.625015258789	0.635982632637024	0.957936882972717	0.392595559358597	67.276123046875	9015
True	False	False	False	False	-2517.3310546875	-2292.3564453125	153.061584472656	0.514765858650208	0.929418504238129	0.260232180356979	53	7314
True	False	False	False	False	-2515.45361328125	-2033.90026855469	157.498153686523	0.451450854539871	0.867791354656219	0.210602670907974	65.2042236328125	9259
True	False	False	False	False	-2511.98046875	-2432.65844726563	279.503784179688	0.358520537614822	0.937035381793976	0.151253819465637	147.103179931641	37070
True	False	False	False	False	-2510.88745117188	-2408.38989257813	105.36848449707	0.831125557422638	0.978432357311249	1	73.1578979492188	6950
True	False	False	False	False	-2510.81201171875	-2363.1357421875	146.40673828125	0.610107243061066	0.967306137084961	0.358301550149918	61.8636360168457	8166
True	False	False	False	False	-2494.19116210938	-2286.8984375	126.442184448242	0.853435814380646	0.967362284660339	1	60.9736824035645	6951
True	False	False	False	False	-2498.958984375	-2212.78295898438	212.955261230469	0.777721881866455	0.950676620006561	0.820064544677734	78.6510391235352	15101
True	False	False	False	False	-2505.97631835938	-2137.5654296875	148.625015258789	0.744556486606598	0.950571656227112	0.628614366054535	85.2313461303711	11421
True	False	False	False	False	-2505.38598632813	-1980.7822265625	141.970169067383	0.633608758449554	0.959389567375183	0.389257103204727	68.0234375	8707
True	False	False	False	False	-2501.2421875	-2192.81396484375	105.36848449707	0.656984984874725	0.943377017974854	0.424144089221954	69.3263168334961	6586
True	False	False	False	False	-2501.17529296875	-2167.390625	194.099838256836	0.573178291320801	0.93680864572525	0.315950393676758	67.0114288330078	11727
True	False	False	False	False	-2491.15454101563	-2039.46166992188	140.861022949219	0.760854780673981	0.955559492111206	0.699559509754181	57.9055099487305	7354
True	False	False	False	False	-2495.90112304688	-1918.53356933594	136.424453735352	0.629384994506836	0.947694838047028	0.383419662714005	68.5853652954102	8436
True	False	False	False	False	-2486.240234375	-2091.83349609375	178.571853637695	0.764128386974335	0.956260919570923	0.717379927635193	83.9192581176758	13511
True	False	False	False	False	-2486.220703125	-2249.70532226563	220.719253540039	0.644623517990112	0.946534156799316	0.405118763446808	60.3065338134766	12001
True	False	False	False	False	-2484.17993164063	-2065.08422851563	120.896469116211	0.614482343196869	0.938034355640411	0.363796830177307	47.0825691223145	5132
True	False	False	False	False	-2484.72583007813	-1988.04406738281	110.914192199707	0.793351709842682	0.954925775527954	1	71.5299987792969	7153
True	False	False	False	False	-2482.47412109375	-1960.02722167969	98.7136306762695	0.8182532787323	0.963831067085266	1	69.1123580932617	6151
True	False	False	False	False	-2482.099609375	-2471.44360351563	349.379699707031	0.270573228597641	0.893941104412079	0.105200290679932	142.193649291992	44791
True	False	False	False	False	-2461.16235351563	-2470.88549804688	85.4039306640625	0.755021035671234	0.93525367975235	0.671310603618622	94.1298675537109	7248
True	False	False	False	False	-2480.0927734375	-2391.91918945313	185.226699829102	0.628182530403137	0.944567203521729	0.381781160831451	63.1437110900879	10545
True	False	False	False	False	-2478.025390625	-2011.75500488281	113.132476806641	0.733632326126099	0.957707405090332	0.591431677341461	54.1372566223145	5522
True	False	False	False	False	-2479.80883789063	-1918.65869140625	98.7136306762695	0.829100430011749	0.961875200271606	1	79.7865142822266	7101
True	False	False	False	False	-2472.68237304688	-2350.47583007813	183.008422851563	0.801252424716949	0.964735507965088	1	58.1333351135254	9592
True	False	False	False	False	-2469.435546875	-2298.87548828125	194.099838256836	0.715077757835388	0.943736135959625	0.539380967617035	57.394287109375	10044
True	False	False	False	False	-2470.55029296875	-2112.67602539063	126.442184448242	0.708366572856903	0.952517151832581	0.523024260997772	51.684211730957	5892
True	False	False	False	False	-2468.8798828125	-2417.63232421875	166.371292114258	0.770665466785431	0.946976244449615	0.759075462818146	72.3466644287109	10852
True	False	False	False	False	-2446.96655273438	-2381.70166015625	206.300399780273	0.630834400653839	0.922196328639984	0.385408341884613	74.8387069702148	13920
True	False	False	False	False	-2467.81298828125	-1976.43420410156	95.3862075805664	0.790671706199646	0.965536773204803	1	68.7790679931641	5915
True	False	False	False	False	-2463.93725585938	-1957.20385742188	78.7490768432617	0.832973837852478	0.956417441368103	1	73.1830978393555	5196
True	False	False	False	False	-2460.99658203125	-2262.05249023438	198.536407470703	0.631155371665955	0.942675173282623	0.385850697755814	57.9553070068359	10374
True	False	False	False	False	-2444.46850585938	-2226.79125976563	197.427261352539	0.733743011951447	0.954668939113617	0.59177953004837	59.5224723815918	10595
True	False	False	False	False	-2458.2216796875	-2081.15991210938	134.206176757813	0.706714987754822	0.96653026342392	0.51916092634201	56.735538482666	6865
True	False	False	False	False	-2459.060546875	-2031.90832519531	110.914192199707	0.793351709842682	0.952684998512268	1	60.9199981689453	6092
True	False	False	False	False	-2457.47778320313	-2049.26684570313	115.350761413574	0.748017251491547	0.946155846118927	0.641817271709442	59.6346168518066	6202
True	False	False	False	False	-2449.33642578125	-1986.63208007813	114.241622924805	0.841748654842377	0.967507779598236	1	71.9902877807617	7415
True	False	False	False	False	-2444.34448242188	-2142.685546875	166.371292114258	0.631654798984528	0.934991121292114	0.386540561914444	52.9466667175293	7942
True	False	False	False	False	-2443.47998046875	-2495.67236328125	173.026138305664	0.483143627643585	0.903325796127319	0.234296128153801	114.032051086426	17789
True	False	False	False	False	-2440.55688476563	-2458.23413085938	134.206176757813	0.706714987754822	0.9309002161026	0.51916092634201	65.3471069335938	7907
True	False	False	False	False	-2440.00439453125	-2177.35498046875	201.863830566406	0.743680894374847	0.935029327869415	0.625396072864532	83.6593399047852	15226
True	False	False	False	False	-2443.06420898438	-2016.3974609375	130.878753662109	0.560044407844543	0.950851202011108	0.302373439073563	53.3898315429688	6300
True	False	False	False	False	-2440.14599609375	-2114.89916992188	179.680999755859	0.751662850379944	0.948399066925049	0.656655788421631	62.9691352844238	10201
True	False	False	False	False	-2438.076171875	-2328.5087890625	273.958068847656	0.455738395452499	0.847433626651764	0.213687807321548	63.4655876159668	15676
True	False	False	False	False	-2431.97827148438	-2521.27954101563	67.6576614379883	0.781755030155182	0.955283284187317	0.872471511363983	145.016387939453	8846
True	False	False	False	False	-2422.87622070313	-2513.54418945313	107.586769104004	0.508289813995361	0.939478814601898	0.254712224006653	88.5567016601563	8590
True	False	False	False	False	-2431.73901367188	-2071.64794921875	169.698715209961	0.658331155776978	0.938356816768646	0.426302343606949	65.3464050292969	9998
True	False	False	False	False	-2430.56225585938	-2424.484375	356.034576416016	0.535772204399109	0.892787992954254	0.2789626121521	80.0498428344727	25696
True	False	False	False	False	-2429.828125	-2382.67041015625	46.5839614868164	0.786822140216827	0.948370218276978	1	45.0952377319336	1894
True	False	False	False	False	-2425.69677734375	-2039.05493164063	136.424453735352	0.776088893413544	0.952979803085327	0.803636133670807	53.3495941162109	6562
True	False	False	False	False	-2423.20263671875	-2007.36804199219	141.970169067383	0.838477969169617	0.96743381023407	1	53.8828125	6897
True	False	False	False	False	-2422.81103515625	-2256.42651367188	176.353576660156	0.805686175823212	0.968300402164459	1	57.9874229431152	9220
True	False	False	False	False	-2421.3369140625	-2543.91357421875	232.919815063477	0.310261636972427	0.932088375091553	0.124990105628967	147.771423339844	31032
True	False	False	False	False	-2407.44921875	-2540.451171875	79.8582229614258	0.776177406311035	0.960834741592407	0.804480254650116	138.45832824707	9969
True	False	False	False	False	-2405.16650390625	-2468.48681640625	151.952453613281	0.800164878368378	0.964607656002045	1	75.4233551025391	10333
True	False	False	False	False	-2410.64428710938	-2328.88110351563	198.536407470703	0.770204424858093	0.956703543663025	0.755791664123535	64.4692764282227	11540
True	False	False	False	False	-2415.3095703125	-2204.99267578125	136.424453735352	0.784597456455231	0.954732000827789	0.938117504119873	84	10332
True	False	False	False	False	-2412.82177734375	-2061.79663085938	120.896469116211	0.793161451816559	0.958349406719208	1	63.4220199584961	6913
True	False	False	False	False	-2412.79638671875	-2124.82983398438	129.769607543945	0.787340879440308	0.952045440673828	1	54.4786338806152	6374
True	False	False	False	False	-2411.56127929688	-2082.6533203125	125.333038330078	0.760423243045807	0.947917997837067	0.697327613830566	61.6106185913086	6962
True	False	False	False	False	-2408.02221679688	-2280.65234375	170.807861328125	0.76231050491333	0.964914262294769	0.707281649112701	61.4025955200195	9456
True	False	False	False	False	-2404.01635742188	-2367.40112304688	138.64274597168	0.756871342658997	0.955896198749542	0.679850697517395	62.5200004577637	7815
True	False	False	False	False	-2397.57641601563	-2222.47143554688	184.117568969727	0.795342266559601	0.947645664215088	1	82.5120468139648	13697
True	False	False	False	False	-2400.716796875	-2158.80493164063	244.01123046875	0.797707378864288	0.965242981910706	1	75.2636337280273	16558
True	False	False	False	False	-2397.36376953125	-2516.10595703125	119.787330627441	0.688914835453033	0.947039723396301	0.4809390604496	66.5833358764648	7191
True	False	False	False	False	-2387.0263671875	-2437.92431640625	398.181945800781	0.453486740589142	0.825770676136017	0.212063148617744	80.2646255493164	28815
True	False	False	False	False	-2387.75024414063	-2295.6005859375	163.043869018555	0.737673699855804	0.949984192848206	0.604486227035522	55.0544204711914	8093
True	False	False	False	False	-2391.95678710938	-2106.14477539063	115.350761413574	0.791780471801758	0.950545489788055	1	55.4326934814453	5765
True	False	False	False	False	-2388.18359375	-2249.63842773438	147.515884399414	0.724145829677582	0.969540894031525	0.563397824764252	56.7293243408203	7545
True	False	False	False	False	-2385.58911132813	-2193.236328125	125.333038330078	0.720809042453766	0.954732000827789	0.554278552532196	74.5929183959961	8429
True	False	False	False	False	-2384.84228515625	-2380.6953125	197.427261352539	0.691612005233765	0.936038315296173	0.486369162797928	61.4044952392578	10930
True	False	False	False	False	-2381.6171875	-2322.43896484375	200.754699707031	0.80324798822403	0.955335319042206	1	61.3259658813477	11100
True	False	False	False	False	-2380.37158203125	-2076.00805664063	191.881561279297	0.634665310382843	0.954819202423096	0.390737742185593	62.9595375061035	10892
True	False	False	False	False	-2378.40600585938	-2584.3564453125	419.255645751953	0.195274040102959	0.829820930957794	0.0713430643081665	144.505294799805	54623
True	False	False	False	False	-2354.56127929688	-2588.82739257813	63.2210922241211	0.71930193901062	0.950802743434906	0.550270855426788	103.947364807129	5925
True	False	False	False	False	-2374.51733398438	-2516.62768554688	230.701522827148	0.496906667947769	0.897153437137604	0.245277062058449	100.225959777832	20847
True	False	False	False	False	-2373.76440429688	-2134.71411132813	128.660461425781	0.768360316753387	0.952423274517059	0.743243813514709	61.5862083435059	7144
True	False	False	False	False	-2377.76977539063	-2114.81616210938	79.8582229614258	0.765261650085449	0.950422048568726	0.723958730697632	65.875	4743
True	False	False	False	False	-2370.70874023438	-2097.43310546875	104.259346008301	0.77779358625412	0.950061023235321	0.82083135843277	58	5452
True	False	False	False	False	-2373.58374023438	-2041.60119628906	167.480438232422	0.740312814712524	0.952995955944061	0.61343377828598	66.052978515625	9974
True	False	False	False	False	-2369.4794921875	-2478.80712890625	191.881561279297	0.51277232170105	0.893095910549164	0.258520811796188	62.9479751586914	10890
True	False	False	False	False	-2369.14331054688	-2581.17822265625	43.256534576416	0.764826476573944	0.947175443172455	0.721405208110809	108.435897827148	4229
True	False	False	False	False	-2358.16235351563	-2554.01953125	143.079315185547	0.612251937389374	0.91443395614624	0.360981106758118	96.5348815917969	12453
True	False	False	False	False	-2364.12475585938	-2466.07739257813	14.4188451766968	0.544970512390137	0.892505407333374	0.287595450878143	46.461540222168	604
True	False	False	False	False	-2364.98828125	-2213.14819335938	151.952453613281	0.543445944786072	0.920189917087555	0.286145210266113	73.7737197875977	10107
True	False	False	False	False	-2367.25244140625	-2160.44604492188	198.536407470703	0.530556321144104	0.931264817714691	0.274188250303268	62.4748611450195	11183
True	False	False	False	False	-2364.96728515625	-2195.68896484375	99.8227767944336	0.838416218757629	0.963592112064362	1	74.6777801513672	6721
True	False	False	False	False	-2360.91967773438	-2132.4208984375	17.7462711334229	0.762108087539673	0.949675559997559	0.706189274787903	45.8125	733
True	False	False	False	False	-2357.83471679688	-2383.8642578125	118.678184509277	0.612072229385376	0.957069575786591	0.360755562782288	56.5607490539551	6052
True	False	False	False	False	-2351.38891601563	-2354.96459960938	149.734161376953	0.5634725689888	0.941608250141144	0.305851370096207	65.1037063598633	8789
True	False	False	False	False	-2356.37744140625	-2291.7939453125	252.884368896484	0.663795053958893	0.928709626197815	0.435251176357269	83.8026351928711	19107
True	False	False	False	False	-2346.72216796875	-2221.11474609375	168.589569091797	0.705263912677765	0.962603986263275	0.515815854072571	66.440788269043	10099
True	False	False	False	False	-2350.32397460938	-2178.86767578125	143.079315185547	0.695325613021851	0.947561919689178	0.494042277336121	66.3100738525391	8554
True	False	False	False	False	-2347.337890625	-2101.9912109375	112.023338317871	0.765150249004364	0.969357550144196	0.723301768302917	45.4356422424316	4589
True	False	False	False	False	-2345.1787109375	-2520.37451171875	230.701522827148	0.566249370574951	0.896172523498535	0.308701932430267	95.1730804443359	19796
True	False	False	False	False	-2345.02026367188	-2247.25244140625	143.079315185547	0.662772297859192	0.958039104938507	0.433552443981171	56.2635650634766	7258
True	False	False	False	False	-2342.22216796875	-2621.40869140625	202.97297668457	0.370241641998291	0.970605254173279	0.158047750592232	149.513656616211	27361
True	False	False	False	False	-2329.31860351563	-2616.77075195313	70.9850845336914	0.778467297554016	0.955623149871826	0.828254580497742	105.796875	6771
True	False	False	False	False	-2301.96655273438	-2615.60913085938	119.787330627441	0.707465767860413	0.949143707752228	0.520909607410431	66.0277786254883	7131
True	False	False	False	False	-2320.35766601563	-2559.59814453125	146.40673828125	0.668871581554413	0.930706202983856	0.443852096796036	80.7045440673828	10653
True	False	False	False	False	-2338.50659179688	-2414.81225585938	56.5662384033203	0.705394387245178	0.944310307502747	0.516114771366119	46.9019622802734	2392
True	False	False	False	False	-2338.38525390625	-2374.41259765625	114.241622924805	0.640015423297882	0.942268550395966	0.398366034030914	57.8155326843262	5955
True	False	False	False	False	-2341.9443359375	-2132.904296875	108.695907592773	0.713117599487305	0.950133502483368	0.534489333629608	46.0714302062988	4515
True	False	False	False	False	-2338.51489257813	-2190.05859375	115.350761413574	0.756777882575989	0.962641417980194	0.679410755634308	76.0288467407227	7907
True	False	False	False	False	-2333.451171875	-2388.03857421875	90.9496383666992	0.753896296024323	0.953183054924011	0.666286945343018	58.2317085266113	4775
True	False	False	False	False	-2331.85717773438	-2294.71801757813	178.571853637695	0.778747916221619	0.957594156265259	0.831470906734467	75.3478240966797	12131
True	False	False	False	False	-2325.9931640625	-2252.8095703125	208.518692016602	0.499545812606812	0.949899613857269	0.24743515253067	60.0053176879883	11281
True	False	False	False	False	-2323.64208984375	-2438.96411132813	244.01123046875	0.534168243408203	0.888686895370483	0.277485370635986	83.3409118652344	18335
True	False	False	False	False	-2321.7568359375	-2133.63623046875	115.350761413574	0.577864706516266	0.966028809547424	0.320966809988022	46.230770111084	4808
True	False	False	False	False	-2320.24829101563	-2593.60595703125	123.114753723145	0.708051383495331	0.953899741172791	0.522282242774963	67.0270233154297	7440
True	False	False	False	False	-2320.0595703125	-2488.83154296875	154.17073059082	0.68147999048233	0.948227345943451	0.466546475887299	68.7266159057617	9553
True	False	False	False	False	-2316.04614257813	-2383.00854492188	109.805053710938	0.602095782756805	0.911171674728394	0.348524659872055	57.5151519775391	5694
True	False	False	False	False	-2319.95361328125	-2159.04809570313	175.244430541992	0.572898924350739	0.885023236274719	0.315654337406158	70.8037948608398	11187
True	False	False	False	False	-2318.27294921875	-2189.658203125	13.3097038269043	0.743378639221191	0.942608833312988	0.624296009540558	53	636
True	False	False	False	False	-2315.64892578125	-2480.50024414063	34.3833999633789	0.682015299797058	0.922177791595459	0.467555910348892	55.9354820251465	1734
True	False	False	False	False	-2301.63427734375	-2404.60205078125	208.518692016602	0.520743250846863	0.904638528823853	0.26543003320694	71.3936157226563	13422
True	False	False	False	False	-2302.96704101563	-2333.15405273438	143.079315185547	0.596241176128387	0.94197404384613	0.341600507497787	52.0232543945313	6711
True	False	False	False	False	-2314.28295898438	-2204.95971679688	423.692230224609	0.288224875926971	0.778438985347748	0.11381770670414	70.8324584960938	27058
True	False	False	False	False	-2301.61791992188	-2259.65698242188	214.064392089844	0.606948137283325	0.961816668510437	0.354403227567673	58.6373062133789	11317
True	False	False	False	False	-2301.5849609375	-2363.09912109375	113.132476806641	0.721733629703522	0.952323019504547	0.556770741939545	73.2647094726563	7473
True	False	False	False	False	-2300.91088867188	-2645.31274414063	171.917007446289	0.646950006484985	0.947579801082611	0.408595204353333	174.709671020508	27080
True	False	False	False	False	-2285.7822265625	-2592.50903320313	99.8227767944336	0.767598927021027	0.945332765579224	0.738312005996704	52.9111099243164	4762
True	False	False	False	False	-2293.16186523438	-2515.48828125	154.17073059082	0.746117413043976	0.952721297740936	0.634470880031586	90.5107879638672	12581
True	False	False	False	False	-2296.814453125	-2311.58349609375	118.678184509277	0.791627526283264	0.949084520339966	1	73.1588821411133	7828
True	False	False	False	False	-2293.97143554688	-2142.09252929688	104.259346008301	0.745750606060028	0.945690810680389	0.63308048248291	46.2659568786621	4349
True	False	False	False	False	-2293.43725585938	-2168.25390625	220.719253540039	0.600594282150269	0.93278980255127	0.346731573343277	65.7085418701172	13076
True	False	False	False	False	-2290.85009765625	-2467.97485351563	145.297592163086	0.793201148509979	0.962579786777496	1	69.5190811157227	9107
True	False	False	False	False	-2285.87109375	-2548.54833984375	108.695907592773	0.800887107849121	0.942499160766602	1	84.2653045654297	8258
True	False	False	False	False	-2282.59619140625	-2435.65600585938	146.40673828125	0.606794536113739	0.902833521366119	0.354215174913406	77.2727279663086	10200
True	False	False	False	False	-2283.52709960938	-2273.10107421875	187.44499206543	0.648789823055267	0.958914518356323	0.411377519369125	65.2662734985352	11030
True	False	False	False	False	-2283.0009765625	-2352.76684570313	153.061584472656	0.699274837970734	0.929954290390015	0.502468228340149	89.6739120483398	12375
True	False	False	False	False	-2275.435546875	-2667.89965820313	251.77522277832	0.338194161653519	0.843861997127533	0.13987098634243	147.819381713867	33555
True	False	False	False	False	-2253.65209960938	-2674.701171875	13.3097038269043	0.80851811170578	0.94014710187912	1	68	816
True	False	False	False	False	-2268.97509765625	-2194.44067382813	221.828384399414	0.686029553413391	0.955653190612793	0.475256383419037	65.0550003051758	13011
True	False	False	False	False	-2267.63793945313	-2635.81518554688	155.279876708984	0.63520485162735	0.930881917476654	0.391497045755386	80.4857177734375	11268
True	False	False	False	False	-2244.02099609375	-2612.38159179688	210.736968994141	0.461327135562897	0.845460832118988	0.217763468623161	58.315788269043	11080
True	False	False	False	False	-2267.27880859375	-2239.05078125	115.350761413574	0.801323413848877	0.951809823513031	1	49.605770111084	5159
True	False	False	False	False	-2266.072265625	-2578.14990234375	144.188446044922	0.674512386322021	0.936683714389801	0.453758031129837	54.5692291259766	7094
True	False	False	False	False	-2223.40673828125	-2577.0283203125	141.970169067383	0.838477969169617	0.963957905769348	1	63.3515625	8109
True	False	False	False	False	-2250.03662109375	-2532.22583007813	159.716445922852	0.820201992988586	0.960465252399445	1	79.8333358764648	11496
True	False	False	False	False	-2248.83227539063	-2488.8193359375	27.7285480499268	0.766682505607605	0.952098965644836	0.732549428939819	41.2000007629395	1030
True	False	False	False	False	-2264.2568359375	-2410.8525390625	154.17073059082	0.630667626857758	0.915140569210052	0.385178744792938	72.5323715209961	10082
True	False	False	False	False	-2261.4287109375	-2289.52587890625	145.297592163086	0.654749989509583	0.964744448661804	0.420599967241287	72.4122161865234	9486
True	False	False	False	False	-2259.09619140625	-2160.24584960938	125.333038330078	0.627872228622437	0.945495128631592	0.381360054016113	46.1769905090332	5218
True	False	False	False	False	-2255.046875	-2450.47729492188	160.825576782227	0.71089643239975	0.948285460472107	0.529062271118164	62.8206901550293	9109
True	False	False	False	False	-2244.67407226563	-2340.48461914063	178.571853637695	0.692753672599792	0.950869143009186	0.488703340291977	72.9130401611328	11739
True	False	False	False	False	-2249.74267578125	-2311.67822265625	12.2005615234375	0.681430399417877	0.931919693946838	0.46645313501358	38.0909080505371	419
True	False	False	False	False	-2245.89697265625	-2296.9755859375	21.0736961364746	0.698733150959015	0.947545111179352	0.501295566558838	47.0526313781738	894
True	False	False	False	False	-2247.044921875	-2223.24975585938	154.17073059082	0.775613307952881	0.957661509513855	0.799180150032043	57.2949638366699	7964
True	False	False	False	False	-2244.54809570313	-2249.42114257813	137.533599853516	0.652447938919067	0.940110206604004	0.416999101638794	53.1451606750488	6590
True	False	False	False	False	-2244.10107421875	-2199.57299804688	148.625015258789	0.491590470075607	0.892152726650238	0.240981936454773	55.6567153930664	7458
True	False	False	False	False	-2241.24389648438	-2164.35546875	9.98227787017822	0.606388568878174	0.928999543190002	0.353718668222427	38	342
True	False	False	False	False	-2232.04907226563	-2164.49169921875	79.8582229614258	0.561489224433899	0.89468789100647	0.303833693265915	41.5694427490234	2993
True	False	False	False	False	-2231.50903320313	-2487.330078125	218.500961303711	0.599054932594299	0.93674373626709	0.34490579366684	63.329948425293	12476
True	False	False	False	False	-2230.728515625	-2455.94775390625	179.680999755859	0.801911056041718	0.964395821094513	1	57.5802459716797	9328
True	False	False	False	False	-2231.15283203125	-2273.44555664063	157.498153686523	0.754633009433746	0.956847608089447	0.669563829898834	63.1830978393555	8972
True	False	False	False	False	-2227.53393554688	-2354.75927734375	124.223899841309	0.654149413108826	0.935452103614807	0.419655740261078	60.75	6804
True	False	False	False	False	-2225.57080078125	-2542.890625	268.412353515625	0.500601172447205	0.938731372356415	0.248303070664406	66.7644653320313	16157
True	False	False	False	False	-2224.662109375	-2308.818359375	147.515884399414	0.826427698135376	0.961511552333832	1	62.3007507324219	8286
True	False	False	False	False	-2222.69311523438	-2194.60620117188	136.424453735352	0.669698774814606	0.953696191310883	0.445281118154526	55.0975608825684	6777
True	False	False	False	False	-2221.85766601563	-2712.6298828125	92.0587844848633	0.739471137523651	0.948180556297302	0.610541462898254	135.313247680664	11231
True	False	False	False	False	-2204.14575195313	-2679.82592773438	191.881561279297	0.647563099861145	0.926238775253296	0.409519106149673	67.4104080200195	11662
True	False	False	False	False	-2215.04028320313	-2605.59204101563	165.262145996094	0.627443730831146	0.946498394012451	0.380779564380646	67.1476516723633	10005
True	False	False	False	False	-2220.25463867188	-2409.55053710938	327.196868896484	0.684384405612946	0.953169882297516	0.472072243690491	92.5661010742188	27307
True	False	False	False	False	-2219.48291015625	-2377.005859375	126.442184448242	0.62701404094696	0.945225358009338	0.38019871711731	63.9736824035645	7293
True	False	False	False	False	-2215.04516601563	-2253.56494140625	151.952453613281	0.780331075191498	0.958566606044769	0.851300001144409	50.8613128662109	6968
True	False	False	False	False	-2205.66552734375	-2211.98754882813	134.206176757813	0.73265141248703	0.955896198749542	0.588371932506561	57.9917373657227	7017
True	False	False	False	False	-2203.36572265625	-2649.27075195313	205.191253662109	0.657646477222443	0.950843274593353	0.425202399492264	66.1945953369141	12246
True	False	False	False	False	-2203.126953125	-2497.47216796875	186.335845947266	0.497952312231064	0.89172625541687	0.246130034327507	52.8273811340332	8875
True	False	False	False	False	-2203.029296875	-2396.47680664063	126.442184448242	0.727187871932983	0.941011905670166	0.572028160095215	61.4210510253906	7002
True	False	False	False	False	-2201.67846679688	-2748.13989257813	407.055084228516	0.150946542620659	0.940168917179108	0.0533068664371967	153.261581420898	56247
True	False	False	False	False	-2153.86303710938	-2755.947265625	126.442184448242	0.746769428253174	0.945735037326813	0.63696414232254	84.815788269043	9669
True	False	False	False	False	-2188.79809570313	-2665.8896484375	51.0205307006836	0.742634296417236	0.944354295730591	0.62160986661911	47.3695640563965	2179
True	False	False	False	False	-2194.5576171875	-2455.41650390625	197.427261352539	0.765901625156403	0.958353757858276	0.727778673171997	63.1685409545898	11244
True	False	False	False	False	-2191.95043945313	-2356.72241210938	143.079315185547	0.61806720495224	0.927184343338013	0.368385910987854	57.3875961303711	7403
True	False	False	False	False	-2192.19506835938	-2330.24072265625	255.102645874023	0.366783380508423	0.87435507774353	0.156025007367134	63.3086967468262	14561
True	False	False	False	False	-2191.3984375	-2297.59301757813	155.279876708984	0.615669310092926	0.937681317329407	0.365307509899139	68.4428558349609	9582
True	False	False	False	False	-2184.8994140625	-2747.103515625	141.970169067383	0.580758690834045	0.906359910964966	0.324112266302109	128.125	16400
True	False	False	False	False	-2169.55346679688	-2713.40625	192.990692138672	0.485455811023712	0.848245918750763	0.236109733581543	62.971263885498	10957
True	False	False	False	False	-2166.6123046875	-2623.03198242188	194.099838256836	0.595491886138916	0.945153057575226	0.340727210044861	62.1599998474121	10878
True	False	False	False	False	-2174.87084960938	-2571.17919921875	18.8554134368896	0.733056426048279	0.934281527996063	0.589630365371704	46.9411773681641	798
True	False	False	False	False	-2174.38525390625	-2488.48120117188	183.008422851563	0.593379080295563	0.933243632316589	0.338280022144318	61.5454559326172	10155
True	False	False	False	False	-2182.07006835938	-2384.888671875	184.117568969727	0.650525689125061	0.933032751083374	0.414030015468597	58.5722885131836	9723
True	False	False	False	False	-2173.00659179688	-2279.357421875	218.500961303711	0.772009372711182	0.964518785476685	0.769027650356293	68.9187850952148	13577
True	False	False	False	False	-2167.45751953125	-2528.84301757813	225.155807495117	0.572201490402222	0.883297324180603	0.314916551113129	61.339900970459	12452
True	False	False	False	False	-2162.22290039063	-2579.83813476563	257.320922851563	0.620834052562714	0.93242484331131	0.371983051300049	73.181037902832	16978
True	False	False	False	False	-2161.5068359375	-2670.373046875	144.188446044922	0.62285840511322	0.929425835609436	0.374646186828613	73.2461547851563	9522
True	False	False	False	False	-2155.7626953125	-2497.552734375	160.825576782227	0.491779506206512	0.90896737575531	0.241133511066437	57.5448265075684	8344
True	False	False	False	False	-2158.6533203125	-2360.24145507813	168.589569091797	0.656467795372009	0.959874868392944	0.423319727182388	60.9473686218262	9264
True	False	False	False	False	-2156.94018554688	-2440.29321289063	126.442184448242	0.611923635005951	0.931827306747437	0.360569208860397	59.7982444763184	6817
True	False	False	False	False	-2151.65234375	-2776.84106445313	13.3097038269043	0.470662444829941	0.921607375144958	0.224713116884232	101.583335876465	1219
True	False	False	False	False	-2130.5849609375	-2752.54760742188	163.043869018555	0.697682440280914	0.946609795093536	0.499036550521851	69.0680236816406	10153
True	False	False	False	False	-2147.92358398438	-2467.29248046875	149.734161376953	0.599107623100281	0.935744106769562	0.34496808052063	53.7629623413086	7258
True	False	False	False	False	-2149.83081054688	-2409.1142578125	159.716445922852	0.674418985843658	0.948741972446442	0.453590780496597	64.0208358764648	9219
True	False	False	False	False	-2147.94409179688	-2344.8271484375	154.17073059082	0.575070798397064	0.968594372272491	0.317964822053909	63.5899276733398	8839
True	False	False	False	False	-2143.70385742188	-2380.56567382813	168.589569091797	0.602947294712067	0.938129782676697	0.349546879529953	66.3947372436523	10092
True	False	False	False	False	-2140.52392578125	-2431.00244140625	137.533599853516	0.381128132343292	0.879745006561279	0.164518058300018	57.822582244873	7170
True	False	False	False	False	-2136.99243164063	-2697.94970703125	211.846115112305	0.678975522518158	0.929617881774902	0.461875826120377	72.8795776367188	13920
True	False	False	False	False	-2119.2802734375	-2648.49291992188	169.698715209961	0.625182271003723	0.932755053043365	0.377736806869507	75.6209182739258	11570
True	False	False	False	False	-2130.22534179688	-2392.65795898438	119.787330627441	0.80851811170578	0.9509596824646	1	73.2870407104492	7915
True	False	False	False	False	-2134.8359375	-2294.36059570313	181.899276733398	0.78575986623764	0.95597243309021	1	66.9634170532227	10982
True	False	False	False	False	-2132.15234375	-2337.7763671875	144.188446044922	0.759280562400818	0.957247018814087	0.691536962985992	64.9538497924805	8444
True	False	False	False	False	-2128.09765625	-2313.83666992188	127.551322937012	0.741653442382813	0.968278706073761	0.618118822574615	56.0086975097656	6441
True	False	False	False	False	-2124.724609375	-2605.59301757813	183.008422851563	0.783112943172455	0.96513694524765	0.897639095783234	59.7090911865234	9852
True	False	False	False	False	-2122.126953125	-2409.41284179688	118.678184509277	0.555175602436066	0.889241874217987	0.29751044511795	68.6728973388672	7348
True	False	False	False	False	-2117.18481445313	-2357.75268554688	88.7313537597656	0.745258808135986	0.951867997646332	0.631230175495148	60.9249992370605	4874
True	False	False	False	False	-2117.087890625	-2807.08862304688	66.5485153198242	0.757159888744354	0.95962381362915	0.681215405464172	133.550003051758	8013
True	False	False	False	False	-2073.74829101563	-2783.44067382813	131.987884521484	0.79188197851181	0.958718836307526	1	69.5210113525391	8273
True	False	False	False	False	-2107.56518554688	-2719.64038085938	149.734161376953	0.56848931312561	0.904007136821747	0.311023741960526	81.7407379150391	11035
True	False	False	False	False	-2109.50366210938	-2586.845703125	124.223899841309	0.695939123630524	0.950534105300903	0.495332807302475	55.9910697937012	6271
True	False	False	False	False	-2114.67211914063	-2567.5625	177.462707519531	0.76659494638443	0.941642820835114	0.732008516788483	55.5625	8890
True	False	False	False	False	-2114.01904296875	-2529.8056640625	175.244430541992	0.774631977081299	0.954815566539764	0.790380477905273	59.3607597351074	9379
True	False	False	False	False	-2110.31201171875	-2379.39599609375	108.695907592773	0.685513734817505	0.950491905212402	0.474253714084625	53.2755088806152	5221
True	False	False	False	False	-2108.40649414063	-2683.18823242188	183.008422851563	0.719067633152008	0.955252528190613	0.549653828144073	86.6848449707031	14303
True	False	False	False	False	-2105.34326171875	-2506.12890625	183.008422851563	0.555176258087158	0.89579302072525	0.297511100769043	67.4000015258789	11121
True	False	False	False	False	-2102.80297851563	-2442.6357421875	214.064392089844	0.625187635421753	0.938762366771698	0.377744019031525	58.8704681396484	11362
True	False	False	False	False	-2099.24389648438	-2768.21923828125	99.8227767944336	0.654903948307037	0.942706406116486	0.420842528343201	137.188888549805	12347
True	False	False	False	False	-2063.94262695313	-2766.38500976563	17.7462711334229	0.785398185253143	0.948912382125854	1	40	640
True	False	False	False	False	-2074.1015625	-2672.2451171875	211.846115112305	0.720965385437012	0.956809043884277	0.55469810962677	71.3298416137695	13624
True	False	False	False	False	-2092.7294921875	-2631.3310546875	151.952453613281	0.621593296527863	0.931639790534973	0.372978746891022	79.0875930786133	10835
True	False	False	False	False	-2083.38598632813	-2574.22534179688	137.533599853516	0.778886377811432	0.968110144138336	0.833087623119354	59.3548393249512	7360
True	False	False	False	False	-2073.2666015625	-2510.08325195313	202.97297668457	0.70253574848175	0.948727309703827	0.509646594524384	78.2459030151367	14319
True	False	False	False	False	-2083.32153320313	-2381.39916992188	234.028945922852	0.559025228023529	0.937010526657104	0.301348179578781	72.890998840332	15380
True	False	False	False	False	-2083.05834960938	-2483.53173828125	151.952453613281	0.656396925449371	0.941537737846375	0.423206925392151	52.9562034606934	7255
True	False	False	False	False	-2071.41918945313	-2459.11645507813	114.241622924805	0.617071211338043	0.935287714004517	0.367102921009064	46.0388336181641	4742
True	False	False	False	False	-2079.4462890625	-2419.17749023438	219.610107421875	0.435366153717041	0.886863589286804	0.199336558580399	58.6515159606934	11613
True	False	False	False	False	-2077.75659179688	-2346.70483398438	157.498153686523	0.667640328407288	0.966520369052887	0.441739678382874	57.1760559082031	8119
True	False	False	False	False	-2071.02807617188	-2551.36767578125	147.515884399414	0.77680242061615	0.957247018814087	0.810584485530853	61.6992492675781	8206
True	False	False	False	False	-2070.27856445313	-2720.64990234375	166.371292114258	0.680576622486115	0.957234621047974	0.464851796627045	66.6266632080078	9994
True	False	False	False	False	-2049.61547851563	-2684.0244140625	119.787330627441	0.785884737968445	0.960495412349701	1	68.6111145019531	7410
True	False	False	False	False	-2060.677734375	-2633.63037109375	134.206176757813	0.743814587593079	0.938633501529694	0.625884413719177	66.6033020019531	8059
True	False	False	False	False	-2052.46484375	-2602.61767578125	177.462707519531	0.76659494638443	0.954764902591705	0.732008516788483	73.2375030517578	11718
True	False	False	False	False	-2052.44897460938	-2519.70825195313	189.663269042969	0.549632012844086	0.939807891845703	0.292078942060471	65.8479537963867	11260
True	False	False	False	False	-2052.33618164063	-2367.41455078125	200.754699707031	0.579908430576324	0.953749716281891	0.323184281587601	63.4530372619629	11485
True	False	False	False	False	-2051.86303710938	-2434.37719726563	209.627822875977	0.710937082767487	0.961512982845306	0.529160618782043	59.3968238830566	11226
True	False	False	False	False	-2049.60961914063	-2666.7060546875	90.9496383666992	0.815059661865234	0.958110809326172	1	58.7073173522949	4814
True	False	False	False	False	-2049.54077148438	-2851.345703125	123.114753723145	0.73864620923996	0.932648479938507	0.607742309570313	111.054054260254	12327
True	False	False	False	False	-2031.81579589844	-2836.38427734375	119.787330627441	0.637438416481018	0.909748554229736	0.394664078950882	91.3888854980469	9870
True	False	False	False	False	-2047.54638671875	-2807.833984375	246.229507446289	0.789175748825073	0.950221955776215	1	82.0540542602539	18216
True	False	False	False	False	-2029.16979980469	-2783.25756835938	146.40673828125	0.701489865779877	0.947232782840729	0.507321655750275	55.6666679382324	7348
True	False	False	False	False	-2036.54931640625	-2742.884765625	219.610107421875	0.785418212413788	0.947881102561951	1	81.3484878540039	16107
True	False	False	False	False	-2021.43530273438	-2745.32592773438	13.3097038269043	0.769369602203369	0.941614151000977	0.75	53.8333320617676	646
True	False	False	False	False	-2025.92065429688	-2659.05249023438	217.391815185547	0.777484655380249	0.95889276266098	0.817557096481323	63.1122436523438	12370
True	False	False	False	False	-2035.20007324219	-2419.89306640625	63.2210922241211	0.71930193901062	0.943979978561401	0.550270855426788	43.9824562072754	2507
True	False	False	False	False	-2028.51916503906	-2586.17114257813	216.282684326172	0.536262035369873	0.962201356887817	0.279415369033813	67.1179504394531	13088
True	False	False	False	False	-2021.54345703125	-2567.79858398438	61.0028076171875	0.760719418525696	0.947627902030945	0.698856711387634	58.472728729248	3216
True	False	False	False	False	-2026.2763671875	-2556.32641601563	82.0765075683594	0.797737896442413	0.958222687244415	1	64.5	4773
True	False	False	False	False	-2024.82348632813	-2537.30151367188	166.371292114258	0.645422697067261	0.938356816768646	0.406307727098465	79.4933319091797	11924
True	False	False	False	False	-2025.07116699219	-2393.77661132813	83.1856460571289	0.628380537033081	0.94256055355072	0.382050335407257	36.2799987792969	2721
True	False	False	False	False	-2016.38122558594	-2723.27905273438	139.751892089844	0.774550676345825	0.962295830249786	0.789673984050751	83.6587295532227	10541
True	False	False	False	False	-2015.07165527344	-2620.93994140625	170.807861328125	0.63712877035141	0.954058945178986	0.394222766160965	70.5779190063477	10869
True	False	False	False	False	-2010.73168945313	-2452.4013671875	212.955261230469	0.784542441368103	0.952788174152374	0.936093747615814	81.9583358764648	15736
True	False	False	False	False	-2010.68591308594	-2581.20971679688	46.5839614868164	0.786822140216827	0.954248368740082	1	51.9047622680664	2180
True	False	False	False	False	-2007.91284179688	-2549.9716796875	116.459907531738	0.537279844284058	0.921330451965332	0.280358642339706	60.3047637939453	6332
True	False	False	False	False	-2006.21081542969	-2887.66967773438	90.9496383666992	0.678500771522522	0.95396763086319	0.460999995470047	123.182929992676	10101
True	False	False	False	False	-1909.32470703125	-2956.30810546875	104.259346008301	0.733055353164673	0.95596182346344	0.589626967906952	149.319152832031	14036
True	False	False	False	False	-1960.12072753906	-2934.57788085938	55.4570960998535	0.421103179454803	0.936084926128387	0.189729660749435	107.76000213623	5388
True	False	False	False	False	-1963.16198730469	-2914.72192382813	156.389007568359	0.675561785697937	0.941619038581848	0.455643743276596	119.879432678223	16903
True	False	False	False	False	-1993.0625	-2911.09643554688	106.477630615234	0.314429223537445	0.938395261764526	0.127157598733902	108.197914123535	10387
True	False	False	False	False	-1978.61999511719	-2902.0244140625	102.041061401367	0.761244773864746	0.934998273849487	0.701598525047302	108.065216064453	9942
True	False	False	False	False	-1944.67858886719	-2896.16430664063	143.079315185547	0.753439962863922	0.96653026342392	0.664282858371735	80.5193786621094	10387
True	False	False	False	False	-1969.1708984375	-2868.98852539063	139.751892089844	0.754863798618317	0.953376054763794	0.67060112953186	82.5317459106445	10399
True	False	False	False	False	-1938.33312988281	-2933.34008789063	149.734161376953	0.646814525127411	0.91820877790451	0.408391445875168	130.859252929688	17666
True	False	False	False	False	-1938.28845214844	-2880.568359375	133.097030639648	0.753760993480682	0.955079317092896	0.665690898895264	82.3166656494141	9878
True	False	False	False	False	-1930.61083984375	-2955.18115234375	41.0382537841797	0.398868948221207	0.917602121829987	0.175412744283676	109.135131835938	4038
True	False	False	False	False	-1925.17639160156	-2879.99487304688	13.3097038269043	0.743378639221191	0.931919693946838	0.624296009540558	62.0833320617676	745
True	False	False	False	False	-1918.07507324219	-2863.630859375	153.061584472656	0.777968525886536	0.951485753059387	0.822720050811768	82.2318878173828	11348
True	False	False	False	False	-2000.16235351563	-2852.21533203125	201.863830566406	0.800370097160339	0.954358398914337	1	85.6977996826172	15597
True	False	False	False	False	-2004.97692871094	-2634.38598632813	133.097030639648	0.816674590110779	0.968881368637085	1	94.875	11385
True	False	False	False	False	-2004.44799804688	-2679.28198242188	108.695907592773	0.78705221414566	0.946846663951874	1	111.479591369629	10925
True	False	False	False	False	-1951.75720214844	-2828.13720703125	68.7667999267578	0.794570684432983	0.957297146320343	1	75.7741928100586	4698
True	False	False	False	False	-1986.92846679688	-2792.822265625	201.863830566406	0.641733407974243	0.923747301101685	0.400863260030746	89.8956069946289	16361
True	False	False	False	False	-1994.07861328125	-2715.11889648438	138.64274597168	0.797355175018311	0.958162069320679	1	71.2959976196289	8912
True	False	False	False	False	-1992.80261230469	-2570.29248046875	113.132476806641	0.668162107467651	0.942191898822784	0.442632764577866	69.9019622802734	7130
True	False	False	False	False	-1986.1669921875	-2524.19482421875	166.371292114258	0.631654798984528	0.953226566314697	0.386540561914444	70.6333312988281	10595
True	False	False	False	False	-1984.02526855469	-2750.619140625	175.244430541992	0.726314723491669	0.946249663829803	0.569518506526947	71.9303817749023	11365
True	False	False	False	False	-1978.93884277344	-2626.34375	93.1679229736328	0.621464610099792	0.947483003139496	0.372809708118439	64.3095245361328	5402
True	False	False	False	False	-1976.07849121094	-2496.95068359375	166.371292114258	0.459596127271652	0.861658811569214	0.21649444103241	67.9599990844727	10194
True	False	False	False	False	-1971.67590332031	-2533.65478515625	37.7108268737793	0.802700221538544	0.957971453666687	1	58.5	1989
True	False	False	False	False	-1965.3603515625	-2823.4931640625	82.0765075683594	0.631136894226074	0.954907953739166	0.385825216770172	66.2837829589844	4905
True	False	False	False	False	-1936.50219726563	-2771.85546875	232.919815063477	0.501684606075287	0.88191682100296	0.249196976423264	108.166664123535	22715
True	False	False	False	False	-1964.15441894531	-2717.50561523438	242.902084350586	0.688713133335114	0.951704144477844	0.48053765296936	83.3835601806641	18261
True	False	False	False	False	-1963.63952636719	-2635.34057617188	92.0587844848633	0.695407807826996	0.948012411594391	0.494214832782745	67.638557434082	5614
True	False	False	False	False	-1964.76477050781	-2575.94482421875	204.082122802734	0.75847589969635	0.95809531211853	0.687557995319366	79.7445678710938	14673
True	False	False	False	False	-1961.91381835938	-2677.99365234375	187.44499206543	0.727176249027252	0.945180475711823	0.571994483470917	88.4023666381836	14940
True	False	False	False	False	-1961.17504882813	-2602.6455078125	116.459907531738	0.734479010105133	0.957675635814667	0.594105780124664	61.5523796081543	6463
True	False	False	False	False	-1954.96325683594	-2516.3427734375	160.825576782227	0.741957902908325	0.958183586597443	0.619196534156799	84.5103454589844	12254
True	False	False	False	False	-1953.16064453125	-2748.76708984375	195.208984375	0.565703094005585	0.960515022277832	0.308138757944107	97.863639831543	17224
True	False	False	False	False	-1938.90026855469	-2688.02392578125	131.987884521484	0.720541477203369	0.939669072628021	0.553562164306641	71.1512603759766	8467
True	False	False	False	False	-1950.83166503906	-2531.55297851563	14.4188451766968	0.742955923080444	0.934609174728394	0.622766435146332	59.0769233703613	768
True	False	False	False	False	-1948.10083007813	-2634.05444335938	93.1679229736328	0.808093369007111	0.964746832847595	1	68.8571395874023	5784
True	False	False	False	False	-1946.47021484375	-2550.9912109375	144.188446044922	0.732868850231171	0.946434617042542	0.589046716690063	71.6461563110352	9314
True	False	False	False	False	-1936.20349121094	-2843.45751953125	148.625015258789	0.737016499042511	0.947091102600098	0.602312028408051	81.5074615478516	10922
True	False	False	False	False	-1915.2421875	-2814.03100585938	188.554138183594	0.764256656169891	0.941761791706085	0.718113005161285	90.5529403686523	15394
True	False	False	False	False	-1921.052734375	-2794.57983398438	9.98227787017822	0.754574596881866	0.933233201503754	0.669301986694336	57.4444427490234	517
True	False	False	False	False	-1929.06433105469	-2707.34692382813	186.335845947266	0.779502213001251	0.954273283481598	0.840531468391418	86.1190490722656	14468
True	False	False	False	False	-1931.36853027344	-2652.20678710938	107.586769104004	0.779021024703979	0.958498001098633	0.834679305553436	72.6288681030273	7045
True	False	False	False	False	-1932.53149414063	-2619.51928710938	107.586769104004	0.678518652915955	0.955571591854095	0.461032927036285	68.1237106323242	6608
True	False	False	False	False	-1928.21008300781	-2580.82202148438	192.990692138672	0.538890957832336	0.89029324054718	0.281858593225479	83.6149444580078	14549
True	False	False	False	False	-1924.57336425781	-2520.1025390625	218.500961303711	0.756281673908234	0.963323354721069	0.677090227603912	89.5329971313477	17638
True	False	False	False	False	-1921.35192871094	-2668.291015625	104.259346008301	0.77779358625412	0.950731337070465	0.82083135843277	76.5638275146484	7197
True	False	False	False	False	-1905.10583496094	-2572.00659179688	134.206176757813	0.751862764358521	0.940285503864288	0.657500267028809	91.4628067016602	11067
True	False	False	False	False	-1919.73937988281	-2495.64111328125	133.097030639648	0.786073088645935	0.957602500915527	1	68.3583297729492	8203
True	False	False	False	False	-2000.923828125	-2487.39331054688	194.099838256836	0.588823318481445	0.946492910385132	0.333078444004059	69.2914276123047	12126
True	False	False	False	False	-1967.509765625	-2476.220703125	9.98227787017822	0.785398185253143	0.931883156299591	1	52.8888893127441	476
True	False	False	False	False	-1951.87548828125	-2460.85034179688	144.188446044922	0.667910039424896	0.935684382915497	0.442200928926468	64.1769256591797	8343
True	False	False	False	False	-1910.40734863281	-2458.17504882813	302.795745849609	0.748539328575134	0.942182719707489	0.643880188465118	100.402931213379	27410
True	False	False	False	False	-2916.20849609375	-1877.36633300781	72.0942230224609	0.710782587528229	0.945134520530701	0.528787314891815	114.95384979248	7472
True	False	False	False	False	-2941.89819335938	-1825.05541992188	278.394622802734	0.373950362205505	0.895710945129395	0.160234302282333	139.18327331543	34935
True	False	False	False	False	-2957.3515625	-1773.42529296875	78.7490768432617	0.832973837852478	0.961069166660309	1	99.6197204589844	7073
True	False	False	False	False	-2973.94580078125	-1767.16833496094	259.539215087891	0.267164021730423	0.913785755634308	0.103568203747272	125.508544921875	29369
True	False	False	False	False	-2993.6767578125	-1723.27014160156	139.751892089844	0.803734004497528	0.965022087097168	1	115.753967285156	14585
True	False	False	False	False	-3013.5576171875	-1683.63977050781	118.678184509277	0.664870381355286	0.92243355512619	0.437049388885498	117.663551330566	12590
True	False	False	False	False	-3032.75805664063	-1650.6669921875	113.132476806641	0.595743238925934	0.958043396472931	0.341019809246063	127.892158508301	13045
True	False	False	False	False	-3050.84912109375	-1592.74621582031	266.194061279297	0.507188379764557	0.906438529491425	0.253784626722336	133.362503051758	32007
True	False	False	False	False	-3082.53662109375	-1539.88513183594	58.7845230102539	0.74500298500061	0.953168272972107	0.630273818969727	131.867919921875	6989
True	False	False	False	False	-3099.01708984375	-1490.45300292969	122.005615234375	0.823490679264069	0.956214725971222	1	116.463638305664	12811
True	False	False	False	False	-3129.38012695313	-1449.96166992188	145.297592163086	0.362858325242996	0.927550971508026	0.153747841715813	112.190841674805	14697
True	False	False	False	False	-3148.4931640625	-1399.181640625	86.513069152832	0.300496280193329	0.884659886360168	0.119980320334435	113.269233703613	8835
True	False	False	False	False	-3161.20434570313	-1331.14599609375	119.787330627441	0.647026121616364	0.94535094499588	0.408709734678268	149.25	16119
True	False	False	False	False	-3192.87646484375	-1273.01489257813	32.1651153564453	0.335239470005035	0.896130323410034	0.13825649023056	114.310348510742	3315
True	False	False	False	False	-3194.88159179688	-1221.42004394531	128.660461425781	0.713078439235687	0.94545990228653	0.534392535686493	147.146545410156	17069
True	False	False	False	False	-3206.1337890625	-1192.17993164063	74.3125076293945	0.635982632637024	0.93037873506546	0.392595559358597	138.895523071289	9306
True	False	False	False	False	-3216.28515625	-1160.83178710938	19.9645557403564	0.798721373081207	0.951427280902863	1	101.666664123535	1830
True	False	False	False	False	-3249.8203125	-1076.38293457031	225.155807495117	0.14829982817173	0.915999472141266	0.0522690191864967	108.320198059082	21989
True	False	False	False	False	-3246.4150390625	-1039.20556640625	49.9113883972168	0.726490080356598	0.957528114318848	0.570020496845245	96.4000015258789	4338
True	False	False	False	False	-3257.443359375	-992.371948242188	161.934722900391	0.476646393537521	0.938943862915039	0.229264765977859	128.684936523438	18788
True	False	False	False	False	-3269.79467773438	-945.041259765625	51.0205307006836	0.672707319259644	0.952232420444489	0.450546443462372	126.239128112793	5807
True	False	False	False	False	-3280.76586914063	-878.002136230469	263.975769042969	0.327257335186005	0.907247364521027	0.133943781256676	131.277313232422	31244
True	False	False	False	False	-3287.96337890625	-808.843627929688	214.064392089844	0.364257395267487	0.812154054641724	0.154557272791862	117.756477355957	22727
True	False	False	False	False	-3301.31860351563	-757.046630859375	89.8404998779297	0.744702398777008	0.951477408409119	0.629155278205872	140.925918579102	11415
True	False	False	False	False	-3309.64282226563	-708.265197753906	112.023338317871	0.581270515918732	0.957001984119415	0.32467246055603	118.801979064941	11999
True	False	False	False	False	-3317.70068359375	-644.104675292969	74.3125076293945	0.675146460533142	0.953511893749237	0.45489576458931	119.895523071289	8033
True	False	False	False	False	-3323.97290039063	-595.986511230469	41.0382537841797	0.662830352783203	0.940396845340729	0.433648645877838	101.837837219238	3768
True	False	False	False	False	-3325.84326171875	-545.512329101563	107.586769104004	0.642508149147034	0.943317651748657	0.401997298002243	129.092788696289	12522
True	False	False	False	False	-3329.22607421875	-484.629150390625	245.120376586914	0.425703078508377	0.920769333839417	0.192790254950523	120.701354980469	26675
True	False	False	False	False	-3336.0380859375	-423.584594726563	19.9645557403564	0.725530564785004	0.945084035396576	0.56728732585907	95.0555572509766	1711
True	False	False	False	False	-3334.98754882813	-366.982940673828	109.805053710938	0.74999874830246	0.952857196331024	0.649754703044891	135.747482299805	13439
True	False	False	False	False	-3336.61572265625	-238.920028686523	194.099838256836	0.544414937496185	0.959150969982147	0.287066042423248	127.337142944336	22284
True	False	False	False	False	-3336.54541015625	-195.835647583008	239.574661254883	0.270438730716705	0.895609200000763	0.105135709047318	111.069442749023	23991
True	False	False	False	False	-3336.31005859375	-341.352569580078	210.736968994141	0.44543531537056	0.958209812641144	0.206333354115486	106.342102050781	20205
True	False	False	False	False	-3336.06591796875	-294.051239013672	147.515884399414	0.500289082527161	0.935365974903107	0.248046085238457	113.218048095703	15058
True	False	False	False	False	-3336.17163085938	-265.323333740234	94.2770690917969	0.791837513446808	0.971882343292236	1	128.141174316406	10892
True	False	False	False	False	-3334.73388671875	-408.570526123047	112.023338317871	0.669003367424011	0.955918490886688	0.444079250097275	91.722770690918	9264
True	False	False	False	False	-3333.4677734375	-437.840209960938	119.787330627441	0.678384900093079	0.960476875305176	0.460786640644073	126.842590332031	13699
True	False	False	False	False	-3329.27807617188	-310.735534667969	78.7490768432617	0.803937435150146	0.955290913581848	1	96.1690139770508	6828
True	False	False	False	False	-3331.939453125	-151.383697509766	196.318130493164	0.622007250785828	0.936963617801666	0.373523145914078	96.3728790283203	17058
True	False	False	False	False	-3331.3427734375	-90.8939208984375	181.899276733398	0.539623618125916	0.953062415122986	0.282543480396271	126.646339416504	20770
True	False	False	False	False	-3329.10400390625	-516.771789550781	143.079315185547	0.590730488300323	0.950439512729645	0.33524364233017	121.651161193848	15693
True	False	False	False	False	-3325.56005859375	-387.661163330078	184.117568969727	0.56300276517868	0.950949370861053	0.305372029542923	89.5542144775391	14866
True	False	False	False	False	-3327.61181640625	-16.6512126922607	77.6399383544922	0.631787538528442	0.947732031345367	0.386724293231964	101.15714263916	7081
True	False	False	False	False	-3325.74975585938	-52.8343925476074	270.630645751953	0.377843081951141	0.869467735290527	0.162548929452896	115.577865600586	28201
True	False	False	False	False	-3323.25170898438	-567.995178222656	114.241622924805	0.762033998966217	0.960166454315186	0.705790936946869	108.90291595459	11217
True	False	False	False	False	-3323.00610351563	-442.095581054688	75.4216537475586	0.605831742286682	0.94236946105957	0.35303920507431	92.279411315918	6275
True	False	False	False	False	-3322.89404296875	-277.083465576172	76.5307922363281	0.729107260704041	0.959395825862885	0.577640473842621	82.898551940918	5720
True	False	False	False	False	-3322.72924804688	-108.701530456543	105.36848449707	0.786068022251129	0.963398873806	1	94.8631591796875	9012
True	False	False	False	False	-3322.70849609375	26.9122714996338	179.680999755859	0.453896641731262	0.968115389347076	0.212358191609383	142.83332824707	23139
True	False	False	False	False	-3320.98950195313	-615.623718261719	98.7136306762695	0.494518846273422	0.923460423946381	0.243339344859123	114.202247619629	10164
True	False	False	False	False	-3316.44116210938	-306.512420654297	89.8404998779297	0.843989968299866	0.96769505739212	1	95.7530899047852	7756
True	False	False	False	False	-3318.00439453125	63.0909194946289	219.610107421875	0.461128920316696	0.935436487197876	0.217617824673653	144.797973632813	28670
True	False	False	False	False	-3314.86450195313	-213.436248779297	143.079315185547	0.792992413043976	0.970424890518188	1	81.2635650634766	10483
True	False	False	False	False	-3314.05908203125	-672.147766113281	118.678184509277	0.647881865501404	0.962579786777496	0.410000711679459	127.915885925293	13687
True	False	False	False	False	-3313.90600585938	-629.530334472656	89.8404998779297	0.789801955223083	0.956754624843597	1	99.5555572509766	8064
True	False	False	False	False	-3309.29345703125	-415.973114013672	144.188446044922	0.484924376010895	0.901814579963684	0.235691785812378	77.9923095703125	10139
True	False	False	False	False	-3309.20483398438	-330.759155273438	178.571853637695	0.605613052845001	0.949814081192017	0.352772802114487	82.9316787719727	13352
True	False	False	False	False	-3306.95385742188	-590.899719238281	134.206176757813	0.755234777927399	0.958614528179169	0.672279238700867	101.68595123291	12304
True	False	False	False	False	-3305.193359375	-253.932952880859	107.586769104004	0.697669982910156	0.953440308570862	0.499009877443314	85.7835083007813	8321
True	False	False	False	False	-3306.30883789063	-21.4295978546143	163.043869018555	0.74487966299057	0.946158885955811	0.629814207553864	93.0680236816406	13681
True	False	False	False	False	-3304.62377929688	-740.156005859375	122.005615234375	0.748618364334106	0.958860516548157	0.64419424533844	142.318176269531	15655
True	False	False	False	False	-3296.240234375	-687.860473632813	16.6371288299561	0.76893937587738	0.938069105148315	0.747088372707367	82.1333312988281	1232
True	False	False	False	False	-3302.54150390625	-461.892852783203	174.135284423828	0.795551776885986	0.961444437503815	1	93.4968185424805	14679
True	False	False	False	False	-3302.26782226563	-653.079772949219	88.7313537597656	0.83357036113739	0.963311195373535	1	84.7125015258789	6777
True	False	False	False	False	-3295.62084960938	-308.475799560547	131.987884521484	0.809868931770325	0.965338468551636	1	78.3781509399414	9327
True	False	False	False	False	-3297.6533203125	-194.92024230957	218.500961303711	0.668141841888428	0.965955853462219	0.442597985267639	85.8274078369141	16908
True	False	False	False	False	-3298.53759765625	1.97988748550415	183.008422851563	0.725610256195068	0.942888617515564	0.567513167858124	84.3393936157227	13916
True	False	False	False	False	-3299.64379882813	56.0046424865723	28.8376903533936	0.735885262489319	0.943764388561249	0.598617315292358	60.6538467407227	1577
True	False	False	False	False	-3295.85546875	31.2672843933105	166.371292114258	0.582819104194641	0.944822371006012	0.326374530792236	89.9333343505859	13490
True	False	False	False	False	-3294.68383789063	-89.4971466064453	170.807861328125	0.818404853343964	0.961812317371368	1	90.6948089599609	13967
True	False	False	False	False	-3294.02124023438	-230.911437988281	137.533599853516	0.665601193904877	0.940675258636475	0.438278526067734	78.9435501098633	9789
True	False	False	False	False	-3293.97631835938	-787.27685546875	205.191253662109	0.372386008501053	0.856799423694611	0.159309804439545	126.697296142578	23439
True	False	False	False	False	-3288.56396484375	-598.9814453125	169.698715209961	0.726159274578094	0.962178289890289	0.56907457113266	99.5751647949219	15235
True	False	False	False	False	-3292.56079101563	-274.834228515625	205.191253662109	0.772166132926941	0.941586017608643	0.770227909088135	77.6972961425781	14374
True	False	False	False	False	-3289.63500976563	-507.658294677734	165.262145996094	0.78077507019043	0.967764139175415	0.857489347457886	89.9530181884766	13403
True	False	False	False	False	-3289.51782226563	-431.929992675781	135.315322875977	0.671015024185181	0.945138275623322	0.447571516036987	78.8196716308594	9616
True	False	False	False	False	-3286.328125	-845.709655761719	190.772415161133	0.646990358829498	0.934833288192749	0.408655911684036	132.703491210938	22825
True	False	False	False	False	-3280.34399414063	-726.108947753906	177.462707519531	0.584962904453278	0.947367370128632	0.328748881816864	93.8625030517578	15018
True	False	False	False	False	-3284.59814453125	-119.429527282715	171.917007446289	0.767260611057281	0.96012270450592	0.736163318157196	74.8645172119141	11604
True	False	False	False	False	-3283.9443359375	-695.623596191406	189.663269042969	0.819298386573792	0.95830512046814	1	105.274856567383	18002
True	False	False	False	False	-3278.744140625	-647.6298828125	118.678184509277	0.664870381355286	0.951355516910553	0.437049388885498	75.7570114135742	8106
True	False	False	False	False	-3283.7109375	-51.1848335266113	194.099838256836	0.679955661296844	0.952801585197449	0.46369343996048	81.8571395874023	14325
True	False	False	False	False	-3282.74877929688	-554.060119628906	222.937530517578	0.632106602191925	0.948364019393921	0.387166231870651	96.8656692504883	19470
True	False	False	False	False	-3278.47436523438	-529.986633300781	177.462707519531	0.548823654651642	0.951281607151031	0.291296035051346	80.6312484741211	12901
True	False	False	False	False	-3281.76708984375	-369.520477294922	165.262145996094	0.791833221912384	0.949203670024872	1	138.255035400391	20600
True	False	False	False	False	-3275.93994140625	-164.620346069336	199.645553588867	0.806145071983337	0.975946545600891	1	110.22777557373	19841
True	False	False	False	False	-3276.86596679688	62.7881278991699	250.666076660156	0.751955151557922	0.946286380290985	0.657891392707825	86.8539810180664	19629
True	False	False	False	False	-3274.01220703125	-924.443237304688	68.7667999267578	0.624762415885925	0.953511893749237	0.377175748348236	136.612899780273	8470
True	False	False	False	False	-3263.5087890625	-598.116577148438	130.878753662109	0.752703249454498	0.953311264514923	0.661087512969971	77.2627105712891	9117
True	False	False	False	False	-3264.29272460938	-236.560516357422	133.097030639648	0.608065068721771	0.919516623020172	0.355774968862534	85.2249984741211	10227
True	False	False	False	False	-3260.529296875	-966.465026855469	155.279876708984	0.860611915588379	0.975186824798584	1	134.407150268555	18817
True	False	False	False	False	-3251.80737304688	-917.636779785156	103.150199890137	0.74689644575119	0.951460897922516	0.637453377246857	76.5268783569336	7117
True	False	False	False	False	-3256.62573242188	-819.390380859375	25.5102653503418	0.794671595096588	0.94915634393692	1	80.3043441772461	1847
True	False	False	False	False	-3259.3955078125	-787.415588378906	109.805053710938	0.785418212413788	0.962576270103455	1	80.6969680786133	7989
True	False	False	False	False	-3257.73266601563	-427.605316162109	125.333038330078	0.790439307689667	0.950491905212402	1	86.0707931518555	9726
True	False	False	False	False	-3256.08837890625	-894.531555175781	116.459907531738	0.60689902305603	0.945201516151428	0.354343086481094	73.8952407836914	7759
True	False	False	False	False	-3248.91625976563	-679.980651855469	210.736968994141	0.669941425323486	0.940611898899078	0.445701867341995	85.5578918457031	16256
True	False	False	False	False	-3255.41943359375	-192.089859008789	177.462707519531	0.732688963413239	0.961645185947418	0.588488280773163	81.1437530517578	12983
True	False	False	False	False	-3255.912109375	10.8315944671631	140.861022949219	0.841222047805786	0.96230936050415	1	83.1968536376953	10566
True	False	False	False	False	-3253.51123046875	-330.455078125	168.589569091797	0.442530035972595	0.846843302249908	0.204295635223389	92.4276351928711	14049
True	False	False	False	False	-3253.2646484375	-299.563415527344	149.734161376953	0.612518966197968	0.938338935375214	0.361316621303558	93.34814453125	12602
True	False	False	False	False	-3247.57397460938	-1023.22137451172	89.8404998779297	0.73106849193573	0.953613638877869	0.583517670631409	102.234565734863	8281
True	False	False	False	False	-3245.6923828125	-1006.04272460938	107.586769104004	0.7348473072052	0.949046909809113	0.595278739929199	125.247421264648	12149
True	False	False	False	False	-3244.6787109375	-49.8610725402832	135.315322875977	0.664254069328308	0.957634031772614	0.436017215251923	75.5081939697266	9212
True	False	False	False	False	-3245.50341796875	-23.0701560974121	206.300399780273	0.551304340362549	0.912450790405273	0.293705880641937	82.8978500366211	15419
True	False	False	False	False	-3244.44848632813	-948.677856445313	154.17073059082	0.815375745296478	0.967820048332214	1	97.7553939819336	13588
True	False	False	False	False	-3240.28295898438	-821.060424804688	321.651153564453	0.334829390048981	0.811042249202728	0.13803319633007	94.7758636474609	27485
True	False	False	False	False	-3243.9775390625	-713.180358886719	163.043869018555	0.711030662059784	0.960581004619598	0.529386937618256	82.3809509277344	12110
True	False	False	False	False	-3243.97192382813	-794.790344238281	43.256534576416	0.817455768585205	0.96039891242981	1	78.9230804443359	3078
True	False	False	False	False	-3240.826171875	-770.637756347656	155.279876708984	0.584341943264008	0.943960428237915	0.328058958053589	81.4714279174805	11406
True	False	False	False	False	-3243.93188476563	-646.267639160156	112.023338317871	0.801285207271576	0.951100528240204	1	91.4455413818359	9236
True	False	False	False	False	-3240.5517578125	-631.107666015625	145.297592163086	0.746155977249146	0.941485583782196	0.634617507457733	88.4198455810547	11583
True	False	False	False	False	-3238.95556640625	-455.493804931641	155.279876708984	0.838737607002258	0.970803201198578	1	84.9499969482422	11893
True	False	False	False	False	-3240.85229492188	-129.861419677734	126.442184448242	0.62701404094696	0.942463636398315	0.38019871711731	77.3245620727539	8815
True	False	False	False	False	-3236.171875	-530.955444335938	197.427261352539	0.782779574394226	0.961233973503113	0.890820920467377	79.4831466674805	14148
True	False	False	False	False	-3232.10375976563	-266.467437744141	181.899276733398	0.831022262573242	0.961444437503815	1	87.2987823486328	14317
True	False	False	False	False	-3234.06958007813	2.33757495880127	146.40673828125	0.708543181419373	0.957171022891998	0.523440957069397	80.3484878540039	10606
True	False	False	False	False	-3233.61767578125	-230.074172973633	136.424453735352	0.700589239597321	0.946069300174713	0.505336821079254	75.8536605834961	9330
True	False	False	False	False	-3233.51635742188	-171.420104980469	192.990692138672	0.755458950996399	0.959823608398438	0.67330002784729	87.1666641235352	15167
True	False	False	False	False	-3231.92529296875	-1061.67150878906	155.279876708984	0.484094202518463	0.890217244625092	0.235040232539177	102.807144165039	14393
True	False	False	False	False	-3230.76416015625	-1144.92907714844	70.9850845336914	0.383422881364822	0.918430924415588	0.165902346372604	109.21875	6990
True	False	False	False	False	-3212.56762695313	-1140.8076171875	156.389007568359	0.704730927944183	0.972074449062347	0.514598429203033	104.758865356445	14771
True	False	False	False	False	-3225.41625976563	-1109.21850585938	107.586769104004	0.788666844367981	0.96985924243927	1	136.587631225586	13249
True	False	False	False	False	-3230.2578125	-578.6904296875	161.934722900391	0.628211438655853	0.945864021778107	0.381820470094681	75.6438369750977	11044
True	False	False	False	False	-3230.12451171875	-1083.83190917969	120.896469116211	0.783979654312134	0.940905392169952	0.918468296527863	99.1192626953125	10804
True	False	False	False	False	-3226.5546875	-955.913391113281	123.114753723145	0.755423963069916	0.954709708690643	0.673140406608582	85.1441421508789	9451
True	False	False	False	False	-3229.06494140625	-871.204650878906	69.8759460449219	0.807386338710785	0.95444917678833	1	90.4126968383789	5696
True	False	False	False	False	-3227.13061523438	-195.459243774414	99.8227767944336	0.767598927021027	0.96352082490921	0.738312005996704	78.3111114501953	7048
True	False	False	False	False	-3228.49169921875	-88.7372512817383	178.571853637695	0.885519862174988	0.976529121398926	1	110.844718933105	17846
True	False	False	False	False	-3228.03759765625	-60.188232421875	181.899276733398	0.744097054004669	0.946600139141083	0.626919984817505	74.1402435302734	12159
True	False	False	False	False	-3226.91772460938	-607.970825195313	97.6044921875	0.625652849674225	0.941275477409363	0.378367096185684	67.2272720336914	5916
True	False	False	False	False	-3221.97631835938	-407.223937988281	146.40673828125	0.782496511936188	0.95966762304306	0.885400652885437	84.6287841796875	11171
True	False	False	False	False	-3225.00415039063	-137.340194702148	112.023338317871	0.726439833641052	0.947664499282837	0.569876611232758	78.8415832519531	7963
True	False	False	False	False	-3224.83154296875	29.102087020874	231.810668945313	0.578911364078522	0.911850810050964	0.322100162506104	81.9425811767578	17126
True	False	False	False	False	-3221.29565429688	-879.975830078125	61.0028076171875	0.760719418525696	0.935296177864075	0.698856711387634	94.1090927124023	5176
True	False	False	False	False	-3220.99340820313	-781.75537109375	167.480438232422	0.532427132129669	0.907040476799011	0.275890916585922	80.7350997924805	12191
True	False	False	False	False	-3220.02172851563	-476.396850585938	208.518692016602	0.730466604232788	0.946317315101624	0.581698298454285	100.404258728027	18876
True	False	False	False	False	-3218.8720703125	-741.135559082031	157.498153686523	0.573119938373566	0.932528436183929	0.315888553857803	80.8591537475586	11482
True	False	False	False	False	-3217.90209960938	-1122.03723144531	156.389007568359	0.714476406574249	0.95227313041687	0.537869870662689	125.517730712891	17698
True	False	False	False	False	-3210.33056640625	-1010.75769042969	166.371292114258	0.752728283405304	0.962891519069672	0.66119509935379	85.3266677856445	12799
True	False	False	False	False	-3217.67919921875	-912.635437011719	84.2947845458984	0.555714786052704	0.863882005214691	0.29804465174675	66.9605255126953	5089
True	False	False	False	False	-3214.69873046875	-659.6669921875	171.917007446289	0.696822226047516	0.938150942325592	0.497202187776566	105.974189758301	16426
True	False	False	False	False	-3215.98168945313	-294.786926269531	180.790130615234	0.548446834087372	0.909239828586578	0.290931910276413	84.165641784668	13719
True	False	False	False	False	-3209.50048828125	-248.910125732422	204.082122802734	0.736217558383942	0.943347573280334	0.599696278572083	82.4565200805664	15172
True	False	False	False	False	-3213.37182617188	-114.494743347168	178.571853637695	0.778747916221619	0.967791855335236	0.831470906734467	81.1677017211914	13068
True	False	False	False	False	-3212.57080078125	-201.543090820313	76.5307922363281	0.792797923088074	0.966076552867889	1	74.0144958496094	5107
True	False	False	False	False	-3206.88842773438	-1171.85632324219	117.569046020508	0.762402236461639	0.964366912841797	0.707778513431549	112.113204956055	11884
True	False	False	False	False	-3205.23657226563	-1065.04040527344	113.132476806641	0.686399757862091	0.949377238750458	0.475978404283524	77.3529434204102	7890
True	False	False	False	False	-3204.63842773438	-636.429321289063	131.987884521484	0.61743825674057	0.950423657894135	0.36757504940033	79.8823547363281	9506
True	False	False	False	False	-3206.12451171875	-600.190856933594	125.333038330078	0.659990012645721	0.950029850006104	0.428986817598343	73.5132751464844	8307
True	False	False	False	False	-3206.06323242188	-385.320678710938	218.500961303711	0.549625277519226	0.950931191444397	0.292072385549545	77.9441604614258	15355
True	False	False	False	False	-3205.86376953125	-355.380065917969	133.097030639648	0.786073088645935	0.96599406003952	1	83.0500030517578	9966
True	False	False	False	False	-3203.04272460938	-833.596557617188	11.0914192199707	0.763594925403595	0.936281979084015	0.714360892772675	68.1999969482422	682
True	False	False	False	False	-3201.2646484375	-1208.66735839844	47.6931037902832	0.805555999279022	0.956683158874512	1	134.441864013672	5781
True	False	False	False	False	-3191.85327148438	-1111.67517089844	177.462707519531	0.725948393344879	0.951866269111633	0.56847357749939	90.8000030517578	14528
True	False	False	False	False	-3200.3134765625	-539.943420410156	113.132476806641	0.542060315608978	0.886635899543762	0.284833967685699	71.7843170166016	7322
True	False	False	False	False	-3200.228515625	-1037.85546875	128.660461425781	0.739945590496063	0.958750545978546	0.612167298793793	80.1120681762695	9293
True	False	False	False	False	-3197.822265625	-969.446533203125	138.64274597168	0.776717782020569	0.95870703458786	0.809742450714111	85.9599990844727	10745
True	False	False	False	False	-3192.34838867188	-855.005615234375	327.196868896484	0.728079736232758	0.955657482147217	0.574619233608246	108.132202148438	31899
True	False	False	False	False	-3199.92529296875	17.0993213653564	124.223899841309	0.814991533756256	0.976666808128357	1	85.125	9534
True	False	False	False	False	-3198.9072265625	-807.915771484375	104.259346008301	0.563152372837067	0.903032124042511	0.305524587631226	78.0851058959961	7340
True	False	False	False	False	-3193.0693359375	-722.108764648438	154.17073059082	0.580168068408966	0.928580164909363	0.323467314243317	80.3669052124023	11171
True	False	False	False	False	-3198.75219726563	-501.867309570313	140.861022949219	0.760854780673981	0.957506716251373	0.699559509754181	77.4960632324219	9842
True	False	False	False	False	-3197.80615234375	-188.308181762695	216.282684326172	0.661358654499054	0.952414453029633	0.431222677230835	87.7076950073242	17103
True	False	False	False	False	-3195.75341796875	-425.541351318359	139.751892089844	0.803734004497528	0.956741273403168	1	79.0555572509766	9961
True	False	False	False	False	-3193.86279296875	-323.879730224609	153.061584472656	0.683109402656555	0.945450663566589	0.469631791114807	113.079711914063	15605
True	False	False	False	False	-3195.26391601563	-3.17472219467163	136.424453735352	0.814726829528809	0.965804636478424	1	84.5772323608398	10403
True	False	False	False	False	-3194.90625	-217.719253540039	114.241622924805	0.488852322101593	0.886208355426788	0.238796308636665	68.1262130737305	7017
True	False	False	False	False	-3192.328125	56.772590637207	145.297592163086	0.72051614522934	0.947029531002045	0.553494393825531	79.3893127441406	10400
True	False	False	False	False	-3191.89379882813	-624.595031738281	99.8227767944336	0.636823832988739	0.952942848205566	0.393788814544678	74.8777770996094	6739
True	False	False	False	False	-3191.36962890625	-902.821716308594	104.259346008301	0.724273085594177	0.951809823513031	0.5637526512146	70.2978744506836	6608
True	False	False	False	False	-3190.12768554688	-146.249298095703	184.117568969727	0.624420940876007	0.931138157844543	0.376720279455185	94.0963821411133	15620
True	False	False	False	False	-3188.49780273438	-1249.95764160156	122.005615234375	0.544507503509521	0.936303377151489	0.287154197692871	138.772720336914	15265
True	False	False	False	False	-3185.49926757813	-1187.86767578125	140.861022949219	0.723372578620911	0.965605139732361	0.561253368854523	91.1968536376953	11582
True	False	False	False	False	-3184.03149414063	-941.515502929688	161.934722900391	0.683785915374756	0.958776593208313	0.470923721790314	81.3287658691406	11874
True	False	False	False	False	-3186.61083984375	-804.377319335938	29.9468326568604	0.67108416557312	0.94053065776825	0.447692304849625	77.0740737915039	2081
True	False	False	False	False	-3188.38647460938	-527.280212402344	104.259346008301	0.754927635192871	0.953055143356323	0.670888781547546	76.5744705200195	7198
True	False	False	False	False	-3183.25805664063	-81.6972274780273	151.952453613281	0.67167454957962	0.932954132556915	0.448726803064346	93.5255508422852	12813
True	False	False	False	False	-3181.71264648438	-817.0830078125	104.259346008301	0.724273085594177	0.914552867412567	0.5637526512146	77.3191452026367	7268
True	False	False	False	False	-3181.66430664063	-771.611572265625	165.262145996094	0.60883766412735	0.92975252866745	0.356727987527847	75.9597320556641	11318
True	False	False	False	False	-3181.11694335938	-1077.64831542969	139.751892089844	0.579212963581085	0.913910090923309	0.3224276304245	82.1428604125977	10350
True	False	False	False	False	-3179.93725585938	-41.9532051086426	187.44499206543	0.6703822016716	0.958428680896759	0.446467787027359	85.8757400512695	14513
True	False	False	False	False	-3179.53344726563	-1311.79357910156	65.4393768310547	0.289261311292648	0.860747516155243	0.114332616329193	113.18643951416	6678
True	False	False	False	False	-3158.51171875	-1295.880859375	118.678184509277	0.700915157794952	0.947174787521362	0.506053328514099	97.1869125366211	10399
True	False	False	False	False	-3178.3525390625	-983.819885253906	131.987884521484	0.572399437427521	0.943215250968933	0.31512576341629	78.1176452636719	9296
True	False	False	False	False	-3176.78784179688	-636.744567871094	103.150199890137	0.708034455776215	0.948920905590057	0.522242486476898	72.1505355834961	6710
True	False	False	False	False	-3176.43505859375	-1281.31872558594	119.787330627441	0.647026121616364	0.939445018768311	0.408709734678268	117.675926208496	12709
True	False	False	False	False	-3172.87939453125	-1232.89318847656	130.878753662109	0.658434331417084	0.943438470363617	0.426468521356583	85.7457656860352	10118
True	False	False	False	False	-3160.34790039063	-1133.72717285156	119.787330627441	0.715369939804077	0.960861563682556	0.540118634700775	88.6203689575195	9571
True	False	False	False	False	-3162.65356445313	-966.4794921875	136.424453735352	0.736890852451324	0.948104739189148	0.601898670196533	82.7723541259766	10181
True	False	False	False	False	-3163.86254882813	-745.489501953125	272.848907470703	0.649072647094727	0.932667970657349	0.411807864904404	93.2560958862305	22941
True	False	False	False	False	-3175.7626953125	-681.181579589844	175.244430541992	0.723530352115631	0.94873708486557	0.56168931722641	94.7594909667969	14972
True	False	False	False	False	-3167.291015625	-579.632385253906	464.73046875	0.686176300048828	0.915024816989899	0.475542336702347	112.212409973145	47017
True	False	False	False	False	-3175.07446289063	-293.325317382813	174.135284423828	0.597642004489899	0.929144740104675	0.343240916728973	88.6496810913086	13918
True	False	False	False	False	-3175.23852539063	-234.343292236328	135.315322875977	0.618199467658997	0.953539371490479	0.368556767702103	72.2377014160156	8813
True	False	False	False	False	-3174.47802734375	-465.465362548828	181.899276733398	0.804048359394073	0.965082406997681	1	72.9756088256836	11968
True	False	False	False	False	-3173.00805664063	-366.315368652344	150.843307495117	0.814773619174957	0.952805697917938	1	76.2426452636719	10369
True	False	False	False	False	-3171.26171875	-154.360534667969	52.1296730041504	0.71564769744873	0.953453481197357	0.54082202911377	70.6808547973633	3322
True	False	False	False	False	-3163.14282226563	-194.294692993164	187.44499206543	0.773902714252472	0.96044135093689	0.784151375293732	93.8106536865234	15854
True	False	False	False	False	-3163.11474609375	-920.280517578125	85.4039306640625	0.830078601837158	0.967140793800354	1	73.6233749389648	5669
True	False	False	False	False	-3160.96948242188	-520.858276367188	133.097030639648	0.693598926067352	0.956349074840546	0.490445405244827	75.1500015258789	9018
True	False	False	False	False	-3163.04711914063	-5.69707155227661	194.099838256836	0.73693060874939	0.937385320663452	0.602029263973236	77.5371398925781	13569
True	False	False	False	False	-3162.9443359375	-436.622192382813	155.279876708984	0.615669310092926	0.952201426029205	0.365307509899139	70.9928588867188	9939
True	False	False	False	False	-3160.33154296875	-266.743530273438	185.226699829102	0.757708609104156	0.961120069026947	0.683835804462433	87.3413162231445	14586
True	False	False	False	False	-3160.318359375	42.9226150512695	208.518692016602	0.695448517799377	0.944580614566803	0.494300276041031	97.2393646240234	18281
True	False	False	False	False	-3159.23486328125	-73.402702331543	215.173538208008	0.585503935813904	0.90411651134491	0.329351454973221	80.7680435180664	15669
True	False	False	False	False	-3158.771484375	-1030.88928222656	130.878753662109	0.597930610179901	0.946624279022217	0.343580186367035	84.6271209716797	9986
True	False	False	False	False	-3154.26416015625	-908.861572265625	100.931915283203	0.605556786060333	0.956666648387909	0.352704286575317	73.5714263916016	6695
True	False	False	False	False	-3155.40380859375	-493.862487792969	129.769607543945	0.730268359184265	0.961425304412842	0.581102013587952	81.7948684692383	9570
True	False	False	False	False	-3156.35888671875	-318.769287109375	104.259346008301	0.724273085594177	0.954018115997314	0.5637526512146	74.8936157226563	7040
True	False	False	False	False	-3153.74365234375	-174.324279785156	114.241622924805	0.685410439968109	0.963673293590546	0.474053412675858	87.7475738525391	9038
True	False	False	False	False	-3153.09423828125	-881.019714355469	179.680999755859	0.840546250343323	0.963548243045807	1	84.3950653076172	13672
True	False	False	False	False	-3152.48022460938	-1212.67004394531	160.825576782227	0.744976580142975	0.959373652935028	0.630175292491913	82	11890
True	False	False	False	False	-3147.5380859375	-1180.18615722656	136.424453735352	0.718396246433258	0.939387083053589	0.547894239425659	87.2113800048828	10727
True	False	False	False	False	-3151.14111328125	-1010.24139404297	202.97297668457	0.630675613880157	0.949441909790039	0.385189712047577	102.229507446289	18708
True	False	False	False	False	-3151.64892578125	-217.970611572266	174.135284423828	0.769729197025299	0.957306742668152	0.752471208572388	99.7834396362305	15666
True	False	False	False	False	-3149.7255859375	-148.103118896484	145.297592163086	0.6276496052742	0.935592353343964	0.381058305501938	86.1679382324219	11288
True	False	False	False	False	-3149.33862304688	-1121.58984375	127.551322937012	0.741653442382813	0.961380958557129	0.618118822574615	90.0434799194336	10355
True	False	False	False	False	-3146.27587890625	-947.970153808594	118.678184509277	0.824438512325287	0.961557626724243	1	85.7383193969727	9174
True	False	False	False	False	-3148.4638671875	-289.246673583984	113.132476806641	0.675627171993256	0.96435683965683	0.455761611461639	73.5490188598633	7502
True	False	False	False	False	-3147.27270507813	-122.157814025879	157.498153686523	0.736775100231171	0.948551714420319	0.601518452167511	76.1056365966797	10807
True	False	False	False	False	-3147.26220703125	-396.513153076172	266.194061279297	0.801154673099518	0.948740243911743	1	84.5	20280
True	False	False	False	False	-3146.10595703125	-1368.62805175781	225.155807495117	0.617300271987915	0.962046504020691	0.367397397756577	147.714279174805	29986
True	False	False	False	False	-3141.90185546875	-1313.14282226563	124.223899841309	0.706682562828064	0.957804203033447	0.519085705280304	90.5446395874023	10141
True	False	False	False	False	-3138.04052734375	-1148.08154296875	87.6222152709961	0.75999253988266	0.96125727891922	0.695125102996826	97.6075973510742	7711
True	False	False	False	False	-3142.42114257813	-646.532836914063	199.645553588867	0.685194611549377	0.943644464015961	0.47363543510437	82.1888885498047	14794
True	False	False	False	False	-3141.14892578125	-1067.43090820313	167.480438232422	0.691475212574005	0.959942758083344	0.486090928316116	98.7152328491211	14906
True	False	False	False	False	-3130.0185546875	-825.122131347656	224.046676635742	0.637276232242584	0.914614319801331	0.394432842731476	98.9059371948242	19979
True	False	False	False	False	-3138.49536132813	-514.194274902344	125.333038330078	0.740218818187714	0.943631708621979	0.61310887336731	80.4336318969727	9089
True	False	False	False	False	-3139.75048828125	-16.6086559295654	163.043869018555	0.564332008361816	0.91120445728302	0.306730359792709	77.3945541381836	11377
True	False	False	False	False	-3138.30517578125	-778.965698242188	278.394622802734	0.623719394207001	0.929346263408661	0.375787079334259	86.8605575561523	21802
True	False	False	False	False	-3131.62353515625	-684.182067871094	124.223899841309	0.647358953952789	0.934524834156036	0.409211099147797	71.0535736083984	7958
True	False	False	False	False	-3137.42846679688	-321.328033447266	190.772415161133	0.66829925775528	0.937658190727234	0.442867994308472	90.4302291870117	15554
True	False	False	False	False	-3133.5537109375	-470.298309326172	148.625015258789	0.854764699935913	0.96301281452179	1	86.7089538574219	11619
True	False	False	False	False	-3130.20043945313	-264.748107910156	190.772415161133	0.798061788082123	0.96674108505249	1	78.6162796020508	13522
True	False	False	False	False	-3133.43872070313	-135.111923217773	114.241622924805	0.68991619348526	0.957730531692505	0.482941478490829	82.2427215576172	8471
True	False	False	False	False	-3131.47729492188	8.22037506103516	242.902084350586	0.637592613697052	0.954554259777069	0.39488410949707	78.1780853271484	17121
True	False	False	False	False	-3129.82885742188	-1254.70068359375	145.297592163086	0.657382667064667	0.932169318199158	0.424779862165451	82.7404556274414	10839
True	False	False	False	False	-3129.41455078125	-363.503692626953	207.409545898438	0.705866634845734	0.910003960132599	0.517199754714966	85.0320892333984	15901
True	False	False	False	False	-3128.56030273438	-1421.32116699219	136.424453735352	0.64718621969223	0.938063979148865	0.40895077586174	146.918701171875	18071
True	False	False	False	False	-3125.18579101563	-1348.56384277344	144.188446044922	0.697807669639587	0.961620807647705	0.49930477142334	97.9384613037109	12732
True	False	False	False	False	-3126.72412109375	-1067.37731933594	200.754699707031	0.519914627075195	0.977876365184784	0.264703392982483	93.4861907958984	16921
True	False	False	False	False	-3127.14282226563	-975.513366699219	137.533599853516	0.790976285934448	0.954732000827789	1	84.3064498901367	10454
True	False	False	False	False	-3125.078125	-1275.33923339844	163.043869018555	0.595443308353424	0.915441274642944	0.340670734643936	85.7891159057617	12611
True	False	False	False	False	-3120.91333007813	-1182.80432128906	154.17073059082	0.803418695926666	0.962023854255676	1	75.6834564208984	10520
True	False	False	False	False	-3121.34497070313	-898.019714355469	230.701522827148	0.68663227558136	0.941071808338165	0.476432949304581	91.7548065185547	19085
True	False	False	False	False	-3124.5546875	-624.059936523438	129.769607543945	0.766421258449554	0.956162750720978	0.730939626693726	78.9487152099609	9237
True	False	False	False	False	-3122.99047851563	-240.426773071289	125.333038330078	0.740218818187714	0.957602500915527	0.61310887336731	83.1681442260742	9398
True	False	False	False	False	-3122.52734375	-545.396545410156	155.279876708984	0.404599368572235	0.908003032207489	0.179029539227486	74.3642883300781	10411
True	False	False	False	False	-3119.86450195313	-172.837966918945	180.790130615234	0.680341005325317	0.951808094978333	0.464411675930023	91.8957061767578	14979
True	False	False	False	False	-3120.30004882813	-38.7030830383301	110.914192199707	0.550012350082397	0.89747279882431	0.292448073625565	68.4899978637695	6849
True	False	False	False	False	-3119.43212890625	-852.641723632813	205.191253662109	0.704227805137634	0.950633108615875	0.513454794883728	87.8162155151367	16246
True	False	False	False	False	-3118.27221679688	-725.42822265625	191.881561279297	0.784931659698486	0.950747132301331	0.952417612075806	94.1791915893555	16293
True	False	False	False	False	-3118.87646484375	-595.068908691406	200.754699707031	0.813708543777466	0.955045402050018	1	83.8950271606445	15185
True	False	False	False	False	-3116.74047851563	-527.745971679688	88.7313537597656	0.623876869678497	0.943013250827789	0.375996291637421	73.1374969482422	5851
True	False	False	False	False	-3117.37255859375	26.0399589538574	216.282684326172	0.764171719551086	0.955749094486237	0.717627465724945	91.3384628295898	17811
True	False	False	False	False	-3116.53442382813	-447.806427001953	179.680999755859	0.684704303741455	0.960838973522186	0.472688376903534	85.3703689575195	13830
True	False	False	False	False	-3116.26635742188	-951.522583007813	103.150199890137	0.760025501251221	0.937008619308472	0.695292770862579	88.5483856201172	8235
True	False	False	False	False	-3115.94482421875	-1485.8759765625	29.9468326568604	0.582133054733276	0.894951403141022	0.325619131326675	114.703704833984	3097
True	False	False	False	False	-3112.13842773438	-1467.92639160156	57.6753807067871	0.623062193393707	0.949307441711426	0.374915778636932	109.326919555664	5685
True	False	False	False	False	-3111.11865234375	-1141.91650390625	95.3862075805664	0.71159839630127	0.960162580013275	0.53076446056366	95.3372116088867	8199
True	False	False	False	False	-3115.51196289063	-215.330429077148	173.026138305664	0.701317846775055	0.949230670928955	0.506941378116608	79.6666641235352	12428
True	False	False	False	False	-3112.67333984375	-1110.90246582031	166.371292114258	0.778283536434174	0.948526918888092	0.826189339160919	83.4533309936523	12518
True	False	False	False	False	-3112.43896484375	-648.379333496094	112.023338317871	0.778208315372467	0.946478605270386	0.825352907180786	72.5643539428711	7329
True	False	False	False	False	-3111.07568359375	-82.0329208374023	237.356369018555	0.821544528007507	0.956899225711823	1	94.682243347168	20262
True	False	False	False	False	-3110.83544921875	-1406.3232421875	135.315322875977	0.474026203155518	0.898800075054169	0.227262198925018	90.5983581542969	11053
True	False	False	False	False	-3100.52758789063	-1319.61889648438	161.934722900391	0.495171099901199	0.901893258094788	0.243867263197899	75.0753402709961	10961
True	False	False	False	False	-3107.42456054688	-1233.65124511719	144.188446044922	0.667910039424896	0.927255868911743	0.442200928926468	79.976921081543	10397
True	False	False	False	False	-3108.74877929688	-1027.0009765625	107.586769104004	0.802616775035858	0.961780726909637	1	89.4226837158203	8674
True	False	False	False	False	-3107.98168945313	-703.407897949219	86.513069152832	0.717120826244354	0.943241596221924	0.544586777687073	78.1794891357422	6098
True	False	False	False	False	-3107.53344726563	54.0915718078613	153.061584472656	0.733375728130341	0.956847608089447	0.590627431869507	80.760871887207	11145
True	False	False	False	False	-3106.55517578125	-1081.34240722656	87.6222152709961	0.770300686359406	0.946434557437897	0.756472110748291	103.215187072754	8154
True	False	False	False	False	-3106.42626953125	-537.53515625	54.3479537963867	0.777484655380249	0.957894325256348	0.817557096481323	75.7142868041992	3710
True	False	False	False	False	-3105.80493164063	-1294.38452148438	93.1679229736328	0.834939122200012	0.966674208641052	1	73.2857131958008	6156
True	False	False	False	False	-3102.6259765625	-1053.78173828125	119.787330627441	0.585575520992279	0.951853930950165	0.329431265592575	81.9907379150391	8855
True	False	False	False	False	-3105.72192382813	-674.350036621094	113.132476806641	0.795443058013916	0.949947655200958	1	74.3235321044922	7581
True	False	False	False	False	-3104.12963867188	-411.999389648438	123.114753723145	0.610513687133789	0.928889155387878	0.358807295560837	67.8288269042969	7529
True	False	False	False	False	-3105.060546875	-293.047241210938	177.462707519531	0.742383062839508	0.957965016365051	0.620710372924805	80.375	12860
True	False	False	False	False	-3103.39599609375	-492.297424316406	218.500961303711	0.49769851565361	0.910907626152039	0.245922759175301	80.5126876831055	15861
True	False	False	False	False	-3102.34130859375	-1000.31353759766	130.878753662109	0.66521942615509	0.958779573440552	0.437635749578476	84.8474578857422	10012
True	False	False	False	False	-3099.40283203125	-780.495483398438	88.7313537597656	0.745258808135986	0.959447026252747	0.631230175495148	128.537506103516	10283
True	False	False	False	False	-3099.95166015625	-34.3198165893555	204.082122802734	0.729883551597595	0.944174110889435	0.579949259757996	73.25	13478
True	False	False	False	False	-3098.39208984375	-1527.3515625	48.80224609375	0.339021444320679	0.909014105796814	0.140324801206589	112.659088134766	4957
True	False	False	False	False	-3084.87426757813	-1509.95227050781	97.6044921875	0.576453566551208	0.947174787521362	0.319446384906769	90.7954559326172	7990
True	False	False	False	False	-3090.0244140625	-1355.22180175781	128.660461425781	0.687648415565491	0.933150947093964	0.478429108858109	74.2672424316406	8615
True	False	False	False	False	-3097.64599609375	-749.322998046875	104.259346008301	0.684010803699493	0.955942988395691	0.47135466337204	70.5957412719727	6636
True	False	False	False	False	-3094.6845703125	-697.271240234375	86.513069152832	0.750372409820557	0.960534572601318	0.651284754276276	75.6923065185547	5904
True	False	False	False	False	-3094.79833984375	-392.222473144531	149.734161376953	0.788483679294586	0.961888611316681	1	83.9333343505859	11331
True	False	False	False	False	-3096.28564453125	-266.029602050781	109.805053710938	0.712054908275604	0.958591163158417	0.531877756118774	81.3131332397461	8050
True	False	False	False	False	-3094.98168945313	-206.027450561523	145.297592163086	0.765121161937714	0.950029850006104	0.723130643367767	75.6793899536133	9914
True	False	False	False	False	-3092.36865234375	-582.926513671875	116.459907531738	0.75159102678299	0.965957462787628	0.656353294849396	69.8571395874023	7335
True	False	False	False	False	-3092.05859375	-311.775909423828	167.480438232422	0.737382233142853	0.954905092716217	0.603519380092621	76.1920547485352	11505
True	False	False	False	False	-3091.72875976563	-733.689636230469	99.8227767944336	0.502195656299591	0.896767795085907	0.249619662761688	70.2777786254883	6325
True	False	False	False	False	-3091.33837890625	-1207.03344726563	122.005615234375	0.6835116147995	0.940827965736389	0.470399111509323	76.8000030517578	8448
True	False	False	False	False	-3091.08569335938	-1026.64245605469	103.150199890137	0.74689644575119	0.958498001098633	0.637453377246857	79.5053787231445	7394
True	False	False	False	False	-3089.02880859375	-1457.80078125	168.589569091797	0.788660645484924	0.963548243045807	1	123.526313781738	18776
True	False	False	False	False	-3088.43994140625	-1389.17297363281	140.861022949219	0.810112833976746	0.954143524169922	1	73.7480316162109	9366
True	False	False	False	False	-3088.19580078125	-952.766540527344	140.861022949219	0.70865386724472	0.957661509513855	0.523702561855316	84.7716522216797	10766
True	False	False	False	False	-3087.904296875	-1134.00854492188	98.7136306762695	0.658456563949585	0.944494247436523	0.42650431394577	78.7191009521484	7006
True	False	False	False	False	-3086.0908203125	-1102.77685546875	103.150199890137	0.760025501251221	0.962017238140106	0.695292770862579	97.7634429931641	9092
True	False	False	False	False	-3086.49340820313	-626.167114257813	104.259346008301	0.650069355964661	0.940603137016296	0.413330078125	72.2234039306641	6789
True	False	False	False	False	-3087.74243164063	-514.263549804688	194.099838256836	0.577695429325104	0.937043726444244	0.320783913135529	76.1542892456055	13327
True	False	False	False	False	-3085.9365234375	-1049.53784179688	123.114753723145	0.517023324966431	0.943651258945465	0.262183398008347	79.1531524658203	8786
True	False	False	False	False	-3084.31298828125	-650.424560546875	130.878753662109	0.552648901939392	0.928502321243286	0.295021146535873	66.9915237426758	7905
True	False	False	False	False	-3084.81323242188	-365.948364257813	109.805053710938	0.732440412044525	0.943789005279541	0.587718963623047	103.181816101074	10215
True	False	False	False	False	-3081.98974609375	-173.48176574707	153.061584472656	0.563889920711517	0.929934740066528	0.306277811527252	71.4710159301758	9863
True	False	False	False	False	-3083.45288085938	-131.9326171875	190.772415161133	0.777422308921814	0.976331233978271	0.816905200481415	88.6976776123047	15256
True	False	False	False	False	-3081.82739257813	-1568.36840820313	66.5485153198242	0.245169520378113	0.915639340877533	0.093277633190155	114.616668701172	6877
True	False	False	False	False	-3067.416015625	-1563.29699707031	249.556930541992	0.404576659202576	0.9112269282341	0.17901511490345	114.231109619141	25702
True	False	False	False	False	-3080.29614257813	-1422.30969238281	195.208984375	0.65105813741684	0.945028722286224	0.414849132299423	95.0681838989258	16732
True	False	False	False	False	-3075.93530273438	-1291.90844726563	83.1856460571289	0.735410094261169	0.972914218902588	0.597082853317261	68.3333358764648	5125
True	False	False	False	False	-3070.77099609375	-1209.60607910156	109.805053710938	0.762798249721527	0.963119089603424	0.709939241409302	86.2525253295898	8539
True	False	False	False	False	-3081.20361328125	-1166.79736328125	110.914192199707	0.699503779411316	0.955571591854095	0.502965569496155	79.1500015258789	7915
True	False	False	False	False	-3078.80419921875	-899.354431152344	170.807861328125	0.780350148677826	0.95227313041687	0.851559281349182	90.3376617431641	13912
True	False	False	False	False	-3080.18505859375	-705.893188476563	47.6931037902832	0.72429746389389	0.93663078546524	0.563820719718933	71.7674407958984	3086
True	False	False	False	False	-3080.4150390625	-465.796112060547	124.223899841309	0.805557072162628	0.954948961734772	1	81.8660736083984	9169
True	False	False	False	False	-3080.03271484375	-861.362426757813	92.0587844848633	0.666585028171539	0.93991482257843	0.43994265794754	69.0722885131836	5733
True	False	False	False	False	-3071.78930664063	-830.826538085938	191.881561279297	0.792219936847687	0.964551389217377	1	84.722541809082	14657
True	False	False	False	False	-3076.95629882813	-562.801330566406	23.2919807434082	0.550251126289368	0.933180868625641	0.292680114507675	66.7142868041992	1401
True	False	False	False	False	-3076.72973632813	60.4763031005859	204.082122802734	0.767992258071899	0.962906360626221	0.740843117237091	87.5163040161133	16103
True	False	False	False	False	-3075.45825195313	-801.874145507813	216.282684326172	0.561835169792175	0.919751524925232	0.304184526205063	84.6051254272461	16498
True	False	False	False	False	-3075.4169921875	-603.161865234375	138.64274597168	0.797355175018311	0.964433610439301	1	76.9680023193359	9621
True	False	False	False	False	-3074.53979492188	-416.921630859375	158.607299804688	0.698315620422363	0.962150454521179	0.500395476818085	73.8531494140625	10561
True	False	False	False	False	-3071.82763671875	-378.763092041016	118.678184509277	0.568631947040558	0.920146107673645	0.311172246932983	71.9252319335938	7696
True	False	False	False	False	-3072.03833007813	-238.208526611328	190.772415161133	0.798061788082123	0.957255184650421	1	87.1744155883789	14994
True	False	False	False	False	-3071.26904296875	-343.780639648438	122.005615234375	0.488161742687225	0.883485436439514	0.238247886300087	66.363639831543	7300
True	False	False	False	False	-3070.02270507813	-1255.15222167969	219.610107421875	0.48075145483017	0.888405621051788	0.232432633638382	77.8888854980469	15422
True	False	False	False	False	-3065.88549804688	-1188.28527832031	153.061584472656	0.692510008811951	0.962369561195374	0.488203257322311	78.3623199462891	10814
True	False	False	False	False	-3069.36865234375	-1136.75708007813	100.931915283203	0.800370097160339	0.978375017642975	1	83.7362670898438	7620
True	False	False	False	False	-3069.99267578125	-49.7426376342773	242.902084350586	0.763394474983215	0.965437114238739	0.713238716125488	83.3105010986328	18245
True	False	False	False	False	-3069.19384765625	-917.340087890625	106.477630615234	0.739683151245117	0.955579578876495	0.611266613006592	88.25	8472
True	False	False	False	False	-3068.552734375	-1157.3837890625	95.3862075805664	0.790671706199646	0.958007514476776	1	78.0581359863281	6713
True	False	False	False	False	-3068.18359375	-987.925659179688	167.480438232422	0.67883974313736	0.945102751255035	0.461624920368195	85.8807983398438	12968
True	False	False	False	False	-3067.4169921875	-755.188598632813	113.132476806641	0.705394387245178	0.943630814552307	0.516114771366119	77.2352905273438	7878
True	False	False	False	False	-3066.763671875	-941.266357421875	99.8227767944336	0.827447116374969	0.963831067085266	1	76.2111129760742	6859
True	False	False	False	False	-3065.88891601563	-721.351501464844	167.480438232422	0.617009937763214	0.930053770542145	0.367024213075638	134.370864868164	20290
True	False	False	False	False	-3065.21044921875	-577.103515625	78.7490768432617	0.673951745033264	0.942327797412872	0.45275616645813	71.2394332885742	5058
True	False	False	False	False	-3063.27392578125	-694.602111816406	122.005615234375	0.778340220451355	0.957431972026825	0.826822757720947	78.8181838989258	8670
True	False	False	False	False	-3062.16943359375	-1372.55358886719	134.206176757813	0.634052217006683	0.92619389295578	0.389877587556839	77.363639831543	9361
True	False	False	False	False	-3060.33935546875	-1329.63415527344	92.0587844848633	0.650525689125061	0.951396882534027	0.414030015468597	73.7951812744141	6125
True	False	False	False	False	-3061.10693359375	-1305.37487792969	100.931915283203	0.709659993648529	0.952169239521027	0.526092648506165	73.5824203491211	6696
True	False	False	False	False	-3059.97509765625	-1017.42742919922	154.17073059082	0.811846137046814	0.962684988975525	1	80.8201446533203	11234
True	False	False	False	False	-3059.91967773438	19.1715965270996	191.881561279297	0.722079694271088	0.962906360626221	0.557710230350494	77.8786163330078	13473
True	False	False	False	False	-3059.69165039063	-173.258483886719	159.716445922852	0.639048099517822	0.95525711774826	0.396970301866531	73.2569427490234	10549
True	False	False	False	False	-3059.58520507813	-1479.00268554688	224.046676635742	0.818228244781494	0.967792510986328	1	88.6287155151367	17903
True	False	False	False	False	-3051.54565429688	-1413.44616699219	109.805053710938	0.819165587425232	0.961780726909637	1	123.868690490723	12263
True	False	False	False	False	-3059.23315429688	-558.586853027344	144.188446044922	0.767287015914917	0.960321545600891	0.736330032348633	102.284614562988	13297
True	False	False	False	False	-3058.13793945313	-13.0895977020264	235.138092041016	0.823717653751373	0.967347145080566	1	79.6415100097656	16884
True	False	False	False	False	-3055.93896484375	-448.668609619141	168.589569091797	0.827595233917236	0.959490358829498	1	84.434211730957	12834
True	False	False	False	False	-3055.017578125	-1098.75500488281	163.043869018555	0.789059460163116	0.955327868461609	1	74.3605422973633	10931
True	False	False	False	False	-3050.95629882813	-1071.28063964844	169.698715209961	0.793849229812622	0.954798519611359	1	77.3725509643555	11838
True	False	False	False	False	-3052.25903320313	-360.947662353516	95.3862075805664	0.827333629131317	0.963002026081085	1	75.0813980102539	6457
True	False	False	False	False	-3054.36840820313	-84.7796173095703	198.536407470703	0.744393408298492	0.96115505695343	0.628011465072632	85.1284942626953	15238
True	False	False	False	False	-3051.46655273438	-285.114837646484	145.297592163086	0.648458957672119	0.943680703639984	0.410874933004379	85.0381698608398	11140
True	False	False	False	False	-3051.3427734375	-965.328430175781	173.026138305664	0.447539627552032	0.845118641853333	0.207819074392319	80.8974380493164	12620
True	False	False	False	False	-3050.44555664063	-926.128173828125	115.350761413574	0.727483928203583	0.949620366096497	0.572885155677795	86	8944
True	False	False	False	False	-3050.80908203125	-868.645935058594	90.9496383666992	0.804048359394073	0.954142093658447	1	71.1829299926758	5837
True	False	False	False	False	-3049.63989257813	-663.368713378906	136.424453735352	0.72914445400238	0.956361055374146	0.577750682830811	72.5609741210938	8925
True	False	False	False	False	-3049.615234375	-1637.37438964844	39.9291114807129	0.606388568878174	0.915139555931091	0.353718668222427	111.305557250977	4007
True	False	False	False	False	-3049.04711914063	-1616.88708496094	99.8227767944336	0.654903948307037	0.953796982765198	0.420842528343201	153.066665649414	13776
True	False	False	False	False	-3046.53344726563	-1382.140625	18.8554134368896	0.552879810333252	0.913125932216644	0.295247703790665	66.0588226318359	1123
True	False	False	False	False	-3046.71875	-1284.69836425781	74.3125076293945	0.747713565826416	0.940000295639038	0.640626013278961	70.2985076904297	4710
True	False	False	False	False	-3048.00561523438	-844.685546875	116.459907531738	0.509887874126434	0.892825365066528	0.256063848733902	71.3904724121094	7496
True	False	False	False	False	-3049.5478515625	-632.292602539063	131.987884521484	0.720541477203369	0.96396404504776	0.553562164306641	70.0083999633789	8331
True	False	False	False	False	-3049.35131835938	-592.864501953125	125.333038330078	0.409731537103653	0.833200037479401	0.182311058044434	66.6371688842773	7530
True	False	False	False	False	-3049.28369140625	-519.871826171875	246.229507446289	0.557018935680389	0.90827202796936	0.299341171979904	85.5405426025391	18990
True	False	False	False	False	-3048.619140625	40.8159484863281	165.262145996094	0.773095011711121	0.94989287853241	0.777525901794434	78.1677856445313	11647
True	False	False	False	False	-3047.20947265625	-755.596862792969	112.023338317871	0.726439833641052	0.954948961734772	0.569876611232758	79.2079238891602	8000
True	False	False	False	False	-3044.80810546875	-152.542175292969	125.333038330078	0.676981031894684	0.934626519680023	0.458216309547424	70.1681442260742	7929
True	False	False	False	False	-3044.13110351563	-1133.97473144531	157.498153686523	0.719543635845184	0.951006829738617	0.550909161567688	74.5070419311523	10580
True	False	False	False	False	-3043.53955078125	-894.042358398438	150.843307495117	0.766693592071533	0.954219400882721	0.73261821269989	86.9632339477539	11827
True	False	False	False	False	-3043.14477539063	-342.706970214844	114.241622924805	0.708962976932526	0.961578607559204	0.524434328079224	75.3203887939453	7758
True	False	False	False	False	-3043.11889648438	-311.152282714844	135.315322875977	0.664254069328308	0.948670923709869	0.436017215251923	72.6475372314453	8863
True	False	False	False	False	-3042.3310546875	-1352.76806640625	144.188446044922	0.778827726840973	0.968855977058411	0.832400798797607	81.8153839111328	10636
True	False	False	False	False	-3041.00659179688	-1328.65393066406	76.5307922363281	0.797638714313507	0.954825580120087	1	70	4830
True	False	False	False	False	-3042.17797851563	-722.622314453125	98.7136306762695	0.736421585083008	0.96959388256073	0.600361526012421	71.8651657104492	6396
True	False	False	False	False	-3040.537109375	-694.129699707031	150.843307495117	0.651605725288391	0.93741500377655	0.415694087743759	73.470588684082	9992
True	False	False	False	False	-3040.61010742188	-373.334167480469	63.2210922241211	0.593918859958649	0.941080570220947	0.338903099298477	68.9298248291016	3929
True	False	False	False	False	-3039.89770507813	-434.451416015625	130.878753662109	0.714486539363861	0.957280397415161	0.537895143032074	75.0423736572266	8855
True	False	False	False	False	-3039.85400390625	-1521.5634765625	176.353576660156	0.737743198871613	0.957965016365051	0.604717314243317	92.4528274536133	14700
True	False	False	False	False	-3033.90087890625	-1386.19494628906	126.442184448242	0.64932656288147	0.946714043617249	0.412194848060608	76.5614013671875	8728
True	False	False	False	False	-3035.03564453125	-1262.57299804688	253.993499755859	0.274836361408234	0.757134020328522	0.107255630195141	99.6462860107422	22819
True	False	False	False	False	-3034.76489257813	-1187.6865234375	99.8227767944336	0.801836133003235	0.952234208583832	1	80.8222198486328	7274
True	False	False	False	False	-3037.64282226563	-393.63134765625	148.625015258789	0.633505463600159	0.955629706382751	0.389112770557404	71.0895538330078	9526
True	False	False	False	False	-3037.16284179688	-1027.17504882813	146.40673828125	0.751851856708527	0.963706493377686	0.657453954219818	84.7196960449219	11183
True	False	False	False	False	-3034.830078125	-252.425735473633	183.008422851563	0.603242993354797	0.949964106082916	0.349902778863907	72.9575729370117	12038
True	False	False	False	False	-3034.2392578125	-1218.36767578125	154.17073059082	0.832746565341949	0.959453940391541	1	80.6259002685547	11207
True	False	False	False	False	-3026.76416015625	-1169.82275390625	123.114753723145	0.64157897233963	0.936437487602234	0.400637835264206	77.8828811645508	8645
True	False	False	False	False	-3030.181640625	-828.257202148438	112.023338317871	0.706498801708221	0.951979696750641	0.518659710884094	72.1386108398438	7286
True	False	False	False	False	-3029.58642578125	-983.052856445313	105.36848449707	0.795948684215546	0.967100620269775	1	91.9052658081055	8731
True	False	False	False	False	-3028.37915039063	-181.832489013672	141.970169067383	0.838477969169617	0.957602500915527	1	73.953125	9466
True	False	False	False	False	-3025.72192382813	-1290.41748046875	156.389007568359	0.707564532756805	0.943840801715851	0.52114063501358	76.9077987670898	10844
True	False	False	False	False	-3025.6259765625	-998.292114257813	105.36848449707	0.664528608322144	0.943924427032471	0.436476469039917	89.9263153076172	8543
True	False	False	False	False	-3024.48217773438	-1670.54150390625	25.5102653503418	0.748013913631439	0.935181617736816	0.641803920269012	103.086959838867	2371
True	False	False	False	False	-3016.37622070313	-1499.5625	135.315322875977	0.78679758310318	0.951034307479858	1	73.163932800293	8926
True	False	False	False	False	-3022.6064453125	-1419.36474609375	153.061584472656	0.740749657154083	0.955327868461609	0.614949762821198	91.7536239624023	12662
True	False	False	False	False	-3024.39672851563	-783.913146972656	290.595184326172	0.655519425868988	0.932712197303772	0.42181470990181	94.2938919067383	24705
True	False	False	False	False	-3023.98828125	-464.485473632813	229.592376708984	0.524456083774567	0.955967962741852	0.268710196018219	84.9275360107422	17580
True	False	False	False	False	-3022.85986328125	-959.109130859375	214.064392089844	0.39676558971405	0.913633108139038	0.174097448587418	84.4145050048828	16292
True	False	False	False	False	-3021.91455078125	-1450.77648925781	176.353576660156	0.636187970638275	0.919844388961792	0.392886370420456	90.5408782958984	14396
True	False	False	False	False	-3014.408203125	-1363.88037109375	138.64274597168	0.655012667179108	0.960792183876038	0.421013981103897	76.9199981689453	9615
True	False	False	False	False	-3020.94067382813	-917.008728027344	112.023338317871	0.778208315372467	0.954018115997314	0.825352907180786	100.554458618164	10156
True	False	False	False	False	-3021.0263671875	-311.846984863281	118.678184509277	0.728201508522034	0.946764230728149	0.574975252151489	69.9252319335938	7482
True	False	False	False	False	-3021.84350585938	-151.742752075195	143.079315185547	0.56729531288147	0.91930365562439	0.309783577919006	76.9302291870117	9924
True	False	False	False	False	-3021.1513671875	-62.2547874450684	125.333038330078	0.580567955970764	0.940819621086121	0.323903828859329	78.2566375732422	8843
True	False	False	False	False	-3020.98315429688	-27.534782409668	104.259346008301	0.61575722694397	0.921213686466217	0.365419745445251	96.0957412719727	9033
True	False	False	False	False	-3019.92260742188	-866.19482421875	171.917007446289	0.507672190666199	0.886317670345306	0.254191696643829	78.4709701538086	12163
True	False	False	False	False	-3018.609375	-1053.40295410156	163.043869018555	0.828705549240112	0.956108272075653	1	86.6326522827148	12735
True	False	False	False	False	-3015.50830078125	-740.942504882813	118.678184509277	0.657753348350525	0.956956207752228	0.42537385225296	71.682243347168	7670
True	False	False	False	False	-3018.4150390625	-649.160766601563	145.297592163086	0.696175515651703	0.927825510501862	0.495831906795502	70.5572509765625	9243
True	False	False	False	False	-3013.63061523438	-485.544281005859	160.825576782227	0.734745264053345	0.962710738182068	0.594953238964081	82.9172439575195	12023
True	False	False	False	False	-3016.23022460938	-360.650848388672	171.917007446289	0.767260611057281	0.957619547843933	0.736163318157196	86.6064529418945	13424
True	False	False	False	False	-3014.91455078125	-426.537322998047	129.769607543945	0.827870965003967	0.964657068252563	1	74.3076934814453	8694
True	False	False	False	False	-3013.544921875	-106.838584899902	159.716445922852	0.593589842319489	0.909647345542908	0.338523149490356	71.625	10314
True	False	False	False	False	-3013.45263671875	-45.519947052002	144.188446044922	0.690861225128174	0.946635127067566	0.484845846891403	107.300003051758	13949
True	False	False	False	False	-3013.34619140625	-1713.69384765625	72.0942230224609	0.362696886062622	0.905316770076752	0.153654590249062	110.04615020752	7153
True	False	False	False	False	-2990.88842773438	-1704.72021484375	112.023338317871	0.627587974071503	0.949860692024231	0.380974769592285	89.6732635498047	9057
True	False	False	False	False	-3008.11157226563	-1616.60888671875	196.318130493164	0.761598765850067	0.955965518951416	0.703467845916748	96.6892623901367	17114
True	False	False	False	False	-3010.2373046875	-1241.25866699219	149.734161376953	0.593681156635284	0.949842095375061	0.338628500699997	78.5555572509766	10605
True	False	False	False	False	-3012.90600585938	-1086.85876464844	204.082122802734	0.774829864501953	0.95255035161972	0.792114913463593	80.2445678710938	14765
True	False	False	False	False	-3013.10498046875	-226.295944213867	115.350761413574	0.801323413848877	0.954018115997314	1	84.8942337036133	8829
True	False	False	False	False	-3012.52734375	-1183.36938476563	58.7845230102539	0.807007014751434	0.9556485414505	1	67.8867950439453	3598
True	False	False	False	False	-3009.43701171875	-699.017150878906	141.970169067383	0.838477969169617	0.959042251110077	1	80.5625	10312
True	False	False	False	False	-3009.35986328125	-584.402282714844	185.226699829102	0.774862349033356	0.955541551113129	0.792401194572449	104.802398681641	17502
True	False	False	False	False	-3009.31665039063	-1333.90380859375	129.769607543945	0.738230884075165	0.959802567958832	0.606346130371094	78.0769195556641	9135
True	False	False	False	False	-3004.185546875	-1127.24719238281	169.698715209961	0.793849229812622	0.959113538265228	1	75.8562088012695	11606
True	False	False	False	False	-3007.85424804688	38.1095428466797	211.846115112305	0.804307103157043	0.964374125003815	1	109.581153869629	20930
True	False	False	False	False	-3007.38403320313	-409.648773193359	129.769607543945	0.796257674694061	0.953242182731628	1	76.1025619506836	8904
True	False	False	False	False	-3006.587890625	-202.242141723633	139.751892089844	0.669603943824768	0.954791128635406	0.445116937160492	75	9450
True	False	False	False	False	-3005.01391601563	-10.0602512359619	204.082122802734	0.751853168010712	0.948239624500275	0.657459616661072	87.6086959838867	16120
True	False	False	False	False	-3004.13720703125	-1645.84118652344	151.952453613281	0.735381960868835	0.957171022891998	0.596992313861847	84.4014587402344	11563
True	False	False	False	False	-2995.26000976563	-1561.01440429688	108.695907592773	0.810891211032867	0.959492325782776	1	81.0102005004883	7939
True	False	False	False	False	-3003.9140625	-1278.158203125	136.424453735352	0.693406701087952	0.95744389295578	0.490048199892044	80.0243911743164	9843
True	False	False	False	False	-3003.212890625	-1179.91442871094	27.7285480499268	0.766682505607605	0.952098965644836	0.732549428939819	67.4800033569336	1687
True	False	False	False	False	-3001.6982421875	-881.102111816406	153.061584472656	0.777968525886536	0.960668444633484	0.822720050811768	89.2028961181641	12310
True	False	False	False	False	-3001.31225585938	-291.617919921875	159.716445922852	0.772956192493439	0.958474338054657	0.776414334774017	65.875	9486
True	False	False	False	False	-3001.14526367188	-175.75114440918	155.279876708984	0.679850518703461	0.939985573291779	0.463497906923294	81.5714263916016	11420
True	False	False	False	False	-2999.64868164063	-138.367538452148	106.477630615234	0.62885844707489	0.937248408794403	0.382700979709625	83.9791641235352	8062
True	False	False	False	False	-2998.63598632813	-1530.16857910156	173.026138305664	0.686031520366669	0.926211535930634	0.475260227918625	108.019233703613	16851
True	False	False	False	False	-2993.43579101563	-1486.36462402344	104.259346008301	0.754927635192871	0.943763494491577	0.670888781547546	74.8829803466797	7039
True	False	False	False	False	-2993.77758789063	-1418.57263183594	151.952453613281	0.621593296527863	0.925480782985687	0.372978746891022	87.0218963623047	11922
True	False	False	False	False	-2994.06884765625	-1024.97448730469	194.099838256836	0.639803171157837	0.935308635234833	0.398059159517288	84.5599975585938	14798
True	False	False	False	False	-2996.65698242188	-248.678863525391	156.389007568359	0.515498578548431	0.932182192802429	0.260863929986954	65.7872314453125	9276
True	False	False	False	False	-2997.87060546875	-34.731388092041	93.1679229736328	0.772283971309662	0.965536773204803	0.771135985851288	86.0476226806641	7228
True	False	False	False	False	-2996.64721679688	-817.784484863281	143.079315185547	0.682721853256226	0.958766758441925	0.468894451856613	76.8449630737305	9913
True	False	False	False	False	-2994.8408203125	-617.631896972656	226.264953613281	0.638665676116943	0.953239321708679	0.39642059803009	78.6274490356445	16040
True	False	False	False	False	-2995.94848632813	59.2892150878906	134.206176757813	0.574282824993134	0.939409792423248	0.317124217748642	75.859504699707	9179
True	False	False	False	False	-2995.82666015625	-386.981781005859	99.8227767944336	0.777396082878113	0.952967822551727	0.816632270812988	96.2111129760742	8659
True	False	False	False	False	-2993.75048828125	-1396.16125488281	108.695907592773	0.725042045116425	0.953412294387817	0.565907895565033	82.9081649780273	8125
True	False	False	False	False	-2991.169921875	-995.948059082031	135.315322875977	0.749961793422699	0.942000687122345	0.649603843688965	86.0163955688477	10494
True	False	False	False	False	-2993.21142578125	-665.345764160156	113.132476806641	0.721733629703522	0.966773271560669	0.556770741939545	69.4607849121094	7085
True	False	False	False	False	-2990.35522460938	-909.321411132813	106.477630615234	0.698564171791077	0.960495412349701	0.500930964946747	73.3125	7038
True	False	False	False	False	-2989.54858398438	-164.893630981445	61.0028076171875	0.804323971271515	0.951341331005096	1	96.0363616943359	5282
True	False	False	False	False	-2989.31372070313	-1448.16491699219	154.17073059082	0.775613307952881	0.967285692691803	0.799180150032043	83.0431671142578	11543
True	False	False	False	False	-2988.53979492188	-1742.17724609375	24.401123046875	0.779838144779205	0.948501110076904	0.844782948493958	104.772727966309	2305
True	False	False	False	False	-2968.54370117188	-1679.09912109375	289.486053466797	0.462800353765488	0.875422716140747	0.218848243355751	99.8429107666016	26059
True	False	False	False	False	-2967.51708984375	-1583.0673828125	198.536407470703	0.747122943401337	0.937586307525635	0.638328015804291	97.7653656005859	17500
True	False	False	False	False	-2976.4970703125	-1392.578125	117.569046020508	0.635044157505035	0.946157515048981	0.391270726919174	78.3207550048828	8302
True	False	False	False	False	-2986.77001953125	-1309.74328613281	184.117568969727	0.806108474731445	0.944217920303345	1	77.9698791503906	12943
True	False	False	False	False	-2986.52490234375	-1169.17053222656	240.683807373047	0.708440184593201	0.94124299287796	0.523197889328003	112.322578430176	24374
True	False	False	False	False	-2986.57543945313	-959.867126464844	134.206176757813	0.574282824993134	0.914917945861816	0.317124217748642	79.9173583984375	9670
True	False	False	False	False	-2984.17626953125	-195.462051391602	140.861022949219	0.741758704185486	0.94219583272934	0.618490815162659	81.889762878418	10400
True	False	False	False	False	-2983.3017578125	-1150.83825683594	80.9673614501953	0.66242790222168	0.911361515522003	0.432982921600342	122.684928894043	8956
True	False	False	False	False	-2982.521484375	-347.010681152344	234.028945922852	0.758805990219116	0.952016770839691	0.689180612564087	90.7014236450195	19138
True	False	False	False	False	-2983.29833984375	-84.4164505004883	145.297592163086	0.72051614522934	0.937448918819427	0.553494393825531	91.4351119995117	11978
True	False	False	False	False	-2982.04736328125	-1233.23205566406	112.023338317871	0.811145603656769	0.962346732616425	1	70.5247497558594	7123
True	False	False	False	False	-2981.75537109375	-1110.58264160156	150.843307495117	0.682473599910736	0.964151680469513	0.468423426151276	76.9485321044922	10465
True	False	False	False	False	-2981.75317382813	-647.549621582031	103.150199890137	0.688050091266632	0.933340847492218	0.479222506284714	69.3440856933594	6449
True	False	False	False	False	-2981.7294921875	-934.143859863281	85.4039306640625	0.765360891819	0.953829169273376	0.724545955657959	75.9610366821289	5849
True	False	False	False	False	-2981.47045898438	-136.138137817383	130.878753662109	0.592146217823029	0.940252184867859	0.336862355470657	73.4915237426758	8672
True	False	False	False	False	-2981.41479492188	-1347.70068359375	108.695907592773	0.755093216896057	0.94491708278656	0.671637296676636	71.9285736083984	7049
True	False	False	False	False	-2981.14404296875	-1270.97277832031	114.241622924805	0.640015423297882	0.947056174278259	0.398366034030914	83.3592224121094	8586
True	False	False	False	False	-2980.80541992188	-1056.1845703125	188.554138183594	0.469482719898224	0.867109179496765	0.223824828863144	85.4294128417969	14523
True	False	False	False	False	-2979.35888671875	-833.272521972656	140.861022949219	0.698515653610229	0.940633952617645	0.500826358795166	78.6771621704102	9992
True	False	False	False	False	-2981.2392578125	-549.27001953125	215.173538208008	0.717643678188324	0.948038458824158	0.545937120914459	89.7886581420898	17419
True	False	False	False	False	-2981.26538085938	-417.100677490234	117.569046020508	0.816733479499817	0.965327382087708	1	107.283020019531	11372
True	False	False	False	False	-2981.09350585938	-688.191101074219	160.825576782227	0.717759907245636	0.955849528312683	0.546238422393799	72.3931045532227	10497
True	False	False	False	False	-2978.21826171875	-497.019805908203	285.049468994141	0.615671575069427	0.938018321990967	0.365310400724411	83.4435806274414	21445
True	False	False	False	False	-2980.57470703125	-272.498840332031	122.005615234375	0.62011981010437	0.93533718585968	0.371049791574478	86.3545455932617	9499
True	False	False	False	False	-2978.56420898438	25.3204116821289	109.805053710938	0.762798249721527	0.950895130634308	0.709939241409302	86.8080825805664	8594
True	False	False	False	False	-2977.1455078125	-888.622985839844	131.987884521484	0.611394584178925	0.915361940860748	0.359906733036041	73.2689056396484	8719
True	False	False	False	False	-2977.12109375	-1253.44030761719	93.1679229736328	0.611243665218353	0.937625586986542	0.359718054533005	69.5357131958008	5841
True	False	False	False	False	-2976.45947265625	-1195.67858886719	207.409545898438	0.780513882637024	0.962906360626221	0.853809237480164	91.3743286132813	17087
True	False	False	False	False	-2976.96850585938	-805.183410644531	118.678184509277	0.801031827926636	0.963646411895752	1	75.2056045532227	8047
True	False	False	False	False	-2973.4921875	-1552.19213867188	120.896469116211	0.67729789018631	0.955902516841888	0.458794146776199	78.1559600830078	8519
True	False	False	False	False	-2960.54028320313	-1533.87036132813	115.350761413574	0.835239052772522	0.960092186927795	1	85.3173065185547	8873
True	False	False	False	False	-2972.94921875	-1481.05603027344	89.8404998779297	0.708643853664398	0.964717626571655	0.52367889881134	128.481475830078	10407
True	False	False	False	False	-2969.68383789063	-1420.63610839844	127.551322937012	0.703798770904541	0.962955892086029	0.512483596801758	90.2086944580078	10374
True	False	False	False	False	-2970.51977539063	-955.996704101563	95.3862075805664	0.625797092914581	0.936926245689392	0.378560572862625	75.4534912109375	6489
True	False	False	False	False	-2972.11279296875	10.3931427001953	127.551322937012	0.623529493808746	0.947381734848022	0.375535011291504	80.2434768676758	9228
True	False	False	False	False	-2971.94702148438	-753.282531738281	251.77522277832	0.685099959373474	0.956042885780334	0.473452359437943	87.7885437011719	19928
True	False	False	False	False	-2967.70141601563	-31.7651023864746	89.8404998779297	0.606388568878174	0.932874262332916	0.353718668222427	69.1358032226563	5600
True	False	False	False	False	-2967.22436523438	-1365.57568359375	118.678184509277	0.748469054698944	0.950491905212402	0.643601417541504	82.5981292724609	8838
True	False	False	False	False	-2964.08666992188	-1328.826171875	143.079315185547	0.685546875	0.945621371269226	0.474318087100983	79.4186019897461	10245
True	False	False	False	False	-2965.669921875	-936.300537109375	83.1856460571289	0.721511900424957	0.957044959068298	0.556170701980591	83.1333312988281	6235
True	False	False	False	False	-2966.26342773438	-50.5298957824707	92.0587844848633	0.695407807826996	0.949640691280365	0.494214832782745	89.2771072387695	7410
True	False	False	False	False	-2965.33422851563	-1082.65454101563	150.843307495117	0.722747147083282	0.946695685386658	0.559532701969147	78.4117660522461	10664
True	False	False	False	False	-2963.91088867188	-1003.59521484375	113.132476806641	0.763600468635559	0.959930598735809	0.714391827583313	77.4411773681641	7899
True	False	False	False	False	-2963.81762695313	-1444.64672851563	120.896469116211	0.725337266921997	0.962222158908844	0.5667405128479	89.1834869384766	9721
True	False	False	False	False	-2963.27514648438	-1142.21044921875	168.589569091797	0.752410411834717	0.954597949981689	0.659830510616302	81.9210510253906	12452
True	False	False	False	False	-2963.31787109375	-674.735412597656	16.6371288299561	0.793338239192963	0.946970880031586	1	62.2000007629395	933
True	False	False	False	False	-2960.7041015625	-1508.78527832031	93.1679229736328	0.748380422592163	0.930175960063934	0.643250167369843	88.3452377319336	7421
True	False	False	False	False	-2960.11108398438	-1019.36791992188	105.36848449707	0.731978118419647	0.95024836063385	0.586294770240784	78.0210494995117	7412
True	False	False	False	False	-2957.9736328125	-706.844543457031	99.8227767944336	0.701861500740051	0.962896168231964	0.508145332336426	63.533332824707	5718
True	False	False	False	False	-2957.30444335938	-1646.10498046875	118.678184509277	0.657753348350525	0.949404835700989	0.42537385225296	80.4299087524414	8606
True	False	False	False	False	-2957.17846679688	-78.9200668334961	125.333038330078	0.653138935565948	0.953581094741821	0.418074816465378	90.0531005859375	10176
True	False	False	False	False	-2957.08447265625	-1797.48754882813	63.2210922241211	0.654920041561127	0.953056037425995	0.420867919921875	98.192985534668	5597
True	False	False	False	False	-2950.33837890625	-1747.88696289063	146.40673828125	0.58579409122467	0.92873603105545	0.329675167798996	77.8181838989258	10272
True	False	False	False	False	-2946.56103515625	-1667.15869140625	109.805053710938	0.762798249721527	0.968450367450714	0.709939241409302	84.0101013183594	8317
True	False	False	False	False	-2950.58227539063	-1473.63757324219	143.079315185547	0.734764277935028	0.959122717380524	0.595013916492462	83.0077514648438	10708
True	False	False	False	False	-2950.16674804688	-1293.33569335938	155.279876708984	0.62938779592514	0.936958193778992	0.383423566818237	75.0142822265625	10502
True	False	False	False	False	-2955.13354492188	-982.092468261719	131.987884521484	0.654514670372009	0.942525207996368	0.420229583978653	75.2184906005859	8951
True	False	False	False	False	-2955.7138671875	-924.28173828125	110.914192199707	0.691563129425049	0.960008680820465	0.486269682645798	71.6800003051758	7168
True	False	False	False	False	-2955.60083007813	-684.970947265625	118.678184509277	0.728201508522034	0.958252608776093	0.574975252151489	69.4205627441406	7428
True	False	False	False	False	-2954.37353515625	-1217.17053222656	198.536407470703	0.812154769897461	0.963020265102386	1	77.1564254760742	13811
True	False	False	False	False	-2946.78369140625	-1041.12170410156	270.630645751953	0.463262945413589	0.927013695240021	0.219189792871475	79.2008209228516	19325
True	False	False	False	False	-2951.0791015625	-799.508361816406	117.569046020508	0.644668221473694	0.946260929107666	0.405185103416443	68.6415100097656	7276
True	False	False	False	False	-2947.6875	-19.0688972473145	141.970169067383	0.795358955860138	0.952451705932617	1	108.3984375	13875
True	False	False	False	False	-2947.0048828125	-868.148559570313	115.350761413574	0.778573036193848	0.962107300758362	0.82945716381073	68.625	7137
True	False	False	False	False	-2946.57177734375	-1392.07604980469	119.787330627441	0.66390061378479	0.918943047523499	0.435427129268646	88.1111145019531	9516
True	False	False	False	False	-2945.00146484375	-837.094055175781	149.734161376953	0.612518966197968	0.944882392883301	0.361316621303558	77	10395
True	False	False	False	False	-2943.07153320313	-1619.8642578125	194.099838256836	0.801378548145294	0.954130351543427	1	80.3371429443359	14059
True	False	False	False	False	-2931.53369140625	-1590.54089355469	216.282684326172	0.733506500720978	0.954702079296112	0.591036975383759	84.9692306518555	16569
True	False	False	False	False	-2936.37573242188	-1361.01928710938	120.896469116211	0.630019009113312	0.934053897857666	0.384287714958191	87.944953918457	9586
True	False	False	False	False	-2941.86450195313	-1176.74645996094	155.279876708984	0.677172064781189	0.948551952838898	0.458564549684525	73.6785736083984	10315
True	False	False	False	False	-2942.2978515625	-893.641052246094	123.114753723145	0.664999067783356	0.946066617965698	0.437265396118164	72.7657623291016	8077
True	False	False	False	False	-2941.7734375	-644.890930175781	83.1856460571289	0.6895392537117	0.951364815235138	0.482185840606689	61.6266670227051	4622
True	False	False	False	False	-2939.89501953125	-1261.54943847656	147.515884399414	0.734602391719818	0.971965849399567	0.594498157501221	73.8796997070313	9826
True	False	False	False	False	-2939.38696289063	-1108.55480957031	189.663269042969	0.793421924114227	0.956753253936768	1	81.807014465332	13989
True	False	False	False	False	-2939.19091796875	-706.252075195313	9.98227787017822	0.497925460338593	0.915458858013153	0.246108084917068	55.7777786254883	502
True	False	False	False	False	-2936.69213867188	-1005.32342529297	124.223899841309	0.774550676345825	0.963580071926117	0.789673984050751	78.6607131958008	8810
True	False	False	False	False	-2935.02099609375	-699.309997558594	49.9113883972168	0.757985770702362	0.951043426990509	0.685172200202942	58.0666656494141	2613
True	False	False	False	False	-2933.07885742188	-1418.0732421875	157.498153686523	0.597966551780701	0.947454690933228	0.343622416257858	81.7887344360352	11614
True	False	False	False	False	-2931.7265625	-1147.88989257813	109.805053710938	0.708642959594727	0.964452385902405	0.523676753044128	71.5656585693359	7085
True	False	False	False	False	-2931.70288085938	-819.776916503906	139.751892089844	0.519391119480133	0.940731525421143	0.264245361089706	72.4206314086914	9125
True	False	False	False	False	-2930.77978515625	-1701.78393554688	209.627822875977	0.719454348087311	0.949535548686981	0.550673186779022	99.2116394042969	18751
True	False	False	False	False	-2928.06298828125	-1506.80871582031	189.663269042969	0.793421924114227	0.951404452323914	1	86.8888854980469	14858
True	False	False	False	False	-2930.08740234375	-790.194946289063	95.3862075805664	0.756393730640411	0.95420914888382	0.677612125873566	68.0465087890625	5852
True	False	False	False	False	-2929.10961914063	-937.770812988281	137.533599853516	0.665601193904877	0.966070592403412	0.438278526067734	73.9758071899414	9173
True	False	False	False	False	-2927.15844726563	-1853.4853515625	119.787330627441	0.751893997192383	0.949670255184174	0.657632410526276	157.296295166016	16988
True	False	False	False	False	-2902.4833984375	-1830.66516113281	164.153015136719	0.702428579330444	0.935976982116699	0.5094074010849	101.925674438477	15085
True	False	False	False	False	-2926.64965820313	-1821.43493652344	66.5485153198242	0.62517774105072	0.935072600841522	0.377730756998062	84.533332824707	5072
True	False	False	False	False	-2890.88671875	-1789.46350097656	126.442184448242	0.583332419395447	0.904697597026825	0.326941102743149	69.315788269043	7902
True	False	False	False	False	-2922.541015625	-1665.3623046875	103.150199890137	0.69622391462326	0.94345611333847	0.495934218168259	75.5161285400391	7023
True	False	False	False	False	-2925.734375	-1327.0029296875	178.571853637695	0.671993255615234	0.945954501628876	0.449286937713623	84.5403747558594	13611
True	False	False	False	False	-2924.60693359375	-853.563293457031	120.896469116211	0.802505493164063	0.965474784374237	1	85.1009140014648	9276
True	False	False	False	False	-2924.41259765625	-877.148254394531	135.315322875977	0.509212255477905	0.91578996181488	0.255491584539413	74.4836044311523	9087
True	False	False	False	False	-2923.9140625	-1457.37231445313	199.645553588867	0.720212817192078	0.959839999675751	0.552685022354126	91.2055587768555	16417
True	False	False	False	False	-2921.74536132813	-1235.33410644531	197.427261352539	0.658456563949585	0.94392591714859	0.42650431394577	84.5280914306641	15046
True	False	False	False	False	-2923.54321289063	-912.122009277344	93.1679229736328	0.636362612247467	0.964978158473969	0.393133908510208	72.9166641235352	6125
True	False	False	False	False	-2922.77197265625	-1020.177734375	79.8582229614258	0.776177406311035	0.954528748989105	0.804480254650116	74	5328
True	False	False	False	False	-2921.29858398438	-757.844360351563	104.259346008301	0.6683109998703	0.933084428310394	0.442888200283051	60.957447052002	5730
True	False	False	False	False	-2921.08740234375	-1778.51354980469	125.333038330078	0.643630743026733	0.923087894916534	0.403649151325226	73.5752182006836	8314
True	False	False	False	False	-2904.34301757813	-1761.90539550781	119.787330627441	0.735007107257843	0.959720134735107	0.595789611339569	77.7777786254883	8400
True	False	False	False	False	-2915.515625	-1390.87084960938	164.153015136719	0.709100365638733	0.957073748111725	0.5247603058815	83.594596862793	12372
True	False	False	False	False	-2920.99755859375	-1079.9755859375	210.736968994141	0.627212166786194	0.950114846229553	0.380466341972351	76.6210556030273	14558
True	False	False	False	False	-2917.91625976563	-726.332763671875	106.477630615234	0.727271556854248	0.939351320266724	0.572269976139069	62.8020820617676	6029
True	False	False	False	False	-2917.61059570313	-1131.98132324219	102.041061401367	0.729883551597595	0.960335493087769	0.579949259757996	71.4021759033203	6569
True	False	False	False	False	-2916.564453125	-992.301818847656	115.350761413574	0.719225645065308	0.952796757221222	0.550069808959961	75.7788467407227	7881
True	False	False	False	False	-2917.21728515625	-966.929931640625	242.902084350586	0.351957350969315	0.830857634544373	0.147524476051331	77.2785415649414	16924
True	False	False	False	False	-2915.880859375	-780.089111328125	95.3862075805664	0.827333629131317	0.964746832847595	1	70.4186019897461	6056
True	False	False	False	False	-2913.88793945313	-1739.5654296875	134.206176757813	0.665514945983887	0.931625366210938	0.438133150339127	79.2396697998047	9588
True	False	False	False	False	-2894.37890625	-1709.66528320313	107.586769104004	0.714156270027161	0.962422013282776	0.537069022655487	85.2886581420898	8273
True	False	False	False	False	-2908.216796875	-1665.05773925781	80.9673614501953	0.735607385635376	0.9438436627388	0.59771865606308	73.315071105957	5352
True	False	False	False	False	-2903.23120117188	-1627.61779785156	210.736968994141	0.651728093624115	0.92261004447937	0.415883302688599	121.173683166504	23023
True	False	False	False	False	-2909.701171875	-1061.10034179688	104.259346008301	0.77779358625412	0.952273964881897	0.82083135843277	66.7659606933594	6276
True	False	False	False	False	-2911.28295898438	-1030.40075683594	93.1679229736328	0.808093369007111	0.95210999250412	1	74.773811340332	6281
True	False	False	False	False	-2909.74951171875	-913.766174316406	96.4953460693359	0.640531897544861	0.949840605258942	0.399114280939102	79.9655151367188	6957
True	False	False	False	False	-2907.1796875	-1164.77905273438	166.371292114258	0.680576622486115	0.955334484577179	0.464851796627045	76.9199981689453	11538
True	False	False	False	False	-2903.22290039063	-1642.13916015625	29.9468326568604	0.72340726852417	0.945285499095917	0.561349153518677	71.8888854980469	1941
True	False	False	False	False	-2901.43188476563	-1575.59753417969	185.226699829102	0.654444515705109	0.95265132188797	0.420119255781174	74.9161682128906	12511
True	False	False	False	False	-2901.63256835938	-1492.21081542969	120.896469116211	0.783979654312134	0.957082509994507	0.918468296527863	78.642204284668	8572
True	False	False	False	False	-2902.29736328125	-1292.85595703125	200.754699707031	0.630933344364166	0.921598494052887	0.38554459810257	78.3038711547852	14173
True	False	False	False	False	-2902.50024414063	-1110.82580566406	141.970169067383	0.807637214660645	0.963213920593262	1	72.875	9328
True	False	False	False	False	-2901.12036132813	-1416.71838378906	168.589569091797	0.640076875686646	0.943559110164642	0.398454904556274	85.4868392944336	12994
True	False	False	False	False	-2900.61767578125	-1356.23791503906	181.899276733398	0.582994699478149	0.920184254646301	0.326568216085434	79.3963394165039	13021
True	False	False	False	False	-2900.4970703125	-1197.69030761719	136.424453735352	0.603036284446716	0.93243819475174	0.34965392947197	86.2682952880859	10611
True	False	False	False	False	-2898.18579101563	-1010.35498046875	94.2770690917969	0.682647287845612	0.943658292293549	0.468752950429916	66.1058807373047	5619
True	False	False	False	False	-2897.14819335938	-1519.60754394531	109.805053710938	0.720394313335419	0.948616027832031	0.553169012069702	83.9696960449219	8313
True	False	False	False	False	-2895.06396484375	-908.206970214844	118.678184509277	0.700915157794952	0.952090442180634	0.506053328514099	74.7383193969727	7997
True	False	False	False	False	-2891.13671875	-787.420959472656	137.533599853516	0.599780976772308	0.920129358768463	0.34576541185379	68.7903213500977	8530
True	False	False	False	False	-2890.55029296875	-1690.28674316406	137.533599853516	0.616264581680298	0.953929245471954	0.366068422794342	78.1532287597656	9691
True	False	False	False	False	-2890.50073242188	-1453.12329101563	139.751892089844	0.774550676345825	0.955561459064484	0.789673984050751	79.2380981445313	9984
True	False	False	False	False	-2890.044921875	-1234.94250488281	153.061584472656	0.716020882129669	0.952926576137543	0.541770160198212	82.8043441772461	11427
True	False	False	False	False	-2886.21875	-1135.47729492188	145.297592163086	0.663804352283478	0.935137629508972	0.435266673564911	82.0763320922852	10752
True	False	False	False	False	-2885.33520507813	-1081.37634277344	134.206176757813	0.743814587593079	0.967057704925537	0.625884413719177	67.8760299682617	8213
True	False	False	False	False	-2884.89990234375	-1893.24877929688	99.8227767944336	0.567869901657104	0.948089420795441	0.310379713773727	88.6777801513672	7981
True	False	False	False	False	-2879.91430664063	-1857.49914550781	192.990692138672	0.696205735206604	0.955805122852325	0.495895683765411	99.8678131103516	17377
True	False	False	False	False	-2880.16650390625	-1542.58557128906	192.990692138672	0.717254400253296	0.953053772449493	0.544931054115295	89.0459747314453	15494
True	False	False	False	False	-2882.02612304688	-966.106628417969	207.409545898438	0.363290578126907	0.823675096035004	0.153997659683228	79.7647094726563	14916
True	False	False	False	False	-2881.53759765625	-1173.26159667969	125.333038330078	0.748488903045654	0.965804636478424	0.643680155277252	85.1681442260742	9624
True	False	False	False	False	-2877.8583984375	-1062.21240234375	110.914192199707	0.803114473819733	0.960092186927795	1	69.4599990844727	6946
True	False	False	False	False	-2880.56982421875	-1004.06335449219	79.8582229614258	0.750213325023651	0.965879201889038	0.650631964206696	71.8333358764648	5172
True	False	False	False	False	-2876.87768554688	-1816.86572265625	151.952453613281	0.584228038787842	0.962506115436554	0.327932626008987	74.3211669921875	10182
True	False	False	False	False	-2874.3896484375	-1742.91333007813	183.008422851563	0.581791281700134	0.941230654716492	0.325243592262268	85.2121200561523	14060
True	False	False	False	False	-2875.27490234375	-1474.40075683594	141.970169067383	0.599483549594879	0.920132517814636	0.345412909984589	76.78125	9828
True	False	False	False	False	-2874.009765625	-1327.98559570313	164.153015136719	0.558653831481934	0.895975649356842	0.300975471735001	75.0270233154297	11104
True	False	False	False	False	-2872.42333984375	-1272.14672851563	180.790130615234	0.652192711830139	0.935506403446198	0.416602969169617	78.4110412597656	12781
True	False	False	False	False	-2871.42846679688	-762.93310546875	83.1856460571289	0.80851811170578	0.953763663768768	1	81.2666702270508	6095
True	False	False	False	False	-2870.48217773438	-1015.97045898438	86.513069152832	0.775300621986389	0.953829169273376	0.796320915222168	70.6923065185547	5514
True	False	False	False	False	-2868.19458007813	-1698.37670898438	123.114753723145	0.727117598056793	0.945735037326813	0.57182514667511	74.1351318359375	8229
True	False	False	False	False	-2867.85717773438	-1561.15979003906	109.805053710938	0.663123369216919	0.948545813560486	0.434134274721146	72.4242401123047	7170
True	False	False	False	False	-2867.76171875	-1437.763671875	118.678184509277	0.664870381355286	0.957304775714874	0.437049388885498	73.1401901245117	7826
True	False	False	False	False	-2856.61767578125	-1769.36462402344	177.462707519531	0.589835107326508	0.954452574253082	0.334224909543991	83.0124969482422	13282
True	False	False	False	False	-2858.25048828125	-1714.26794433594	108.695907592773	0.810891211032867	0.961780726909637	1	73.2857131958008	7182
True	False	False	False	False	-2856.51098632813	-1509.24157714844	216.282684326172	0.796800911426544	0.949323713779449	1	78.4410247802734	15296
True	False	False	False	False	-2858.21850585938	-1162.04553222656	155.279876708984	0.661871373653412	0.962758660316467	0.432065218687057	85.5571441650391	11978
True	False	False	False	False	-2856.15380859375	-1294.71850585938	167.480438232422	0.522130131721497	0.88867723941803	0.26665061712265	73.3245010375977	11072
True	False	False	False	False	-2855.67626953125	-1202.38146972656	176.353576660156	0.58817183971405	0.92396867275238	0.332342892885208	76.5534591674805	12172
True	False	False	False	False	-2854.42895507813	-1877.97424316406	168.589569091797	0.683335363864899	0.950917482376099	0.470062524080276	77.5789489746094	11792
True	False	False	False	False	-2843.34643554688	-1814.37561035156	128.660461425781	0.743308067321777	0.959491074085236	0.624039947986603	78.7068939208984	9130
True	False	False	False	False	-2845.77416992188	-1562.2412109375	125.333038330078	0.461735934019089	0.879050552845001	0.218064025044441	70.3805313110352	7953
True	False	False	False	False	-2851.72875976563	-1131.40270996094	139.751892089844	0.504148960113525	0.898310601711273	0.251241415739059	83.7619018554688	10554
True	False	False	False	False	-2850.18041992188	-1442.18823242188	103.150199890137	0.737817108631134	0.95334130525589	0.604963421821594	73.9139785766602	6874
True	False	False	False	False	-2847.0615234375	-1319.39416503906	160.825576782227	0.55665397644043	0.931100070476532	0.298977762460709	74.9586181640625	10869
True	False	False	False	False	-2848.9423828125	-1246.77270507813	135.315322875977	0.720069348812103	0.956456065177917	0.55230313539505	75.9262313842773	9263
True	False	False	False	False	-2843.90234375	-1733.17114257813	126.442184448242	0.819941997528076	0.964366912841797	1	74	8436
True	False	False	False	False	-2843.36059570313	-1688.84204101563	120.896469116211	0.66291356086731	0.950487554073334	0.433786451816559	80.5688095092773	8782
True	False	False	False	False	-2842.29736328125	-1368.37561035156	181.899276733398	0.584970712661743	0.955449759960175	0.328757584095001	82.6646347045898	13557
True	False	False	False	False	-2841.66772460938	-264.632629394531	232.919815063477	0.783339381217957	0.961223840713501	0.90258914232254	77.7761917114258	16333
True	False	False	False	False	-2841.36865234375	-1657.6123046875	187.44499206543	0.791505575180054	0.951681077480316	1	81.1242599487305	13710
True	False	False	False	False	-2841.00512695313	-1599.01806640625	293.922607421875	0.757939875125885	0.968692243099213	0.684950530529022	120.856605529785	32027
True	False	False	False	False	-2840.72216796875	-1412.27478027344	188.554138183594	0.722277522087097	0.964695453643799	0.55824887752533	83.5117645263672	14197
True	False	False	False	False	-2834.306640625	-1835.69641113281	131.987884521484	0.664014279842377	0.962198376655579	0.435616761445999	71.7731094360352	8541
True	False	False	False	False	-2835.0849609375	-1794.70190429688	124.223899841309	0.838463246822357	0.963646411895752	1	77.5	8680
True	False	False	False	False	-2834.9892578125	-1703.84753417969	85.4039306640625	0.830078601837158	0.962681770324707	1	72.8571395874023	5610
True	False	False	False	False	-2833.09692382813	-1459.09692382813	118.678184509277	0.748469054698944	0.945342779159546	0.643601417541504	71.6168212890625	7663
True	False	False	False	False	-2830.7939453125	-1522.45397949219	211.846115112305	0.673467457294464	0.949986755847931	0.451893955469131	83.8010482788086	16006
True	False	False	False	False	-2828.93701171875	-1493.89318847656	159.716445922852	0.614079117774963	0.947748839855194	0.363285541534424	71.9097213745117	10355
True	False	False	False	False	-2829.96508789063	-1225.73510742188	160.825576782227	0.626235723495483	0.958276152610779	0.379149883985519	76.5655136108398	11102
True	False	False	False	False	-2827.11279296875	-1363.55029296875	66.5485153198242	0.646814525127411	0.934759378433228	0.408391445875168	74.7666702270508	4486
True	False	False	False	False	-2823.38549804688	-1882.50341796875	149.734161376953	0.640728771686554	0.921576857566833	0.399400055408478	78.2222213745117	10560
True	False	False	False	False	-2817.07299804688	-1789.62805175781	66.5485153198242	0.811298549175262	0.963199138641357	1	83.9833297729492	5039
True	False	False	False	False	-2820.07690429688	-1704.90344238281	26.6194076538086	0.67927873134613	0.946757137775421	0.462436705827713	71.2916641235352	1711
True	False	False	False	False	-2822.72680664063	-1630.61572265625	184.117568969727	0.664196252822876	0.939431488513947	0.435920625925064	89.2951812744141	14823
True	False	False	False	False	-2817.47485351563	-1398.50671386719	147.515884399414	0.6229008436203	0.930946886539459	0.374702334403992	69.9849624633789	9308
True	False	False	False	False	-2819.89794921875	-1192.62841796875	117.569046020508	0.651606142520905	0.940605938434601	0.415694743394852	84.8301849365234	8992
True	False	False	False	False	-2814.88427734375	-1730.15246582031	130.878753662109	0.682038903236389	0.950316071510315	0.467600554227829	80.7033920288086	9523
True	False	False	False	False	-2810.59545898438	-1702.44079589844	76.5307922363281	0.733375728130341	0.939611911773682	0.590627431869507	76.9710159301758	5311
True	False	False	False	False	-2810.54321289063	-1542.10229492188	102.041061401367	0.472674816846848	0.93316912651062	0.226235166192055	66.3369598388672	6103
True	False	False	False	False	-2813.7197265625	-1375.70935058594	98.7136306762695	0.768758356571198	0.970586776733398	0.745877683162689	75.6853942871094	6736
True	False	False	False	False	-2810.00708007813	-1288.83520507813	150.843307495117	0.786078751087189	0.960174322128296	1	92.4558792114258	12574
True	False	False	False	False	-2810.41674804688	-827.017822265625	97.6044921875	0.760120630264282	0.959297358989716	0.695777595043182	117.181816101074	10312
True	False	False	False	False	-2809.48828125	-1676.06042480469	115.350761413574	0.756777882575989	0.955314457416534	0.679410755634308	74.6923065185547	7768
True	False	False	False	False	-2808.14184570313	-1846.38879394531	197.427261352539	0.650771260261536	0.944699645042419	0.414407432079315	79.241569519043	14105
True	False	False	False	False	-2803.41479492188	-1785.53442382813	93.1679229736328	0.748380422592163	0.953913331031799	0.643250167369843	74.9642868041992	6297
True	False	False	False	False	-2803.71557617188	-1565.1103515625	95.3862075805664	0.47301059961319	0.907625317573547	0.226489990949631	71.0930252075195	6114
True	False	False	False	False	-2808.24755859375	-1453.92395019531	97.6044921875	0.760120630264282	0.947323083877563	0.695777595043182	73.5454559326172	6472
True	False	False	False	False	-2803.64794921875	-1436.18249511719	102.041061401367	0.830349385738373	0.957693636417389	1	78.3695678710938	7210
True	False	False	False	False	-2808.20166015625	-1318.22912597656	131.987884521484	0.670856893062592	0.939897418022156	0.447295248508453	66.5882339477539	7924
True	False	False	False	False	-2805.33227539063	-1417.24792480469	94.2770690917969	0.781477868556976	0.953809976577759	0.868022978305817	75.7058792114258	6435
True	False	False	False	False	-2803.0732421875	-1747.24877929688	119.787330627441	0.776787161827087	0.946155846118927	0.810432493686676	82.935188293457	8957
True	False	False	False	False	-2800.42504882813	-1714.89208984375	98.7136306762695	0.598917424678802	0.906589925289154	0.344743341207504	75.5730361938477	6726
True	False	False	False	False	-2802.9404296875	-1578.99145507813	94.2770690917969	0.44724252820015	0.89656937122345	0.207608789205551	69.717643737793	5926
True	False	False	False	False	-2796.50268554688	-1818.56469726563	199.645553588867	0.502195656299591	0.881661951541901	0.249619662761688	84.9388885498047	15289
True	False	False	False	False	-2792.21411132813	-1474.03063964844	200.754699707031	0.80324798822403	0.953659415245056	1	84.0773468017578	15218
True	False	False	False	False	-2790.87451171875	-1684.263671875	94.2770690917969	0.791837513446808	0.955301940441132	1	80.529411315918	6845
True	False	False	False	False	-2789.49755859375	-1534.09594726563	96.4953460693359	0.836953818798065	0.963002026081085	1	71.068962097168	6183
True	False	False	False	False	-2760.51416015625	-1872.1767578125	231.810668945313	0.854007184505463	0.969259738922119	1	80.8612442016602	16900
True	False	False	False	False	-2779.6044921875	-1749.39770507813	104.259346008301	0.665127098560333	0.950826644897461	0.437480479478836	75.0851058959961	7058
True	False	False	False	False	-2784.92236328125	-1632.86071777344	192.990692138672	0.670337855815887	0.950315117835999	0.44639065861702	92.1379318237305	16032
True	False	False	False	False	-2788.74877929688	-1379.40124511719	149.734161376953	0.707413673400879	0.95017796754837	0.520787835121155	70.3851852416992	9502
True	False	False	False	False	-2783.84814453125	-1162.58459472656	63.2210922241211	0.524049818515778	0.923985540866852	0.268349319696426	83.7543869018555	4774
True	False	False	False	False	-2783.37866210938	-1603.53039550781	185.226699829102	0.718570590019226	0.956019997596741	0.548350036144257	76.4131698608398	12761
True	False	False	False	False	-2782.31665039063	-1670.10180664063	62.1119499206543	0.745300650596619	0.939567387104034	0.631386935710907	85.2321395874023	4773
True	False	False	False	False	-2776.98583984375	-1432.3095703125	100.931915283203	0.692807912826538	0.953649818897247	0.488814681768417	68.1758270263672	6204
True	False	False	False	False	-2779.43579101563	-1411.51672363281	120.896469116211	0.706170499324799	0.950329482555389	0.517900466918945	72.1376113891602	7863
True	False	False	False	False	-2775.28833007813	-1838.22106933594	197.427261352539	0.82590115070343	0.951404452323914	1	81.5112380981445	14509
True	False	False	False	False	-2769.55517578125	-1783.31982421875	227.374099731445	0.84504109621048	0.960852682590485	1	102.653656005859	21044
True	False	False	False	False	-2766.19970703125	-1709.19067382813	123.114753723145	0.638822078704834	0.947138786315918	0.396645218133926	136.891891479492	15195
True	False	False	False	False	-2774.35034179688	-1326.34143066406	192.990692138672	0.51573634147644	0.92614221572876	0.261069238185883	78.4540252685547	13651
True	False	False	False	False	-2772.57983398438	-1685.12841796875	107.586769104004	0.714156270027161	0.967633366584778	0.537069022655487	80.9484558105469	7852
True	False	False	False	False	-2772.28247070313	-1556.2392578125	102.041061401367	0.761244773864746	0.950061023235321	0.701598525047302	65.0543441772461	5985
True	False	False	False	False	-2771.2978515625	-1494.05688476563	150.843307495117	0.766693592071533	0.955555021762848	0.73261821269989	85.6323547363281	11646
True	False	False	False	False	-2767.66967773438	-1292.88354492188	125.333038330078	0.684211671352386	0.954511940479279	0.471740275621414	70.4159317016602	7957
True	False	False	False	False	-2764.8671875	-1743.13903808594	117.569046020508	0.619105696678162	0.913502812385559	0.369730323553085	89.9622650146484	9536
True	False	False	False	False	-2762.4306640625	-1667.28735351563	188.554138183594	0.700765788555145	0.946870088577271	0.505724728107452	81.9529418945313	13932
True	False	False	False	False	-2764.06127929688	-1413.81408691406	19.9645557403564	0.661957681179047	0.902729630470276	0.432207375764847	57.4444427490234	1034
True	False	False	False	False	-2764.16967773438	-1368.29357910156	155.279876708984	0.543964505195618	0.895494997501373	0.286637604236603	74.8714294433594	10482
True	False	False	False	False	-2760.96655273438	-1480.45825195313	115.350761413574	0.566249370574951	0.944733083248138	0.308701932430267	72.586540222168	7549
True	False	False	False	False	-2755.88696289063	-1441.10229492188	97.6044921875	0.760120630264282	0.951237380504608	0.695777595043182	76.386360168457	6722
True	False	False	False	False	-2743.56274414063	-1826.10888671875	201.863830566406	0.743680894374847	0.92887270450592	0.625396072864532	79.027473449707	14383
True	False	False	False	False	-2744.51806640625	-1634.58459472656	207.409545898438	0.764111638069153	0.950407743453979	0.717284619808197	89.5989303588867	16755
True	False	False	False	False	-2749.02368164063	-1564.93737792969	107.586769104004	0.566540122032166	0.942106127738953	0.309002161026001	62.3402061462402	6047
True	False	False	False	False	-2741.67846679688	-1455.7734375	144.188446044922	0.549454092979431	0.946824848651886	0.291906416416168	73.0846176147461	9501
True	False	False	False	False	-2748.486328125	-1430.96313476563	80.9673614501953	0.680048704147339	0.951867997646332	0.463866710662842	70.7945175170898	5168
True	False	False	False	False	-2740.43627929688	-1759.77136230469	122.005615234375	0.635798990726471	0.943849086761475	0.392335802316666	80.8272705078125	8891
True	False	False	False	False	-2728.14721679688	-1850.4609375	192.990692138672	0.676070153713226	0.926396310329437	0.456562250852585	75.9425277709961	13214
True	False	False	False	False	-2725.95239257813	-1728.04357910156	85.4039306640625	0.802311480045319	0.958927392959595	1	102.116882324219	7863
True	False	False	False	False	-2734.7392578125	-1684.76135253906	92.0587844848633	0.773206055164337	0.947011709213257	0.778420686721802	73.6867446899414	6116
True	False	False	False	False	-2730.97192382813	-1660.77758789063	110.914192199707	0.793351709842682	0.954925775527954	1	69.8399963378906	6984
True	False	False	False	False	-2728.701171875	-1695.40466308594	59.8936653137207	0.80293732881546	0.954002916812897	1	69.4629592895508	3751
True	False	False	False	False	-2725.34228515625	-1742.38830566406	88.7313537597656	0.795180141925812	0.953829169273376	1	98.8375015258789	7907
True	False	False	False	False	-2722.00170898438	-1570.59619140625	137.533599853516	0.790976285934448	0.958162069320679	1	73.4274215698242	9105
True	False	False	False	False	-2720.19165039063	-1886.5419921875	189.663269042969	0.713731944561005	0.944836616516113	0.536011874675751	81.5614013671875	13947
True	False	False	False	False	-2711.64599609375	-1815.12719726563	199.645553588867	0.543251097202301	0.902226448059082	0.28596043586731	81.783332824707	14721
True	False	False	False	False	-2716.880859375	-1596.29333496094	198.536407470703	0.695497453212738	0.947040021419525	0.494403153657913	76.9553070068359	13775
True	False	False	False	False	-2719.77490234375	-1512.7138671875	187.44499206543	0.589103519916534	0.929738342761993	0.333395451307297	87.8047332763672	14839
True	False	False	False	False	-2715.06298828125	-1755.50073242188	168.589569091797	0.486994951963425	0.898152053356171	0.237323820590973	83.5460510253906	12699
True	False	False	False	False	-2701.99340820313	-1787.5048828125	133.097030639648	0.622626841068268	0.923464298248291	0.374340206384659	69.658332824707	8359
True	False	False	False	False	-2703.90551757813	-1721.49279785156	134.206176757813	0.689197540283203	0.927671670913696	0.481502711772919	91.0909118652344	11022
True	False	False	False	False	-2706.89526367188	-1651.65881347656	156.389007568359	0.775517404079437	0.961696922779083	0.798297166824341	79.4255294799805	11199
True	False	False	False	False	-2701.65087890625	-1764.01940917969	15.5279874801636	0.740449011325836	0.946970880031586	0.613905251026154	67.5714263916016	946
True	False	False	False	False	-2696.89990234375	-1674.86181640625	157.498153686523	0.547057330608368	0.917004883289337	0.289593309164047	72.0845108032227	10236
True	False	False	False	False	-2696.36767578125	-1562.53625488281	100.931915283203	0.752970397472382	0.944536328315735	0.662240564823151	81.6703262329102	7432
True	False	False	False	False	-2693.35327148438	-1758.05786132813	90.9496383666992	0.744097054004669	0.961670458316803	0.626919984817505	72.1097564697266	5913
True	False	False	False	False	-2691.20385742188	-1702.78735351563	137.533599853516	0.843897044658661	0.966805994510651	1	79.1371002197266	9813
True	False	False	False	False	-2690.23657226563	-1524.17517089844	124.223899841309	0.725606381893158	0.950922548770905	0.567502200603485	61.5	6888
True	False	False	False	False	-2685.47631835938	-1860.52319335938	157.498153686523	0.689562678337097	0.949771761894226	0.482232689857483	81.1971817016602	11530
True	False	False	False	False	-2684.50439453125	-1728.30725097656	135.315322875977	0.664254069328308	0.948670923709869	0.436017215251923	73.1311492919922	8922
True	False	False	False	False	-2682.4267578125	-1628.52258300781	245.120376586914	0.496766805648804	0.884249567985535	0.245163172483444	75.1085968017578	16599
True	False	False	False	False	-2677.810546875	-1885.51806640625	141.970169067383	0.580758690834045	0.90795111656189	0.324112266302109	91.03125	11652
True	False	False	False	False	-2681.13232421875	-1579.53552246094	124.223899841309	0.783444225788116	0.963371574878693	0.904983460903168	74.6339263916016	8359
True	False	False	False	False	-2674.92114257813	-1819.55358886719	124.223899841309	0.695939123630524	0.962092399597168	0.495332807302475	67.1428604125977	7520
True	False	False	False	False	-2670.60400390625	-1779.06994628906	108.695907592773	0.677731871604919	0.959395885467529	0.459587782621384	68.3163299560547	6695
True	False	False	False	False	-2665.22119140625	-1745.66833496094	136.424453735352	0.576066195964813	0.939363718032837	0.319030493497849	71.552848815918	8801
True	False	False	False	False	-2659.28833007813	-1763.06628417969	104.259346008301	0.811947047710419	0.956850111484528	1	92.5638275146484	8701
True	False	False	False	False	-2657.89575195313	-1581.02575683594	107.586769104004	0.769551157951355	0.954925775527954	0.75124317407608	71.1649475097656	6903
True	False	False	False	False	-2655.41552734375	-1808.92919921875	131.987884521484	0.654514670372009	0.934748828411102	0.420229583978653	70.9159698486328	8439
True	False	False	False	False	-2655.01489257813	-1698.34130859375	144.188446044922	0.799139618873596	0.96508526802063	1	81.0846176147461	10541
True	False	False	False	False	-2654.1376953125	-1846.86108398438	183.008422851563	0.615480899810791	0.939952313899994	0.365067154169083	83.2848510742188	13742
True	False	False	False	False	-2652.80908203125	-1791.46240234375	108.695907592773	0.733655333518982	0.956214725971222	0.591503977775574	81.3571395874023	7973
True	False	False	False	False	-2639.68408203125	-1865.14562988281	93.1679229736328	0.682969212532043	0.964382767677307	0.469364792108536	67.7857131958008	5694
True	False	False	False	False	-2627.7119140625	-1874.79943847656	84.2947845458984	0.698733150959015	0.966243267059326	0.501295566558838	70.4736862182617	5356
True	False	False	False	False	-2628.544921875	-1759.47412109375	122.005615234375	0.6835116147995	0.935459554195404	0.470399111509323	67.2636337280273	7399
True	False	False	False	False	-2625.55004882813	-1679.53125	175.244430541992	0.645613074302673	0.94222503900528	0.406591773033142	73.1392440795898	11556
True	False	False	False	False	-2624.49365234375	-1821.52746582031	110.914192199707	0.655060887336731	0.954059362411499	0.421090096235275	64.6500015258789	6465
True	False	False	False	False	-2624.38012695313	-1892.92529296875	113.132476806641	0.733632326126099	0.954065203666687	0.591431677341461	70.9117660522461	7233
True	False	False	False	False	-2622.94750976563	-1799.22448730469	119.787330627441	0.681443929672241	0.946649074554443	0.466478526592255	67.7870407104492	7321
True	False	False	False	False	-2616.29028320313	-1855.55212402344	137.533599853516	0.790976285934448	0.952722728252411	1	74	9176
True	False	False	False	False	-2609.73413085938	-1757.67797851563	104.259346008301	0.61575722694397	0.939245223999023	0.365419745445251	63.9787216186523	6014
True	False	False	False	False	-2611.56079101563	-289.765228271484	18.8554134368896	0.809739828109741	0.949675559997559	1	39.294116973877	668
True	False	False	False	False	-2608.64599609375	-1783.71240234375	88.7313537597656	0.769612729549408	0.964746832847595	0.751666605472565	68.4749984741211	5478
True	False	False	False	False	-2602.60668945313	-1877.85083007813	136.424453735352	0.725971519947052	0.950423419475555	0.568539500236511	72.6585388183594	8937
True	False	False	False	False	-2602.53759765625	-1347.7470703125	11.0914192199707	0.763594925403595	0.936281979084015	0.714360892772675	41.4000015258789	414
True	False	False	False	False	-2600.6689453125	-1725.85339355469	134.206176757813	0.574282824993134	0.948610424995422	0.317124217748642	64.3801651000977	7790
True	False	False	False	False	-2599.03662109375	-1829.35339355469	180.790130615234	0.799145638942719	0.959068238735199	1	79.5214691162109	12962
True	False	False	False	False	-2598.669921875	-1797.49206542969	87.6222152709961	0.796068251132965	0.953511893749237	1	72.9873428344727	5766
True	False	False	False	False	-2593.6796875	-1743.15686035156	106.477630615234	0.653339624404907	0.946764230728149	0.418388038873672	64.5625	6198
True	False	False	False	False	-2580.15966796875	-1851.74243164063	199.645553588867	0.524048745632172	0.935364305973053	0.268348306417465	75	13500
True	False	False	False	False	-2578.298828125	-1801.47717285156	117.569046020508	0.658656656742096	0.944251656532288	0.426826924085617	69.7169799804688	7390
True	False	False	False	False	-2572.3515625	-1726.76416015625	117.569046020508	0.72139585018158	0.948231756687164	0.555857241153717	83.5377349853516	8855
True	False	False	False	False	-2568.9169921875	-1891.35949707031	45.4748191833496	0.768088281154633	0.939048767089844	0.741466164588928	65.2926864624023	2677
True	False	False	False	False	-2566.96948242188	-1776.46044921875	242.902084350586	0.722944557666779	0.954027771949768	0.56007444858551	75.292236328125	16489
True	False	False	False	False	-2562.939453125	-1834.54125976563	124.223899841309	0.722305953502655	0.966258406639099	0.558326542377472	73.9107131958008	8278
True	False	False	False	False	-2541.33349609375	-1895.81396484375	164.153015136719	0.686704337596893	0.956753253936768	0.476574003696442	79.5472946166992	11773
True	False	False	False	False	-2540.06713867188	-1873.33752441406	138.64274597168	0.818826138973236	0.962518155574799	1	76.7360000610352	9592
True	False	False	False	False	-2521.24682617188	-1717.53759765625	109.805053710938	0.85513573884964	0.968933463096619	1	62.7676773071289	6214
True	False	False	False	False	-2518.22436523438	-1879.77770996094	198.536407470703	0.701470494270325	0.948314487934113	0.507278740406036	77.4413375854492	13862
True	False	False	False	False	-2488.818359375	-1863.78820800781	153.061584472656	0.654967188835144	0.947835326194763	0.42094224691391	71.5362319946289	9872
True	False	False	False	False	-2446.67309570313	-156.809814453125	292.8134765625	0.671579599380493	0.956562995910645	0.448560148477554	62.8106079101563	16582
True	False	False	False	False	-2440.50244140625	-40.6903038024902	177.462707519531	0.749354422092438	0.956341803073883	0.647141218185425	54.0750007629395	8652
True	False	False	False	False	-2397.74560546875	-49.9479751586914	159.716445922852	0.606388568878174	0.904759526252747	0.353718668222427	55.0416679382324	7926
True	False	False	False	False	-2237.3828125	-180.4072265625	136.424453735352	0.784597456455231	0.9478719830513	0.938117504119873	77.284553527832	9506
True	False	False	False	False	-2179.59033203125	-998.942504882813	200.754699707031	0.839820861816406	0.958968818187714	1	66.2596664428711	11993
True	False	False	False	False	-2164.06103515625	-853.455322265625	181.899276733398	0.531247556209564	0.91603696346283	0.274816066026688	51.3353652954102	8419
True	False	False	False	False	-2156.83325195313	-462.812133789063	137.533599853516	0.699044167995453	0.958779573440552	0.501968204975128	77.870964050293	9656
True	False	False	False	False	-2149.07592773438	-1622.55102539063	49.9113883972168	0.632549703121185	0.955277323722839	0.387781292200089	40.7333335876465	1833
True	False	False	False	False	-2140.64965820313	-860.705932617188	212.955261230469	0.67471969127655	0.954108059406281	0.454129457473755	63.640625	12219
True	False	False	False	False	-2117.47119140625	-74.1723175048828	154.17073059082	0.558164596557617	0.943087935447693	0.300485372543335	44.2589912414551	6152
True	False	False	False	False	-2112.2939453125	-368.867980957031	187.44499206543	0.619990944862366	0.905373096466064	0.370881766080856	48.5739631652832	8209
True	False	False	False	False	-2098.77587890625	-1153.30395507813	177.462707519531	0.795180141925812	0.967352271080017	1	53.4312515258789	8549
True	False	False	False	False	-2094.55834960938	-849.486999511719	302.795745849609	0.845501363277435	0.961697518825531	1	81.8022003173828	22332
True	False	False	False	False	-2080.42993164063	-22.6772422790527	168.589569091797	0.640076875686646	0.95024162530899	0.398454904556274	57.4539489746094	8733
True	False	False	False	False	-2079.70678710938	4.10425662994385	290.595184326172	0.855351746082306	0.970068991184235	1	64.5038146972656	16900
True	False	False	False	False	-2066.86791992188	-1050.74670410156	154.17073059082	0.622523128986359	0.955130696296692	0.374203264713287	66.0431671142578	9180
True	False	False	False	False	-2059.892578125	-371.803405761719	273.958068847656	0.837720990180969	0.965526759624481	1	58.048583984375	14338
True	False	False	False	False	-2050.44580078125	61.4833221435547	190.772415161133	0.746775507926941	0.953477323055267	0.636987566947937	74.2441864013672	12770
True	False	False	False	False	-2037.65539550781	-1085.06359863281	381.544830322266	0.751561522483826	0.96547794342041	0.656229197978973	69.2470932006836	23821
True	False	False	False	False	-2037.73803710938	-479.639007568359	178.571853637695	0.663666427135468	0.962467849254608	0.435036957263947	62.0559005737305	9991
True	False	False	False	False	-2046.89001464844	-52.161693572998	247.338653564453	0.831831812858582	0.955341517925262	1	69.2242126464844	15437
True	False	False	False	False	-2040.19213867188	25.877893447876	251.77522277832	0.800403714179993	0.955962181091309	1	70.6740112304688	16043
True	False	False	False	False	-2037.11791992188	-510.988586425781	161.934722900391	0.783691704273224	0.945888519287109	0.910926580429077	61.3287658691406	8954
True	False	False	False	False	-2034.96862792969	-351.186340332031	229.592376708984	0.741896092891693	0.957290053367615	0.618977427482605	59.386474609375	12293
True	False	False	False	False	-2020.95031738281	-466.503143310547	164.153015136719	0.805816411972046	0.949896931648254	1	166.567565917969	24652
True	False	False	False	False	-2007.87280273438	-22.6760501861572	256.211791992188	0.702445089817047	0.948178648948669	0.509444296360016	58.6796531677246	13555
True	False	False	False	False	-2003.95703125	-1102.17272949219	234.028945922852	0.616185367107391	0.943189024925232	0.365967005491257	55.9763031005859	11811
True	False	False	False	False	-1931.09204101563	-1460.26110839844	211.846115112305	0.642658591270447	0.955046415328979	0.402218014001846	53.0209426879883	10127
True	False	False	False	False	-1991.05590820313	-1427.87170410156	217.391815185547	0.818078756332397	0.954385459423065	1	56.5306129455566	11080
True	False	False	False	False	-1966.35656738281	-1399.95007324219	173.026138305664	0.764826476573944	0.963320910930634	0.721405208110809	66.9102554321289	10438
True	False	False	False	False	-1990.82421875	-506.368041992188	174.135284423828	0.762403786182404	0.948532164096832	0.707787096500397	54.5732498168945	8568
True	False	False	False	False	-1964.02026367188	-1261.07958984375	202.97297668457	0.804767787456512	0.957897365093231	1	68.8306045532227	12596
True	False	False	False	False	-1945.58471679688	-879.594421386719	214.064392089844	0.656742453575134	0.93655127286911	0.423757195472717	54.0932655334473	10440
True	False	False	False	False	-1931.72875976563	-561.794128417969	202.97297668457	0.73859828710556	0.959003388881683	0.607580721378326	75.3114776611328	13782
True	False	False	False	False	-1962.46411132813	-518.587951660156	148.625015258789	0.77451878786087	0.937789916992188	0.789397180080414	47.8880615234375	6417
True	False	False	False	False	-1948.4873046875	-484.291473388672	158.607299804688	0.826538681983948	0.953644216060638	1	56.4265747070313	8069
True	False	False	False	False	-1937.701171875	-451.098693847656	171.917007446289	0.804226338863373	0.962266862392426	1	55.1225814819336	8544
True	False	False	False	False	-1923.74572753906	-850.876892089844	228.483245849609	0.824243545532227	0.954872965812683	1	58.2184448242188	11993
True	False	False	False	False	-1920.1259765625	-1537.56726074219	196.318130493164	0.828973293304443	0.958272337913513	1	61.3672332763672	10862
True	False	False	False	False	-1913.66931152344	-929.669006347656	147.515884399414	0.77680242061615	0.955324351787567	0.810584485530853	50.6541366577148	6737
True	False	False	False	False	-2003.03173828125	-445.920837402344	160.825576782227	0.770576000213623	0.943479299545288	0.758433282375336	58.2965507507324	8453
True	False	False	False	False	-2002.01037597656	11.7113590240479	310.559753417969	0.749282479286194	0.963051974773407	0.646851420402527	57.3892860412598	16069
True	False	False	False	False	-2000.30017089844	-80.3532562255859	153.061584472656	0.614741027355194	0.944972574710846	0.364125341176987	50.3550720214844	6949
True	False	False	False	False	-1946.75170898438	-419.891235351563	171.917007446289	0.785417377948761	0.959653615951538	1	57.9419364929199	8981
True	False	False	False	False	-1979.32409667969	-418.569732666016	180.790130615234	0.773620665073395	0.958501696586609	0.781806230545044	60.190185546875	9811
True	False	False	False	False	-1955.65966796875	-381.706604003906	197.427261352539	0.620475888252258	0.944102108478546	0.371514648199081	51.7752799987793	9216
True	False	False	False	False	-1939.22180175781	-112.02490234375	229.592376708984	0.781360387802124	0.959260106086731	0.866191923618317	52.5314025878906	10874
True	False	False	False	False	-1968.70336914063	-87.6322402954102	195.208984375	0.65105813741684	0.956161201000214	0.414849132299423	52.1534080505371	9179
True	False	False	False	False	-1940.41931152344	-3.34900617599487	251.77522277832	0.761281907558441	0.946628868579865	0.701793611049652	65.4449310302734	14856
True	False	False	False	False	-1967.03503417969	47.5803604125977	125.333038330078	0.82226824760437	0.954685926437378	1	76.3628311157227	8629
True	False	False	False	False	-1934.61584472656	-247.636077880859	221.828384399414	0.783765912055969	0.958028256893158	0.912798941135406	57.7350006103516	11547
True	False	False	False	False	-1913.52807617188	-81.4401473999023	198.536407470703	0.371236205101013	0.75377231836319	0.158632338047028	49.1117324829102	8791
True	False	False	False	False	-1917.45068359375	51.2973670959473	232.919815063477	0.322729468345642	0.713424921035767	0.131528452038765	53.976188659668	11335
True	False	False	False	False	-1905.54528808594	-690.32080078125	180.790130615234	0.780968606472015	0.956563711166382	0.860293686389923	53.5705528259277	8732
True	False	False	False	False	-1906.19494628906	-412.647064208984	211.846115112305	0.764225840568542	0.959180891513824	0.717936635017395	70.1047134399414	13390
True	False	False	False	False	-1908.88928222656	-0.0895261764526367	219.610107421875	0.809059381484985	0.961023926734924	1	67.1464614868164	13295
True	False	False	False	False	-1904.16625976563	-585.58642578125	189.663269042969	0.745215535163879	0.963757872581482	0.631068110466003	62.4502906799316	10679
True	False	False	False	False	-3318.4609375	151.643157958984	9.98227787017822	0.628524124622345	0.939064502716064	0.382245600223541	107.111114501953	964
True	False	False	False	False	-3317.36181640625	92.1305389404297	15.5279874801636	0.800106346607208	0.94487601518631	1	94.5	1323
True	False	False	False	False	-3312.22705078125	113.505004882813	191.881561279297	0.306760370731354	0.866612434387207	0.123182877898216	141.959533691406	24559
True	False	False	False	False	-3306.00927734375	165.103439331055	114.241622924805	0.640015423297882	0.938883244991302	0.398366034030914	126.233009338379	13002
True	False	False	False	False	-3299.4130859375	199.400131225586	144.188446044922	0.597600698471069	0.920440196990967	0.343192428350449	126.984619140625	16508
True	False	False	False	False	-3297.42724609375	128.945114135742	136.424453735352	0.700589239597321	0.953196406364441	0.505336821079254	108.796745300293	13382
True	False	False	False	False	-3296.4619140625	222.646240234375	63.2210922241211	0.636114537715912	0.884245216846466	0.392782300710678	146.66667175293	8360
True	False	False	False	False	-3291.89599609375	252.955444335938	277.285491943359	0.280443340539932	0.808505237102509	0.109983742237091	133.904006958008	33476
True	False	False	False	False	-3291.07299804688	86.5767593383789	236.24723815918	0.751039624214172	0.952974438667297	0.654044926166534	96.7136154174805	20600
True	False	False	False	False	-3286.00366210938	291.182769775391	65.4393768310547	0.728608548641205	0.956104457378387	0.576169312000275	139.050842285156	8204
True	False	False	False	False	-3285.95971679688	347.484222412109	17.7462711334229	0.762108087539673	0.940302610397339	0.706189274787903	113.875	1822
True	False	False	False	False	-3282.78198242188	310.797515869141	77.6399383544922	0.623650372028351	0.912899374961853	0.375695377588272	140.899993896484	9863
True	False	False	False	False	-3279.15795898438	326.04931640625	69.8759460449219	0.739117622375488	0.961069166660309	0.609337687492371	127.365081787109	8024
True	False	False	False	False	-3274.61376953125	344.829681396484	63.2210922241211	0.801229655742645	0.957386434078217	1	98.9298248291016	5639
True	False	False	False	False	-3272.70556640625	175.617691040039	194.099838256836	0.846465110778809	0.965317487716675	1	78.4685745239258	13732
True	False	False	False	False	-3268.15576171875	370.121307373047	109.805053710938	0.772047638893127	0.949947655200958	0.769319832324982	136.979797363281	13561
True	False	False	False	False	-3267.009765625	276.431549072266	148.625015258789	0.737016499042511	0.947091102600098	0.602312028408051	81.3134307861328	10896
True	False	False	False	False	-3264.45483398438	387.923950195313	59.8936653137207	0.822233557701111	0.966247379779816	1	112.018516540527	6049
True	False	False	False	False	-3262.69360351563	210.303482055664	186.335845947266	0.67219865322113	0.95805561542511	0.449648559093475	80.976188659668	13604
True	False	False	False	False	-3255.88647460938	338.053466796875	126.442184448242	0.620696425437927	0.92557156085968	0.37180295586586	90.2719268798828	10291
True	False	False	False	False	-3255.07153320313	431.900665283203	250.666076660156	0.437961786985397	0.899881660938263	0.20112270116806	139	31414
True	False	False	False	False	-3251.45971679688	141.730667114258	200.754699707031	0.730526149272919	0.957405090332031	0.581877648830414	80.469612121582	14565
True	False	False	False	False	-3248.716796875	374.427673339844	252.884368896484	0.3941909968853	0.82730758190155	0.172496289014816	96.2543869018555	21946
True	False	False	False	False	-3250.48461914063	409.941192626953	76.5307922363281	0.74383670091629	0.939304649829865	0.625965297222137	93.0144958496094	6418
True	False	False	False	False	-3247.20043945313	460.659515380859	183.008422851563	0.725610256195068	0.937192678451538	0.567513167858124	151.006057739258	24916
True	False	False	False	False	-3247.49438476563	510.396850585938	22.1828384399414	0.755204319953918	0.943390667438507	0.672140836715698	120.699996948242	2414
True	False	False	False	False	-3245.90576171875	521.396362304688	9.98227787017822	0.628524124622345	0.923014223575592	0.382245600223541	119.444442749023	1075
True	False	False	False	False	-3242.53979492188	247.297592163086	130.878753662109	0.612249732017517	0.94158935546875	0.360978364944458	68.338981628418	8064
True	False	False	False	False	-3241.98583984375	490.612274169922	214.064392089844	0.586891353130341	0.954367160797119	0.330902934074402	151.393783569336	29219
True	False	False	False	False	-3237.72119140625	288.387054443359	124.223899841309	0.74186509847641	0.959413766860962	0.618867516517639	99.5892868041992	11154
True	False	False	False	False	-3235.427734375	554.771911621094	34.3833999633789	0.472022980451584	0.903273940086365	0.225741192698479	121.354835510254	3762
True	False	False	False	False	-3234.58422851563	270.728302001953	94.2770690917969	0.467510491609573	0.925168216228485	0.222346380352974	63.2823524475098	5379
True	False	False	False	False	-3232.75463867188	318.722015380859	148.625015258789	0.688461124897003	0.944450736045837	0.480036944150925	97.0970153808594	13011
True	False	False	False	False	-3232.11987304688	80.6735763549805	183.008422851563	0.660195052623749	0.943954169750214	0.429320573806763	72.7818145751953	12009
True	False	False	False	False	-3230.54931640625	530.302429199219	110.914192199707	0.748627901077271	0.965185582637787	0.644232213497162	149.270004272461	14927
True	False	False	False	False	-3229.451171875	131.581130981445	116.459907531738	0.809028446674347	0.957787871360779	1	98.8190460205078	10376
True	False	False	False	False	-3223.33081054688	594.627136230469	37.7108268737793	0.609087347984314	0.921646595001221	0.357036799192429	120.970588684082	4113
True	False	False	False	False	-3220.4765625	345.531280517578	133.097030639648	0.765460968017578	0.961003601551056	0.725139915943146	91.8166656494141	11018
True	False	False	False	False	-3221.09790039063	426.361206054688	166.371292114258	0.718682765960693	0.944591701030731	0.54864364862442	87.5066680908203	13126
True	False	False	False	False	-3220.25073242188	231.461700439453	137.533599853516	0.716718852519989	0.950379192829132	0.543553650379181	76.2419357299805	9454
True	False	False	False	False	-3219.38647460938	572.620544433594	179.680999755859	0.397121459245682	0.892571270465851	0.17431952059269	120.382713317871	19502
True	False	False	False	False	-3216.50170898438	478.950073242188	100.931915283203	0.743680894374847	0.959742963314056	0.625396072864532	68.472526550293	6231
True	False	False	False	False	-3215.28540039063	532.24072265625	108.695907592773	0.625126421451569	0.942954897880554	0.377662122249603	104.428573608398	10234
True	False	False	False	False	-3215.22045898438	99.0795516967773	189.663269042969	0.637862026691437	0.948487341403961	0.395269066095352	92.1695938110352	15761
True	False	False	False	False	-3212.59033203125	178.079666137695	205.191253662109	0.652311384677887	0.949986755847931	0.416787147521973	90.5729751586914	16756
True	False	False	False	False	-3214.6025390625	402.719665527344	168.589569091797	0.59566205739975	0.937287151813507	0.340925335884094	76.9539489746094	11697
True	False	False	False	False	-3213.35888671875	457.694000244141	115.350761413574	0.860537588596344	0.967305481433868	1	105.980766296387	11022
True	False	False	False	False	-3211.84375	205.204849243164	200.754699707031	0.472855716943741	0.804834365844727	0.226372420787811	83.4254150390625	15100
True	False	False	False	False	-3210.40698242188	633.728271484375	73.203369140625	0.634930491447449	0.931656122207642	0.391110688447952	120.712120056152	7967
True	False	False	False	False	-3207.0771484375	610.965393066406	220.719253540039	0.637578904628754	0.956531226634979	0.394864529371262	142.055282592773	28269
True	False	False	False	False	-3206.52612304688	70.5928802490234	135.315322875977	0.808103084564209	0.953871011734009	1	77.8852462768555	9502
True	False	False	False	False	-3202.39819335938	569.65087890625	116.459907531738	0.571694076061249	0.92617654800415	0.314381092786789	78.1333312988281	8204
True	False	False	False	False	-3200.65185546875	365.103729248047	102.041061401367	0.784656643867493	0.947656095027924	0.940379023551941	93.9021759033203	8639
True	False	False	False	False	-3199.45385742188	122.646987915039	155.279876708984	0.643570005893707	0.943314552307129	0.403559476137161	71.8000030517578	10052
True	False	False	False	False	-3198.67163085938	648.896728515625	97.6044921875	0.706740736961365	0.957564175128937	0.51922070980072	123.284088134766	10849
True	False	False	False	False	-3198.58276367188	382.659423828125	127.551322937012	0.782646477222443	0.948231756687164	0.888233423233032	88.034782409668	10124
True	False	False	False	False	-3195.1552734375	265.441955566406	125.333038330078	0.75689834356308	0.97409862279892	0.67997819185257	65.8849563598633	7445
True	False	False	False	False	-3190.90966796875	694.477294921875	44.3656768798828	0.609061896800995	0.919317066669464	0.357005268335342	124.050003051758	4962
True	False	False	False	False	-3189.39916992188	621.38916015625	129.769607543945	0.683352530002594	0.961888611316681	0.470095276832581	88.4358978271484	10347
True	False	False	False	False	-3186.81274414063	495.942565917969	165.262145996094	0.69783627986908	0.953402757644653	0.499366074800491	107.040267944336	15949
True	False	False	False	False	-3186.78002929688	224.795989990234	178.571853637695	0.58861893415451	0.912098407745361	0.332847446203232	90.2670822143555	14533
True	False	False	False	False	-3185.53662109375	471.238677978516	135.315322875977	0.438740909099579	0.86043393611908	0.201661184430122	68.5327835083008	8361
True	False	False	False	False	-3185.83081054688	675.19921875	186.335845947266	0.695049583911896	0.945696353912354	0.49346387386322	139.440475463867	23426
True	False	False	False	False	-3181.07641601563	93.7371215820313	156.389007568359	0.593755483627319	0.935752749443054	0.338714361190796	95.9716339111328	13532
True	False	False	False	False	-3179.53442382813	700.979614257813	22.1828384399414	0.735508561134338	0.947545111179352	0.597400009632111	104.199996948242	2084
True	False	False	False	False	-3176.66870117188	281.411956787109	166.371292114258	0.866998612880707	0.966144263744354	1	87.4066696166992	13111
True	False	False	False	False	-3175.77783203125	370.363067626953	110.914192199707	0.770503282546997	0.950895130634308	0.75791335105896	106.430000305176	10643
True	False	False	False	False	-3171.26171875	159.053146362305	160.825576782227	0.846889853477478	0.964607656002045	1	77.8551712036133	11289
True	False	False	False	False	-3169.09521484375	337.510284423828	131.987884521484	0.759082078933716	0.947778165340424	0.690548181533813	86.9411773681641	10346
True	False	False	False	False	-3174.46728515625	397.991729736328	133.097030639648	0.745649039745331	0.955321669578552	0.63269704580307	75.3249969482422	9039
True	False	False	False	False	-3169.39038085938	422.734985351563	221.828384399414	0.860563576221466	0.965638160705566	1	86.7850036621094	17357
True	False	False	False	False	-3172.67163085938	712.818908691406	9.98227787017822	0.687235474586487	0.9244145154953	0.47761595249176	93.4444427490234	841
True	False	False	False	False	-3170.69604492188	721.10888671875	19.9645557403564	0.661957681179047	0.931073546409607	0.432207375764847	100.833335876465	1815
True	False	False	False	False	-3168.71875	547.488586425781	164.153015136719	0.552067756652832	0.933649659156799	0.294451862573624	95.5675659179688	14144
True	False	False	False	False	-3168.0732421875	757.496459960938	120.896469116211	0.419924288988113	0.910452961921692	0.188950896263123	120.027519226074	13083
True	False	False	False	False	-3167.51611328125	308.022186279297	147.515884399414	0.826427698135376	0.968282222747803	1	85.8195495605469	11414
True	False	False	False	False	-3166.84912109375	695.72900390625	76.5307922363281	0.654967188835144	0.937047481536865	0.42094224691391	97.101448059082	6700
True	False	False	False	False	-3165.80151367188	133.792221069336	165.262145996094	0.691344201564789	0.957255184650421	0.485824793577194	81.1140975952148	12086
True	False	False	False	False	-3163.93041992188	449.574523925781	124.223899841309	0.828619480133057	0.96386045217514	1	76.0178604125977	8514
True	False	False	False	False	-3163.69921875	736.157043457031	98.7136306762695	0.792926847934723	0.962020635604858	1	134.561798095703	11976
True	False	False	False	False	-3160.06518554688	190.46061706543	167.480438232422	0.802461862564087	0.951123237609863	1	88.2450332641602	13325
True	False	False	False	False	-3159.8134765625	609.355224609375	123.114753723145	0.830976963043213	0.961469709873199	1	105.891891479492	11754
True	False	False	False	False	-3155.27685546875	359.138732910156	141.970169067383	0.816491663455963	0.9561527967453	1	84.4765625	10813
True	False	False	False	False	-3152.28930664063	520.932556152344	106.477630615234	0.69047749042511	0.917998373508453	0.484070807695389	114.979164123535	11038
True	False	False	False	False	-3151.794921875	708.154541015625	143.079315185547	0.442489057779312	0.856051862239838	0.204267024993896	77.5193786621094	10000
True	False	False	False	False	-3151.78198242188	765.491455078125	75.4216537475586	0.769968271255493	0.939599871635437	0.754133403301239	114.514709472656	7787
True	False	False	False	False	-3150.6005859375	783.761657714844	47.6931037902832	0.790671706199646	0.960496604442596	1	108.232559204102	4654
True	False	False	False	False	-3150.38989257813	307.023834228516	141.970169067383	0.704015791416168	0.966974079608917	0.512974381446838	92.5078125	11841
True	False	False	False	False	-3150.013671875	482.076995849609	191.881561279297	0.686249256134033	0.955015242099762	0.475684583187103	78.5375747680664	13587
True	False	False	False	False	-3147.83764648438	746.181701660156	82.0765075683594	0.771052539348602	0.950827181339264	0.761882483959198	79.5135116577148	5884
True	False	False	False	False	-3143.61254882813	139.234954833984	154.17073059082	0.731373071670532	0.955771505832672	0.584443867206573	82.4028778076172	11454
True	False	False	False	False	-3145.92163085938	395.767456054688	149.734161376953	0.817421019077301	0.957280397415161	1	76.1925888061523	10286
True	False	False	False	False	-3144.88110351563	688.773742675781	161.934722900391	0.560492992401123	0.911247074604034	0.30282598733902	79.1643829345703	11558
True	False	False	False	False	-3143.39697265625	243.941787719727	187.44499206543	0.676199793815613	0.944398522377014	0.456797003746033	82.2070999145508	13893
True	False	False	False	False	-3142.33032226563	96.3872680664063	133.097030639648	0.637718021869659	0.928362607955933	0.395063251256943	97.2249984741211	11667
True	False	False	False	False	-3141.75341796875	500.619232177734	67.6576614379883	0.76977926492691	0.95962381362915	0.752817690372467	72.9016418457031	4447
True	False	False	False	False	-3140.693359375	655.575927734375	239.574661254883	0.746888160705566	0.947947323322296	0.637421369552612	80.6157379150391	17413
True	False	False	False	False	-3140.69018554688	803.781799316406	69.8759460449219	0.739117622375488	0.945187211036682	0.609337687492371	125.857139587402	7929
True	False	False	False	False	-3138.45678710938	341.911956787109	154.17073059082	0.659713327884674	0.938127040863037	0.428537100553513	93.2589950561523	12963
True	False	False	False	False	-3139.08569335938	586.260009765625	119.787330627441	0.842233836650848	0.964467108249664	1	87.8796310424805	9491
True	False	False	False	False	-3137.26513671875	453.824340820313	131.987884521484	0.712926924228668	0.951428830623627	0.534018695354462	82.8487396240234	9859
True	False	False	False	False	-3134.08764648438	628.419982910156	166.371292114258	0.662133157253265	0.965196192264557	0.432496547698975	74.5400009155273	11181
True	False	False	False	False	-3133.88500976563	847.189575195313	33.2742576599121	0.456796407699585	0.86478978395462	0.214454621076584	125.233329772949	3757
True	False	False	False	False	-3132.92504882813	508.899566650391	33.2742576599121	0.786073088645935	0.962674856185913	1	71.3000030517578	2139
True	False	False	False	False	-3132.22607421875	65.3489227294922	175.244430541992	0.53587007522583	0.90776538848877	0.279053032398224	81.044303894043	12805
True	False	False	False	False	-3130.74291992188	188.738403320313	148.625015258789	0.771190583705902	0.952890396118164	0.762894690036774	97.6940307617188	13091
True	False	False	False	False	-3130.38696289063	824.403686523438	161.934722900391	0.499142557382584	0.935370743274689	0.247104272246361	121.410957336426	17726
True	False	False	False	False	-3130.0556640625	783.992980957031	147.515884399414	0.731516420841217	0.948410391807556	0.584881007671356	83.9248123168945	11162
True	False	False	False	False	-3127.5859375	289.634094238281	190.772415161133	0.572284460067749	0.902868032455444	0.315004199743271	85.3081359863281	14673
True	False	False	False	False	-3127.47192382813	722.146911621094	103.150199890137	0.716568052768707	0.938939094543457	0.543167233467102	68.4946212768555	6370
True	False	False	False	False	-3124.12939453125	111.003936767578	150.843307495117	0.611405313014984	0.922020375728607	0.359920114278793	89.6691207885742	12195
True	False	False	False	False	-3123.349609375	253.345962524414	170.807861328125	0.642776131629944	0.93921160697937	0.402390688657761	85.5649337768555	13177
True	False	False	False	False	-3122.83471679688	874.776306152344	34.3833999633789	0.570019125938416	0.911336481571198	0.312621146440506	125.935485839844	3904
True	False	False	False	False	-3121.50146484375	381.002471923828	212.955261230469	0.610412418842316	0.938263714313507	0.358681231737137	79.3958358764648	15244
True	False	False	False	False	-3122.41015625	505.944427490234	47.6931037902832	0.790671706199646	0.954672992229462	1	76.7674407958984	3301
True	False	False	False	False	-3119.35668945313	574.474914550781	127.551322937012	0.664698958396912	0.952228665351868	0.436761826276779	87.3217391967773	10042
True	False	False	False	False	-3116.95922851563	519.516479492188	128.660461425781	0.759870648384094	0.956162750720978	0.694506108760834	111.86206817627	12976
True	False	False	False	False	-3115.10424804688	208.339096069336	173.026138305664	0.501418650150299	0.906596004962921	0.248977273702621	97.5448684692383	15217
True	False	False	False	False	-3114.3193359375	681.156555175781	135.315322875977	0.758076548576355	0.966879963874817	0.685611963272095	69.2295074462891	8446
True	False	False	False	False	-3113.45434570313	860.138671875	124.223899841309	0.67099004983902	0.931302428245544	0.447527855634689	105.526786804199	11819
True	False	False	False	False	-3112.69873046875	841.695068359375	96.4953460693359	0.765188992023468	0.956568479537964	0.723530054092407	87.712646484375	7631
True	False	False	False	False	-3109.62866210938	464.186737060547	103.150199890137	0.688050091266632	0.905822277069092	0.479222506284714	103.182792663574	9596
True	False	False	False	False	-3109.32543945313	884.149475097656	70.9850845336914	0.762108087539673	0.95415073633194	0.706189274787903	124.609375	7975
True	False	False	False	False	-3109.17016601563	905.897827148438	94.2770690917969	0.359258443117142	0.906481206417084	0.151676416397095	123.811767578125	10524
True	False	False	False	False	-3107.48510742188	418.162292480469	179.680999755859	0.751662850379944	0.959678649902344	0.656655788421631	95.8765411376953	15532
True	False	False	False	False	-3105.03491210938	230.982833862305	159.716445922852	0.747152209281921	0.951704978942871	0.638441383838654	88.0208358764648	12675
True	False	False	False	False	-3104.3603515625	602.157836914063	161.934722900391	0.677424550056458	0.93962299823761	0.459025532007217	85.7397232055664	12518
True	False	False	False	False	-3102.74072265625	84.1779708862305	138.64274597168	0.687515437602997	0.947004020214081	0.478166908025742	85.2320022583008	10654
True	False	False	False	False	-3100.60766601563	745.430786132813	239.574661254883	0.453610420227051	0.86591637134552	0.212152138352394	74.0092620849609	15986
True	False	False	False	False	-3101.8759765625	808.216186523438	220.719253540039	0.820308208465576	0.970266759395599	1	88.6532669067383	17642
True	False	False	False	False	-3098.47973632813	365.505218505859	202.97297668457	0.812123656272888	0.963427305221558	1	90.8797836303711	16631
True	False	False	False	False	-3094.9375	939.053588867188	52.1296730041504	0.61575722694397	0.915328145027161	0.365419745445251	123.042556762695	5783
True	False	False	False	False	-3093.96899414063	658.196166992188	150.843307495117	0.84506893157959	0.970265328884125	1	72.7941207885742	9900
True	False	False	False	False	-3092.74780273438	689.174682617188	112.023338317871	0.778208315372467	0.955579578876495	0.825352907180786	67.7920761108398	6847
True	False	False	False	False	-3093.35571289063	922.970031738281	84.2947845458984	0.780941009521484	0.955605924129486	0.859888970851898	132.434204101563	10065
True	False	False	False	False	-3091.99658203125	876.116455078125	175.244430541992	0.733103275299072	0.959678649902344	0.589776337146759	95.4493637084961	15081
True	False	False	False	False	-3091.88110351563	143.098892211914	160.825576782227	0.558614909648895	0.913765370845795	0.300936460494995	95.2827606201172	13816
True	False	False	False	False	-3091.72924804688	455.886474609375	86.513069152832	0.801492035388947	0.944229900836945	1	132.294876098633	10319
True	False	False	False	False	-3091.71606445313	173.711364746094	114.241622924805	0.657020628452301	0.929113507270813	0.42420107126236	78.0388336181641	8038
True	False	False	False	False	-3089.85888671875	107.855316162109	190.772415161133	0.709010124206543	0.946343660354614	0.524546146392822	88.4941864013672	15221
True	False	False	False	False	-3089.19067382813	480.245178222656	174.135284423828	0.681649744510651	0.947254836559296	0.466866105794907	83.8535003662109	13165
True	False	False	False	False	-3085.8330078125	708.8330078125	80.9673614501953	0.786957621574402	0.958987772464752	1	85.2602767944336	6224
True	False	False	False	False	-3081.81787109375	968.514038085938	45.4748191833496	0.498705625534058	0.926776051521301	0.246746227145195	125.512191772461	5146
True	False	False	False	False	-3077.73681640625	182.843627929688	110.914192199707	0.770503282546997	0.963119089603424	0.75791335105896	77.5299987792969	7753
True	False	False	False	False	-3079.896484375	534.497375488281	181.899276733398	0.582994699478149	0.907302916049957	0.326568216085434	114.365852355957	18756
True	False	False	False	False	-3076.99633789063	885.233581542969	159.716445922852	0.590545475482941	0.963703453540802	0.335032790899277	79.3472213745117	11426
True	False	False	False	False	-3078.31225585938	951.131103515625	108.695907592773	0.713117599487305	0.955942988395691	0.534489333629608	135.438781738281	13273
True	False	False	False	False	-3075.98876953125	209.216064453125	151.952453613281	0.745924651622772	0.96397191286087	0.633738994598389	95.1167907714844	13031
True	False	False	False	False	-3074.68139648438	291.605651855469	198.536407470703	0.681388020515442	0.925427496433258	0.466373324394226	94.9441375732422	16995
True	False	False	False	False	-3075.16259765625	928.967346191406	166.371292114258	0.735410094261169	0.957306742668152	0.597082853317261	105.773330688477	15866
True	False	False	False	False	-3075.12451171875	909.947509765625	177.462707519531	0.756424427032471	0.969380915164948	0.677755117416382	100.743751525879	16119
True	False	False	False	False	-3071.36352539063	569.730773925781	209.627822875977	0.719454348087311	0.949059724807739	0.550673186779022	106.275131225586	20086
True	False	False	False	False	-3070.03955078125	674.928039550781	108.695907592773	0.713117599487305	0.944223821163177	0.534489333629608	75.3061218261719	7380
True	False	False	False	False	-3068.70971679688	495.711059570313	157.498153686523	0.680353045463562	0.939122676849365	0.464434146881104	89.1619720458984	12661
True	False	False	False	False	-3068.4052734375	258.006927490234	184.117568969727	0.699031293392181	0.951395988464355	0.501940369606018	88.7469863891602	14732
True	False	False	False	False	-3067.37719726563	335.477233886719	178.571853637695	0.556708335876465	0.909562110900879	0.29903182387352	84.9068298339844	13670
True	False	False	False	False	-3067.97802734375	996.762756347656	140.861022949219	0.44780296087265	0.926965534687042	0.208005577325821	119.858268737793	15222
True	False	False	False	False	-3067.62890625	814.354187011719	212.955261230469	0.553191542625427	0.937013566493988	0.295553803443909	86.6770858764648	16642
True	False	False	False	False	-3066.64526367188	624.691101074219	210.736968994141	0.776370167732239	0.958278656005859	0.80633556842804	93.3736877441406	17741
True	False	False	False	False	-3065.29711914063	388.737426757813	206.300399780273	0.591337025165558	0.924934208393097	0.335935950279236	78.752685546875	14648
True	False	False	False	False	-3063.78515625	415.770233154297	194.099838256836	0.617051362991333	0.938590347766876	0.367077380418777	84.0571441650391	14710
True	False	False	False	False	-3063.60815429688	972.112426757813	119.787330627441	0.776787161827087	0.957082509994507	0.810432493686676	130.444442749023	14088
True	False	False	False	False	-3063.47509765625	719.754577636719	210.736968994141	0.639293849468231	0.933005273342133	0.397324234247208	85.7526321411133	16293
True	False	False	False	False	-3059.27319335938	355.112731933594	96.4953460693359	0.775108277797699	0.974181652069092	0.794588387012482	96.3563232421875	8383
True	False	False	False	False	-3056.8583984375	829.384216308594	64.3302307128906	0.716259241104126	0.930134534835815	0.542377769947052	73.7068939208984	4275
True	False	False	False	False	-3055.68212890625	140.641510009766	149.734161376953	0.632267773151398	0.915976047515869	0.387389779090881	106.888885498047	14430
True	False	False	False	False	-3052.8388671875	1031.48693847656	31.0559749603271	0.444276958703995	0.897750496864319	0.205519050359726	125.464286804199	3513
True	False	False	False	False	-3052.78198242188	695.279724121094	92.0587844848633	0.83637547492981	0.955297648906708	1	70.4337387084961	5846
True	False	False	False	False	-3050.46875	794.089782714844	9.98227787017822	0.754574596881866	0.933233201503754	0.669301986694336	59.8888893127441	539
True	False	False	False	False	-3049.34423828125	432.358032226563	180.790130615234	0.657877147197723	0.922617733478546	0.425572454929352	86.4601211547852	14093
True	False	False	False	False	-3049.279296875	465.495941162109	171.917007446289	0.873805224895477	0.96978884935379	1	87.0193557739258	13488
True	False	False	False	False	-3048.28125	537.244384765625	157.498153686523	0.754633009433746	0.952334463596344	0.669563829898834	89.021125793457	12641
True	False	False	False	False	-3048.37963867188	666.622985839844	144.188446044922	0.569549262523651	0.923930704593658	0.312129497528076	82.476921081543	10722
True	False	False	False	False	-3044.80151367188	249.644638061523	180.790130615234	0.538082003593445	0.892761588096619	0.281104385852814	96.1840515136719	15678
True	False	False	False	False	-3043.76586914063	197.325469970703	116.459907531738	0.552476048469543	0.917402386665344	0.294851720333099	81.9238128662109	8602
True	False	False	False	False	-3042.89794921875	881.565673828125	97.6044921875	0.715491533279419	0.950391054153442	0.54042637348175	69.1590881347656	6086
True	False	False	False	False	-3042.30712890625	1020.36724853516	161.934722900391	0.531199872493744	0.95799058675766	0.274772703647614	115.493148803711	16862
True	False	False	False	False	-3041.8271484375	771.358520507813	234.028945922852	0.348267793655396	0.820334315299988	0.145450904965401	83.2843627929688	17573
True	False	False	False	False	-3042.0947265625	832.095703125	82.0765075683594	0.711891770362854	0.954577445983887	0.531479299068451	67.594596862793	5002
True	False	False	False	False	-3040.76391601563	312.931884765625	179.680999755859	0.712417364120483	0.954358398914337	0.532765328884125	76.5308609008789	12398
True	False	False	False	False	-3037.51196289063	1038.17224121094	56.5662384033203	0.705394387245178	0.945535778999329	0.516114771366119	117.294120788574	5982
True	False	False	False	False	-3037.5	122.932968139648	161.934722900391	0.715799152851105	0.954815566539764	0.541206359863281	92.5753402709961	13516
True	False	False	False	False	-3036.72338867188	585.775756835938	184.117568969727	0.678302347660065	0.933301150798798	0.460634738206863	132.150604248047	21937
True	False	False	False	False	-3034.13500976563	344.507263183594	106.477630615234	0.603008806705475	0.907544791698456	0.349620878696442	76.375	7332
True	False	False	False	False	-3033.46484375	224.390808105469	145.297592163086	0.765121161937714	0.956594109535217	0.723130643367767	96.6488571166992	12661
True	False	False	False	False	-3031.5234375	812.262512207031	119.787330627441	0.79902595281601	0.947554409503937	1	70.8240737915039	7649
True	False	False	False	False	-3030.33349609375	899.828918457031	219.610107421875	0.533621966838837	0.894500434398651	0.276984065771103	81.1060638427734	16059
True	False	False	False	False	-3027.74389648438	157.884246826172	165.262145996094	0.60883766412735	0.929365694522858	0.356727987527847	96.8590621948242	14432
True	False	False	False	False	-3029.318359375	279.151550292969	225.155807495117	0.512856841087341	0.874160349369049	0.258593142032623	80.0295562744141	16246
True	False	False	False	False	-3028.1513671875	378.236053466797	216.282684326172	0.796800911426544	0.963769197463989	1	89.6153869628906	17475
True	False	False	False	False	-3027.85278320313	939.951110839844	201.863830566406	0.776127755641937	0.94143682718277	0.804006338119507	86.9395599365234	15823
True	False	False	False	False	-3027.6201171875	74.3185882568359	159.716445922852	0.661957681179047	0.925764203071594	0.432207375764847	95.6111145019531	13768
True	False	False	False	False	-3025.7294921875	1063.96301269531	92.0587844848633	0.587293088436127	0.922348499298096	0.331353813409805	121.457832336426	10081
True	False	False	False	False	-3027.12890625	1082.859375	59.8936653137207	0.554879128932953	0.92756325006485	0.297217160463333	123.537040710449	6671
True	False	False	False	False	-3025.29858398438	576.949584960938	42.1473922729492	0.796495378017426	0.96039891242981	1	81.1052627563477	3082
True	False	False	False	False	-3024.60815429688	499.878082275391	119.787330627441	0.699691891670227	0.951515674591064	0.503374934196472	74.2129592895508	8015
True	False	False	False	False	-3023.14770507813	102.39070892334	165.262145996094	0.78398984670639	0.971347570419312	0.918749511241913	93.1543655395508	13880
True	False	False	False	False	-3023.24853515625	601.069580078125	179.680999755859	0.840546250343323	0.962266862392426	1	102.839508056641	16660
True	False	False	False	False	-3022.97436523438	1011.00347900391	178.571853637695	0.714491307735443	0.950798451900482	0.537907063961029	96.9254684448242	15605
True	False	False	False	False	-3022.3115234375	537.402038574219	192.990692138672	0.717254400253296	0.941971123218536	0.544931054115295	97.9425277709961	17042
True	False	False	False	False	-3022.20678710938	851.571655273438	102.041061401367	0.729883551597595	0.954925775527954	0.579949259757996	66.1956558227539	6090
True	False	False	False	False	-3022.11108398438	879.328186035156	67.6576614379883	0.618199467658997	0.95770263671875	0.368556767702103	63.8688507080078	3896
True	False	False	False	False	-3021.171875	337.532043457031	97.6044921875	0.622672140598297	0.947214126586914	0.374400079250336	84.5227279663086	7438
True	False	False	False	False	-3021.29956054688	701.048950195313	240.683807373047	0.666974186897278	0.916790962219238	0.440603911876678	99.3871002197266	21567
True	False	False	False	False	-3016.52758789063	796.645812988281	135.315322875977	0.723216474056244	0.972326695919037	0.560822665691376	76.1229476928711	9287
True	False	False	False	False	-3016.263671875	459.215209960938	179.680999755859	0.794242918491364	0.948719203472137	1	86.0061721801758	13933
True	False	False	False	False	-3013.55908203125	727.259338378906	187.44499206543	0.370614320039749	0.8343386054039	0.158266663551331	90.3195266723633	15264
True	False	False	False	False	-3009.94995117188	493.294891357422	125.333038330078	0.559357702732086	0.934533357620239	0.301682204008102	76.840705871582	8683
True	False	False	False	False	-3012.02880859375	641.326049804688	246.229507446289	0.619374692440033	0.935299158096313	0.370079636573792	90.3918914794922	20067
True	False	False	False	False	-3010.56713867188	963.941467285156	165.262145996094	0.831412851810455	0.962198376655579	1	106.966445922852	15938
True	False	False	False	False	-3009.58178710938	1042.8642578125	136.424453735352	0.72914445400238	0.95442408323288	0.577750682830811	103.75609588623	12762
True	False	False	False	False	-3008.8046875	1094.8681640625	139.751892089844	0.473958045244217	0.936005115509033	0.227210313081741	117.65079498291	14824
True	False	False	False	False	-3007.57666015625	1124.02661132813	98.7136306762695	0.342873960733414	0.931655764579773	0.142448514699936	124.112358093262	11046
True	False	False	False	False	-3005.60913085938	86.1006393432617	122.005615234375	0.676195085048676	0.943183064460754	0.456788390874863	78.4454574584961	8629
True	False	False	False	False	-3007.15356445313	1064.13464355469	138.64274597168	0.737775921821594	0.97102028131485	0.604826390743256	111.384002685547	13923
True	False	False	False	False	-3005.7099609375	838.765625	94.2770690917969	0.734207451343536	0.957644045352936	0.593244731426239	70.3764724731445	5982
True	False	False	False	False	-3004.259765625	819.539306640625	176.353576660156	0.669554054737091	0.946900367736816	0.445030599832535	78.2012557983398	12434
True	False	False	False	False	-3001.36328125	203.501098632813	117.569046020508	0.58301305770874	0.920714914798737	0.326588481664658	74.8773574829102	7937
True	False	False	False	False	-3000.1123046875	248.55339050293	131.987884521484	0.695033729076385	0.947400569915771	0.493430703878403	78.2689056396484	9314
True	False	False	False	False	-2998.6552734375	312.541015625	125.333038330078	0.720809042453766	0.951301991939545	0.554278552532196	89.3716812133789	10099
True	False	False	False	False	-2997.81787109375	518.157531738281	144.188446044922	0.807786464691162	0.962092399597168	1	86.7230758666992	11274
True	False	False	False	False	-2997.42211914063	774.370178222656	229.592376708984	0.540779709815979	0.898726284503937	0.283627778291702	80.3333358764648	16629
True	False	False	False	False	-2996.10913085938	145.448440551758	97.6044921875	0.737299859523773	0.961541295051575	0.603246867656708	70.5795440673828	6211
True	False	False	False	False	-2995.091796875	883.6572265625	168.589569091797	0.735215425491333	0.950383305549622	0.596457183361053	74.9736862182617	11396
True	False	False	False	False	-2995.02587890625	992.568664550781	145.297592163086	0.654749989509583	0.927456140518188	0.420599967241287	87.4122161865234	11451
True	False	False	False	False	-2992.56323242188	731.021301269531	90.9496383666992	0.804048359394073	0.95663321018219	1	108.768295288086	8919
True	False	False	False	False	-2993.35327148438	1149.37719726563	98.7136306762695	0.387860715389252	0.898570716381073	0.1686000674963	122	10858
True	False	False	False	False	-2993.1884765625	1114.5224609375	98.7136306762695	0.745678246021271	0.959913015365601	0.63280725479126	108.528091430664	9659
True	False	False	False	False	-2992.18188476563	700.945129394531	106.477630615234	0.682530403137207	0.944966673851013	0.46853107213974	94.8541641235352	9106
True	False	False	False	False	-2989.07006835938	602.018920898438	244.01123046875	0.582869946956635	0.946846544742584	0.326430559158325	84.1545486450195	18514
True	False	False	False	False	-2989.12353515625	939.0263671875	174.135284423828	0.587672889232635	0.91570770740509	0.331780850887299	109.898086547852	17254
True	False	False	False	False	-2989.04321289063	1072.00952148438	133.097030639648	0.673623323440552	0.960752010345459	0.452171206474304	82.8000030517578	9936
True	False	False	False	False	-2988.79809570313	1097.93444824219	133.097030639648	0.574946224689484	0.939075112342834	0.317831754684448	91.8666687011719	11024
True	False	False	False	False	-2988.47192382813	369.007293701172	252.884368896484	0.599831163883209	0.912723958492279	0.345824897289276	94.7587738037109	21605
True	False	False	False	False	-2988.26147460938	1128.93005371094	95.3862075805664	0.816335916519165	0.960797727108002	1	113.604652404785	9770
True	False	False	False	False	-2988.0693359375	544.24755859375	108.695907592773	0.65642511844635	0.952156722545624	0.423251807689667	80.3673477172852	7876
True	False	False	False	False	-2985.85375976563	688.295776367188	103.150199890137	0.74689644575119	0.949866712093353	0.637453377246857	90.2150573730469	8390
True	False	False	False	False	-2986.01171875	858.051940917969	85.4039306640625	0.665105581283569	0.94322258234024	0.437444269657135	71.8051910400391	5529
True	False	False	False	False	-2982.36059570313	1171.11767578125	46.5839614868164	0.369401603937149	0.911099135875702	0.157554984092712	123.071426391602	5169
True	False	False	False	False	-2982.02807617188	754.544860839844	161.934722900391	0.628211438655853	0.940658688545227	0.381820470094681	76.9657516479492	11237
True	False	False	False	False	-2981.8369140625	141.736206054688	61.0028076171875	0.817806541919708	0.966645777225494	1	79.1454544067383	4353
True	False	False	False	False	-2981.46020507813	280.821624755859	187.44499206543	0.557888686656952	0.923664391040802	0.300209432840347	87.1597595214844	14730
True	False	False	False	False	-2980.90185546875	505.733856201172	122.005615234375	0.813822686672211	0.961696565151215	1	91.3454513549805	10048
True	False	False	False	False	-2979.43896484375	79.7038116455078	133.097030639648	0.718917906284332	0.962207734584808	0.549260377883911	69.6999969482422	8364
True	False	False	False	False	-2978.3740234375	212.55940246582	109.805053710938	0.69250875711441	0.929458677768707	0.488200724124908	95	9405
True	False	False	False	False	-2979.40258789063	469.748382568359	157.498153686523	0.765397131443024	0.951995670795441	0.724761068820953	103.126762390137	14644
True	False	False	False	False	-2977.51098632813	640.8779296875	174.135284423828	0.518275320529938	0.936108827590942	0.263271689414978	88.4331207275391	13884
True	False	False	False	False	-2976.89477539063	102.578163146973	118.678184509277	0.641035139560699	0.935250103473663	0.39984542131424	72.766357421875	7786
True	False	False	False	False	-2976.13403320313	401.30419921875	298.359191894531	0.465076208114624	0.912125408649445	0.220532774925232	103.356880187988	27803
True	False	False	False	False	-2975.2626953125	1159.52160644531	39.9291114807129	0.808348000049591	0.959012150764465	1	92.8611145019531	3343
True	False	False	False	False	-2973.7080078125	174.270874023438	188.554138183594	0.641696929931641	0.915084838867188	0.400810033082962	103.605880737305	17613
True	False	False	False	False	-2971.56909179688	792.515197753906	122.005615234375	0.676195085048676	0.931043982505798	0.456788390874863	96.4545440673828	10610
True	False	False	False	False	-2971.35424804688	130.86784362793	106.477630615234	0.761617660522461	0.964160740375519	0.703567922115326	79.2083358764648	7604
True	False	False	False	False	-2969.93896484375	352.022521972656	72.0942230224609	0.762581646442413	0.961867272853851	0.708754479885101	73.3846130371094	4770
True	False	False	False	False	-2970.94018554688	853.009948730469	94.2770690917969	0.724954545497894	0.949298918247223	0.565661549568176	79.3529434204102	6745
True	False	False	False	False	-2970.45629882813	366.05322265625	29.9468326568604	0.764188587665558	0.95398223400116	0.717723667621613	68.8518524169922	1859
True	False	False	False	False	-2970.236328125	726.835876464844	154.17073059082	0.540079057216644	0.879139244556427	0.282970070838928	94.5251770019531	13139
True	False	False	False	False	-2969.51196289063	1138.09252929688	190.772415161133	0.504477083683014	0.89191347360611	0.251514822244644	85.4476776123047	14697
True	False	False	False	False	-2968.22998046875	997.590026855469	180.790130615234	0.739559888839722	0.961325705051422	0.610844850540161	82.9815979003906	13526
True	False	False	False	False	-2967.83618164063	1176.86022949219	31.0559749603271	0.792491853237152	0.946757137775421	1	104.285713195801	2920
True	False	False	False	False	-2966.96826171875	894.346008300781	204.082122802734	0.596033811569214	0.936737418174744	0.341358572244644	75.3804321289063	13870
True	False	False	False	False	-2967.01831054688	1056.92993164063	201.863830566406	0.743680894374847	0.953259170055389	0.625396072864532	91.2197799682617	16602
True	False	False	False	False	-2965.4697265625	331.599884033203	137.533599853516	0.770503997802734	0.960690140724182	0.757918477058411	83.5645141601563	10362
True	False	False	False	False	-2963.81616210938	831.486206054688	154.17073059082	0.756814062595367	0.953696191310883	0.679580926895142	80.5179824829102	11192
True	False	False	False	False	-2963.43994140625	1203.51599121094	78.7490768432617	0.382698565721512	0.902482271194458	0.165464624762535	120.281692504883	8540
True	False	False	False	False	-2961.00390625	519.495666503906	146.40673828125	0.701489865779877	0.952957212924957	0.507321655750275	78.0378799438477	10301
True	False	False	False	False	-2961.42578125	669.890502929688	114.241622924805	0.640015423297882	0.948550999164581	0.398366034030914	93.9223327636719	9674
True	False	False	False	False	-2960.89184570313	693.239807128906	112.023338317871	0.787644565105438	0.947622299194336	1	90.6237640380859	9153
True	False	False	False	False	-2959.82568359375	270.619812011719	191.881561279297	0.713132262229919	0.957622230052948	0.534525454044342	89.884391784668	15550
True	False	False	False	False	-2956.04125976563	304.7509765625	161.934722900391	0.757529318332672	0.95661062002182	0.682975828647614	82.1301345825195	11991
True	False	False	False	False	-2949.76611328125	102.102279663086	105.36848449707	0.711196482181549	0.953136384487152	0.529788494110107	88.1789474487305	8377
True	False	False	False	False	-2954.20776367188	648.304504394531	169.698715209961	0.733056426048279	0.946299374103546	0.589630365371704	80.529411315918	12321
True	False	False	False	False	-2952.29565429688	813.326538085938	93.1679229736328	0.772283971309662	0.953889608383179	0.771135985851288	103.523811340332	8696
True	False	False	False	False	-2954.03149414063	1183.97521972656	127.551322937012	0.648307085037231	0.941786289215088	0.410644590854645	95.295654296875	10959
True	False	False	False	False	-2950.54907226563	1157.69165039063	169.698715209961	0.681560754776001	0.96092814207077	0.466698437929153	81	12393
True	False	False	False	False	-2950.32885742188	710.270202636719	131.987884521484	0.731520116329193	0.953589022159576	0.584892332553864	90.9747924804688	10826
True	False	False	False	False	-2949.78076171875	570.622436523438	170.807861328125	0.662633955478668	0.94634735584259	0.433323562145233	93.1168823242188	14340
True	False	False	False	False	-2947.08129882813	928.103332519531	151.952453613281	0.55980372428894	0.93834263086319	0.302130997180939	70.1678848266602	9613
True	False	False	False	False	-2946.84545898438	422.604431152344	147.515884399414	0.6229008436203	0.933933019638062	0.374702334403992	95.9473648071289	12761
True	False	False	False	False	-2945.91259765625	1216.45385742188	56.5662384033203	0.620341122150421	0.939451813697815	0.37133863568306	111.941177368164	5709
True	False	False	False	False	-2945.78735351563	613.473815917969	202.97297668457	0.632780253887177	0.923855304718018	0.388101845979691	92.4316940307617	16915
True	False	False	False	False	-2944.39428710938	739.227783203125	174.135284423828	0.514222800731659	0.894180059432983	0.259764909744263	86.7070083618164	13613
True	False	False	False	False	-2942.54931640625	993.471069335938	239.574661254883	0.449612647294998	0.898586928844452	0.20929080247879	81.2916641235352	17559
True	False	False	False	False	-2942.60668945313	1240.79968261719	74.3125076293945	0.531545639038086	0.913295209407806	0.275087296962738	118.208953857422	7920
True	False	False	False	False	-2942.14575195313	247.576538085938	135.315322875977	0.712555587291718	0.955324351787567	0.533104717731476	76.4754104614258	9330
True	False	False	False	False	-2941.4140625	300.580749511719	16.6371288299561	0.76893937587738	0.947792708873749	0.747088372707367	58.7333335876465	881
True	False	False	False	False	-2940.65307617188	481.893768310547	139.751892089844	0.676336646080017	0.941856920719147	0.457045078277588	69.9523773193359	8814
True	False	False	False	False	-2941.16772460938	764.415649414063	134.206176757813	0.593230783939362	0.907453417778015	0.338109105825424	82.7438049316406	10012
True	False	False	False	False	-2940.41186523438	372.990478515625	181.899276733398	0.676032900810242	0.948605835437775	0.456494778394699	89.5731735229492	14690
True	False	False	False	False	-2938.36889648438	874.584838867188	181.899276733398	0.822982907295227	0.96163135766983	1	85.3780517578125	14002
True	False	False	False	False	-2937.60229492188	791.691528320313	145.297592163086	0.746155977249146	0.952640354633331	0.634617507457733	97.870231628418	12821
True	False	False	False	False	-2935.29858398438	1210.40368652344	99.8227767944336	0.665854930877686	0.953412294387817	0.438706755638123	82.0999984741211	7389
True	False	False	False	False	-2935.01147460938	954.634094238281	137.533599853516	0.699044167995453	0.938525259494781	0.501968204975128	80.5483856201172	9988
True	False	False	False	False	-2932.99829101563	530.487548828125	191.881561279297	0.666485369205475	0.954106271266937	0.439773589372635	73.803466796875	12768
True	False	False	False	False	-2927.90356445313	613.726623535156	31.0559749603271	0.774550676345825	0.954506158828735	0.789673984050751	61.1071434020996	1711
True	False	False	False	False	-2926.99340820313	854.169311523438	161.934722900391	0.614810645580292	0.95255035161972	0.364213794469833	75.7397232055664	11058
True	False	False	False	False	-2925.62182617188	1045.71228027344	129.769607543945	0.601119041442871	0.947469532489777	0.347356885671616	69.1196594238281	8087
True	False	False	False	False	-2923.4521484375	724.216430664063	134.206176757813	0.672323405742645	0.958300232887268	0.449868470430374	69.0661163330078	8357
True	False	False	False	False	-2921.84130859375	971.419860839844	148.625015258789	0.802791655063629	0.965531826019287	1	83.6567153930664	11210
True	False	False	False	False	-2921.71850585938	1090.73657226563	226.264953613281	0.636644184589386	0.93344521522522	0.393533557653427	96.2450942993164	19634
True	False	False	False	False	-2921.18334960938	1279.72351074219	41.0382537841797	0.466915279626846	0.938327789306641	0.221901789307594	120.756759643555	4468
True	False	False	False	False	-2920.50415039063	223.653259277344	139.751892089844	0.857508301734924	0.96741384267807	1	69.3015899658203	8732
True	False	False	False	False	-2919.23559570313	1011.64434814453	145.297592163086	0.72051614522934	0.944452524185181	0.553494393825531	87.0305328369141	11401
True	False	False	False	False	-2917.82006835938	350.907867431641	288.376892089844	0.355700105428696	0.833419620990753	0.14964471757412	81.7384643554688	21252
True	False	False	False	False	-2917.73950195313	1257.55249023438	198.536407470703	0.303546667098999	0.858040392398834	0.121534965932369	116.837989807129	20914
True	False	False	False	False	-2917.55053710938	1223.86242675781	36.6016845703125	0.691693365573883	0.93037748336792	0.486534744501114	64.8787841796875	2141
True	False	False	False	False	-2915.58862304688	475.440155029297	156.389007568359	0.547849953174591	0.916074454784393	0.290356069803238	75.2907791137695	10616
True	False	False	False	False	-2917.1572265625	503.383026123047	153.061584472656	0.654967188835144	0.934000074863434	0.42094224691391	75.0724639892578	10360
True	False	False	False	False	-2915.94360351563	679.338500976563	169.698715209961	0.750118315219879	0.935469388961792	0.650242984294891	88.3660125732422	13520
True	False	False	False	False	-2915.22387695313	313.936645507813	306.123168945313	0.401770681142807	0.83415812253952	0.177238047122955	76.2173919677734	21036
True	False	False	False	False	-2914.84545898438	1237.09729003906	115.350761413574	0.521891593933105	0.904207944869995	0.266440242528915	77.75	8086
True	False	False	False	False	-2912.54614257813	444.944976806641	198.536407470703	0.517309188842773	0.895025312900543	0.262431502342224	71.6648025512695	12828
True	False	False	False	False	-2913.76440429688	920.884521484375	190.772415161133	0.588030934333801	0.936479508876801	0.332184046506882	76.5465087890625	13166
True	False	False	False	False	-2910.71069335938	549.280212402344	222.937530517578	0.780977606773376	0.953502893447876	0.860425651073456	77.467658996582	15571
True	False	False	False	False	-2909.14868164063	401.403900146484	178.571853637695	0.771386206150055	0.954043626785278	0.76433938741684	91.4099349975586	14717
True	False	False	False	False	-2908.50366210938	1124.64575195313	176.353576660156	0.797891974449158	0.957328915596008	1	78.1698150634766	12429
True	False	False	False	False	-2908.65063476563	1172.58447265625	299.468322753906	0.423596203327179	0.863926470279694	0.191384062170982	94.4481506347656	25501
True	False	False	False	False	-2904.06494140625	623.135192871094	221.828384399414	0.426443845033646	0.871718168258667	0.193286433815956	72.4049987792969	14481
True	False	False	False	False	-2905.72900390625	850.008422851563	136.424453735352	0.756108999252319	0.958350896835327	0.676289081573486	82.5447158813477	10153
True	False	False	False	False	-2905.505859375	765.208068847656	187.44499206543	0.802097499370575	0.968095600605011	1	83.1952667236328	14060
True	False	False	False	False	-2902.77392578125	1045.4609375	183.008422851563	0.423866003751755	0.918470144271851	0.191563710570335	87.466667175293	14432
True	False	False	False	False	-2901.50634765625	807.017822265625	202.97297668457	0.663547515869141	0.920431911945343	0.43483904004097	80.3169403076172	14698
True	False	False	False	False	-2901.638671875	1282.19873046875	120.896469116211	0.7624591588974	0.956187844276428	0.708087503910065	126.981651306152	13841
True	False	False	False	False	-2900.97875976563	865.972900390625	127.551322937012	0.836821675300598	0.967822372913361	1	75.6434783935547	8699
True	False	False	False	False	-2900.70263671875	1021.44647216797	93.1679229736328	0.636362612247467	0.934064984321594	0.393133908510208	73.3690490722656	6163
True	False	False	False	False	-2900.701171875	1312.27905273438	12.2005615234375	0.768196105957031	0.939064502716064	0.742168962955475	121.363639831543	1335
True	False	False	False	False	-2899.2734375	472.800079345703	12.2005615234375	0.741141617298126	0.94014710187912	0.616318583488464	55	605
True	False	False	False	False	-2897.22631835938	1299.8447265625	32.1651153564453	0.820795118808746	0.95398223400116	1	107.793106079102	3126
True	False	False	False	False	-2896.62841796875	243.102554321289	184.117568969727	0.714267790317535	0.943991005420685	0.537347733974457	74.9759063720703	12446
True	False	False	False	False	-2896.57495117188	267.382263183594	147.515884399414	0.706804156303406	0.958621025085449	0.51936799287796	71.9022521972656	9563
True	False	False	False	False	-2896.47412109375	595.038879394531	268.412353515625	0.552595674991608	0.910016059875488	0.294968962669373	85.136360168457	20603
True	False	False	False	False	-2892.77563476563	915.116943359375	90.9496383666992	0.788853049278259	0.958789765834808	1	89.5243911743164	7341
True	False	False	False	False	-2893.41918945313	997.681884765625	144.188446044922	0.637355387210846	0.926905930042267	0.394545674324036	89.038459777832	11575
True	False	False	False	False	-2891.421875	889.284545898438	161.934722900391	0.722709953784943	0.955849528312683	0.55943089723587	77.8561630249023	11367
True	False	False	False	False	-2890.30639648438	1190.30029296875	126.442184448242	0.775840818881989	0.948231756687164	0.801295220851898	88.807014465332	10124
True	False	False	False	False	-2890.15502929688	1330.86511230469	19.9645557403564	0.725530564785004	0.945084035396576	0.56728732585907	118.888885498047	2140
True	False	False	False	False	-2889.30883789063	380.579467773438	84.2947845458984	0.731132090091705	0.944408118724823	0.583710730075836	58.3815803527832	4437
True	False	False	False	False	-2889.51513671875	521.508117675781	185.226699829102	0.402760863304138	0.848597466945648	0.177863776683807	69.8922119140625	11672
True	False	False	False	False	-2887.72729492188	936.113098144531	119.787330627441	0.75546407699585	0.946028470993042	0.673323512077332	86.1944427490234	9309
True	False	False	False	False	-2885.1318359375	1311.96813964844	102.041061401367	0.819654762744904	0.964395225048065	1	106.456520080566	9794
True	False	False	False	False	-2884.1220703125	1070.93737792969	110.914192199707	0.624160945415497	0.954639494419098	0.376374065876007	66.5899963378906	6659
True	False	False	False	False	-2883.41577148438	454.892272949219	141.970169067383	0.633608758449554	0.950975358486176	0.389257103204727	70.3125	9000
True	False	False	False	False	-2883.03149414063	731.023681640625	169.698715209961	0.664282858371735	0.9517422914505	0.436065375804901	72.4052276611328	11078
True	False	False	False	False	-2882.35009765625	960.978393554688	165.262145996094	0.773095011711121	0.948611497879028	0.777525901794434	73.6845626831055	10979
True	False	False	False	False	-2881.54077148438	1042.17907714844	148.625015258789	0.802791655063629	0.950858533382416	1	88.1343307495117	11810
True	False	False	False	False	-2881.68701171875	1265.79040527344	167.480438232422	0.462660104036331	0.786002814769745	0.218744799494743	74.132453918457	11194
True	False	False	False	False	-2879.14721679688	366.386413574219	85.4039306640625	0.694966316223145	0.935491979122162	0.493289619684219	58.7922096252441	4527
True	False	False	False	False	-2878.49975585938	1101.08557128906	31.0559749603271	0.792491853237152	0.95398223400116	1	66.8928604125977	1873
True	False	False	False	False	-2877.70483398438	990.564086914063	88.7313537597656	0.795180141925812	0.964166045188904	1	72.7249984741211	5818
True	False	False	False	False	-2874.52563476563	251.201385498047	113.132476806641	0.763600468635559	0.952498853206635	0.714391827583313	79.4117660522461	8100
True	False	False	False	False	-2876.73120117188	1123.05383300781	149.734161376953	0.74251663684845	0.959831178188324	0.621188163757324	107.755554199219	14547
True	False	False	False	False	-2876.65014648438	1228.27075195313	156.389007568359	0.714476406574249	0.954063892364502	0.537869870662689	73.4609909057617	10358
True	False	False	False	False	-2875.8291015625	647.559509277344	195.208984375	0.698149502277374	0.948432803153992	0.500038266181946	73.426139831543	12923
True	False	False	False	False	-2874.83349609375	823.572143554688	97.6044921875	0.760120630264282	0.951314508914948	0.695777595043182	64.0681838989258	5638
True	False	False	False	False	-2873.92163085938	846.722229003906	109.805053710938	0.631505310535431	0.94904899597168	0.386333853006363	68.0404052734375	6736
True	False	False	False	False	-2871.59545898438	566.328857421875	199.645553588867	0.816691935062408	0.960127413272858	1	79.5888900756836	14326
True	False	False	False	False	-2871.35424804688	1090.96752929688	145.297592163086	0.746155977249146	0.96180784702301	0.634617507457733	79.885498046875	10465
True	False	False	False	False	-2871.39379882813	1334.296875	99.8227767944336	0.827447116374969	0.953889608383179	1	117.866668701172	10608
True	False	False	False	False	-2869.6298828125	284.946807861328	148.625015258789	0.841699779033661	0.974917590618134	1	71.8432846069336	9627
True	False	False	False	False	-2870.11791992188	768.7158203125	176.353576660156	0.58330512046814	0.938245058059692	0.32691091299057	71.9308166503906	11437
True	False	False	False	False	-2866.9873046875	889.422302246094	148.625015258789	0.669744253158569	0.964744448661804	0.445359975099564	76.7089538574219	10279
True	False	False	False	False	-2863.74584960938	533.948791503906	110.914192199707	0.719247400760651	0.943068146705627	0.55012708902359	80.2399978637695	8024
True	False	False	False	False	-2865.25903320313	919.979431152344	156.389007568359	0.794880867004395	0.962004125118256	1	76.3829803466797	10770
True	False	False	False	False	-2864.04956054688	695.700744628906	226.264953613281	0.643585920333862	0.934090495109558	0.403582990169525	84.9950942993164	17339
True	False	False	False	False	-2863.33374023438	1355.01428222656	61.0028076171875	0.804323971271515	0.959577143192291	1	126.072731018066	6934
True	False	False	False	False	-2863.291015625	514.288940429688	124.223899841309	0.714430212974548	0.927786529064178	0.537754118442535	79.4553604125977	8899
True	False	False	False	False	-2858.70288085938	491.268035888672	112.023338317871	0.756114184856415	0.947243809700012	0.676312983036041	70.5940628051758	7130
True	False	False	False	False	-2858.99072265625	866.133605957031	93.1679229736328	0.703786194324493	0.962215721607208	0.51245528459549	73.8928604125977	6207
True	False	False	False	False	-2859.0830078125	1074.27697753906	110.914192199707	0.699503779411316	0.952595949172974	0.502965569496155	62.2700004577637	6227
True	False	False	False	False	-2858.53955078125	609.819641113281	169.698715209961	0.505070865154266	0.86832731962204	0.252010226249695	72.6535949707031	11116
True	False	False	False	False	-2856.00415039063	993.223510742188	109.805053710938	0.703859448432922	0.964572608470917	0.512620806694031	71.9494934082031	7123
True	False	False	False	False	-2855.57836914063	1015.57470703125	161.934722900391	0.823068141937256	0.960115194320679	1	78.5410995483398	11467
True	False	False	False	False	-2853.38403320313	815.013000488281	215.173538208008	0.640416622161865	0.933641374111176	0.398947089910507	85.1185531616211	16513
True	False	False	False	False	-2852.89672851563	1202.67858886719	143.079315185547	0.612251937389374	0.921634018421173	0.360981106758118	71.7906951904297	9261
True	False	False	False	False	-2852.283203125	1334.40734863281	180.790130615234	0.723366975784302	0.966288268566132	0.561237752437592	94.834358215332	15458
True	False	False	False	False	-2852.26147460938	1227.44189453125	150.843307495117	0.774635255336761	0.953982889652252	0.790409028530121	79.0882339477539	10756
True	False	False	False	False	-2851.80224609375	877.503662109375	43.256534576416	0.817455768585205	0.96039891242981	1	71.5897445678711	2792
True	False	False	False	False	-2850.55810546875	1247.82446289063	176.353576660156	0.657814800739288	0.959583640098572	0.425472408533096	78.2641525268555	12444
True	False	False	False	False	-2850.51782226563	754.178588867188	143.079315185547	0.74561882019043	0.956846177577972	0.63258308172226	73.3488388061523	9462
True	False	False	False	False	-2845.52465820313	555.794250488281	128.660461425781	0.653944551944733	0.934695780277252	0.419334411621094	77.9655151367188	9044
True	False	False	False	False	-2848.20092773438	1367.58044433594	160.825576782227	0.734745264053345	0.946158885955811	0.594953238964081	134.227584838867	19463
True	False	False	False	False	-2842.1826171875	873.288024902344	44.3656768798828	0.838416218757629	0.966616570949554	1	69.2249984741211	2769
True	False	False	False	False	-2842.96997070313	1383.89904785156	58.7845230102539	0.694364547729492	0.944956541061401	0.492033988237381	114.226417541504	6054
True	False	False	False	False	-2841.77685546875	1271.28662109375	103.150199890137	0.632922768592834	0.938142418861389	0.388300240039825	63	5859
True	False	False	False	False	-2840.8505859375	1164.4921875	126.442184448242	0.758609592914581	0.963673293590546	0.688213586807251	81.4298248291016	9283
True	False	False	False	False	-2840.04638671875	731.535095214844	281.722045898438	0.3517786860466	0.850482046604156	0.147423699498177	75.7480316162109	19240
True	False	False	False	False	-2836.88208007813	938.350646972656	202.97297668457	0.804767787456512	0.963593363761902	1	81.4316940307617	14902
True	False	False	False	False	-2839.52026367188	1292.74377441406	112.023338317871	0.651365220546722	0.942613661289215	0.415322601795197	66.2475280761719	6691
True	False	False	False	False	-2838.3779296875	1142.08459472656	167.480438232422	0.574802160263062	0.909851431846619	0.317677944898605	74.6026458740234	11265
True	False	False	False	False	-2837.04467773438	1356.24584960938	32.1651153564453	0.820795118808746	0.961207389831543	1	88.8275833129883	2576
True	False	False	False	False	-2835.96215820313	784.176330566406	109.805053710938	0.762798249721527	0.955579578876495	0.709939241409302	66.5757598876953	6591
True	False	False	False	False	-2835.76293945313	1048.15112304688	183.008422851563	0.694820284843445	0.95255035161972	0.492984294891357	93.6727294921875	15456
True	False	False	False	False	-2834.037109375	704.775329589844	157.498153686523	0.477788060903549	0.870588183403015	0.230142027139664	71.408447265625	10140
True	False	False	False	False	-2833.416015625	984.2666015625	174.135284423828	0.769729197025299	0.950046956539154	0.752471208572388	71.1592330932617	11172
True	False	False	False	False	-2832.85400390625	1397.54907226563	103.150199890137	0.60920661687851	0.916894376277924	0.357184380292892	107.483871459961	9996
True	False	False	False	False	-2831.89331054688	571.078125	76.5307922363281	0.770033359527588	0.944661200046539	0.754589080810547	75.5072479248047	5210
True	False	False	False	False	-2831.30395507813	1185.23840332031	175.244430541992	0.59141606092453	0.944703161716461	0.336026251316071	76.1202545166016	12027
True	False	False	False	False	-2830.25756835938	642.461975097656	128.660461425781	0.731921255588531	0.943237721920013	0.586120128631592	75.0258636474609	8703
True	False	False	False	False	-2827.44897460938	605.824584960938	164.153015136719	0.458367019891739	0.887903213500977	0.21559701859951	78.9459457397461	11684
True	False	False	False	False	-2827.39697265625	1085.82336425781	110.914192199707	0.662379562854767	0.947412610054016	0.432903081178665	67.3099975585938	6731
True	False	False	False	False	-2824.43579101563	676.957214355469	151.952453613281	0.602476418018341	0.938860952854156	0.348981082439423	75.8759155273438	10395
True	False	False	False	False	-2826.1416015625	1106.07531738281	144.188446044922	0.778827726840973	0.951428830623627	0.832400798797607	83.3076934814453	10830
True	False	False	False	False	-2825.86181640625	1412.17712402344	41.0382537841797	0.693152844905853	0.950805008411407	0.489524483680725	96.2702713012695	3562
True	False	False	False	False	-2822.68310546875	830.246215820313	164.153015136719	0.515901327133179	0.926034152507782	0.261211812496185	70.8851318359375	10491
True	False	False	False	False	-2821.93408203125	1013.08013916016	167.480438232422	0.810530424118042	0.96921706199646	1	75.9006652832031	11461
True	False	False	False	False	-2820.638671875	860.551574707031	275.067199707031	0.434722572565079	0.839676439762115	0.198895514011383	77.8588714599609	19309
True	False	False	False	False	-2817.67822265625	502.795867919922	129.769607543945	0.693576455116272	0.936431050300598	0.490398943424225	89.1709365844727	10433
True	False	False	False	False	-2816.5341796875	724.933044433594	69.8759460449219	0.778005719184875	0.953308761119843	0.823125541210175	85.8095245361328	5406
True	False	False	False	False	-2815.57666015625	1071.26110839844	75.4216537475586	0.733056426048279	0.947457671165466	0.589630365371704	67.9411773681641	4620
True	False	False	False	False	-2815.06518554688	1379.48571777344	120.896469116211	0.7624591588974	0.949620366096497	0.708087503910065	90.3210983276367	9845
True	False	False	False	False	-2813.75366210938	761.560729980469	112.023338317871	0.555512428283691	0.9180508852005	0.297844082117081	62.9009895324707	6353
True	False	False	False	False	-2812.77685546875	800.791931152344	154.17073059082	0.401709347963333	0.844702005386353	0.177199333906174	66.0791397094727	9185
True	False	False	False	False	-2811.71215820313	906.656799316406	136.424453735352	0.676515161991119	0.932311117649078	0.457368969917297	94.9918670654297	11684
True	False	False	False	False	-2809.64208984375	958.732543945313	188.554138183594	0.771320164203644	0.95314359664917	0.763850271701813	71.8352966308594	12212
True	False	False	False	False	-2809.91162109375	1268.03845214844	216.282684326172	0.661358654499054	0.930100381374359	0.431222677230835	80.994873046875	15794
True	False	False	False	False	-2809.080078125	643.179077148438	125.333038330078	0.702152848243713	0.953919410705566	0.50879293680191	68.9203567504883	7788
True	False	False	False	False	-2809.24243164063	1435.42932128906	84.2947845458984	0.562277495861053	0.915332317352295	0.304633796215057	126.013160705566	9577
True	False	False	False	False	-2808.77661132813	1294.47448730469	153.061584472656	0.70901221036911	0.949610531330109	0.524551153182983	89.7173919677734	12381
True	False	False	False	False	-2804.13720703125	693.729064941406	155.279876708984	0.744004368782043	0.946158528327942	0.626579701900482	72.4000015258789	10136
True	False	False	False	False	-2805.22705078125	1043.58740234375	164.153015136719	0.725604593753815	0.95129257440567	0.567497134208679	75.4729766845703	11170
True	False	False	False	False	-2804.34814453125	1125.56201171875	145.297592163086	0.765121161937714	0.951479077339172	0.723130643367767	80.7404556274414	10577
True	False	False	False	False	-2799.73803710938	785.456604003906	62.1119499206543	0.733668208122253	0.953944444656372	0.591544389724731	60.4107131958008	3383
True	False	False	False	False	-2801.919921875	1083.8857421875	128.660461425781	0.595981299877167	0.933881163597107	0.341297298669815	75.8448257446289	8798
True	False	False	False	False	-2801.619140625	1190.39978027344	286.158630371094	0.60251259803772	0.878387451171875	0.349024504423141	95.2945709228516	24586
True	False	False	False	False	-2799.5283203125	1154.17114257813	197.427261352539	0.541278064250946	0.915292143821716	0.284096479415894	77.9382019042969	13873
True	False	False	False	False	-2798.89086914063	1366.79406738281	130.878753662109	0.733221530914307	0.955321669578552	0.590145409107208	66.8135604858398	7884
True	False	False	False	False	-2798.85107421875	987.878601074219	130.878753662109	0.85865181684494	0.969339847564697	1	74.4830474853516	8789
True	False	False	False	False	-2794.80786132813	667.402893066406	116.459907531738	0.591932535171509	0.939140796661377	0.336617410182953	61.3238105773926	6439
True	False	False	False	False	-2796.0107421875	1420.31713867188	168.589569091797	0.738123416900635	0.937530279159546	0.60598623752594	95.565788269043	14526
True	False	False	False	False	-2792.53393554688	1459.95544433594	77.6399383544922	0.695782601833344	0.920110464096069	0.495003014802933	116.928573608398	8185
True	False	False	False	False	-2785.81909179688	618.038757324219	129.769607543945	0.573619842529297	0.940967619419098	0.316419064998627	64.4358978271484	7539
True	False	False	False	False	-2788.5849609375	887.256591796875	126.442184448242	0.700783967971802	0.944882214069366	0.505764663219452	68.1666641235352	7771
True	False	False	False	False	-2787.1875	763.263122558594	83.1856460571289	0.770665466785431	0.935523092746735	0.759075462818146	73.6666641235352	5525
True	False	False	False	False	-2784.6220703125	782.5908203125	83.1856460571289	0.554879128932953	0.923759400844574	0.297217160463333	69.4266662597656	5207
True	False	False	False	False	-2784.31079101563	1311.95690917969	131.987884521484	0.809868931770325	0.958252608776093	1	77.3529434204102	9205
True	False	False	False	False	-2783.1337890625	839.273864746094	157.498153686523	0.702909708023071	0.951057970523834	0.510483264923096	72.7887344360352	10336
True	False	False	False	False	-2782.51635742188	931.283996582031	150.843307495117	0.722747147083282	0.958681583404541	0.559532701969147	80.4558792114258	10942
True	False	False	False	False	-2781.20336914063	1020.72253417969	206.300399780273	0.688050091266632	0.946110665798187	0.479222506284714	78.6397857666016	14627
True	False	False	False	False	-2781.48095703125	1477.90014648438	78.7490768432617	0.765397131443024	0.962681770324707	0.724761068820953	114.985916137695	8164
True	False	False	False	False	-2780.87841796875	1101.39099121094	150.843307495117	0.774635255336761	0.957780182361603	0.790409028530121	77.5	10540
True	False	False	False	False	-2779.87084960938	1333.21984863281	136.424453735352	0.676515161991119	0.944452524185181	0.457368969917297	81.8780517578125	10071
True	False	False	False	False	-2779.96411132813	1436.56750488281	97.6044921875	0.678042888641357	0.942635953426361	0.460158079862595	66.9090881347656	5888
True	False	False	False	False	-2777.86767578125	961.577270507813	141.970169067383	0.739838838577271	0.959614157676697	0.6118004322052	79.546875	10182
True	False	False	False	False	-2774.52197265625	1238.74169921875	188.554138183594	0.660528302192688	0.949015736579895	0.429863899946213	74.1470565795898	12605
True	False	False	False	False	-2774.3408203125	809.624572753906	169.698715209961	0.445441395044327	0.85855633020401	0.20633764564991	69.0784301757813	10569
True	False	False	False	False	-2772.89624023438	980.073547363281	140.861022949219	0.797730386257172	0.961886703968048	1	81.0157470703125	10289
True	False	False	False	False	-2772.74047851563	1153.41784667969	169.698715209961	0.389210909605026	0.821840226650238	0.169426307082176	79.1895446777344	12116
True	False	False	False	False	-2774.27807617188	1354.23071289063	124.223899841309	0.6639364361763	0.951684832572937	0.435486882925034	73.1875	8197
True	False	False	False	False	-2772.623046875	1056.93310546875	171.917007446289	0.742638885974884	0.952359735965729	0.621626198291779	75.4709701538086	11698
True	False	False	False	False	-2772.5673828125	1288.03369140625	159.716445922852	0.647370338439941	0.931153059005737	0.40922823548317	91.8611145019531	13228
True	False	False	False	False	-2767.75170898438	1372.19934082031	169.698715209961	0.619747161865234	0.967792510986328	0.370564132928848	77.7385635375977	11894
True	False	False	False	False	-2765.93774414063	616.208129882813	105.36848449707	0.691287457942963	0.949504971504211	0.485709577798843	71.9157867431641	6832
True	False	False	False	False	-2762.12084960938	861.866577148438	108.695907592773	0.78705221414566	0.960752546787262	1	67.6836700439453	6633
True	False	False	False	False	-2762.67431640625	1499.09143066406	133.097030639648	0.757159888744354	0.958389520645142	0.681215405464172	123.824996948242	14859
True	False	False	False	False	-2757.26318359375	920.275939941406	151.952453613281	0.701022267341614	0.950766921043396	0.50628924369812	81.2700729370117	11134
True	False	False	False	False	-2757.154296875	1009.90893554688	128.660461425781	0.780611455440521	0.94998174905777	0.855170607566833	93.5086212158203	10847
True	False	False	False	False	-2756.44653320313	794.552062988281	118.678184509277	0.657753348350525	0.93923819065094	0.42537385225296	62.757007598877	6715
True	False	False	False	False	-2751.5830078125	1040.53247070313	153.061584472656	0.835585951805115	0.957280397415161	1	75.2753601074219	10388
True	False	False	False	False	-2755.70776367188	1121.34948730469	163.043869018555	0.727660059928894	0.938155949115753	0.573396384716034	92.673469543457	13623
True	False	False	False	False	-2755.52075195313	1093.82006835938	68.7667999267578	0.825154304504395	0.956483066082001	1	69.5161285400391	4310
True	False	False	False	False	-2751.51538085938	1107.68029785156	44.3656768798828	0.673765122890472	0.937587141990662	0.452423572540283	93.0999984741211	3724
True	False	False	False	False	-2752.67309570313	1471.5546875	215.173538208008	0.738487541675568	0.951138913631439	0.607207953929901	71.5515441894531	13881
True	False	False	False	False	-2748.64135742188	1221.16040039063	195.208984375	0.669968068599701	0.93774551153183	0.445748090744019	81.0340881347656	14262
True	False	False	False	False	-2740.71655273438	860.610107421875	119.787330627441	0.832143545150757	0.963119089603424	1	65.6388854980469	7089
True	False	False	False	False	-2747.1728515625	957.79345703125	195.208984375	0.689713954925537	0.936908304691315	0.482535779476166	76.136360168457	13400
True	False	False	False	False	-2748.27978515625	1519.65075683594	124.223899841309	0.774550676345825	0.962967336177826	0.789673984050751	132.839279174805	14878
True	False	False	False	False	-2747.74951171875	1321.35363769531	201.863830566406	0.692807912826538	0.944669544696808	0.488814681768417	78.5054931640625	14288
True	False	False	False	False	-2746.95849609375	891.840393066406	231.810668945313	0.703223288059235	0.955521941184998	0.511186897754669	72.0717697143555	15063
True	False	False	False	False	-2741.322265625	1258.08374023438	226.264953613281	0.770036339759827	0.957210719585419	0.754609823226929	78.3774490356445	15989
True	False	False	False	False	-2744.76611328125	1371.36645507813	143.079315185547	0.662772297859192	0.959314167499542	0.433552443981171	75.0930252075195	9687
True	False	False	False	False	-2741.64672851563	1411.46911621094	308.341461181641	0.401709347963333	0.790607154369354	0.177199333906174	88.9604339599609	24731
True	False	False	False	False	-2738.1142578125	980.424560546875	119.787330627441	0.640224397182465	0.95111745595932	0.398668557405472	76.0462951660156	8213
True	False	False	False	False	-2738.40502929688	1534.00427246094	76.5307922363281	0.770033359527588	0.951077282428741	0.754589080810547	109.420288085938	7550
True	False	False	False	False	-2735.02319335938	1161.73217773438	257.320922851563	0.647274434566498	0.922866761684418	0.409083664417267	102.142242431641	23697
True	False	False	False	False	-2733.23828125	1442.98901367188	130.878753662109	0.752703249454498	0.9561527967453	0.661087512969971	66.5169525146484	7849
True	False	False	False	False	-2731.48022460938	1491.23156738281	29.9468326568604	0.67108416557312	0.94053065776825	0.447692304849625	50.8148155212402	1372
True	False	False	False	False	-2732.77270507813	1545.27221679688	32.1651153564453	0.820795118808746	0.961207389831543	1	100.896553039551	2926
True	False	False	False	False	-2725.44848632813	1070.16833496094	306.123168945313	0.418716222047806	0.843564033508301	0.188155218958855	77.8913040161133	21498
True	False	False	False	False	-2722.45336914063	973.315612792969	126.442184448242	0.746769428253174	0.957602500915527	0.63696414232254	79.3245620727539	9043
True	False	False	False	False	-2720.07641601563	915.073059082031	175.244430541992	0.811767578125	0.955020248889923	1	85.9873428344727	13586
True	False	False	False	False	-2717.078125	1006.66870117188	178.571853637695	0.638648152351379	0.933057904243469	0.396395355463028	87.049690246582	14015
True	False	False	False	False	-2719.37451171875	1125.59655761719	216.282684326172	0.619950115680695	0.928405523300171	0.370828568935394	79.3128204345703	15466
True	False	False	False	False	-2718.10620117188	1561.12194824219	156.389007568359	0.583345174789429	0.956821322441101	0.326955229043961	125.241134643555	17659
True	False	False	False	False	-2715.85864257813	1099.45239257813	34.3833999633789	0.812275528907776	0.95572304725647	1	54.8064498901367	1699
True	False	False	False	False	-2712.7783203125	857.907836914063	113.132476806641	0.81917679309845	0.962346732616425	1	69.6078414916992	7100
True	False	False	False	False	-2712.64868164063	1241.45764160156	190.772415161133	0.730774879455566	0.955137968063354	0.582628428936005	75.3662796020508	12963
True	False	False	False	False	-2713.16748046875	1299.98852539063	185.226699829102	0.712161183357239	0.961825609207153	0.532137751579285	80.9221572875977	13514
True	False	False	False	False	-2711.48071289063	1034.87438964844	190.772415161133	0.519106566905975	0.894954085350037	0.263996750116348	88.6569747924805	15249
True	False	False	False	False	-2707.130859375	961.441101074219	87.6222152709961	0.774631977081299	0.955903589725494	0.790380477905273	64.1772155761719	5070
True	False	False	False	False	-2710.30151367188	1368.29956054688	166.371292114258	0.805162727832794	0.96921706199646	1	68.0733337402344	10211
True	False	False	False	False	-2709.41723632813	1416.80419921875	159.716445922852	0.72967803478241	0.947949707508087	0.579335868358612	67.3055572509766	9692
True	False	False	False	False	-2709.12451171875	1329.35900878906	166.371292114258	0.735410094261169	0.934871196746826	0.597082853317261	76.8399963378906	11526
True	False	False	False	False	-2704.43481445313	986.730346679688	104.259346008301	0.71564769744873	0.949902534484863	0.54082202911377	71.3723373413086	6709
True	False	False	False	False	-2706.23754882813	1580.47680664063	77.6399383544922	0.804287791252136	0.970679998397827	1	133.228576660156	9326
True	False	False	False	False	-2703.14697265625	1314.71069335938	14.4188451766968	0.805326879024506	0.942608833312988	1	65.538459777832	852
True	False	False	False	False	-2699.70141601563	1192.52746582031	248.447799682617	0.61861252784729	0.916003346443176	0.369091033935547	73.9241104125977	16559
True	False	False	False	False	-2697.09741210938	938.0419921875	181.899276733398	0.699367880821228	0.948964715003967	0.502670288085938	72.25	11849
True	False	False	False	False	-2695.26684570313	831.82568359375	119.787330627441	0.624239027500153	0.941017985343933	0.376477956771851	74.8611145019531	8085
True	False	False	False	False	-2695.98681640625	899.893737792969	107.586769104004	0.802616775035858	0.957874178886414	1	82.6804122924805	8020
True	False	False	False	False	-2695.85815429688	1087.869140625	104.259346008301	0.801714420318604	0.966806530952454	1	60.5851058959961	5695
True	False	False	False	False	-2693.83569335938	1541.98022460938	151.952453613281	0.615900933742523	0.929466247558594	0.365603297948837	66.7737197875977	9148
True	False	False	False	False	-2690.69604492188	1599.98669433594	86.513069152832	0.717120826244354	0.939750611782074	0.544586777687073	113.166664123535	8827
True	False	False	False	False	-2690.47216796875	857.36376953125	118.678184509277	0.560690820217133	0.931355059146881	0.303025811910629	65.2242965698242	6979
True	False	False	False	False	-2686.09985351563	997.970153808594	133.097030639648	0.786073088645935	0.963957905769348	1	74.8000030517578	8976
True	False	False	False	False	-2687.21752929688	1152.77282714844	308.341461181641	0.535499811172485	0.875877976417542	0.278711140155792	90.9424438476563	25282
True	False	False	False	False	-2687.04174804688	1280.39111328125	137.533599853516	0.613808453083038	0.955849528312683	0.362942934036255	63.3467750549316	7855
True	False	False	False	False	-2685.42895507813	1579.75341796875	95.3862075805664	0.742845177650452	0.970586776733398	0.62236750125885	68.6279067993164	5902
True	False	False	False	False	-2684.40258789063	1415.70642089844	168.589569091797	0.815898180007935	0.961620807647705	1	67.9671020507813	10331
True	False	False	False	False	-2680.06689453125	1496.17333984375	146.40673828125	0.864680409431458	0.974385619163513	1	73.8030319213867	9742
True	False	False	False	False	-2679.45727539063	972.182800292969	84.2947845458984	0.791891813278198	0.948343932628632	1	65	4940
True	False	False	False	False	-2675.21826171875	1191.0771484375	151.952453613281	0.753516912460327	0.959284722805023	0.664619505405426	80.4890518188477	11027
True	False	False	False	False	-2678.11938476563	1238.84436035156	201.863830566406	0.766407787799835	0.961587250232697	0.730857133865356	88.3516464233398	16080
True	False	False	False	False	-2676.27099609375	1354.47448730469	260.648345947266	0.452670693397522	0.850695967674255	0.211476773023605	91.6851043701172	21546
True	False	False	False	False	-2677.12719726563	1587.88891601563	18.8554134368896	0.809739828109741	0.949675559997559	1	59.470588684082	1011
True	False	False	False	False	-2674.82690429688	1024.00354003906	200.754699707031	0.597502112388611	0.920685410499573	0.343076646327972	86.4806594848633	15653
True	False	False	False	False	-2671.31127929688	941.972290039063	145.297592163086	0.421063125133514	0.735858619213104	0.189703151583672	63.6870231628418	8343
True	False	False	False	False	-2672.79907226563	1101.2412109375	127.551322937012	0.804429352283478	0.95916348695755	1	72.6521759033203	8355
True	False	False	False	False	-2668.572265625	1055.81970214844	128.660461425781	0.568717122077942	0.905691862106323	0.311261028051376	71.568962097168	8302
True	False	False	False	False	-2669.70703125	1313.21203613281	185.226699829102	0.789517998695374	0.959805727005005	1	79.3652725219727	13254
True	False	False	False	False	-2669.61279296875	1627.06457519531	27.7285480499268	0.707581996917725	0.950989484786987	0.521181464195251	75.9199981689453	1898
True	False	False	False	False	-2666.31225585938	1040.29565429688	99.8227767944336	0.471609115600586	0.862947940826416	0.22542804479599	76.6777801513672	6901
True	False	False	False	False	-2665.36547851563	1607.84899902344	66.5485153198242	0.577209532260895	0.938451051712036	0.320259779691696	57.7333335876465	3464
True	False	False	False	False	-2664.4033203125	984.937133789063	137.533599853516	0.607939004898071	0.939663887023926	0.355619817972183	68.2741928100586	8466
True	False	False	False	False	-2659.50146484375	1078.32360839844	119.787330627441	0.681443929672241	0.947570085525513	0.466478526592255	63.0462951660156	6809
True	False	False	False	False	-2662.67846679688	1206.912109375	59.8936653137207	0.681443929672241	0.937063932418823	0.466478526592255	57.4074058532715	3100
True	False	False	False	False	-2661.97216796875	1272.04064941406	130.878753662109	0.825414478778839	0.96275532245636	1	68.2203369140625	8050
True	False	False	False	False	-2662.2841796875	1446.71215820313	256.211791992188	0.577957987785339	0.8940190076828	0.321067601442337	80.2251052856445	18532
True	False	False	False	False	-2655.36206054688	455.880218505859	22.1828384399414	0.806145071983337	0.945084035396576	1	40.9000015258789	818
True	False	False	False	False	-2656.58447265625	1494.07312011719	128.660461425781	0.739945590496063	0.952722728252411	0.612167298793793	64.4051742553711	7471
True	False	False	False	False	-2655.05590820313	1413.69226074219	187.44499206543	0.523405611515045	0.927882492542267	0.267778009176254	86.1538467407227	14560
True	False	False	False	False	-2654.4560546875	1125.47778320313	123.114753723145	0.755423963069916	0.94605952501297	0.673140406608582	71.7117080688477	7960
True	False	False	False	False	-2654.15185546875	1529.70397949219	229.592376708984	0.641094446182251	0.909470856189728	0.399931699037552	99.3236694335938	20560
True	False	False	False	False	-2650.9853515625	1012.92541503906	140.861022949219	0.668232917785645	0.949480831623077	0.442754238843918	67.9921264648438	8635
True	False	False	False	False	-2650.45874023438	1163.95104980469	130.878753662109	0.781607866287231	0.96230936050415	0.870086967945099	71	8378
True	False	False	False	False	-2643.13598632813	1112.11328125	110.914192199707	0.719247400760651	0.955573856830597	0.55012708902359	71.1699981689453	7117
True	False	False	False	False	-2644.85327148438	1582.74157714844	158.607299804688	0.484996348619461	0.915980458259583	0.235748365521431	63.8531455993652	9131
True	False	False	False	False	-2644.16259765625	1640.60510253906	110.914192199707	0.827440023422241	0.961780726909637	1	84	8400
True	False	False	False	False	-2639.07788085938	1088.66625976563	99.8227767944336	0.744696021080017	0.944536328315735	0.629131495952606	68.9555587768555	6206
True	False	False	False	False	-2634.70043945313	1059.14379882813	204.082122802734	0.591416895389557	0.946304440498352	0.336027234792709	73.5597839355469	13535
True	False	False	False	False	-2638.34887695313	1306.08776855469	202.97297668457	0.577334403991699	0.910043656826019	0.320394426584244	76.185791015625	13942
True	False	False	False	False	-2637.95874023438	1655.82153320313	69.8759460449219	0.795017898082733	0.94997501373291	1	102.095237731934	6432
True	False	False	False	False	-2635.48706054688	1146.42248535156	124.223899841309	0.805557072162628	0.957082509994507	1	79.1696395874023	8867
True	False	False	False	False	-2629.01171875	1176.10791015625	146.40673828125	0.67818558216095	0.951413810253143	0.46042013168335	81.4696960449219	10754
True	False	False	False	False	-2634.8740234375	1264.00305175781	114.241622924805	0.700978994369507	0.94615638256073	0.506193876266479	95.8446578979492	9872
True	False	False	False	False	-2626.81665039063	1351.95153808594	196.318130493164	0.810537159442902	0.962848961353302	1	74.6666641235352	13216
True	False	False	False	False	-2634.66015625	1472.22399902344	161.934722900391	0.750114381313324	0.936466217041016	0.650226891040802	67.2191772460938	9814
True	False	False	False	False	-2627.8046875	1619.64709472656	169.698715209961	0.707169711589813	0.965595781803131	0.52021861076355	77.7908477783203	11902
True	False	False	False	False	-2630.10083007813	1675.5625	108.695907592773	0.693430364131927	0.949330270290375	0.49009707570076	93.3877563476563	9152
True	False	False	False	False	-2628.55908203125	1698.365234375	46.5839614868164	0.381122887134552	0.856578171253204	0.164514914155006	102.809524536133	4318
True	False	False	False	False	-2625.509765625	1134.54577636719	100.931915283203	0.574179589748383	0.941786050796509	0.317014306783676	67.8901062011719	6178
True	False	False	False	False	-2620.998046875	1094.99243164063	76.5307922363281	0.622762024402618	0.956703662872314	0.374518811702728	60.5362319946289	4177
True	False	False	False	False	-2619.16577148438	1453.0009765625	177.462707519531	0.564161241054535	0.940513253211975	0.306555449962616	74.125	11860
True	False	False	False	False	-2618.84252929688	1237.93286132813	148.625015258789	0.782643020153046	0.959402859210968	0.888168036937714	100.223876953125	13430
True	False	False	False	False	-2618.208984375	1385.66186523438	158.607299804688	0.591619610786438	0.952297866344452	0.336259067058563	75.8601379394531	10848
True	False	False	False	False	-2617.13330078125	1071.65600585938	83.1856460571289	0.80851811170578	0.960834741592407	1	60.9466667175293	4571
True	False	False	False	False	-2616.5	1405.89807128906	163.043869018555	0.447010517120361	0.871033549308777	0.207444727420807	76.1360549926758	11192
True	False	False	False	False	-2616.34521484375	542.811767578125	247.338653564453	0.71677154302597	0.966440200805664	0.543688833713531	149.95964050293	33441
True	False	False	False	False	-2612.28857421875	1503.58203125	299.468322753906	0.414937883615494	0.84686291217804	0.185681909322739	94.1259231567383	25414
True	False	False	False	False	-2609.92602539063	1109.83325195313	41.0382537841797	0.814018249511719	0.953058242797852	1	59.972972869873	2219
True	False	False	False	False	-2610.1689453125	1564.23803710938	113.132476806641	0.58097642660141	0.923087894916534	0.324350416660309	65.3333358764648	6664
True	False	False	False	False	-2609.00366210938	1543.19543457031	296.140899658203	0.418889582157135	0.867741346359253	0.188269257545471	85.9775314331055	22956
True	False	False	False	False	-2608.20922851563	1678.94201660156	148.625015258789	0.729590535163879	0.96768456697464	0.579075038433075	83.9029846191406	11243
True	False	False	False	False	-2607.5439453125	1095.80505371094	83.1856460571289	0.561470925807953	0.934221148490906	0.30381515622139	60.9599990844727	4572
True	False	False	False	False	-2605.2939453125	1287.9765625	128.660461425781	0.687648415565491	0.93166446685791	0.478429108858109	76.8362045288086	8913
True	False	False	False	False	-2605.02001953125	1708.31176757813	157.498153686523	0.592689692974091	0.957833290100098	0.337486356496811	109.007041931152	15479
True	False	False	False	False	-2600.88232421875	1055.54577636719	99.8227767944336	0.787382066249847	0.964717626571655	1	57.5999984741211	5184
True	False	False	False	False	-2599.61181640625	1126.38403320313	105.36848449707	0.723260998725891	0.94524610042572	0.560945451259613	62.978946685791	5983
True	False	False	False	False	-2596.03955078125	1156.85668945313	149.734161376953	0.700455188751221	0.944152057170868	0.505042791366577	72.325927734375	9764
True	False	False	False	False	-2595.16943359375	1374.79443359375	128.660461425781	0.677511870861053	0.949323236942291	0.459185183048248	74.0775833129883	8593
True	False	False	False	False	-2597.92333984375	1734.88415527344	15.5279874801636	0.564301550388336	0.873611927032471	0.306699156761169	99.0714263916016	1387
True	False	False	False	False	-2594.267578125	1322.25744628906	158.607299804688	0.749334454536438	0.960258781909943	0.647060871124268	65.3076934814453	9339
True	False	False	False	False	-2593.93310546875	1403.62658691406	135.315322875977	0.671015024185181	0.928465843200684	0.447571516036987	81.0983581542969	9894
True	False	False	False	False	-2592.17553710938	1182.90563964844	157.498153686523	0.781017482280731	0.950276136398315	0.861013054847717	99.1338043212891	14077
True	False	False	False	False	-2589.37939453125	1434.26611328125	163.043869018555	0.632514238357544	0.927011370658875	0.387731999158859	68.5170059204102	10072
True	False	False	False	False	-2585.98608398438	1584.38269042969	141.970169067383	0.694015443325043	0.964589715003967	0.491308391094208	81.7421875	10463
True	False	False	False	False	-2585.07055664063	1687.69702148438	192.990692138672	0.670337855815887	0.967485904693604	0.44639065861702	74.8218383789063	13019
True	False	False	False	False	-2584.16479492188	1283.40148925781	108.695907592773	0.685513734817505	0.93518340587616	0.474253714084625	83.1836700439453	8152
True	False	False	False	False	-2583.80981445313	1521.52062988281	144.188446044922	0.631289780139923	0.954517602920532	0.386036187410355	84.8692321777344	11033
True	False	False	False	False	-2573.65795898438	1163.80993652344	140.861022949219	0.688593447208405	0.960117518901825	0.480299681425095	72.2440948486328	9175
True	False	False	False	False	-2578.45239257813	1464.00305175781	225.155807495117	0.532510280609131	0.945587515830994	0.275966852903366	68.5024642944336	13906
True	False	False	False	False	-2577.03955078125	1740.10144042969	140.861022949219	0.616721570491791	0.933273911476135	0.366653949022293	119.590553283691	15188
True	False	False	False	False	-2576.09814453125	1242.10668945313	140.861022949219	0.741758704185486	0.958606481552124	0.618490815162659	89.3700790405273	11350
True	False	False	False	False	-2572.36596679688	1561.42468261719	181.899276733398	0.642688035964966	0.934241354465485	0.402261257171631	79.7987823486328	13087
True	False	False	False	False	-2575.12280273438	1667.63146972656	42.1473922729492	0.525587975978851	0.840372443199158	0.269718170166016	82.1578979492188	3122
True	False	False	False	False	-2573.95776367188	1609.58447265625	144.188446044922	0.707811713218689	0.955552518367767	0.521719515323639	75.4692306518555	9811
True	False	False	False	False	-2570.21630859375	1216.82995605469	104.259346008301	0.811947047710419	0.964942038059235	1	85.3936157226563	8027
True	False	False	False	False	-2568.31909179688	1289.08728027344	120.896469116211	0.67004781961441	0.967057704925537	0.445886552333832	70.1100921630859	7642
True	False	False	False	False	-2569.23754882813	1364.50463867188	245.120376586914	0.68445348739624	0.928041100502014	0.47220516204834	85.4434356689453	18883
True	False	False	False	False	-2565.53149414063	1333.16979980469	131.987884521484	0.731520116329193	0.94545990228653	0.584892332553864	65.8655471801758	7838
True	False	False	False	False	-2564.732421875	1388.17980957031	63.2210922241211	0.730492413043976	0.957297146320343	0.581776022911072	68.5087738037109	3905
True	False	False	False	False	-2565.43188476563	1416.49841308594	189.663269042969	0.643228769302368	0.959330916404724	0.403056502342224	71.1462020874023	12166
True	False	False	False	False	-2562.47143554688	1498.08740234375	113.132476806641	0.81917679309845	0.956243515014648	1	69.9901962280273	7139
True	False	False	False	False	-2561.25268554688	1756.82983398438	157.498153686523	0.459982633590698	0.916294097900391	0.216777265071869	94.5774612426758	13430
True	False	False	False	False	-2553.75341796875	1139.52844238281	133.097030639648	0.708264887332916	0.955089449882507	0.52278470993042	65.9250030517578	7911
True	False	False	False	False	-2556.61572265625	1644.53869628906	246.229507446289	0.636883318424225	0.931174755096436	0.393873453140259	82.7162170410156	18363
True	False	False	False	False	-2556.33349609375	1198.17724609375	93.1679229736328	0.782521784305573	0.953584969043732	0.885872364044189	71.5	6006
True	False	False	False	False	-2551.37377929688	1460.82653808594	161.934722900391	0.525050580501556	0.915032565593719	0.269239127635956	63.0821914672852	9210
True	False	False	False	False	-2556.25	1693.22326660156	241.792938232422	0.641363441944122	0.896432459354401	0.400323510169983	108.055046081543	23556
True	False	False	False	False	-2556.18139648438	1724.17395019531	115.350761413574	0.639311671257019	0.909866750240326	0.397349894046783	125.086540222168	13009
True	False	False	False	False	-2551.2685546875	1594.20153808594	138.64274597168	0.549704730510712	0.949353456497192	0.292149513959885	75.4079971313477	9426
True	False	False	False	False	-2547.37573242188	1256.35021972656	105.36848449707	0.711196482181549	0.940377831459045	0.529788494110107	86.3473663330078	8203
True	False	False	False	False	-2550.369140625	1387.16235351563	128.660461425781	0.739945590496063	0.949787437915802	0.612167298793793	70.4396514892578	8171
True	False	False	False	False	-2547.58374023438	1509.34558105469	104.259346008301	0.77779358625412	0.965687274932861	0.82083135843277	69.1276626586914	6498
True	False	False	False	False	-2541.79370117188	1169.06689453125	137.533599853516	0.799695909023285	0.964829802513123	1	81.129035949707	10060
True	False	False	False	False	-2542.85034179688	1735.2607421875	105.36848449707	0.776370167732239	0.947153806686401	0.80633556842804	74.9894714355469	7124
True	False	False	False	False	-2542.0595703125	1341.21655273438	158.607299804688	0.539780378341675	0.890151560306549	0.282690227031708	66.657341003418	9532
True	False	False	False	False	-2539.96850585938	1574.44592285156	114.241622924805	0.595339059829712	0.94952380657196	0.340549439191818	64.0582504272461	6598
True	False	False	False	False	-2537.39404296875	1786.60168457031	82.0765075683594	0.797737896442413	0.95637571811676	1	101.52702331543	7513
True	False	False	False	False	-2537.3125	1435.2685546875	140.861022949219	0.287334203720093	0.752432465553284	0.113376013934612	63.0157470703125	8003
True	False	False	False	False	-2537.25634765625	1533.71545410156	149.734161376953	0.626385688781738	0.924253225326538	0.379351615905762	74.2592620849609	10025
True	False	False	False	False	-2533.38598632813	1479.73693847656	141.970169067383	0.687072157859802	0.95586770772934	0.477295190095901	70.203125	8986
True	False	False	False	False	-2531.98657226563	1231.15954589844	120.896469116211	0.67004781961441	0.948761999607086	0.445886552333832	74.7798156738281	8151
True	False	False	False	False	-2530.2724609375	1270.86499023438	112.023338317871	0.644262969493866	0.941467821598053	0.404584050178528	70.7722778320313	7148
True	False	False	False	False	-2525.9677734375	1409.95239257813	131.987884521484	0.720541477203369	0.960622191429138	0.553562164306641	72.1176452636719	8582
True	False	False	False	False	-2530.64331054688	1456.46423339844	108.695907592773	0.526039659976959	0.915036618709564	0.270121484994888	64.7755126953125	6348
True	False	False	False	False	-2525.11767578125	1360.97338867188	134.206176757813	0.717288434505463	0.948314309120178	0.545018911361694	78.7768630981445	9532
True	False	False	False	False	-2524.21484375	1764.90612792969	139.751892089844	0.728278815746307	0.93587726354599	0.575201690196991	72.5317459106445	9139
True	False	False	False	False	-2524.02612304688	1297.91455078125	156.389007568359	0.511257946491241	0.894944429397583	0.257228016853333	65.3049621582031	9208
True	False	False	False	False	-2523.81713867188	1551.51110839844	165.262145996094	0.60883766412735	0.927091419696808	0.356727987527847	77.9731521606445	11618
True	False	False	False	False	-2523.42358398438	1806.32592773438	106.477630615234	0.710245251655579	0.933311283588409	0.527493894100189	130.90625	12567
True	False	False	False	False	-2521.81372070313	1586.80712890625	120.896469116211	0.741812705993652	0.949630796909332	0.618682026863098	69.0642166137695	7528
True	False	False	False	False	-2520.5576171875	1319.80004882813	127.551322937012	0.648307085037231	0.938034355640411	0.410644590854645	68.2173919677734	7845
True	False	False	False	False	-2517.51904296875	1433.82409667969	73.203369140625	0.802794396877289	0.958397746086121	1	84.9242401123047	5605
True	False	False	False	False	-2513.46704101563	1508.47692871094	180.790130615234	0.749299347400665	0.959159255027771	0.646919369697571	75.3006134033203	12274
True	False	False	False	False	-2514.47021484375	1792.05346679688	140.861022949219	0.726478219032288	0.959035098552704	0.569986522197723	91.858268737793	11666
True	False	False	False	False	-2513.13500976563	1261.34948730469	116.459907531738	0.71459025144577	0.939581573009491	0.538155138492584	64.1142883300781	6732
True	False	False	False	False	-2512.83056640625	1682.10034179688	128.660461425781	0.720794081687927	0.938883244991302	0.554238379001617	70.1637954711914	8139
True	False	False	False	False	-2512.45141601563	1712.59777832031	164.153015136719	0.760389924049377	0.950138688087463	0.697156250476837	73.3243255615234	10852
True	False	False	False	False	-2511.1708984375	1399.28125	120.896469116211	0.7624591588974	0.946028470993042	0.708087503910065	68.0366973876953	7416
True	False	False	False	False	-2505.68798828125	1632.47436523438	173.026138305664	0.656920969486237	0.936623632907867	0.424041956663132	73.8141021728516	11515
True	False	False	False	False	-2509.53173828125	1658.96984863281	149.734161376953	0.693598926067352	0.958845496177673	0.490445405244827	68.8740768432617	9298
True	False	False	False	False	-2501.34106445313	1812.21887207031	167.480438232422	0.627951979637146	0.929132401943207	0.381468236446381	91.0927124023438	13755
True	False	False	False	False	-2499.458984375	1312.80065917969	155.279876708984	0.615669310092926	0.906142771244049	0.365307509899139	74.2214279174805	10391
True	False	False	False	False	-2501.08862304688	1422.26867675781	72.0942230224609	0.762581646442413	0.9591423869133	0.708754479885101	84.8000030517578	5512
True	False	False	False	False	-2496.39794921875	1475.17944335938	187.44499206543	0.743200838565826	0.941989183425903	0.623651385307312	75.8934936523438	12826
True	False	False	False	False	-2500.60888671875	1827.83801269531	79.8582229614258	0.750213325023651	0.953479886054993	0.650631964206696	124.388885498047	8956
True	False	False	False	False	-2496.263671875	1527.02185058594	170.807861328125	0.714543700218201	0.938880026340485	0.538038432598114	86.2142868041992	13277
True	False	False	False	False	-2495.81518554688	1228.89453125	198.536407470703	0.444803893566132	0.883669316768646	0.205889165401459	72.4636840820313	12971
True	False	False	False	False	-2493.6416015625	1250.03381347656	107.586769104004	0.726169049739838	0.941916942596436	0.56910252571106	63.8762893676758	6196
True	False	False	False	False	-2493.32006835938	1334.50610351563	140.861022949219	0.602759659290314	0.917449831962585	0.349321275949478	81.6220474243164	10366
True	False	False	False	False	-2490.73583984375	1442.46301269531	123.114753723145	0.564737379550934	0.946575582027435	0.307146012783051	68.8648681640625	7644
True	False	False	False	False	-2495.4951171875	1555.06298828125	126.442184448242	0.64932656288147	0.946069300174713	0.412194848060608	66.1140365600586	7537
True	False	False	False	False	-2490.03002929688	1574.50524902344	103.150199890137	0.737817108631134	0.947275280952454	0.604963421821594	73.9677429199219	6879
True	False	False	False	False	-2493.12963867188	1742.40759277344	198.536407470703	0.71004980802536	0.942589640617371	0.527025043964386	63.011173248291	11279
True	False	False	False	False	-2489.18505859375	1398.17651367188	107.586769104004	0.812705516815186	0.97333437204361	1	66.4536056518555	6446
True	False	False	False	False	-2488.49829101563	1711.63012695313	154.17073059082	0.505731344223022	0.960186660289764	0.252562463283539	72.6546783447266	10099
True	False	False	False	False	-2488.4951171875	1290.00830078125	126.442184448242	0.62701404094696	0.928353250026703	0.38019871711731	81.1754379272461	9254
True	False	False	False	False	-2485.58056640625	885.869873046875	219.610107421875	0.785418212413788	0.961597621440887	1	84.0303039550781	16638
True	False	False	False	False	-2484.98486328125	1608.44409179688	145.297592163086	0.814000189304352	0.948550999164581	1	82.6488571166992	10827
True	False	False	False	False	-2484.98754882813	1837.33581542969	138.64274597168	0.797355175018311	0.964433610439301	1	85.536003112793	10692
True	False	False	False	False	-2484.94018554688	1421.2587890625	100.931915283203	0.776127755641937	0.949902772903442	0.804006338119507	79.0549468994141	7194
True	False	False	False	False	-2483.94775390625	1372.22448730469	143.079315185547	0.675973057746887	0.946450769901276	0.456386536359787	71.829460144043	9266
True	False	False	False	False	-2483.83666992188	1695.97900390625	113.132476806641	0.702079832553864	0.958015561103821	0.508630454540253	69.529411315918	7092
True	False	False	False	False	-2481.14965820313	1457.65734863281	133.097030639648	0.653364658355713	0.953152477741241	0.418427079916	67.7666702270508	8132
True	False	False	False	False	-2480.25952148438	1810.57067871094	49.9113883972168	0.791574835777283	0.952329814434052	1	54.0666656494141	2433
True	False	False	False	False	-2475.55395507813	1298.73522949219	84.2947845458984	0.677106082439423	0.948069751262665	0.458444207906723	78.3026351928711	5951
True	False	False	False	False	-2475.724609375	1316.11389160156	122.005615234375	0.6835116147995	0.945165634155273	0.470399111509323	79.5727310180664	8753
True	False	False	False	False	-2474.63842773438	1667.62512207031	155.279876708984	0.61336076259613	0.965814530849457	0.362377136945724	67.9928588867188	9519
True	False	False	False	False	-2470.8857421875	1340.74279785156	151.952453613281	0.656396925449371	0.945101737976074	0.423206925392151	67.3211669921875	9223
True	False	False	False	False	-2469.58520507813	1532.9873046875	143.079315185547	0.413304924964905	0.863833248615265	0.184620052576065	71.5503845214844	9230
True	False	False	False	False	-2464.662109375	1625.3671875	127.551322937012	0.81371933221817	0.955935597419739	1	78.4608688354492	9023
True	False	False	False	False	-2464.86596679688	1646.95642089844	108.695907592773	0.721518695354462	0.96610701084137	0.556188941001892	65.3469390869141	6404
True	False	False	False	False	-2463.39770507813	1273.59289550781	130.878753662109	0.772971868515015	0.955566346645355	0.776539385318756	82.7542343139648	9765
True	False	False	False	False	-2463.02099609375	1491.66955566406	107.586769104004	0.726169049739838	0.9509596824646	0.56910252571106	64.3092803955078	6238
True	False	False	False	False	-2461.80078125	1518.06286621094	86.513069152832	0.694924652576447	0.949859619140625	0.49320250749588	97.9230804443359	7638
True	False	False	False	False	-2462.33081054688	1745.03112792969	23.2919807434082	0.744390904903412	0.956586837768555	0.628002285957336	84.6190490722656	1777
True	False	False	False	False	-2460.63696289063	1374.15344238281	167.480438232422	0.57279646396637	0.915307760238647	0.315545797348022	76.6953659057617	11581
True	False	False	False	False	-2458.4326171875	1762.8046875	153.061584472656	0.556975722312927	0.920869290828705	0.299298167228699	81.0217361450195	11181
True	False	False	False	False	-2460.11328125	1873.98205566406	34.3833999633789	0.830578744411469	0.962256669998169	1	75.1935501098633	2331
True	False	False	False	False	-2455.19311523438	1290.482421875	75.4216537475586	0.797777712345123	0.963794112205505	1	71.1911773681641	4841
True	False	False	False	False	-2457.216796875	1590.34826660156	146.40673828125	0.759680271148682	0.957001984119415	0.693543434143066	78.5075759887695	10363
True	False	False	False	False	-2455.89404296875	1834.69812011719	102.041061401367	0.729883551597595	0.943345487117767	0.579949259757996	128.565216064453	11828
True	False	False	False	False	-2455.4931640625	1308.05920410156	100.931915283203	0.709659993648529	0.94448047876358	0.526092648506165	72.7582397460938	6621
True	False	False	False	False	-2450.322265625	1356.85412597656	154.17073059082	0.630667626857758	0.944905579090118	0.385178744792938	67.3021545410156	9355
True	False	False	False	False	-2453.17309570313	1808.67883300781	127.551322937012	0.836821675300598	0.960495412349701	1	74.9739151000977	8622
True	False	False	False	False	-2452.54931640625	1442.09729003906	175.244430541992	0.645613074302673	0.935029327869415	0.406591773033142	71.8670883178711	11355
True	False	False	False	False	-2449.79174804688	1470.92028808594	149.734161376953	0.788483679294586	0.95204222202301	1	73.3555526733398	9903
True	False	False	False	False	-2452.2685546875	1741.17626953125	240.683807373047	0.605424761772156	0.939383924007416	0.352543652057648	111.861747741699	24274
True	False	False	False	False	-2452.13793945313	1565.42395019531	226.264953613281	0.613771080970764	0.93229603767395	0.362895667552948	81.9019622802734	16708
True	False	False	False	False	-2448.46337890625	1652.708984375	124.223899841309	0.695939123630524	0.965477705001831	0.495332807302475	69.3928604125977	7772
True	False	False	False	False	-2447.4052734375	1830.55334472656	21.0736961364746	0.640076875686646	0.914784371852875	0.398454904556274	72.7894744873047	1383
True	False	False	False	False	-2444.90063476563	1322.40124511719	124.223899841309	0.595203518867493	0.921478390693665	0.340391874313354	65.2678604125977	7310
True	False	False	False	False	-2445.90625	1520.02209472656	136.424453735352	0.793246746063232	0.948110461235046	1	147.365859985352	18126
True	False	False	False	False	-2445.54663085938	1689.48791503906	139.751892089844	0.73591810464859	0.967889785766602	0.598723590373993	75.2222213745117	9478
True	False	False	False	False	-2439.78076171875	1495.63659667969	99.8227767944336	0.767598927021027	0.96119749546051	0.738312005996704	56.6222229003906	5096
True	False	False	False	False	-2438.6630859375	1617.86193847656	113.132476806641	0.713493883609772	0.949620366096497	0.535420715808868	72.1666641235352	7361
True	False	False	False	False	-2434.46264648438	1723.81567382813	188.554138183594	0.536321580410004	0.929625332355499	0.279470503330231	81.8470611572266	13914
True	False	False	False	False	-2435.05541992188	1889.37463378906	171.917007446289	0.687864303588867	0.953659415245056	0.478855133056641	100.483871459961	15575
True	False	False	False	False	-2432.46411132813	1864.91638183594	188.554138183594	0.761359214782715	0.960385739803314	0.702200770378113	79.3647079467773	13492
True	False	False	False	False	-2428.32470703125	1296.11755371094	127.551322937012	0.648307085037231	0.938561737537384	0.410644590854645	64.0173950195313	7362
True	False	False	False	False	-2430.00952148438	1394.08020019531	181.899276733398	0.56708174943924	0.930385410785675	0.309562385082245	70.2682952880859	11524
True	False	False	False	False	-2428.10400390625	1447.25573730469	168.589569091797	0.721413135528564	0.944933891296387	0.555903851985931	79.9144744873047	12147
True	False	False	False	False	-2425.61474609375	1712.72998046875	130.878753662109	0.431410133838654	0.872720181941986	0.196637064218521	73.3898315429688	8660
True	False	False	False	False	-2425.56982421875	1765.32055664063	185.226699829102	0.566394329071045	0.918950736522675	0.308851599693298	70.4251480102539	11761
True	False	False	False	False	-2422.16381835938	1473.73742675781	141.970169067383	0.711218118667603	0.954549729824066	0.529840886592865	64.3984375	8243
True	False	False	False	False	-2422.08764648438	1545.90246582031	116.459907531738	0.81883841753006	0.970481276512146	1	70.7428588867188	7428
True	False	False	False	False	-2420.06640625	1586.59790039063	181.899276733398	0.637215554714203	0.925958454608917	0.394346356391907	73.3231735229492	12025
True	False	False	False	False	-2418.96484375	1840.71215820313	189.663269042969	0.720086455345154	0.949763417243958	0.552348673343658	74.9122772216797	12810
True	False	False	False	False	-2419.54809570313	1893.22082519531	63.2210922241211	0.788381993770599	0.948494493961334	1	80.4385986328125	4585
True	False	False	False	False	-2414.16845703125	1661.21166992188	248.447799682617	0.812211155891418	0.95338386297226	1	78.4330368041992	17569
True	False	False	False	False	-2413.8212890625	1360.46044921875	92.0587844848633	0.763090133666992	0.953889608383179	0.711547255516052	68.0602416992188	5649
True	False	False	False	False	-2412.17993164063	1606.68798828125	129.769607543945	0.63703054189682	0.94275426864624	0.394082874059677	63.5042724609375	7430
True	False	False	False	False	-2412.55102539063	1773.75415039063	16.6371288299561	0.76893937587738	0.947792708873749	0.747088372707367	77.8000030517578	1167
True	False	False	False	False	-2410.09033203125	1391.48950195313	92.0587844848633	0.686775207519531	0.936647713184357	0.476712793111801	68.759033203125	5707
True	False	False	False	False	-2409.80688476563	1415.40502929688	148.625015258789	0.552368342876434	0.918695032596588	0.294746160507202	66.7686538696289	8947
True	False	False	False	False	-2409.96704101563	1515.85363769531	134.206176757813	0.682131826877594	0.945010840892792	0.467776149511337	73.2809906005859	8867
True	False	False	False	False	-2409.29516601563	1815.5439453125	128.660461425781	0.677511870861053	0.926221430301666	0.459185183048248	73.9224166870117	8575
True	False	False	False	False	-2408.27026367188	1472.39697265625	22.1828384399414	0.735508561134338	0.939309358596802	0.597400009632111	51.2000007629395	1024
True	False	False	False	False	-2407.45336914063	1546.35327148438	34.3833999633789	0.682015299797058	0.944049656391144	0.467555910348892	60.6129035949707	1879
True	False	False	False	False	-2406.6591796875	1562.71643066406	164.153015136719	0.505980134010315	0.914116382598877	0.252770721912384	68.7432403564453	10174
True	False	False	False	False	-2403.14086914063	1769.28015136719	171.917007446289	0.612657606601715	0.941381692886353	0.361491054296494	87.3741912841797	13543
True	False	False	False	False	-2401.32006835938	1904.34899902344	105.36848449707	0.62926059961319	0.948927998542786	0.383249700069427	93.2421035766602	8858
True	False	False	False	False	-2399.71337890625	1694.06762695313	143.079315185547	0.810293078422546	0.959892868995667	1	64.6899261474609	8345
True	False	False	False	False	-2397.86743164063	1875.2744140625	137.533599853516	0.716718852519989	0.946258783340454	0.543553650379181	69.1128997802734	8570
True	False	False	False	False	-2390.32495117188	1386.85327148438	61.0028076171875	0.760719418525696	0.957729458808899	0.698856711387634	77.5818176269531	4267
True	False	False	False	False	-2395.37377929688	1845.97875976563	166.371292114258	0.592894494533539	0.952910840511322	0.337721854448318	70.5800018310547	10587
True	False	False	False	False	-2396.81860351563	1934.42065429688	86.513069152832	0.775300621986389	0.951321005821228	0.796320915222168	107.038459777832	8349
True	False	False	False	False	-2394.43530273438	1501.83129882813	109.805053710938	0.762798249721527	0.943355619907379	0.709939241409302	77.5959625244141	7682
True	False	False	False	False	-2393.72631835938	1585.57556152344	155.279876708984	0.560165524482727	0.898947954177856	0.302495568990707	62.2000007629395	8708
True	False	False	False	False	-2393.41064453125	1627.0029296875	173.026138305664	0.723823487758636	0.941861987113953	0.562501490116119	59.3782043457031	9263
True	False	False	False	False	-2388.98217773438	634.09228515625	12.2005615234375	0.768196105957031	0.939064502716064	0.742168962955475	37.4545440673828	412
True	False	False	False	False	-2385.2978515625	1444.51025390625	173.026138305664	0.707799673080444	0.951243460178375	0.52169132232666	80.8782043457031	12617
True	False	False	False	False	-2382.9150390625	1663.52844238281	141.970169067383	0.766845762729645	0.966102182865143	0.733563005924225	71.2265625	9117
True	False	False	False	False	-2383.76879882813	1893.88916015625	130.878753662109	0.725372850894928	0.962295830249786	0.566841185092926	87.161018371582	10285
True	False	False	False	False	-2383.52124023438	1792.72448730469	207.409545898438	0.748221099376678	0.961431324481964	0.642620325088501	89.278076171875	16695
True	False	False	False	False	-2381.27099609375	1828.16052246094	168.589569091797	0.68965095281601	0.963020265102386	0.482409477233887	67.7434234619141	10297
True	False	False	False	False	-2383.109375	1945.64831542969	115.350761413574	0.586295127868652	0.946925520896912	0.330235064029694	80.961540222168	8420
True	False	False	False	False	-2379.08276367188	1350.49182128906	129.769607543945	0.746324419975281	0.958162069320679	0.635259330272675	65.6666641235352	7683
[truncated: 15,477 more rows]
