# Supplementary material for: Gene Delivery Mediated by Backbone-Degradable RAFT Copolymers
Source: Biomacromolecules. 2026 Feb 12;27(3):1846–56. doi: 10.1021/acs.biomac.5c01662 (PMC12977016; doi:10.1021/acs.biomac.5c01662)
Supplement: Supplementary file 2 [file bm5c01662_si_002.zip › Celigo Raw Data/Object (Cell)-Level Data/Blue/7-15-2024-9-04-32-PM_object_E5.csv]

Plate ID	PM_2024_07_15_PPP41-45_NP_5_10_20_PEIpro_200ngwell_U2OS_6k_Plate2
Plate Name
Plate Description
Scan ID	7/15/2024 9:04:32 PM
Scan Description
Scan Result ID	7/15/2024 9:04:32 PM
Scan Result Description
Software Version	5.1.0.0
Experiment Name
Application Name	Target 1
Plate Type	96-Well BD Falcon™ 353072 Plate
Acquisition Start/End Times	7/15/2024 9:04:32 PM - 7/15/2024 9:06:20 PM
Analysis Start Time	7/15/2024 9:04:32 PM
User ID	Local Administrator
Scan Area Object-Level Data CSV Report
Row	E
Column	5
Total	Class 1	Class 2	Class 3	Class 4	X Position (µm)	Y Position (µm)	Target 1: Area (µm²)	Target 1: Form Factor	Target 1: Smoothness	Target 1: Aspect Ratio	Target 1: Mean Intensity	Target 1: Integrated Intensity
True	False	False	False	False	-2024.68823242188	-2939.78369140625	15.5279874801636	0.528643012046814	0.923243284225464	0.272457957267761	145.428573608398	2036
True	False	False	False	False	-2072.64379882813	-2895.43505859375	108.695907592773	0.746100842952728	0.952097654342651	0.634407699108124	185.642852783203	18193
True	False	False	False	False	-2102.1123046875	-2881.7626953125	318.32373046875	0.370137840509415	0.964861392974854	0.15798681974411	135.101043701172	38774
True	False	False	False	False	-2184.2587890625	-2810.888671875	587.84521484375	0.199325174093246	0.859686374664307	0.0730562284588814	139.549057006836	73961
True	False	False	False	False	-2263.25317382813	-2737.3125	41.0382537841797	0.814018249511719	0.953058242797852	1	90.3783798217773	3344
True	False	False	False	False	-2310.05639648438	-2711.38037109375	148.625015258789	0.538086712360382	0.955866575241089	0.281108766794205	131	17554
True	False	False	False	False	-2319.888671875	-2692.66870117188	105.36848449707	0.835551202297211	0.968651413917542	1	167.48420715332	15911
True	False	False	False	False	-2349.9384765625	-2675.28393554688	23.2919807434082	0.550251126289368	0.881314277648926	0.292680114507675	130.66667175293	2744
True	False	False	False	False	-2418.86767578125	-2608.42993164063	673.249145507813	0.167241677641869	0.90791529417038	0.0597908906638622	133.630966186523	81114
True	False	False	False	False	-2452.89575195313	-2563.77197265625	126.442184448242	0.67285168170929	0.955089449882507	0.450801759958267	115.754386901855	13196
True	False	False	False	False	-2494.74658203125	-2532.8173828125	332.742584228516	0.376051217317581	0.960599899291992	0.161480963230133	128.789993286133	38637
True	False	False	False	False	-2512.1474609375	-2503.41772460938	141.970169067383	0.657634496688843	0.904732882976532	0.425183236598969	157.875	20208
True	False	False	False	False	-2597.45458984375	-2405.81323242188	178.571853637695	0.835357666015625	0.971016585826874	1	166.086959838867	26740
True	False	False	False	False	-2729.1845703125	-2250.3876953125	391.527099609375	0.287258416414261	0.891185164451599	0.113338455557823	136.490081787109	48181
True	False	False	False	False	-2729.64599609375	-2197.97094726563	120.896469116211	0.774956405162811	0.932405114173889	0.793233931064606	153.79817199707	16764
True	False	False	False	False	-2696.951171875	-2216.86596679688	16.6371288299561	0.76893937587738	0.947792708873749	0.747088372707367	46.4000015258789	696
True	False	False	False	False	-2771.24365234375	-2196.24609375	663.266906738281	0.204349979758263	0.944725871086121	0.0751970633864403	128.615386962891	76912
True	False	False	False	False	-2811.0791015625	-2133.41772460938	545.697814941406	0.236807689070702	0.905802309513092	0.0894697681069374	131.422760009766	64660
True	False	False	False	False	-2832.08251953125	-2090.83227539063	179.680999755859	0.682187139987946	0.956915855407715	0.46788090467453	135.956787109375	22025
True	False	False	False	False	-2867.63256835938	-2037.09362792969	154.17073059082	0.803418695926666	0.950379192829132	1	189.805755615234	26383
True	False	False	False	False	-2891.888671875	-1998.67053222656	151.952453613281	0.81213653087616	0.956297099590302	1	190.722625732422	26129
True	False	False	False	False	-2941.345703125	-1912.15478515625	130.878753662109	0.772971868515015	0.939217388629913	0.776539385318756	161.152542114258	19016
True	False	False	False	False	-2927.251953125	-1953.58508300781	234.028945922852	0.136372342705727	0.892354190349579	0.0476434752345085	100.909950256348	21292
True	False	False	False	False	-2894.92333984375	-1929.279296875	168.589569091797	0.780941009521484	0.928890824317932	0.859888970851898	173.842102050781	26424
True	False	False	False	False	-2888.5078125	-2019.54504394531	157.498153686523	0.516646444797516	0.932438731193542	0.261856645345688	139.450698852539	19802
True	False	False	False	False	-2863.82299804688	-1985.2509765625	150.843307495117	0.867522418498993	0.97129362821579	1	176.536758422852	24009
True	False	False	False	False	-2863.98388671875	-1915.98522949219	138.64274597168	0.827974438667297	0.957298755645752	1	168	21000
True	False	False	False	False	-2858.458984375	-2067.07543945313	312.778015136719	0.343030691146851	0.940205156803131	0.142535269260406	135.375885009766	38176
True	False	False	False	False	-2837.6884765625	-2065.53564453125	175.244430541992	0.827935993671417	0.954514443874359	1	179.911392211914	28426
True	False	False	False	False	-2802.64868164063	-2003.48645019531	13.3097038269043	0.390268117189407	0.814526319503784	0.170075073838234	62.8333320617676	754
True	False	False	False	False	-2841.80200195313	-1915.23986816406	35.4925422668457	0.838477969169617	0.962674856185913	1	58.5	1872
True	False	False	False	False	-2825.14990234375	-1949.85437011719	124.223899841309	0.828619480133057	0.96386045217514	1	169.017852783203	18930
True	False	False	False	False	-2807.54565429688	-1929.4228515625	119.787330627441	0.80851811170578	0.94934868812561	1	165.268524169922	17849
True	False	False	False	False	-2798.61767578125	-2017.89709472656	153.061584472656	0.777968525886536	0.938499391078949	0.822720050811768	177.528991699219	24499
True	False	False	False	False	-2792.16967773438	-2115.7431640625	268.412353515625	0.663540363311768	0.934032022953033	0.434827089309692	177.516525268555	42959
True	False	False	False	False	-2766.37329101563	-2154.62133789063	125.333038330078	0.769035220146179	0.960328042507172	0.747732698917389	155.902648925781	17617
True	False	False	False	False	-2745.78759765625	-2152.74291992188	106.477630615234	0.739683151245117	0.922696530818939	0.611266613006592	155.67707824707	14945
True	False	False	False	False	-2750.59252929688	-2122.72265625	139.751892089844	0.754863798618317	0.959453940391541	0.67060112953186	165.182540893555	20813
True	False	False	False	False	-2764.49072265625	-2094.55541992188	97.6044921875	0.784017562866211	0.935908734798431	0.919521510601044	161.909088134766	14248
True	False	False	False	False	-2756.25146484375	-1994.06701660156	157.498153686523	0.882351398468018	0.975052952766418	1	181.89436340332	25829
True	False	False	False	False	-2758.9638671875	-1932.61987304688	110.914192199707	0.719247400760651	0.915310323238373	0.55012708902359	164.5	16450
True	False	False	False	False	-2752.71459960938	-2072.45336914063	157.498153686523	0.859805822372437	0.968690097332001	1	174.845077514648	24828
True	False	False	False	False	-2743.57641601563	-1973.08972167969	12.2005615234375	0.681430399417877	0.942608833312988	0.46645313501358	42.8181800842285	471
True	False	False	False	False	-2739.96142578125	-2113.99926757813	15.5279874801636	0.717676758766174	0.928345501422882	0.546022891998291	69.2857131958008	970
True	False	False	False	False	-2700.22241210938	-2108.8466796875	112.023338317871	0.801285207271576	0.943345487117767	1	159.683166503906	16128
True	False	False	False	False	-2716.734375	-1977.39184570313	114.241622924805	0.771086752414703	0.934383630752563	0.762132465839386	166.97087097168	17198
True	False	False	False	False	-2737.62744140625	-1944.9580078125	105.36848449707	0.786068022251129	0.95396763086319	1	166.863159179688	15852
True	False	False	False	False	-2706	-1911.11206054688	103.150199890137	0.760025501251221	0.937008619308472	0.695292770862579	159.537628173828	14837
True	False	False	False	False	-2703.66918945313	-2080.07397460938	158.607299804688	0.826538681983948	0.966704428195953	1	176.40559387207	25226
True	False	False	False	False	-2696.68920898438	-2150.42407226563	180.790130615234	0.810089766979218	0.944822192192078	1	167.134963989258	27243
True	False	False	False	False	-2675.67504882813	-2241.38696289063	120.896469116211	0.816004395484924	0.963646411895752	1	150.743118286133	16431
True	False	False	False	False	-2672.9658203125	-2098.900390625	26.6194076538086	0.718682765960693	0.945234656333923	0.54864364862442	41.1666679382324	988
True	False	False	False	False	-2671.81298828125	-1942.72229003906	11.0914192199707	0.55325049161911	0.870592355728149	0.295611768960953	42.2000007629395	422
True	False	False	False	False	-2664.32348632813	-2337.40185546875	1277.73156738281	0.116146296262741	0.945088088512421	0.0399862490594387	127.258682250977	146602
True	False	False	False	False	-2588.8447265625	-2348.34106445313	129.769607543945	0.746324419975281	0.937205493450165	0.635259330272675	159.974365234375	18717
True	False	False	False	False	-2638.98364257813	-2307.56811523438	273.958068847656	0.831082046031952	0.967122912406921	1	168.242919921875	41556
True	False	False	False	False	-2662.01977539063	-1989.77087402344	119.787330627441	0.867363631725311	0.971638321876526	1	169.240737915039	18278
True	False	False	False	False	-2660.5185546875	-1960.64514160156	118.678184509277	0.791627526283264	0.955504775047302	1	169.009338378906	18084
True	False	False	False	False	-2647.39575195313	-2290.353515625	21.0736961364746	0.765837788581848	0.945084035396576	0.727394282817841	63.0526313781738	1198
True	False	False	False	False	-2640.92993164063	-2166.05493164063	129.769607543945	0.774984061717987	0.941869914531708	0.793480038642883	157.153839111328	18387
True	False	False	False	False	-2642.22045898438	-1921.24365234375	117.569046020508	0.816733479499817	0.953371345996857	1	163.009429931641	17279
True	False	False	False	False	-2641.97143554688	-2125.12573242188	102.041061401367	0.809165418148041	0.952430725097656	1	154.510864257813	14215
True	False	False	False	False	-2638.2490234375	-2338.1572265625	166.371292114258	0.854377090930939	0.966885030269623	1	167.16667175293	25075
True	False	False	False	False	-2601.08813476563	-2335.435546875	59.8936653137207	0.411116778850555	0.907466292381287	0.183203771710396	56.6111106872559	3057
True	False	False	False	False	-2608.16235351563	-2200.66577148438	31.0559749603271	0.792491853237152	0.946757137775421	1	41.6071434020996	1165
True	False	False	False	False	-2637.15771484375	-2096.59814453125	66.5485153198242	0.84339964389801	0.962478160858154	1	140.399993896484	8424
True	False	False	False	False	-2609.00170898438	-2092.4150390625	16.6371288299561	0.76893937587738	0.938069105148315	0.747088372707367	41.466667175293	622
True	False	False	False	False	-2607.14184570313	-1979.53503417969	12.2005615234375	0.681430399417877	0.927492141723633	0.46645313501358	36.3636360168457	400
True	False	False	False	False	-2598.28076171875	-2117.39135742188	140.861022949219	0.760854780673981	0.940015375614166	0.699559509754181	164.464569091797	20887
True	False	False	False	False	-2565.38549804688	-2247.41357421875	164.153015136719	0.822345972061157	0.951286554336548	1	162.047302246094	23983
True	False	False	False	False	-2563.56005859375	-2183.51806640625	17.7462711334229	0.689935445785522	0.925363481044769	0.482980132102966	39.75	636
True	False	False	False	False	-2562.12963867188	-2459.7099609375	859.585021972656	0.17400886118412	0.966985285282135	0.0625325217843056	127.690322875977	98960
True	False	False	False	False	-2491.24291992188	-2462.123046875	137.533599853516	0.762256264686584	0.924795269966125	0.706988096237183	158.07258605957	19601
True	False	False	False	False	-2546.22509765625	-2390.64965820313	100.931915283203	0.800370097160339	0.948403060436249	1	151.725280761719	13807
True	False	False	False	False	-2554.34033203125	-2366.64184570313	185.226699829102	0.73440557718277	0.918046116828918	0.593872606754303	159.293411254883	26602
True	False	False	False	False	-2552.93969726563	-2324.0166015625	165.262145996094	0.839980483055115	0.968453168869019	1	160.382553100586	23897
True	False	False	False	False	-2550.7451171875	-1905.50012207031	96.4953460693359	0.799865543842316	0.963831067085266	1	153.931030273438	13392
True	False	False	False	False	-2542.91772460938	-2271.86108398438	160.825576782227	0.805676817893982	0.951286554336548	1	161.937927246094	23481
True	False	False	False	False	-2516.828125	-2260.09619140625	27.7285480499268	0.793351709842682	0.95892345905304	1	52.439998626709	1311
True	False	False	False	False	-2529.64282226563	-2184.857421875	9.98227787017822	0.687235474586487	0.9244145154953	0.47761595249176	39.3333320617676	354
True	False	False	False	False	-2524.15258789063	-2081.40576171875	136.424453735352	0.805724918842316	0.949210941791534	1	166.235778808594	20447
True	False	False	False	False	-2516.20336914063	-2412.04858398438	107.586769104004	0.769551157951355	0.941761016845703	0.75124317407608	150.907211303711	14638
True	False	False	False	False	-2497.8203125	-2352.513671875	105.36848449707	0.810243308544159	0.959554612636566	1	149.768417358398	14228
True	False	False	False	False	-2514.9814453125	-2211.35107421875	108.695907592773	0.777484655380249	0.940176546573639	0.817557096481323	151.397964477539	14837
True	False	False	False	False	-2508.10302734375	-2275.01635742188	165.262145996094	0.765527665615082	0.927615702152252	0.725537121295929	158.724838256836	23650
True	False	False	False	False	-2490.83544921875	-2237.57763671875	96.4953460693359	0.719872772693634	0.917678356170654	0.551781058311462	146.81608581543	12773
True	False	False	False	False	-2488.609375	-2507.91259765625	218.500961303711	0.855318486690521	0.970657289028168	1	166.954315185547	32890
True	False	False	False	False	-2476.62084960938	-2490.83325195313	21.0736961364746	0.787328064441681	0.95306122303009	1	54.4736824035645	1035
True	False	False	False	False	-2481.40478515625	-2304.21044921875	134.206176757813	0.763469576835632	0.924608588218689	0.713658273220062	155.528930664063	18819
True	False	False	False	False	-2480.49951171875	-2395.84619140625	131.987884521484	0.767450094223022	0.944594919681549	0.737363755702972	153.075637817383	18216
True	False	False	False	False	-2470.40112304688	-2559.41357421875	155.279876708984	0.423847943544388	0.885801196098328	0.191551685333252	129.171432495117	18084
True	False	False	False	False	-2418.75122070313	-2533.36645507813	191.881561279297	0.722079694271088	0.928081929683685	0.557710230350494	168.826583862305	29207
True	False	False	False	False	-2462.47436523438	-2523.29736328125	58.7845230102539	0.668824553489685	0.957625508308411	0.443771183490753	52.4716987609863	2781
True	False	False	False	False	-2462.18774414063	-2488.05297851563	14.4188451766968	0.742955923080444	0.94487601518631	0.622766435146332	51.0769233703613	664
True	False	False	False	False	-2445.29907226563	-2476.06225585938	201.863830566406	0.766407787799835	0.948555171489716	0.730857133865356	164.20329284668	29885
True	False	False	False	False	-2456.55322265625	-2459.22119140625	56.5662384033203	0.789839804172516	0.955270767211914	1	60.1372566223145	3067
True	False	False	False	False	-2449.603515625	-2392.66162109375	98.7136306762695	0.759070038795471	0.929963409900665	0.690488159656525	147.539321899414	13131
True	False	False	False	False	-2440.4384765625	-2316.56811523438	106.477630615234	0.804327130317688	0.944112837314606	1	150.125	14412
True	False	False	False	False	-2436.85375976563	-2532.36865234375	118.678184509277	0.769594728946686	0.943693041801453	0.751542627811432	163.495330810547	17494
True	False	False	False	False	-2423.54833984375	-2491.55786132813	117.569046020508	0.851301372051239	0.960678160190582	1	152.349060058594	16149
True	False	False	False	False	-2435.26538085938	-2437.75537109375	110.914192199707	0.863773465156555	0.970586776733398	1	154.850006103516	15485
True	False	False	False	False	-2418.615234375	-2590.38403320313	51.0205307006836	0.809165418148041	0.952329814434052	1	81.8043441772461	3763
True	False	False	False	False	-2371.87817382813	-2565.802734375	36.6016845703125	0.726016283035278	0.946688234806061	0.568666875362396	43.1515159606934	1424
True	False	False	False	False	-2415.40185546875	-2565.21704101563	104.259346008301	0.837473332881927	0.966074287891388	1	156.606384277344	14721
True	False	False	False	False	-2406.146484375	-2467.5595703125	99.8227767944336	0.827447116374969	0.963831067085266	1	156.033340454102	14043
True	False	False	False	False	-2416.20922851563	-2402.19750976563	130.878753662109	0.794070303440094	0.944835007190704	1	154.254241943359	18202
True	False	False	False	False	-2402.65209960938	-2364.94946289063	98.7136306762695	0.768758356571198	0.94160121679306	0.745877683162689	152.898880004883	13608
True	False	False	False	False	-2415.65893554688	-2312.12744140625	107.586769104004	0.717643678188324	0.925851881504059	0.545937120914459	156.288665771484	15160
True	False	False	False	False	-2406.42456054688	-2343.59790039063	100.931915283203	0.701157987117767	0.902183175086975	0.506588459014893	151.131866455078	13753
True	False	False	False	False	-2401.02099609375	-2296.52905273438	125.333038330078	0.769035220146179	0.942613482475281	0.747732698917389	158.991149902344	17966
True	False	False	False	False	-2396.70385742188	-2554.21215820313	102.041061401367	0.885054588317871	0.977383673191071	1	157.239135742188	14466
True	False	False	False	False	-2394.0009765625	-2506.73095703125	9.98227787017822	0.785398185253143	0.931883156299591	1	41	369
True	False	False	False	False	-2392.25952148438	-2467.48974609375	105.36848449707	0.776370167732239	0.956526696681976	0.80633556842804	162.852630615234	15471
True	False	False	False	False	-2392.39013671875	-2450.42065429688	103.150199890137	0.779191911220551	0.946415603160858	0.836726665496826	159.559143066406	14839
True	False	False	False	False	-2379.35815429688	-2368.7744140625	109.805053710938	0.85513573884964	0.966595351696014	1	150.818176269531	14931
True	False	False	False	False	-2386.02026367188	-2335.03930664063	103.150199890137	0.803309321403503	0.953575491905212	1	154.698928833008	14387
True	False	False	False	False	-2372.49169921875	-2486.66943359375	188.554138183594	0.724954545497894	0.914849460124969	0.565661549568176	163.629409790039	27817
True	False	False	False	False	-2368.19555664063	-2404.68212890625	161.934722900391	0.783691704273224	0.940553605556488	0.910926580429077	163.280822753906	23839
True	False	False	False	False	-2366.19897460938	-2654.90185546875	339.397430419922	0.295236825942993	0.88931131362915	0.117321282625198	136.401962280273	41739
True	False	False	False	False	-2341.82373046875	-2630.09912109375	146.40673828125	0.811434090137482	0.962295830249786	1	165.053024291992	21787
True	False	False	False	False	-2353.966796875	-2543.60302734375	9.98227787017822	0.785398185253143	0.931883156299591	1	41	369
True	False	False	False	False	-2358.67236328125	-2212.38793945313	15.5279874801636	0.800106346607208	0.94487601518631	1	34.2857131958008	480
True	False	False	False	False	-2355.47729492188	-2349.96948242188	153.061584472656	0.75136935710907	0.92679750919342	0.655422210693359	167.876815795898	23167
True	False	False	False	False	-2351.45288085938	-2558.62890625	17.7462711334229	0.762108087539673	0.949675559997559	0.706189274787903	41.4375	663
True	False	False	False	False	-2339.86181640625	-2534.1474609375	116.459907531738	0.81883841753006	0.953666865825653	1	158.190475463867	16610
True	False	False	False	False	-2348.68994140625	-2455.35498046875	112.023338317871	0.797253489494324	0.942519128322601	1	154.069305419922	15561
True	False	False	False	False	-2343.5029296875	-2303.03198242188	26.6194076538086	0.780536234378815	0.942926585674286	0.854119598865509	37.5	900
True	False	False	False	False	-2348.16259765625	-2052.78955078125	100.931915283203	0.836640954017639	0.963831067085266	1	166.989013671875	15196
True	False	False	False	False	-2342.3525390625	-2432.11303710938	176.353576660156	0.853472471237183	0.966070592403412	1	168.232711791992	26749
True	False	False	False	False	-2340.02685546875	-2489.775390625	140.861022949219	0.78069794178009	0.943908035755157	0.856390178203583	160.700790405273	20409
True	False	False	False	False	-2335.02685546875	-2679.3466796875	106.477630615234	0.761617660522461	0.944032430648804	0.703567922115326	165.84375	15921
True	False	False	False	False	-2301.595703125	-2611.55859375	95.3862075805664	0.866605937480927	0.97254204750061	1	161.744186401367	13910
True	False	False	False	False	-2313.498046875	-2511.29370117188	167.480438232422	0.83051860332489	0.959284722805023	1	170.635757446289	25766
True	False	False	False	False	-2328.181640625	-2385.8486328125	191.881561279297	0.770653665065765	0.939083099365234	0.75899064540863	168.040466308594	29071
True	False	False	False	False	-2326.92749023438	-1972.06640625	94.2770690917969	0.817713499069214	0.958789765834808	1	156.211761474609	13278
True	False	False	False	False	-2324.49047851563	-2437.23168945313	14.4188451766968	0.742955923080444	0.94487601518631	0.622766435146332	54.3076934814453	706
True	False	False	False	False	-2313.6962890625	-2335.44360351563	24.401123046875	0.760120630264282	0.941173493862152	0.695777595043182	40.9090919494629	900
True	False	False	False	False	-2308.5703125	-2597.0888671875	139.751892089844	0.81259423494339	0.964238107204437	1	165.714279174805	20880
True	False	False	False	False	-2296.62426757813	-2573.92041015625	14.4188451766968	0.666414141654968	0.928345501422882	0.43965283036232	38.6923065185547	503
True	False	False	False	False	-2307.78125	-2457.6474609375	151.952453613281	0.772331058979034	0.933876872062683	0.771500051021576	163.642333984375	22419
True	False	False	False	False	-2302.21850585938	-2353.18237304688	112.023338317871	0.87241119146347	0.970586776733398	1	156.811874389648	15838
True	False	False	False	False	-2302.01635742188	-2535.85668945313	126.442184448242	0.755112707614899	0.924830138683319	0.671725511550903	157.140350341797	17914
True	False	False	False	False	-2298.56884765625	-2423.95922851563	296.140899658203	0.489756166934967	0.884365737438202	0.239515796303749	168.33332824707	44945
True	False	False	False	False	-2291.75952148438	-2695.40649414063	131.987884521484	0.779522478580475	0.937181234359741	0.840783715248108	170.579833984375	20299
True	False	False	False	False	-2286.13940429688	-2722.02612304688	134.206176757813	0.751862764358521	0.929269671440125	0.657500267028809	180.62809753418	21856
True	False	False	False	False	-2277.62133789063	-2668.88647460938	90.9496383666992	0.666708052158356	0.962778747081757	0.440151482820511	51.1707305908203	4196
True	False	False	False	False	-2278.77368164063	-2623.00122070313	102.041061401367	0.819654762744904	0.956905007362366	1	155.75	14329
True	False	False	False	False	-2275.6064453125	-2507.1171875	14.4188451766968	0.560572564601898	0.885753393173218	0.302906334400177	46.3846168518066	603
True	False	False	False	False	-2281.8720703125	-2442.13208007813	63.2210922241211	0.833572149276733	0.96172833442688	1	55.4736824035645	3162
True	False	False	False	False	-2282.00756835938	-2366.76586914063	19.9645557403564	0.776177406311035	0.943199634552002	0.804480254650116	35.8333320617676	645
True	False	False	False	False	-2278.05493164063	-2197.86181640625	191.881561279297	0.876627087593079	0.974414646625519	1	169.901733398438	29393
True	False	False	False	False	-2274.59765625	-2486.22314453125	169.698715209961	0.733056426048279	0.928949475288391	0.589630365371704	164.150329589844	25115
True	False	False	False	False	-2264.21484375	-2586.705078125	110.914192199707	0.739838838577271	0.91466897726059	0.6118004322052	157.850006103516	15785
True	False	False	False	False	-2261.3486328125	-2636.90771484375	46.5839614868164	0.752402067184448	0.946144938468933	0.659794867038727	49.4047622680664	2075
True	False	False	False	False	-2253.92333984375	-2609.83471679688	140.861022949219	0.749580383300781	0.961122155189514	0.64805406332016	162.511810302734	20639
True	False	False	False	False	-2248.01196289063	-2761.77026367188	488.0224609375	0.188787952065468	0.902926504611969	0.0686236768960953	136.913635253906	60242
True	False	False	False	False	-2145.49487304688	-2764.29150390625	19.9645557403564	0.776177406311035	0.952117681503296	0.804480254650116	47.6666679382324	858
True	False	False	False	False	-2195.95239257813	-2725.19140625	161.934722900391	0.786957621574402	0.939863681793213	1	179.219177246094	26166
True	False	False	False	False	-2242.48999023438	-2667.07958984375	103.150199890137	0.828564047813416	0.970127999782562	1	163.49462890625	15205
True	False	False	False	False	-2238.98852539063	-2618.11206054688	16.6371288299561	0.745649039745331	0.948589444160461	0.63269704580307	46.2666664123535	694
True	False	False	False	False	-2247.80615234375	-2450.75415039063	194.099838256836	0.830574333667755	0.963911414146423	1	171.89143371582	30081
True	False	False	False	False	-2237.01025390625	-2408.88305664063	108.695907592773	0.846498012542725	0.966595351696014	1	155.214279174805	15211
True	False	False	False	False	-2233.58349609375	-2069.52709960938	118.678184509277	0.682536005973816	0.90129691362381	0.468541741371155	137.607482910156	14724
True	False	False	False	False	-2229.09326171875	-2653.7197265625	109.805053710938	0.829462349414825	0.963169574737549	1	160.303024291992	15870
True	False	False	False	False	-2211.60693359375	-2615.54736328125	99.8227767944336	0.838416218757629	0.963592112064362	1	164.433334350586	14799
True	False	False	False	False	-2223.6591796875	-2495.37939453125	139.751892089844	0.782931506633759	0.933449327945709	0.893864810466766	169.603179931641	21370
True	False	False	False	False	-2210.86865234375	-2596.7470703125	278.394622802734	0.546927213668823	0.888841032981873	0.289468288421631	180.338638305664	45265
True	False	False	False	False	-2210.02514648438	-2521.36962890625	161.934722900391	0.765054762363434	0.939503729343414	0.722740411758423	177.561645507813	25924
True	False	False	False	False	-2209.94873046875	-2461.75244140625	26.6194076538086	0.67927873134613	0.93653929233551	0.462436705827713	38.3333320617676	920
True	False	False	False	False	-2209.75048828125	-2429.42260742188	16.6371288299561	0.714476346969604	0.940302610397339	0.53786963224411	36.2000007629395	543
True	False	False	False	False	-2208.52709960938	-2703.86083984375	11.0914192199707	0.69836014509201	0.927715241909027	0.500491261482239	47.0999984741211	471
True	False	False	False	False	-2190.07543945313	-2577.43481445313	16.6371288299561	0.76893937587738	0.938069105148315	0.747088372707367	40.0666656494141	601
True	False	False	False	False	-2205.10107421875	-2558.04296875	17.7462711334229	0.64491605758667	0.924268186092377	0.405553311109543	41.6875	667
True	False	False	False	False	-2194.14038085938	-2480.54125976563	134.206176757813	0.792623698711395	0.941567718982697	1	162.85124206543	19705
True	False	False	False	False	-2199.04760742188	-2021.48815917969	155.279876708984	0.838737607002258	0.964154958724976	1	176.649993896484	24731
True	False	False	False	False	-2196.10498046875	-2427.99194335938	11.0914192199707	0.69836014509201	0.927715241909027	0.500491261482239	33.7999992370605	338
True	False	False	False	False	-2190.03857421875	-2739.1689453125	104.259346008301	0.837473332881927	0.970127999782562	1	175.585113525391	16505
True	False	False	False	False	-2167.48193359375	-2697.29345703125	112.023338317871	0.787644565105438	0.962896168231964	1	167.683166503906	16936
True	False	False	False	False	-2170.89404296875	-2631.47631835938	9.98227787017822	0.661957681179047	0.925817608833313	0.432207375764847	48	432
True	False	False	False	False	-2186.28784179688	-2557.94506835938	108.695907592773	0.846498012542725	0.964942038059235	1	172.408157348633	16896
True	False	False	False	False	-2188.07543945313	-2543.19482421875	117.569046020508	0.784229159355164	0.938535392284393	0.925705969333649	176.01887512207	18658
True	False	False	False	False	-2182.39501953125	-2508.185546875	12.2005615234375	0.768196105957031	0.939064502716064	0.742168962955475	37.0909080505371	408
True	False	False	False	False	-2169.13061523438	-2605.49365234375	41.0382537841797	0.814018249511719	0.959428310394287	1	45.8108100891113	1695
True	False	False	False	False	-2156.59741210938	-2518.66674804688	128.660461425781	0.751520931720734	0.941889643669128	0.656058371067047	163.706893920898	18990
True	False	False	False	False	-2165.46899414063	-2193.1201171875	94.2770690917969	0.817713499069214	0.964746832847595	1	155.176467895508	13190
True	False	False	False	False	-2161.51513671875	-2079.81811523438	92.0587844848633	0.83637547492981	0.959608733654022	1	155.987945556641	12947
True	False	False	False	False	-2156.38012695313	-2659.38549804688	358.252838134766	0.499063313007355	0.861501395702362	0.247039303183556	186.628479003906	60281
True	False	False	False	False	-2147.4599609375	-2621.1123046875	116.459907531738	0.868812024593353	0.975118577480316	1	163.485717773438	17166
True	False	False	False	False	-2145.27490234375	-2574.32275390625	112.023338317871	0.87241119146347	0.970586776733398	1	167.188125610352	16886
True	False	False	False	False	-2138.58276367188	-2850.01440429688	370.453399658203	0.253749787807465	0.880705237388611	0.0972438454627991	147.508987426758	49268
True	False	False	False	False	-2049.29638671875	-2855.86645507813	51.0205307006836	0.568067669868469	0.923423409461975	0.310585170984268	52.152172088623	2399
True	False	False	False	False	-2094.59814453125	-2795.56884765625	108.695907592773	0.755093216896057	0.929662108421326	0.671637296676636	168.132659912109	16477
True	False	False	False	False	-2136.669921875	-2702.13110351563	134.206176757813	0.780348420143127	0.943166375160217	0.851535737514496	175.471069335938	21232
True	False	False	False	False	-2134.0009765625	-2791.95166015625	137.533599853516	0.812275528907776	0.94851952791214	1	174.32258605957	21616
True	False	False	False	False	-2107.71606445313	-2780.97485351563	17.7462711334229	0.689935445785522	0.925363481044769	0.482980132102966	47.0625	753
True	False	False	False	False	-2128.01293945313	-2760.4150390625	24.401123046875	0.760120630264282	0.94915634393692	0.695777595043182	50.6363639831543	1114
True	False	False	False	False	-2125.0908203125	-2743.45385742188	102.041061401367	0.845834851264954	0.967948973178864	1	163.760864257813	15066
True	False	False	False	False	-2111.29931640625	-2726.4541015625	12.2005615234375	0.681430399417877	0.921230614185333	0.46645313501358	43.8181800842285	482
True	False	False	False	False	-2121.20483398438	-2518.47241210938	105.36848449707	0.846382617950439	0.958584129810333	1	161.368423461914	15330
True	False	False	False	False	-2125.31298828125	-2086.43432617188	149.734161376953	0.78029876947403	0.936374366283417	0.850861847400665	178.66667175293	24120
True	False	False	False	False	-2118.07397460938	-2122.66137695313	155.279876708984	0.829920530319214	0.96094685792923	1	174.671432495117	24454
True	False	False	False	False	-2116.26953125	-2612.330078125	64.3302307128906	0.815286338329315	0.952294647693634	1	45.6206893920898	2646
True	False	False	False	False	-2101.46069335938	-2601.70434570313	18.8554134368896	0.587365925312042	0.937866926193237	0.331435710191727	40.1176452636719	682
True	False	False	False	False	-2103.310546875	-2571.22827148438	112.023338317871	0.87241119146347	0.970586776733398	1	170.297027587891	17200
True	False	False	False	False	-2091.74169921875	-2734.52978515625	127.551322937012	0.782646477222443	0.940441191196442	0.888233423233032	174.260864257813	20040
True	False	False	False	False	-2089.5625	-2838.74243164063	124.223899841309	0.814991533756256	0.950062692165375	1	180.508926391602	20217
True	False	False	False	False	-2058.65966796875	-2805.73779296875	109.805053710938	0.732440412044525	0.922791719436646	0.587718963623047	167.777770996094	16610
True	False	False	False	False	-2052.42504882813	-2736.478515625	94.2770690917969	0.747598469257355	0.93867951631546	0.640176296234131	160.823532104492	13670
True	False	False	False	False	-2077.28588867188	-2615.6787109375	14.4188451766968	0.719225645065308	0.935661971569061	0.550069808959961	42.3846168518066	551
True	False	False	False	False	-2084.39721679688	-2593.35302734375	112.023338317871	0.811145603656769	0.962346732616425	1	163.297027587891	16493
True	False	False	False	False	-2082.10424804688	-2282.12060546875	114.241622924805	0.852263212203979	0.963993608951569	1	162.339813232422	16721
True	False	False	False	False	-2065.87963867188	-2688.03491210938	66.5485153198242	0.84339964389801	0.962478160858154	1	133.983337402344	8039
True	False	False	False	False	-2064.11987304688	-2633.8603515625	122.005615234375	0.800438165664673	0.957389652729034	1	172.109085083008	18932
True	False	False	False	False	-2063.26220703125	-2559.22778320313	248.447799682617	0.719985783100128	0.912891924381256	0.552081048488617	189.174102783203	42375
True	False	False	False	False	-2062.48388671875	-2302.81665039063	130.878753662109	0.803063333034515	0.948163270950317	1	174.466094970703	20587
True	False	False	False	False	-2050.337890625	-2760.24731445313	12.2005615234375	0.681430399417877	0.921230614185333	0.46645313501358	48.5454559326172	534
True	False	False	False	False	-2043.02001953125	-2892.63305664063	173.026138305664	0.747430086135864	0.922412812709808	0.639520108699799	181.211532592773	28269
True	False	False	False	False	-2038.91418457031	-2605.322265625	18.8554134368896	0.809739828109741	0.949675559997559	1	35.470588684082	603
True	False	False	False	False	-2040.06237792969	-2560.37353515625	129.769607543945	0.766421258449554	0.935145080089569	0.730939626693726	172.350433349609	20165
True	False	False	False	False	-2035.8671875	-2919.88671875	509.096160888672	0.232282400131226	0.832446753978729	0.0874320566654205	166.267974853516	76317
True	False	False	False	False	-2021.28552246094	-2847.29296875	110.914192199707	0.837840735912323	0.959837019443512	1	166.300003051758	16630
True	False	False	False	False	-2029.32238769531	-2789.31591796875	17.7462711334229	0.762108087539673	0.940302610397339	0.706189274787903	48.75	780
True	False	False	False	False	-2035.18225097656	-2721.35302734375	15.5279874801636	0.774550676345825	0.945763468742371	0.789673984050751	37.9285697937012	531
True	False	False	False	False	-2034.95239257813	-2766.49096679688	125.333038330078	0.82226824760437	0.951580166816711	1	171.132736206055	19338
True	False	False	False	False	-2026.65856933594	-2658.04467773438	133.097030639648	0.765460968017578	0.934580266475677	0.725139915943146	171.516662597656	20582
True	False	False	False	False	-2031.21875	-2624.98217773438	76.5307922363281	0.809509754180908	0.965720891952515	1	45.7681159973145	3158
True	False	False	False	False	-2026.65661621094	-2812.52514648438	99.8227767944336	0.81229829788208	0.961773693561554	1	166.755554199219	15008
True	False	False	False	False	-2010.65112304688	-2770.7421875	33.2742576599121	0.786073088645935	0.95572304725647	1	45.5999984741211	1368
True	False	False	False	False	-2006.98278808594	-2938.990234375	144.188446044922	0.829249382019043	0.96301281452179	1	191.20768737793	24857
True	False	False	False	False	-1904.22253417969	-3018.71166992188	36.6016845703125	0.494094401597977	0.950765013694763	0.242996379733086	104.272727966309	3441
True	False	False	False	False	-1979.90014648438	-2946.72143554688	461.403045654297	0.580314993858337	0.858068108558655	0.323627591133118	213.574523925781	88847
True	False	False	False	False	-1999.21875	-2936.92114257813	23.2919807434082	0.449023753404617	0.899065554141998	0.208871886134148	108.380950927734	2276
True	False	False	False	False	-1986.3076171875	-2887.12329101563	108.695907592773	0.846498012542725	0.966595351696014	1	181.438781738281	17781
True	False	False	False	False	-1946.7587890625	-2990.4013671875	419.255645751953	0.141253441572189	0.940058469772339	0.0495262891054153	101.645500183105	38422
True	False	False	False	False	-1904.44592285156	-2978.5234375	282.831207275391	0.721845209598541	0.90155291557312	0.55707323551178	199.031372070313	50753
True	False	False	False	False	-1915.46740722656	-2945.82250976563	109.805053710938	0.844358801841736	0.970772683620453	1	178.535354614258	17675
True	False	False	False	False	-1922.36059570313	-2933.50830078125	9.98227787017822	0.687235474586487	0.9244145154953	0.47761595249176	65	585
True	False	False	False	False	-1915.09936523438	-2966.21533203125	21.0736961364746	0.673496544361115	0.940415441989899	0.451945692300797	92.8947372436523	1765
True	False	False	False	False	-1905.453125	-2886.45678710938	13.3097038269043	0.743378639221191	0.931919693946838	0.624296009540558	51.9166679382324	623
True	False	False	False	False	-2003.21105957031	-2880.32861328125	104.259346008301	0.848400473594666	0.965853691101074	1	171.074462890625	16081
True	False	False	False	False	-1997.60510253906	-2840.42504882813	153.061584472656	0.835585951805115	0.965348243713379	1	180.608688354492	24924
True	False	False	False	False	-1957.4052734375	-2867.13500976563	105.36848449707	0.85742598772049	0.969933748245239	1	176.852630615234	16801
True	False	False	False	False	-1908.40393066406	-2822.89770507813	108.695907592773	0.78705221414566	0.935886442661285	1	176.316329956055	17279
True	False	False	False	False	-1963.64050292969	-2788.61987304688	13.3097038269043	0.743378639221191	0.931919693946838	0.624296009540558	53.3333320617676	640
True	False	False	False	False	-1986.06298828125	-2621.27416992188	127.551322937012	0.827134490013123	0.949698507785797	1	182.199996948242	20953
True	False	False	False	False	-1988.84838867188	-2285.5810546875	117.569046020508	0.840952813625336	0.967985987663269	1	182.528305053711	19348
True	False	False	False	False	-1982.88415527344	-2768.02758789063	93.1679229736328	0.846452295780182	0.968230903148651	1	173	14532
True	False	False	False	False	-1955.7236328125	-2757.67236328125	158.607299804688	0.85671055316925	0.967479050159454	1	189.531463623047	27103
True	False	False	False	False	-1958.255859375	-2695.93676757813	156.389007568359	0.803114473819733	0.952084243297577	1	187.063827514648	26376
True	False	False	False	False	-1977.28918457031	-2320.82690429688	263.975769042969	0.710719525814056	0.932485103607178	0.528635263442993	194.798324584961	46362
True	False	False	False	False	-1946.30981445313	-2732.25512695313	171.917007446289	0.785417377948761	0.943018198013306	1	187.283874511719	29029
True	False	False	False	False	-1942.99621582031	-2814.341796875	15.5279874801636	0.717676758766174	0.938069105148315	0.546022891998291	58.5	819
True	False	False	False	False	-1938.43298339844	-2800.52197265625	128.660461425781	0.739945590496063	0.943477034568787	0.612167298793793	171.534484863281	19898
True	False	False	False	False	-1940.86071777344	-2296.310546875	104.259346008301	0.826755940914154	0.96226441860199	1	159.957443237305	15036
True	False	False	False	False	-1936.537109375	-2763.4541015625	28.8376903533936	0.735885262489319	0.943764388561249	0.598617315292358	61.5769233703613	1601
True	False	False	False	False	-1906.67700195313	-2320.8466796875	93.1679229736328	0.846452295780182	0.959608733654022	1	167.821426391602	14097
True	False	False	False	False	-2963.4677734375	-1870.76123046875	167.480438232422	0.851255416870117	0.968453168869019	1	175.039733886719	26431
True	False	False	False	False	-3008.71630859375	-1806.15954589844	283.940338134766	0.211616039276123	0.930440545082092	0.0783245041966438	105.6328125	27042
True	False	False	False	False	-3037.01635742188	-1750.70251464844	42.1473922729492	0.462214976549149	0.915639817714691	0.218416675925255	109.342102050781	4155
True	False	False	False	False	-3061.9111328125	-1699.81701660156	263.975769042969	0.228253975510597	0.924539864063263	0.0856314525008202	109.970588684082	26173
True	False	False	False	False	-3099.67260742188	-1617.25256347656	328.306030273438	0.242372527718544	0.929500699043274	0.0919976979494095	110.84797668457	32811
True	False	False	False	False	-3104.66674804688	-1577.90234375	129.769607543945	0.827870965003967	0.962540864944458	1	109.811965942383	12848
True	False	False	False	False	-3145.96655273438	-1508.65270996094	124.223899841309	0.37684690952301	0.929083049297333	0.161954671144485	112.455360412598	12595
True	False	False	False	False	-3158.49096679688	-1408.17980957031	195.208984375	0.835320472717285	0.951995849609375	1	153.829544067383	27074
True	False	False	False	False	-3200.119140625	-1365.44799804688	798.582214355469	0.0887894257903099	0.907541513442993	0.0299827344715595	113.356941223145	81617
True	False	False	False	False	-3217.45434570313	-1286.97204589844	49.9113883972168	0.791574835777283	0.955666422843933	1	115	5175
True	False	False	False	False	-3236.43774414063	-1256.31787109375	98.7136306762695	0.446618765592575	0.926084697246552	0.207167893648148	114.179779052734	10162
True	False	False	False	False	-3259.84033203125	-1174.85180664063	471.385314941406	0.175657838582993	0.924997925758362	0.0632050409913063	112.35294342041	47750
True	False	False	False	False	-3281.53955078125	-1092.98388671875	239.574661254883	0.28985857963562	0.93757301568985	0.114629812538624	111.00463104248	23977
True	False	False	False	False	-3308.47924804688	-976.241271972656	750.889099121094	0.091516524553299	0.933235168457031	0.0309624504297972	109.016250610352	73804
True	False	False	False	False	-3332.24438476563	-851.566833496094	253.993499755859	0.251292079687119	0.931216895580292	0.0961015895009041	106.532752990723	24396
True	False	False	False	False	-3345.46484375	-766.227172851563	319.432891845703	0.197538420557976	0.9494908452034	0.0722992345690727	103.427085876465	29787
True	False	False	False	False	-3355.73901367188	-690.5048828125	79.8582229614258	0.284589350223541	0.937563300132751	0.11201947927475	103.041664123535	7419
True	False	False	False	False	-3362.23461914063	-625.725341796875	58.7845230102539	0.457799941301346	0.914205074310303	0.215183973312378	101.283020019531	5368
True	False	False	False	False	-3366.74487304688	-569.50830078125	130.878753662109	0.169261783361435	0.882405519485474	0.0606062486767769	98.7372894287109	11651
True	False	False	False	False	-3370.97680664063	-507.228851318359	13.3097038269043	0.38080883026123	0.816935777664185	0.164326012134552	97.5833358764648	1171
True	False	False	False	False	-3376.52075195313	-372.761413574219	15.5279874801636	0.211687877774239	0.96417760848999	0.0783556178212166	91.7142868041992	1284
True	False	False	False	False	-3376.74365234375	-342.800842285156	67.6576614379883	0.334101051092148	0.947660505771637	0.137637078762054	90.4918060302734	5520
True	False	False	False	False	-3376.30517578125	-326.346923828125	18.8554134368896	0.521344065666199	0.948983788490295	0.26595813035965	90.8823547363281	1545
True	False	False	False	False	-3375.88793945313	-278.216430664063	61.0028076171875	0.345473796129227	0.940545499324799	0.143891394138336	89.4363632202148	4919
True	False	False	False	False	-3373.93701171875	-204.109252929688	11.0914192199707	0.571504533290863	0.94487601518631	0.314181357622147	88.4000015258789	884
True	False	False	False	False	-3373.64672851563	-192.252517700195	9.98227787017822	0.428685814142227	0.904237866401672	0.194793805480003	86.8888854980469	782
True	False	False	False	False	-3366.73046875	-252.414581298828	92.0587844848633	0.716931939125061	0.919881761074066	0.544100821018219	141.060241699219	11708
True	False	False	False	False	-3366.4541015625	-305.193969726563	134.206176757813	0.743814587593079	0.952102243900299	0.625884413719177	132.305786132813	16009
True	False	False	False	False	-3365.67919921875	-405.022857666016	108.695907592773	0.55012571811676	0.951010942459106	0.292558223009109	96.5204086303711	9459
True	False	False	False	False	-3362.71850585938	-222.275131225586	24.401123046875	0.715491533279419	0.950671494007111	0.54042637348175	75.4545440673828	1660
True	False	False	False	False	-3361.11328125	-169.744735717773	35.4925422668457	0.704015791416168	0.946688234806061	0.512974381446838	79.4375	2542
True	False	False	False	False	-3360.97509765625	-158.468124389648	24.401123046875	0.760120630264282	0.941173493862152	0.695777595043182	79.636360168457	1752
True	False	False	False	False	-3360.10546875	-536.435363769531	168.589569091797	0.628854393959045	0.934226393699646	0.382695436477661	141.480270385742	21505
True	False	False	False	False	-3357.38891601563	-452.080596923828	287.267761230469	0.676627814769745	0.923603296279907	0.457573562860489	148.536682128906	38471
True	False	False	False	False	-3358.83715820313	-92.3087005615234	130.878753662109	0.744540572166443	0.921197175979614	0.628555476665497	156.677963256836	18488
True	False	False	False	False	-3355.66723632813	-604.810974121094	104.259346008301	0.801714420318604	0.966806530952454	1	132.776596069336	12481
True	False	False	False	False	-3350.755859375	-646.248413085938	114.241622924805	0.640015423297882	0.934095621109009	0.398366034030914	106.019416809082	10920
True	False	False	False	False	-3343.755859375	-554.450500488281	157.498153686523	0.747158110141754	0.921808004379272	0.638464152812958	141.697189331055	20121
True	False	False	False	False	-3350.17358398438	-24.7459411621094	253.993499755859	0.794486701488495	0.960508406162262	1	177.969436645508	40755
True	False	False	False	False	-3347.51489257813	4.14258241653442	65.4393768310547	0.785227477550507	0.963489770889282	0.970944821834564	88.8474578857422	5242
True	False	False	False	False	-3346.58569335938	28.7763481140137	41.0382537841797	0.775534987449646	0.954181313514709	0.798458695411682	87.8918914794922	3252
True	False	False	False	False	-3344.92309570313	54.6738510131836	146.40673828125	0.73655366897583	0.924565136432648	0.60079300403595	160.303024291992	21160
True	False	False	False	False	-3341.3662109375	-506.453155517578	200.754699707031	0.771863341331482	0.935773611068726	0.767917037010193	145.132598876953	26269
True	False	False	False	False	-3341.14624023438	-718.196716308594	115.350761413574	0.476247847080231	0.929937183856964	0.228959172964096	96.538459777832	10040
True	False	False	False	False	-3330.27099609375	-662.964233398438	200.754699707031	0.795972466468811	0.945247948169708	1	143.419891357422	25959
True	False	False	False	False	-3337.32177734375	-68.6635360717773	116.459907531738	0.776830792427063	0.938463926315308	0.810867488384247	152.904754638672	16055
True	False	False	False	False	-3334.7841796875	-290.034362792969	321.651153564453	0.795151650905609	0.940796434879303	1	153.151718139648	44414
True	False	False	False	False	-3330.94897460938	-200.585067749023	199.645553588867	0.774507224559784	0.943453192710876	0.789297342300415	155.672225952148	28021
True	False	False	False	False	-3330.85375976563	-149.866226196289	17.7462711334229	0.820201992988586	0.947792708873749	1	55.8125	893
True	False	False	False	False	-3329.20532226563	-810.729736328125	169.698715209961	0.793849229812622	0.964079022407532	1	146.117645263672	22356
True	False	False	False	False	-3318.1875	-630.48779296875	208.518692016602	0.81624299287796	0.956939101219177	1	143.851058959961	27044
True	False	False	False	False	-3317.21215820313	-596.513000488281	320.542022705078	0.625724017620087	0.928060829639435	0.37846252322197	146.076126098633	42216
True	False	False	False	False	-3316.83642578125	-888.32958984375	185.226699829102	0.818756580352783	0.952995955944061	1	147.239517211914	24589
True	False	False	False	False	-3304.82495117188	-846.865173339844	24.401123046875	0.760120630264282	0.941173493862152	0.695777595043182	57.5909080505371	1267
True	False	False	False	False	-3314.4794921875	-766.740600585938	27.7285480499268	0.691563129425049	0.915637850761414	0.486269682645798	62.3199996948242	1558
True	False	False	False	False	-3313.703125	-803.399108886719	119.787330627441	0.842233836650848	0.968259692192078	1	142.462966918945	15386
True	False	False	False	False	-3292.60888671875	-659.974060058594	24.401123046875	0.760120630264282	0.94915634393692	0.695777595043182	57.5	1265
True	False	False	False	False	-3304.31958007813	-499.124969482422	110.914192199707	0.852887690067291	0.973096013069153	1	136.720001220703	13672
True	False	False	False	False	-3310.69506835938	-261.372924804688	119.787330627441	0.832143545150757	0.951706767082214	1	142.675918579102	15409
True	False	False	False	False	-3299.36059570313	-171.399475097656	171.917007446289	0.823719143867493	0.95153933763504	1	156.806457519531	24305
True	False	False	False	False	-3298.98461914063	-315.022705078125	28.8376903533936	0.778573036193848	0.952666342258453	0.82945716381073	56.769229888916	1476
True	False	False	False	False	-3296.54638671875	-89.9175415039063	117.569046020508	0.807007014751434	0.956487834453583	1	154.141510009766	16339
True	False	False	False	False	-3295.11596679688	-573.524597167969	136.424453735352	0.827717363834381	0.960550785064697	1	140.626022338867	17297
True	False	False	False	False	-3284.431640625	-394.43408203125	138.64274597168	0.768403470516205	0.929044604301453	0.74352765083313	144.57600402832	18072
True	False	False	False	False	-3286.7412109375	-339.300109863281	166.371292114258	0.752728283405304	0.914974927902222	0.66119509935379	145.380004882813	21807
True	False	False	False	False	-3285.9775390625	-276.475067138672	112.023338317871	0.698478758335114	0.900186479091644	0.500746786594391	142.782180786133	14421
True	False	False	False	False	-3281.76342773438	-1056.61511230469	154.17073059082	0.803418695926666	0.960174322128296	1	144.812942504883	20129
True	False	False	False	False	-3271.21923828125	-840.340515136719	208.518692016602	0.724273085594177	0.94277560710907	0.5637526512146	144.648941040039	27194
True	False	False	False	False	-3270.14721679688	-610.865356445313	198.536407470703	0.695497453212738	0.910040557384491	0.494403153657913	143.832397460938	25746
True	False	False	False	False	-3275.96826171875	-474.984405517578	105.36848449707	0.723260998725891	0.919380962848663	0.560945451259613	135.48420715332	12871
True	False	False	False	False	-3273.20361328125	31.6839218139648	139.751892089844	0.774550676345825	0.935778915882111	0.789673984050751	153.769836425781	19375
True	False	False	False	False	-3273.16064453125	-441.499298095703	106.477630615234	0.882610261440277	0.977890431880951	1	138.63542175293	13309
True	False	False	False	False	-3272.474609375	-70.0690765380859	106.477630615234	0.882610261440277	0.977890431880951	1	156.96875	15069
True	False	False	False	False	-3271.26196289063	-571.780700683594	115.350761413574	0.887003183364868	0.978705048561096	1	136.067306518555	14151
True	False	False	False	False	-3268.21069335938	-705.019714355469	194.099838256836	0.794006049633026	0.948477149009705	1	142.165710449219	24879
True	False	False	False	False	-3265.40063476563	-363.595062255859	122.005615234375	0.720566987991333	0.909808158874512	0.553630292415619	139.481811523438	15343
True	False	False	False	False	-3267.17504882813	2.57295370101929	116.459907531738	0.799393713474274	0.950443029403687	1	152.523803710938	16015
True	False	False	False	False	-3266.39038085938	-209.851089477539	183.008422851563	0.801252424716949	0.955675423145294	1	152.951507568359	25237
True	False	False	False	False	-3265.13720703125	-1123.15844726563	112.023338317871	0.756114184856415	0.930739641189575	0.676312983036041	124.198020935059	12544
True	False	False	False	False	-3255.56420898438	-1046.45886230469	123.114753723145	0.785416007041931	0.943531692028046	1	139.306304931641	15463
True	False	False	False	False	-3263.40966796875	-892.93115234375	174.135284423828	0.814603447914124	0.955549120903015	1	142.636947631836	22394
True	False	False	False	False	-3264.09497070313	-733.935119628906	167.480438232422	0.802461862564087	0.957324206829071	1	142.821197509766	21566
True	False	False	False	False	-3257.81909179688	-653.622375488281	189.663269042969	0.846461713314056	0.970438957214355	1	142.883041381836	24433
True	False	False	False	False	-3263.42358398438	-397.492065429688	170.807861328125	0.799037754535675	0.942280113697052	1	144.428573608398	22242
True	False	False	False	False	-3262.099609375	-113.635955810547	109.805053710938	0.785418212413788	0.943345487117767	1	153.575759887695	15204
True	False	False	False	False	-3250.79150390625	-965.037658691406	171.917007446289	0.832001447677612	0.962924122810364	1	143.509674072266	22244
True	False	False	False	False	-3246.38671875	-481.112609863281	176.353576660156	0.833176076412201	0.955802142620087	1	142.289306640625	22624
True	False	False	False	False	-3242.18725585938	-32.616138458252	28.8376903533936	0.797349810600281	0.959619760513306	1	63.3076934814453	1646
True	False	False	False	False	-3241.4404296875	-1240.24743652344	47.6931037902832	0.72429746389389	0.953352153301239	0.563820719718933	112.860466003418	4853
True	False	False	False	False	-3232.07958984375	-1217.771484375	239.574661254883	0.50442910194397	0.908392548561096	0.251474827528	150.097229003906	32421
True	False	False	False	False	-3239.56103515625	-1031.12414550781	130.878753662109	0.744540572166443	0.929526269435883	0.628555476665497	141.686447143555	16719
True	False	False	False	False	-3238.435546875	-442.277893066406	159.716445922852	0.811793208122253	0.946284174919128	1	143	20592
True	False	False	False	False	-3241.412109375	-253.530914306641	158.607299804688	0.85671055316925	0.974127292633057	1	149.6083984375	21394
True	False	False	False	False	-3238.1552734375	-20.9782123565674	18.8554134368896	0.75434798002243	0.942380666732788	0.66828989982605	57.3529396057129	975
True	False	False	False	False	-3239.07861328125	1.78998708724976	195.208984375	0.781058788299561	0.945433855056763	0.86162406206131	162.948867797852	28679
True	False	False	False	False	-3237.97412109375	-509.549743652344	108.695907592773	0.810891211032867	0.959492325782776	1	137.336730957031	13459
True	False	False	False	False	-3231.1357421875	-138.895568847656	123.114753723145	0.755423963069916	0.925880789756775	0.673140406608582	150.063064575195	16657
True	False	False	False	False	-3236.23583984375	-60.587646484375	317.214599609375	0.653067588806152	0.91659814119339	0.417963534593582	170.059432983398	48637
True	False	False	False	False	-3227.56567382813	-1116.89270019531	333.851715087891	0.711511731147766	0.937508881092072	0.530553579330444	152.740859985352	45975
True	False	False	False	False	-3220.04296875	-1089.27209472656	179.680999755859	0.820887804031372	0.955330193042755	1	146.277770996094	23697
True	False	False	False	False	-3224.18725585938	-282.351745605469	102.041061401367	0.654091596603394	0.882712006568909	0.419565081596375	140.358688354492	12913
True	False	False	False	False	-3217.87841796875	-757.604370117188	107.586769104004	0.717643678188324	0.923658430576324	0.545937120914459	133.556701660156	12955
True	False	False	False	False	-3216.708984375	-1269.3193359375	135.315322875977	0.799174308776855	0.948614537715912	1	151.745895385742	18513
True	False	False	False	False	-3206.61376953125	-1153.72216796875	286.158630371094	0.807724297046661	0.945015847682953	1	151.476745605469	39081
True	False	False	False	False	-3216.529296875	-1000.67053222656	202.97297668457	0.822699785232544	0.953279912471771	1	142.983612060547	26166
True	False	False	False	False	-3214.8623046875	-232.014297485352	149.734161376953	0.74251663684845	0.94645756483078	0.621188163757324	148.28889465332	20019
True	False	False	False	False	-3210.85205078125	49.079833984375	28.8376903533936	0.778573036193848	0.945234656333923	0.82945716381073	51.961540222168	1351
True	False	False	False	False	-3205.7314453125	-1111.67785644531	74.3125076293945	0.747713565826416	0.95827180147171	0.640626013278961	78.1940307617188	5239
True	False	False	False	False	-3202.70166015625	-486.004821777344	174.135284423828	0.834347784519196	0.95676201581955	1	142.5732421875	22384
True	False	False	False	False	-3204.35424804688	-311.398498535156	112.023338317871	0.801285207271576	0.950995981693268	1	141.356430053711	14277
True	False	False	False	False	-3203.88671875	-352.585906982422	107.586769104004	0.792714774608612	0.950370073318481	1	140.824737548828	13660
True	False	False	False	False	-3202.28295898438	-99.9278411865234	174.135284423828	0.745143830776215	0.935225546360016	0.63079971075058	154.216567993164	24212
True	False	False	False	False	-3198.65795898438	-1307.02124023438	134.206176757813	0.832859396934509	0.963054418563843	1	145.801651000977	17642
True	False	False	False	False	-3194.02124023438	-1275.07043457031	276.176330566406	0.815550804138184	0.948254466056824	1	153.228912353516	38154
True	False	False	False	False	-3181.48754882813	-907.747497558594	173.026138305664	0.790484547615051	0.933787763118744	1	140.275634765625	21883
True	False	False	False	False	-3173.00317382813	-663.875732421875	183.008422851563	0.783112943172455	0.940161168575287	0.897639095783234	140.412124633789	23168
True	False	False	False	False	-3187.36962890625	-246.000473022461	127.551322937012	0.688962996006012	0.911863803863525	0.481034994125366	144.660873413086	16636
True	False	False	False	False	-3197.53540039063	-149.176300048828	127.551322937012	0.717785120010376	0.909946382045746	0.546303808689117	146.34782409668	16830
True	False	False	False	False	-3177.28833007813	-570.213439941406	109.805053710938	0.772047638893127	0.948303401470184	0.769319832324982	135.070709228516	13372
True	False	False	False	False	-3172.22607421875	-528.037414550781	168.589569091797	0.770215749740601	0.925547301769257	0.755871534347534	140.039474487305	21286
True	False	False	False	False	-3175.24169921875	-329.842315673828	100.931915283203	0.743680894374847	0.91808158159256	0.625396072864532	136.384613037109	12411
True	False	False	False	False	-3176.93701171875	-135.33317565918	105.36848449707	0.786068022251129	0.942735850811005	1	145.357894897461	13809
True	False	False	False	False	-3174.865234375	-446.924194335938	144.188446044922	0.851579189300537	0.972945868968964	1	141.915390014648	18449
True	False	False	False	False	-3172.53173828125	-171.168975830078	157.498153686523	0.77314817905426	0.935821890830994	0.777953743934631	150.035217285156	21305
True	False	False	False	False	-3173.68237304688	-4.72313165664673	22.1828384399414	0.691018760204315	0.925207853317261	0.485164731740952	55.2000007629395	1104
True	False	False	False	False	-3170.79028320313	-718.106750488281	104.259346008301	0.745750606060028	0.919287323951721	0.63308048248291	132.531921386719	12458
True	False	False	False	False	-3167.72387695313	16.5231227874756	157.498153686523	0.789007604122162	0.947246611118317	1	160.126754760742	22738
True	False	False	False	False	-3165.52514648438	-1218.07507324219	106.477630615234	0.829222500324249	0.966595351696014	1	139.59375	13401
True	False	False	False	False	-3162.97314453125	-1176.22204589844	118.678184509277	0.739972531795502	0.916020572185516	0.612260043621063	143.981307983398	15406
True	False	False	False	False	-3165.24780273438	-782.903686523438	168.589569091797	0.796495378017426	0.945661246776581	1	139.822372436523	21253
True	False	False	False	False	-3165.0791015625	-589.398498535156	103.150199890137	0.74689644575119	0.934292256832123	0.637453377246857	135.129028320313	12567
True	False	False	False	False	-3164.13549804688	-1093.57934570313	23.2919807434082	0.792964518070221	0.946847438812256	1	54.4285697937012	1143
True	False	False	False	False	-3157.32690429688	-365.124633789063	103.150199890137	0.828564047813416	0.960341572761536	1	139.548385620117	12978
True	False	False	False	False	-3162.05493164063	-16.667724609375	13.3097038269043	0.743378639221191	0.931919693946838	0.624296009540558	54.25	651
True	False	False	False	False	-3156.71533203125	-1483.2392578125	92.0587844848633	0.326420515775681	0.915638566017151	0.133495718240738	112.795181274414	9362
True	False	False	False	False	-3156.43041992188	-1456.3828125	29.9468326568604	0.764188587665558	0.939532041549683	0.717723667621613	104.888885498047	2832
True	False	False	False	False	-3147.06616210938	-1293.32824707031	13.3097038269043	0.718682765960693	0.943570137023926	0.54864364862442	62.5833320617676	751
True	False	False	False	False	-3151.27026367188	-1021.8251953125	109.805053710938	0.819165587425232	0.952273964881897	1	133.484848022461	13215
True	False	False	False	False	-3155.84545898438	-44.2830924987793	105.36848449707	0.694643437862396	0.898857414722443	0.492615133523941	154.157897949219	14645
True	False	False	False	False	-3153.10961914063	-754.277465820313	97.6044921875	0.728147208690643	0.922179639339447	0.574816465377808	133.681823730469	11764
True	False	False	False	False	-3145.8916015625	-468.036163330078	118.678184509277	0.748469054698944	0.932981133460999	0.643601417541504	134.981307983398	14443
True	False	False	False	False	-3148.6484375	-75.4955444335938	164.153015136719	0.735541641712189	0.907993137836456	0.597506582736969	161	23828
True	False	False	False	False	-3141.75415039063	-96.6979827880859	105.36848449707	0.731978118419647	0.928100645542145	0.586294770240784	151.536834716797	14396
True	False	False	False	False	-3140.4794921875	-1269.71459960938	289.486053466797	0.754288792610168	0.928594291210175	0.668026387691498	151.704986572266	39595
True	False	False	False	False	-3138.55712890625	-1362.05871582031	174.135284423828	0.769729197025299	0.936632752418518	0.752471208572388	149.082809448242	23406
True	False	False	False	False	-3129.5244140625	-741.189819335938	98.7136306762695	0.768758356571198	0.933618426322937	0.745877683162689	133.471908569336	11879
True	False	False	False	False	-3129.67456054688	-251.831588745117	160.825576782227	0.720632016658783	0.904504597187042	0.553804218769073	147.910339355469	21447
True	False	False	False	False	-3134.72045898438	5.65189123153687	196.318130493164	0.803080379962921	0.940239131450653	1	166.887008666992	29539
True	False	False	False	False	-3131.88159179688	-184.888900756836	273.958068847656	0.759182631969452	0.924342334270477	0.691048383712769	157.514175415039	38906
True	False	False	False	False	-3127.5576171875	-129.848358154297	161.934722900391	0.775890290737152	0.938454031944275	0.801759004592896	153.554794311523	22419
True	False	False	False	False	-3126.29150390625	-522.165283203125	159.716445922852	0.832318663597107	0.96152675151825	1	141.201385498047	20333
True	False	False	False	False	-3121.94897460938	-375.39990234375	180.790130615234	0.817964732646942	0.948857069015503	1	142.93864440918	23299
True	False	False	False	False	-3122.99926757813	-338.199981689453	106.477630615234	0.761617660522461	0.932452082633972	0.703567922115326	136.9375	13146
True	False	False	False	False	-3121.95336914063	-61.9821548461914	110.914192199707	0.793351709842682	0.947170734405518	1	153.839996337891	15384
True	False	False	False	False	-3121.91918945313	-1568.64831542969	17.7462711334229	0.419238984584808	0.881314277648926	0.188499227166176	114.4375	1831
True	False	False	False	False	-3118.99169921875	-1554.04150390625	27.7285480499268	0.691563129425049	0.912679195404053	0.486269682645798	103.400001525879	2585
True	False	False	False	False	-3121.80102539063	-1534.92407226563	242.902084350586	0.600476562976837	0.913160145282745	0.3465915620327	164.383560180664	36000
True	False	False	False	False	-3113.00146484375	-1455.24523925781	181.899276733398	0.815059661865234	0.952131450176239	1	153.298782348633	25141
True	False	False	False	False	-3118.56811523438	-1211.71960449219	114.241622924805	0.784167170524597	0.950443029403687	0.923836290836334	142.699035644531	14698
True	False	False	False	False	-3120.65283203125	-549.255981445313	122.005615234375	0.79117214679718	0.949698507785797	1	136.281814575195	14991
True	False	False	False	False	-3120.09130859375	-1156.33154296875	97.6044921875	0.809059381484985	0.943129003047943	1	142.181823730469	12512
True	False	False	False	False	-3109.49584960938	-1409.62097167969	190.772415161133	0.780394494533539	0.957730948925018	0.852164566516876	149.889541625977	25781
True	False	False	False	False	-3109.125	-18.669246673584	181.899276733398	0.871547996997833	0.972501397132874	1	169.128051757813	27737
True	False	False	False	False	-3105.06225585938	36.3956680297852	119.787330627441	0.738457441329956	0.920977413654327	0.607106745243073	152.16667175293	16434
True	False	False	False	False	-3104.43310546875	-1487.47827148438	184.117568969727	0.74627411365509	0.919579267501831	0.635067462921143	154.867477416992	25708
True	False	False	False	False	-3093.2451171875	-1447.63854980469	12.2005615234375	0.768196105957031	0.939064502716064	0.742168962955475	59.0909080505371	650
True	False	False	False	False	-3103.89721679688	-1279.58215332031	289.486053466797	0.773604512214661	0.927685797214508	0.781672954559326	152.835250854492	39890
True	False	False	False	False	-3102.02587890625	-491.102447509766	118.678184509277	0.810604751110077	0.947426319122314	1	135.018692016602	14447
True	False	False	False	False	-3101.86254882813	-1320.80786132813	114.241622924805	0.771086752414703	0.934383630752563	0.762132465839386	141.213592529297	14545
True	False	False	False	False	-3095.86474609375	-1221.41564941406	98.7136306762695	0.792926847934723	0.954608798027039	1	143.415725708008	12764
True	False	False	False	False	-3097.80688476563	-213.720260620117	108.695907592773	0.846498012542725	0.970586776733398	1	141.275512695313	13845
True	False	False	False	False	-3094.41015625	-362.087890625	102.041061401367	0.885054588317871	0.977383673191071	1	137.695648193359	12668
True	False	False	False	False	-3083.587890625	-1546.93933105469	171.917007446289	0.852519094944	0.964273929595947	1	155.967742919922	24175
True	False	False	False	False	-3075.98950195313	-1261.28820800781	94.2770690917969	0.806843638420105	0.959064602851868	1	140.870590209961	11974
True	False	False	False	False	-3072.12451171875	-1583.97863769531	139.751892089844	0.838463246822357	0.95717191696167	1	156.960311889648	19777
True	False	False	False	False	-3070.8671875	-1655.07458496094	197.427261352539	0.425237447023392	0.849405586719513	0.192478835582733	120.528091430664	21454
True	False	False	False	False	-3060.22314453125	-1575.22033691406	104.259346008301	0.77779358625412	0.961780726909637	0.82083135843277	153.372344970703	14417
True	False	False	False	False	-3057.48193359375	-1436.32629394531	250.666076660156	0.712992250919342	0.921963512897491	0.534179747104645	152.836288452148	34541
True	False	False	False	False	-3066.67895507813	-1416.33081054688	11.0914192199707	0.619482219219208	0.921230614185333	0.37021940946579	71.5999984741211	716
True	False	False	False	False	-3052.595703125	-1394.35437011719	159.716445922852	0.784037590026855	0.936390995979309	0.920083165168762	152.868057250977	22013
True	False	False	False	False	-3060.51928710938	-1322.8134765625	116.459907531738	0.71459025144577	0.904526472091675	0.538155138492584	144.028564453125	15123
True	False	False	False	False	-3052.35009765625	-1189.42163085938	13.3097038269043	0.743378639221191	0.942608833312988	0.624296009540558	56.5	678
True	False	False	False	False	-3050.46948242188	-1484.1279296875	214.064392089844	0.830443859100342	0.958353757858276	1	153.896377563477	29702
True	False	False	False	False	-3039.14599609375	-1384.43383789063	173.026138305664	0.782837390899658	0.94079852104187	0.891967415809631	153.891021728516	24007
True	False	False	False	False	-3044.02368164063	-1145.79223632813	288.376892089844	0.842221736907959	0.960408449172974	1	148.165390014648	38523
True	False	False	False	False	-3039.35400390625	-1279.36206054688	288.376892089844	0.751398801803589	0.932210803031921	0.655545711517334	151.461532592773	39380
True	False	False	False	False	-3039.15747070313	-1028.64538574219	134.206176757813	0.823480188846588	0.961795568466187	1	138.140502929688	16715
True	False	False	False	False	-3037.48510742188	-1730.94128417969	96.4953460693359	0.707360982894897	0.96985924243927	0.520664751529694	101.793106079102	8856
True	False	False	False	False	-3024.11596679688	-1703.34301757813	145.297592163086	0.805286824703217	0.945367872714996	1	156.335876464844	20480
True	False	False	False	False	-3021.61303710938	-1764.40344238281	107.586769104004	0.837860226631165	0.970586776733398	1	115.793815612793	11232
True	False	False	False	False	-3008.8837890625	-1481.37060546875	171.917007446289	0.832001447677612	0.959777653217316	1	154.619354248047	23966
True	False	False	False	False	-3018.73168945313	-1432.24267578125	177.462707519531	0.822043120861053	0.950582683086395	1	151.756256103516	24281
True	False	False	False	False	-2992.30810546875	-1281.28479003906	103.150199890137	0.813628137111664	0.950925171375275	1	139.774200439453	12999
True	False	False	False	False	-3012.0595703125	-751.717041015625	120.896469116211	0.839848577976227	0.966888904571533	1	138.504592895508	15097
True	False	False	False	False	-3012.36938476563	-728.820129394531	464.73046875	0.295891135931015	0.727331757545471	0.117650620639324	136.634841918945	57250
True	False	False	False	False	-3011.66162109375	-1100.25720214844	171.917007446289	0.767260611057281	0.923391342163086	0.736163318157196	142.109680175781	22027
True	False	False	False	False	-2989.12841796875	-1843.51330566406	100.931915283203	0.333841294050217	0.895405948162079	0.137495934963226	105.384613037109	9590
True	False	False	False	False	-2983.88305664063	-1697.37194824219	202.97297668457	0.773462295532227	0.927606999874115	0.780504703521729	161.551910400391	29564
True	False	False	False	False	-2983.98217773438	-1634.79272460938	131.987884521484	0.809868931770325	0.95879203081131	1	154.731094360352	18413
True	False	False	False	False	-2982.57250976563	-1464.91333007813	171.917007446289	0.832001447677612	0.959777653217316	1	149.3935546875	23156
True	False	False	False	False	-2979.54931640625	-313.240112304688	102.041061401367	0.721064627170563	0.921424746513367	0.554964780807495	133.108688354492	12246
True	False	False	False	False	-2960.97021484375	-1893.86840820313	42.1473922729492	0.409649193286896	0.921382308006287	0.182258084416389	102.894737243652	3910
True	False	False	False	False	-2936.01391601563	-1768.6787109375	110.914192199707	0.770503282546997	0.935640156269073	0.75791335105896	155.399993896484	15540
True	False	False	False	False	-2958.7646484375	-1606.36596679688	135.315322875977	0.749961793422699	0.922218143939972	0.649603843688965	150	18300
True	False	False	False	False	-2953.81372070313	-1426.57922363281	149.734161376953	0.829875767230988	0.953496932983398	1	148.325927734375	20024
True	False	False	False	False	-2958.27075195313	-1372.36987304688	115.350761413574	0.711107194423676	0.908755719661713	0.529572129249573	143.221160888672	14895
True	False	False	False	False	-2955.416015625	-887.90380859375	106.477630615234	0.784542441368103	0.934734344482422	0.936093747615814	132.71875	12741
True	False	False	False	False	-2950.60693359375	-1513.82971191406	103.150199890137	0.793185532093048	0.939615309238434	1	147.67741394043	13734
True	False	False	False	False	-2949.96044921875	-903.270690917969	115.350761413574	0.756777882575989	0.931645095348358	0.679410755634308	132.721160888672	13803
True	False	False	False	False	-2946.53125	-1728.28894042969	201.863830566406	0.793153405189514	0.943633079528809	1	163.406600952148	29740
True	False	False	False	False	-2943.13427734375	-1558.63452148438	118.678184509277	0.712028324604034	0.903512358665466	0.531812787055969	145.906539916992	15612
True	False	False	False	False	-2935.29467773438	-1517.02404785156	114.241622924805	0.803241491317749	0.948303401470184	1	152.456314086914	15703
True	False	False	False	False	-2925.95703125	-1585.63977050781	214.064392089844	0.78862863779068	0.961441874504089	1	156.305694580078	30167
True	False	False	False	False	-2924.60327148438	-1895.03198242188	146.40673828125	0.832875907421112	0.959709286689758	1	169.825759887695	22417
True	False	False	False	False	-2912.4501953125	-1850.52685546875	119.787330627441	0.867363631725311	0.971638321876526	1	162.675918579102	17569
True	False	False	False	False	-2909.05249023438	-1811.3623046875	41.0382537841797	0.634454965591431	0.94498085975647	0.390442341566086	61.4054069519043	2272
True	False	False	False	False	-2920.14135742188	-1760.78442382813	97.6044921875	0.728147208690643	0.925491452217102	0.574816465377808	157.056823730469	13821
True	False	False	False	False	-2905.03540039063	-1733.58605957031	156.389007568359	0.749318718910217	0.917466878890991	0.646997332572937	159.312057495117	22463
True	False	False	False	False	-2915.41357421875	-1419.39807128906	161.934722900391	0.852730453014374	0.962684988975525	1	148.486297607422	21679
True	False	False	False	False	-2920.07373046875	-1382.974609375	144.188446044922	0.829249382019043	0.949721157550812	1	147.684616088867	19199
True	False	False	False	False	-2914.1474609375	-1544.00964355469	167.480438232422	0.716666996479034	0.908435761928558	0.543420672416687	149.483444213867	22572
True	False	False	False	False	-2911.1005859375	-1510.95959472656	241.792938232422	0.560016870498657	0.920868277549744	0.302345722913742	156.917434692383	34208
True	False	False	False	False	-2905.87646484375	-14.9552822113037	108.695907592773	0.873110473155975	0.970127999782562	1	153.377548217773	15031
True	False	False	False	False	-2899.3984375	-1835.81311035156	126.442184448242	0.853435814380646	0.972617328166962	1	162.368423461914	18510
True	False	False	False	False	-2893.62109375	-1790.96618652344	112.023338317871	0.835714399814606	0.965687274932861	1	155.970291137695	15753
True	False	False	False	False	-2897.91357421875	-1558.21215820313	204.082122802734	0.75847589969635	0.959237456321716	0.687557995319366	155.010864257813	28522
True	False	False	False	False	-2893.02270507813	-1614.68249511719	25.5102653503418	0.729883551597595	0.943622469902039	0.579949259757996	56.0869560241699	1290
True	False	False	False	False	-2889.66943359375	-1504.84655761719	218.500961303711	0.758945763111115	0.924043357372284	0.689871668815613	159.258880615234	31374
True	False	False	False	False	-2889.53930664063	-1008.44921875	112.023338317871	0.734947741031647	0.930785536766052	0.595599770545959	134.881195068359	13623
True	False	False	False	False	-2889.48217773438	-369.785247802734	38.8199691772461	0.491983115673065	0.935783922672272	0.241296842694283	56.9428558349609	1993
True	False	False	False	False	-2888.74877929688	-254.632049560547	106.477630615234	0.855291903018951	0.974181652069092	1	134.79167175293	12940
True	False	False	False	False	-2870.66064453125	-1793.20617675781	174.135284423828	0.834347784519196	0.960455000400543	1	164.082809448242	25761
True	False	False	False	False	-2885.65356445313	-681.541442871094	124.223899841309	0.762229561805725	0.930891215801239	0.70684415102005	133.276779174805	14927
True	False	False	False	False	-2885.38793945313	-354.804809570313	110.914192199707	0.374313950538635	0.951097369194031	0.160449638962746	60.8300018310547	6083
True	False	False	False	False	-2872.7939453125	-57.9823837280273	107.586769104004	0.837860226631165	0.959220170974731	1	143.51545715332	13921
True	False	False	False	False	-2866.25	-345.676116943359	22.1828384399414	0.634681344032288	0.928321480751038	0.390760332345963	50.7000007629395	1014
True	False	False	False	False	-2864.28735351563	-35.7900848388672	109.805053710938	0.795083343982697	0.942997932434082	1	152.717178344727	15119
True	False	False	False	False	-2862.76538085938	-1680.80810546875	257.320922851563	0.795794308185577	0.969319939613342	1	164.599136352539	38187
True	False	False	False	False	-2855.22998046875	-1840.74182128906	157.498153686523	0.77314817905426	0.931848168373108	0.777953743934631	166.746475219727	23678
True	False	False	False	False	-2852.83544921875	-1061.46533203125	129.769607543945	0.851375102996826	0.962012887001038	1	139.940170288086	16373
True	False	False	False	False	-2843.08618164063	-1886.53491210938	161.934722900391	0.852730453014374	0.972531378269196	1	169.732879638672	24781
True	False	False	False	False	-2838.18237304688	-1706.40905761719	108.695907592773	0.83582991361618	0.953156709671021	1	151.571426391602	14854
True	False	False	False	False	-2812.2880859375	-1839.56005859375	176.353576660156	0.833176076412201	0.95843768119812	1	168.075469970703	26724
True	False	False	False	False	-2818.41381835938	-1742.21057128906	287.267761230469	0.781677961349487	0.941249847412109	0.8712158203125	168.949813842773	43758
True	False	False	False	False	-2817.28125	-1804.85327148438	116.459907531738	0.74296110868454	0.915632426738739	0.622785210609436	156.695236206055	16453
True	False	False	False	False	-2807.1689453125	-496.106781005859	160.825576782227	0.672784626483917	0.895843386650085	0.450683176517487	130.827590942383	18970
True	False	False	False	False	-2805.60815429688	-1886.00231933594	123.114753723145	0.755423963069916	0.926808953285217	0.673140406608582	163.621627807617	18162
True	False	False	False	False	-2800.216796875	-981.314147949219	134.206176757813	0.823480188846588	0.951069951057434	1	119.561981201172	14467
True	False	False	False	False	-2803.21533203125	-73.5931396484375	312.778015136719	0.695994853973389	0.949429988861084	0.495450377464294	153.875885009766	43393
True	False	False	False	False	-2795.57788085938	-315.773834228516	153.061584472656	0.75136935710907	0.916460573673248	0.655422210693359	142.405792236328	19652
True	False	False	False	False	-2778.61669921875	-1811.84521484375	107.586769104004	0.864201188087463	0.970127999782562	1	159.556701660156	15477
True	False	False	False	False	-2787.08129882813	-1782.07507324219	104.259346008301	0.787570297718048	0.951974928379059	1	165.11701965332	15521
True	False	False	False	False	-2781.4853515625	-1595.72277832031	35.4925422668457	0.795358955860138	0.950105845928192	1	53.0625	1698
True	False	False	False	False	-2780.3076171875	-1794.45812988281	115.350761413574	0.778573036193848	0.932844519615173	0.82945716381073	166.144226074219	17279
True	False	False	False	False	-2773.64208984375	-1283.43469238281	137.533599853516	0.812275528907776	0.954655766487122	1	142.596771240234	17682
True	False	False	False	False	-2775.63793945313	51.7972106933594	133.097030639648	0.816674590110779	0.948163270950317	1	155.975006103516	18717
True	False	False	False	False	-2770.021484375	-1023.01916503906	96.4953460693359	0.799865543842316	0.955595314502716	1	132.287353515625	11509
True	False	False	False	False	-2765.6796875	-1743.60229492188	192.990692138672	0.881694316864014	0.977471768856049	1	164.287353515625	28586
True	False	False	False	False	-2755.11181640625	-1843.568359375	124.223899841309	0.762229561805725	0.926808953285217	0.70684415102005	164	18368
True	False	False	False	False	-2755.40649414063	-948.199279785156	93.1679229736328	0.782521784305573	0.943497657775879	0.885872364044189	127.023811340332	10670
True	False	False	False	False	-2754.125	-149.509674072266	140.861022949219	0.723372578620911	0.946095287799835	0.561253368854523	132.283462524414	16800
True	False	False	False	False	-2742.98852539063	-1050.49694824219	157.498153686523	0.736775100231171	0.918449282646179	0.601518452167511	141.338027954102	20070
True	False	False	False	False	-2735.96704101563	-1815.05346679688	148.625015258789	0.877781629562378	0.974385619163513	1	165.74626159668	22210
True	False	False	False	False	-2733.29565429688	-1305.474609375	97.6044921875	0.874698162078857	0.97701108455658	1	134.113632202148	11802
True	False	False	False	False	-2727.4736328125	-1287.86694335938	97.6044921875	0.874698162078857	0.97701108455658	1	135.238632202148	11901
True	False	False	False	False	-2703.85668945313	-1885.75341796875	19.9645557403564	0.725530564785004	0.936461865901947	0.56728732585907	53.6666679382324	966
True	False	False	False	False	-2682.76879882813	-1876.10510253906	147.515884399414	0.826427698135376	0.951870858669281	1	166.714279174805	22173
True	False	False	False	False	-2694.01928710938	-1254.7392578125	163.043869018555	0.858571112155914	0.972531378269196	1	145.70068359375	21418
True	False	False	False	False	-2693.89819335938	-1828.86694335938	136.424453735352	0.814726829528809	0.946812927722931	1	163.040649414063	20054
True	False	False	False	False	-2684.87963867188	-1230.77770996094	156.389007568359	0.794880867004395	0.943059623241425	1	145.063827514648	20454
True	False	False	False	False	-2685.07177734375	-1051.50122070313	100.931915283203	0.810745477676392	0.948069751262665	1	135.879119873047	12365
True	False	False	False	False	-2672.4736328125	-549.838195800781	168.589569091797	0.597782135009766	0.898626267910004	0.343405604362488	123.098686218262	18711
True	False	False	False	False	-2645.51489257813	-120.491500854492	167.480438232422	0.783472120761871	0.933470606803894	0.905631244182587	151.781463623047	22919
True	False	False	False	False	-2643.1279296875	-747.409790039063	134.206176757813	0.832859396934509	0.973743557929993	1	129.768600463867	15702
True	False	False	False	False	-2640.23120117188	-1343.73547363281	96.4953460693359	0.710991621017456	0.910316824913025	0.529292404651642	133.367813110352	11603
True	False	False	False	False	-2611.77099609375	-209.17219543457	204.082122802734	0.517087817192078	0.92394632101059	0.262239336967468	137.864135742188	25367
True	False	False	False	False	-2607.8798828125	-740.4482421875	128.660461425781	0.660718262195587	0.909415781497955	0.430174142122269	128.913787841797	14954
True	False	False	False	False	-2567.287109375	-1368.13952636719	184.117568969727	0.714267790317535	0.922995448112488	0.537347733974457	146.060241699219	24246
True	False	False	False	False	-2592.60717773438	-396.210662841797	150.843307495117	0.823476016521454	0.953063130378723	1	131	17816
True	False	False	False	False	-2587.17919921875	-1101.15295410156	98.7136306762695	0.706082999706268	0.925457894802094	0.517698526382446	132.764038085938	11816
True	False	False	False	False	-2568.40209960938	-925.117919921875	102.041061401367	0.770813465118408	0.946415603160858	0.760143399238586	128.032608032227	11779
True	False	False	False	False	-2561.52734375	-1316.27197265625	174.135284423828	0.731285214424133	0.909267783164978	0.584176421165466	147.28662109375	23124
True	False	False	False	False	-2555.4267578125	-602.997680664063	175.244430541992	0.757012546062469	0.945183038711548	0.680517315864563	85.462028503418	13503
True	False	False	False	False	-2554.4384765625	-622.689392089844	9.98227787017822	0.687235474586487	0.9244145154953	0.47761595249176	39.6666679382324	357
True	False	False	False	False	-2552.69140625	-52.0409355163574	157.498153686523	0.829367995262146	0.95990252494812	1	158.161972045898	22459
True	False	False	False	False	-2552.42016601563	-42.1448936462402	43.256534576416	0.652113020420074	0.970183253288269	0.41647943854332	65.6923065185547	2562
True	False	False	False	False	-2550.84350585938	-384.842224121094	174.135284423828	0.667044520378113	0.920659601688385	0.440723568201065	134.71337890625	21150
True	False	False	False	False	-2536.31665039063	-1840.46838378906	173.026138305664	0.782837390899658	0.944554626941681	0.891967415809631	169.025634765625	26368
True	False	False	False	False	-2537.61254882813	-74.084342956543	159.716445922852	0.832318663597107	0.954907357692719	1	157.902770996094	22738
True	False	False	False	False	-2524.48779296875	-397.139129638672	95.3862075805664	0.72429746389389	0.912974178791046	0.563820719718933	127.174415588379	10937
True	False	False	False	False	-2512.70361328125	-616.187316894531	158.607299804688	0.806155741214752	0.943059623241425	1	132.412582397461	18935
True	False	False	False	False	-2483.64965820313	-1706.08190917969	253.993499755859	0.78550386428833	0.934351682662964	1	168.157211303711	38508
True	False	False	False	False	-2482.72998046875	-445.801849365234	155.279876708984	0.789243400096893	0.943059623241425	1	136.785720825195	19150
True	False	False	False	False	-2481.06567382813	45.8248252868652	169.698715209961	0.81309050321579	0.960455000400543	1	165.718948364258	25355
True	False	False	False	False	-2439.62353515625	-1626.04406738281	158.607299804688	0.806155741214752	0.96978884935379	1	157.111892700195	22467
True	False	False	False	False	-2427.25	-1009.47381591797	157.498153686523	0.747158110141754	0.945050299167633	0.638464152812958	140.119720458984	19897
True	False	False	False	False	-2401.21362304688	43.2479972839355	168.589569091797	0.856892824172974	0.973013401031494	1	167.105270385742	25400
True	False	False	False	False	-2297.12255859375	-1744.86279296875	98.7136306762695	0.8182532787323	0.955595314502716	1	133.573028564453	11888
True	False	False	False	False	-2115.82373046875	-1543.86047363281	97.6044921875	0.846573948860168	0.968959093093872	1	150.022720336914	13202
True	False	False	False	False	-2114.72119140625	39.2025718688965	145.297592163086	0.814000189304352	0.95046865940094	1	181.801528930664	23816
True	False	False	False	False	-2097.04248046875	-368.331085205078	174.135284423828	0.769729197025299	0.947497725486755	0.752471208572388	155.936309814453	24482
True	False	False	False	False	-2034.28820800781	-1251.2021484375	246.229507446289	0.510259032249451	0.893024027347565	0.25637874007225	167.279281616211	37136
True	False	False	False	False	-2015.94799804688	-1255.77099609375	135.315322875977	0.799174308776855	0.954126596450806	1	182.680328369141	22287
True	False	False	False	False	-2004.05407714844	-1278.72351074219	11.0914192199707	0.763594925403595	0.936281979084015	0.714360892772675	45.9000015258789	459
True	False	False	False	False	-2000.35400390625	-1245.3251953125	124.223899841309	0.753693819046021	0.932806670665741	0.665395557880402	178.955352783203	20043
True	False	False	False	False	-1996.75244140625	-1265.44714355469	125.333038330078	0.790439307689667	0.940164923667908	1	176.938049316406	19994
True	False	False	False	False	-1914.70373535156	-1871.84240722656	94.2770690917969	0.747598469257355	0.931237399578094	0.640176296234131	149.341171264648	12694
True	False	False	False	False	-3348.41625976563	106.512603759766	411.491668701172	0.15717713534832	0.916128695011139	0.0557667687535286	102.226417541504	37926
True	False	False	False	False	-3337.55834960938	184.701797485352	138.64274597168	0.400489270687103	0.926637709140778	0.176430433988571	108.080001831055	13510
True	False	False	False	False	-3333.4677734375	158.468002319336	147.515884399414	0.760800063610077	0.944050967693329	0.699274897575378	158.112777709961	21029
True	False	False	False	False	-3331.87744140625	220.092590332031	76.5307922363281	0.230331972241402	0.844549596309662	0.0865587070584297	109.47826385498	7554
True	False	False	False	False	-3324.19091796875	117.278633117676	148.625015258789	0.766520321369171	0.947299122810364	0.731548607349396	153.358215332031	20550
True	False	False	False	False	-3326.76782226563	249.887405395508	99.8227767944336	0.395787417888641	0.904327154159546	0.173487991094589	108.099998474121	9729
True	False	False	False	False	-3313.37622070313	273.287658691406	90.9496383666992	0.708294212818146	0.947214007377625	0.52285373210907	101.67073059082	8337
True	False	False	False	False	-3307.63818359375	348.916473388672	808.564453125	0.111299477517605	0.927554070949554	0.0381849966943264	109.393692016602	79748
True	False	False	False	False	-3295.01416015625	75.4873123168945	123.114753723145	0.746964454650879	0.929283618927002	0.637715458869934	149.729736328125	16620
True	False	False	False	False	-3285.90576171875	110.745010375977	125.333038330078	0.812749564647675	0.960724711418152	1	152.814163208008	17268
True	False	False	False	False	-3282.47998046875	165.715103149414	453.639068603516	0.577658593654633	0.89248663187027	0.320744156837463	163.982879638672	67069
True	False	False	False	False	-3281.4892578125	290.087890625	44.3656768798828	0.784437417984009	0.953189611434937	0.932413876056671	62.25	2490
True	False	False	False	False	-3281.25073242188	426.905029296875	130.878753662109	0.565363764762878	0.933129727840424	0.307789504528046	110.652542114258	13057
True	False	False	False	False	-3278.36572265625	477.996124267578	466.948760986328	0.187707826495171	0.925261199474335	0.0681735947728157	111.952491760254	47132
True	False	False	False	False	-3273.12426757813	304.796569824219	21.0736961364746	0.698733150959015	0.931073546409607	0.501295566558838	58.5263175964355	1112
True	False	False	False	False	-3265.43872070313	119.162979125977	125.333038330078	0.790439307689667	0.936573028564453	1	149.451324462891	16888
True	False	False	False	False	-3260.47875976563	409.937133789063	133.097030639648	0.83940452337265	0.96275532245636	1	145.941665649414	17513
True	False	False	False	False	-3262.38647460938	539.903015136719	37.7108268737793	0.609087347984314	0.937858700752258	0.357036799192429	119.176467895508	4052
True	False	False	False	False	-3259.8955078125	62.0076675415039	179.680999755859	0.768874526023865	0.934694230556488	0.74665355682373	162.901229858398	26390
True	False	False	False	False	-3259.73046875	163.631500244141	23.2919807434082	0.725569725036621	0.933190703392029	0.567398190498352	58.6666679382324	1232
True	False	False	False	False	-3257.1103515625	190.548538208008	119.787330627441	0.692045450210571	0.904793977737427	0.487252771854401	148.870376586914	16078
True	False	False	False	False	-3252.31274414063	477.741180419922	122.005615234375	0.79117214679718	0.949698507785797	1	141.727279663086	15590
True	False	False	False	False	-3256.810546875	521.33251953125	22.1828384399414	0.691018760204315	0.929884076118469	0.485164731740952	93.1500015258789	1863
True	False	False	False	False	-3251.1318359375	579.375915527344	77.6399383544922	0.419368803501129	0.901058316230774	0.188584730029106	119.414283752441	8359
True	False	False	False	False	-3244.4306640625	346.922515869141	131.987884521484	0.842022597789764	0.963090896606445	1	145.252105712891	17285
True	False	False	False	False	-3247.92456054688	555.861633300781	166.371292114258	0.789251506328583	0.963292300701141	1	149.786666870117	22468
True	False	False	False	False	-3242.44970703125	612.318542480469	201.863830566406	0.246487602591515	0.900761663913727	0.0938830003142357	117.32967376709	21354
True	False	False	False	False	-3241.69262695313	91.1208419799805	133.097030639648	0.83940452337265	0.959710299968719	1	151.725006103516	18207
True	False	False	False	False	-3239.57421875	394.549133300781	130.878753662109	0.725372850894928	0.917456269264221	0.566841185092926	147.050842285156	17352
True	False	False	False	False	-3228.71142578125	141.775009155273	134.206176757813	0.836791396141052	0.961488008499146	1	147.462814331055	17843
True	False	False	False	False	-3234.9609375	289.159301757813	179.680999755859	0.852391600608826	0.97575318813324	1	154.469131469727	25024
True	False	False	False	False	-3230.68530273438	214.128143310547	127.551322937012	0.836821675300598	0.958907127380371	1	144.53044128418	16621
True	False	False	False	False	-3224.9599609375	640.658996582031	150.843307495117	0.814773619174957	0.959453940391541	1	147.860290527344	20109
True	False	False	False	False	-3225.74926757813	667.092529296875	107.586769104004	0.328983545303345	0.918979048728943	0.134870484471321	123.628868103027	11992
True	False	False	False	False	-3224.33154296875	244.821243286133	115.350761413574	0.78787750005722	0.949046909809113	1	149.346160888672	15532
True	False	False	False	False	-3222.58862304688	371.649810791016	136.424453735352	0.805724918842316	0.961078405380249	1	146.886184692383	18067
True	False	False	False	False	-3223.85131835938	549.689514160156	158.607299804688	0.826538681983948	0.957469463348389	1	148	21164
True	False	False	False	False	-3223.1611328125	420.958709716797	127.551322937012	0.753320038318634	0.931669175624847	0.663759410381317	143.886962890625	16547
True	False	False	False	False	-3216.93334960938	166.258209228516	118.678184509277	0.824438512325287	0.957141101360321	1	149.813079833984	16030
True	False	False	False	False	-3214.61401367188	403.727722167969	127.551322937012	0.86092209815979	0.971078157424927	1	145.704345703125	16756
True	False	False	False	False	-3211.99145507813	708.29736328125	115.350761413574	0.572012841701508	0.948956847190857	0.314717352390289	120.990386962891	12583
True	False	False	False	False	-3211.64990234375	325.808288574219	131.987884521484	0.813670694828033	0.953035473823547	1	145.815124511719	17352
True	False	False	False	False	-3211.47680664063	581.760559082031	185.226699829102	0.757708609104156	0.932001113891602	0.683835804462433	147.802398681641	24683
True	False	False	False	False	-3204.3203125	251.881118774414	117.569046020508	0.784229159355164	0.940065443515778	0.925705969333649	147.396224975586	15624
True	False	False	False	False	-3200.38134765625	518.74755859375	147.515884399414	0.749781250953674	0.92742782831192	0.648868799209595	145.812026977539	19393
True	False	False	False	False	-3203.46728515625	687.084411621094	245.120376586914	0.672036230564117	0.95101797580719	0.449362576007843	150.678726196289	33300
True	False	False	False	False	-3199.95263671875	465.045989990234	119.787330627441	0.785884737968445	0.950062692165375	1	142.66667175293	15408
True	False	False	False	False	-3197.99365234375	100.998519897461	129.769607543945	0.711567759513855	0.910597026348114	0.53068995475769	152.051284790039	17790
True	False	False	False	False	-3193.83349609375	71.1127548217773	195.208984375	0.835320472717285	0.957913219928741	1	161.613632202148	28444
True	False	False	False	False	-3192.83447265625	186.004699707031	114.241622924805	0.771086752414703	0.958391427993774	0.762132465839386	147.495147705078	15192
True	False	False	False	False	-3194.00390625	723.190307617188	37.7108268737793	0.6541708111763	0.941719889640808	0.419689297676086	99.7352905273438	3391
True	False	False	False	False	-3188.412109375	570.584289550781	139.751892089844	0.720757961273193	0.923622310161591	0.554141521453857	143.285720825195	18054
True	False	False	False	False	-3184.90795898438	724.172119140625	13.3097038269043	0.685805439949036	0.934609174728394	0.474820286035538	87.5833358764648	1051
True	False	False	False	False	-3185.33471679688	790.143371582031	9.98227787017822	0.687235474586487	0.9244145154953	0.47761595249176	132.555557250977	1193
True	False	False	False	False	-3183.78540039063	138.297027587891	126.442184448242	0.668725430965424	0.891510009765625	0.443600505590439	149.131576538086	17001
True	False	False	False	False	-3182.07397460938	337.408172607422	38.8199691772461	0.770017266273499	0.953058242797852	0.754476308822632	58.5999984741211	2051
True	False	False	False	False	-3179.83349609375	708.888793945313	128.660461425781	0.713078439235687	0.911326587200165	0.534392535686493	140.482757568359	16296
True	False	False	False	False	-3183.72924804688	765.906799316406	351.597991943359	0.378652423620224	0.884956181049347	0.163032710552216	146.350158691406	46393
True	False	False	False	False	-3179.63647460938	732.860595703125	13.3097038269043	0.743378639221191	0.942608833312988	0.624296009540558	79.0833358764648	949
True	False	False	False	False	-3177.46264648438	385.612487792969	18.8554134368896	0.809739828109741	0.949675559997559	1	57.6470603942871	980
True	False	False	False	False	-3176.31103515625	228.218551635742	133.097030639648	0.786073088645935	0.959042251110077	1	147.550003051758	17706
True	False	False	False	False	-3167.59619140625	808.418029785156	77.6399383544922	0.695782601833344	0.938088893890381	0.495003014802933	124.871429443359	8741
True	False	False	False	False	-3167.59375	835.7880859375	92.0587844848633	0.376585721969604	0.885871946811676	0.161799073219299	117.734939575195	9772
True	False	False	False	False	-3167.07861328125	249.452056884766	15.5279874801636	0.717676758766174	0.938069105148315	0.546022891998291	57.5	805
True	False	False	False	False	-3167.07495117188	480.196411132813	14.4188451766968	0.666414141654968	0.928345501422882	0.43965283036232	58.6153831481934	762
True	False	False	False	False	-3166.9462890625	585.80712890625	18.8554134368896	0.75434798002243	0.942380666732788	0.66828989982605	60.1176452636719	1022
True	False	False	False	False	-3165.72045898438	515.687438964844	134.206176757813	0.735894858837128	0.931450009346008	0.598648369312286	143.59504699707	17375
True	False	False	False	False	-3165.22338867188	276.702239990234	181.899276733398	0.796396315097809	0.953278005123138	1	154	25256
True	False	False	False	False	-3162.71875	184.02946472168	120.896469116211	0.771264374256134	0.938352942466736	0.76343834400177	146.990829467773	16022
True	False	False	False	False	-3162.53833007813	787.48388671875	313.887176513672	0.616654992103577	0.934668898582458	0.366568565368652	150.459365844727	42580
True	False	False	False	False	-3156.91967773438	389.445434570313	140.861022949219	0.854635000228882	0.961913764476776	1	145.212600708008	18442
True	False	False	False	False	-3155.794921875	67.2013778686523	175.244430541992	0.792873740196228	0.959849238395691	1	161.088607788086	25452
True	False	False	False	False	-3153.98095703125	332.469451904297	123.114753723145	0.821221113204956	0.960166454315186	1	147.405410766602	16362
True	False	False	False	False	-3147.36450195313	206.185989379883	178.571853637695	0.789340138435364	0.940885365009308	1	157.465835571289	25352
True	False	False	False	False	-3143.83422851563	423.940765380859	126.442184448242	0.746769428253174	0.926753520965576	0.63696414232254	144.561401367188	16480
True	False	False	False	False	-3142.32641601563	871.062377929688	669.921752929688	0.333089917898178	0.845502972602844	0.137088134884834	150.584442138672	90953
True	False	False	False	False	-3142.11157226563	720.105834960938	199.645553588867	0.784437417984009	0.934077441692352	0.932413876056671	145.611114501953	26210
True	False	False	False	False	-3139.53491210938	58.9434509277344	28.8376903533936	0.735885262489319	0.932306885719299	0.598617315292358	61.461540222168	1598
True	False	False	False	False	-3135.9853515625	486.109497070313	128.660461425781	0.751520931720734	0.931519389152527	0.656058371067047	145.801727294922	16913
True	False	False	False	False	-3131.60424804688	111.227928161621	295.031768798828	0.817581295967102	0.949464440345764	1	165.984954833984	44152
True	False	False	False	False	-3130.3974609375	200.391708374023	112.023338317871	0.756114184856415	0.934383630752563	0.676312983036041	150.227722167969	15173
True	False	False	False	False	-3129.82080078125	368.333343505859	258.430084228516	0.721618354320526	0.9316725730896	0.556458592414856	154.300430297852	35952
True	False	False	False	False	-3129.69311523438	443.800628662109	195.208984375	0.809059381484985	0.954462170600891	1	151.130676269531	26599
True	False	False	False	False	-3128.2705078125	570.029663085938	247.338653564453	0.649238109588623	0.930475473403931	0.412059992551804	147.538116455078	32901
True	False	False	False	False	-3129.45336914063	909.52685546875	156.389007568359	0.794880867004395	0.958779573440552	1	149.602844238281	21094
True	False	False	False	False	-3128.41577148438	679.364562988281	209.627822875977	0.795885026454926	0.953650832176208	1	148.063491821289	27984
True	False	False	False	False	-3127.99877929688	936.146240234375	118.678184509277	0.294256597757339	0.903140544891357	0.116828672587872	123.82243347168	13249
True	False	False	False	False	-3126.74780273438	313.038421630859	127.551322937012	0.725611567497253	0.94043892621994	0.5675168633461	146.773910522461	16879
True	False	False	False	False	-3121.49487304688	660.803527832031	129.769607543945	0.805326879024506	0.947868883609772	1	145.564102172852	17031
True	False	False	False	False	-3111.38525390625	137.642440795898	156.389007568359	0.866759121417999	0.971819639205933	1	155.808517456055	21969
True	False	False	False	False	-3111.01342773438	506.251800537109	207.409545898438	0.764111638069153	0.926096320152283	0.717284619808197	149.459899902344	27949
True	False	False	False	False	-3118.41137695313	758.892272949219	128.660461425781	0.844098389148712	0.969339847564697	1	140.517242431641	16300
True	False	False	False	False	-3113.41186523438	629.729125976563	202.97297668457	0.830303430557251	0.963020265102386	1	148.633880615234	27200
True	False	False	False	False	-3110.7841796875	466.042572021484	360.471130371094	0.771247565746307	0.947944939136505	0.763314366340637	154.132308959961	50093
True	False	False	False	False	-3109.67993164063	742.042541503906	127.551322937012	0.753320038318634	0.950583517551422	0.663759410381317	139.982604980469	16098
True	False	False	False	False	-3105.4560546875	327.239288330078	28.8376903533936	0.84558093547821	0.95841646194458	1	64.2692337036133	1671
True	False	False	False	False	-3105.29223632813	803.857360839844	126.442184448242	0.797434329986572	0.95470005273819	1	142.868423461914	16287
True	False	False	False	False	-3101.40625	307.454467773438	209.627822875977	0.805978834629059	0.950530886650085	1	154.460311889648	29193
True	False	False	False	False	-3100.92846679688	917.481811523438	26.6194076538086	0.736015200614929	0.941462934017181	0.599038541316986	81.5833358764648	1958
True	False	False	False	False	-3099.98510742188	965.899475097656	444.765930175781	0.752343893051147	0.938782095909119	0.659546256065369	150.665832519531	60417
True	False	False	False	False	-3097.32983398438	81.1300888061523	288.376892089844	0.865081131458282	0.966881453990936	1	168.830764770508	43896
True	False	False	False	False	-3096.71997070313	263.327911376953	183.008422851563	0.876862287521362	0.976929008960724	1	153.478790283203	25324
True	False	False	False	False	-3097.24536132813	363.253356933594	140.861022949219	0.752856492996216	0.923617720603943	0.661748111248016	143.519683837891	18227
True	False	False	False	False	-3095.53881835938	931.325561523438	183.008422851563	0.783112943172455	0.946078479290009	0.897639095783234	144.696975708008	23875
True	False	False	False	False	-3084.69897460938	612.591186523438	202.97297668457	0.763818383216858	0.94145655632019	0.715619802474976	147.633880615234	27017
True	False	False	False	False	-3087.88403320313	751.684204101563	129.769607543945	0.796257674694061	0.953173696994781	1	142.589736938477	16683
True	False	False	False	False	-3085.3125	1032.59020996094	698.759399414063	0.160335779190063	0.926871180534363	0.0570229068398476	117.450790405273	73994
True	False	False	False	False	-3081.4248046875	666.015869140625	127.551322937012	0.699404239654541	0.897710084915161	0.50274920463562	137.947830200195	15864
True	False	False	False	False	-3080.27124023438	394.898223876953	125.333038330078	0.790439307689667	0.945313990116119	1	144.292037963867	16305
True	False	False	False	False	-3077.73706054688	578.917053222656	339.397430419922	0.638602256774902	0.902074217796326	0.396329522132874	148.79084777832	45530
True	False	False	False	False	-3079.83203125	690.81982421875	21.0736961364746	0.568957209587097	0.922939479351044	0.311511278152466	81.2631607055664	1544
True	False	False	False	False	-3074.48461914063	704.358764648438	198.536407470703	0.794372320175171	0.947187960147858	1	146.480453491211	26220
True	False	False	False	False	-3075.35180664063	835.230834960938	123.114753723145	0.708051383495331	0.920860171318054	0.522282242774963	139.450454711914	15479
True	False	False	False	False	-3073.59130859375	961.493774414063	105.36848449707	0.786068022251129	0.960162580013275	1	141.768417358398	13468
True	False	False	False	False	-3071.22607421875	326.65966796875	136.424453735352	0.696368336677551	0.907832741737366	0.49623966217041	145.325210571289	17875
True	False	False	False	False	-3071.365234375	515.558959960938	199.645553588867	0.798810124397278	0.949479877948761	1	147.75	26595
True	False	False	False	False	-3069.42016601563	481.919464111328	219.610107421875	0.809059381484985	0.953925251960754	1	150.782821655273	29855
True	False	False	False	False	-3062.06201171875	118.452964782715	155.279876708984	0.777894854545593	0.937642812728882	0.821921348571777	156.635711669922	21929
True	False	False	False	False	-3066.20581054688	425.576873779297	136.424453735352	0.784597456455231	0.949198961257935	0.938117504119873	143.861785888672	17695
True	False	False	False	False	-3065.578125	878.196228027344	350.488861083984	0.663615226745605	0.934433043003082	0.43495175242424	147.452529907227	46595
True	False	False	False	False	-3064.05883789063	1001.22247314453	524.624145507813	0.499791890382767	0.908621609210968	0.247637271881104	147.471466064453	69754
True	False	False	False	False	-3059.56274414063	729.503845214844	184.117568969727	0.806108474731445	0.945457577705383	1	145.325302124023	24124
True	False	False	False	False	-3052.80151367188	663.672119140625	130.878753662109	0.812209963798523	0.944848299026489	1	139.220336914063	16428
True	False	False	False	False	-3043.69116210938	748.695861816406	25.5102653503418	0.794671595096588	0.94915634393692	1	65	1495
True	False	False	False	False	-3042.087890625	587.83447265625	9.98227787017822	0.661957681179047	0.925817608833313	0.432207375764847	56.3333320617676	507
True	False	False	False	False	-3040.68383789063	690.905334472656	139.751892089844	0.782931506633759	0.933449327945709	0.893864810466766	142.317459106445	17932
True	False	False	False	False	-3040.46704101563	1127.01416015625	225.155807495117	0.200805574655533	0.890892565250397	0.0736851170659065	121.039405822754	24571
True	False	False	False	False	-3038.6455078125	376.924682617188	110.914192199707	0.748627901077271	0.934383630752563	0.644232213497162	143.139999389648	14314
True	False	False	False	False	-3037.90966796875	399.572265625	138.64274597168	0.788708209991455	0.944650769233704	1	147.623992919922	18453
True	False	False	False	False	-3037.76489257813	767.847290039063	126.442184448242	0.738563656806946	0.92918199300766	0.607464194297791	138.66667175293	15808
True	False	False	False	False	-3037.18383789063	479.434844970703	124.223899841309	0.814991533756256	0.960495412349701	1	143.303573608398	16050
True	False	False	False	False	-3036.505859375	545.532348632813	180.790130615234	0.825955033302307	0.955271124839783	1	146.92024230957	23948
True	False	False	False	False	-3036.212890625	793.194885253906	9.98227787017822	0.628524124622345	0.939064502716064	0.382245600223541	68.1111145019531	613
True	False	False	False	False	-3036.18188476563	450.421020507813	115.350761413574	0.860537588596344	0.973500430583954	1	148.701919555664	15465
True	False	False	False	False	-3028.380859375	514.083129882813	131.987884521484	0.779522478580475	0.964554309844971	0.840783715248108	141.873947143555	16883
True	False	False	False	False	-3031.45458984375	807.829528808594	123.114753723145	0.76763504743576	0.931241929531097	0.738543272018433	138.729736328125	15399
True	False	False	False	False	-3032.14013671875	1079.42016601563	621.119506835938	0.413418233394623	0.851192712783813	0.184693604707718	144.550003051758	80948
True	False	False	False	False	-3028.14868164063	905.52490234375	145.297592163086	0.666491866111755	0.879780888557434	0.439784646034241	138.53434753418	18148
True	False	False	False	False	-3026.69702148438	642.96435546875	136.424453735352	0.805724918842316	0.94851952791214	1	141.691055297852	17428
True	False	False	False	False	-3025.4091796875	722.688293457031	197.427261352539	0.742949068546295	0.925783395767212	0.622741758823395	145.095504760742	25827
True	False	False	False	False	-3023.2119140625	858.604431152344	358.252838134766	0.675829708576202	0.916213095188141	0.456127405166626	146.773986816406	47408
True	False	False	False	False	-3018.29541015625	605.651123046875	138.64274597168	0.768403470516205	0.939146101474762	0.74352765083313	143.735992431641	17967
True	False	False	False	False	-3013.33251953125	1158.408203125	85.4039306640625	0.730905413627625	0.953147232532501	0.583023309707642	126.519477844238	9742
True	False	False	False	False	-3011.7099609375	568.630004882813	169.698715209961	0.841518878936768	0.962469756603241	1	142.738555908203	21839
True	False	False	False	False	-2997.982421875	469.214263916016	252.884368896484	0.782073676586151	0.958217084407806	0.877827882766724	150.570175170898	34330
True	False	False	False	False	-3000.70434570313	606.251403808594	44.3656768798828	0.532357633113861	0.926620721817017	0.275827437639236	66.625	2665
True	False	False	False	False	-3010.5400390625	799.063537597656	120.896469116211	0.771264374256134	0.93685656785965	0.76343834400177	141.844039916992	15461
True	False	False	False	False	-3004.89208984375	1196.09020996094	188.554138183594	0.385660082101822	0.938174247741699	0.167258873581886	117.870590209961	20038
True	False	False	False	False	-3004.44750976563	1132.4755859375	16.6371288299561	0.793338239192963	0.946970880031586	1	73.6666641235352	1105
True	False	False	False	False	-3002.71508789063	750.373718261719	164.153015136719	0.805816411972046	0.949896931648254	1	142.864868164063	21144
True	False	False	False	False	-2997.30493164063	1146.44104003906	128.660461425781	0.834326982498169	0.960724711418152	1	139.931030273438	16232
True	False	False	False	False	-2998.021484375	1170.64038085938	194.099838256836	0.769586682319641	0.948607385158539	0.751487255096436	143.405715942383	25096
True	False	False	False	False	-2994.64086914063	523.976440429688	177.462707519531	0.742383062839508	0.928366899490356	0.620710372924805	146.350006103516	23416
True	False	False	False	False	-2993.72534179688	830.290954589844	124.223899841309	0.753693819046021	0.925664305686951	0.665395557880402	139.178573608398	15588
True	False	False	False	False	-2992.73168945313	887.684020996094	156.389007568359	0.82352739572525	0.953901410102844	1	143.822692871094	20279
True	False	False	False	False	-2992.02783203125	1104.32458496094	189.663269042969	0.811589777469635	0.949037194252014	1	143.678359985352	24569
True	False	False	False	False	-2986.47021484375	1071.63305664063	161.934722900391	0.750114381313324	0.928950309753418	0.650226891040802	141.472595214844	20655
True	False	False	False	False	-2982.05322265625	908.761474609375	15.5279874801636	0.774550676345825	0.945763468742371	0.789673984050751	62.5714302062988	876
True	False	False	False	False	-2982.140625	1217.26391601563	123.114753723145	0.746964454650879	0.932874739170074	0.637715458869934	117.090087890625	12997
True	False	False	False	False	-2975.77856445313	589.982360839844	133.097030639648	0.849098384380341	0.96615344285965	1	140.350006103516	16842
True	False	False	False	False	-2974.65795898438	891.005554199219	119.787330627441	0.72677618265152	0.905062556266785	0.570841550827026	141.75	15309
True	False	False	False	False	-2974.07055664063	632.198791503906	542.370422363281	0.74349707365036	0.93443638086319	0.624726533889771	153.186096191406	74908
True	False	False	False	False	-2965.19091796875	686.935302734375	128.660461425781	0.820795118808746	0.952253222465515	1	138.525863647461	16069
True	False	False	False	False	-2973.50903320313	811.740966796875	123.114753723145	0.807714879512787	0.950062692165375	1	140.828826904297	15632
True	False	False	False	False	-2971.23876953125	847.014099121094	124.223899841309	0.792491853237152	0.954369366168976	1	138.866073608398	15553
True	False	False	False	False	-2970.07006835938	1260.09375	385.981384277344	0.225702226161957	0.921210646629333	0.0844973251223564	116.433906555176	40519
True	False	False	False	False	-2969.88623046875	745.315734863281	153.061584472656	0.759016990661621	0.93793386220932	0.690224945545197	141.15217590332	19479
True	False	False	False	False	-2963.44360351563	788.692504882813	171.917007446289	0.815559864044189	0.957596361637115	1	144.045166015625	22327
True	False	False	False	False	-2962.427734375	1043.984375	271.739776611328	0.590876698493958	0.921453535556793	0.335410386323929	142.922454833984	35016
True	False	False	False	False	-2959.5732421875	105.434593200684	144.188446044922	0.820256590843201	0.961215615272522	1	153.384613037109	19940
True	False	False	False	False	-2960.77661132813	832.730346679688	129.769607543945	0.774984061717987	0.929840743541718	0.793480038642883	142.264953613281	16645
True	False	False	False	False	-2960.46069335938	1021.08825683594	186.335845947266	0.762245774269104	0.951889395713806	0.70693165063858	100.833335876465	16940
True	False	False	False	False	-2959.98803710938	1102.35266113281	124.223899841309	0.824592769145966	0.954980790615082	1	139.071426391602	15576
True	False	False	False	False	-2946.80590820313	709.875915527344	122.005615234375	0.748618364334106	0.926585495471954	0.64419424533844	139.045455932617	15295
True	False	False	False	False	-2937.20092773438	663.673889160156	145.297592163086	0.784818708896637	0.941301345825195	0.947113275527954	140.07633972168	18350
True	False	False	False	False	-2944.59423828125	746.416931152344	156.389007568359	0.775517404079437	0.959769606590271	0.798297166824341	141.326248168945	19927
True	False	False	False	False	-2937.51684570313	873.647705078125	149.734161376953	0.74251663684845	0.921174347400665	0.621188163757324	139.970367431641	18896
True	False	False	False	False	-2941.82348632813	1145.13000488281	118.678184509277	0.693213284015656	0.897882223129272	0.489649057388306	138.542053222656	14824
True	False	False	False	False	-2939.46533203125	1210.96789550781	154.17073059082	0.791722774505615	0.939524233341217	1	138.532379150391	19256
True	False	False	False	False	-2938.3466796875	1296.55480957031	249.556930541992	0.771783232688904	0.952576220035553	0.767311155796051	149.871109008789	33721
True	False	False	False	False	-2937.71899414063	1248.244140625	137.533599853516	0.821350634098053	0.955850958824158	1	138.024200439453	17115
True	False	False	False	False	-2933.75390625	726.323852539063	120.896469116211	0.793161451816559	0.947916686534882	1	139.72477722168	15230
True	False	False	False	False	-2930.24365234375	1075.08520507813	149.734161376953	0.761056125164032	0.952883720397949	0.700609505176544	140.029632568359	18904
True	False	False	False	False	-2929.03662109375	1315.32043457031	147.515884399414	0.788424491882324	0.956361055374146	1	146.180450439453	19442
True	False	False	False	False	-2928.62084960938	798.842102050781	133.097030639648	0.745649039745331	0.922406435012817	0.63269704580307	142.324996948242	17079
True	False	False	False	False	-2927.9091796875	1133.83374023438	130.878753662109	0.794070303440094	0.949913620948792	1	139.559326171875	16468
True	False	False	False	False	-2926.96948242188	1042.16479492188	130.878753662109	0.725372850894928	0.943395435810089	0.566841185092926	136.703384399414	16131
True	False	False	False	False	-2925.24340820313	702.7587890625	134.206176757813	0.832859396934509	0.96003383398056	1	138.553726196289	16765
True	False	False	False	False	-2919.75146484375	1096.13244628906	118.678184509277	0.834435343742371	0.961251974105835	1	141.514022827148	15142
True	False	False	False	False	-2913.07080078125	680.99853515625	114.241622924805	0.780301749706268	0.959691882133484	0.850902378559113	141.233016967773	14547
True	False	False	False	False	-2913.67163085938	955.721374511719	141.970169067383	0.786845147609711	0.967057704925537	1	138.3515625	17709
True	False	False	False	False	-2901.63549804688	1053.58215332031	144.188446044922	0.829249382019043	0.966442883014679	1	139.423080444336	18125
True	False	False	False	False	-2903.4404296875	1100.13781738281	128.660461425781	0.868408381938934	0.972617328166962	1	140.801727294922	16333
True	False	False	False	False	-2901.5859375	1127.75354003906	15.5279874801636	0.740449011325836	0.946970880031586	0.613905251026154	57.8571434020996	810
True	False	False	False	False	-2901.806640625	1244.01733398438	204.082122802734	0.809165418148041	0.955538034439087	1	144.543472290039	26596
True	False	False	False	False	-2900.3544921875	1379.29174804688	776.399353027344	0.14190149307251	0.929221212863922	0.0497773177921772	112.27571105957	78593
True	False	False	False	False	-2897.78979492188	1320.32702636719	141.970169067383	0.786845147609711	0.956956207752228	1	142.0703125	18185
True	False	False	False	False	-2892.33837890625	783.68212890625	116.459907531738	0.746517598628998	0.91847163438797	0.635997831821442	139.561904907227	14654
True	False	False	False	False	-2889.91967773438	1149.79919433594	128.660461425781	0.789452075958252	0.942516624927521	1	138.232757568359	16035
True	False	False	False	False	-2889.45483398438	930.966552734375	155.279876708984	0.80919873714447	0.960174322128296	1	141.449996948242	19803
True	False	False	False	False	-2887.74462890625	978.585266113281	372.671691894531	0.504348695278168	0.878354132175446	0.251407831907272	145.586303710938	48917
True	False	False	False	False	-2888.29736328125	1198.876953125	129.769607543945	0.827870965003967	0.955865740776062	1	137.367523193359	16072
True	False	False	False	False	-2885.7783203125	1355.94323730469	164.153015136719	0.786518931388855	0.946072936058044	1	144.574325561523	21397
True	False	False	False	False	-2884.43334960938	899.139282226563	129.769607543945	0.827870965003967	0.955865740776062	1	142.581192016602	16682
True	False	False	False	False	-2883.5673828125	1090.86877441406	114.241622924805	0.813040733337402	0.946334779262543	1	138.592239379883	14275
True	False	False	False	False	-2881.5537109375	871.893371582031	165.262145996094	0.811261117458344	0.947271704673767	1	144.778518676758	21572
True	False	False	False	False	-2866.95703125	945.330810546875	112.023338317871	0.835714399814606	0.963398873806	1	137.425735473633	13880
True	False	False	False	False	-2874.71801757813	1256.06274414063	148.625015258789	0.841699779033661	0.968110144138336	1	138.917907714844	18615
True	False	False	False	False	-2877.0205078125	1294.86572265625	129.769607543945	0.796257674694061	0.950238645076752	1	138.487182617188	16203
True	False	False	False	False	-2868.26342773438	993.466003417969	126.442184448242	0.819941997528076	0.953340709209442	1	141.605270385742	16143
True	False	False	False	False	-2866.45874023438	1142.89758300781	131.987884521484	0.767450094223022	0.929276525974274	0.737363755702972	137.092437744141	16314
True	False	False	False	False	-2865.07080078125	802.771423339844	131.987884521484	0.809868931770325	0.954709708690643	1	141.470581054688	16835
True	False	False	False	False	-2863.23291015625	1071.42614746094	120.896469116211	0.687753558158875	0.90955001115799	0.478636562824249	137.577987670898	14996
True	False	False	False	False	-2859.61010742188	1280.70104980469	14.4188451766968	0.719225645065308	0.935661971569061	0.550069808959961	56.3076934814453	732
True	False	False	False	False	-2851.68188476563	1009.69885253906	120.896469116211	0.825756251811981	0.958071231842041	1	138.036697387695	15046
True	False	False	False	False	-2852.29907226563	1350.99536132813	164.153015136719	0.842985391616821	0.957161426544189	1	143.304046630859	21209
True	False	False	False	False	-2849.89306640625	1460.99938964844	45.4748191833496	0.545666575431824	0.943671822547913	0.288260161876678	115.902435302734	4752
True	False	False	False	False	-2849.44970703125	1426.76977539063	85.4039306640625	0.583332359790802	0.924968421459198	0.326941072940826	86.1818161010742	6636
True	False	False	False	False	-2847.50122070313	1443.42138671875	48.80224609375	0.824289858341217	0.956683158874512	1	99.9772720336914	4399
True	False	False	False	False	-2845.19116210938	1054.32189941406	112.023338317871	0.821189165115356	0.959845900535583	1	136.702972412109	13807
True	False	False	False	False	-2843.470703125	1379.64404296875	151.952453613281	0.728061437606812	0.922775149345398	0.574565887451172	142.890518188477	19576
True	False	False	False	False	-2834.21362304688	999.849182128906	108.695907592773	0.777484655380249	0.939520239830017	0.817557096481323	138.316329956055	13555
True	False	False	False	False	-2833.6015625	1096.39074707031	14.4188451766968	0.805326879024506	0.942608833312988	1	56.3076934814453	732
True	False	False	False	False	-2830.08959960938	1206.10498046875	126.442184448242	0.763596594333649	0.935584783554077	0.714370131492615	137.289474487305	15651
True	False	False	False	False	-2827.01318359375	1228.13122558594	16.6371288299561	0.76893937587738	0.938069105148315	0.747088372707367	67.1333312988281	1007
True	False	False	False	False	-2827.19702148438	1475.80529785156	351.597991943359	0.795382857322693	0.955659508705139	1	154.028396606445	48827
True	False	False	False	False	-2819.59765625	256.653259277344	191.881561279297	0.810239434242249	0.949902594089508	1	152.456649780273	26375
True	False	False	False	False	-2821.18969726563	1303.72729492188	122.005615234375	0.79117214679718	0.949698507785797	1	139.763641357422	15374
True	False	False	False	False	-2818.27978515625	1243.22290039063	181.899276733398	0.778366804122925	0.931654691696167	0.827120900154114	143.359756469727	23511
True	False	False	False	False	-2817.3759765625	63.552677154541	122.005615234375	0.833331942558289	0.964978158473969	1	146.690902709961	16136
True	False	False	False	False	-2811.9267578125	1048.95288085938	125.333038330078	0.82226824760437	0.957389652729034	1	137.823013305664	15574
True	False	False	False	False	-2804.55444335938	985.609252929688	105.36848449707	0.820584774017334	0.953575491905212	1	137.54736328125	13067
True	False	False	False	False	-2804.30297851563	1487.86328125	9.98227787017822	0.687235474586487	0.9244145154953	0.47761595249176	74.5555572509766	671
True	False	False	False	False	-2803.65209960938	1101.2783203125	166.371292114258	0.797147572040558	0.944776117801666	1	141.693328857422	21254
True	False	False	False	False	-2803.599609375	1451.84631347656	24.401123046875	0.830724716186523	0.955192744731903	1	58.2272720336914	1281
True	False	False	False	False	-2802.85595703125	1348.73034667969	126.442184448242	0.806643486022949	0.953819394111633	1	138.298248291016	15766
True	False	False	False	False	-2797.96704101563	1083.19763183594	42.1473922729492	0.711886703968048	0.945935428142548	0.531466901302338	67.6052627563477	2569
True	False	False	False	False	-2792.4580078125	1281.58325195313	124.223899841309	0.814991533756256	0.953168451786041	1	137.776779174805	15431
True	False	False	False	False	-2795.61669921875	1423.92797851563	134.206176757813	0.823480188846588	0.95879203081131	1	140.504135131836	17001
True	False	False	False	False	-2787.68798828125	1027.31713867188	118.678184509277	0.748469054698944	0.925866842269897	0.643601417541504	137.635513305664	14727
True	False	False	False	False	-2792.06396484375	1543.21142578125	401.509399414063	0.209550321102142	0.928725004196167	0.0774315223097801	108.085632324219	39127
True	False	False	False	False	-2791.07421875	1177.27905273438	134.206176757813	0.823480188846588	0.968881368637085	1	138.272720336914	16731
True	False	False	False	False	-2790.80810546875	1401.34643554688	31.0559749603271	0.750200152397156	0.948197305202484	0.650578022003174	59.3571434020996	1662
True	False	False	False	False	-2771.37280273438	1150.89868164063	118.678184509277	0.834435343742371	0.964467108249664	1	134.579437255859	14400
True	False	False	False	False	-2775.6748046875	1463.56237792969	318.32373046875	0.674692869186401	0.927586317062378	0.454081356525421	145.142852783203	41656
True	False	False	False	False	-2771.16943359375	1054.10974121094	140.861022949219	0.760854780673981	0.939924478530884	0.699559509754181	138.93701171875	17645
True	False	False	False	False	-2766.17163085938	742.519470214844	102.041061401367	0.700421154499054	0.927857100963593	0.504968225955963	133.467391967773	12279
True	False	False	False	False	-2759.95678710938	1102.43591308594	222.937530517578	0.818348944187164	0.950497448444366	1	142.412933349609	28625
True	False	False	False	False	-2763.70825195313	1291.75402832031	129.769607543945	0.754551768302917	0.922378778457642	0.66919994354248	139.905975341797	16369
True	False	False	False	False	-2762.65600585938	1235.3916015625	178.571853637695	0.764128386974335	0.9388547539711	0.717379927635193	141.552795410156	22790
True	False	False	False	False	-2760.1435546875	1339.05334472656	128.660461425781	0.739945590496063	0.924812376499176	0.612167298793793	139.310348510742	16160
True	False	False	False	False	-2756.38354492188	1578.37414550781	149.734161376953	0.78029876947403	0.953644216060638	0.850861847400665	151.414810180664	20441
True	False	False	False	False	-2743.4990234375	1230.978515625	12.2005615234375	0.741141617298126	0.94014710187912	0.616318583488464	60.3636360168457	664
True	False	False	False	False	-2748.83666992188	1403.87670898438	176.353576660156	0.853472471237183	0.973666846752167	1	144.962265014648	23049
True	False	False	False	False	-2750.56689453125	1599.505859375	23.2919807434082	0.333207726478577	0.907685101032257	0.137152031064034	109.666664123535	2303
True	False	False	False	False	-2750.55029296875	1555.92468261719	169.698715209961	0.841518878936768	0.967520534992218	1	148.0849609375	22657
True	False	False	False	False	-2748.64379882813	1272.39782714844	17.7462711334229	0.762108087539673	0.940302610397339	0.706189274787903	66.8125	1069
True	False	False	False	False	-2745.34423828125	1491.85241699219	9.98227787017822	0.687235474586487	0.9244145154953	0.47761595249176	54.8888893127441	494
True	False	False	False	False	-2742.61157226563	1258.63342285156	175.244430541992	0.819792032241821	0.962266862392426	1	143.740509033203	22711
True	False	False	False	False	-2742.46655273438	1426.90014648438	154.17073059082	0.783605933189392	0.945793211460114	0.908817052841187	144.467620849609	20081
True	False	False	False	False	-2741.52270507813	1613.04028320313	24.401123046875	0.364073604345322	0.870134949684143	0.154450803995132	109.863639831543	2417
True	False	False	False	False	-2734.06665039063	333.090789794922	120.896469116211	0.733505606651306	0.932806670665741	0.591034114360809	142.477066040039	15530
True	False	False	False	False	-2711.35009765625	1229.04821777344	41.0382537841797	0.650850415229797	0.940937936306	0.414529263973236	69.6756744384766	2578
True	False	False	False	False	-2728.70727539063	1325.68640136719	24.401123046875	0.715491533279419	0.935181617736816	0.54042637348175	60.4545440673828	1330
True	False	False	False	False	-2718.94287109375	1383.45434570313	435.892791748047	0.735526919364929	0.952980816364288	0.597459137439728	150.167938232422	59016
True	False	False	False	False	-2726.26684570313	1459.10131835938	187.44499206543	0.828562021255493	0.959010124206543	1	147.094680786133	24859
True	False	False	False	False	-2723.83447265625	1518.74731445313	49.9113883972168	0.757985770702362	0.945469677448273	0.685172200202942	61.4000015258789	2763
True	False	False	False	False	-2720.20849609375	1640.36596679688	316.10546875	0.253105521202087	0.937454462051392	0.0969439223408699	104.63508605957	29821
True	False	False	False	False	-2718.8984375	1341.89294433594	198.536407470703	0.753774702548981	0.919325590133667	0.665751218795776	144.648040771484	25892
True	False	False	False	False	-2717.85229492188	1546.08862304688	37.7108268737793	0.636951267719269	0.948370218276978	0.393970042467117	57.970588684082	1971
True	False	False	False	False	-2714.01196289063	1293.15734863281	169.698715209961	0.71935898065567	0.910061657428741	0.550421357154846	144.823532104492	22158
True	False	False	False	False	-2710.25146484375	381.799652099609	119.787330627441	0.842233836650848	0.964467108249664	1	142.101852416992	15347
True	False	False	False	False	-2703.96826171875	1243.61730957031	158.607299804688	0.770787298679352	0.945689678192139	0.759953916072845	143.097900390625	20463
True	False	False	False	False	-2708.24926757813	1433.15881347656	66.5485153198242	0.541532218456268	0.938582003116608	0.284335851669312	59.2000007629395	3552
True	False	False	False	False	-2701.11206054688	1419.71337890625	16.6371288299561	0.693598926067352	0.941181302070618	0.490445405244827	58.5999984741211	879
True	False	False	False	False	-2696.1513671875	551.718444824219	112.023338317871	0.87241119146347	0.974578142166138	1	139.435638427734	14083
True	False	False	False	False	-2694.66088867188	1313.37561035156	112.023338317871	0.747237205505371	0.923658430576324	0.638770759105682	136.811874389648	13818
True	False	False	False	False	-2692.232421875	619.131896972656	169.698715209961	0.760390996932983	0.928347289562225	0.697161912918091	142.823532104492	21852
True	False	False	False	False	-2691.33959960938	1569.98901367188	158.607299804688	0.741963624954224	0.928540229797363	0.619216978549957	146.60139465332	20964
True	False	False	False	False	-2686.5546875	1522.16125488281	176.353576660156	0.76180374622345	0.949329555034637	0.704558432102203	146.238998413086	23252
True	False	False	False	False	-2685.70556640625	1669.69982910156	248.447799682617	0.828619480133057	0.972915410995483	1	156.879470825195	35141
True	False	False	False	False	-2677.97509765625	763.096435546875	125.333038330078	0.845949530601501	0.968901455402374	1	131.495574951172	14859
True	False	False	False	False	-2680.4169921875	1449.94091796875	137.533599853516	0.716718852519989	0.911490976810455	0.543553650379181	140.32258605957	17400
True	False	False	False	False	-2684.23999023438	1612.58081054688	125.333038330078	0.760423243045807	0.937857091426849	0.697327613830566	143.469024658203	16212
True	False	False	False	False	-2684.7158203125	1642.84814453125	140.861022949219	0.789145231246948	0.95046865940094	1	144.685043334961	18375
True	False	False	False	False	-2683.65893554688	1487.79748535156	125.333038330078	0.812749564647675	0.953340709209442	1	140.185836791992	15841
True	False	False	False	False	-2678.46435546875	1248.29125976563	19.9645557403564	0.725530564785004	0.936461865901947	0.56728732585907	65.3888854980469	1177
True	False	False	False	False	-2673.07739257813	1542.51647949219	149.734161376953	0.72464644908905	0.922128677368164	0.564796566963196	144.814819335938	19550
True	False	False	False	False	-2667.95654296875	1274.41723632813	130.878753662109	0.781607866287231	0.934783816337585	0.870086967945099	138.601699829102	16355
True	False	False	False	False	-2665.84350585938	1347.53674316406	175.244430541992	0.782110810279846	0.951517999172211	0.878470003604889	143.487335205078	22671
True	False	False	False	False	-2664.63793945313	1469.74011230469	42.1473922729492	0.836018741130829	0.959428310394287	1	54.7105255126953	2079
True	False	False	False	False	-2663.39721679688	555.426574707031	135.315322875977	0.73089987039566	0.9233039021492	0.583006620407104	142.049179077148	17330
True	False	False	False	False	-2660.28173828125	1250.15979003906	234.028945922852	0.777845025062561	0.941782295703888	0.821384012699127	145.227493286133	30643
True	False	False	False	False	-2652.1494140625	1598.7109375	173.026138305664	0.837369203567505	0.957934498786926	1	147.756408691406	23050
True	False	False	False	False	-2658.85791015625	1697.46142578125	370.453399658203	0.635708332061768	0.87953919172287	0.392207682132721	146.146713256836	48813
True	False	False	False	False	-2654.5859375	1633.34484863281	122.005615234375	0.857830703258514	0.972052216529846	1	145.972732543945	16057
True	False	False	False	False	-2651.20141601563	1726.40515136719	45.4748191833496	0.537149906158447	0.903365671634674	0.280238062143326	104.536582946777	4286
True	False	False	False	False	-2650.02563476563	1296.21704101563	139.751892089844	0.782931506633759	0.953853964805603	0.893864810466766	137.785720825195	17361
True	False	False	False	False	-2646.1796875	1454.77551269531	36.6016845703125	0.580488204956055	0.913279712200165	0.32381671667099	60.3636360168457	1992
True	False	False	False	False	-2644.80053710938	1345.82543945313	128.660461425781	0.731921255588531	0.920677840709686	0.586120128631592	141.982757568359	16470
True	False	False	False	False	-2643.77124023438	1533.90698242188	130.878753662109	0.772971868515015	0.943603873252869	0.776539385318756	142.254241943359	16786
True	False	False	False	False	-2641.03930664063	1407.28210449219	27.7285480499268	0.669821560382843	0.952315151691437	0.445493936538696	69.4000015258789	1735
True	False	False	False	False	-2639.8310546875	103.172721862793	146.40673828125	0.811434090137482	0.946762561798096	1	158.234848022461	20887
True	False	False	False	False	-2638.93701171875	1565.73291015625	38.8199691772461	0.78589391708374	0.959012150764465	1	54.8857154846191	1921
True	False	False	False	False	-2638.59594726563	1657.02600097656	146.40673828125	0.762958765029907	0.936374366283417	0.710821986198425	145.901519775391	19259
True	False	False	False	False	-2636.8154296875	732.685668945313	125.333038330078	0.881226122379303	0.975844740867615	1	136.460174560547	15420
True	False	False	False	False	-2637.90209960938	1361.82214355469	128.660461425781	0.759870648384094	0.930229425430298	0.694506108760834	141.896545410156	16460
True	False	False	False	False	-2636.60327148438	1471.20947265625	176.353576660156	0.779534697532654	0.937230885028839	0.840936243534088	148.459121704102	23605
True	False	False	False	False	-2638.1826171875	1484.64526367188	24.401123046875	0.830724716186523	0.955192744731903	1	94.636360168457	2082
True	False	False	False	False	-2634.70166015625	1578.80908203125	39.9291114807129	0.739838838577271	0.960787534713745	0.6118004322052	56.1388893127441	2021
True	False	False	False	False	-2634.57983398438	1423.70861816406	236.24723815918	0.613696873188019	0.932790994644165	0.362801760435104	139.488265991211	29711
True	False	False	False	False	-2632.54833984375	872.962524414063	168.589569091797	0.780941009521484	0.951941967010498	0.859888970851898	146.506576538086	22269
True	False	False	False	False	-2629.75024414063	1495.45031738281	139.751892089844	0.782931506633759	0.940827965736389	0.893864810466766	144.031753540039	18148
True	False	False	False	False	-2628.67333984375	1736.42846679688	146.40673828125	0.67818558216095	0.923321843147278	0.46042013168335	110.204544067383	14547
True	False	False	False	False	-2628.27099609375	1708.19848632813	139.751892089844	0.834598243236542	0.955850958824158	1	149.841262817383	18880
True	False	False	False	False	-2622.5556640625	648.380859375	160.825576782227	0.694726705551147	0.947588205337524	0.492788851261139	135.365524291992	19628
True	False	False	False	False	-2612.86889648438	701.70166015625	116.459907531738	0.764054596424103	0.938972055912018	0.716959476470947	133.609527587891	14029
True	False	False	False	False	-2622.42138671875	1317.63391113281	100.931915283203	0.786033868789673	0.947245955467224	1	136.923080444336	12460
True	False	False	False	False	-2618.8544921875	1753.04418945313	128.660461425781	0.705485999584198	0.911198437213898	0.516324877738953	141.879302978516	16458
True	False	False	False	False	-2616.09887695313	1438.15551757813	201.863830566406	0.844460725784302	0.959678649902344	1	147.494506835938	26844
True	False	False	False	False	-2615.9541015625	866.625	100.931915283203	0.752970397472382	0.937286674976349	0.662240564823151	135.505493164063	12331
True	False	False	False	False	-2601.44140625	1701.38916015625	139.751892089844	0.710319042205811	0.908054709434509	0.527671158313751	147.984130859375	18646
True	False	False	False	False	-2600.71411132813	1774.12219238281	134.206176757813	0.763469576835632	0.941239356994629	0.713658273220062	151.338836669922	18312
True	False	False	False	False	-2594.8642578125	1793.93481445313	42.1473922729492	0.602947294712067	0.939319789409637	0.349546879529953	102.026313781738	3877
True	False	False	False	False	-2594.74731445313	335.081817626953	109.805053710938	0.829462349414825	0.967100620269775	1	133.828277587891	13249
True	False	False	False	False	-2589.76586914063	1312.94250488281	118.678184509277	0.801031827926636	0.951525390148163	1	137.448593139648	14707
True	False	False	False	False	-2590.75048828125	1407.13073730469	117.569046020508	0.793545544147491	0.944965541362762	1	139.443389892578	14781
True	False	False	False	False	-2587.04370117188	1560.81274414063	127.551322937012	0.804429352283478	0.943756759166718	1	143.539123535156	16507
True	False	False	False	False	-2586.74389648438	1371.55725097656	19.9645557403564	0.798721373081207	0.951427280902863	1	48.7222213745117	877
True	False	False	False	False	-2584.29077148438	1445.10388183594	217.391815185547	0.777484655380249	0.941933333873749	0.817557096481323	147.73469543457	28956
True	False	False	False	False	-2586.51147460938	1593.76635742188	124.223899841309	0.783444225788116	0.936573028564453	0.904983460903168	142.785720825195	15992
True	False	False	False	False	-2584.76806640625	1625.05773925781	136.424453735352	0.736890852451324	0.913746774196625	0.601898670196533	142.983734130859	17587
True	False	False	False	False	-2581.54736328125	1717.08032226563	46.5839614868164	0.823659300804138	0.961694955825806	1	58.4047622680664	2453
True	False	False	False	False	-2578.55908203125	1479.18444824219	130.878753662109	0.803063333034515	0.961795568466187	1	136.389831542969	16094
True	False	False	False	False	-2566.400390625	1637.30712890625	110.914192199707	0.757574498653412	0.934664011001587	0.683192253112793	147.339996337891	14734
True	False	False	False	False	-2576.77978515625	1692.67749023438	14.4188451766968	0.666414141654968	0.894881248474121	0.43965283036232	50.9230766296387	662
True	False	False	False	False	-2573.958984375	1804.20654296875	145.297592163086	0.805286824703217	0.967057704925537	1	119.282440185547	15626
True	False	False	False	False	-2571.125	1654.63708496094	115.350761413574	0.748017251491547	0.937263190746307	0.641817271709442	145.798080444336	15163
True	False	False	False	False	-2560.56982421875	1765.81005859375	145.297592163086	0.730973720550537	0.924565136432648	0.583230257034302	151.480911254883	19844
True	False	False	False	False	-2558.67016601563	1834.20275878906	154.17073059082	0.249090731143951	0.898128688335419	0.095082700252533	98.9712219238281	13757
True	False	False	False	False	-2557.81909179688	1562.63610839844	123.114753723145	0.855258643627167	0.970658659934998	1	142.927932739258	15865
True	False	False	False	False	-2551.10302734375	1794.86413574219	178.571853637695	0.815820634365082	0.942959070205688	1	159.80744934082	25729
True	False	False	False	False	-2544.89819335938	1429.60363769531	130.878753662109	0.725372850894928	0.920823454856873	0.566841185092926	140.923721313477	16629
True	False	False	False	False	-2544.99633789063	1446.62170410156	113.132476806641	0.81917679309845	0.960092186927795	1	140.225494384766	14303
True	False	False	False	False	-2542.64086914063	350.730529785156	120.896469116211	0.783979654312134	0.946056306362152	0.918468296527863	137.467895507813	14984
True	False	False	False	False	-2539.0654296875	1599.00549316406	23.2919807434082	0.725569725036621	0.933190703392029	0.567398190498352	51.4285697937012	1080
True	False	False	False	False	-2541.57934570313	1651.96044921875	27.7285480499268	0.655060887336731	0.948771238327026	0.421090096235275	51	1275
True	False	False	False	False	-2538.7177734375	1494.66748046875	155.279876708984	0.78589391708374	0.939145684242249	1	145.635711669922	20389
True	False	False	False	False	-2536.3544921875	1734.41943359375	146.40673828125	0.726016283035278	0.916870892047882	0.568666875362396	149.401519775391	19721
True	False	False	False	False	-2528.19360351563	728.290222167969	191.881561279297	0.876627087593079	0.970091223716736	1	145.994216918945	25257
True	False	False	False	False	-2528.6611328125	1844.146484375	129.769607543945	0.796257674694061	0.953242182731628	1	159.803421020508	18697
True	False	False	False	False	-2526.71411132813	1685.68701171875	110.914192199707	0.748627901077271	0.923236072063446	0.644232213497162	142.899993896484	14290
True	False	False	False	False	-2519.74243164063	1608.3798828125	127.551322937012	0.804429352283478	0.966963469982147	1	148.026092529297	17023
True	False	False	False	False	-2521.29150390625	1860.76928710938	155.279876708984	0.744004368782043	0.94220757484436	0.626579701900482	127.15714263916	17802
True	False	False	False	False	-2516.03100585938	365.223236083984	202.97297668457	0.658111333847046	0.905706584453583	0.425948739051819	140.016387939453	25623
True	False	False	False	False	-2514.88891601563	1710.38659667969	140.861022949219	0.715956509113312	0.90532112121582	0.541606366634369	150.023620605469	19053
True	False	False	False	False	-2510.40942382813	1594.73608398438	119.787330627441	0.79902595281601	0.951147437095642	1	147.953704833984	15979
True	False	False	False	False	-2502.9306640625	1683.93200683594	112.023338317871	0.756114184856415	0.934383630752563	0.676312983036041	143.297027587891	14473
True	False	False	False	False	-2505.27465820313	1760.34521484375	134.206176757813	0.792623698711395	0.94707977771759	1	149.107437133789	18042
True	False	False	False	False	-2502.02783203125	1801.51513671875	59.8936653137207	0.594013333320618	0.862431526184082	0.339012265205383	96.7037048339844	5222
True	False	False	False	False	-2497.9501953125	1116.38012695313	115.350761413574	0.801323413848877	0.940971434116364	1	132.875	13819
True	False	False	False	False	-2496.29956054688	1559.67016601563	113.132476806641	0.754635572433472	0.927352428436279	0.669575393199921	140.676467895508	14349
True	False	False	False	False	-2497.62939453125	1709.47387695313	55.4570960998535	0.774352729320526	0.949926197528839	0.787966012954712	82.3199996948242	4116
True	False	False	False	False	-2490.6669921875	1782.14916992188	9.98227787017822	0.628524124622345	0.939064502716064	0.382245600223541	51.2222213745117	461
True	False	False	False	False	-2496.74389648438	1887.71032714844	194.099838256836	0.74627673625946	0.918869853019714	0.635077357292175	172.257141113281	30145
True	False	False	False	False	-2493.92822265625	1826.201171875	19.9645557403564	0.725530564785004	0.936461865901947	0.56728732585907	48.7222213745117	877
True	False	False	False	False	-2485.8427734375	1734.76208496094	109.805053710938	0.829462349414825	0.963169574737549	1	156.434341430664	15487
True	False	False	False	False	-2483.34716796875	62.9797592163086	153.061584472656	0.806005537509918	0.963248133659363	1	139.108688354492	19197
True	False	False	False	False	-2482.7880859375	1495.33422851563	13.3097038269043	0.615151524543762	0.928345501422882	0.364647418260574	53.3333320617676	640
True	False	False	False	False	-2476.70556640625	993.947265625	164.153015136719	0.834343016147614	0.959270477294922	1	143.547302246094	21245
True	False	False	False	False	-2476.658203125	1538.91516113281	113.132476806641	0.854597568511963	0.971031665802002	1	140.686279296875	14350
True	False	False	False	False	-2480.42822265625	1747.32153320313	113.132476806641	0.611080229282379	0.860105335712433	0.359513878822327	150.931365966797	15395
True	False	False	False	False	-2478.90673828125	1877.12280273438	33.2742576599121	0.518264055252075	0.95606529712677	0.263261914253235	59.6333351135254	1789
True	False	False	False	False	-2474.4990234375	1510.14013671875	164.153015136719	0.86441171169281	0.966466784477234	1	148.783782958984	22020
True	False	False	False	False	-2466.47021484375	1571.48571777344	143.079315185547	0.784549057483673	0.950970590114594	0.936333775520325	146.341079711914	18878
True	False	False	False	False	-2470.1298828125	1723.82067871094	195.208984375	0.773984313011169	0.935957908630371	0.784835934638977	156.443176269531	27534
True	False	False	False	False	-2468.2177734375	1932.84240722656	19.9645557403564	0.606388568878174	0.9261474609375	0.353718668222427	119.888885498047	2158
True	False	False	False	False	-2465.60620117188	1899.75	198.536407470703	0.794372320175171	0.939711928367615	1	172	30788
True	False	False	False	False	-2464.2275390625	1677.08679199219	236.24723815918	0.742479562759399	0.955294728279114	0.621055483818054	154.070419311523	32817
True	False	False	False	False	-2455.6240234375	1593.94030761719	120.896469116211	0.714016377925873	0.90633225440979	0.536720037460327	144.504592895508	15751
True	False	False	False	False	-2455.9521484375	1827.34558105469	138.64274597168	0.827974438667297	0.953803479671478	1	155.272003173828	19409
True	False	False	False	False	-2449.26831054688	1937.90698242188	146.40673828125	0.811434090137482	0.960323333740234	1	177.856063842773	23477
True	False	False	False	False	-2444.8017578125	1876.19580078125	157.498153686523	0.800518333911896	0.94768214225769	1	162.028167724609	23008
True	False	False	False	False	-2440.85498046875	1788.73779296875	361.580261230469	0.843297481536865	0.956173181533813	1	166.720855712891	54351
True	False	False	False	False	-2439.02856445313	1610.10412597656	163.043869018555	0.74487966299057	0.946016192436218	0.629814207553864	149.33332824707	21952
True	False	False	False	False	-2438.029296875	1704.35363769531	124.223899841309	0.801697075366974	0.954105138778687	1	145.732147216797	16322
True	False	False	False	False	-2432.50830078125	1944.39685058594	43.256534576416	0.730620563030243	0.944926857948303	0.582162261009216	79.8974380493164	3116
True	False	False	False	False	-2433.7763671875	1958.84631347656	13.3097038269043	0.532480955123901	0.907571315765381	0.275940030813217	103.666664123535	1244
True	False	False	False	False	-2424.76611328125	263.883117675781	160.825576782227	0.770576000213623	0.932729661464691	0.758433282375336	157.317245483398	22811
True	False	False	False	False	-2420.7763671875	281.722137451172	100.931915283203	0.847731947898865	0.969454169273376	1	145.560440063477	13246
True	False	False	False	False	-2424.22729492188	1197.640625	161.934722900391	0.840252459049225	0.969475090503693	1	143.41096496582	20938
True	False	False	False	False	-2423.94897460938	1915.18469238281	137.533599853516	0.731873750686646	0.92630934715271	0.585974395275116	157.241928100586	19498
True	False	False	False	False	-2411.49267578125	1404.67578125	201.863830566406	0.790192663669586	0.946536183357239	1	147.175827026367	26786
True	False	False	False	False	-2408.24609375	1619.693359375	120.896469116211	0.829846799373627	0.969281733036041	1	145.146789550781	15821
True	False	False	False	False	-2409.37963867188	1751.55334472656	160.825576782227	0.789482295513153	0.937678217887878	1	151.689651489258	21995
True	False	False	False	False	-2406.67211914063	1729.15026855469	41.0382537841797	0.814018249511719	0.953058242797852	1	57.9459457397461	2144
True	False	False	False	False	-2402.79541015625	1360.57092285156	118.678184509277	0.748469054698944	0.929360508918762	0.643601417541504	136.420562744141	14597
True	False	False	False	False	-2406.30200195313	1861.29309082031	196.318130493164	0.828973293304443	0.961211442947388	1	166.33332824707	29441
True	False	False	False	False	-2404.43383789063	1685.12561035156	180.790130615234	0.799145638942719	0.943892478942871	1	153.987731933594	25100
True	False	False	False	False	-2398.322265625	1791.66540527344	108.695907592773	0.78705221414566	0.953055143356323	1	161.663269042969	15843
True	False	False	False	False	-2398.93286132813	1815.48522949219	197.427261352539	0.775721430778503	0.943146646022797	0.800181686878204	167.932586669922	29892
True	False	False	False	False	-2397.16528320313	1932.181640625	42.1473922729492	0.711886703968048	0.936613917350769	0.531466901302338	49.0789489746094	1865
True	False	False	False	False	-2393.01025390625	700.10595703125	245.120376586914	0.801333367824554	0.948141098022461	1	151.321273803711	33442
True	False	False	False	False	-2393.927734375	1715.17236328125	161.934722900391	0.823068141937256	0.955466866493225	1	155.376708984375	22685
True	False	False	False	False	-2393.00512695313	1644.73132324219	136.424453735352	0.756108999252319	0.928162455558777	0.676289081573486	145.024383544922	17838
True	False	False	False	False	-2389.77661132813	1779.81420898438	109.805053710938	0.741141617298126	0.927589476108551	0.616318583488464	157.50505065918	15593
True	False	False	False	False	-2377.43530273438	1736.67004394531	42.1473922729492	0.796495378017426	0.954181313514709	1	50.2631568908691	1910
True	False	False	False	False	-2383.72900390625	1822.30480957031	130.878753662109	0.825414478778839	0.959779739379883	1	166.118637084961	19602
True	False	False	False	False	-2368.3876953125	1689.595703125	232.919815063477	0.865651845932007	0.963556706905365	1	158.209518432617	33224
True	False	False	False	False	-2356.2216796875	1918.67749023438	35.4925422668457	0.652321100234985	0.958406388759613	0.416802197694778	66.5625	2130
True	False	False	False	False	-2352.35424804688	1629.85803222656	186.335845947266	0.797351360321045	0.946528911590576	1	151.827377319336	25507
True	False	False	False	False	-2354.708984375	1907.23547363281	190.772415161133	0.798061788082123	0.944971799850464	1	171.674423217773	29528
True	False	False	False	False	-2354.42700195313	1849.72705078125	198.536407470703	0.857628107070923	0.975121140480042	1	165.692733764648	29659
True	False	False	False	False	-2349.45678710938	1790.04577636719	145.297592163086	0.679700970649719	0.964829623699188	0.463219910860062	147.206100463867	19284
True	False	False	False	False	-2343.56176757813	1947.2373046875	9.98227787017822	0.754574596881866	0.933233201503754	0.669301986694336	42.2222213745117	380
True	False	False	False	False	-2340.95922851563	1692.42358398438	15.5279874801636	0.717676758766174	0.938069105148315	0.546022891998291	42.4285697937012	594
True	False	False	False	False	-2337.78344726563	1184.41333007813	165.262145996094	0.870252311229706	0.969249248504639	1	143.892623901367	21440
True	False	False	False	False	-2338.54028320313	1743.98498535156	241.792938232422	0.816004395484924	0.9456986784935	1	162.302749633789	35382
True	False	False	False	False	-2331.3212890625	1792.86389160156	104.259346008301	0.745750606060028	0.927042365074158	0.63308048248291	149.031921386719	14009
True	False	False	False	False	-2326.421875	1840.51513671875	180.790130615234	0.817964732646942	0.951899349689484	1	167.128829956055	27242
True	False	False	False	False	-2317.4951171875	1872.93811035156	131.987884521484	0.809868931770325	0.951706171035767	1	162.126052856445	19293
True	False	False	False	False	-2304.07202148438	1732.16333007813	23.2919807434082	0.682969212532043	0.928765535354614	0.469364792108536	46.476188659668	976
True	False	False	False	False	-2301.60424804688	1920.4970703125	219.610107421875	0.802025735378265	0.940778970718384	1	176.924240112305	35031
True	False	False	False	False	-2293.7646484375	1828.08178710938	24.401123046875	0.830724716186523	0.955192744731903	1	70.5	1551
True	False	False	False	False	-2291.4599609375	1887.96716308594	164.153015136719	0.805816411972046	0.949896931648254	1	169.202697753906	25042
True	False	False	False	False	-2286.25	1944.95910644531	28.8376903533936	0.681263327598572	0.95572304725647	0.466138988733292	47.8461532592773	1244
True	False	False	False	False	-2282.47290039063	1758.91284179688	126.442184448242	0.784677445888519	0.944848299026489	0.941195964813232	148.973678588867	16983
True	False	False	False	False	-2285.7802734375	1842.75817871094	245.120376586914	0.82437139749527	0.961673855781555	1	173.959274291992	38445
True	False	False	False	False	-2278.388671875	1993.43798828125	143.079315185547	0.74561882019043	0.927842378616333	0.63258308172226	165.930236816406	21405
True	False	False	False	False	-2277.89501953125	1354.62414550781	107.586769104004	0.802616775035858	0.957874178886414	1	136.041244506836	13196
True	False	False	False	False	-2262.74072265625	1959.77734375	46.5839614868164	0.752402067184448	0.951893091201782	0.659794867038727	53.3571434020996	2241
True	False	False	False	False	-2254.892578125	1881.3603515625	184.117568969727	0.77745521068573	0.929696202278137	0.817248582839966	171.542175292969	28476
True	False	False	False	False	-2255.82934570313	1933.2666015625	176.353576660156	0.747569143772125	0.924866139888763	0.640061855316162	188.622634887695	29991
True	False	False	False	False	-2251.603515625	1557.78698730469	11.0914192199707	0.763594925403595	0.936281979084015	0.714360892772675	37.5999984741211	376
True	False	False	False	False	-2249.69213867188	1810.50048828125	167.480438232422	0.822150528430939	0.962659299373627	1	166.847686767578	25194
True	False	False	False	False	-2243.9521484375	1774.20764160156	210.736968994141	0.824926435947418	0.961426556110382	1	166.247375488281	31587
True	False	False	False	False	-2245.58471679688	1854.93542480469	109.805053710938	0.795083343982697	0.954649329185486	1	164.525253295898	16288
True	False	False	False	False	-2241.00439453125	1913.43737792969	36.6016845703125	0.820213973522186	0.963647246360779	1	52.0909080505371	1719
True	False	False	False	False	-2238.28637695313	2008.37487792969	17.7462711334229	0.552815020084381	0.925207853317261	0.295184105634689	50.25	804
True	False	False	False	False	-2234.8046875	1845.99816894531	110.914192199707	0.837840735912323	0.959238529205322	1	162.990005493164	16299
True	False	False	False	False	-2229.73217773438	1578.4384765625	19.9645557403564	0.679683864116669	0.93504536151886	0.463188141584396	43.0555572509766	775
True	False	False	False	False	-2232.9189453125	1962.62097167969	124.223899841309	0.814991533756256	0.951580166816711	1	176.241073608398	19739
True	False	False	False	False	-2229.0634765625	1863.0986328125	25.5102653503418	0.748013913631439	0.942926585674286	0.641803920269012	48.6086959838867	1118
True	False	False	False	False	-2222.86767578125	1555.9462890625	175.244430541992	0.84810471534729	0.961560010910034	1	153.601272583008	24269
True	False	False	False	False	-2218.4912109375	1595.79565429688	108.695907592773	0.746100842952728	0.919380962848663	0.634407699108124	149.438781738281	14645
True	False	False	False	False	-2209.44873046875	1930.05810546875	222.937530517578	0.80423766374588	0.94116336107254	1	197.527359008789	39703
True	False	False	False	False	-2207.34155273438	926.629577636719	147.515884399414	0.683323383331299	0.90343314409256	0.470039635896683	139.413528442383	18542
True	False	False	False	False	-2202.88940429688	1605.88391113281	116.459907531738	0.81883841753006	0.953666865825653	1	147.866668701172	15526
True	False	False	False	False	-2200.0087890625	1626.02526855469	130.878753662109	0.772971868515015	0.957602500915527	0.776539385318756	141.177963256836	16659
True	False	False	False	False	-2199.4794921875	1504.02380371094	204.082122802734	0.751853168010712	0.919393658638	0.657459616661072	152.989135742188	28150
True	False	False	False	False	-2193.029296875	1824.68481445313	115.350761413574	0.860537588596344	0.96959388256073	1	158.201919555664	16453
True	False	False	False	False	-2194.53051757813	1879.73962402344	190.772415161133	0.773247897624969	0.936496794223785	0.778759181499481	176.843017578125	30417
True	False	False	False	False	-2175.45654296875	1946.31799316406	143.079315185547	0.764712512493134	0.939737677574158	0.720741987228394	188.255813598633	24285
True	False	False	False	False	-2167.45141601563	1864.70886230469	113.132476806641	0.81917679309845	0.955235242843628	1	161.284317016602	16451
True	False	False	False	False	-2163.95581054688	1900.3095703125	116.459907531738	0.833019316196442	0.967985987663269	1	161.485717773438	16956
True	False	False	False	False	-2157.2451171875	1120.7822265625	11.0914192199707	0.763594925403595	0.936281979084015	0.714360892772675	35.5	355
True	False	False	False	False	-2145.94604492188	1914.11047363281	129.769607543945	0.669275224208832	0.890201091766357	0.444548457860947	167.974365234375	19653
True	False	False	False	False	-2153.69140625	1998.52038574219	21.0736961364746	0.765837788581848	0.936461865901947	0.727394282817841	47.5263175964355	903
True	False	False	False	False	-2143.36279296875	1348.00659179688	139.751892089844	0.774550676345825	0.958928644657135	0.789673984050751	148.341262817383	18691
True	False	False	False	False	-2143.64721679688	1515.69555664063	167.480438232422	0.83051860332489	0.968839824199677	1	153.841064453125	23230
True	False	False	False	False	-2138.29321289063	1846.56787109375	120.896469116211	0.839848577976227	0.96468061208725	1	159.366973876953	17371
True	False	False	False	False	-2133.9716796875	1880.09838867188	165.262145996094	0.848681271076202	0.966391563415527	1	177.751678466797	26485
True	False	False	False	False	-2130.06201171875	1940.94091796875	9.98227787017822	0.687235474586487	0.9244145154953	0.47761595249176	55.5555572509766	500
True	False	False	False	False	-2122.63232421875	1977.0517578125	140.861022949219	0.810112833976746	0.949814915657043	1	174.425201416016	22152
True	False	False	False	False	-2125.72607421875	2016.07202148438	135.315322875977	0.887758672237396	0.980330288410187	1	177.975402832031	21713
True	False	False	False	False	-2121.8701171875	1954.60913085938	122.005615234375	0.769454181194305	0.942367196083069	0.750577867031097	183.254547119141	20158
True	False	False	False	False	-2116.1416015625	1905.29919433594	107.586769104004	0.697669982910156	0.904938161373138	0.499009877443314	167.865982055664	16283
True	False	False	False	False	-2115.01147460938	1927.61901855469	59.8936653137207	0.822233557701111	0.960947930812836	1	54.7407417297363	2956
True	False	False	False	False	-2103.22705078125	520.610717773438	174.135284423828	0.834347784519196	0.964943110942841	1	169.28662109375	26578
True	False	False	False	False	-2096.12060546875	1970.9755859375	128.660461425781	0.759870648384094	0.926753520965576	0.694506108760834	175.853454589844	20399
True	False	False	False	False	-2095.63012695313	1993.49694824219	114.241622924805	0.817152261734009	0.958751022815704	1	181.864074707031	18732
True	False	False	False	False	-2072.771484375	1937.84826660156	119.787330627441	0.75546407699585	0.924309551715851	0.673323512077332	182.101852416992	19667
True	False	False	False	False	-2065.7587890625	1988.52709960938	117.569046020508	0.826636910438538	0.964467108249664	1	178.396224975586	18910
True	False	False	False	False	-2057.24462890625	1613.44165039063	186.335845947266	0.558975517749786	0.959874749183655	0.301298230886459	124.553573608398	20925
True	False	False	False	False	-2056.84423828125	1965.54614257813	118.678184509277	0.834435343742371	0.960674583911896	1	177.579437255859	19001
True	False	False	False	False	-2036.93774414063	2007.26318359375	13.3097038269043	0.66390061378479	0.925560414791107	0.435427129268646	44.1666679382324	530
True	False	False	False	False	-2032.07653808594	1954.74987792969	14.4188451766968	0.805326879024506	0.942608833312988	1	42.8461532592773	557
True	False	False	False	False	-2030.05932617188	1235.02734375	168.589569091797	0.865768790245056	0.969632744789124	1	164.151321411133	24951
True	False	False	False	False	-2023.33996582031	1505.74450683594	194.099838256836	0.866261959075928	0.973460555076599	1	168.10285949707	29418
True	False	False	False	False	-2000.92297363281	1710.25183105469	177.462707519531	0.784437417984009	0.964566469192505	0.932413876056671	176.943756103516	28311
True	False	False	False	False	-1999.27807617188	1347.79760742188	265.084930419922	0.786402702331543	0.941092133522034	1	178.65690612793	42699
True	False	False	False	False	-1981.7509765625	1558.92797851563	127.551322937012	0.827134490013123	0.960724711418152	1	152.547821044922	17543
True	False	False	False	False	-1950.63305664063	1359.51892089844	287.267761230469	0.823420941829681	0.953446567058563	1	170.308883666992	44110
True	False	False	False	False	-1955.20495605469	1769.24182128906	120.896469116211	0.7624591588974	0.929389238357544	0.708087503910065	156.422012329102	17050
True	False	False	False	False	-1948.45227050781	2016.61633300781	131.987884521484	0.779522478580475	0.939312398433685	0.840783715248108	162.504196166992	19338
True	False	False	False	False	-1941.96826171875	1742.36022949219	115.350761413574	0.78787750005722	0.934664011001587	1	151.913467407227	15799
True	False	False	False	False	-1922.28515625	1159.94677734375	133.097030639648	0.816674590110779	0.951706171035767	1	149.5	17940
True	False	False	False	False	-2351.61840820313	2019.35192871094	133.097030639648	0.757159888744354	0.929526269435883	0.681215405464172	156.066665649414	18728
True	False	False	False	False	-2335.169921875	2059.56323242188	2167.26342773438	0.0815007165074348	0.950802505016327	0.0273826867341995	114.321388244629	223384
True	False	False	False	False	-2251.73803710938	2056.83813476563	133.097030639648	0.786073088645935	0.937181234359741	1	157.25	18870
True	False	False	False	False	-2215.97802734375	2151.97241210938	189.663269042969	0.751996099948883	0.952690064907074	0.65806519985199	129.33332824707	22116
True	False	False	False	False	-2200.6640625	2068.03271484375	205.191253662109	0.796021342277527	0.948658525943756	1	187.540542602539	34695
True	False	False	False	False	-2197.89672851563	2086.912109375	188.554138183594	0.778482019901276	0.941664695739746	0.828421533107758	185.635299682617	31558
True	False	False	False	False	-2175.61499023438	2039.14953613281	135.315322875977	0.778218626976013	0.931150257587433	0.825467169284821	174.385238647461	21275
True	False	False	False	False	-2183.63671875	2133.49340820313	123.114753723145	0.865629196166992	0.975844740867615	1	168.234237670898	18674
True	False	False	False	False	-2173.8916015625	2153.21313476563	126.442184448242	0.746769428253174	0.93226557970047	0.63696414232254	163.719299316406	18664
True	False	False	False	False	-2162.96801757813	2205.9365234375	928.351806640625	0.154835775494576	0.908772170543671	0.0548396036028862	121.562721252441	101748
True	False	False	False	False	-2157.03759765625	2023.40173339844	122.005615234375	0.694063246250153	0.908136963844299	0.491407632827759	173.509094238281	19086
True	False	False	False	False	-2153.5205078125	2061.52490234375	173.026138305664	0.790484547615051	0.949681401252747	1	185.756408691406	28978
True	False	False	False	False	-2152.04907226563	2123.04443359375	17.7462711334229	0.762108087539673	0.940302610397339	0.706189274787903	52.6875	843
True	False	False	False	False	-2145.79443359375	2098.2607421875	216.282684326172	0.73606413602829	0.942263662815094	0.599197506904602	186.32307434082	36333
True	False	False	False	False	-2134.12329101563	2074.009765625	37.7108268737793	0.625182271003723	0.917160093784332	0.377736806869507	53.4411773681641	1817
True	False	False	False	False	-2131.35815429688	2178.88891601563	120.896469116211	0.850032269954681	0.968259692192078	1	165.238525390625	18011
True	False	False	False	False	-2126.16528320313	2117.79541015625	123.114753723145	0.798364579677582	0.957707405090332	1	167.396392822266	18581
True	False	False	False	False	-2124.62573242188	2061.00561523438	44.3656768798828	0.716573357582092	0.947131156921387	0.543180823326111	56.7999992370605	2272
True	False	False	False	False	-2120.54345703125	2042.39794921875	126.442184448242	0.797434329986572	0.940164923667908	1	177.631576538086	20250
True	False	False	False	False	-2118.96118164063	2162.5830078125	122.005615234375	0.823490679264069	0.952397286891937	1	171.045455932617	18815
True	False	False	False	False	-2098.55395507813	2078.63037109375	19.9645557403564	0.798721373081207	0.951427280902863	1	46.7222213745117	841
True	False	False	False	False	-2102.80419921875	2232.34765625	80.9673614501953	0.786957621574402	0.95637571811676	1	86.7534255981445	6333
True	False	False	False	False	-2097.841796875	2140.68920898438	154.17073059082	0.811846137046814	0.961325526237488	1	184.014389038086	25578
True	False	False	False	False	-2092.60546875	2249.6669921875	122.005615234375	0.769454181194305	0.946900010108948	0.750577867031097	151.981811523438	16718
True	False	False	False	False	-2085.58129882813	2038.87182617188	137.533599853516	0.812275528907776	0.951995432376862	1	174.669357299805	21659
True	False	False	False	False	-2074.22436523438	2142.69921875	133.097030639648	0.700874388217926	0.91548889875412	0.505963504314423	180.375	21645
True	False	False	False	False	-2083.55639648438	2265.78686523438	65.4393768310547	0.692189514636993	0.920582890510559	0.487547129392624	126.864410400391	7485
True	False	False	False	False	-2064.95141601563	2269.35009765625	139.751892089844	0.766303777694702	0.954411387443542	0.730220139026642	161.714279174805	20376
True	False	False	False	False	-2052.4248046875	2028.27600097656	139.751892089844	0.803734004497528	0.946291148662567	1	172.595245361328	21747
True	False	False	False	False	-2047.00732421875	2292.0263671875	246.229507446289	0.444131225347519	0.930204629898071	0.205416768789291	126.882881164551	28168
True	False	False	False	False	-2026.60559082031	2195.63012695313	163.043869018555	0.80851811170578	0.95339959859848	1	195.979598999023	28809
True	False	False	False	False	-2016.24157714844	2302.65014648438	156.389007568359	0.794880867004395	0.948261201381683	1	180.056732177734	25388
True	False	False	False	False	-2004.75122070313	2068.5107421875	190.772415161133	0.835244953632355	0.955675423145294	1	196.819763183594	33853
True	False	False	False	False	-1997.44079589844	2024.21472167969	160.825576782227	0.838098645210266	0.954907357692719	1	186.468963623047	27038
True	False	False	False	False	-1991.962890625	2330.96899414063	350.488861083984	0.378198772668839	0.953230559825897	0.16276142001152	127.94303894043	40430
True	False	False	False	False	-1988.11437988281	2170.87646484375	139.751892089844	0.746928453445435	0.915634870529175	0.637576758861542	170.674606323242	21505
True	False	False	False	False	-1978.05163574219	2243.3408203125	38.8199691772461	0.770017266273499	0.946688234806061	0.754476308822632	57.1428565979004	2000
True	False	False	False	False	-1978.04040527344	2263.61987304688	244.01123046875	0.811023235321045	0.940254867076874	1	183.881820678711	40454
True	False	False	False	False	-1967.04296875	2047.25573730469	125.333038330078	0.769035220146179	0.937437653541565	0.747732698917389	164.964599609375	18641
True	False	False	False	False	-1959.36975097656	2185.43676757813	131.987884521484	0.750850260257721	0.930111527442932	0.653257846832275	162.655456542969	19356
True	False	False	False	False	-1955.80773925781	2225.42724609375	123.114753723145	0.776449203491211	0.93149334192276	0.80710357427597	160.360366821289	17800
True	False	False	False	False	-1953.68811035156	2339.90649414063	205.191253662109	0.81051242351532	0.947471380233765	1	180.221618652344	33341
True	False	False	False	False	-1949.63952636719	2104.6572265625	133.097030639648	0.711360454559326	0.9090216755867	0.530186176300049	163.133331298828	19576
True	False	False	False	False	-1938.2958984375	2269.78979492188	140.861022949219	0.78069794178009	0.946762561798096	0.856390178203583	157.622039794922	20018
True	False	False	False	False	-1925.11462402344	2374.80932617188	324.978576660156	0.220586851239204	0.935651540756226	0.0822386145591736	96.8703079223633	28383
True	False	False	False	False	-1923.75439453125	2043.87670898438	130.878753662109	0.733221530914307	0.914168059825897	0.590145409107208	159.635589599609	18837
True	False	False	False	False	-1920.81262207031	2291.93774414063	26.6194076538086	0.718682765960693	0.945234656333923	0.54864364862442	46.7083320617676	1121
True	False	False	False	False	-1913.38708496094	2131.24755859375	144.188446044922	0.820256590843201	0.959802567958832	1	160.938461303711	20922
True	False	False	False	False	-1914.04943847656	2209.03002929688	133.097030639648	0.863096833229065	0.971651375293732	1	158.383331298828	19006
True	False	False	False	False	-1912.20422363281	2343.00341796875	201.863830566406	0.793153405189514	0.939747631549835	1	168.47802734375	30663
True	False	False	False	False	-459.063232421875	-3519.94946289063	316.10546875	0.167593210935593	0.943595230579376	0.0599325895309448	91.0385971069336	25946
True	False	False	False	False	-589.080688476563	-3505.05786132813	552.352661132813	0.129604622721672	0.955725252628326	0.0450556725263596	97.2068252563477	48409
True	False	False	False	False	-649.9765625	-3487.46215820313	92.0587844848633	0.739471137523651	0.938283324241638	0.610541462898254	159.891571044922	13271
True	False	False	False	False	-527.967590332031	-3488.83154296875	31.0559749603271	0.750200152397156	0.934137880802155	0.650578022003174	56.0357131958008	1569
True	False	False	False	False	-712.911254882813	-3485.75952148438	187.44499206543	0.320075243711472	0.952640116214752	0.130122825503349	102.520713806152	17326
True	False	False	False	False	-682.103271484375	-3481.37817382813	94.2770690917969	0.781477868556976	0.943868517875671	0.868022978305817	186.29411315918	15835
True	False	False	False	False	-871.161071777344	-3453.51513671875	57.6753807067871	0.363741964101791	0.892402529716492	0.154258787631989	109.115386962891	5674
True	False	False	False	False	-847.938903808594	-3452.34204101563	118.678184509277	0.728201508522034	0.939678430557251	0.574975252151489	118.495330810547	12679
True	False	False	False	False	-924.918823242188	-3441.47021484375	288.376892089844	0.286608040332794	0.954967260360718	0.113016448915005	108.876922607422	28308
True	False	False	False	False	-978.526611328125	-3428.396484375	45.4748191833496	0.661913216114044	0.957528114318848	0.432134091854095	113.780487060547	4665
True	False	False	False	False	-958.449035644531	-3425.55517578125	139.751892089844	0.65375816822052	0.918533861637115	0.419042497873306	153.523803710938	19344
True	False	False	False	False	-1034.32275390625	-3398.2109375	208.518692016602	0.752222299575806	0.94593733549118	0.659027099609375	196.75	36989
True	False	False	False	False	-1087.41906738281	-3397.79711914063	539.04296875	0.165037482976913	0.93457555770874	0.0589041672646999	114.37036895752	55584
True	False	False	False	False	-1158.99890136719	-3375.24462890625	211.846115112305	0.372376531362534	0.950052738189697	0.159304201602936	115.675392150879	22094
True	False	False	False	False	-1181.53759765625	-3359.14990234375	112.023338317871	0.747237205505371	0.938535392284393	0.638770759105682	135.396041870117	13675
True	False	False	False	False	-1135.63854980469	-3359.39184570313	16.6371288299561	0.793338239192963	0.946970880031586	1	81.8666687011719	1228
True	False	False	False	False	-1224.18249511719	-3353.3837890625	421.473937988281	0.21159565448761	0.935668587684631	0.0783156752586365	115.718421936035	43973
True	False	False	False	False	-1282.6015625	-3332.234375	165.262145996094	0.34796267747879	0.942043721675873	0.14528015255928	117.617446899414	17525
True	False	False	False	False	-1301.65234375	-3313.30297851563	120.896469116211	0.825756251811981	0.958071231842041	1	183.944961547852	20050
True	False	False	False	False	-1356.83032226563	-3303.1494140625	559.007568359375	0.169435933232307	0.931216180324554	0.0606766641139984	114.422622680664	57669
True	False	False	False	False	-1440.3515625	-3259.70556640625	76.5307922363281	0.809509754180908	0.956417441368103	1	96.6666641235352	6670
True	False	False	False	False	-1473.77612304688	-3253.58911132813	349.379699707031	0.25894358754158	0.937294006347656	0.099674366414547	115.263488769531	36308
True	False	False	False	False	-1537.24560546875	-3224.58178710938	46.5839614868164	0.639514982700348	0.945958971977234	0.397643029689789	115.904762268066	4868
True	False	False	False	False	-1561.89038085938	-3212.2509765625	93.1679229736328	0.431572645902634	0.939628660678864	0.196747422218323	115.166664123535	9674
True	False	False	False	False	-1588.32885742188	-3199.82421875	37.7108268737793	0.698736667633057	0.952080726623535	0.501303195953369	114.35294342041	3888
True	False	False	False	False	-1596.38854980469	-3185.220703125	85.4039306640625	0.689701855182648	0.910252153873444	0.482511550188065	133.662338256836	10292
True	False	False	False	False	-1667.26159667969	-3148.3955078125	79.8582229614258	0.776177406311035	0.951916694641113	0.804480254650116	124.611114501953	8972
True	False	False	False	False	-1724.06384277344	-3124.546875	206.300399780273	0.363538086414337	0.883804023265839	0.154140800237656	103.74193572998	19296
True	False	False	False	False	-1817.15539550781	-3072.24267578125	140.861022949219	0.45672208070755	0.944965183734894	0.214400663971901	104.929130554199	13326
True	False	False	False	False	-1830.92041015625	-3054.93676757813	72.0942230224609	0.579103887081146	0.857239007949829	0.322309136390686	143.70768737793	9341
True	False	False	False	False	-1874.90209960938	-3028.890625	83.1856460571289	0.680576622486115	0.922051966190338	0.464851796627045	94	7050
True	False	False	False	False	-1890.81555175781	-3027.04541015625	58.7845230102539	0.392114579677582	0.90794438123703	0.17121197283268	103.584907531738	5490
True	False	False	False	False	-1862.95910644531	-2982.15356445313	22.1828384399414	0.755204319953918	0.946847438812256	0.672140836715698	50.4000015258789	1008
True	False	False	False	False	-1888.86779785156	-2929.572265625	147.515884399414	0.80531108379364	0.968690097332001	1	169.488723754883	22542
True	False	False	False	False	-1856.19750976563	-3048.86376953125	174.135284423828	0.38486459851265	0.948548018932343	0.166775748133659	103.031845092773	16176
True	False	False	False	False	-1823.92687988281	-2993.9150390625	45.4748191833496	0.690609216690063	0.937587141990662	0.484336644411087	58.2439041137695	2388
True	False	False	False	False	-1836.35876464844	-2971.21459960938	126.442184448242	0.819941997528076	0.968009173870087	1	172.885971069336	19709
True	False	False	False	False	-1802.5322265625	-2990.71166992188	119.787330627441	0.75546407699585	0.935085237026215	0.673323512077332	178.092590332031	19234
True	False	False	False	False	-1802.15173339844	-2938.857421875	137.533599853516	0.821350634098053	0.965804636478424	1	177.233871459961	21977
True	False	False	False	False	-1788.28967285156	-3070.6298828125	105.36848449707	0.806016862392426	0.9516721367836	1	179.694732666016	17071
True	False	False	False	False	-1781.90368652344	-3056.64086914063	97.6044921875	0.819784700870514	0.963592112064362	1	176.125	15499
True	False	False	False	False	-1779.59155273438	-2971.23828125	128.660461425781	0.844098389148712	0.969339847564697	1	170.086212158203	19730
True	False	False	False	False	-1779.20056152344	-3095.35327148438	235.138092041016	0.21601240336895	0.933208882808685	0.0802353173494339	107.693397521973	22831
True	False	False	False	False	-1745.42785644531	-3104.97583007813	77.6399383544922	0.729374051094055	0.920772731304169	0.578431367874146	143.228576660156	10026
True	False	False	False	False	-1740.27136230469	-3076.74462890625	17.7462711334229	0.689935445785522	0.934281527996063	0.482980132102966	50.0625	801
True	False	False	False	False	-1764.64599609375	-3016.28125	56.5662384033203	0.745827674865723	0.956534862518311	0.633371949195862	58.3333320617676	2975
True	False	False	False	False	-1767.1181640625	-2920.39184570313	118.678184509277	0.778608024120331	0.935308575630188	0.829857766628265	164.140182495117	17563
True	False	False	False	False	-1772.45690917969	-2883.46948242188	141.970169067383	0.816491663455963	0.956058979034424	1	174.4140625	22325
True	False	False	False	False	-1745.49084472656	-3000.30517578125	9.98227787017822	0.687235474586487	0.9244145154953	0.47761595249176	78.2222213745117	704
True	False	False	False	False	-1742.9501953125	-2960.6083984375	127.551322937012	0.86092209815979	0.972617328166962	1	167.356521606445	19246
True	False	False	False	False	-1734.82897949219	-3014.27514648438	302.795745849609	0.667348265647888	0.904674530029297	0.44124111533165	184.586074829102	50392
True	False	False	False	False	-1717.703125	-3104.3740234375	11.0914192199707	0.763594925403595	0.936281979084015	0.714360892772675	54.0999984741211	541
True	False	False	False	False	-1715.78784179688	-3075.68798828125	126.442184448242	0.784677445888519	0.937722265720367	0.941195964813232	175.429824829102	19999
True	False	False	False	False	-1714.25268554688	-3031.54248046875	16.6371288299561	0.76893937587738	0.947792708873749	0.747088372707367	57.4000015258789	861
True	False	False	False	False	-1709.47338867188	-3058.18310546875	120.896469116211	0.875394761562347	0.971638321876526	1	172.440368652344	18796
True	False	False	False	False	-1705.6669921875	-2892.53955078125	196.318130493164	0.803080379962921	0.954782247543335	1	179.706207275391	31808
True	False	False	False	False	-1698.4345703125	-3141.91357421875	29.9468326568604	0.554879128932953	0.943373918533325	0.297217160463333	112.888885498047	3048
True	False	False	False	False	-1681.09411621094	-3139.46630859375	89.8404998779297	0.81622189283371	0.951642870903015	1	164.629623413086	13335
True	False	False	False	False	-1697.2783203125	-3128.84155273438	46.5839614868164	0.707453370094299	0.95430850982666	0.520880579948425	82.5476226806641	3467
True	False	False	False	False	-1685.10241699219	-3005.88916015625	23.2919807434082	0.580913007259369	0.947363257408142	0.32428103685379	49.523811340332	1040
True	False	False	False	False	-1686.08837890625	-2925.57836914063	169.698715209961	0.81309050321579	0.964943110942841	1	177.052291870117	27089
True	False	False	False	False	-1683.88720703125	-2973.40576171875	138.64274597168	0.806145071983337	0.950967609882355	1	174.279998779297	21785
True	False	False	False	False	-1666.79577636719	-2883.23510742188	118.678184509277	0.748469054698944	0.924309551715851	0.643601417541504	169.130844116211	18097
True	False	False	False	False	-1664.02465820313	-3117.23779296875	14.4188451766968	0.666414141654968	0.928345501422882	0.43965283036232	64.7692337036133	842
True	False	False	False	False	-1658.43103027344	-2980.05712890625	140.861022949219	0.760854780673981	0.939924478530884	0.699559509754181	172.551177978516	21914
True	False	False	False	False	-1653.67407226563	-3129.64868164063	127.551322937012	0.836821675300598	0.969339847564697	1	170.417388916016	19598
True	False	False	False	False	-1650.70825195313	-2929.56518554688	112.023338317871	0.787644565105438	0.952095925807953	1	161.564361572266	16318
True	False	False	False	False	-1641.17602539063	-3171.51440429688	242.902084350586	0.223144888877869	0.908640384674072	0.0833656638860703	111.95433807373	24518
True	False	False	False	False	-1572.35546875	-3179.666015625	14.4188451766968	0.742955923080444	0.94487601518631	0.622766435146332	62.6923065185547	815
True	False	False	False	False	-1627.26928710938	-3005.74487304688	129.769607543945	0.818419456481934	0.963371574878693	1	166.803421020508	19516
True	False	False	False	False	-1627.53942871094	-2956.69750976563	17.7462711334229	0.762108087539673	0.940302610397339	0.706189274787903	50.0625	801
True	False	False	False	False	-1608.02319335938	-3172.62084960938	23.2919807434082	0.772283971309662	0.955780923366547	0.771135985851288	78.1904754638672	1642
True	False	False	False	False	-1593.62243652344	-3155.04663085938	118.678184509277	0.682536005973816	0.91168075799942	0.468541741371155	176.383178710938	18873
True	False	False	False	False	-1590.42553710938	-3134.5029296875	105.36848449707	0.711196482181549	0.903016030788422	0.529788494110107	171.947372436523	16335
True	False	False	False	False	-1607.67407226563	-3097.81323242188	147.515884399414	0.696933448314667	0.957064986228943	0.49743863940239	170.827072143555	22720
True	False	False	False	False	-1607.17895507813	-3118.76684570313	18.8554134368896	0.641923666000366	0.91473662853241	0.401141285896301	55.764705657959	948
True	False	False	False	False	-1572.24987792969	-3059.25366210938	119.787330627441	0.818180501461029	0.950595259666443	1	168.981475830078	18250
True	False	False	False	False	-1592.18029785156	-2974.13793945313	174.135284423828	0.822695910930634	0.955802142620087	1	175.242034912109	27513
True	False	False	False	False	-1570.25415039063	-3136.55126953125	110.914192199707	0.837840735912323	0.955307483673096	1	176.300003051758	17630
True	False	False	False	False	-1568.56677246094	-3196.00317382813	62.1119499206543	0.745300650596619	0.956483066082001	0.631386935710907	90.1071395874023	5046
True	False	False	False	False	-1559.68786621094	-3159.47265625	120.896469116211	0.816004395484924	0.952397286891937	1	175.614685058594	19142
True	False	False	False	False	-1559.74682617188	-2985.08911132813	167.480438232422	0.851255416870117	0.971677720546722	1	176.033111572266	26581
True	False	False	False	False	-1556.52307128906	-3106.50317382813	161.934722900391	0.803017973899841	0.951508343219757	1	177.16438293457	25866
True	False	False	False	False	-1543.24487304688	-3210.69409179688	77.6399383544922	0.781193256378174	0.957493424415588	0.863637804985046	121.542854309082	8508
True	False	False	False	False	-1531.54943847656	-3149.046875	118.678184509277	0.834435343742371	0.961251974105835	1	177.158874511719	18956
True	False	False	False	False	-1534.19421386719	-3066.66430664063	18.8554134368896	0.733056426048279	0.934281527996063	0.589630365371704	55.235294342041	939
True	False	False	False	False	-1521.51245117188	-2995.697265625	169.698715209961	0.801735460758209	0.945636332035065	1	176.379089355469	26986
True	False	False	False	False	-1520.51818847656	-3222.05859375	78.7490768432617	0.776393234729767	0.943274319171906	0.80655974149704	163.492950439453	11608
True	False	False	False	False	-1517.15979003906	-3153.9521484375	100.931915283203	0.821323812007904	0.965853691101074	1	180.010986328125	16381
True	False	False	False	False	-1514.61083984375	-3041.21533203125	192.990692138672	0.717254400253296	0.910045087337494	0.544931054115295	175.511489868164	30539
True	False	False	False	False	-1513.28735351563	-3122.98315429688	55.4570960998535	0.557995200157166	0.949198067188263	0.300315916538239	57.8199996948242	2891
True	False	False	False	False	-1511.85607910156	-3237.36743164063	15.5279874801636	0.514855980873108	0.931073546409607	0.260309815406799	118.5	1659
True	False	False	False	False	-1499.560546875	-3229.67602539063	93.1679229736328	0.772283971309662	0.948065996170044	0.771135985851288	105.630950927734	8873
True	False	False	False	False	-1475.21118164063	-3216.38403320313	115.350761413574	0.778573036193848	0.934383630752563	0.82945716381073	174.634613037109	18162
True	False	False	False	False	-1507.50305175781	-3201.27587890625	23.2919807434082	0.707453370094299	0.949795067310333	0.520880579948425	57.5714302062988	1209
True	False	False	False	False	-1490.32897949219	-3137.56787109375	114.241622924805	0.728809475898743	0.920811176300049	0.576760947704315	170.495147705078	17561
True	False	False	False	False	-1500.64233398438	-3084.17553710938	157.498153686523	0.744094371795654	0.951465725898743	0.626910030841827	179.042251586914	25424
True	False	False	False	False	-1496.26733398438	-3025.73095703125	167.480438232422	0.783472120761871	0.937905251979828	0.905631244182587	179.258285522461	27068
True	False	False	False	False	-1458.6025390625	-3021.3583984375	9.98227787017822	0.687235474586487	0.9244145154953	0.47761595249176	59.2222213745117	533
True	False	False	False	False	-1478.63244628906	-2994.970703125	171.917007446289	0.785417377948761	0.959653615951538	1	179.361297607422	27801
True	False	False	False	False	-1455.96838378906	-3122.96118164063	103.150199890137	0.866363406181335	0.969454169273376	1	168.268814086914	15649
True	False	False	False	False	-1455.51538085938	-3189.09887695313	24.401123046875	0.779838144779205	0.948501110076904	0.844782948493958	66.5454559326172	1464
True	False	False	False	False	-1454.96325683594	-3146.78637695313	110.914192199707	0.803114473819733	0.955235242843628	1	172.289993286133	17229
True	False	False	False	False	-1446.48376464844	-3034.802734375	117.569046020508	0.807007014751434	0.950443029403687	1	172.122634887695	18245
True	False	False	False	False	-1443.89306640625	-3199.76147460938	109.805053710938	0.85513573884964	0.96260392665863	1	175	17325
True	False	False	False	False	-1438.37353515625	-3109.94262695313	109.805053710938	0.772047638893127	0.944510817527771	0.769319832324982	173.252517700195	17152
True	False	False	False	False	-1443.2822265625	-3083.17163085938	103.150199890137	0.813628137111664	0.962364494800568	1	170.66667175293	15872
True	False	False	False	False	-1431.05383300781	-3228.61669921875	118.678184509277	0.810604751110077	0.947426319122314	1	171.392517089844	18339
True	False	False	False	False	-1430.43103027344	-3167.93823242188	171.917007446289	0.759923756122589	0.923276603221893	0.694775581359863	180.290328979492	27945
True	False	False	False	False	-1429.23120117188	-3018.0205078125	21.0736961364746	0.765837788581848	0.95370626449585	0.727394282817841	51.9473686218262	987
True	False	False	False	False	-1428.17797851563	-3273.74633789063	174.135284423828	0.342101871967316	0.918997764587402	0.142021521925926	116.222930908203	18247
True	False	False	False	False	-1403.40686035156	-3273.71923828125	93.1679229736328	0.695049583911896	0.911452054977417	0.49346387386322	162.952377319336	13688
True	False	False	False	False	-1354.82336425781	-3234.98291015625	177.462707519531	0.688450872898102	0.915004968643188	0.480016618967056	186.106246948242	29777
True	False	False	False	False	-1403.48986816406	-3214.70825195313	298.359191894531	0.691030025482178	0.934344053268433	0.485187530517578	193.126388549805	51951
True	False	False	False	False	-1399.46118164063	-3151.62548828125	16.6371288299561	0.53170782327652	0.937066197395325	0.275234937667847	78.466667175293	1177
True	False	False	False	False	-1398.37170410156	-3139.36767578125	92.0587844848633	0.798473179340363	0.958789765834808	1	178.385543823242	14806
True	False	False	False	False	-1389.2587890625	-3044.41943359375	186.335845947266	0.804924726486206	0.939041435718536	1	178.940475463867	30062
True	False	False	False	False	-1383.2314453125	-3135.27954101563	99.8227767944336	0.86581426858902	0.968959093093872	1	176.33332824707	15870
True	False	False	False	False	-1380.455078125	-3233.25366210938	171.917007446289	0.767260611057281	0.944932281970978	0.736163318157196	184.283874511719	28564
True	False	False	False	False	-1323.74877929688	-3191.10986328125	113.132476806641	0.721733629703522	0.909973502159119	0.556770741939545	175.009811401367	17851
True	False	False	False	False	-1363.40417480469	-3099.66552734375	124.223899841309	0.848483443260193	0.961240172386169	1	173.651779174805	19449
True	False	False	False	False	-1358.26086425781	-3156.87573242188	175.244430541992	0.757012546062469	0.91989266872406	0.680517315864563	179.088607788086	28296
True	False	False	False	False	-1324.8095703125	-3132.75341796875	95.3862075805664	0.71159839630127	0.916060209274292	0.53076446056366	170.813949584961	14690
True	False	False	False	False	-1352.8583984375	-3058.34204101563	204.082122802734	0.569861710071564	0.892767786979675	0.312456339597702	174.896743774414	32181
True	False	False	False	False	-1333.94262695313	-3120.9072265625	25.5102653503418	0.729883551597595	0.935971975326538	0.579949259757996	69.2173919677734	1592
True	False	False	False	False	-1321.78405761719	-3043.8193359375	37.7108268737793	0.679740428924561	0.940591812133789	0.46329328417778	55.470588684082	1886
True	False	False	False	False	-1319.53405761719	-3264.5009765625	120.896469116211	0.771264374256134	0.940469145774841	0.76343834400177	177.853210449219	19386
True	False	False	False	False	-1262.60681152344	-3258.22973632813	128.660461425781	0.713078439235687	0.899738252162933	0.534392535686493	180.896545410156	20984
True	False	False	False	False	-1297.97106933594	-3220.76733398438	119.787330627441	0.842233836650848	0.968259692192078	1	171.731475830078	18547
True	False	False	False	False	-1310.92980957031	-3115.76220703125	157.498153686523	0.829367995262146	0.957953631877899	1	179.626754760742	25507
True	False	False	False	False	-1319.19287109375	-3082.88037109375	102.041061401367	0.830349385738373	0.958314776420593	1	165.271743774414	15205
True	False	False	False	False	-1309.20593261719	-3178.4921875	174.135284423828	0.814603447914124	0.960454761981964	1	184.063690185547	28898
True	False	False	False	False	-1284.9716796875	-3164.46020507813	168.589569091797	0.680744707584381	0.879045367240906	0.465166300535202	179.328948974609	27258
True	False	False	False	False	-1307.4990234375	-3021.69775390625	17.7462711334229	0.820201992988586	0.947792708873749	1	49.0625	785
True	False	False	False	False	-1287.5927734375	-3075.5146484375	225.155807495117	0.463541001081467	0.885878920555115	0.2193952947855	174.75862121582	35476
True	False	False	False	False	-1278.72326660156	-3239.65795898438	112.023338317871	0.787644565105438	0.940037250518799	1	174.910888671875	17666
True	False	False	False	False	-1260.294921875	-3178.9384765625	158.607299804688	0.78651762008667	0.947004020214081	1	180.489517211914	25810
True	False	False	False	False	-1270.197265625	-3039.66772460938	42.1473922729492	0.745215535163879	0.941161274909973	0.631068110466003	54.3421058654785	2065
True	False	False	False	False	-1258.20593261719	-3328.22436523438	110.914192199707	0.803114473819733	0.962346732616425	1	189.639999389648	18964
True	False	False	False	False	-1229.46484375	-3293.50561523438	116.459907531738	0.755209743976593	0.937817692756653	0.672165632247925	172.514282226563	18114
True	False	False	False	False	-1248.45727539063	-3078.24609375	220.719253540039	0.616317808628082	0.902308702468872	0.36613655090332	173.974868774414	34621
True	False	False	False	False	-1246.84533691406	-3275.31567382813	125.333038330078	0.799567699432373	0.943432927131653	1	180.911499023438	20443
True	False	False	False	False	-1235.29040527344	-3195.98315429688	28.8376903533936	0.84558093547821	0.95841646194458	1	52.9230766296387	1376
True	False	False	False	False	-1244.00903320313	-3112.41284179688	160.825576782227	0.805676817893982	0.943470478057861	1	184.696548461914	26781
True	False	False	False	False	-1239.40307617188	-3147.23046875	97.6044921875	0.794247210025787	0.952544748783112	1	168.011367797852	14785
True	False	False	False	False	-1227.2529296875	-3120.53833007813	180.790130615234	0.780968606472015	0.946299374103546	0.860293686389923	183.871170043945	29971
True	False	False	False	False	-1213.52856445313	-2974.04296875	68.7667999267578	0.825154304504395	0.958535254001617	1	65.7258071899414	4075
True	False	False	False	False	-1198.33532714844	-3100.21435546875	104.259346008301	0.754927635192871	0.934983432292938	0.670888781547546	169.170211791992	15902
True	False	False	False	False	-1197.46435546875	-3344.75048828125	27.7285480499268	0.81305855512619	0.95841646194458	1	64.3199996948242	1608
True	False	False	False	False	-1130.14123535156	-3328.78149414063	112.023338317871	0.756114184856415	0.95685225725174	0.676312983036041	172.227722167969	17395
True	False	False	False	False	-1196.43237304688	-3318.73071289063	188.554138183594	0.814507126808167	0.96076774597168	1	190.464706420898	32379
True	False	False	False	False	-1155.92614746094	-3315.70678710938	98.7136306762695	0.829100430011749	0.957649946212769	1	174.224716186523	15506
True	False	False	False	False	-1189.69104003906	-3272.96411132813	127.551322937012	0.753320038318634	0.93226557970047	0.663759410381317	182.634780883789	21003
True	False	False	False	False	-1188.32751464844	-3236.54907226563	246.229507446289	0.502269268035889	0.854732871055603	0.249680563807487	183.454956054688	40727
True	False	False	False	False	-1183.58349609375	-3146.92456054688	107.586769104004	0.812705516815186	0.955981969833374	1	172.381439208984	16721
True	False	False	False	False	-1175.76586914063	-3291.48315429688	102.041061401367	0.794671595096588	0.949584066867828	1	174.630432128906	16066
True	False	False	False	False	-1141.21411132813	-3237.51342773438	9.98227787017822	0.606388568878174	0.928999543190002	0.353718668222427	53.4444427490234	481
True	False	False	False	False	-1167.89123535156	-3214.02099609375	74.3125076293945	0.665963351726532	0.947773933410645	0.438889920711517	62.6417922973633	4197
True	False	False	False	False	-1171.42407226563	-3153.2578125	102.041061401367	0.784656643867493	0.955588459968567	0.940379023551941	174.217391967773	16028
True	False	False	False	False	-1172.71789550781	-3119.0166015625	52.1296730041504	0.791674017906189	0.953352153301239	1	56.7234039306641	2666
True	False	False	False	False	-1154.02648925781	-3100.70825195313	23.2919807434082	0.792964518070221	0.946847438812256	1	50.0952377319336	1052
True	False	False	False	False	-1136.17553710938	-3186.78125	9.98227787017822	0.687235474586487	0.936281979084015	0.47761595249176	59.3333320617676	534
True	False	False	False	False	-1135.822265625	-3224.43334960938	13.3097038269043	0.80851811170578	0.94014710187912	1	53.5833320617676	643
True	False	False	False	False	-1127.05993652344	-3369.67138671875	124.223899841309	0.783444225788116	0.949550926685333	0.904983460903168	189.642852783203	21240
True	False	False	False	False	-1078.8359375	-3352.79150390625	179.680999755859	0.848896384239197	0.967764139175415	1	185.938278198242	30122
True	False	False	False	False	-1079.82836914063	-3294.6103515625	105.36848449707	0.753684103488922	0.936351299285889	0.665352880954742	179.021057128906	17007
True	False	False	False	False	-1120.28442382813	-3197.53857421875	107.586769104004	0.802616775035858	0.956256031990051	1	169.896911621094	16480
True	False	False	False	False	-1120.16345214844	-3290.0009765625	108.695907592773	0.764249205589294	0.938466310501099	0.718070447444916	172.928573608398	16947
True	False	False	False	False	-1097.92028808594	-3283.73706054688	88.7313537597656	0.795180141925812	0.953829169273376	1	172.462493896484	13797
True	False	False	False	False	-1114.05725097656	-3258.24877929688	192.990692138672	0.881694316864014	0.980528831481934	1	188.25862121582	32757
True	False	False	False	False	-1100.46276855469	-3180.99682617188	110.914192199707	0.827440023422241	0.949954271316528	1	171.809997558594	17181
True	False	False	False	False	-1097.89416503906	-3136.78735351563	106.477630615234	0.761617660522461	0.934110522270203	0.703567922115326	167.33332824707	16064
True	False	False	False	False	-1099.04272460938	-3084.48120117188	129.769607543945	0.827870965003967	0.959478318691254	1	172.145294189453	20141
True	False	False	False	False	-1087.65637207031	-3275.22973632813	11.0914192199707	0.619482219219208	0.931919693946838	0.37021940946579	71.8000030517578	718
True	False	False	False	False	-1055.48742675781	-3267.58520507813	194.099838256836	0.838463246822357	0.96199905872345	1	186.371429443359	32615
True	False	False	False	False	-1082.20678710938	-3213.20263671875	103.150199890137	0.817960679531097	0.960596144199371	1	170.526885986328	15859
True	False	False	False	False	-1078.94702148438	-3263.39770507813	35.4925422668457	0.857371628284454	0.962256669998169	1	60.3125	1930
True	False	False	False	False	-1066.65356445313	-3124.75708007813	159.716445922852	0.747152209281921	0.936623871326447	0.638441383838654	174.680557250977	25154
True	False	False	False	False	-1051.27136230469	-3329.97900390625	159.716445922852	0.699274837970734	0.901371896266937	0.502468287944794	184.090270996094	26509
True	False	False	False	False	-1033.43530273438	-3316.69482421875	217.391815185547	0.456471025943756	0.799220144748688	0.214218556880951	169.806121826172	33282
True	False	False	False	False	-1046.56481933594	-3216.97192382813	170.807861328125	0.737847626209259	0.913494765758514	0.605065226554871	184.844161987305	28466
True	False	False	False	False	-1046.57995605469	-3188.212890625	124.223899841309	0.725606381893158	0.921647727489471	0.567502200603485	179.133926391602	20063
True	False	False	False	False	-1039.08996582031	-3289.32861328125	9.98227787017822	0.754574596881866	0.933233201503754	0.669301986694336	49.5555572509766	446
True	False	False	False	False	-1034.67529296875	-3153.90112304688	107.586769104004	0.812705516815186	0.954277694225311	1	173.03092956543	16784
True	False	False	False	False	-1031.43994140625	-3376.74658203125	100.931915283203	0.847731947898865	0.961163997650146	1	177.109893798828	16117
True	False	False	False	False	-1030.65661621094	-3349.38598632813	163.043869018555	0.858571112155914	0.971171915531158	1	189.680267333984	27883
True	False	False	False	False	-1025.81909179688	-3131.91381835938	9.98227787017822	0.754574596881866	0.933233201503754	0.669301986694336	58.8888893127441	530
True	False	False	False	False	-1020.90765380859	-3160.60009765625	93.1679229736328	0.772283971309662	0.955595314502716	0.771135985851288	167.309524536133	14054
True	False	False	False	False	-1018.51678466797	-3417.5341796875	116.459907531738	0.476403623819351	0.938394904136658	0.229078575968742	110.828575134277	11637
True	False	False	False	False	-991.936767578125	-3415.21752929688	157.498153686523	0.784312307834625	0.942378580570221	0.928301215171814	196.830978393555	27950
True	False	False	False	False	-952.005004882813	-3393.619140625	28.8376903533936	0.778573036193848	0.952666342258453	0.82945716381073	49.8461532592773	1296
True	False	False	False	False	-1009.30212402344	-3348.837890625	14.4188451766968	0.805326879024506	0.942608833312988	1	58.9230766296387	766
True	False	False	False	False	-1017.42126464844	-3203.31079101563	296.140899658203	0.702433824539185	0.934176683425903	0.509419143199921	192.134826660156	51300
True	False	False	False	False	-1014.42004394531	-3121.05859375	144.188446044922	0.725393772125244	0.905229091644287	0.566900193691254	172.453842163086	22419
True	False	False	False	False	-1008.99645996094	-3365.2060546875	51.0205307006836	0.742634296417236	0.954331636428833	0.62160986661911	60.4347839355469	2780
True	False	False	False	False	-960.521301269531	-3352.38354492188	29.9468326568604	0.764188587665558	0.95398223400116	0.717723667621613	48.7407417297363	1316
True	False	False	False	False	-1000.84063720703	-3309.35693359375	116.459907531738	0.81883841753006	0.953666865825653	1	175.438095092773	18421
True	False	False	False	False	-989.329833984375	-3284.30517578125	116.459907531738	0.833019316196442	0.954821228981018	1	177.199996948242	18606
True	False	False	False	False	-1006.16906738281	-3183.39672851563	116.459907531738	0.828827917575836	0.957200706005096	1	176.504760742188	18533
True	False	False	False	False	-999.443725585938	-3144.82104492188	103.150199890137	0.688050091266632	0.925851881504059	0.479222506284714	163.50537109375	15206
True	False	False	False	False	-991.752685546875	-3108.46240234375	38.8199691772461	0.673411130905151	0.956101536750793	0.451793849468231	52.9142875671387	1852
True	False	False	False	False	-973.394836425781	-3300.61279296875	94.2770690917969	0.817713499069214	0.956963539123535	1	175.011764526367	14876
True	False	False	False	False	-948.638061523438	-3282.71508789063	138.64274597168	0.756871342658997	0.921446561813354	0.679850697517395	186.216003417969	23277
True	False	False	False	False	-970.565612792969	-3258.166015625	34.3833999633789	0.830578744411469	0.955226957798004	1	54.0645179748535	1676
True	False	False	False	False	-940.574829101563	-3329.73291015625	34.3833999633789	0.770503997802734	0.943335175514221	0.757918477058411	48	1488
True	False	False	False	False	-925.937316894531	-3288.33715820313	336.070007324219	0.469206809997559	0.862738966941833	0.223617494106293	195.033004760742	59095
True	False	False	False	False	-939.365905761719	-2909.669921875	165.262145996094	0.870252311229706	0.975813508033752	1	168.973159790039	25177
True	False	False	False	False	-930.585998535156	-3248.11328125	16.6371288299561	0.693598926067352	0.931946337223053	0.490445405244827	53.3333320617676	800
True	False	False	False	False	-926.662292480469	-3226.40795898438	49.9113883972168	0.622406840324402	0.943443715572357	0.374049782752991	61.6666679382324	2775
True	False	False	False	False	-926.966064453125	-3170.52807617188	104.259346008301	0.801714420318604	0.955588459968567	1	173.978729248047	16354
True	False	False	False	False	-920.570007324219	-3200.9736328125	24.401123046875	0.760120630264282	0.941173493862152	0.695777595043182	54.5454559326172	1200
True	False	False	False	False	-902.358337402344	-3135.55395507813	102.041061401367	0.761244773864746	0.927704334259033	0.701598525047302	161.760864257813	14882
True	False	False	False	False	-899.028564453125	-3405.55615234375	165.262145996094	0.811261117458344	0.945415377616882	1	189.187911987305	28189
True	False	False	False	False	-896.216979980469	-3290.3095703125	176.353576660156	0.769074022769928	0.9260213971138	0.747994244098663	183.534591674805	29182
True	False	False	False	False	-889.855407714844	-3439.22924804688	113.132476806641	0.84398877620697	0.967305481433868	1	189.892150878906	19369
True	False	False	False	False	-839.694946289063	-3396.61279296875	117.569046020508	0.612679004669189	0.877066612243652	0.361517995595932	176.179244995117	18675
True	False	False	False	False	-867.250610351563	-3374.40209960938	185.226699829102	0.774862349033356	0.951849818229675	0.792401194572449	188.269454956055	31441
True	False	False	False	False	-881.432312011719	-3249.52270507813	117.569046020508	0.784229159355164	0.945952892303467	0.925705969333649	171.462265014648	18175
True	False	False	False	False	-886.47802734375	-3168.82006835938	150.843307495117	0.786078751087189	0.93772679567337	1	180.352935791016	24528
True	False	False	False	False	-869.80029296875	-3300.53051757813	137.533599853516	0.770503997802734	0.951870858669281	0.757918477058411	167.217742919922	20735
True	False	False	False	False	-858.694702148438	-3395.08520507813	79.8582229614258	0.424958944320679	0.905712425708771	0.192292749881744	68.25	4914
True	False	False	False	False	-844.1650390625	-3355.91259765625	115.350761413574	0.735885262489319	0.931747615337372	0.598617315292358	177.528839111328	18463
True	False	False	False	False	-857.248962402344	-3279.78466796875	103.150199890137	0.737817108631134	0.927042365074158	0.604963421821594	169.752685546875	15787
True	False	False	False	False	-848.907531738281	-3190.38110351563	26.6194076538086	0.780536234378815	0.950671494007111	0.854119598865509	52.5	1260
True	False	False	False	False	-847.843872070313	-3327.63061523438	24.401123046875	0.760120630264282	0.94915634393692	0.695777595043182	48.4545440673828	1066
True	False	False	False	False	-824.505065917969	-3269.39526367188	98.7136306762695	0.727336227893829	0.91808158159256	0.572457194328308	163.370788574219	14540
True	False	False	False	False	-828.52392578125	-3223.26708984375	122.005615234375	0.778340220451355	0.934711456298828	0.826822757720947	181.881820678711	20007
True	False	False	False	False	-817.038452148438	-3450.65551757813	115.350761413574	0.681263327598572	0.897940695285797	0.466138988733292	180.990386962891	18823
True	False	False	False	False	-796.364685058594	-3376.19897460938	124.223899841309	0.74186509847641	0.947412610054016	0.618867516517639	183.026779174805	20499
True	False	False	False	False	-816.773254394531	-3205.88012695313	105.36848449707	0.820584774017334	0.958612501621246	1	175.905258178711	16711
True	False	False	False	False	-815.454345703125	-3229.45385742188	123.114753723145	0.798364579677582	0.957707405090332	1	179.900894165039	19969
True	False	False	False	False	-800.165588378906	-3210.89306640625	15.5279874801636	0.774550676345825	0.945763468742371	0.789673984050751	57.8571434020996	810
True	False	False	False	False	-799.578430175781	-3188.10766601563	103.150199890137	0.803309321403503	0.953575491905212	1	172.537628173828	16046
True	False	False	False	False	-788.960510253906	-3159.55859375	100.931915283203	0.743680894374847	0.91808158159256	0.625396072864532	168.615386962891	15344
True	False	False	False	False	-785.614501953125	-3472.42211914063	495.786437988281	0.11764570325613	0.92049640417099	0.0405460745096207	105.362419128418	47097
True	False	False	False	False	-718.206665039063	-3464.02319335938	14.4188451766968	0.742955923080444	0.94487601518631	0.622766435146332	59.538459777832	774
True	False	False	False	False	-783.70703125	-3421.1982421875	42.1473922729492	0.602947294712067	0.949315667152405	0.349546879529953	48.3421058654785	1837
True	False	False	False	False	-781.287658691406	-3384.10717773438	135.315322875977	0.799174308776855	0.94851952791214	1	197.90983581543	24145
True	False	False	False	False	-781.189453125	-3236.21801757813	119.787330627441	0.735007107257843	0.955317556858063	0.595789611339569	172.731475830078	18655
True	False	False	False	False	-780.820678710938	-3398.8798828125	89.8404998779297	0.843989968299866	0.958927392959595	1	179.629623413086	14550
True	False	False	False	False	-747.469848632813	-3385.310546875	11.0914192199707	0.69836014509201	0.927715241909027	0.500491261482239	46.5999984741211	466
True	False	False	False	False	-774.046997070313	-3308.2265625	123.114753723145	0.776449203491211	0.943756759166718	0.80710357427597	174.063064575195	19321
True	False	False	False	False	-780.124084472656	-3257.45239257813	94.2770690917969	0.791837513446808	0.949439883232117	1	173.364700317383	14736
True	False	False	False	False	-759.002075195313	-3191.22534179688	127.551322937012	0.753320038318634	0.935117244720459	0.663759410381317	174.539123535156	20072
True	False	False	False	False	-740.653381347656	-3350.43481445313	125.333038330078	0.769035220146179	0.933894753456116	0.747732698917389	178.230087280273	20140
True	False	False	False	False	-739.592224121094	-3275.27026367188	106.477630615234	0.748652279376984	0.931458592414856	0.644329190254211	170.20832824707	16340
True	False	False	False	False	-738.293640136719	-3242.97143554688	143.079315185547	0.822870492935181	0.956674993038177	1	176.860458374023	22815
True	False	False	False	False	-733.443054199219	-3456.99780273438	130.878753662109	0.733221530914307	0.915635764598846	0.590145409107208	184.37287902832	21756
True	False	False	False	False	-672.161499023438	-3448.36889648438	102.041061401367	0.830349385738373	0.961773693561554	1	178.021743774414	16378
True	False	False	False	False	-718.702392578125	-3299.93481445313	141.970169067383	0.816491663455963	0.953244924545288	1	184.0703125	23561
True	False	False	False	False	-701.832153320313	-3180.37182617188	125.333038330078	0.712992250919342	0.895811259746552	0.534179747104645	172.699111938477	19515
True	False	False	False	False	-700.838623046875	-2937.32592773438	120.896469116211	0.875394761562347	0.975487053394318	1	160.633026123047	17509
True	False	False	False	False	-700.227722167969	-3270.34741210938	102.041061401367	0.751853168010712	0.91808158159256	0.657459616661072	170.010864257813	15641
True	False	False	False	False	-698.160400390625	-3324.59765625	118.678184509277	0.769594728946686	0.957082509994507	0.751542627811432	180.308410644531	19293
True	False	False	False	False	-692.469787597656	-3306.09155273438	99.8227767944336	0.791574835777283	0.942707121372223	1	173.555557250977	15620
True	False	False	False	False	-696.313171386719	-3217.44360351563	160.825576782227	0.734745264053345	0.952214002609253	0.594953238964081	181.503448486328	26318
True	False	False	False	False	-688.52734375	-3243.0576171875	99.8227767944336	0.722803056240082	0.940500736236572	0.559686005115509	169.855560302734	15287
True	False	False	False	False	-665.577209472656	-3484.62475585938	83.1856460571289	0.735410094261169	0.933492183685303	0.597082853317261	176.146667480469	13211
True	False	False	False	False	-607.939819335938	-3483.67602539063	31.0559749603271	0.792491853237152	0.95398223400116	1	53.4642868041992	1497
True	False	False	False	False	-627.431030273438	-3469.73950195313	150.843307495117	0.774635255336761	0.96236389875412	0.790409028530121	190.066177368164	25849
True	False	False	False	False	-639.063354492188	-3461.42456054688	17.7462711334229	0.820201992988586	0.947792708873749	1	73.4375	1175
True	False	False	False	False	-661.565368652344	-3421.16088867188	55.4570960998535	0.665446996688843	0.956483066082001	0.438018769025803	50.939998626709	2547
True	False	False	False	False	-655.035522460938	-3280.40576171875	173.026138305664	0.829033434391022	0.963109135627747	1	184.78205871582	28826
True	False	False	False	False	-651.831359863281	-3248.841796875	88.7313537597656	0.759382247924805	0.932111859321594	0.692045390605927	174.537506103516	13963
True	False	False	False	False	-650.091247558594	-3323.51611328125	269.521484375	0.609709858894348	0.898717284202576	0.357808083295822	195.082305908203	47405
True	False	False	False	False	-648.780578613281	-3444.27099609375	19.9645557403564	0.776177406311035	0.943199634552002	0.804480254650116	52.8888893127441	952
True	False	False	False	False	-613.111938476563	-3437.88232421875	127.551322937012	0.761736512184143	0.957366287708282	0.704199910163879	182.460876464844	20983
True	False	False	False	False	-634.590698242188	-3431.93920898438	105.36848449707	0.786068022251129	0.94604766368866	1	175.473678588867	16670
True	False	False	False	False	-576.371276855469	-3418.84765625	138.64274597168	0.818826138973236	0.951995432376862	1	187.488006591797	23436
True	False	False	False	False	-620.728393554688	-3405.94067382813	106.477630615234	0.770989894866943	0.939735174179077	0.761425018310547	175.5625	16854
True	False	False	False	False	-628.878112792969	-3354.79150390625	100.931915283203	0.786033868789673	0.949584066867828	1	174.989013671875	15924
True	False	False	False	False	-631.628295898438	-3213.85400390625	147.515884399414	0.768738806247711	0.924577295780182	0.745747148990631	181.360900878906	24121
True	False	False	False	False	-623.632629394531	-3276.81005859375	275.067199707031	0.77991259098053	0.950094878673553	0.845745801925659	194.987899780273	48357
True	False	False	False	False	-617.623046875	-3254.71484375	19.9645557403564	0.798721373081207	0.951427280902863	1	60.1111106872559	1082
True	False	False	False	False	-610.926025390625	-3238.49194335938	21.0736961364746	0.819298386573792	0.952117681503296	1	52.8947372436523	1005
True	False	False	False	False	-609.737854003906	-3386.16845703125	151.952453613281	0.820764601230621	0.960739970207214	1	188.357666015625	25805
True	False	False	False	False	-602.226623535156	-3351.35693359375	100.931915283203	0.752970397472382	0.925491452217102	0.662240564823151	174.70329284668	15898
True	False	False	False	False	-604.455261230469	-3192.97729492188	154.17073059082	0.811846137046814	0.953338265419006	1	187.604309082031	26077
True	False	False	False	False	-601.826110839844	-3315.37158203125	26.6194076538086	0.718682765960693	0.945234656333923	0.54864364862442	62.5	1500
True	False	False	False	False	-598.991577148438	-3418.14038085938	13.3097038269043	0.685805439949036	0.94487601518631	0.474820286035538	54	648
True	False	False	False	False	-596.476501464844	-3382.58325195313	22.1828384399414	0.691018760204315	0.94915634393692	0.485164731740952	80.1999969482422	1604
True	False	False	False	False	-594.500671386719	-3285.64916992188	206.300399780273	0.807559549808502	0.958651423454285	1	197.392471313477	36715
True	False	False	False	False	-584.484558105469	-3326.40991210938	97.6044921875	0.773984313011169	0.93867951631546	0.784835934638977	181.556823730469	15977
True	False	False	False	False	-567.364074707031	-3293.0693359375	275.067199707031	0.735072493553162	0.93802547454834	0.595998883247375	199.258071899414	49416
True	False	False	False	False	-564.810424804688	-3463.96630859375	117.569046020508	0.851301372051239	0.964526832103729	1	181.622634887695	19252
True	False	False	False	False	-550.897033691406	-3389.279296875	154.17073059082	0.854464650154114	0.963690519332886	1	193.647476196289	26917
True	False	False	False	False	-552.988098144531	-3364.12548828125	114.241622924805	0.539730429649353	0.85023158788681	0.282643437385559	179.407760620117	18479
True	False	False	False	False	-546.6083984375	-3481.26489257813	32.1651153564453	0.820795118808746	0.961207389831543	1	50.3793106079102	1461
True	False	False	False	False	-517.045227050781	-3463.5947265625	116.459907531738	0.786059260368347	0.931233525276184	1	178.876190185547	18782
True	False	False	False	False	-544.76025390625	-3448.328125	9.98227787017822	0.754574596881866	0.933233201503754	0.669301986694336	48.2222213745117	434
True	False	False	False	False	-511.416320800781	-3434.55859375	156.389007568359	0.775517404079437	0.948323309421539	0.798297166824341	194.503540039063	27425
True	False	False	False	False	-528.832336425781	-3264.76586914063	116.459907531738	0.776830792427063	0.940627813339233	0.810867488384247	184.657150268555	19389
True	False	False	False	False	-542.444458007813	-3244.9921875	191.881561279297	0.672184705734253	0.941392302513123	0.44962403178215	191.832366943359	33187
True	False	False	False	False	-527.798034667969	-3368.36254882813	116.459907531738	0.755209743976593	0.964366912841797	0.672165632247925	175.361907958984	18413
True	False	False	False	False	-520.44677734375	-3305.36743164063	129.769607543945	0.805326879024506	0.96003383398056	1	184.418807983398	21577
True	False	False	False	False	-519.529296875	-3217.12158203125	21.0736961364746	0.765837788581848	0.945084035396576	0.727394282817841	46.4210510253906	882
True	False	False	False	False	-507.825897216797	-3500.88647460938	127.551322937012	0.725611567497253	0.921197175979614	0.5675168633461	199.504348754883	22943
True	False	False	False	False	-426.398468017578	-3485.759765625	104.259346008301	0.71564769744873	0.924109876155853	0.54082202911377	178.11701965332	16743
True	False	False	False	False	-474.052612304688	-3427.07397460938	140.861022949219	0.752856492996216	0.93166446685791	0.661748111248016	185.133865356445	23512
True	False	False	False	False	-495.772033691406	-3266.77905273438	206.300399780273	0.632922768592834	0.946826994419098	0.388300240039825	192.66667175293	35836
True	False	False	False	False	-490.147003173828	-3412.77172851563	38.8199691772461	0.770017266273499	0.946688234806061	0.754476308822632	56.9428558349609	1993
True	False	False	False	False	-458.38671875	-3386.1884765625	117.569046020508	0.851301372051239	0.971638321876526	1	176.028305053711	18659
True	False	False	False	False	-454.409851074219	-3454.33374023438	157.498153686523	0.850719571113586	0.972180068492889	1	196.112670898438	27848
True	False	False	False	False	-424.600769042969	-3439.14282226563	129.769607543945	0.738230884075165	0.919784128665924	0.606346130371094	181.384613037109	21222
True	False	False	False	False	-449.9130859375	-3347.29565429688	191.881561279297	0.76079136133194	0.94683837890625	0.699229896068573	176.271682739258	30495
True	False	False	False	False	-445.183929443359	-3260.24633789063	119.787330627441	0.647026121616364	0.884841918945313	0.408709734678268	177.296295166016	19148
True	False	False	False	False	-445.008209228516	-3431.43872070313	88.7313537597656	0.795180141925812	0.94591760635376	1	174.175003051758	13934
True	False	False	False	False	-418.626739501953	-3401.5849609375	163.043869018555	0.57811826467514	0.902940332889557	0.321240872144699	189.088439941406	27796
True	False	False	False	False	-444.110168457031	-3237.46240234375	9.98227787017822	0.687235474586487	0.936281979084015	0.47761595249176	50.2222213745117	452
True	False	False	False	False	-437.673461914063	-3369.35815429688	42.1473922729492	0.812519133090973	0.960002601146698	1	52	1976
True	False	False	False	False	-425.371948242188	-3305.64697265625	119.787330627441	0.842233836650848	0.961251974105835	1	178.16667175293	19242
True	False	False	False	False	-434.662231445313	-3216.98974609375	49.9113883972168	0.806145071983337	0.951893091201782	1	51.4444427490234	2315
True	False	False	False	False	-411.627410888672	-3509.72973632813	106.477630615234	0.739683151245117	0.920561134815216	0.611266613006592	191.5625	18390
True	False	False	False	False	-376.769775390625	-3440.76049804688	107.586769104004	0.802616775035858	0.95396763086319	1	184.608245849609	17907
True	False	False	False	False	-368.597045898438	-3378.47998046875	120.896469116211	0.783979654312134	0.939326345920563	0.918468296527863	186.844039916992	20366
True	False	False	False	False	-393.781768798828	-3297.13647460938	109.805053710938	0.844358801841736	0.969129860401154	1	175.030303955078	17328
True	False	False	False	False	-392.717834472656	-3342.62084960938	112.023338317871	0.787644565105438	0.939147353172302	1	188.247528076172	19013
True	False	False	False	False	-385.449951171875	-3328.67944335938	125.333038330078	0.78146630525589	0.959395885467529	0.867842257022858	196.035400390625	22152
True	False	False	False	False	-382.253875732422	-3226.0673828125	192.990692138672	0.529114484786987	0.886548578739166	0.272883296012878	180.580459594727	31421
True	False	False	False	False	-372.948181152344	-3284.40673828125	46.5839614868164	0.823659300804138	0.961694955825806	1	53.238094329834	2236
True	False	False	False	False	-367.517181396484	-3426.267578125	90.9496383666992	0.826298654079437	0.955297648906708	1	184.67073059082	15143
True	False	False	False	False	-363.824127197266	-3527.51440429688	22.1828384399414	0.462399274110794	0.89787495136261	0.218552485108376	85.5500030517578	1711
True	False	False	False	False	-353.629455566406	-3528.25439453125	9.98227787017822	0.497925460338593	0.880693912506104	0.246108084917068	84	756
True	False	False	False	False	-156.60285949707	-3526.61450195313	26.6194076538086	0.718682765960693	0.937802910804749	0.54864364862442	72.6666641235352	1744
True	False	False	False	False	-236.208618164063	-3524.8798828125	17.7462711334229	0.762108087539673	0.940302610397339	0.706189274787903	67.3125	1077
True	False	False	False	False	-320.228942871094	-3523.78369140625	69.8759460449219	0.838463246822357	0.973398745059967	1	84.8888854980469	5348
True	False	False	False	False	-299.049865722656	-3500.0478515625	33.2742576599121	0.745649039745331	0.944496810436249	0.63269704580307	50.966667175293	1529
True	False	False	False	False	-276.190643310547	-3481.22680664063	12.2005615234375	0.681430399417877	0.921230614185333	0.46645313501358	48.8181800842285	537
True	False	False	False	False	-351.756866455078	-3453.41357421875	26.6194076538086	0.800168573856354	0.957896709442139	1	56.5	1356
True	False	False	False	False	-357.418548583984	-3256.5107421875	127.551322937012	0.804429352283478	0.959779739379883	1	186.234786987305	21417
True	False	False	False	False	-352.260467529297	-3435.76342773438	100.931915283203	0.847731947898865	0.973599314689636	1	187.34065246582	17048
True	False	False	False	False	-347.650756835938	-3350.57177734375	11.0914192199707	0.69836014509201	0.927715241909027	0.500491261482239	55.5	555
True	False	False	False	False	-347.078033447266	-3273.49731445313	99.8227767944336	0.777396082878113	0.94160121679306	0.816632270812988	177.088882446289	15938
True	False	False	False	False	-346.806335449219	-3330.62573242188	180.790130615234	0.791540265083313	0.945913195610046	1	202.576690673828	33020
True	False	False	False	False	-343.876007080078	-3475.845703125	148.625015258789	0.864187479019165	0.968212008476257	1	199.865676879883	26782
True	False	False	False	False	-295.825836181641	-3471.60546875	96.4953460693359	0.810468971729279	0.963592112064362	1	189.034484863281	16446
True	False	False	False	False	-317.825317382813	-3457.31982421875	9.98227787017822	0.754574596881866	0.933233201503754	0.669301986694336	49.7777786254883	448
True	False	False	False	False	-328.021881103516	-3412.58422851563	98.7136306762695	0.884637892246246	0.97701108455658	1	185.573028564453	16516
True	False	False	False	False	-331.459167480469	-3361.2080078125	144.188446044922	0.77064049243927	0.957730650901794	0.758896112442017	193.300003051758	25129
True	False	False	False	False	-324.968231201172	-3393.62084960938	95.3862075805664	0.854818642139435	0.968447744846344	1	182.569763183594	15701
True	False	False	False	False	-315.740692138672	-3436.52001953125	103.150199890137	0.69622391462326	0.93227881193161	0.495934218168259	183.82795715332	17096
True	False	False	False	False	-260.335632324219	-3396.90869140625	97.6044921875	0.784017562866211	0.939962387084961	0.919521510601044	180.715911865234	15903
True	False	False	False	False	-312.312255859375	-3380.67700195313	104.259346008301	0.754927635192871	0.924926280975342	0.670888781547546	184.808517456055	17372
True	False	False	False	False	-315.674835205078	-3283.70141601563	87.6222152709961	0.82315069437027	0.961495399475098	1	175.924057006836	13898
True	False	False	False	False	-313.197601318359	-3336.57763671875	17.7462711334229	0.820201992988586	0.947792708873749	1	47.5625	761
True	False	False	False	False	-308.508819580078	-3264.97924804688	150.843307495117	0.867522418498993	0.97129362821579	1	196.816177368164	26767
True	False	False	False	False	-307.571655273438	-3237.00122070313	145.297592163086	0.83562821149826	0.964433610439301	1	186.832061767578	24475
True	False	False	False	False	-299.554779052734	-3393.740234375	21.0736961364746	0.717444062232971	0.946847438812256	0.54542076587677	52.8421058654785	1004
True	False	False	False	False	-288.534698486328	-3379.74536132813	96.4953460693359	0.765188992023468	0.940347790718079	0.723530054092407	184.540237426758	16055
True	False	False	False	False	-293.176177978516	-3343.43408203125	13.3097038269043	0.80851811170578	0.94014710187912	1	45.25	543
True	False	False	False	False	-270.031921386719	-3290.30053710938	100.931915283203	0.821323812007904	0.957693636417389	1	183.70329284668	16717
True	False	False	False	False	-262.579010009766	-3264.24340820313	98.7136306762695	0.803272783756256	0.950154721736908	1	180.269668579102	16044
True	False	False	False	False	-253.375534057617	-3366.63354492188	94.2770690917969	0.694646954536438	0.906434416770935	0.492622494697571	175.858825683594	14948
True	False	False	False	False	-251.778839111328	-3469.55493164063	95.3862075805664	0.827333629131317	0.963002026081085	1	186.651168823242	16052
True	False	False	False	False	-248.622833251953	-3247.73852539063	107.586769104004	0.812705516815186	0.963169574737549	1	181.845367431641	17639
True	False	False	False	False	-238.960388183594	-3480.15356445313	117.569046020508	0.793545544147491	0.954675555229187	1	204.471694946289	21674
True	False	False	False	False	-225.666229248047	-3365.32104492188	51.0205307006836	0.528531968593597	0.948452591896057	0.272357881069183	48.6739120483398	2239
True	False	False	False	False	-234.156555175781	-3336.16235351563	42.1473922729492	0.796495378017426	0.954181313514709	1	49.8684196472168	1895
True	False	False	False	False	-207.648040771484	-3317.77807617188	23.2919807434082	0.725569725036621	0.937866926193237	0.567398190498352	47.1428565979004	990
True	False	False	False	False	-234.115249633789	-3229.39477539063	105.36848449707	0.846382617950439	0.970127999782562	1	175.105270385742	16635
True	False	False	False	False	-225.910369873047	-3289.25854492188	147.515884399414	0.77680242061615	0.935978055000305	0.810584485530853	199.526321411133	26537
True	False	False	False	False	-210.346572875977	-3006.23901367188	153.061584472656	0.759016990661621	0.962469756603241	0.690224945545197	184.768112182617	25498
True	False	False	False	False	-206.725006103516	-3520.28735351563	189.663269042969	0.751996099948883	0.936626136302948	0.65806519985199	210	35910
True	False	False	False	False	-140.057556152344	-3518.25561523438	171.917007446289	0.777819216251373	0.95798397064209	0.821106195449829	203.916122436523	31607
True	False	False	False	False	-165.717361450195	-3439.5771484375	255.102645874023	0.817614555358887	0.954854309558868	1	216.326080322266	49755
True	False	False	False	False	-195.839706420898	-3425.41674804688	37.7108268737793	0.748016774654388	0.950419723987579	0.64181524515152	49.4117660522461	1680
True	False	False	False	False	-133.599639892578	-3394.38989257813	16.6371288299561	0.646814525127411	0.930587589740753	0.408391445875168	56.1333351135254	842
True	False	False	False	False	-154.515914916992	-3324.15478515625	127.551322937012	0.86092209815979	0.968901455402374	1	186.539123535156	21452
True	False	False	False	False	-162.758773803711	-3292.55297851563	97.6044921875	0.794247210025787	0.965853691101074	1	195.909088134766	17240
True	False	False	False	False	-154.238998413086	-3303.0869140625	80.9673614501953	0.692936301231384	0.914278984069824	0.489078670740128	196.150680541992	14319
True	False	False	False	False	-146.331069946289	-3357.8662109375	19.9645557403564	0.776177406311035	0.943199634552002	0.804480254650116	46.7777786254883	842
True	False	False	False	False	-139.05859375	-3331.92822265625	36.6016845703125	0.726016283035278	0.959428310394287	0.568666875362396	53.1818199157715	1755
True	False	False	False	False	-132.549407958984	-2937.98999023438	145.297592163086	0.89153641462326	0.977434694766998	1	197.557250976563	25880
True	False	False	False	False	-132.146484375	-3487.44311523438	102.041061401367	0.774829864501953	0.928063035011292	0.792114913463593	182.836959838867	16821
True	False	False	False	False	-119.185928344727	-3398.14599609375	96.4953460693359	0.799865543842316	0.947246909141541	1	186.42529296875	16219
True	False	False	False	False	-122.167823791504	-3312.23999023438	17.7462711334229	0.689935445785522	0.934281527996063	0.482980132102966	47.8125	765
True	False	False	False	False	-118.894454956055	-3274.126953125	161.934722900391	0.757529318332672	0.960985481739044	0.682975828647614	206.931503295898	30212
True	False	False	False	False	-100.651260375977	-3372.11254882813	128.660461425781	0.670478940010071	0.92790549993515	0.446636199951172	180.974136352539	20993
True	False	False	False	False	-98.0635299682617	-3515.296875	389.308837890625	0.301202595233917	0.681103825569153	0.120339475572109	215.390319824219	75602
True	False	False	False	False	-78.5187454223633	-3502.65283203125	29.9468326568604	0.67108416557312	0.94053065776825	0.447692304849625	70.9259262084961	1915
True	False	False	False	False	-93.2474746704102	-3472.6572265625	9.98227787017822	0.687235474586487	0.9244145154953	0.47761595249176	46.4444427490234	418
True	False	False	False	False	-87.2890930175781	-3334.58227539063	36.6016845703125	0.691693365573883	0.947963654994965	0.486534744501114	52.9090919494629	1746
True	False	False	False	False	-91.5398025512695	-3264.59912109375	131.987884521484	0.788231670856476	0.943849802017212	1	200.285720825195	23834
True	False	False	False	False	-85.7545700073242	-3426.14599609375	102.041061401367	0.8570476770401	0.965309083461761	1	182.684783935547	16807
True	False	False	False	False	-73.9243011474609	-3418.6591796875	16.6371288299561	0.76893937587738	0.947792708873749	0.747088372707367	59.9333343505859	899
True	False	False	False	False	-80.4893341064453	-3375.55224609375	103.150199890137	0.828564047813416	0.962716162204742	1	191.258071899414	17787
True	False	False	False	False	-68.1681671142578	-3480.32543945313	18.8554134368896	0.75434798002243	0.942380666732788	0.66828989982605	52	884
True	False	False	False	False	-59.9495162963867	-3473.9482421875	21.0736961364746	0.656467795372009	0.941173493862152	0.423319727182388	50.2631568908691	955
True	False	False	False	False	-67.4414672851563	-3347.42944335938	89.8404998779297	0.779232859611511	0.951006472110748	0.837222635746002	179.938278198242	14575
True	False	False	False	False	-66.1996002197266	-3390.3369140625	103.150199890137	0.737817108631134	0.923873424530029	0.604963421821594	180.838714599609	16818
True	False	False	False	False	-61.858772277832	-3267.05712890625	92.0587844848633	0.83637547492981	0.963919818401337	1	186.02409362793	15440
True	False	False	False	False	-55.5782928466797	-3523.83544921875	94.2770690917969	0.747598469257355	0.92318207025528	0.640176296234131	186.929412841797	15889
True	False	False	False	False	-1.81412696838379	-3523.1328125	96.4953460693359	0.775108277797699	0.944016098976135	0.794588387012482	176.551727294922	15360
True	False	False	False	False	-49.1446838378906	-3506.40063476563	105.36848449707	0.762958765029907	0.935300529003143	0.710821866989136	185.715789794922	17643
True	False	False	False	False	-29.8200244903564	-3436.53588867188	103.150199890137	0.855028688907623	0.969654679298401	1	163.548385620117	15210
True	False	False	False	False	-30.6352977752686	-3403.48413085938	149.734161376953	0.78029876947403	0.950289905071259	0.850861847400665	193.718521118164	26152
True	False	False	False	False	-21.0774536132813	-3368.45556640625	143.079315185547	0.784549057483673	0.93552029132843	0.936333775520325	188.279067993164	24288
True	False	False	False	False	-9.01824188232422	-3351.27465820313	138.64274597168	0.756871342658997	0.921446561813354	0.679850697517395	183.007995605469	22876
True	False	False	False	False	-8.18771171569824	-3472.2421875	107.586769104004	0.802616775035858	0.938829302787781	1	164.948455810547	16000
True	False	False	False	False	-7.38853216171265	-3406.25	13.3097038269043	0.66390061378479	0.935661971569061	0.435427129268646	50.3333320617676	604
True	False	False	False	False	-51.2688751220703	-3307.30200195313	198.536407470703	0.812154769897461	0.94727885723114	1	201.201110839844	36015
True	False	False	False	False	-42.9326286315918	-3273.57934570313	100.931915283203	0.836640954017639	0.973772585391998	1	186.252746582031	16949
True	False	False	False	False	-0.432312488555908	-3288.86083984375	112.023338317871	0.726439833641052	0.919606626033783	0.569876611232758	165.465347290039	16712
True	False	False	False	False	-35.9813575744629	-3248.791015625	135.315322875977	0.799174308776855	0.9511798620224	1	197.237701416016	24063
True	False	False	False	False	-0.112652778625488	-3315.42358398438	11.0914192199707	0.512626230716705	0.875434041023254	0.258395850658417	45.5	455
True	False	False	False	False	49.723087310791	-3502.9716796875	88.7313537597656	0.83357036113739	0.963311195373535	1	170.1875	13615
True	False	False	False	False	31.5807456970215	-3459.9462890625	92.0587844848633	0.658481895923615	0.883171021938324	0.426545202732086	167.807235717773	13928
True	False	False	False	False	12.4484300613403	-3446.05004882813	90.9496383666992	0.804048359394073	0.945520520210266	1	168.207321166992	13793
True	False	False	False	False	1.24502182006836	-3435.24682617188	100.931915283203	0.786033868789673	0.960950613021851	1	173.68132019043	15805
True	False	False	False	False	46.7368965148926	-3418.79711914063	94.2770690917969	0.856529116630554	0.968230903148651	1	163.694122314453	13914
True	False	False	False	False	9.41860675811768	-3399.31518554688	154.17073059082	0.738690078258514	0.920683264732361	0.60789030790329	185.057556152344	25723
True	False	False	False	False	28.0106067657471	-3413.89453125	93.1679229736328	0.782521784305573	0.965309083461761	0.885872364044189	162.690475463867	13666
True	False	False	False	False	35.2184181213379	-3348.75463867188	153.061584472656	0.857496380805969	0.968282222747803	1	179.297103881836	24743
True	False	False	False	False	29.274284362793	-3255.693359375	92.0587844848633	0.678302347660065	0.893072962760925	0.460634738206863	154.831329345703	12851
True	False	False	False	False	61.563907623291	-3213.54052734375	271.739776611328	0.745017528533936	0.954941809177399	0.630327999591827	174.987762451172	42872
True	False	False	False	False	-1883.974609375	-2839.59716796875	105.36848449707	0.762958765029907	0.938246190547943	0.710821866989136	175.38948059082	16662
True	False	False	False	False	-1895.99743652344	-2829.23901367188	22.1828384399414	0.806145071983337	0.95370626449585	1	75.1999969482422	1504
True	False	False	False	False	-1879.39404296875	-2817.23852539063	12.2005615234375	0.741141617298126	0.94014710187912	0.616318583488464	50.5454559326172	556
True	False	False	False	False	-1890.96789550781	-2316.99169921875	95.3862075805664	0.827333629131317	0.952751278877258	1	165.360458374023	14221
True	False	False	False	False	-1874.64416503906	-2852.67749023438	92.0587844848633	0.707896769046783	0.917102515697479	0.521919071674347	171.50602722168	14235
True	False	False	False	False	-1843.84350585938	-2851.80517578125	107.586769104004	0.827301025390625	0.96352082490921	1	170.835052490234	16571
True	False	False	False	False	-1782.60302734375	-2840.19506835938	54.3479537963867	0.68877637386322	0.934771120548248	0.480663388967514	56.0612258911133	2747
True	False	False	False	False	-1728.779296875	-2830.59887695313	11.0914192199707	0.673765122890472	0.94014710187912	0.452423572540283	49.2000007629395	492
True	False	False	False	False	-1813.39392089844	-2826.99487304688	107.586769104004	0.812705516815186	0.948043882846832	1	169.783508300781	16469
True	False	False	False	False	-1837.69848632813	-2796.38305664063	109.805053710938	0.829462349414825	0.951974928379059	1	166.424240112305	16476
True	False	False	False	False	-1867.21557617188	-2791.50903320313	112.023338317871	0.765150249004364	0.92930543422699	0.723301768302917	163.990097045898	16563
True	False	False	False	False	-1816.76745605469	-2750.99658203125	114.241622924805	0.793618381023407	0.950822234153748	1	168.339813232422	17339
True	False	False	False	False	-1857.27868652344	-2750.10791015625	137.533599853516	0.762256264686584	0.928952515125275	0.706988096237183	176.153228759766	21843
True	False	False	False	False	-1831.83703613281	-2492.80126953125	13.3097038269043	0.743378639221191	0.931919693946838	0.624296009540558	42.5	510
True	False	False	False	False	-1794.97216796875	-2819.09155273438	143.079315185547	0.792992413043976	0.943395435810089	1	178.286819458008	22999
True	False	False	False	False	-1709.05834960938	-2804.82177734375	15.5279874801636	0.695939123630524	0.939014196395874	0.495332807302475	51.7142868041992	724
True	False	False	False	False	-1767.79553222656	-2801.68383789063	125.333038330078	0.760423243045807	0.934265911579132	0.697327613830566	173.964599609375	19658
True	False	False	False	False	-1780.84802246094	-2783.53540039063	18.8554134368896	0.733056426048279	0.934281527996063	0.589630365371704	54.8823547363281	933
True	False	False	False	False	-1779.30651855469	-2751.13110351563	100.931915283203	0.847731947898865	0.961795032024384	1	161.791213989258	14723
True	False	False	False	False	-1779.12646484375	-2322.23950195313	98.7136306762695	0.884637892246246	0.97701108455658	1	151.224716186523	13459
True	False	False	False	False	-1744.85998535156	-2199.40112304688	266.194061279297	0.610526919364929	0.954785943031311	0.358823776245117	84.908332824707	20378
True	False	False	False	False	-1774.36352539063	-2079.2021484375	13.3097038269043	0.685805439949036	0.934609174728394	0.474820286035538	40.0833320617676	481
True	False	False	False	False	-1698.31982421875	-2839.22314453125	13.3097038269043	0.743378639221191	0.942608833312988	0.624296009540558	73.25	879
True	False	False	False	False	-1690.30639648438	-2825.79321289063	108.695907592773	0.873110473155975	0.974181652069092	1	168.571426391602	16520
True	False	False	False	False	-1688.07604980469	-2851.08227539063	170.807861328125	0.82663369178772	0.956545174121857	1	173.155838012695	26666
True	False	False	False	False	-1650.79931640625	-2843.24365234375	13.3097038269043	0.80851811170578	0.94014710187912	1	47.4166679382324	569
True	False	False	False	False	-1329.70910644531	-2804.60205078125	39.9291114807129	0.849917888641357	0.964570224285126	1	44.7222213745117	1610
True	False	False	False	False	-1543.40661621094	-2696.01513671875	139.751892089844	0.774550676345825	0.960901081562042	0.789673984050751	162.222229003906	20440
True	False	False	False	False	-1639.50988769531	-2592.10888671875	238.465515136719	0.808737933635712	0.941171169281006	1	174.344192504883	37484
True	False	False	False	False	-1659.82580566406	-2536.35986328125	231.810668945313	0.819035351276398	0.958437561988831	1	172.555023193359	36064
True	False	False	False	False	-1629.99731445313	-2384.74169921875	138.64274597168	0.818826138973236	0.945572793483734	1	159.712005615234	19964
True	False	False	False	False	-1588.76989746094	-2584.52197265625	139.751892089844	0.825376749038696	0.955566346645355	1	162.555557250977	20482
True	False	False	False	False	-1499.18676757813	-2688.55859375	98.7136306762695	0.768758356571198	0.935879349708557	0.745877683162689	151.34831237793	13470
True	False	False	False	False	-1427.51147460938	-2269.25561523438	13.3097038269043	0.80851811170578	0.94014710187912	1	44.9166679382324	539
True	False	False	False	False	-1419.57800292969	-2723.22216796875	248.447799682617	0.76835310459137	0.938389003276825	0.743196606636047	172.098220825195	38550
True	False	False	False	False	-1267.90466308594	-2068.73803710938	191.881561279297	0.588686227798462	0.934026002883911	0.332923531532288	171.057800292969	29593
True	False	False	False	False	-1230.33544921875	-2838.53540039063	159.716445922852	0.811793208122253	0.949571013450623	1	166.298614501953	23947
True	False	False	False	False	-1200.03942871094	-2282.33862304688	124.223899841309	0.814991533756256	0.957389652729034	1	155.553573608398	17422
True	False	False	False	False	-1001.66009521484	-2117.12646484375	114.241622924805	0.827207922935486	0.966195464134216	1	159.009704589844	16378
True	False	False	False	False	-985.674011230469	-2112.5859375	24.401123046875	0.779838144779205	0.948501110076904	0.844782948493958	59.5	1309
True	False	False	False	False	-1180.05725097656	-1971.99755859375	144.188446044922	0.884730756282806	0.977434694766998	1	170.646148681641	22184
True	False	False	False	False	-972.490661621094	-2101.5234375	147.515884399414	0.817581295967102	0.948735058307648	1	177.225570678711	23571
True	False	False	False	False	-959.333618164063	-2083.6669921875	143.079315185547	0.727231442928314	0.920952916145325	0.572153985500336	177.069763183594	22842
True	False	False	False	False	-915.202026367188	-2106.84692382813	206.300399780273	0.735189139842987	0.946803390979767	0.596372902393341	127.279571533203	23674
True	False	False	False	False	-439.505584716797	-2064.93676757813	87.6222152709961	0.851639091968536	0.962681770324707	1	154.253158569336	12186
True	False	False	False	False	-565.405395507813	-1927.50268554688	89.8404998779297	0.873199582099915	0.976058840751648	1	141.345672607422	11449
True	False	False	False	False	-433.492889404297	-2035.57373046875	144.188446044922	0.751398801803589	0.952202558517456	0.655545711517334	171.523071289063	22298
True	False	False	False	False	-421.733306884766	-2134.80029296875	135.315322875977	0.830285787582397	0.966805994510651	1	169.672134399414	20700
True	False	False	False	False	10.1434593200684	-1981.46252441406	119.787330627441	0.746888160705566	0.940574526786804	0.637421369552612	160.537033081055	17338
True	False	False	False	False	-1857.27624511719	-148.921371459961	104.259346008301	0.848400473594666	0.969933748245239	1	140.968078613281	13251
True	False	False	False	False	-1596.07580566406	-699.046142578125	154.17073059082	0.76451712846756	0.941953241825104	0.719610869884491	112.935249328613	15698
True	False	False	False	False	-1539.07580566406	-508.657104492188	90.9496383666992	0.854409575462341	0.96769505739212	1	131.609756469727	10792
True	False	False	False	False	-1009.65893554688	-1477.1142578125	86.513069152832	0.84085887670517	0.971599817276001	1	144.692306518555	11286
True	False	False	False	False	-1006.35479736328	-1433.166015625	280.612915039063	0.590835988521576	0.909373342990875	0.335363924503326	161.422927856445	40840
True	False	False	False	False	-1099.02648925781	-1081.32666015625	115.350761413574	0.778573036193848	0.965185582637787	0.82945716381073	136.605773925781	14207
True	False	False	False	False	-996.436096191406	-1468.53869628906	326.087738037109	0.460215002298355	0.852339506149292	0.216947436332703	156.391159057617	45979
True	False	False	False	False	-987.360595703125	-1440.69470214844	100.931915283203	0.752970397472382	0.927109599113464	0.662240564823151	150.417587280273	13688
True	False	False	False	False	-991.955871582031	-1420.09228515625	90.9496383666992	0.826298654079437	0.966445207595825	1	150.487808227539	12340
True	False	False	False	False	-982.012756347656	-1512.1484375	135.315322875977	0.723216474056244	0.917571842670441	0.560822665691376	144.737701416016	17658
True	False	False	False	False	-976.11865234375	-1443.990234375	14.4188451766968	0.742955923080444	0.94487601518631	0.622766435146332	60.6923065185547	789
True	False	False	False	False	-926.301452636719	-180.049179077148	41.0382537841797	0.814018249511719	0.953058242797852	1	63.1621627807617	2337
True	False	False	False	False	-922.386535644531	-165.258758544922	148.625015258789	0.672437250614166	0.911991477012634	0.450069338083267	156.35075378418	20951
True	False	False	False	False	-921.252868652344	-133.99267578125	106.477630615234	0.81877213716507	0.949190497398376	1	149.64582824707	14366
True	False	False	False	False	-916.713134765625	-112.744209289551	244.01123046875	0.78206604719162	0.937738955020905	0.877696514129639	165.072723388672	36316
True	False	False	False	False	-709.77685546875	-1783.15979003906	97.6044921875	0.65105813741684	0.872966408729553	0.414849132299423	133.647720336914	11761
True	False	False	False	False	-818.28466796875	-1157.17333984375	144.188446044922	0.842221736907959	0.959173381328583	1	145.861541748047	18962
True	False	False	False	False	-902.338562011719	-127.792236328125	105.36848449707	0.786068022251129	0.954637885093689	1	144.147369384766	13694
True	False	False	False	False	-848.353149414063	-852.042358398438	106.477630615234	0.761617660522461	0.943345487117767	0.703567922115326	130.30207824707	12509
True	False	False	False	False	-768.045654296875	-680.036499023438	229.592376708984	0.772148787975311	0.962760329246521	0.770094633102417	145.043472290039	30024
True	False	False	False	False	-831.437072753906	-478.751281738281	88.7313537597656	0.795180141925812	0.9501993060112	1	136.675003051758	10934
True	False	False	False	False	-815.391906738281	-459.550506591797	131.987884521484	0.832409501075745	0.959710299968719	1	145.394958496094	17302
True	False	False	False	False	-767.878540039063	-1684.7919921875	94.2770690917969	0.844878911972046	0.962392508983612	1	141.352935791016	12015
True	False	False	False	False	-687.512817382813	-1528.83654785156	95.3862075805664	0.776196181774139	0.954234778881073	0.804659724235535	129.139541625977	11106
True	False	False	False	False	-748.421264648438	-1010.22161865234	148.625015258789	0.823728501796722	0.950129747390747	1	140.44775390625	18820
True	False	False	False	False	-757.369506835938	-57.2780380249023	158.607299804688	0.806155741214752	0.960668444633484	1	162.916076660156	23297
True	False	False	False	False	-740.038269042969	-1489.42602539063	113.132476806641	0.795443058013916	0.962896168231964	1	138.990188598633	14177
True	False	False	False	False	-716.339294433594	-575.900939941406	127.551322937012	0.761736512184143	0.942402005195618	0.704199910163879	133.730438232422	15379
True	False	False	False	False	-714.343933105469	-342.810882568359	92.0587844848633	0.695407807826996	0.897000014781952	0.494214832782745	131.180725097656	10888
True	False	False	False	False	-713.963745117188	-316.221588134766	76.5307922363281	0.884280264377594	0.973896324634552	1	135.014495849609	9316
True	False	False	False	False	-659.351318359375	-1824.13781738281	94.2770690917969	0.781477868556976	0.957300961017609	0.868022978305817	124.800003051758	10608
True	False	False	False	False	-612.398254394531	-1493.22045898438	280.612915039063	0.761196494102478	0.964558184146881	0.701344907283783	163.332015991211	41323
True	False	False	False	False	-649.810424804688	-1491.62268066406	116.459907531738	0.833019316196442	0.954821228981018	1	151	15855
True	False	False	False	False	-629.539733886719	-1190.73059082031	97.6044921875	0.741141617298126	0.936053335666656	0.616318583488464	133.625	11759
True	False	False	False	False	-597.304565429688	-600.854614257813	98.7136306762695	0.749563694000244	0.928063035011292	0.647986531257629	136.134826660156	12116
True	False	False	False	False	-644.866943359375	-319.613098144531	116.459907531738	0.60689902305603	0.941017985343933	0.354343086481094	112.209526062012	11782
True	False	False	False	False	-584.140075683594	-221.858627319336	98.7136306762695	0.884637892246246	0.97701108455658	1	136.786514282227	12174
True	False	False	False	False	-560.087463378906	-860.22802734375	125.333038330078	0.769035220146179	0.940149307250977	0.747732698917389	139.150436401367	15724
True	False	False	False	False	-536.376098632813	-589.618347167969	103.150199890137	0.855028688907623	0.973772585391998	1	138.440856933594	12875
True	False	False	False	False	-514.08349609375	-5.1804780960083	104.259346008301	0.754927635192871	0.935886442661285	0.670888781547546	124.776596069336	11729
True	False	False	False	False	-483.629455566406	25.7903938293457	123.114753723145	0.807714879512787	0.958977937698364	1	159.945953369141	17754
True	False	False	False	False	-479.957641601563	50.5599365234375	204.082122802734	0.654091596603394	0.937718451023102	0.419565081596375	176.34782409668	32448
True	False	False	False	False	-29.4519062042236	-1648.95043945313	93.1679229736328	0.738803207874298	0.934651851654053	0.6082723736763	163.404754638672	13726
True	False	False	False	False	-380.854370117188	-1614.43469238281	136.424453735352	0.700589239597321	0.968846321105957	0.505336821079254	152.130081176758	18712
True	False	False	False	False	-175.121307373047	-1173.40734863281	95.3862075805664	0.790671706199646	0.963831067085266	1	129.465118408203	11134
True	False	False	False	False	-402.261688232422	-1102.66162109375	95.3862075805664	0.780394494533539	0.941805243492126	0.852164566516876	138.930236816406	11948
True	False	False	False	False	-400.136047363281	-269.839874267578	118.678184509277	0.757112741470337	0.929532706737518	0.680991768836975	108.626167297363	11623
True	False	False	False	False	-395.292053222656	-1068.77307128906	175.244430541992	0.723530352115631	0.946329534053802	0.56168931722641	147.094940185547	23241
True	False	False	False	False	-213.413833618164	-365.643493652344	87.6222152709961	0.811767578125	0.961762547492981	1	146.316452026367	11559
True	False	False	False	False	-206.978439331055	-1168.70373535156	108.695907592773	0.78705221414566	0.949132025241852	1	143.489791870117	14062
True	False	False	False	False	-187.116027832031	-1136.70861816406	159.716445922852	0.832318663597107	0.961437463760376	1	162.222229003906	23360
True	False	False	False	False	-201.498443603516	-699.332275390625	136.424453735352	0.814726829528809	0.946812927722931	1	152.642272949219	18775
True	False	False	False	False	-153.837738037109	-295.604156494141	127.551322937012	0.745042264461517	0.942482709884644	0.630420386791229	163.391311645508	18790
True	False	False	False	False	-151.372909545898	-1109.52673339844	106.477630615234	0.761617660522461	0.930867612361908	0.703567922115326	149.70832824707	14372
True	False	False	False	False	-122.887786865234	-677.326904296875	93.1679229736328	0.738803207874298	0.921513795852661	0.6082723736763	148.690475463867	12490
True	False	False	False	False	-119.633438110352	-646.478881835938	93.1679229736328	0.875248849391937	0.972078859806061	1	148.059524536133	12437
True	False	False	False	False	-70.9997406005859	-145.194763183594	123.114753723145	0.76763504743576	0.927670478820801	0.738543272018433	170.711715698242	18949
True	False	False	False	False	-64.6471405029297	-1564.84436035156	105.36848449707	0.762958765029907	0.930443584918976	0.710821866989136	123.126312255859	11697
True	False	False	False	False	-24.5065097808838	-1373.7939453125	94.2770690917969	0.806843638420105	0.946397602558136	1	159.847061157227	13587
True	False	False	False	False	-35.5776557922363	-1233.53198242188	77.6399383544922	0.864450812339783	0.969603180885315	1	156.142852783203	10930
True	False	False	False	False	-55.6258544921875	-645.809204101563	92.0587844848633	0.83637547492981	0.959608733654022	1	153.746994018555	12761
True	False	False	False	False	-38.0886192321777	-657.61962890625	100.931915283203	0.810745477676392	0.958584129810333	1	144.560440063477	13155
True	False	False	False	False	-30.091703414917	-545.587524414063	143.079315185547	0.877925157546997	0.973891794681549	1	170.93798828125	22051
True	False	False	False	False	5.37896156311035	-536.119323730469	149.734161376953	0.861143589019775	0.974723696708679	1	164.207412719727	22168
True	False	False	False	False	27.3584728240967	-523.556823730469	127.551322937012	0.77388209104538	0.935793340206146	0.783978283405304	157.704345703125	18136
True	False	False	False	False	11.6019248962402	-378.908264160156	176.353576660156	0.844976425170898	0.967536687850952	1	166.962265014648	26547
True	False	False	False	False	30.8145294189453	-547.108032226563	109.805053710938	0.844358801841736	0.967486977577209	1	145.252517700195	14380
True	False	False	False	False	58.1616172790527	-343.544250488281	176.353576660156	0.737743198871613	0.936641037464142	0.604717314243317	164.698120117188	26187
True	False	False	False	False	-1894.40893554688	1913.03161621094	151.952453613281	0.800164878368378	0.951978802680969	1	175.817520141602	24087
True	False	False	False	False	-1881.2861328125	323.155700683594	109.805053710938	0.819165587425232	0.963398873806	1	147.131317138672	14566
True	False	False	False	False	-1890.10363769531	1139.68933105469	165.262145996094	0.740511536598206	0.93857604265213	0.614121973514557	144.20133972168	21486
True	False	False	False	False	-1860.05883789063	1871.5517578125	175.244430541992	0.819792032241821	0.967923104763031	1	175.126586914063	27670
True	False	False	False	False	-1796.34948730469	1915.0166015625	173.026138305664	0.858019232749939	0.966974079608917	1	177.051284790039	27620
True	False	False	False	False	-1781.94189453125	1743.904296875	188.554138183594	0.747598469257355	0.913529872894287	0.640176296234131	164.029418945313	27885
True	False	False	False	False	-1703.8369140625	853.6044921875	94.2770690917969	0.724954545497894	0.922711551189423	0.565661549568176	136.941177368164	11640
True	False	False	False	False	-1719.20715332031	1350.236328125	154.17073059082	0.738690078258514	0.945313274860382	0.60789030790329	143.07194519043	19887
True	False	False	False	False	-1756.57580566406	1902.91979980469	143.079315185547	0.822870492935181	0.956674993038177	1	161.72868347168	20863
True	False	False	False	False	-1754.82604980469	1599.22595214844	124.223899841309	0.733668208122253	0.920330882072449	0.591544389724731	144.357147216797	16168
True	False	False	False	False	-1718.04821777344	1742.26123046875	165.262145996094	0.78398984670639	0.933794617652893	0.918749511241913	157.45637512207	23461
True	False	False	False	False	-1743.33557128906	1860.30554199219	126.442184448242	0.853435814380646	0.972617328166962	1	152.017547607422	17330
True	False	False	False	False	-1720.93041992188	1963.1650390625	16.6371288299561	0.76893937587738	0.938069105148315	0.747088372707367	40.3333320617676	605
True	False	False	False	False	-1703.07470703125	868.209350585938	102.041061401367	0.654091596603394	0.869698166847229	0.419565081596375	138.663040161133	12757
True	False	False	False	False	-1657.59313964844	833.90380859375	175.244430541992	0.742867410182953	0.918976545333862	0.622447669506073	145.126586914063	22930
True	False	False	False	False	-1663.52612304688	1572.95654296875	155.279876708984	0.777894854545593	0.934928894042969	0.821921348571777	145.242858886719	20334
True	False	False	False	False	-1685.70324707031	1762.71411132813	141.970169067383	0.895364880561829	0.980714738368988	1	152.828125	19562
True	False	False	False	False	-1674.48388671875	1709.14575195313	234.028945922852	0.68885201215744	0.945241570472717	0.48081386089325	162	34182
True	False	False	False	False	-1646.49645996094	1771.97021484375	114.241622924805	0.740824818611145	0.909134864807129	0.615211486816406	149.165054321289	15364
True	False	False	False	False	-1669.51110839844	1971.68408203125	143.079315185547	0.792992413043976	0.950129747390747	1	162.085266113281	20909
True	False	False	False	False	-1647.81213378906	1998.22094726563	299.468322753906	0.821039736270905	0.972094118595123	1	171.574081420898	46325
True	False	False	False	False	-1634.23852539063	1371.71130371094	164.153015136719	0.86441171169281	0.975813508033752	1	145.5	21534
True	False	False	False	False	-1625.39123535156	1956.19580078125	186.335845947266	0.871677577495575	0.977203607559204	1	172.922622680664	29051
True	False	False	False	False	-1622.91967773438	1615.70239257813	28.8376903533936	0.84558093547821	0.95841646194458	1	36.461540222168	948
True	False	False	False	False	-1599.76245117188	1708.9443359375	102.041061401367	0.819654762744904	0.956983387470245	1	150.108688354492	13810
True	False	False	False	False	-1621.765625	1767.97985839844	156.389007568359	0.767703473567963	0.95632141828537	0.738981306552887	162.170211791992	22866
True	False	False	False	False	-1619.86779785156	1787.74731445313	108.695907592773	0.873110473155975	0.970127999782562	1	151.418365478516	14839
True	False	False	False	False	-1611.09582519531	1716.45947265625	103.150199890137	0.688050091266632	0.900526821613312	0.479222506284714	152.258071899414	14160
True	False	False	False	False	-1594.98547363281	1740.48522949219	11.0914192199707	0.763594925403595	0.936281979084015	0.714360892772675	43.2999992370605	433
True	False	False	False	False	-1596.27770996094	1762.76013183594	141.970169067383	0.871119558811188	0.973891794681549	1	154.8359375	19819
True	False	False	False	False	-1568.64660644531	1663.12194824219	11.0914192199707	0.673765122890472	0.91785192489624	0.452423572540283	59.2000007629395	592
True	False	False	False	False	-1578.22009277344	1731.1982421875	143.079315185547	0.822870492935181	0.96301281452179	1	150.178298950195	19373
True	False	False	False	False	-1564.84338378906	1672.08740234375	293.922607421875	0.344444990158081	0.940143942832947	0.143319472670555	75.3320770263672	19963
True	False	False	False	False	-1542.359375	1686.59399414063	93.1679229736328	0.621464610099792	0.956472516059875	0.372809708118439	63.3333320617676	5320
True	False	False	False	False	-1564.087890625	1772.18225097656	124.223899841309	0.814991533756256	0.955243647098541	1	152.232147216797	17050
True	False	False	False	False	-1563.53283691406	1690.08288574219	49.9113883972168	0.567869901657104	0.90798556804657	0.310379713773727	67.2444458007813	3026
True	False	False	False	False	-1539.23120117188	1864.58569335938	151.952453613281	0.703874409198761	0.9444260597229	0.512654602527618	144.576644897461	19807
True	False	False	False	False	-1498.3193359375	1372.24304199219	166.371292114258	0.797147572040558	0.947931945323944	1	144.186660766602	21628
True	False	False	False	False	-1471.24829101563	1614.41162109375	216.282684326172	0.796800911426544	0.954321265220642	1	150.753845214844	29397
True	False	False	False	False	-1435.19140625	2008.70227050781	139.751892089844	0.728278815746307	0.914782166481018	0.575201690196991	156.571426391602	19728
True	False	False	False	False	-1323.63403320313	1399.26428222656	145.297592163086	0.858129799365997	0.96743381023407	1	140.656494140625	18426
True	False	False	False	False	-1389.9853515625	1813.51599121094	18.8554134368896	0.685223281383514	0.936461865901947	0.473690927028656	34.3529396057129	584
True	False	False	False	False	-1318.36413574219	136.816207885742	105.36848449707	0.846382617950439	0.966074287891388	1	137.557891845703	13068
True	False	False	False	False	-1224.85205078125	1399.10986328125	179.680999755859	0.86957573890686	0.973666846752167	1	148.543212890625	24064
True	False	False	False	False	-1171.50939941406	1611.50646972656	158.607299804688	0.847704529762268	0.967650473117828	1	145.643356323242	20827
True	False	False	False	False	-1120.73791503906	2007.37023925781	199.645553588867	0.835180938243866	0.965529382228851	1	164.91667175293	29685
True	False	False	False	False	-999.358581542969	188.288269042969	93.1679229736328	0.786822140216827	0.940874576568604	1	141.785720825195	11910
True	False	False	False	False	-924.098022460938	1046.29711914063	114.241622924805	0.803241491317749	0.957459390163422	1	133.941741943359	13796
True	False	False	False	False	-864.224609375	1917.67858886719	19.9645557403564	0.53901207447052	0.873120725154877	0.28197169303894	47.8333320617676	861
True	False	False	False	False	-882.262329101563	1934.84350585938	75.4216537475586	0.433761209249496	0.922841966152191	0.19823807477951	45.1470603942871	3070
True	False	False	False	False	-869.538024902344	1947.46862792969	21.0736961364746	0.537762343883514	0.914666414260864	0.280806958675385	46.315788269043	880
True	False	False	False	False	-851.029724121094	1915.88208007813	17.7462711334229	0.53901207447052	0.941912531852722	0.28197169303894	55.9375	895
True	False	False	False	False	-850.559753417969	1938.57067871094	24.401123046875	0.698149502277374	0.909642398357391	0.500038266181946	56.0454559326172	1233
True	False	False	False	False	-844.564208984375	1907.61315917969	19.9645557403564	0.585402190685272	0.924228668212891	0.329237997531891	47.7222213745117	859
True	False	False	False	False	-835.664611816406	1916.20544433594	14.4188451766968	0.666414141654968	0.918621897697449	0.43965283036232	53.769229888916	699
True	False	False	False	False	-832.630554199219	1931.68701171875	164.153015136719	0.426418453454971	0.903129458427429	0.193269431591034	57.972972869873	8580
True	False	False	False	False	-831.281616210938	283.165679931641	160.825576782227	0.778323948383331	0.95212060213089	0.826640605926514	153.70344543457	22287
True	False	False	False	False	-821.018005371094	74.2569580078125	96.4953460693359	0.799865543842316	0.958007514476776	1	143.839080810547	12514
True	False	False	False	False	-772.673034667969	452.416412353516	320.542022705078	0.659917950630188	0.936215817928314	0.428869634866714	159.982696533203	46235
True	False	False	False	False	-786.784240722656	1961.27966308594	16.6371288299561	0.714476346969604	0.930929720401764	0.53786963224411	33.2666664123535	499
True	False	False	False	False	-519.402770996094	1934.8837890625	105.36848449707	0.762958765029907	0.937555074691772	0.710821866989136	147.399993896484	14003
True	False	False	False	False	-416.040954589844	591.266418457031	144.188446044922	0.820256590843201	0.949994504451752	1	153.269226074219	19925
True	False	False	False	False	-415.18701171875	465.700927734375	92.0587844848633	0.83637547492981	0.963919818401337	1	136.096389770508	11296
True	False	False	False	False	-351.307556152344	436.063171386719	96.4953460693359	0.825828194618225	0.950581789016724	1	148.126434326172	12887
True	False	False	False	False	-387.718200683594	655.406494140625	156.389007568359	0.876137614250183	0.975052952766418	1	158.517730712891	22351
True	False	False	False	False	-378.335235595703	1222.8271484375	99.8227767944336	0.777396082878113	0.943939328193665	0.816632270812988	141.33332824707	12720
True	False	False	False	False	-355.101104736328	1231.46313476563	316.10546875	0.482174009084702	0.897876262664795	0.233539238572121	153.919296264648	43867
True	False	False	False	False	-335.28076171875	64.435661315918	92.0587844848633	0.864829242229462	0.96769505739212	1	156.807235717773	13015
True	False	False	False	False	-268.429565429688	415.270263671875	100.931915283203	0.875434458255768	0.973171412944794	1	146.252746582031	13309
True	False	False	False	False	-304.945648193359	544.435607910156	98.7136306762695	0.884637892246246	0.97701108455658	1	142.449432373047	12678
True	False	False	False	False	-258.179321289063	826.330993652344	12.2005615234375	0.768196105957031	0.939064502716064	0.742168962955475	32.7272720336914	360
True	False	False	False	False	-299.180877685547	1918.07141113281	22.1828384399414	0.472176611423492	0.922063827514648	0.22585754096508	98.6999969482422	1974
True	False	False	False	False	-298.668273925781	1910.38159179688	146.40673828125	0.842007040977478	0.97129362821579	1	170.181823730469	22464
True	False	False	False	False	-174.656265258789	196.361846923828	96.4953460693359	0.864758431911469	0.972729384899139	1	143.988510131836	12527
True	False	False	False	False	-174.579681396484	409.117523193359	110.914192199707	0.710969150066376	0.953709006309509	0.529238104820251	119.269996643066	11927
True	False	False	False	False	-173.208480834961	425.697570800781	103.150199890137	0.728902280330658	0.917622685432434	0.577034711837769	160.17204284668	14896
True	False	False	False	False	-153.614944458008	441.830047607422	99.8227767944336	0.767598927021027	0.93564909696579	0.738312005996704	152.366668701172	13713
True	False	False	False	False	-104.41934967041	1994.72290039063	271.739776611328	0.808773577213287	0.95996505022049	1	212.183670043945	51985
True	False	False	False	False	-86.3409042358398	341.622406005859	88.7313537597656	0.822043120861053	0.966115951538086	1	153.550003051758	12284
True	False	False	False	False	-85.4628677368164	1965.38549804688	192.990692138672	0.618543148040771	0.937788426876068	0.369001239538193	135.614944458008	23597
True	False	False	False	False	-23.899019241333	491.120056152344	113.132476806641	0.776553928852081	0.942948520183563	0.808126747608185	159.950973510742	16315
True	False	False	False	False	21.2693214416504	170.244400024414	96.4953460693359	0.732719540596008	0.916239261627197	0.588583052158356	158.643676757813	13802
True	False	False	False	False	17.4446105957031	2014.18420410156	154.17073059082	0.803418695926666	0.953644216060638	1	177.050354003906	24610
True	False	False	False	False	17.687141418457	215.583740234375	147.515884399414	0.817581295967102	0.958928644657135	1	175.150375366211	23295
True	False	False	False	False	25.1506576538086	305.317413330078	29.9468326568604	0.764188587665558	0.946757137775421	0.717723667621613	34.7407417297363	938
True	False	False	False	False	54.6134719848633	305.405151367188	208.518692016602	0.834312796592712	0.963427305221558	1	176.835113525391	33245
True	False	False	False	False	37.0871429443359	511.67529296875	100.931915283203	0.821323812007904	0.964163720607758	1	128.670333862305	11709
True	False	False	False	False	55.0532341003418	390.410064697266	151.952453613281	0.85128265619278	0.968282222747803	1	166.204376220703	22770
True	False	False	False	False	-1896.57214355469	2301.21997070313	199.645553588867	0.816691935062408	0.951369941234589	1	170.616668701172	30711
True	False	False	False	False	-1885.66735839844	2062.68090820313	31.0559749603271	0.811063647270203	0.960755467414856	1	44.6428565979004	1250
True	False	False	False	False	-1884.77319335938	2254.81103515625	129.769607543945	0.757999539375305	0.929993033409119	0.685239017009735	154.264953613281	18049
True	False	False	False	False	-1880.95446777344	2366.45532226563	27.7285480499268	0.621374189853668	0.943335175514221	0.372691035270691	56.0400009155273	1401
True	False	False	False	False	-1879.54663085938	2093.27734375	16.6371288299561	0.646814525127411	0.894671499729156	0.408391445875168	44.3333320617676	665
True	False	False	False	False	-1877.92321777344	2382.9814453125	36.6016845703125	0.691693365573883	0.957823514938354	0.486534744501114	65.3333358764648	2156
True	False	False	False	False	-1869.50378417969	2306.86181640625	123.114753723145	0.785416007041931	0.950756847858429	1	158.621627807617	17607
True	False	False	False	False	-1860.1826171875	2081.0888671875	133.097030639648	0.777435421943665	0.936906576156616	0.817042171955109	161.625	19395
True	False	False	False	False	-1863.29248046875	2414.43481445313	246.229507446289	0.235621958971024	0.916223049163818	0.0889342948794365	99.4144134521484	22070
True	False	False	False	False	-1833.95812988281	2094.87622070313	174.135284423828	0.842736959457397	0.964227437973022	1	167.847137451172	26352
True	False	False	False	False	-1852.75720214844	2138.419921875	147.515884399414	0.724145829677582	0.914665520191193	0.563397824764252	159.338348388672	21192
True	False	False	False	False	-1852.16613769531	2254.95629882813	29.9468326568604	0.764188587665558	0.946757137775421	0.717723667621613	45.5555572509766	1230
True	False	False	False	False	-1835.68762207031	2334.68725585938	32.1651153564453	0.776993036270142	0.948197305202484	0.812498211860657	45.6206893920898	1323
True	False	False	False	False	-1827.27502441406	2426.18994140625	189.663269042969	0.707461178302765	0.906202077865601	0.520898938179016	162.766082763672	27833
True	False	False	False	False	-1822.61840820313	2172.52807617188	137.533599853516	0.770503997802734	0.940827965736389	0.757918477058411	152.911285400391	18961
True	False	False	False	False	-1813.89196777344	2271.40771484375	124.223899841309	0.838463246822357	0.971078157424927	1	153.964279174805	17244
True	False	False	False	False	-1807.87084960938	2318.86669921875	14.4188451766968	0.719225645065308	0.945763468742371	0.550069808959961	45	585
True	False	False	False	False	-1804.30407714844	2451.99487304688	158.607299804688	0.319361209869385	0.89553564786911	0.129745975136757	96.9440536499023	13863
True	False	False	False	False	-1801.46154785156	2299.97729492188	23.2919807434082	0.725569725036621	0.941173493862152	0.567398190498352	44.761905670166	940
True	False	False	False	False	-1799.38891601563	2356.7294921875	194.099838256836	0.866261959075928	0.96866899728775	1	162.668563842773	28467
True	False	False	False	False	-1782.83764648438	2225.13305664063	186.335845947266	0.762245774269104	0.927910029888153	0.70693165063858	164.380950927734	27616
True	False	False	False	False	-1780.31628417969	2328.25219726563	27.7285480499268	0.81305855512619	0.950671494007111	1	44.5200004577637	1113
True	False	False	False	False	-1766.994140625	2444.66943359375	156.389007568359	0.775517404079437	0.954718828201294	0.798297166824341	151.602844238281	21376
True	False	False	False	False	-1761.70751953125	2176.08471679688	9.98227787017822	0.661957681179047	0.925817608833313	0.432207375764847	43.3333320617676	390
True	False	False	False	False	-1750.39990234375	2264.92456054688	184.117568969727	0.806108474731445	0.947210669517517	1	159.99397277832	26559
True	False	False	False	False	-1751.45727539063	2314.34594726563	129.769607543945	0.818419456481934	0.952497780323029	1	150.051284790039	17556
True	False	False	False	False	-1751.24060058594	2296.51708984375	13.3097038269043	0.743378639221191	0.942608833312988	0.624296009540558	51.3333320617676	616
True	False	False	False	False	-1749.83154296875	2379.58984375	33.2742576599121	0.803785860538483	0.955226957798004	1	49.6333351135254	1489
True	False	False	False	False	-1748.31396484375	2425.55859375	216.282684326172	0.86537766456604	0.973195254802704	1	159.046157836914	31014
True	False	False	False	False	-1739.86975097656	2216.30322265625	154.17073059082	0.731373071670532	0.90668123960495	0.584443867206573	152.143890380859	21148
True	False	False	False	False	-1733.2880859375	2493.13500976563	183.008422851563	0.218576222658157	0.917113900184631	0.0813561901450157	102.151512145996	16855
True	False	False	False	False	-1730.47705078125	2161.20776367188	159.716445922852	0.811793208122253	0.959270477294922	1	155.83332824707	22440
True	False	False	False	False	-1710.12756347656	2228.45092773438	143.079315185547	0.801572740077972	0.946990728378296	1	150.906982421875	19467
True	False	False	False	False	-1730.00427246094	2442.34008789063	133.097030639648	0.816674590110779	0.956177234649658	1	148.883331298828	17866
True	False	False	False	False	-1714.82250976563	2299.69653320313	159.716445922852	0.792017757892609	0.946942448616028	1	150.79167175293	21714
True	False	False	False	False	-1712.67102050781	2414.17358398438	9.98227787017822	0.687235474586487	0.9244145154953	0.47761595249176	48.5555572509766	437
True	False	False	False	False	-1699.33117675781	2325.96020507813	9.98227787017822	0.687235474586487	0.9244145154953	0.47761595249176	49.3333320617676	444
True	False	False	False	False	-1700.79113769531	2394.89721679688	220.719253540039	0.789384961128235	0.939884781837463	1	160.457290649414	31931
True	False	False	False	False	-1698.9013671875	2368.90844726563	189.663269042969	0.887243270874023	0.974110126495361	1	160.233917236328	27400
True	False	False	False	False	-1693.32214355469	2504.42456054688	199.645553588867	0.809212923049927	0.950479090213776	1	164.622222900391	29632
True	False	False	False	False	-1686.39733886719	2275.26684570313	148.625015258789	0.747713565826416	0.920868694782257	0.640626013278961	152.14924621582	20388
True	False	False	False	False	-1677.46728515625	2341.61083984375	176.353576660156	0.824980556964874	0.952901780605316	1	159.125793457031	25301
True	False	False	False	False	-1678.1513671875	2522.83911132813	65.4393768310547	0.482166707515717	0.89090484380722	0.233533561229706	106.728813171387	6297
True	False	False	False	False	-1659.06506347656	2258.8349609375	167.480438232422	0.802461862564087	0.944715559482574	1	153.10595703125	23119
True	False	False	False	False	-1669.5009765625	2319.853515625	180.790130615234	0.817964732646942	0.949379086494446	1	156.570556640625	25521
True	False	False	False	False	-1659.07434082031	2395.94970703125	191.881561279297	0.784931659698486	0.946600139141083	0.952417612075806	158.878616333008	27486
True	False	False	False	False	-1656.904296875	2523.59692382813	168.589569091797	0.628854393959045	0.932832479476929	0.382695436477661	108.578948974609	16504
True	False	False	False	False	-1655.64990234375	2227.44482421875	188.554138183594	0.882054686546326	0.974110126495361	1	158.076477050781	26873
True	False	False	False	False	-1634.42041015625	2313.30590820313	154.17073059082	0.845366835594177	0.960443615913391	1	153.402877807617	21323
True	False	False	False	False	-1637.34106445313	2504.88500976563	160.825576782227	0.825897872447968	0.957161426544189	1	153.18620300293	22212
True	False	False	False	False	-1631.10595703125	2460.33569335938	31.0559749603271	0.733668208122253	0.941819429397583	0.591544389724731	51.4285697937012	1440
True	False	False	False	False	-1626.47180175781	2342.54272460938	14.4188451766968	0.805326879024506	0.942608833312988	1	46.3076934814453	602
True	False	False	False	False	-1628.68713378906	2438.2490234375	17.7462711334229	0.785398185253143	0.948912382125854	1	49.4375	791
True	False	False	False	False	-1624.28271484375	2279.85961914063	158.607299804688	0.806155741214752	0.944948494434357	1	153.076919555664	21890
True	False	False	False	False	-1616.60485839844	2475.81225585938	145.297592163086	0.776568472385406	0.944981217384338	0.808269858360291	154.061065673828	20182
True	False	False	False	False	-1619.19921875	2524.04150390625	17.7462711334229	0.820201992988586	0.947792708873749	1	53.5625	857
True	False	False	False	False	-1599.99987792969	2235.0458984375	141.970169067383	0.847845852375031	0.964289247989655	1	148.6796875	19031
True	False	False	False	False	-1603.01208496094	2369.15576171875	160.825576782227	0.643485963344574	0.936615228652954	0.403435468673706	145.731033325195	21131
True	False	False	False	False	-1606.05786132813	2516.18286132813	11.0914192199707	0.763594925403595	0.936281979084015	0.714360892772675	50.5999984741211	506
True	False	False	False	False	-1603.83605957031	2421.76293945313	136.424453735352	0.776088893413544	0.945236027240753	0.803636133670807	149.097564697266	18339
True	False	False	False	False	-1600.2939453125	2320.70141601563	143.079315185547	0.74561882019043	0.926579177379608	0.63258308172226	152.837203979492	19716
True	False	False	False	False	-1597.29748535156	2478.67260742188	211.846115112305	0.804307103157043	0.946422219276428	1	158.586380004883	30290
True	False	False	False	False	-1584.19604492188	2532.71875	24.401123046875	0.760120630264282	0.941173493862152	0.695777595043182	54.5454559326172	1200
True	False	False	False	False	-1576.47155761719	2266.98486328125	353.816284179688	0.715128719806671	0.93901526927948	0.539509475231171	163.874603271484	52276
True	False	False	False	False	-1563.81323242188	2509.61254882813	133.097030639648	0.79485547542572	0.94886040687561	1	147.966659545898	17756
True	False	False	False	False	-1551.42932128906	2316.384765625	97.6044921875	0.698149502277374	0.906987965106964	0.500038266181946	145.443176269531	12799
True	False	False	False	False	-1558.31359863281	2477.40307617188	195.208984375	0.704208076000214	0.892284572124481	0.513410031795502	154.375	27170
True	False	False	False	False	-1557.04357910156	2334.43994140625	200.754699707031	0.762196779251099	0.934544503688812	0.706667065620422	159.320434570313	28837
True	False	False	False	False	-1537.34265136719	2536.2744140625	135.315322875977	0.839742541313171	0.963596880435944	1	149.311477661133	18216
True	False	False	False	False	-1535.17077636719	2132.04516601563	156.389007568359	0.82352739572525	0.958043396472931	1	154.482269287109	21782
True	False	False	False	False	-1521.27026367188	2179.49145507813	158.607299804688	0.826538681983948	0.954907357692719	1	154.041961669922	22028
True	False	False	False	False	-1513.8876953125	2492.72802734375	227.374099731445	0.820242345333099	0.969581067562103	1	156.068298339844	31994
True	False	False	False	False	-1506.81530761719	2603.31665039063	1908.83325195313	0.0548796318471432	0.915948748588562	0.018107071518898	115.255668640137	198355
True	False	False	False	False	-1503.6494140625	2281.40161132813	129.769607543945	0.738230884075165	0.917785823345184	0.606346130371094	147.094024658203	17210
True	False	False	False	False	-1502.92858886719	2329.44287109375	185.226699829102	0.760610997676849	0.925530612468719	0.698295474052429	155.508987426758	25970
True	False	False	False	False	-1451.43615722656	2069.0234375	186.335845947266	0.782521784305573	0.936495006084442	0.885872364044189	160.952377319336	27040
True	False	False	False	False	-1476.65356445313	2377.50854492188	189.663269042969	0.758869647979736	0.940896987915039	0.689494967460632	155.426895141602	26578
True	False	False	False	False	-1492.00634765625	2489.00708007813	22.1828384399414	0.691018760204315	0.929884076118469	0.485164731740952	53.9000015258789	1078
True	False	False	False	False	-1495.29418945313	2536.40087890625	126.442184448242	0.797434329986572	0.950393676757813	1	147.289474487305	16791
True	False	False	False	False	-1481.76440429688	2450.32006835938	23.2919807434082	0.846452295780182	0.95370626449585	1	48.761905670166	1024
True	False	False	False	False	-1468.80554199219	2562.87231445313	163.043869018555	0.76271790266037	0.916637182235718	0.709498703479767	155.360549926758	22838
True	False	False	False	False	-1464.74890136719	2339.52856445313	28.8376903533936	0.735885262489319	0.939532041549683	0.598617315292358	47.4230766296387	1233
True	False	False	False	False	-1437.58752441406	2602.19091796875	181.899276733398	0.78575986623764	0.931412160396576	1	158.164627075195	25939
True	False	False	False	False	-1420.39611816406	2093.16723632813	204.082122802734	0.834840655326843	0.958929181098938	1	159.304351806641	29312
True	False	False	False	False	-1434.97668457031	2402.84057617188	150.843307495117	0.823476016521454	0.955831587314606	1	151.566177368164	20613
True	False	False	False	False	-1429.02758789063	2588.560546875	9.98227787017822	0.606388568878174	0.924382030963898	0.353718668222427	65.1111145019531	586
True	False	False	False	False	-1428.09655761719	2358.93579101563	137.533599853516	0.735072493553162	0.909525096416473	0.595998883247375	145.314514160156	18019
True	False	False	False	False	-1422.85107421875	2476.13916015625	197.427261352539	0.807617545127869	0.944826483726501	1	157.657302856445	28063
True	False	False	False	False	-1391.84130859375	2125.41015625	49.9113883972168	0.791574835777283	0.946633875370026	1	45.2444458007813	2036
True	False	False	False	False	-1406.78479003906	2356.5556640625	126.442184448242	0.829544961452484	0.97148585319519	1	145.973678588867	16641
True	False	False	False	False	-1395.95288085938	2462.63745117188	198.536407470703	0.794372320175171	0.94999361038208	1	156.273742675781	27973
True	False	False	False	False	-1416.86157226563	2509.0009765625	228.483245849609	0.755728602409363	0.927352249622345	0.674534678459167	157.655334472656	32477
True	False	False	False	False	-1408.67370605469	2545.9111328125	13.3097038269043	0.743378639221191	0.931919693946838	0.624296009540558	52.8333320617676	634
True	False	False	False	False	-1408.10278320313	2573.56005859375	159.716445922852	0.732632279396057	0.944171845912933	0.588312566280365	154.340270996094	22225
True	False	False	False	False	-1408.05639648438	2619.29052734375	232.919815063477	0.799393713474274	0.950684309005737	1	161.576187133789	33931
True	False	False	False	False	-1395.19421386719	2423.16748046875	129.769607543945	0.796257674694061	0.958252608776093	1	147.068374633789	17207
True	False	False	False	False	-1394.37353515625	2346.63525390625	11.0914192199707	0.763594925403595	0.936281979084015	0.714360892772675	50.7999992370605	508
True	False	False	False	False	-1358.65515136719	2119.77099609375	157.498153686523	0.781017482280731	0.957418978214264	0.861013054847717	152.42253112793	21644
True	False	False	False	False	-1363.7685546875	2475.2216796875	150.843307495117	0.786078751087189	0.93772679567337	1	151.154418945313	20557
True	False	False	False	False	-1355.32934570313	2597.90649414063	39.9291114807129	0.71972519159317	0.949179470539093	0.551389634609222	54.6666679382324	1968
True	False	False	False	False	-1367.7978515625	2655.52587890625	138.64274597168	0.607009410858154	0.924940049648285	0.354478299617767	120.863998413086	15108
True	False	False	False	False	-1356.90979003906	2668.49877929688	35.4925422668457	0.75548255443573	0.957971453666687	0.673407912254333	126.53125	4049
True	False	False	False	False	-1349.93212890625	2545.17065429688	18.8554134368896	0.625182271003723	0.902729630470276	0.377736806869507	51.8235282897949	881
True	False	False	False	False	-1346.734375	2243.14672851563	314.996307373047	0.642542660236359	0.916942656040192	0.402047872543335	161.288726806641	45806
True	False	False	False	False	-1340.59350585938	2406.330078125	45.4748191833496	0.804048359394073	0.955680787563324	1	49.8780479431152	2045
True	False	False	False	False	-1341.32434082031	2665.88061523438	128.660461425781	0.759870648384094	0.940752148628235	0.694506108760834	132.456893920898	15365
True	False	False	False	False	-1333.29675292969	2437.7568359375	33.2742576599121	0.693598926067352	0.932288467884064	0.490445405244827	50.8666648864746	1526
True	False	False	False	False	-1278.8837890625	2122.24389648438	118.678184509277	0.810604751110077	0.956522941589355	1	142.495330810547	15247
True	False	False	False	False	-1308.54443359375	2424.56811523438	177.462707519531	0.858840227127075	0.967373907566071	1	155.018753051758	24803
True	False	False	False	False	-1283.67858886719	2520.4501953125	181.899276733398	0.753896296024323	0.920383930206299	0.666286945343018	155.396347045898	25485
True	False	False	False	False	-1316.07080078125	2552.7099609375	194.099838256836	0.819606363773346	0.967089593410492	1	157.148574829102	27501
True	False	False	False	False	-1282.34265136719	2553.58203125	33.2742576599121	0.745649039745331	0.950105845928192	0.63269704580307	54.4000015258789	1632
True	False	False	False	False	-1315.06201171875	2598.19506835938	32.1651153564453	0.820795118808746	0.95398223400116	1	53.5172424316406	1552
True	False	False	False	False	-1283.77587890625	2683.82568359375	23.2919807434082	0.666415452957153	0.901991903781891	0.439655065536499	78.7619018554688	1654
True	False	False	False	False	-1283.19738769531	2589.44873046875	191.881561279297	0.85636180639267	0.963144242763519	1	157.59538269043	27264
True	False	False	False	False	-1279.68408203125	2484.2841796875	198.536407470703	0.819695770740509	0.962848961353302	1	155.659225463867	27863
True	False	False	False	False	-1267.45239257813	2420.98291015625	151.952453613281	0.720849692821503	0.916842997074127	0.55438756942749	149.175186157227	20437
True	False	False	False	False	-1255.46337890625	2467.22119140625	154.17073059082	0.832746565341949	0.959453940391541	1	150	20850
True	False	False	False	False	-1246.25573730469	2495.54150390625	23.2919807434082	0.644013285636902	0.948983788490295	0.404214441776276	52.0952377319336	1094
True	False	False	False	False	-1245.0361328125	2540.45263671875	138.64274597168	0.827974438667297	0.954335570335388	1	150.768005371094	18846
True	False	False	False	False	-1241.09545898438	2622.8251953125	164.153015136719	0.742691874504089	0.919882535934448	0.621816456317902	156.75	23199
True	False	False	False	False	-1239.033203125	2663.25610351563	16.6371288299561	0.588328063488007	0.937323153018951	0.332519084215164	48.6666679382324	730
True	False	False	False	False	-1207.58679199219	2589.28271484375	306.123168945313	0.861342132091522	0.965891361236572	1	161.826080322266	44664
True	False	False	False	False	-1216.44946289063	2619.73999023438	13.3097038269043	0.743378639221191	0.942608833312988	0.624296009540558	51.8333320617676	622
True	False	False	False	False	-1204.97448730469	2638.01684570313	128.660461425781	0.713078439235687	0.917456269264221	0.534392535686493	150.301727294922	17435
True	False	False	False	False	-1188.38403320313	2690.34985351563	136.424453735352	0.784597456455231	0.938010275363922	0.938117504119873	146.84553527832	18062
True	False	False	False	False	-1174.75549316406	2596.70068359375	166.371292114258	0.876092970371246	0.972531378269196	1	152.440002441406	22866
True	False	False	False	False	-1168.79150390625	2454.16674804688	169.698715209961	0.841518878936768	0.966974079608917	1	152.562088012695	23342
True	False	False	False	False	-1165.39282226563	2735.8056640625	2607.5927734375	0.0525562576949596	0.925547242164612	0.0173134710639715	122.127182006836	287121
True	False	False	False	False	-1158.64404296875	2559.06469726563	143.079315185547	0.845028579235077	0.968030214309692	1	150.914733886719	19468
True	False	False	False	False	-1151.67565917969	2659.71606445313	144.188446044922	0.790630877017975	0.944272220134735	1	151.20768737793	19657
True	False	False	False	False	-1148.42919921875	2179.34741210938	122.005615234375	0.847553610801697	0.970658659934998	1	147.736358642578	16251
True	False	False	False	False	-1110.36206054688	2498.9130859375	119.787330627441	0.75546407699585	0.937834322452545	0.673323512077332	145.555557250977	15720
True	False	False	False	False	-1112.5068359375	2539.3837890625	104.259346008301	0.801714420318604	0.947547674179077	1	152.914886474609	14374
True	False	False	False	False	-1135.02197265625	2589.38598632813	123.114753723145	0.776449203491211	0.959779739379883	0.80710357427597	149.495498657227	16594
True	False	False	False	False	-1114.5361328125	2610.28662109375	9.98227787017822	0.754574596881866	0.933233201503754	0.669301986694336	48.4444427490234	436
True	False	False	False	False	-1127.52502441406	2639.55322265625	125.333038330078	0.845949530601501	0.972617328166962	1	149.026550292969	16840
True	False	False	False	False	-1100.82653808594	2529.79516601563	221.828384399414	0.599098265171051	0.894807994365692	0.344957053661346	163.794998168945	32759
True	False	False	False	False	-1052.00695800781	2108.5732421875	168.589569091797	0.865768790245056	0.969632744789124	1	164.302627563477	24974
True	False	False	False	False	-1046.04370117188	2324.30541992188	32.1651153564453	0.684656083583832	0.939307272434235	0.472595363855362	53.8965530395508	1563
True	False	False	False	False	-1093.3173828125	2547.37231445313	102.041061401367	0.845834851264954	0.961418867111206	1	151.076080322266	13899
True	False	False	False	False	-1092.21716308594	2740.2216796875	23.2919807434082	0.594368875026703	0.939532041549683	0.339423686265945	62.1428565979004	1305
True	False	False	False	False	-1089.12646484375	2631.17138671875	192.990692138672	0.789468884468079	0.933255255222321	1	157.821838378906	27461
True	False	False	False	False	-1070.94201660156	2680.30078125	126.442184448242	0.797434329986572	0.957675635814667	1	149.096496582031	16997
True	False	False	False	False	-1047.67736816406	2340.37939453125	15.5279874801636	0.603693544864655	0.930587589740753	0.350445985794067	53.1428565979004	744
True	False	False	False	False	-1047.35144042969	2651.01220703125	176.353576660156	0.853472471237183	0.962924122810364	1	155.125793457031	24665
True	False	False	False	False	-1037.27734375	2123.63818359375	159.716445922852	0.832318663597107	0.968056857585907	1	159.388885498047	22952
True	False	False	False	False	-1032.62963867188	2349.20043945313	54.3479537963867	0.746100842952728	0.960947930812836	0.634407699108124	56.6530609130859	2776
True	False	False	False	False	-1022.81762695313	2089.32373046875	143.079315185547	0.822870492935181	0.959582805633545	1	156.085266113281	20135
True	False	False	False	False	-1017.50793457031	2134.708984375	144.188446044922	0.829249382019043	0.967863619327545	1	150.407699584961	19553
True	False	False	False	False	-1020.89306640625	2608.23828125	160.825576782227	0.838098645210266	0.95355498790741	1	154.1103515625	22346
True	False	False	False	False	-1011.57977294922	2706.57739257813	158.607299804688	0.835208594799042	0.964607656002045	1	153.559432983398	21959
True	False	False	False	False	-1001.15740966797	2668.17358398438	170.807861328125	0.755021035671234	0.931134462356567	0.671310603618622	154.058441162109	23725
True	False	False	False	False	-998.341064453125	2589.703125	178.571853637695	0.835357666015625	0.957832217216492	1	155.062118530273	24965
True	False	False	False	False	-979.962768554688	2780.59692382813	248.447799682617	0.796285450458527	0.953403830528259	1	166.4375	37282
True	False	False	False	False	-977.543762207031	2557.06909179688	122.005615234375	0.813822686672211	0.952677488327026	1	144.754547119141	15923
True	False	False	False	False	-969.713073730469	2360.53979492188	202.97297668457	0.640045940876007	0.912705719470978	0.398410230875015	152.169403076172	27847
True	False	False	False	False	-959.739440917969	2635.16674804688	148.625015258789	0.600130200386047	0.935292661190033	0.346179842948914	140.126861572266	18777
True	False	False	False	False	-961.222900390625	2673.83325195313	14.4188451766968	0.742955923080444	0.94487601518631	0.622766435146332	50.230770111084	653
True	False	False	False	False	-951.463012695313	2534.57592773438	151.952453613281	0.772331058979034	0.936610519886017	0.771500051021576	147.036499023438	20144
True	False	False	False	False	-930.2392578125	2594.52563476563	183.008422851563	0.808951079845428	0.955545246601105	1	156.981811523438	25902
True	False	False	False	False	-939.063354492188	2718.64599609375	178.571853637695	0.723796010017395	0.928296566009521	0.562425196170807	153.447204589844	24705
True	False	False	False	False	-938.287475585938	2670.38232421875	16.6371288299561	0.693598926067352	0.931946337223053	0.490445405244827	48.5999984741211	729
True	False	False	False	False	-925.2529296875	2773.65234375	151.952453613281	0.820764601230621	0.959453940391541	1	154.824813842773	21211
True	False	False	False	False	-892.870727539063	2177.20068359375	115.350761413574	0.756777882575989	0.931645095348358	0.679410755634308	150.846160888672	15688
True	False	False	False	False	-911.647644042969	2669.1640625	17.7462711334229	0.762108087539673	0.940302610397339	0.706189274787903	50.4375	807
True	False	False	False	False	-915.146362304688	2722.89990234375	11.0914192199707	0.763594925403595	0.936281979084015	0.714360892772675	49.9000015258789	499
True	False	False	False	False	-907.924743652344	2597.23974609375	167.480438232422	0.839015126228333	0.960890352725983	1	158.728469848633	23968
True	False	False	False	False	-892.2841796875	2609.77099609375	18.8554134368896	0.666771829128265	0.937323153018951	0.44025981426239	51.5882339477539	877
True	False	False	False	False	-876.772338867188	2678.14477539063	117.569046020508	0.694364547729492	0.897940695285797	0.492033988237381	145.462265014648	15419
True	False	False	False	False	-878.223388671875	2818.3681640625	1452.97595214844	0.0972540080547333	0.940039753913879	0.0330360867083073	117.322898864746	153693
True	False	False	False	False	-876.690002441406	2362.45336914063	119.787330627441	0.818180501461029	0.967167854309082	1	142.222229003906	15360
True	False	False	False	False	-876.062622070313	2724.11254882813	125.333038330078	0.82226824760437	0.958907127380371	1	147.159286499023	16629
True	False	False	False	False	-842.14697265625	2607.0849609375	178.571853637695	0.827180922031403	0.95132964849472	1	156.677017211914	25225
True	False	False	False	False	-841.984069824219	2637.763671875	179.680999755859	0.840546250343323	0.952926576137543	1	160.438278198242	25991
True	False	False	False	False	-806.337951660156	2303.7734375	112.023338317871	0.801285207271576	0.944001793861389	1	143.267333984375	14470
True	False	False	False	False	-813.814086914063	2665.28491210938	126.442184448242	0.711543500423431	0.903160512447357	0.530630886554718	151.210525512695	17238
True	False	False	False	False	-809.373229980469	2775.28125	116.459907531738	0.843270182609558	0.970044136047363	1	147.266662597656	15463
True	False	False	False	False	-807.335388183594	2602.10668945313	9.98227787017822	0.754574596881866	0.933233201503754	0.669301986694336	46.1111106872559	415
True	False	False	False	False	-795.337341308594	2631.0546875	134.206176757813	0.783914089202881	0.947371304035187	0.916682362556458	152.231399536133	18420
True	False	False	False	False	-780.133361816406	2212.85473632813	219.610107421875	0.85966020822525	0.964997708797455	1	163.893936157227	32451
True	False	False	False	False	-779.6201171875	2782.30493164063	119.787330627441	0.718682765960693	0.906482338905334	0.54864364862442	148.620376586914	16051
True	False	False	False	False	-768.48681640625	2833.36669921875	158.607299804688	0.734701037406921	0.920990407466888	0.594812333583832	144.293701171875	20634
True	False	False	False	False	-742.182861328125	2758.88232421875	125.333038330078	0.790439307689667	0.943209946155548	1	149.442474365234	16887
True	False	False	False	False	-725.590881347656	2802.76196289063	123.114753723145	0.830976963043213	0.956780433654785	1	153.738739013672	17065
True	False	False	False	False	-737.001342773438	2845.64624023438	326.087738037109	0.303530424833298	0.848637163639069	0.121526658535004	110.540817260742	32499
True	False	False	False	False	-692.472106933594	2764.4423828125	129.769607543945	0.766421258449554	0.93370532989502	0.730939626693726	149.897430419922	17538
True	False	False	False	False	-660.729553222656	2777.19165039063	117.569046020508	0.784229159355164	0.945289552211761	0.925705969333649	147.537734985352	15639
True	False	False	False	False	-650.720581054688	2348.53466796875	106.477630615234	0.784542441368103	0.940891027450562	0.936093747615814	144.875	13908
True	False	False	False	False	-649.606079101563	2726.68237304688	110.914192199707	0.748627901077271	0.945632815361023	0.644232213497162	148.800003051758	14880
True	False	False	False	False	-643.257385253906	2281.10278320313	169.698715209961	0.805036544799805	0.957596361637115	1	154.150329589844	23585
True	False	False	False	False	-638.900146484375	2744.06005859375	105.36848449707	0.810243308544159	0.941258132457733	1	154.421051025391	14670
True	False	False	False	False	-627.105773925781	2867.46875	1359.80798339844	0.0997530966997147	0.955621957778931	0.0339446291327477	109.436378479004	134169
True	False	False	False	False	-626.526489257813	2047.3837890625	174.135284423828	0.787855565547943	0.934571981430054	1	165.382171630859	25965
True	False	False	False	False	-561.963684082031	2363.5302734375	109.805053710938	0.809059381484985	0.950263917446136	1	143.808074951172	14237
True	False	False	False	False	-611.10595703125	2629.25048828125	195.208984375	0.843254446983337	0.96199905872345	1	163.420455932617	28762
True	False	False	False	False	-624.966491699219	2779.45751953125	194.099838256836	0.811981499195099	0.942491829395294	1	160.051422119141	28009
True	False	False	False	False	-618.064025878906	2684.0361328125	202.97297668457	0.857074081897736	0.972463428974152	1	161.15299987793	29491
True	False	False	False	False	-609.028564453125	2732.50341796875	146.40673828125	0.820213973522186	0.95046865940094	1	153.174240112305	20219
True	False	False	False	False	-592.386962890625	2589.95581054688	176.353576660156	0.692919731140137	0.928228437900543	0.489044576883316	159.238998413086	25319
True	False	False	False	False	-568.972595214844	2709.19140625	229.592376708984	0.721564650535583	0.953194200992584	0.556313276290894	162.352661132813	33607
True	False	False	False	False	-563.227905273438	2744.81030273438	118.678184509277	0.810604751110077	0.947426319122314	1	145.75700378418	15596
True	False	False	False	False	-532.246459960938	2277.59057617188	119.787330627441	0.893635213375092	0.97902512550354	1	141.203704833984	15250
True	False	False	False	False	-530.84814453125	2786.9296875	124.223899841309	0.873427629470825	0.975844740867615	1	152.321426391602	17060
True	False	False	False	False	-523.736572265625	2828.0263671875	120.896469116211	0.80642431974411	0.947453439235687	1	152.788986206055	16654
True	False	False	False	False	-507.742584228516	2875.12524414063	158.607299804688	0.835208594799042	0.961325526237488	1	166.20280456543	23767
True	False	False	False	False	-459.394683837891	2614.03662109375	134.206176757813	0.814258515834808	0.954867720603943	1	157.520660400391	19060
True	False	False	False	False	-446.595611572266	2860.37841796875	160.825576782227	0.797517895698547	0.937872290611267	1	157.848281860352	22888
True	False	False	False	False	-433.759460449219	2891.38427734375	753.107360839844	0.117409147322178	0.914634704589844	0.0404576733708382	102.148750305176	69359
True	False	False	False	False	-427.974700927734	2612.4853515625	131.987884521484	0.80079972743988	0.94782167673111	1	159.689071655273	19003
True	False	False	False	False	-431.444641113281	2683.35522460938	138.64274597168	0.768403470516205	0.93584406375885	0.74352765083313	155.048004150391	19381
True	False	False	False	False	-425.941528320313	2765.2275390625	189.663269042969	0.887243270874023	0.974110126495361	1	165.818710327148	28355
True	False	False	False	False	-424.956787109375	2649.83251953125	108.695907592773	0.846498012542725	0.974578142166138	1	154.326538085938	15124
True	False	False	False	False	-368.794372558594	2416.2060546875	136.424453735352	0.805724918842316	0.94707977771759	1	151.959350585938	18691
True	False	False	False	False	-381.122039794922	2755.6572265625	116.459907531738	0.809028446674347	0.951809823513031	1	161.485717773438	16956
True	False	False	False	False	-356.877807617188	2766.44555664063	109.805053710938	0.819165587425232	0.955585777759552	1	163.070709228516	16144
True	False	False	False	False	-380.903137207031	2821.32739257813	155.279876708984	0.80919873714447	0.957406342029572	1	166.407150268555	23297
True	False	False	False	False	-368.128601074219	2779.83154296875	188.554138183594	0.740857541561127	0.935018181800842	0.615325689315796	170.729415893555	29024
True	False	False	False	False	-361.126373291016	2887.15112304688	112.023338317871	0.747237205505371	0.925188541412354	0.638770759105682	164.861389160156	16651
True	False	False	False	False	-355.314147949219	2179.79150390625	131.987884521484	0.80079972743988	0.942839384078979	1	158.495803833008	18861
True	False	False	False	False	-347.554992675781	2817.57666015625	122.005615234375	0.740235030651093	0.925760626792908	0.613164842128754	157.563629150391	17332
True	False	False	False	False	-322.665924072266	2664.53149414063	176.353576660156	0.712094783782959	0.967817485332489	0.531975328922272	159.440246582031	25351
True	False	False	False	False	-333.993896484375	2889.40112304688	128.660461425781	0.638014316558838	0.946256697177887	0.395486831665039	88.8534469604492	10307
True	False	False	False	False	-320.55908203125	2718.3173828125	170.807861328125	0.806975603103638	0.956335544586182	1	170.285720825195	26224
True	False	False	False	False	-317.627319335938	2787.0400390625	107.586769104004	0.717643678188324	0.910974979400635	0.545937120914459	157.134017944336	15242
True	False	False	False	False	-309.994934082031	2886.80932617188	140.861022949219	0.831927359104156	0.959042251110077	1	170.133865356445	21607
True	False	False	False	False	-302.981628417969	2843.20385742188	123.114753723145	0.789175748825073	0.944867670536041	1	160.135131835938	17775
True	False	False	False	False	-300.856353759766	2408.54248046875	276.176330566406	0.844504117965698	0.960524559020996	1	178.670684814453	44489
True	False	False	False	False	-222.248199462891	2107.63891601563	119.787330627441	0.746888160705566	0.940574526786804	0.637421369552612	156.685180664063	16922
True	False	False	False	False	-249.158386230469	2694.931640625	206.300399780273	0.843914985656738	0.961325705051422	1	178.446243286133	33191
True	False	False	False	False	-283.335754394531	2811.96655273438	128.660461425781	0.759870648384094	0.931669175624847	0.694506108760834	158.137924194336	18344
True	False	False	False	False	-289.906372070313	2901.63525390625	136.424453735352	0.415790498256683	0.934271812438965	0.186238035559654	96.7642288208008	11902
True	False	False	False	False	-274.878967285156	2752.154296875	115.350761413574	0.860537588596344	0.975118577480316	1	156.163467407227	16241
True	False	False	False	False	-267.910430908203	2889.50561523438	114.241622924805	0.793618381023407	0.94793701171875	1	163.116500854492	16801
True	False	False	False	False	-246.075271606445	2167.35083007813	115.350761413574	0.811039984226227	0.962896168231964	1	156.346160888672	16260
True	False	False	False	False	-235.953277587891	2765.35913085938	124.223899841309	0.762229561805725	0.931887865066528	0.70684415102005	164.160720825195	18386
True	False	False	False	False	-222.388870239258	2810.94165039063	159.716445922852	0.800120413303375	0.951286554336548	1	173.60417175293	24999
True	False	False	False	False	-188.785369873047	2421.24365234375	150.843307495117	0.786078751087189	0.947024881839752	1	168.647064208984	22936
True	False	False	False	False	-199.463836669922	2653.72509765625	114.241622924805	0.793618381023407	0.952383756637573	1	160.02912902832	16483
True	False	False	False	False	-189.435180664063	2767.59448242188	115.350761413574	0.860537588596344	0.967305481433868	1	165.548080444336	17217
True	False	False	False	False	-191.864074707031	2812.18408203125	151.952453613281	0.764453411102295	0.92589396238327	0.719243407249451	173.496353149414	23769
True	False	False	False	False	-158.370971679688	2739.89672851563	125.333038330078	0.845949530601501	0.965185582637787	1	162.76106262207	18392
True	False	False	False	False	-171.044769287109	2856.72583007813	156.389007568359	0.814978718757629	0.945112228393555	1	177.262405395508	24994
True	False	False	False	False	-170.542602539063	2768.390625	109.805053710938	0.882019758224487	0.974181652069092	1	165.636367797852	16398
True	False	False	False	False	-154.560150146484	2389.94970703125	115.350761413574	0.791780471801758	0.946695804595947	1	163.932693481445	17049
True	False	False	False	False	-153.366027832031	2823.45043945313	31.0559749603271	0.792491853237152	0.946757137775421	1	42.1785697937012	1181
True	False	False	False	False	-149.903656005859	2903.28857421875	1123.56079101563	0.0518731772899628	0.933180093765259	0.0170806236565113	88.68212890625	89835
True	False	False	False	False	-114.059326171875	2679.138671875	43.256534576416	0.764826476573944	0.943652451038361	0.721405208110809	47.6923065185547	1860
True	False	False	False	False	-115.340950012207	2823.2275390625	105.36848449707	0.753684103488922	0.934110522270203	0.665352880954742	166.831573486328	15849
True	False	False	False	False	-112.50853729248	2210.02319335938	136.424453735352	0.796871304512024	0.950828075408936	1	180.382110595703	22187
True	False	False	False	False	-110.363243103027	2791.06762695313	119.787330627441	0.818180501461029	0.949046909809113	1	175.203704833984	18922
True	False	False	False	False	-68.1118392944336	2866.22436523438	37.7108268737793	0.712653756141663	0.945388197898865	0.533345997333527	43.1470603942871	1467
True	False	False	False	False	-66.5998458862305	2812.68408203125	146.40673828125	0.762958765029907	0.935814142227173	0.710821986198425	184.734848022461	24385
True	False	False	False	False	-46.6281776428223	2624.31274414063	11.0914192199707	0.619482219219208	0.916803061962128	0.37021940946579	40.5	405
True	False	False	False	False	-48.795223236084	2722.18676757813	100.931915283203	0.447925448417664	0.953691780567169	0.208092361688614	50.3406600952148	4581
True	False	False	False	False	-63.0639801025391	2745.55102539063	18.8554134368896	0.786078751087189	0.950416266918182	1	43.4117660522461	738
True	False	False	False	False	-47.9039535522461	2653.40014648438	37.7108268737793	0.802700221538544	0.957971453666687	1	45.9411773681641	1562
True	False	False	False	False	-46.0194358825684	2776.01293945313	150.843307495117	0.814773619174957	0.956129848957062	1	191.375	26027
True	False	False	False	False	-45.4188575744629	2391.48950195313	149.734161376953	0.78029876947403	0.93772679567337	0.850861847400665	184.044448852539	24846
True	False	False	False	False	-38.2192726135254	2774.37890625	17.7462711334229	0.463464945554733	0.950418591499329	0.219339072704315	101.0625	1617
True	False	False	False	False	-28.1931762695313	2811.185546875	18.8554134368896	0.786078751087189	0.950416266918182	1	41.1764717102051	700
True	False	False	False	False	-22.5793724060059	2697.59912109375	15.5279874801636	0.774550676345825	0.945763468742371	0.789673984050751	40.8571434020996	572
[truncated: 1,676 more rows]
