# Supplementary material for: Gene Delivery Mediated by Backbone-Degradable RAFT Copolymers
Source: Biomacromolecules. 2026 Feb 12;27(3):1846–56. doi: 10.1021/acs.biomac.5c01662 (PMC12977016; doi:10.1021/acs.biomac.5c01662)
Supplement: Supplementary file 2 [file bm5c01662_si_002.zip › Celigo Raw Data/Object (Cell)-Level Data/Blue/7-15-2024-8-55-08-PM_object_B2.csv]

Plate ID	PM_2024_07_15_PPP41-45_NP_5_10_20_PEIpro_200ngwell_U2OS_6k_Plate2
Plate Name
Plate Description
Scan ID	7/15/2024 8:55:08 PM
Scan Description
Scan Result ID	7/15/2024 8:55:08 PM
Scan Result Description
Software Version	5.1.0.0
Experiment Name
Application Name	Target 1
Plate Type	96-Well BD Falcon™ 353072 Plate
Acquisition Start/End Times	7/15/2024 8:55:08 PM - 7/15/2024 8:56:55 PM
Analysis Start Time	7/15/2024 8:55:08 PM
User ID	Local Administrator
Scan Area Object-Level Data CSV Report
Row	B
Column	2
Total	Class 1	Class 2	Class 3	Class 4	X Position (µm)	Y Position (µm)	Target 1: Area (µm²)	Target 1: Form Factor	Target 1: Smoothness	Target 1: Aspect Ratio	Target 1: Mean Intensity	Target 1: Integrated Intensity
True	False	False	False	False	-3584.38232421875	-3196.92431640625	42.1473922729492	0.613480508327484	0.946614563465118	0.362528383731842	93.6578979492188	3559
True	False	False	False	False	-3682.13793945313	-3076.16259765625	23.2919807434082	0.580913007259369	0.93011885881424	0.32428103685379	91.4285736083984	1920
True	False	False	False	False	-3664.13110351563	-3093.72631835938	44.3656768798828	0.634681344032288	0.923047363758087	0.390760332345963	89.75	3590
True	False	False	False	False	-3559.16943359375	-3215.826171875	66.5485153198242	0.656107008457184	0.956834018230438	0.422746062278748	100.849998474121	6051
True	False	False	False	False	-1935.96997070313	-3025.32421875	881.767822265625	0.165266007184982	0.67684668302536	0.0589959621429443	183.012573242188	145495
True	False	False	False	False	-1961.35021972656	-3000.49243164063	44.3656768798828	0.749354422092438	0.951813578605652	0.647141218185425	146.574996948242	5863
True	False	False	False	False	-1940.21435546875	-2999.04125976563	77.6399383544922	0.572062194347382	0.939980089664459	0.314769476652145	117.02857208252	8192
True	False	False	False	False	-1991.658203125	-2992.07446289063	500.223022460938	0.337218165397644	0.859842896461487	0.139336600899696	192.144119262695	86657
True	False	False	False	False	-1973.08654785156	-2973.61181640625	19.9645557403564	0.798721373081207	0.951427280902863	1	102.444442749023	1844
True	False	False	False	False	-1996.99267578125	-2967.84985351563	36.6016845703125	0.820213973522186	0.956876516342163	1	108.696968078613	3587
True	False	False	False	False	-1961.65942382813	-2986.77905273438	57.6753807067871	0.730946362018585	0.945093810558319	0.583147346973419	133.115386962891	6922
True	False	False	False	False	-1956.36486816406	-2966.18139648438	211.846115112305	0.630513250827789	0.960455894470215	0.384966433048248	121.68586730957	23242
True	False	False	False	False	-1943.65405273438	-2979.9033203125	113.132476806641	0.511855185031891	0.934167623519897	0.257737159729004	100.225486755371	10223
True	False	False	False	False	-2031.71826171875	-2957.02612304688	588.954345703125	0.615945935249329	0.923369228839874	0.365660816431046	195.297546386719	103703
True	False	False	False	False	-2086.96020507813	-2933.56884765625	41.0382537841797	0.650850415229797	0.910920381546021	0.414529263973236	148.540542602539	5496
True	False	False	False	False	-2095.72924804688	-2910.84838867188	49.9113883972168	0.806145071983337	0.957641243934631	1	136.600006103516	6147
True	False	False	False	False	-2115.55200195313	-2910.52270507813	333.851715087891	0.320898979902267	0.902686178684235	0.130558267235756	164.767440795898	49595
True	False	False	False	False	-2120.29370117188	-2875.81298828125	129.769607543945	0.530849754810333	0.888222098350525	0.274454563856125	100.282051086426	11733
True	False	False	False	False	-2147.37475585938	-2875.77856445313	492.459014892578	0.429451912641525	0.806734442710876	0.195310860872269	193.108108520508	85740
True	False	False	False	False	-2178.82006835938	-2856.94165039063	148.625015258789	0.77451878786087	0.937789916992188	0.789397180080414	181.656723022461	24342
True	False	False	False	False	-2197.38549804688	-2837.37890625	190.772415161133	0.66829925775528	0.929554045200348	0.442867994308472	142.924423217773	24583
True	False	False	False	False	-2219.9873046875	-2826.46508789063	171.917007446289	0.696822226047516	0.95335865020752	0.497202187776566	188.645156860352	29240
True	False	False	False	False	-2259.19604492188	-2755.82763671875	208.518692016602	0.604273796081543	0.957709491252899	0.351147204637527	115.962768554688	21801
True	False	False	False	False	-2318.73706054688	-2742.0888671875	57.6753807067871	0.839499652385712	0.97070187330246	1	158.692306518555	8252
True	False	False	False	False	-2341.47924804688	-2716.5517578125	269.521484375	0.541239380836487	0.870020389556885	0.284060090780258	160.106994628906	38906
True	False	False	False	False	-2383.38720703125	-2682.1669921875	92.0587844848633	0.824999392032623	0.966674208641052	1	159.228912353516	13216
True	False	False	False	False	-2449.20727539063	-2592.17993164063	85.4039306640625	0.656723499298096	0.936284720897675	0.423726975917816	87.831169128418	6763
True	False	False	False	False	-2518.18872070313	-2525.9677734375	114.241622924805	0.732298254966736	0.955830276012421	0.587279975414276	123.737861633301	12745
True	False	False	False	False	-2568.20629882813	-2466.232421875	75.4216537475586	0.758873462677002	0.962030291557312	0.689513981342316	94.970588684082	6458
True	False	False	False	False	-2613.4365234375	-2414.86206054688	124.223899841309	0.801697075366974	0.966580867767334	1	141.392852783203	15836
True	False	False	False	False	-2662.83740234375	-2375.59033203125	643.302307128906	0.252721935510635	0.891302764415741	0.0967655181884766	160.943099975586	93347
True	False	False	False	False	-2656.99340820313	-2362.50341796875	25.5102653503418	0.729883551597595	0.943622469902039	0.579949259757996	86.9130401611328	1999
True	False	False	False	False	-2716.55053710938	-2309.13623046875	184.117568969727	0.508619725704193	0.931211769580841	0.254990696907043	129.00602722168	21415
True	False	False	False	False	-2756.7333984375	-2223.92846679688	92.0587844848633	0.773206055164337	0.961875200271606	0.778420686721802	87.240966796875	7241
True	False	False	False	False	-2780.63061523438	-2223.82788085938	92.0587844848633	0.763090133666992	0.962125420570374	0.711547255516052	158.192764282227	13130
True	False	False	False	False	-2814.04052734375	-2176.51489257813	333.851715087891	0.360246300697327	0.951744854450226	0.152243226766586	165.558135986328	49833
True	False	False	False	False	-2833.9833984375	-2149.71118164063	98.7136306762695	0.8182532787323	0.969654679298401	1	145.325836181641	12934
True	False	False	False	False	-2845.79907226563	-2125.33129882813	102.041061401367	0.751853168010712	0.954252421855927	0.657459616661072	149.195648193359	13726
True	False	False	False	False	-2867.50122070313	-2095.1328125	98.7136306762695	0.8182532787323	0.953183054924011	1	154.303375244141	13733
True	False	False	False	False	-2889.98754882813	-2057.99755859375	106.477630615234	0.770989894866943	0.95690381526947	0.761425018310547	144.97917175293	13918
True	False	False	False	False	-2932.18212890625	-1987.66296386719	278.394622802734	0.367294311523438	0.893857777118683	0.156322881579399	161.884460449219	40633
True	False	False	False	False	-2990.08715820313	-1907.36340332031	52.1296730041504	0.264960289001465	0.917816519737244	0.102518625557423	145.276596069336	6828
True	False	False	False	False	-2970.78247070313	-1941.75390625	61.0028076171875	0.565154671669006	0.946899116039276	0.307574510574341	143.309097290039	7882
True	False	False	False	False	-2909.28784179688	-1963.70910644531	197.427261352539	0.640130162239075	0.959792852401733	0.398532092571259	88.3595504760742	15728
True	False	False	False	False	-2947.2587890625	-1929.55798339844	135.315322875977	0.790392696857452	0.96415650844574	1	94.5901641845703	11540
True	False	False	False	False	-2968.48120117188	-1916.26733398438	145.297592163086	0.727887332439423	0.960952281951904	0.574057817459106	128.916030883789	16888
True	False	False	False	False	-2954.6669921875	-1900.04260253906	155.279876708984	0.736634731292725	0.961467444896698	0.601058423519135	92.0571441650391	12888
True	False	False	False	False	-2947.2470703125	-1957.65832519531	154.17073059082	0.441913157701492	0.902650833129883	0.203864991664886	122.273384094238	16996
True	False	False	False	False	-2915.50903320313	-1897.8388671875	117.569046020508	0.705373823642731	0.934700667858124	0.516067683696747	83.2264175415039	8822
True	False	False	False	False	-2908.9619140625	-2026.36889648438	352.707153320313	0.362087279558182	0.939210534095764	0.153302788734436	155.235855102539	49365
True	False	False	False	False	-2894.7412109375	-2001.95361328125	211.846115112305	0.576449751853943	0.87981379032135	0.319442272186279	69.7539291381836	13323
True	False	False	False	False	-2885.20166015625	-1959.47973632813	140.861022949219	0.688593447208405	0.961427390575409	0.480299681425095	72.8503952026367	9252
True	False	False	False	False	-2885.18139648438	-1900.01684570313	173.026138305664	0.764826476573944	0.948801398277283	0.721405208110809	87.038459777832	13578
True	False	False	False	False	-2881.486328125	-2074.77392578125	136.424453735352	0.756108999252319	0.958928644657135	0.676289081573486	150.601623535156	18524
True	False	False	False	False	-2863.05224609375	-2066.14599609375	129.769607543945	0.67625892162323	0.951731622219086	0.456904143095016	82.9487152099609	9705
True	False	False	False	False	-2874.93212890625	-2039.06799316406	181.899276733398	0.753896296024323	0.960365355014801	0.666286945343018	86.5365829467773	14192
True	False	False	False	False	-2858.71435546875	-1960.07446289063	171.917007446289	0.675487756729126	0.958087623119354	0.455510288476944	75.567741394043	11713
True	False	False	False	False	-2855.51049804688	-1930.0390625	208.518692016602	0.61575722694397	0.935368895530701	0.365419745445251	77.4893646240234	14568
True	False	False	False	False	-2854.33935546875	-2109.25927734375	113.132476806641	0.694173395633698	0.953242182731628	0.491636395454407	133.892150878906	13657
True	False	False	False	False	-2839.83764648438	-2101.86328125	75.4216537475586	0.786078751087189	0.952120721340179	1	82.3529434204102	5600
True	False	False	False	False	-2847.5703125	-2050.90991210938	186.335845947266	0.779502213001251	0.955541551113129	0.840531468391418	76.7857131958008	12900
True	False	False	False	False	-2849.69873046875	-1895.31726074219	160.825576782227	0.717759907245636	0.953346431255341	0.546238422393799	85.6206893920898	12415
True	False	False	False	False	-2837.19189453125	-2075.14306640625	96.4953460693359	0.799865543842316	0.955595314502716	1	61.8850593566895	5384
True	False	False	False	False	-2831.248046875	-1953.8291015625	178.571853637695	0.657871544361115	0.950042903423309	0.425563484430313	80.9192581176758	13028
True	False	False	False	False	-2826.60986328125	-2130.7451171875	85.4039306640625	0.786688148975372	0.954988360404968	1	89.0129852294922	6854
True	False	False	False	False	-2818.7353515625	-2098.72485351563	112.023338317871	0.756114184856415	0.954038023948669	0.676312983036041	60.6336631774902	6124
True	False	False	False	False	-2818.03002929688	-2009.45544433594	303.904907226563	0.770011186599731	0.958017766475677	0.754433691501617	67.1605834960938	18402
True	False	False	False	False	-2817.015625	-1916.03405761719	148.625015258789	0.823728501796722	0.958928644657135	1	79.223876953125	10616
True	False	False	False	False	-2813.49584960938	-1897.12841796875	39.9291114807129	0.633259892463684	0.958025753498077	0.388770014047623	70.4166641235352	2535
True	False	False	False	False	-2805.07788085938	-2158.71215820313	126.442184448242	0.618107497692108	0.964589715003967	0.368437945842743	90.8508758544922	10357
True	False	False	False	False	-2790.76635742188	-2137.7001953125	187.44499206543	0.711664378643036	0.95024162530899	0.530925095081329	62.5502967834473	10571
True	False	False	False	False	-2797.80102539063	-1971.56689453125	198.536407470703	0.725063621997833	0.914331018924713	0.565968692302704	79.1620101928711	14170
True	False	False	False	False	-2792.80639648438	-2090.25146484375	199.645553588867	0.798810124397278	0.963918209075928	1	72.6166687011719	13071
True	False	False	False	False	-2787.6474609375	-1941.68920898438	155.279876708984	0.81768673658371	0.961325526237488	1	82.2785720825195	11519
True	False	False	False	False	-2787.3955078125	-2207.70971679688	263.975769042969	0.626139521598816	0.905891537666321	0.379020482301712	162.424362182617	38657
True	False	False	False	False	-2761.52563476563	-2202.68774414063	115.350761413574	0.769432365894318	0.946024298667908	0.750428736209869	80.125	8333
True	False	False	False	False	-2784.96459960938	-1921.041015625	84.2947845458984	0.807776212692261	0.962945103645325	1	80.5131607055664	6119
True	False	False	False	False	-2780.21411132813	-2181.7666015625	166.371292114258	0.695984125137329	0.938411235809326	0.495427757501602	77.3733367919922	11606
True	False	False	False	False	-2769.68627929688	-2121.30786132813	216.282684326172	0.757664859294891	0.960425019264221	0.683625519275665	73.7692337036133	14385
True	False	False	False	False	-2777.39331054688	-2057.18139648438	241.792938232422	0.731098890304565	0.961599290370941	0.583610057830811	76.4036712646484	16656
True	False	False	False	False	-2778.46826171875	-1907.31555175781	78.7490768432617	0.683031260967255	0.951087892055511	0.469482928514481	75.6056365966797	5368
True	False	False	False	False	-2770.734375	-2091.11108398438	165.262145996094	0.720704555511475	0.961818158626556	0.553998529911041	62.5704689025879	9323
True	False	False	False	False	-2749.98071289063	-2075.93994140625	200.754699707031	0.70930814743042	0.962943911552429	0.525254130363464	66.8066329956055	12092
True	False	False	False	False	-2763.22094726563	-2028.38464355469	32.1651153564453	0.820795118808746	0.95398223400116	1	44.4137916564941	1288
True	False	False	False	False	-2765.61987304688	-1956.73986816406	112.023338317871	0.687367737293243	0.944081008434296	0.47787618637085	73.5049514770508	7424
True	False	False	False	False	-2763.67163085938	-1926.56237792969	84.2947845458984	0.755421161651611	0.935663521289825	0.673127472400665	76.1315765380859	5786
True	False	False	False	False	-2762.80712890625	-2045.43286132813	83.1856460571289	0.668196797370911	0.940657913684845	0.442692250013351	59.5066680908203	4463
True	False	False	False	False	-2761.43359375	-1991.43078613281	256.211791992188	0.530945241451263	0.878441751003265	0.274541288614273	74.2121200561523	17143
True	False	False	False	False	-2749.78686523438	-1894.64001464844	109.805053710938	0.645544230937958	0.956263065338135	0.406489044427872	74.6767654418945	7393
True	False	False	False	False	-2749.66625976563	-2263.05224609375	671.030883789063	0.192185193300247	0.821115851402283	0.0700444430112839	155.976852416992	94366
True	False	False	False	False	-2707.07543945313	-2274.49829101563	229.592376708984	0.653050422668457	0.915179371833801	0.417936742305756	82.7004852294922	17119
True	False	False	False	False	-2733.7734375	-2226.65551757813	171.917007446289	0.716413795948029	0.958546936511993	0.542772531509399	74.2387084960938	11507
True	False	False	False	False	-2743.19897460938	-2133.0732421875	189.663269042969	0.707461178302765	0.964687824249268	0.520898938179016	61.4795303344727	10513
True	False	False	False	False	-2739.5859375	-2024.61572265625	110.914192199707	0.665446996688843	0.957267701625824	0.438018769025803	90.4300003051758	9043
True	False	False	False	False	-2745.12768554688	-1922.095703125	89.8404998779297	0.69965648651123	0.963288724422455	0.503297805786133	71.5802459716797	5798
True	False	False	False	False	-2742.92553710938	-1950.55676269531	89.8404998779297	0.721652567386627	0.934925138950348	0.556551098823547	74.8888854980469	6066
True	False	False	False	False	-2738.04443359375	-2051.1650390625	169.698715209961	0.775282919406891	0.964501559734344	0.796160697937012	65.4117660522461	10008
True	False	False	False	False	-2734.8896484375	-2191.2001953125	205.191253662109	0.839377820491791	0.960623741149902	1	77.8216247558594	14397
True	False	False	False	False	-2712.01904296875	-2159.21240234375	251.77522277832	0.769889295101166	0.950949370861053	0.753582775592804	83.0176239013672	18845
True	False	False	False	False	-2722.18310546875	-2110.224609375	189.663269042969	0.819298386573792	0.969175755977631	1	60.2222213745117	10298
True	False	False	False	False	-2729.6357421875	-1990.13537597656	210.736968994141	0.843188464641571	0.963427305221558	1	78.0578918457031	14831
True	False	False	False	False	-2726.41259765625	-1902.14135742188	90.9496383666992	0.826298654079437	0.97254204750061	1	75.9512176513672	6228
True	False	False	False	False	-2724.04345703125	-1962.78820800781	112.023338317871	0.614259362220764	0.94903552532196	0.363513946533203	75.1188125610352	7587
True	False	False	False	False	-2718.5341796875	-1919.98413085938	97.6044921875	0.546809315681458	0.912792921066284	0.28935506939888	79.0795440673828	6959
True	False	False	False	False	-2716.6171875	-2059.69653320313	116.459907531738	0.809028446674347	0.957141101360321	1	52.2000007629395	5481
True	False	False	False	False	-2715.41235351563	-2138.59326171875	12.2005615234375	0.681430399417877	0.931919693946838	0.46645313501358	43.8181800842285	482
True	False	False	False	False	-2700.52124023438	-2124.423828125	190.772415161133	0.780394494533539	0.956036388874054	0.852164566516876	57.139533996582	9828
True	False	False	False	False	-2714.18530273438	-2021.86279296875	105.36848449707	0.59672749042511	0.95566326379776	0.342168837785721	56.9052619934082	5406
True	False	False	False	False	-2707.990234375	-1943.33666992188	77.6399383544922	0.754616916179657	0.939304649829865	0.669491648674011	72.3000030517578	5061
True	False	False	False	False	-2707.69360351563	-2002.02893066406	151.952453613281	0.728061437606812	0.950586080551147	0.574565887451172	75.0364990234375	10280
True	False	False	False	False	-2707.24072265625	-1979.400390625	99.8227767944336	0.456048786640167	0.876763463020325	0.213912531733513	70.8444442749023	6376
True	False	False	False	False	-2703.94653320313	-1900.0546875	83.1856460571289	0.836992800235748	0.962030291557312	1	74.5199966430664	5589
True	False	False	False	False	-2702.146484375	-2092.26611328125	217.391815185547	0.391123235225677	0.743311703205109	0.170600980520248	60.8316345214844	11923
True	False	False	False	False	-2699.53540039063	-1919.97021484375	73.203369140625	0.514698445796967	0.929960966110229	0.260174125432968	70.1060638427734	4627
True	False	False	False	False	-2696.859375	-2245.7060546875	484.695037841797	0.671584665775299	0.926462531089783	0.448568999767303	94.0297470092773	41091
True	False	False	False	False	-2696.32275390625	-2336.033203125	149.734161376953	0.693598926067352	0.943453907966614	0.490445405244827	158.859252929688	21446
True	False	False	False	False	-2668.04125976563	-2331.353515625	124.223899841309	0.56752735376358	0.912111639976501	0.310024172067642	74.8571395874023	8384
True	False	False	False	False	-2695.17602539063	-2314.8994140625	208.518692016602	0.37842470407486	0.843521595001221	0.162896484136581	103.170211791992	19396
True	False	False	False	False	-2656.9345703125	-2310.48559570313	110.914192199707	0.748627901077271	0.961469709873199	0.644232213497162	66.9899978637695	6699
True	False	False	False	False	-2692.34643554688	-2065.01196289063	177.462707519531	0.76659494638443	0.96076774597168	0.732008516788483	71.7750015258789	11484
True	False	False	False	False	-2695.15087890625	-2025.30187988281	84.2947845458984	0.807776212692261	0.956683576107025	1	59.0131568908691	4485
True	False	False	False	False	-2692.5419921875	-2042.61584472656	110.914192199707	0.599098265171051	0.964154958724976	0.344957053661346	55.1599998474121	5516
True	False	False	False	False	-2690.70141601563	-1955.11926269531	79.8582229614258	0.554762363433838	0.938939094543457	0.297101765871048	67.5555572509766	4864
True	False	False	False	False	-2685.33837890625	-2300.15380859375	78.7490768432617	0.661417245864868	0.931693434715271	0.431318759918213	73.7323913574219	5235
True	False	False	False	False	-2663.00366210938	-2290.96508789063	246.229507446289	0.443006932735443	0.849460065364838	0.204629078507423	82.1171188354492	18230
True	False	False	False	False	-2684.49633789063	-2192.783203125	248.447799682617	0.712147831916809	0.963614284992218	0.532105028629303	76.6875	17178
True	False	False	False	False	-2677.7685546875	-2017.43127441406	74.3125076293945	0.786045730113983	0.954490661621094	1	54.2835807800293	3637
True	False	False	False	False	-2682.9833984375	-1993.94799804688	110.914192199707	0.779846131801605	0.959103643894196	0.844886004924774	64.2200012207031	6422
True	False	False	False	False	-2679.66723632813	-1923.484375	123.114753723145	0.735241293907166	0.931983768939972	0.596540331840515	74.405403137207	8259
True	False	False	False	False	-2675.69482421875	-2158.1025390625	215.173538208008	0.676249027252197	0.953173875808716	0.456886142492294	67.9226837158203	13177
True	False	False	False	False	-2675.10595703125	-2083.03784179688	146.40673828125	0.649738013744354	0.940309107303619	0.412823081016541	67.886360168457	8961
True	False	False	False	False	-2672.47778320313	-1972.96423339844	120.896469116211	0.839848577976227	0.963119089603424	1	81.7522964477539	8911
True	False	False	False	False	-2672.1611328125	-1898.61206054688	95.3862075805664	0.801153242588043	0.953584969043732	1	68.3837203979492	5881
True	False	False	False	False	-2668.9423828125	-2235.99047851563	228.483245849609	0.834430813789368	0.956859290599823	1	79.9174728393555	16463
True	False	False	False	False	-2662.42333984375	-2177.78369140625	110.914192199707	0.727671027183533	0.966304898262024	0.573428332805634	59.5999984741211	5960
True	False	False	False	False	-2658.16918945313	-2110.1171875	184.117568969727	0.621361136436462	0.959617435932159	0.372673898935318	63.0120468139648	10460
True	False	False	False	False	-2655.10375976563	-2068.35961914063	94.2770690917969	0.712164640426636	0.959913015365601	0.532146096229553	78.6823501586914	6688
True	False	False	False	False	-2660.64501953125	-2016.00866699219	83.1856460571289	0.80851811170578	0.958222687244415	1	62.7333335876465	4705
True	False	False	False	False	-2664.482421875	-1948.3994140625	206.300399780273	0.783251941204071	0.952018320560455	0.900644063949585	94.3172073364258	17543
True	False	False	False	False	-2659.01513671875	-1918.83447265625	63.2210922241211	0.801229655742645	0.952294647693634	1	67.7368392944336	3861
True	False	False	False	False	-2657.03588867188	-2048.23291015625	238.465515136719	0.575341880321503	0.904967486858368	0.31825464963913	80.7953491210938	17371
True	False	False	False	False	-2652.7724609375	-1977.96301269531	128.660461425781	0.789452075958252	0.959720134735107	1	83.1724166870117	9648
True	False	False	False	False	-2650.64379882813	-1927.97131347656	25.5102653503418	0.688737690448761	0.934724569320679	0.480586379766464	52.2608680725098	1202
True	False	False	False	False	-2647.78173828125	-2082.92333984375	112.023338317871	0.654341518878937	0.952947497367859	0.419957339763641	64.1782150268555	6482
True	False	False	False	False	-2645.55737304688	-2145.20068359375	173.026138305664	0.707799673080444	0.952441692352295	0.52169132232666	72.5833358764648	11323
True	False	False	False	False	-2644.79150390625	-2005.94189453125	117.569046020508	0.686734616756439	0.950855731964111	0.476633340120316	67.1698150634766	7120
True	False	False	False	False	-2643.8427734375	-2364.84399414063	53.2388153076172	0.774922788143158	0.948874831199646	0.792935788631439	78.1458358764648	3751
True	False	False	False	False	-2640.21435546875	-2190.26489257813	160.825576782227	0.720632016658783	0.95701539516449	0.553804218769073	68.7931060791016	9975
True	False	False	False	False	-2642.96240234375	-2123.5576171875	109.805053710938	0.741141617298126	0.959930598735809	0.616318583488464	57.4444427490234	5687
True	False	False	False	False	-2641.75708007813	-2066.2275390625	46.5839614868164	0.720192134380341	0.958557844161987	0.552630007266998	61.3095245361328	2575
True	False	False	False	False	-2641.27563476563	-2023.80200195313	153.061584472656	0.661188185214996	0.931388318538666	0.430943071842194	75.7246398925781	10450
True	False	False	False	False	-2634.38647460938	-1960.18371582031	255.102645874023	0.535654783248901	0.918273031711578	0.278854191303253	95.4956512451172	21964
True	False	False	False	False	-2634.26098632813	-1908.37524414063	144.188446044922	0.603186249732971	0.936697602272034	0.349834442138672	84.2230758666992	10949
True	False	False	False	False	-2633.43896484375	-2413.58325195313	141.970169067383	0.766845762729645	0.957506716251373	0.733563005924225	164.078125	21002
True	False	False	False	False	-2621.05981445313	-2382.30224609375	253.993499755859	0.383104532957077	0.801628887653351	0.165709868073463	139.855895996094	32027
True	False	False	False	False	-2631.29345703125	-2255.66845703125	231.810668945313	0.722683489322662	0.941801726818085	0.559358239173889	72.8947372436523	15235
True	False	False	False	False	-2630.94506835938	-2348.19482421875	108.695907592773	0.810891211032867	0.961780726909637	1	73.326530456543	7186
True	False	False	False	False	-2619.18090820313	-2332.43994140625	134.206176757813	0.607200801372528	0.957328915596008	0.354712903499603	61.4214859008789	7432
True	False	False	False	False	-2620.25927734375	-2276.73559570313	231.810668945313	0.66658890247345	0.950358152389526	0.439949244260788	72.7990417480469	15215
True	False	False	False	False	-2629.0673828125	-2210.07666015625	230.701522827148	0.699858546257019	0.94654107093811	0.503738164901733	72.9951934814453	15183
True	False	False	False	False	-2620.17944335938	-2158.72875976563	133.097030639648	0.807529091835022	0.970515370368958	1	65.2666702270508	7832
True	False	False	False	False	-2622.51049804688	-2031.28271484375	125.333038330078	0.687240660190582	0.93533593416214	0.477626204490662	59.044246673584	6672
True	False	False	False	False	-2621.84057617188	-2091.623046875	185.226699829102	0.82996928691864	0.968606352806091	1	70.1916198730469	11722
True	False	False	False	False	-2618.88940429688	-2059.47436523438	133.097030639648	0.594008207321167	0.932870209217072	0.339006364345551	50.8666648864746	6104
True	False	False	False	False	-2618.32299804688	-2313.05419921875	150.843307495117	0.748016774654388	0.947091102600098	0.64181524515152	61.345588684082	8343
True	False	False	False	False	-2615.35009765625	-2180.87622070313	147.515884399414	0.706804156303406	0.954253971576691	0.51936799287796	62.8195495605469	8355
True	False	False	False	False	-2616.759765625	-1965.60571289063	133.097030639648	0.708264887332916	0.956365883350372	0.52278470993042	89.908332824707	10789
True	False	False	False	False	-2614.90844726563	-1997.67150878906	195.208984375	0.638165950775146	0.936746418476105	0.395703881978989	70.4829559326172	12405
True	False	False	False	False	-2610.84204101563	-1929.23120117188	114.241622924805	0.68991619348526	0.951457560062408	0.482941478490829	68.2427215576172	7029
True	False	False	False	False	-2606.7490234375	-2446.55786132813	285.049468994141	0.486244469881058	0.958818376064301	0.23673115670681	166.821014404297	42873
True	False	False	False	False	-2583.71435546875	-2444.95532226563	58.7845230102539	0.788068115711212	0.959239721298218	1	95.5471725463867	5064
True	False	False	False	False	-2595.59521484375	-2407.52685546875	31.0559749603271	0.792491853237152	0.946757137775421	1	81.5714263916016	2284
True	False	False	False	False	-2602.56225585938	-2133.18188476563	190.772415161133	0.583352267742157	0.910500824451447	0.326963037252426	60	10320
True	False	False	False	False	-2601.17919921875	-2085.94384765625	47.6931037902832	0.737339556217194	0.948275208473206	0.603378236293793	97.9534912109375	4212
True	False	False	False	False	-2601.01489257813	-2101.92919921875	206.300399780273	0.459060430526733	0.928895652294159	0.216102927923203	72.7741928100586	13536
True	False	False	False	False	-2600.85083007813	-2390.83984375	78.7490768432617	0.705722391605377	0.959884345531464	0.516867816448212	69.5633773803711	4939
True	False	False	False	False	-2600.58447265625	-2360.04638671875	197.427261352539	0.782779574394226	0.953869760036469	0.890820920467377	106.33708190918	18928
True	False	False	False	False	-2597.396484375	-2165.8720703125	178.571853637695	0.723796010017395	0.946845233440399	0.562425196170807	73.0745315551758	11765
True	False	False	False	False	-2599.86401367188	-1914.15893554688	69.8759460449219	0.703073918819427	0.951077282428741	0.510851562023163	67.9206314086914	4279
True	False	False	False	False	-2599.76220703125	-1962.38793945313	78.7490768432617	0.79235315322876	0.941879510879517	1	72.9718322753906	5181
True	False	False	False	False	-2595.98217773438	-2283.58129882813	204.082122802734	0.672707319259644	0.94647628068924	0.450546443462372	75.3423919677734	13863
True	False	False	False	False	-2593.7060546875	-2025.83642578125	206.300399780273	0.714052736759186	0.946066379547119	0.536810696125031	76.3548355102539	14202
True	False	False	False	False	-2591.82641601563	-2425.24047851563	256.211791992188	0.702445089817047	0.929122149944305	0.509444296360016	162.874465942383	37624
True	False	False	False	False	-2576.77954101563	-2383.60034179688	150.843307495117	0.722747147083282	0.937217772006989	0.559532701969147	67.5220565795898	9183
True	False	False	False	False	-2590.18920898438	-2337.37768554688	99.8227767944336	0.654903948307037	0.952279508113861	0.420842528343201	55.8555564880371	5027
True	False	False	False	False	-2583.478515625	-2316.54956054688	164.153015136719	0.610078454017639	0.942970633506775	0.358265787363052	69.6148681640625	10303
True	False	False	False	False	-2588.44360351563	-2241.16088867188	300.577453613281	0.504204928874969	0.867361903190613	0.251288026571274	79.2361602783203	21473
True	False	False	False	False	-2590.10229492188	-1975.17639160156	83.1856460571289	0.668196797370911	0.939962387084961	0.442692250013351	70.7333297729492	5305
True	False	False	False	False	-2586.34130859375	-2206.54833984375	139.751892089844	0.782931506633759	0.955321669578552	0.893864810466766	57.261905670166	7215
True	False	False	False	False	-2577.82421875	-2172.07373046875	129.769607543945	0.774984061717987	0.955918490886688	0.793480038642883	71.3675231933594	8350
True	False	False	False	False	-2584.67407226563	-2079.53686523438	165.262145996094	0.765527665615082	0.957570433616638	0.725537121295929	87.3154373168945	13010
True	False	False	False	False	-2581.41186523438	-2051.71313476563	206.300399780273	0.327918708324432	0.724804878234863	0.13429844379425	66.0268783569336	12281
True	False	False	False	False	-2578.8134765625	-2125.44189453125	149.734161376953	0.750112891197205	0.964153528213501	0.650220811367035	68.2370376586914	9212
True	False	False	False	False	-2577.2724609375	-1933.22033691406	90.9496383666992	0.678500771522522	0.937286674976349	0.460999995470047	64.4756088256836	5287
True	False	False	False	False	-2572.607421875	-2281.76318359375	153.061584472656	0.500380098819733	0.868658781051636	0.248121008276939	62.6739120483398	8649
True	False	False	False	False	-2568.69946289063	-2189.5791015625	129.769607543945	0.809128880500793	0.962967336177826	1	73.3162384033203	8578
True	False	False	False	False	-2564.85815429688	-2071.40576171875	136.424453735352	0.736890852451324	0.946093261241913	0.601898670196533	88.2520294189453	10855
True	False	False	False	False	-2568.76318359375	-2005.73608398438	135.315322875977	0.778218626976013	0.957573533058167	0.825467169284821	68.9836044311523	8416
True	False	False	False	False	-2568.71484375	-1977.90283203125	109.805053710938	0.741141617298126	0.961469709873199	0.616318583488464	70.0101013183594	6931
True	False	False	False	False	-2564.01782226563	-2108.18774414063	215.173538208008	0.579326033592224	0.953001797199249	0.322550445795059	74.3608245849609	14426
True	False	False	False	False	-2562.3330078125	-1903.98071289063	126.442184448242	0.700783967971802	0.955496370792389	0.505764663219452	65.2543869018555	7439
True	False	False	False	False	-2562.08984375	-2496.84130859375	513.53271484375	0.249025598168373	0.904663980007172	0.0950526148080826	165.341247558594	76553
True	False	False	False	False	-2526.16870117188	-2511.03564453125	66.5485153198242	0.811298549175262	0.958205223083496	1	94.5166702270508	5671
True	False	False	False	False	-2552.63403320313	-2472.69677734375	89.8404998779297	0.624107658863068	0.945831775665283	0.376303166151047	91.543212890625	7415
True	False	False	False	False	-2559.26684570313	-2436.5595703125	131.987884521484	0.759082078933716	0.952722728252411	0.690548181533813	79.8571395874023	9503
True	False	False	False	False	-2561.5263671875	-2397.134765625	178.571853637695	0.708019733428955	0.952634990215302	0.522207856178284	68.260871887207	10990
True	False	False	False	False	-2561.85620117188	-2338.13232421875	178.571853637695	0.692753672599792	0.956503331661224	0.488703340291977	65.0248413085938	10469
True	False	False	False	False	-2560.68701171875	-2088.90502929688	86.513069152832	0.775300621986389	0.945265769958496	0.796320915222168	57.1794853210449	4460
True	False	False	False	False	-2561.47485351563	-1952.28625488281	112.023338317871	0.434584617614746	0.888320744037628	0.198801070451736	68.6534652709961	6934
True	False	False	False	False	-2560.34301757813	-2316.24829101563	102.041061401367	0.717458426952362	0.95439088344574	0.54545783996582	53.4565200805664	4918
True	False	False	False	False	-2560.07373046875	-2029.11328125	139.751892089844	0.703073918819427	0.95306259393692	0.510851562023163	71.039680480957	8951
True	False	False	False	False	-2557.16040039063	-2365.09619140625	155.279876708984	0.733614146709442	0.95017796754837	0.591374695301056	65.1214294433594	9117
True	False	False	False	False	-2556.02758789063	-2206.19067382813	149.734161376953	0.717432796955109	0.950363576412201	0.545391619205475	64.7851867675781	8746
True	False	False	False	False	-2555.5576171875	-2421.39501953125	119.787330627441	0.656831800937653	0.94903552532196	0.42389965057373	65.814811706543	7108
True	False	False	False	False	-2552.33129882813	-2262.42578125	140.861022949219	0.768981277942657	0.955896198749542	0.747369706630707	72.1023635864258	9157
True	False	False	False	False	-2551.92651367188	-2138.9111328125	72.0942230224609	0.790630877017975	0.955623149871826	1	52.7999992370605	3432
True	False	False	False	False	-2551.5595703125	-1933.57214355469	99.8227767944336	0.559236764907837	0.931558787822723	0.301560670137405	64.2666702270508	5784
True	False	False	False	False	-2551.38842773438	-2169.73388671875	186.335845947266	0.626671493053436	0.943712472915649	0.379736542701721	60.5178565979004	10167
True	False	False	False	False	-2549.83227539063	-2004.85375976563	87.6222152709961	0.785240411758423	0.964166045188904	0.972049474716187	67.0506362915039	5297
True	False	False	False	False	-2547.48046875	-2452.36157226563	70.9850845336914	0.607505798339844	0.927927672863007	0.355087220668793	60.640625	3881
True	False	False	False	False	-2545.43823242188	-1971.29772949219	63.2210922241211	0.730492413043976	0.950421512126923	0.581776022911072	63.8947372436523	3642
True	False	False	False	False	-2545.27172851563	-2491.28540039063	156.389007568359	0.731586515903473	0.936152935028076	0.585095226764679	128.312057495117	18092
True	False	False	False	False	-2519.66943359375	-2476.65380859375	232.919815063477	0.815946757793427	0.963561356067657	1	89.3238067626953	18758
True	False	False	False	False	-2528.3212890625	-2405.02221679688	147.515884399414	0.706804156303406	0.919386446475983	0.51936799287796	140.744354248047	18719
True	False	False	False	False	-2542.0107421875	-2307.388671875	143.079315185547	0.772836744785309	0.951428830623627	0.775464057922363	64.3488388061523	8301
True	False	False	False	False	-2538.0654296875	-2226.38891601563	192.990692138672	0.772183120250702	0.954150259494781	0.770358383655548	66.9137954711914	11643
True	False	False	False	False	-2545.00537109375	-2045.23181152344	117.569046020508	0.807007014751434	0.968638777732849	1	64.5471725463867	6842
True	False	False	False	False	-2544.71215820313	-1992.40686035156	73.203369140625	0.802794396877289	0.960359692573547	1	67	4422
True	False	False	False	False	-2542.2236328125	-2100.67163085938	84.2947845458984	0.819298386573792	0.95637571811676	1	57.2763175964355	4353
True	False	False	False	False	-2539.06201171875	-2066.771484375	131.987884521484	0.842022597789764	0.964657068252563	1	82.0168075561523	9760
True	False	False	False	False	-2537.548828125	-2281.9619140625	97.6044921875	0.750541150569916	0.953265130519867	0.651979506015778	50.3636360168457	4432
True	False	False	False	False	-2533.83618164063	-2252.18334960938	118.678184509277	0.769594728946686	0.946155846118927	0.751542627811432	62.1495323181152	6650
True	False	False	False	False	-2534.6015625	-1951.09130859375	148.625015258789	0.77451878786087	0.94952380657196	0.789397180080414	73.7835845947266	9887
True	False	False	False	False	-2534.47607421875	-2136.92431640625	125.333038330078	0.669864416122437	0.946377336978912	0.445568263530731	66.876106262207	7557
True	False	False	False	False	-2533.0576171875	-2376.62915039063	200.754699707031	0.828854382038116	0.95873898267746	1	76.850830078125	13910
True	False	False	False	False	-2523.31982421875	-2354.43383789063	44.3656768798828	0.799694657325745	0.949179470539093	1	48.5750007629395	1943
True	False	False	False	False	-2532.30444335938	-2200.53295898438	164.153015136719	0.636817038059235	0.91215592622757	0.393779218196869	76.1351318359375	11268
True	False	False	False	False	-2531.47509765625	-1986.01538085938	35.4925422668457	0.795358955860138	0.950105845928192	1	64.71875	2071
True	False	False	False	False	-2530.76391601563	-2161.59008789063	198.536407470703	0.602282106876373	0.953587114810944	0.348747998476028	64.6201095581055	11567
True	False	False	False	False	-2528.95654296875	-2116.54833984375	103.150199890137	0.793185532093048	0.955588459968567	1	69.0322570800781	6420
True	False	False	False	False	-2527.91918945313	-2029.10070800781	136.424453735352	0.718396246433258	0.963248133659363	0.547894239425659	64.4390258789063	7926
True	False	False	False	False	-2526.15673828125	-1971.54382324219	72.0942230224609	0.725393772125244	0.955614149570465	0.566900193691254	66.9692306518555	4353
True	False	False	False	False	-2523.99462890625	-2083.20581054688	185.226699829102	0.757708609104156	0.944961488246918	0.683835804462433	96.8323364257813	16171
True	False	False	False	False	-2521.57470703125	-2056.58569335938	110.914192199707	0.599098265171051	0.928548634052277	0.344957053661346	58.439998626709	5844
True	False	False	False	False	-2522.93041992188	-1924.98059082031	140.861022949219	0.594800055027008	0.936824977397919	0.339923411607742	64.1653518676758	8149
True	False	False	False	False	-2521.18041992188	-2330.55200195313	97.6044921875	0.68626457452774	0.950598299503326	0.475714534521103	55.9886360168457	4927
True	False	False	False	False	-2520.23486328125	-2422.00610351563	119.787330627441	0.785884737968445	0.955314457416534	1	70.2407379150391	7586
True	False	False	False	False	-2511.93432617188	-2395.3271484375	120.896469116211	0.7624591588974	0.951979696750641	0.708087503910065	83.1926574707031	9068
True	False	False	False	False	-2519.8935546875	-2295.09008789063	93.1679229736328	0.782521784305573	0.959447026252747	0.885872364044189	53.011905670166	4453
True	False	False	False	False	-2516.44458007813	-2008.97668457031	58.7845230102539	0.552240371704102	0.942811667919159	0.29462081193924	45.7358474731445	2424
True	False	False	False	False	-2514.20166015625	-2269.19409179688	133.097030639648	0.700874388217926	0.93278568983078	0.505963504314423	68.2416687011719	8189
True	False	False	False	False	-2513.10961914063	-2313.74853515625	168.589569091797	0.431577414274216	0.861283898353577	0.196750655770302	67.8421020507813	10312
True	False	False	False	False	-2512.74243164063	-2117.72241210938	114.241622924805	0.749501168727875	0.951650977134705	0.647733688354492	61.4757270812988	6332
True	False	False	False	False	-2513.06298828125	-1947.60266113281	57.6753807067871	0.703125417232513	0.956136703491211	0.510967075824738	58.769229888916	3056
True	False	False	False	False	-2509.85961914063	-2550.06811523438	602.264099121094	0.240590378642082	0.838163554668427	0.0911854431033134	158.255981445313	85933
True	False	False	False	False	-2474.05053710938	-2564.13940429688	11.0914192199707	0.763594925403595	0.936281979084015	0.714360892772675	82.8000030517578	828
True	False	False	False	False	-2500.31909179688	-2536.77563476563	38.8199691772461	0.589544475078583	0.95892596244812	0.333895117044449	86.3714294433594	3023
True	False	False	False	False	-2497.74975585938	-2520.11157226563	112.023338317871	0.756114184856415	0.952498853206635	0.676312983036041	80.900993347168	8171
True	False	False	False	False	-2509.67602539063	-2205.8935546875	129.769607543945	0.746324419975281	0.953311264514923	0.635259330272675	69.8717956542969	8175
True	False	False	False	False	-2508.93408203125	-2502.9482421875	69.8759460449219	0.703073918819427	0.940124332904816	0.510851562023163	66.3968276977539	4183
True	False	False	False	False	-2469.2568359375	-2485.1455078125	170.807861328125	0.772800981998444	0.944637835025787	0.775180578231812	91.8571395874023	14146
True	False	False	False	False	-2495.04321289063	-2450.48681640625	141.970169067383	0.513993263244629	0.948116540908813	0.259567648172379	63.765625	8162
True	False	False	False	False	-2508.67138671875	-2443.00610351563	124.223899841309	0.477617084980011	0.912494361400604	0.230010464787483	56.8839302062988	6371
True	False	False	False	False	-2497.22705078125	-2412.24755859375	165.262145996094	0.682316601276398	0.960940003395081	0.468125909566879	59.0872497558594	8804
True	False	False	False	False	-2504.87524414063	-2134.89624023438	108.695907592773	0.755093216896057	0.95024836063385	0.671637296676636	51.5408172607422	5051
True	False	False	False	False	-2506.36108398438	-1970.0400390625	134.206176757813	0.71416711807251	0.958388805389404	0.537096202373505	77.9586791992188	9433
True	False	False	False	False	-2503.06762695313	-2071.81176757813	170.807861328125	0.485844284296036	0.886901438236237	0.23641562461853	63.0909080505371	9716
True	False	False	False	False	-2501.69873046875	-2372.79467773438	138.64274597168	0.768403470516205	0.951616525650024	0.74352765083313	64.3199996948242	8040
True	False	False	False	False	-2495.68627929688	-2344.09057617188	231.810668945313	0.67701667547226	0.949943661689758	0.458281248807907	89.5167465209961	18709
True	False	False	False	False	-2491.88842773438	-2272.68408203125	159.716445922852	0.722619116306305	0.940252184867859	0.559182107448578	83.3194427490234	11998
True	False	False	False	False	-2500.3427734375	-2232.25732421875	181.899276733398	0.696785390377045	0.956297516822815	0.497123867273331	80.8170700073242	13254
True	False	False	False	False	-2497.54418945313	-2159.14770507813	170.807861328125	0.648498892784119	0.920272648334503	0.410935580730438	66.4870147705078	10239
True	False	False	False	False	-2495.70751953125	-2024.6962890625	171.917007446289	0.759923756122589	0.952455937862396	0.694775581359863	57.0387115478516	8841
True	False	False	False	False	-2494.80126953125	-2258.19702148438	87.6222152709961	0.616078436374664	0.951414883136749	0.365830212831497	75.962028503418	6001
True	False	False	False	False	-2491.04833984375	-2202.62817382813	148.625015258789	0.654365658760071	0.962150454521179	0.419995367527008	70.8283615112305	9491
True	False	False	False	False	-2490.60595703125	-2306.75903320313	146.40673828125	0.668871581554413	0.953539371490479	0.443852096796036	75.2045440673828	9927
True	False	False	False	False	-2475.15502929688	-2286.22827148438	139.751892089844	0.710319042205811	0.945793211460114	0.527671158313751	63.0952377319336	7950
True	False	False	False	False	-2487.76831054688	-2104.63818359375	204.082122802734	0.484074264764786	0.890008866786957	0.235024601221085	70.3532638549805	12945
True	False	False	False	False	-2490.37255859375	-1942.25903320313	158.607299804688	0.463221937417984	0.914051234722137	0.219159498810768	61.0909080505371	8736
True	False	False	False	False	-2490.22924804688	-1915.140625	109.805053710938	0.663123369216919	0.967671990394592	0.434134274721146	60.6262626647949	6002
True	False	False	False	False	-2485.9677734375	-1983.97998046875	74.3125076293945	0.786045730113983	0.949838936328888	1	60.1194038391113	4028
True	False	False	False	False	-2481.24682617188	-2250.9443359375	157.498153686523	0.525285542011261	0.928621709346771	0.269448488950729	67.9577484130859	9650
True	False	False	False	False	-2475.46435546875	-2193.13232421875	124.223899841309	0.805557072162628	0.958591163158417	1	75.5446395874023	8461
True	False	False	False	False	-2480.3310546875	-2003.56433105469	92.0587844848633	0.824999392032623	0.970955848693848	1	51.2891578674316	4257
True	False	False	False	False	-2478.5517578125	-2169.537109375	118.678184509277	0.801031827926636	0.9509596824646	1	69.2242965698242	7407
True	False	False	False	False	-2477.642578125	-2142.1533203125	112.023338317871	0.620869994163513	0.952129185199738	0.372030109167099	53.4455451965332	5398
True	False	False	False	False	-2475.62255859375	-2041.28198242188	137.533599853516	0.782398581504822	0.944158732891083	0.883594453334808	73.3145141601563	9091
True	False	False	False	False	-2474.51831054688	-2459.94116210938	206.300399780273	0.728902280330658	0.955801069736481	0.577034711837769	73.1935501098633	13614
True	False	False	False	False	-2471.62744140625	-2384.57250976563	333.851715087891	0.416871607303619	0.88095623254776	0.186944857239723	73.9235916137695	22251
True	False	False	False	False	-2472.30517578125	-2117.88793945313	123.114753723145	0.785416007041931	0.953819394111633	1	77.3603591918945	8587
True	False	False	False	False	-2473.5654296875	-2093.80834960938	97.6044921875	0.728147208690643	0.95396763086319	0.574816465377808	61.7613639831543	5435
True	False	False	False	False	-2472.20361328125	-2310.43090820313	129.769607543945	0.746324419975281	0.963601350784302	0.635259330272675	64.9572677612305	7600
True	False	False	False	False	-2470.35913085938	-2064.94750976563	211.846115112305	0.602573096752167	0.938980877399445	0.349097162485123	64.6806259155273	12354
True	False	False	False	False	-2469.3388671875	-1903.15234375	79.8582229614258	0.633259892463684	0.958927810192108	0.388770014047623	62.4305572509766	4495
True	False	False	False	False	-2468.69677734375	-2520.01000976563	247.338653564453	0.550378918647766	0.906007766723633	0.292804330587387	74.2556076049805	16559
True	False	False	False	False	-2463.85473632813	-2422.09228515625	293.922607421875	0.820724785327911	0.960297465324402	1	78.4377365112305	20786
True	False	False	False	False	-2467.1650390625	-2354.05004882813	210.736968994141	0.594835698604584	0.948650598526001	0.339964777231216	73.5526351928711	13975
True	False	False	False	False	-2460.1083984375	-2236.98999023438	140.861022949219	0.44780296087265	0.821637868881226	0.208005577325821	53.5826759338379	6805
True	False	False	False	False	-2466.74145507813	-2210.18994140625	118.678184509277	0.574349403381348	0.93168967962265	0.317195147275925	59.4859809875488	6365
True	False	False	False	False	-2462.75952148438	-2136.34716796875	59.8936653137207	0.75905966758728	0.942984759807587	0.690436720848083	55.7407417297363	3010
True	False	False	False	False	-2462.43237304688	-1954.75244140625	129.769607543945	0.579158008098602	0.921713948249817	0.322367876768112	63.290599822998	7405
True	False	False	False	False	-2459.65185546875	-2555.201171875	114.241622924805	0.771086752414703	0.948782980442047	0.762132465839386	81.4563140869141	8390
True	False	False	False	False	-2448.86767578125	-2461.15161132813	198.536407470703	0.623961687088013	0.883036911487579	0.376109033823013	57.4804458618164	10289
True	False	False	False	False	-2459.19580078125	-2329.263671875	74.3125076293945	0.698115170001984	0.943960130214691	0.499964475631714	51.3134346008301	3438
True	False	False	False	False	-2454.55590820313	-2277.642578125	85.4039306640625	0.802311480045319	0.954543590545654	1	57.4805183410645	4426
True	False	False	False	False	-2454.29370117188	-2106.50415039063	150.843307495117	0.636951267719269	0.956974565982819	0.393970042467117	57.205883026123	7780
True	False	False	False	False	-2458.79296875	-2014.45080566406	70.9850845336914	0.778467297554016	0.955623149871826	0.828254580497742	55.359375	3543
True	False	False	False	False	-2451.13647460938	-2027.53210449219	200.754699707031	0.530874133110046	0.939739167690277	0.274476736783981	64.6353607177734	11699
True	False	False	False	False	-2451.03955078125	-2260.37451171875	99.8227767944336	0.827447116374969	0.961418867111206	1	54.9555549621582	4946
True	False	False	False	False	-2450.962890625	-2163.328125	209.627822875977	0.600874722003937	0.934792339801788	0.347065597772598	73.2063522338867	13836
True	False	False	False	False	-2450.2607421875	-1908.45385742188	64.3302307128906	0.784255266189575	0.95114278793335	0.926509618759155	60.465518951416	3507
True	False	False	False	False	-2447.25708007813	-1894.64611816406	39.9291114807129	0.633259892463684	0.952329814434052	0.388770014047623	56.7777786254883	2044
True	False	False	False	False	-2446.34765625	-2133.18334960938	108.695907592773	0.602428317070007	0.916126608848572	0.34892338514328	50.1020393371582	4910
True	False	False	False	False	-2444.97021484375	-2620.58764648438	1257.76696777344	0.119921058416367	0.851741015911102	0.0413979664444923	166.539688110352	188856
True	False	False	False	False	-2390.06811523438	-2662.52026367188	110.914192199707	0.770503282546997	0.95024836063385	0.75791335105896	122.279998779297	12228
True	False	False	False	False	-2366.47705078125	-2641.33935546875	202.97297668457	0.794534385204315	0.956307172775269	1	91.6010894775391	16763
True	False	False	False	False	-2427.1474609375	-2609.87036132813	75.4216537475586	0.663043618202209	0.958511233329773	0.434002012014389	88.8970565795898	6045
True	False	False	False	False	-2441.68505859375	-2566.43920898438	178.571853637695	0.699016630649567	0.938586950302124	0.501908600330353	78.4844741821289	12636
True	False	False	False	False	-2444.42041015625	-2541.21142578125	125.333038330078	0.790439307689667	0.952595949172974	1	73.4070816040039	8295
True	False	False	False	False	-2444.48217773438	-2504.11010742188	134.206176757813	0.724908888339996	0.957506716251373	0.56553328037262	63.2148742675781	7649
True	False	False	False	False	-2442.62817382813	-2214.8359375	126.442184448242	0.62701404094696	0.943133234977722	0.38019871711731	51.8508758544922	5911
True	False	False	False	False	-2444.72509765625	-1931.01721191406	126.442184448242	0.566565871238708	0.953929245471954	0.309028744697571	63.5175437927246	7241
True	False	False	False	False	-2442.64916992188	-2191.82641601563	140.861022949219	0.698515653610229	0.957418978214264	0.500826358795166	60.1889762878418	7644
True	False	False	False	False	-2442.61108398438	-2006.46875	28.8376903533936	0.778573036193848	0.960098087787628	0.82945716381073	49.4230766296387	1285
True	False	False	False	False	-2442.583984375	-2403.33325195313	184.117568969727	0.760164797306061	0.951722741127014	0.696003139019012	76.5481948852539	12707
True	False	False	False	False	-2441.03564453125	-2338.48608398438	135.315322875977	0.73089987039566	0.951428830623627	0.583006620407104	61.7950820922852	7539
True	False	False	False	False	-2442.49438476563	-2315.90844726563	89.8404998779297	0.768874526023865	0.959064602851868	0.74665355682373	50.358024597168	4079
True	False	False	False	False	-2439.18139648438	-2296.41870117188	128.660461425781	0.687648415565491	0.949683904647827	0.478429108858109	58.1206893920898	6742
True	False	False	False	False	-2441.66943359375	-1953.00695800781	154.17073059082	0.791722774505615	0.96180784702301	1	79.2949676513672	11022
True	False	False	False	False	-2440.25610351563	-2081.17724609375	240.683807373047	0.45286500453949	0.92027348279953	0.211616292595863	60.2995376586914	13085
True	False	False	False	False	-2431.380859375	-2037.525390625	69.8759460449219	0.754863798618317	0.928427696228027	0.67060112953186	63.4285697937012	3996
True	False	False	False	False	-2429.69799804688	-2012.41845703125	137.533599853516	0.724236845970154	0.950682699680328	0.563651561737061	71.9919357299805	8927
True	False	False	False	False	-2429.11059570313	-2517.77319335938	134.206176757813	0.460603058338165	0.879925668239594	0.217231899499893	53.7603302001953	6505
True	False	False	False	False	-2423.42407226563	-2495.66430664063	122.005615234375	0.800438165664673	0.951650977134705	1	62.7363624572754	6901
True	False	False	False	False	-2428.36889648438	-2259.14868164063	144.188446044922	0.718032419681549	0.970096230506897	0.546946167945862	55.6615371704102	7236
True	False	False	False	False	-2423.37963867188	-2198.07983398438	94.2770690917969	0.791837513446808	0.957730054855347	1	63	5355
True	False	False	False	False	-2425.81469726563	-1984.50634765625	205.191253662109	0.663047254085541	0.957660913467407	0.434008061885834	56.6648635864258	10483
True	False	False	False	False	-2425.83837890625	-1904.08459472656	88.7313537597656	0.806145071983337	0.949200809001923	1	61.4874992370605	4919
True	False	False	False	False	-2425.48046875	-1933.93505859375	124.223899841309	0.733668208122253	0.949210941791534	0.591544389724731	64.5892868041992	7234
True	False	False	False	False	-2424.64477539063	-2065.54125976563	143.079315185547	0.345205128192902	0.869455218315125	0.143741920590401	46.069766998291	5943
True	False	False	False	False	-2422.541015625	-2555.08178710938	18.8554134368896	0.809739828109741	0.949675559997559	1	66.7647094726563	1135
True	False	False	False	False	-2420.44555664063	-2539.38354492188	117.569046020508	0.702122330665588	0.941937446594238	0.508725047111511	64.3679275512695	6823
True	False	False	False	False	-2421.91186523438	-2439.13720703125	141.970169067383	0.687072157859802	0.950878143310547	0.477295190095901	63.7890625	8165
True	False	False	False	False	-2421.71899414063	-2328.07495117188	145.297592163086	0.730973720550537	0.952574193477631	0.583230257034302	61.0458030700684	7997
True	False	False	False	False	-2421.46826171875	-2176.89721679688	125.333038330078	0.572594583034515	0.937952995300293	0.315332144498825	58.3274345397949	6591
True	False	False	False	False	-2421.37573242188	-2149.70922851563	98.7136306762695	0.666278839111328	0.9509596824646	0.439423590898514	48.3370780944824	4302
True	False	False	False	False	-2419.76245117188	-2036.74169921875	14.4188451766968	0.601119041442871	0.931946337223053	0.347356885671616	46.6923065185547	607
True	False	False	False	False	-2419.73315429688	-2415.36474609375	171.917007446289	0.785417377948761	0.954805672168732	1	67.5096740722656	10464
True	False	False	False	False	-2419.1533203125	-2471.0595703125	136.424453735352	0.736890852451324	0.943339467048645	0.601898670196533	82.552848815918	10154
True	False	False	False	False	-2418.90283203125	-2283.07836914063	103.150199890137	0.74689644575119	0.956243515014648	0.637453377246857	57.0645179748535	5307
True	False	False	False	False	-2416.37280273438	-2571.62036132813	150.843307495117	0.657824277877808	0.947908878326416	0.425487667322159	94.75	12886
True	False	False	False	False	-2413.87744140625	-2454.212890625	107.586769104004	0.747388184070587	0.950895130634308	0.639357089996338	81.9690704345703	7951
True	False	False	False	False	-2412.50024414063	-2299.65966796875	140.861022949219	0.68170440196991	0.945827662944794	0.466969162225723	61.1259841918945	7763
True	False	False	False	False	-2413.55517578125	-2233.54321289063	249.556930541992	0.784309387207031	0.941981256008148	0.928208410739899	70.4177780151367	15844
True	False	False	False	False	-2410.6103515625	-2366.79248046875	234.028945922852	0.810027539730072	0.958458006381989	1	90.1990509033203	19032
True	False	False	False	False	-2409.75024414063	-2201.46948242188	104.259346008301	0.745750606060028	0.94951605796814	0.63308048248291	65.5106353759766	6158
True	False	False	False	False	-2408.8681640625	-2640.19165039063	72.0942230224609	0.802704334259033	0.955285608768463	1	111.723075866699	7262
True	False	False	False	False	-2386.79150390625	-2624.70166015625	127.551322937012	0.827134490013123	0.953440308570862	1	67.0695648193359	7713
True	False	False	False	False	-2408.20825195313	-2621.86474609375	47.6931037902832	0.805555999279022	0.954248368740082	1	77.0465087890625	3313
True	False	False	False	False	-2370.40625	-2596.39916992188	208.518692016602	0.551405191421509	0.909620523452759	0.293804317712784	65.0744705200195	12234
True	False	False	False	False	-2404.62377929688	-2490.88208007813	183.008422851563	0.798095643520355	0.961818158626556	1	67.8181838989258	11190
True	False	False	False	False	-2407.28491210938	-2119.68286132813	205.191253662109	0.380319356918335	0.769891083240509	0.164031893014908	51.751350402832	9574
True	False	False	False	False	-2407.52270507813	-2043.009765625	65.4393768310547	0.82934296131134	0.962478160858154	1	44.3050842285156	2614
True	False	False	False	False	-2405.3330078125	-2386.95678710938	167.480438232422	0.635865807533264	0.928948402404785	0.392430305480957	65.1920547485352	9844
True	False	False	False	False	-2402.55444335938	-1906.78576660156	133.097030639648	0.66959422826767	0.952574193477631	0.445100098848343	66.0416641235352	7925
True	False	False	False	False	-2401.62036132813	-2593.28466796875	199.645553588867	0.520199179649353	0.879963219165802	0.264952719211578	70.5277786254883	12695
True	False	False	False	False	-2387.89404296875	-2565.44921875	231.810668945313	0.38336718082428	0.747649550437927	0.165868654847145	105.234451293945	21994
True	False	False	False	False	-2397.6826171875	-2334.01684570313	119.787330627441	0.707465767860413	0.943603873252869	0.520909607410431	64.6944427490234	6987
True	False	False	False	False	-2401.13891601563	-2180.11938476563	156.389007568359	0.731586515903473	0.955549120903015	0.585095226764679	65.2907791137695	9206
True	False	False	False	False	-2399.18359375	-1935.00659179688	173.026138305664	0.671239614486694	0.938270449638367	0.447964310646057	64.9551315307617	10133
True	False	False	False	False	-2397.71362304688	-2262.35961914063	187.44499206543	0.55352646112442	0.931770145893097	0.29588308930397	60.2662734985352	10185
True	False	False	False	False	-2397.02783203125	-2012.65856933594	202.97297668457	0.608884036540985	0.93170428276062	0.356785327196121	56.0546455383301	10258
True	False	False	False	False	-2397.212890625	-1989.51025390625	98.7136306762695	0.583004176616669	0.943102538585663	0.326578676700592	46.1235961914063	4105
True	False	False	False	False	-2396.79858398438	-2532.86499023438	164.153015136719	0.794427216053009	0.957934498786926	1	67.1959457397461	9945
True	False	False	False	False	-2380.75122070313	-2504.05859375	95.3862075805664	0.790671706199646	0.965536773204803	1	60.0581398010254	5165
True	False	False	False	False	-2395.33227539063	-2465.41796875	139.751892089844	0.834598243236542	0.96230936050415	1	78.5	9891
True	False	False	False	False	-2388.93969726563	-2408.80004882813	202.97297668457	0.794534385204315	0.952991843223572	1	72.0437164306641	13184
True	False	False	False	False	-2394.9794921875	-1966.55773925781	92.0587844848633	0.739471137523651	0.954608798027039	0.610541462898254	56.5301208496094	4692
True	False	False	False	False	-2393.32153320313	-2316.92846679688	83.1856460571289	0.755760967731476	0.957822978496552	0.674683451652527	62.1466674804688	4661
True	False	False	False	False	-2390.60327148438	-2298.64892578125	55.4570960998535	0.807211220264435	0.959788382053375	1	60.8199996948242	3041
True	False	False	False	False	-2391.58911132813	-2219.44482421875	70.9850845336914	0.750849604606628	0.947912156581879	0.653255343437195	57.890625	3705
True	False	False	False	False	-2391.45849609375	-2058.0263671875	124.223899841309	0.762229561805725	0.956785082817078	0.70684415102005	50.5446434020996	5661
True	False	False	False	False	-2386.13623046875	-2450.3974609375	112.023338317871	0.747237205505371	0.952778518199921	0.638770759105682	70.7029724121094	7141
True	False	False	False	False	-2385.2451171875	-2352.7900390625	170.807861328125	0.468296736478806	0.924423575401306	0.222934797406197	65.3831176757813	10069
True	False	False	False	False	-2383.48803710938	-2285.92211914063	84.2947845458984	0.707995891571045	0.957730054855347	0.52215188741684	59.3026313781738	4507
True	False	False	False	False	-2386.0283203125	-2107.1572265625	114.241622924805	0.771086752414703	0.956214725971222	0.762132465839386	67.5825271606445	6961
True	False	False	False	False	-2381.68920898438	-2321.55297851563	38.8199691772461	0.826309084892273	0.957971453666687	1	64.5999984741211	2261
True	False	False	False	False	-2378.63061523438	-2302.173828125	55.4570960998535	0.774352729320526	0.955270767211914	0.787966012954712	61.7999992370605	3090
True	False	False	False	False	-2379.16748046875	-2236.25561523438	131.987884521484	0.695033729076385	0.961888611316681	0.493430703878403	59.8487396240234	7122
True	False	False	False	False	-2381.2421875	-2168.68212890625	88.7313537597656	0.735508561134338	0.943241596221924	0.597400009632111	48.3499984741211	3868
True	False	False	False	False	-2380.5185546875	-1906.03894042969	114.241622924805	0.803241491317749	0.949947655200958	1	65.1650466918945	6712
True	False	False	False	False	-2376.23779296875	-2209.91748046875	258.430084228516	0.608703792095184	0.932855367660522	0.356562614440918	69.7081527709961	16242
True	False	False	False	False	-2376.05102539063	-2258.85498046875	137.533599853516	0.607939004898071	0.948719203472137	0.355619817972183	59.3629035949707	7361
True	False	False	False	False	-2375.7783203125	-2185.37622070313	79.8582229614258	0.683444023132324	0.964981913566589	0.470269948244095	46.4305572509766	3343
True	False	False	False	False	-2374.89111328125	-1934.23767089844	74.3125076293945	0.722276210784912	0.938539564609528	0.558245301246643	58.3731346130371	3911
True	False	False	False	False	-2374.74536132813	-2490.98876953125	114.241622924805	0.762033998966217	0.958636403083801	0.705790936946869	60.2233009338379	6203
True	False	False	False	False	-2367.9775390625	-2444.39624023438	125.333038330078	0.740218818187714	0.955566346645355	0.61310887336731	67.5929183959961	7638
True	False	False	False	False	-2368.48486328125	-2379.18481445313	104.259346008301	0.647014737129211	0.955063819885254	0.408692568540573	55.957447052002	5260
True	False	False	False	False	-2373.84545898438	-1995.70178222656	195.208984375	0.725498676300049	0.941949069499969	0.567197144031525	58.9375	10373
True	False	False	False	False	-2372.6572265625	-1953.052734375	67.6576614379883	0.690706789493561	0.964430749416351	0.484533697366714	55.7377052307129	3400
True	False	False	False	False	-2371.94311523438	-2333.42309570313	130.878753662109	0.454596936702728	0.902395725250244	0.212862968444824	68.1779632568359	8045
True	False	False	False	False	-2368.84838867188	-2315.35791015625	56.5662384033203	0.789839804172516	0.953056991100311	1	61.5686264038086	3140
True	False	False	False	False	-2370.96704101563	-1968.73645019531	38.8199691772461	0.699732840061188	0.940591812133789	0.503464043140411	52.1714286804199	1826
True	False	False	False	False	-2367.55541992188	-2107.53930664063	118.678184509277	0.700915157794952	0.945667803287506	0.506053328514099	55.158878326416	5902
True	False	False	False	False	-2367.38842773438	-2393.48120117188	118.678184509277	0.560690820217133	0.942587614059448	0.303025811910629	59.1214942932129	6326
True	False	False	False	False	-2366.54833984375	-2361.87841796875	37.7108268737793	0.748016774654388	0.959428310394287	0.64181524515152	60.6764717102051	2063
True	False	False	False	False	-2366.10620117188	-2662.09912109375	122.005615234375	0.823490679264069	0.960568130016327	1	82.4181823730469	9066
True	False	False	False	False	-2365.87646484375	-2693.90649414063	280.612915039063	0.301613867282867	0.765645563602448	0.120548836886883	147.936752319336	37428
True	False	False	False	False	-2320.43969726563	-2697.87280273438	25.5102653503418	0.705347895622253	0.952098965644836	0.516008198261261	83.0434799194336	1910
True	False	False	False	False	-2348.40454101563	-2616.85083007813	153.061584472656	0.740749657154083	0.97681325674057	0.614949762821198	65.398551940918	9025
True	False	False	False	False	-2362.5234375	-2542.50854492188	226.264953613281	0.789839804172516	0.959846436977386	1	88.8774490356445	18131
True	False	False	False	False	-2365.39916992188	-2464.9169921875	167.480438232422	0.740312814712524	0.953570008277893	0.61343377828598	67.9337768554688	10258
True	False	False	False	False	-2361.72802734375	-2294.14428710938	100.931915283203	0.776127755641937	0.959554612636566	0.804006338119507	60.2637367248535	5484
True	False	False	False	False	-2365.15966796875	-2088.81665039063	106.477630615234	0.794342398643494	0.959492325782776	1	47.625	4572
True	False	False	False	False	-2358.2607421875	-2270.08618164063	89.8404998779297	0.805119872093201	0.953829169273376	1	55.3086433410645	4480
True	False	False	False	False	-2358.01708984375	-2415.39770507813	200.754699707031	0.762196779251099	0.955337226390839	0.706667065620422	66.7458572387695	12081
True	False	False	False	False	-2354.08569335938	-2361.86840820313	106.477630615234	0.757785499095917	0.962670564651489	0.684205770492554	65.8333358764648	6320
True	False	False	False	False	-2353.18969726563	-2253.80639648438	84.2947845458984	0.698733150959015	0.927363932132721	0.501295566558838	50.6578941345215	3850
True	False	False	False	False	-2355.65234375	-2172.650390625	115.350761413574	0.539609909057617	0.933590233325958	0.282530635595322	48.394229888916	5033
True	False	False	False	False	-2355.29663085938	-1930.10729980469	145.297592163086	0.730973720550537	0.969943284988403	0.583230257034302	65.1908416748047	8540
True	False	False	False	False	-2352.048828125	-2317.83349609375	92.0587844848633	0.798473179340363	0.968959093093872	1	60.3132514953613	5006
True	False	False	False	False	-2350.12524414063	-2518.53540039063	189.663269042969	0.775857329368591	0.963516592979431	0.801449716091156	72.3040924072266	12364
True	False	False	False	False	-2349.771484375	-2575.69580078125	195.208984375	0.669968068599701	0.952879428863525	0.445748090744019	67.573860168457	11893
True	False	False	False	False	-2348.25610351563	-2482.88500976563	258.430084228516	0.82155978679657	0.958693563938141	1	66.9055786132813	15589
True	False	False	False	False	-2347.25024414063	-2335.52197265625	148.625015258789	0.782643020153046	0.961325526237488	0.888168036937714	69.440299987793	9305
True	False	False	False	False	-2349.06616210938	-1904.38061523438	119.787330627441	0.653936803340912	0.944395124912262	0.419322341680527	58.7314796447754	6343
True	False	False	False	False	-2346.86547851563	-2186.28784179688	49.9113883972168	0.299451172351837	0.924122929573059	0.119449779391289	46.1333351135254	2076
True	False	False	False	False	-2344.7724609375	-2445.83959960938	122.005615234375	0.62011981010437	0.915813624858856	0.371049791574478	63.7272720336914	7010
True	False	False	False	False	-2341.49926757813	-2372.34399414063	26.6194076538086	0.718682765960693	0.952666342258453	0.54864364862442	59.3333320617676	1424
True	False	False	False	False	-2342.0068359375	-2296.01245117188	135.315322875977	0.799174308776855	0.96743381023407	1	64.5409851074219	7874
True	False	False	False	False	-2341.67236328125	-1996.52746582031	83.1856460571289	0.6895392537117	0.957300961017609	0.482185840606689	40.533332824707	3040
True	False	False	False	False	-2341.97534179688	-1976.47924804688	74.3125076293945	0.827402949333191	0.964830636978149	1	56.0298500061035	3754
True	False	False	False	False	-2339.14428710938	-2692.02026367188	78.7490768432617	0.754633009433746	0.961111128330231	0.669563829898834	99.1690139770508	7041
True	False	False	False	False	-2323.25390625	-2685.70776367188	92.0587844848633	0.739471137523651	0.948876082897186	0.610541462898254	104.084335327148	8639
True	False	False	False	False	-2338.07250976563	-2663.908203125	200.754699707031	0.429525583982468	0.851600408554077	0.195360630750656	71.7458572387695	12986
True	False	False	False	False	-2327.18701171875	-2619.93310546875	133.097030639648	0.816674590110779	0.961795568466187	1	68.2916641235352	8195
True	False	False	False	False	-2329.2998046875	-2551.15014648438	225.155807495117	0.566365122795105	0.887553334236145	0.30882140994072	67.3940887451172	13681
True	False	False	False	False	-2337.28637695313	-1939.43505859375	104.259346008301	0.63256448507309	0.952045440673828	0.387801796197891	58.7872352600098	5526
True	False	False	False	False	-2334.7060546875	-2461.17065429688	120.896469116211	0.741812705993652	0.94615638256073	0.618682026863098	61.3119277954102	6683
True	False	False	False	False	-2333.69091796875	-2419.08764648438	141.970169067383	0.568042755126953	0.936212062835693	0.310559242963791	64.5625	8264
True	False	False	False	False	-2331.197265625	-2384.60498046875	175.244430541992	0.771565496921539	0.968152701854706	0.765675008296967	74.8164520263672	11821
True	False	False	False	False	-2330.47485351563	-2357.25024414063	140.861022949219	0.723372578620911	0.94939911365509	0.561253368854523	71.0157470703125	9019
True	False	False	False	False	-2331.1474609375	-2192.10717773438	228.483245849609	0.693129122257233	0.954998254776001	0.489475697278976	76.791259765625	15819
True	False	False	False	False	-2330.86352539063	-2056.224609375	113.132476806641	0.84398877620697	0.967305481433868	1	49.029411315918	5001
True	False	False	False	False	-2329.30883789063	-2249.37817382813	140.861022949219	0.643535494804382	0.933763265609741	0.403508603572845	53.2834663391113	6767
True	False	False	False	False	-2327.52880859375	-2589.36303710938	198.536407470703	0.707520723342896	0.954492449760437	0.521038115024567	66.882682800293	11972
True	False	False	False	False	-2319.3408203125	-2502.04760742188	113.132476806641	0.81917679309845	0.967789649963379	1	64.2156829833984	6550
True	False	False	False	False	-2327.509765625	-2433.20581054688	116.459907531738	0.71459025144577	0.958860516548157	0.538155138492584	63.3428573608398	6651
True	False	False	False	False	-2320.32006835938	-2313.50732421875	179.680999755859	0.387013852596283	0.831169664859772	0.168083131313324	54.7530860900879	8870
True	False	False	False	False	-2324.83935546875	-2073.10522460938	90.9496383666992	0.826298654079437	0.957822978496552	1	51.6951217651367	4239
True	False	False	False	False	-2324.55810546875	-2285.978515625	133.097030639648	0.765460968017578	0.943609654903412	0.725139915943146	65.8166656494141	7898
True	False	False	False	False	-2320.98950195313	-2007.42846679688	199.645553588867	0.757985770702362	0.957645952701569	0.685172200202942	50.6555557250977	9118
True	False	False	False	False	-2320.27587890625	-1973.60107421875	82.0765075683594	0.735541641712189	0.939210593700409	0.597506582736969	51.6756744384766	3824
True	False	False	False	False	-2318.64038085938	-1934.01892089844	112.023338317871	0.756114184856415	0.947142243385315	0.676312983036041	58.7128715515137	5930
True	False	False	False	False	-2317.5634765625	-2724.70288085938	136.424453735352	0.700589239597321	0.915200293064117	0.505336821079254	168.073165893555	20673
True	False	False	False	False	-2303.71459960938	-2705.99169921875	154.17073059082	0.616858959197998	0.926356434822083	0.366830259561539	84.89208984375	11800
True	False	False	False	False	-2317.31909179688	-2637.91796875	135.315322875977	0.52690178155899	0.940602660179138	0.270893007516861	57.3114738464355	6992
True	False	False	False	False	-2308.32299804688	-2565.46142578125	166.371292114258	0.752728283405304	0.949462234973907	0.66119509935379	63.4866676330566	9523
True	False	False	False	False	-2314.43823242188	-2479.19360351563	210.736968994141	0.835551202297211	0.962413668632507	1	70.6473693847656	13423
True	False	False	False	False	-2314.44848632813	-2343.74951171875	168.589569091797	0.728265225887299	0.945183038711548	0.575161814689636	66.3289489746094	10082
True	False	False	False	False	-2312.80615234375	-2239.11694335938	87.6222152709961	0.735943078994751	0.959447026252747	0.598804712295532	51.4936714172363	4068
True	False	False	False	False	-2310.99951171875	-1908.75769042969	104.259346008301	0.650069355964661	0.925676047801971	0.413330078125	54.3829803466797	5112
True	False	False	False	False	-2310.88330078125	-2523.7080078125	191.881561279297	0.728508532047272	0.958800315856934	0.575875341892242	77.4450836181641	13398
True	False	False	False	False	-2307.09423828125	-2421.45678710938	99.8227767944336	0.801836133003235	0.956287920475006	1	64.8111114501953	5833
True	False	False	False	False	-2306.89672851563	-2278.07666015625	24.401123046875	0.715491533279419	0.939718544483185	0.54042637348175	38.5909080505371	849
True	False	False	False	False	-2309.09301757813	-2216.20751953125	179.680999755859	0.741847574710846	0.95873898267746	0.618805468082428	73.1913604736328	11857
True	False	False	False	False	-2309.08154296875	-2104.42578125	138.64274597168	0.680588185787201	0.945501983165741	0.464873433113098	44.6559982299805	5582
True	False	False	False	False	-2303.93530273438	-2290.84594726563	47.6931037902832	0.756393730640411	0.935241937637329	0.677612125873566	42.6976737976074	1836
True	False	False	False	False	-2302.75244140625	-1983.95031738281	61.0028076171875	0.645261406898499	0.951765775680542	0.406067341566086	51.6363639831543	2840
True	False	False	False	False	-2301.26440429688	-2754.80224609375	179.680999755859	0.667788565158844	0.949823319911957	0.441993087530136	168.808639526367	27347
True	False	False	False	False	-2276.04345703125	-2742.15234375	18.8554134368896	0.733056426048279	0.934281527996063	0.589630365371704	69.6470565795898	1184
True	False	False	False	False	-2291.94067382813	-2682.19873046875	148.625015258789	0.794352531433105	0.947720468044281	1	71.7089538574219	9609
True	False	False	False	False	-2296.37719726563	-2601.41577148438	189.663269042969	0.684202194213867	0.945598006248474	0.471722036600113	69.7017517089844	11919
True	False	False	False	False	-2300.67236328125	-2399.59765625	234.028945922852	0.371993809938431	0.929901361465454	0.159078523516655	69.4549789428711	14655
True	False	False	False	False	-2295.40405273438	-2312.08129882813	86.513069152832	0.637440741062164	0.94092208147049	0.394667387008667	48.461540222168	3780
True	False	False	False	False	-2298.74291992188	-2258.89086914063	137.533599853516	0.682015299797058	0.939825057983398	0.467555910348892	54.3145179748535	6735
True	False	False	False	False	-2297.26293945313	-2024.86352539063	197.427261352539	0.797187864780426	0.970691502094269	1	54.0955047607422	9629
True	False	False	False	False	-2294.89819335938	-2649.7099609375	234.028945922852	0.436474591493607	0.852840483188629	0.200097844004631	66.5639801025391	14045
True	False	False	False	False	-2291.84619140625	-2455.68334960938	167.480438232422	0.67011296749115	0.949410080909729	0.445999622344971	62.9668884277344	9508
True	False	False	False	False	-2293.8798828125	-2366.37060546875	235.138092041016	0.623711228370667	0.951586544513702	0.37577623128891	73.8773574829102	15662
True	False	False	False	False	-2294.00341796875	-2002.240234375	94.2770690917969	0.734207451343536	0.957644045352936	0.593244731426239	46.0823516845703	3917
True	False	False	False	False	-2292.61499023438	-2413.09692382813	83.1856460571289	0.781472206115723	0.954543590545654	0.867934346199036	71.7200012207031	5379
True	False	False	False	False	-2291.47900390625	-2730.79125976563	92.0587844848633	0.824999392032623	0.962392508983612	1	94.0481948852539	7806
True	False	False	False	False	-2262.62622070313	-2732.802734375	29.9468326568604	0.685805439949036	0.949561536312103	0.474820286035538	73.0740737915039	1973
True	False	False	False	False	-2289.27124023438	-2661.68872070313	39.9291114807129	0.769755005836487	0.960002601146698	0.752649664878845	59.7777786254883	2152
True	False	False	False	False	-2289.80859375	-2572.04272460938	112.023338317871	0.698478758335114	0.93133956193924	0.500746786594391	60.673267364502	6128
True	False	False	False	False	-2287.74829101563	-2495.17114257813	141.970169067383	0.721593976020813	0.939897418022156	0.556392550468445	70.671875	9046
True	False	False	False	False	-2291.46606445313	-1906.59826660156	104.259346008301	0.811947047710419	0.952967822551727	1	70.9468078613281	6669
True	False	False	False	False	-2286.93383789063	-2340.17016601563	131.987884521484	0.687818884849548	0.948466539382935	0.478765517473221	53.3865547180176	6353
True	False	False	False	False	-2285.47192382813	-2541.33471679688	148.625015258789	0.672437250614166	0.943782031536102	0.450069338083267	64.4328384399414	8634
True	False	False	False	False	-2285.37231445313	-2278.48754882813	92.0587844848633	0.798473179340363	0.96125727891922	1	45.9277114868164	3812
True	False	False	False	False	-2284.54248046875	-2620.95043945313	145.297592163086	0.673047840595245	0.936490833759308	0.451149165630341	66.8778610229492	8761
True	False	False	False	False	-2275.13012695313	-2582.68237304688	127.551322937012	0.563814401626587	0.936690866947174	0.306200623512268	53.6956520080566	6175
True	False	False	False	False	-2271.943359375	-2492.27368164063	100.931915283203	0.810745477676392	0.957966983318329	1	69.7802200317383	6350
True	False	False	False	False	-2272.00439453125	-2425.81494140625	204.082122802734	0.301328003406525	0.787233650684357	0.120403297245502	74.8315200805664	13769
True	False	False	False	False	-2280.67333984375	-2299.65014648438	83.1856460571289	0.755760967731476	0.938675045967102	0.674683451652527	47.5999984741211	3570
True	False	False	False	False	-2281.50610351563	-2074.46240234375	103.150199890137	0.74689644575119	0.950800597667694	0.637453377246857	46.6021499633789	4334
True	False	False	False	False	-2283.76245117188	-1944.93603515625	149.734161376953	0.750112891197205	0.957750976085663	0.650220811367035	70.3925933837891	9503
True	False	False	False	False	-2281.73461914063	-2049.77075195313	156.389007568359	0.794880867004395	0.960668444633484	1	51.6170196533203	7278
True	False	False	False	False	-2277.5439453125	-2229.91845703125	134.206176757813	0.696373581886292	0.947786867618561	0.496250778436661	61.0082626342773	7382
True	False	False	False	False	-2274.61645507813	-2405.43359375	79.8582229614258	0.715662121772766	0.958110809326172	0.540858566761017	60.5833320617676	4362
True	False	False	False	False	-2270.94799804688	-2378.19921875	167.480438232422	0.740312814712524	0.940943539142609	0.61343377828598	65.814567565918	9938
True	False	False	False	False	-2273.78686523438	-2007.37145996094	166.371292114258	0.752728283405304	0.962369561195374	0.66119509935379	47.3733329772949	7106
True	False	False	False	False	-2272.59008789063	-2321.72680664063	93.1679229736328	0.703786194324493	0.965472340583801	0.51245528459549	54.1904754638672	4552
True	False	False	False	False	-2269.3134765625	-2467.19580078125	200.754699707031	0.504985630512238	0.885798990726471	0.251939088106155	74.3480682373047	13457
True	False	False	False	False	-2268.73120117188	-1957.0166015625	105.36848449707	0.762958765029907	0.960092186927795	0.710821866989136	53.7473678588867	5106
True	False	False	False	False	-2268.05834960938	-2524.5283203125	135.315322875977	0.712555587291718	0.953401744365692	0.533104717731476	74.1885223388672	9051
True	False	False	False	False	-2267.68115234375	-2263.24389648438	115.350761413574	0.756777882575989	0.957460463047028	0.679410755634308	56.2596168518066	5851
True	False	False	False	False	-2267.63110351563	-2715.14038085938	156.389007568359	0.767703473567963	0.956865131855011	0.738981306552887	86.5815582275391	12208
True	False	False	False	False	-2264.74145507813	-2689.06811523438	159.716445922852	0.747152209281921	0.960454761981964	0.638441383838654	65.1736145019531	9385
True	False	False	False	False	-2265.91796875	-2638.4111328125	130.878753662109	0.803063333034515	0.951774656772614	1	68.3474578857422	8065
True	False	False	False	False	-2265.71704101563	-2609.09936523438	126.442184448242	0.767152667045593	0.946458697319031	0.735483109951019	71.0087738037109	8095
True	False	False	False	False	-2265.34545898438	-2552.84838867188	164.153015136719	0.587080240249634	0.943023085594177	0.331114858388901	62.7297286987305	9284
True	False	False	False	False	-2265.67846679688	-2443.74951171875	157.498153686523	0.781017482280731	0.967520534992218	0.861013054847717	86.7253494262695	12315
True	False	False	False	False	-2265.162109375	-1928.34973144531	124.223899841309	0.699060261249542	0.945624947547913	0.502003133296967	55.6875	6237
True	False	False	False	False	-2264.01684570313	-2510.9208984375	26.6194076538086	0.718682765960693	0.930371165275574	0.54864364862442	50.0833320617676	1202
True	False	False	False	False	-2260.01977539063	-2333.638671875	165.262145996094	0.495758026838303	0.923875570297241	0.244343191385269	65.348991394043	9737
True	False	False	False	False	-2263.92749023438	-2083.62670898438	87.6222152709961	0.82315069437027	0.963311195373535	1	57.4177207946777	4536
True	False	False	False	False	-2259.90893554688	-2061.63745117188	133.097030639648	0.816674590110779	0.963263034820557	1	48.3833351135254	5806
True	False	False	False	False	-2258.34594726563	-2110.03857421875	143.079315185547	0.801572740077972	0.962092399597168	1	61.0465126037598	7875
True	False	False	False	False	-2257.72583007813	-2657.00708007813	39.9291114807129	0.346325725317001	0.883080244064331	0.144365921616554	50.5833320617676	1821
True	False	False	False	False	-2256.78393554688	-2791.54760742188	810.782775878906	0.18604040145874	0.81023758649826	0.0674803182482719	176.559509277344	129065
True	False	False	False	False	-2182.412109375	-2810.77197265625	80.9673614501953	0.671151578426361	0.953183054924011	0.447810232639313	74.1643829345703	5414
True	False	False	False	False	-2220.72143554688	-2769.7001953125	135.315322875977	0.618199467658997	0.879306197166443	0.368556767702103	77.5081939697266	9456
True	False	False	False	False	-2248.333984375	-2731.548828125	94.2770690917969	0.503880321979523	0.917068421840668	0.251017779111862	78.6941146850586	6689
True	False	False	False	False	-2249.63793945313	-2587.05688476563	218.500961303711	0.788232922554016	0.942776441574097	1	64.3857879638672	12684
True	False	False	False	False	-2252.26733398438	-2485.197265625	107.586769104004	0.642508149147034	0.943984925746918	0.401997298002243	59.1340217590332	5736
True	False	False	False	False	-2254.48706054688	-2360.7578125	176.353576660156	0.754636108875275	0.95748645067215	0.669577658176422	67.4716949462891	10728
True	False	False	False	False	-2256.35278320313	-1894.18530273438	73.203369140625	0.721717655658722	0.960554420948029	0.556727468967438	52.3333320617676	3454
True	False	False	False	False	-2253.26440429688	-2275.15600585938	125.333038330078	0.592131435871124	0.903034508228302	0.336845397949219	58.9115028381348	6657
True	False	False	False	False	-2252.78466796875	-2186.22924804688	129.769607543945	0.774984061717987	0.963757157325745	0.793480038642883	49.7350425720215	5819
True	False	False	False	False	-2248.94140625	-2426.7470703125	163.043869018555	0.646452784538269	0.942399978637695	0.407848328351974	69.0136032104492	10145
True	False	False	False	False	-2248.36279296875	-2295.26049804688	93.1679229736328	0.797351360321045	0.956613540649414	1	53.6428565979004	4506
True	False	False	False	False	-2247.67358398438	-2564.15087890625	170.807861328125	0.737847626209259	0.95953643321991	0.605065226554871	67.3831176757813	10377
True	False	False	False	False	-2245.60034179688	-2338.04321289063	59.8936653137207	0.730168700218201	0.956136703491211	0.580802917480469	49.6296310424805	2680
True	False	False	False	False	-2246.1865234375	-2250.0400390625	202.97297668457	0.770618855953217	0.959756672382355	0.758740663528442	59.0437164306641	10805
True	False	False	False	False	-2244.38989257813	-2616.8408203125	156.389007568359	0.64816689491272	0.958603382110596	0.410432189702988	62.1985816955566	8770
True	False	False	False	False	-2241.70458984375	-2766.27099609375	104.259346008301	0.684010803699493	0.946470022201538	0.47135466337204	83.7659606933594	7874
True	False	False	False	False	-2235.4765625	-2750.447265625	59.8936653137207	0.681443929672241	0.94997501373291	0.466478526592255	84.7777786254883	4578
True	False	False	False	False	-2239.79858398438	-2705.52099609375	178.571853637695	0.605613052845001	0.957787990570068	0.352772802114487	67.0683212280273	10798
True	False	False	False	False	-2240.81176757813	-2382.96606445313	205.191253662109	0.828538000583649	0.963752925395966	1	80.7351379394531	14936
True	False	False	False	False	-2240.39697265625	-2665.94702148438	183.008422851563	0.581791281700134	0.927333354949951	0.325243592262268	71.2909088134766	11763
True	False	False	False	False	-2239.27294921875	-2542.732421875	122.005615234375	0.760719418525696	0.954345107078552	0.698856711387634	64.5727310180664	7103
True	False	False	False	False	-2235.05834960938	-2467.44921875	161.934722900391	0.757529318332672	0.957892000675201	0.682975828647614	78.9383544921875	11525
True	False	False	False	False	-2239.6630859375	-2311.57690429688	88.7313537597656	0.682310163974762	0.918033123016357	0.468113631010056	53.4500007629395	4276
True	False	False	False	False	-2235.90380859375	-2012.87036132813	127.551322937012	0.827134490013123	0.958591163158417	1	53.982608795166	6208
True	False	False	False	False	-2234.6025390625	-1894.99951171875	88.7313537597656	0.83357036113739	0.963311195373535	1	54.7374992370605	4379
True	False	False	False	False	-2232.88256835938	-2446.51513671875	166.371292114258	0.6895392537117	0.944487690925598	0.482185840606689	75.1999969482422	11280
True	False	False	False	False	-2232.39282226563	-2502.87377929688	502.441314697266	0.223934561014175	0.74605268239975	0.0837145745754242	90.7880783081055	41127
True	False	False	False	False	-2230.53491210938	-2357.54150390625	134.206176757813	0.751862764358521	0.95870703458786	0.657500267028809	53.5371894836426	6478
True	False	False	False	False	-2231.6455078125	-2138.185546875	103.150199890137	0.803309321403503	0.944984972476959	1	64.3118286132813	5981
True	False	False	False	False	-2230.69995117188	-2118.73217773438	208.518692016602	0.662889420986176	0.906652212142944	0.433746457099915	59.0585098266602	11103
True	False	False	False	False	-2225.619140625	-2330.45532226563	86.513069152832	0.726627349853516	0.956013143062592	0.570414066314697	48.8846168518066	3813
True	False	False	False	False	-2224.69897460938	-2739.66064453125	136.424453735352	0.784597456455231	0.946451187133789	0.938117504119873	91.447151184082	11248
True	False	False	False	False	-2204.5400390625	-2726.49536132813	149.734161376953	0.74251663684845	0.952141880989075	0.621188163757324	82.3629608154297	11119
True	False	False	False	False	-2223.19653320313	-2685.15771484375	68.7667999267578	0.794570684432983	0.962158918380737	1	67.4354858398438	4181
True	False	False	False	False	-2224.43090820313	-2623.96826171875	268.412353515625	0.341065913438797	0.892199158668518	0.141449674963951	69.4545440673828	16808
True	False	False	False	False	-2222.5009765625	-2024.91662597656	126.442184448242	0.767152667045593	0.951440989971161	0.735483109951019	48.0175437927246	5474
True	False	False	False	False	-2221.5693359375	-2577.9169921875	220.719253540039	0.348829805850983	0.836752414703369	0.145765706896782	98.3366851806641	19569
True	False	False	False	False	-2221.24731445313	-2314.640625	77.6399383544922	0.833555698394775	0.970151305198669	1	70.9714279174805	4968
True	False	False	False	False	-2220.9677734375	-2658.1298828125	167.480438232422	0.775803208351135	0.963727056980133	0.800943434238434	111.066223144531	16771
True	False	False	False	False	-2207.90356445313	-2591.28247070313	94.2770690917969	0.856529116630554	0.97254204750061	1	71.717643737793	6096
True	False	False	False	False	-2220.63110351563	-2527.19140625	158.607299804688	0.596863567829132	0.923040270805359	0.342328101396561	111.20979309082	15903
True	False	False	False	False	-2220.73486328125	-2414.23266601563	191.881561279297	0.728508532047272	0.954380929470062	0.575875341892242	62.7167625427246	10850
True	False	False	False	False	-2220.7890625	-1936.5732421875	48.80224609375	0.710345864295959	0.943418085575104	0.527735590934753	49.6590919494629	2185
True	False	False	False	False	-2220.57543945313	-2434.33959960938	95.3862075805664	0.742845177650452	0.957644045352936	0.62236750125885	68.360466003418	5879
True	False	False	False	False	-2218.93994140625	-2297.32788085938	96.4953460693359	0.810468971729279	0.965309083461761	1	57.3448257446289	4989
True	False	False	False	False	-2215.06860351563	-2274.4599609375	96.4953460693359	0.710991621017456	0.927635669708252	0.529292404651642	86.8275833129883	7554
True	False	False	False	False	-2212.59301757813	-2554.6015625	94.2770690917969	0.791837513446808	0.953504860401154	1	89.4235305786133	7601
True	False	False	False	False	-2212.46020507813	-2502.17626953125	96.4953460693359	0.799865543842316	0.961418867111206	1	89.068962097168	7749
True	False	False	False	False	-2212.15795898438	-2087.50610351563	115.350761413574	0.778573036193848	0.958391427993774	0.82945716381073	49.461540222168	5144
True	False	False	False	False	-2209.96899414063	-1933.93798828125	16.6371288299561	0.714476346969604	0.930929720401764	0.53786963224411	50.7333335876465	761
True	False	False	False	False	-2208.7509765625	-1952.00390625	13.3097038269043	0.743378639221191	0.942608833312988	0.624296009540558	43.1666679382324	518
True	False	False	False	False	-2207.81420898438	-2474.72875976563	141.970169067383	0.704015791416168	0.951595425605774	0.512974381446838	62.609375	8014
True	False	False	False	False	-2207.54467773438	-2682.17333984375	216.282684326172	0.484562903642654	0.883843064308167	0.235407903790474	73.9538497924805	14421
True	False	False	False	False	-2205.70385742188	-2523.83374023438	110.914192199707	0.57799905538559	0.920609295368195	0.321112036705017	80.9800033569336	8098
True	False	False	False	False	-2203.15014648438	-2382.31030273438	170.807861328125	0.698725283145905	0.935909748077393	0.501278698444366	57.7597389221191	8895
True	False	False	False	False	-2207.07836914063	-2320.451171875	74.3125076293945	0.814957976341248	0.960359692573547	1	84.5820922851563	5667
True	False	False	False	False	-2206.43383789063	-1911.2734375	63.2210922241211	0.770733594894409	0.956136703491211	0.759566485881805	48.0701751708984	2740
True	False	False	False	False	-2202.5361328125	-2450.62890625	135.315322875977	0.76977926492691	0.953565120697021	0.752817690372467	70.9262313842773	8653
True	False	False	False	False	-2202.4169921875	-2807.27294921875	116.459907531738	0.394965052604675	0.915633499622345	0.172976672649384	85.1523818969727	8941
True	False	False	False	False	-2195.11499023438	-2779.92944335938	160.825576782227	0.770576000213623	0.955550789833069	0.758433282375336	78.0620727539063	11319
True	False	False	False	False	-2200.9033203125	-2749.33056640625	189.663269042969	0.742433786392212	0.962653398513794	0.620891690254211	83.5614013671875	14289
True	False	False	False	False	-2201.80322265625	-2612.431640625	135.315322875977	0.738706409931183	0.955896198749542	0.607945501804352	71.8196716308594	8762
True	False	False	False	False	-2198.06298828125	-2502.57592773438	158.607299804688	0.775345385074615	0.962737262248993	0.796726644039154	92.0769195556641	13167
True	False	False	False	False	-2200.77490234375	-2345.17260742188	180.790130615234	0.692536652088165	0.954581141471863	0.488257944583893	58.2638053894043	9497
True	False	False	False	False	-2200.64477539063	-2305.1630859375	120.896469116211	0.771264374256134	0.96615344285965	0.76343834400177	69.7431182861328	7602
True	False	False	False	False	-2200.58862304688	-2434.80126953125	70.9850845336914	0.778467297554016	0.953661262989044	0.828254580497742	94.421875	6043
True	False	False	False	False	-2195.9560546875	-2225.98364257813	131.987884521484	0.822960138320923	0.962967336177826	1	49.8823547363281	5936
True	False	False	False	False	-2198.55224609375	-2000.88598632813	96.4953460693359	0.563640713691711	0.945440888404846	0.306023061275482	42.8620681762695	3729
True	False	False	False	False	-2198.39282226563	-2100.54296875	149.734161376953	0.710326373577118	0.961467444896698	0.527688682079315	53.8666648864746	7272
True	False	False	False	False	-2195.0703125	-2022.07727050781	107.586769104004	0.618747591972351	0.936067342758179	0.369265973567963	46.010311126709	4463
True	False	False	False	False	-2197.86376953125	-1961.89990234375	96.4953460693359	0.426537841558456	0.878755927085876	0.193349480628967	57.1609191894531	4973
True	False	False	False	False	-2194.19262695313	-2571.04370117188	143.079315185547	0.753439962863922	0.948760092258453	0.664282858371735	86.5116271972656	11160
True	False	False	False	False	-2192.7666015625	-2421.32788085938	80.9673614501953	0.798263490200043	0.96690559387207	1	60.3972587585449	4409
True	False	False	False	False	-2192.29956054688	-2137.37109375	179.680999755859	0.609374642372131	0.937066316604614	0.357392430305481	50.6111106872559	8199
True	False	False	False	False	-2191.72412109375	-2734.99072265625	29.9468326568604	0.828017055988312	0.959619760513306	1	74.5185165405273	2012
True	False	False	False	False	-2176.76708984375	-2718.2109375	168.589569091797	0.393193900585175	0.907092213630676	0.171878799796104	70.4013137817383	10701
True	False	False	False	False	-2187.2236328125	-2664.16528320313	150.843307495117	0.645474910736084	0.96044510602951	0.406385600566864	74.6176452636719	10148
True	False	False	False	False	-2190.41845703125	-2644.8623046875	199.645553588867	0.498583972454071	0.913653969764709	0.246646627783775	71.4333343505859	12858
True	False	False	False	False	-2186.26879882813	-2588.01342773438	76.5307922363281	0.809509754180908	0.951765775680542	1	66.9710159301758	4621
True	False	False	False	False	-2190.27075195313	-2548.03369140625	158.607299804688	0.707859754562378	0.958871126174927	0.521832287311554	67.6853179931641	9679
True	False	False	False	False	-2188.7265625	-2401.984375	143.079315185547	0.685546875	0.953716814517975	0.474318087100983	56.8294563293457	7331
True	False	False	False	False	-2187.73413085938	-2159.68701171875	194.099838256836	0.769586682319641	0.953869760036469	0.751487255096436	51.0057144165039	8926
True	False	False	False	False	-2187.09838867188	-2299.45678710938	97.6044921875	0.698149502277374	0.954925775527954	0.500038266181946	54.8522720336914	4827
True	False	False	False	False	-2181.15258789063	-2690.15454101563	189.663269042969	0.793421924114227	0.954273283481598	1	84.9590606689453	14528
True	False	False	False	False	-2177.59619140625	-2622.03588867188	110.914192199707	0.748627901077271	0.944093644618988	0.644232213497162	68.25	6825
True	False	False	False	False	-2177.48803710938	-2523.59301757813	279.503784179688	0.561285316944122	0.882429540157318	0.303627133369446	80.3769836425781	20255
True	False	False	False	False	-2180.91821289063	-2450.52783203125	128.660461425781	0.834326982498169	0.962858259677887	1	68.1982727050781	7911
True	False	False	False	False	-2179.1015625	-2430.1689453125	67.6576614379883	0.781755030155182	0.95444917678833	0.872471511363983	52.0983619689941	3178
True	False	False	False	False	-2179.07421875	-2357.68359375	154.17073059082	0.783605933189392	0.958779573440552	0.908817052841187	58.8561134338379	8181
True	False	False	False	False	-2178.8466796875	-2019.07495117188	74.3125076293945	0.786045730113983	0.949838936328888	1	44.8805961608887	3007
True	False	False	False	False	-2178.03198242188	-2109.28247070313	160.825576782227	0.797517895698547	0.960604012012482	1	57.4689636230469	8333
True	False	False	False	False	-2177.28662109375	-2472.94604492188	180.790130615234	0.817964732646942	0.95198255777359	1	86.0674819946289	14029
True	False	False	False	False	-2176.48876953125	-2282.25854492188	153.061584472656	0.835585951805115	0.959237992763519	1	51.8260879516602	7152
True	False	False	False	False	-2176.49560546875	-2056.22216796875	276.176330566406	0.387671381235123	0.859283447265625	0.168484404683113	53.216869354248	13251
True	False	False	False	False	-2176.2939453125	-1993.39270019531	114.241622924805	0.793618381023407	0.960910856723785	1	65.7766952514648	6775
True	False	False	False	False	-2176.21704101563	-2604.89624023438	141.970169067383	0.739838838577271	0.964791834354401	0.6118004322052	75.7578125	9697
True	False	False	False	False	-2174.52709960938	-2775.8173828125	108.695907592773	0.78705221414566	0.960752546787262	1	68	6664
True	False	False	False	False	-2166.77685546875	-2737.7138671875	145.297592163086	0.663804352283478	0.947949707508087	0.435266673564911	81.2824401855469	10648
True	False	False	False	False	-2172.47241210938	-2565.54296875	109.805053710938	0.795083343982697	0.956243515014648	1	63.9696960449219	6333
True	False	False	False	False	-2172.04614257813	-2501.07153320313	119.787330627441	0.764188587665558	0.955935597419739	0.717723667621613	60.4166679382324	6525
True	False	False	False	False	-2168.02905273438	-2412.75024414063	131.987884521484	0.759082078933716	0.958162069320679	0.690548181533813	60.3277320861816	7179
True	False	False	False	False	-2170.34765625	-2322.79052734375	140.861022949219	0.674918293952942	0.96051549911499	0.454485684633255	52.4645652770996	6663
True	False	False	False	False	-2169.34838867188	-2185.46875	143.079315185547	0.56729531288147	0.914709508419037	0.309783577919006	42.2945747375488	5456
True	False	False	False	False	-2168.74145507813	-2085.0625	209.627822875977	0.699147701263428	0.945426404476166	0.502192556858063	53.5767211914063	10126
True	False	False	False	False	-2167.53588867188	-2387.77783203125	145.297592163086	0.814000189304352	0.95870703458786	1	53.984733581543	7072
True	False	False	False	False	-2167.04077148438	-2700.06616210938	114.241622924805	0.6822509765625	0.951823532581329	0.468001574277878	75.4077682495117	7767
True	False	False	False	False	-2165.83447265625	-2834.45678710938	183.008422851563	0.748634278774261	0.957730948925018	0.644257545471191	101.460609436035	16741
True	False	False	False	False	-2146.79907226563	-2833.27807617188	125.333038330078	0.448243707418442	0.844080865383148	0.208318024873734	78.6637191772461	8889
True	False	False	False	False	-2164.82495117188	-2754.14721679688	177.462707519531	0.799694657325745	0.968517363071442	1	95.75	15320
True	False	False	False	False	-2160.98168945313	-2131.1845703125	163.043869018555	0.688469350337982	0.954115867614746	0.480053275823593	58.176872253418	8552
True	False	False	False	False	-2160.65625	-2665.5654296875	155.279876708984	0.754616916179657	0.947622835636139	0.669491648674011	77.457145690918	10844
True	False	False	False	False	-2160.53540039063	-2583.6943359375	184.117568969727	0.730007886886597	0.940008401870728	0.580321133136749	72.8373489379883	12091
True	False	False	False	False	-2159.9912109375	-2447.33764648438	93.1679229736328	0.716425657272339	0.939647078514099	0.542802810668945	56.0595245361328	4709
True	False	False	False	False	-2159.73193359375	-2550.70068359375	112.023338317871	0.87241119146347	0.974578142166138	1	60.2574272155762	6086
True	False	False	False	False	-2159.1201171875	-2486.16772460938	112.023338317871	0.706498801708221	0.951724410057068	0.518659710884094	72.2277221679688	7295
True	False	False	False	False	-2159.19873046875	-2008.55737304688	147.515884399414	0.749781250953674	0.942427694797516	0.648868799209595	48.9924812316895	6516
True	False	False	False	False	-2158.61743164063	-2337.79907226563	95.3862075805664	0.6085205078125	0.954439222812653	0.356336414813995	51.6744194030762	4444
True	False	False	False	False	-2158.37475585938	-2301.60913085938	136.424453735352	0.784597456455231	0.966442883014679	0.938117504119873	57.9756088256836	7131
True	False	False	False	False	-2157.97045898438	-2275.01245117188	24.401123046875	0.658792555332184	0.909147918224335	0.427046239376068	44.8181800842285	986
True	False	False	False	False	-2157.74365234375	-2802.9931640625	183.008422851563	0.748634278774261	0.954262733459473	0.644257545471191	79.4000015258789	13101
True	False	False	False	False	-2154.43432617188	-2771.85327148438	77.6399383544922	0.754616916179657	0.951916694641113	0.669491648674011	67.3000030517578	4711
True	False	False	False	False	-2142.08178710938	-2636.91479492188	168.589569091797	0.674550771713257	0.932782053947449	0.453826725482941	65.0986862182617	9895
True	False	False	False	False	-2156.17236328125	-2367.1845703125	102.041061401367	0.680651724338531	0.945952892303467	0.46499228477478	49.6739120483398	4570
True	False	False	False	False	-2156.10668945313	-1898.33215332031	79.8582229614258	0.803513050079346	0.955614149570465	1	56.25	4050
True	False	False	False	False	-2154.6259765625	-2164.72192382813	146.40673828125	0.701489865779877	0.918909847736359	0.507321655750275	56.2424240112305	7424
True	False	False	False	False	-2153.60229492188	-2607.82666015625	205.191253662109	0.592724084854126	0.935506761074066	0.337525933980942	70.7567596435547	13090
True	False	False	False	False	-2143.54150390625	-2530.09106445313	173.026138305664	0.407544136047363	0.88342148065567	0.180907487869263	51.7051277160645	8066
True	False	False	False	False	-2147.8056640625	-2451.64282226563	85.4039306640625	0.645137369632721	0.934590995311737	0.405882596969604	52.0129852294922	4005
True	False	False	False	False	-2149.31762695313	-2281.45971679688	65.4393768310547	0.82934296131134	0.957386434078217	1	47.6271171569824	2810
True	False	False	False	False	-2153.01123046875	-2047.82409667969	175.244430541992	0.399169385433197	0.908368527889252	0.17560113966465	46.6139259338379	7365
True	False	False	False	False	-2152.10205078125	-2233.66137695313	144.188446044922	0.569549262523651	0.964149355888367	0.312129497528076	44.7153854370117	5813
True	False	False	False	False	-2149.89013671875	-2148.75415039063	80.9673614501953	0.814673006534576	0.962030291557312	1	51.4246559143066	3754
True	False	False	False	False	-2148.564453125	-2411.83471679688	114.241622924805	0.793618381023407	0.949601590633392	1	58.4174766540527	6017
True	False	False	False	False	-2145.81323242188	-2349.07739257813	151.952453613281	0.694207608699799	0.955330193042755	0.491707503795624	60.2627754211426	8256
True	False	False	False	False	-2148.2353515625	-2260.63256835938	157.498153686523	0.789007604122162	0.965479552745819	1	65.0845108032227	9242
True	False	False	False	False	-2147.41845703125	-2210.5634765625	130.878753662109	0.825414478778839	0.956187844276428	1	52.2881355285645	6170
True	False	False	False	False	-2145.78857421875	-2318.31591796875	123.114753723145	0.76763504743576	0.959395885467529	0.738543272018433	53.5675659179688	5946
True	False	False	False	False	-2144.41064453125	-2187.25659179688	135.315322875977	0.680754125118256	0.962198376655579	0.465183943510056	45.8688507080078	5596
True	False	False	False	False	-2144.98291015625	-1970.73034667969	78.7490768432617	0.683031260967255	0.930667757987976	0.469482928514481	55.3661956787109	3931
True	False	False	False	False	-2143.93896484375	-2108.91015625	141.970169067383	0.680232584476471	0.947931945323944	0.4642094373703	44.046875	5638
True	False	False	False	False	-2140.21923828125	-2018.70275878906	62.1119499206543	0.818948090076447	0.956534862518311	1	52.0892868041992	2917
True	False	False	False	False	-2139.20166015625	-2475.89086914063	158.607299804688	0.602177560329437	0.928948402404785	0.348622649908066	67.7902069091797	9694
True	False	False	False	False	-2138.42309570313	-2767.1220703125	184.117568969727	0.74627411365509	0.948093593120575	0.635067462921143	89.6506042480469	14882
True	False	False	False	False	-2137.99291992188	-2037.08459472656	104.259346008301	0.549018263816833	0.94346559047699	0.291484296321869	48.1276588439941	4524
True	False	False	False	False	-2135.96264648438	-2851.2177734375	117.569046020508	0.694364547729492	0.931641340255737	0.492033988237381	92.3679275512695	9791
True	False	False	False	False	-2133.88720703125	-2794.1376953125	192.990692138672	0.630914032459259	0.924603581428528	0.385518014431	74.0344848632813	12882
True	False	False	False	False	-2135.82861328125	-2664.646484375	114.241622924805	0.749501168727875	0.952279508113861	0.647733688354492	66.0970840454102	6808
True	False	False	False	False	-2135.27563476563	-2390.47436523438	147.515884399414	0.652063608169556	0.943950593471527	0.416402816772461	54.9022560119629	7302
True	False	False	False	False	-2135.451171875	-2132.61938476563	118.678184509277	0.769594728946686	0.950352549552917	0.751542627811432	47.3925247192383	5071
True	False	False	False	False	-2132.0087890625	-2000.21411132813	208.518692016602	0.798753976821899	0.956297516822815	1	65.8563842773438	12381
True	False	False	False	False	-2133.65356445313	-1955.88647460938	70.9850845336914	0.714233875274658	0.952956557273865	0.537262856960297	54.75	3504
True	False	False	False	False	-2131.11865234375	-2558.99536132813	201.863830566406	0.443140149116516	0.856577157974243	0.204722285270691	54.527473449707	9924
True	False	False	False	False	-2131.06787109375	-2372.41943359375	116.459907531738	0.52690976858139	0.921167016029358	0.270900160074234	45.8476181030273	4814
True	False	False	False	False	-2130.693359375	-2078.10009765625	159.716445922852	0.454295933246613	0.909336507320404	0.212645888328552	47.0416679382324	6774
True	False	False	False	False	-2131.06518554688	-1912.75146484375	95.3862075805664	0.816335916519165	0.956613540649414	1	57.0581398010254	4907
True	False	False	False	False	-2130.32080078125	-2283.46533203125	125.333038330078	0.732085049152374	0.960699737071991	0.586623311042786	49.5221252441406	5596
True	False	False	False	False	-2128.53564453125	-2746.318359375	86.513069152832	0.740397691726685	0.932111859321594	0.613727450370789	70.2179489135742	5477
True	False	False	False	False	-2128.46704101563	-2619.24560546875	138.64274597168	0.697493970394135	0.94936615228653	0.498633563518524	64.4400024414063	8055
True	False	False	False	False	-2128.5009765625	-2412.67651367188	124.223899841309	0.753693819046021	0.956423282623291	0.665395557880402	51.2767868041992	5743
True	False	False	False	False	-2128.29248046875	-2588.63500976563	268.412353515625	0.652204632759094	0.91293853521347	0.416621446609497	73.0206604003906	17671
True	False	False	False	False	-2127.12182617188	-2864.251953125	35.4925422668457	0.795358955860138	0.950105845928192	1	105.65625	3381
True	False	False	False	False	-2104.51684570313	-2852.85375976563	336.070007324219	0.304953962564468	0.751205027103424	0.122255310416222	91.5610580444336	27743
True	False	False	False	False	-2123.08056640625	-2757.34350585938	68.7667999267578	0.794570684432983	0.960145115852356	1	76.7741928100586	4760
True	False	False	False	False	-2126.267578125	-2680.77465820313	189.663269042969	0.704887926578522	0.939686894416809	0.514956474304199	69.6023406982422	11902
True	False	False	False	False	-2126.26586914063	-2705.4287109375	86.513069152832	0.750372409820557	0.954577445983887	0.651284754276276	59.769229888916	4662
True	False	False	False	False	-2125.62475585938	-2503.59228515625	230.701522827148	0.457354366779327	0.842984676361084	0.214859873056412	68.7403869628906	14298
True	False	False	False	False	-2124.98779296875	-2438.89672851563	126.442184448242	0.788381993770599	0.965059459209442	1	64.684211730957	7374
True	False	False	False	False	-2124.31079101563	-2224.625	128.660461425781	0.751520931720734	0.952354371547699	0.656058371067047	49.1724128723145	5704
True	False	False	False	False	-2122.40966796875	-2482.86059570313	58.7845230102539	0.705373823642731	0.951528549194336	0.516067683696747	64.0943374633789	3397
True	False	False	False	False	-2122.10180664063	-2828.64599609375	159.716445922852	0.543555080890656	0.909816443920135	0.286248743534088	69.625	10026
True	False	False	False	False	-2112.341796875	-2799.08422851563	108.695907592773	0.544526398181915	0.944081604480743	0.287172138690948	63.5102043151855	6224
True	False	False	False	False	-2110.31201171875	-2709.32788085938	75.4216537475586	0.733056426048279	0.947335720062256	0.589630365371704	54.5	3706
True	False	False	False	False	-2118.42919921875	-2649.02807617188	126.442184448242	0.755112707614899	0.960861563682556	0.671725511550903	61.3771934509277	6997
True	False	False	False	False	-2119.3896484375	-2455.16674804688	125.333038330078	0.82226824760437	0.964158892631531	1	63	7119
True	False	False	False	False	-2121.44775390625	-2254.3271484375	226.264953613281	0.353876173496246	0.781272947788239	0.148609355092049	49.6274528503418	10124
True	False	False	False	False	-2118.52026367188	-2334.31567382813	188.554138183594	0.700765788555145	0.951911628246307	0.505724728107452	58.3764724731445	9924
True	False	False	False	False	-2111.58374023438	-2297.08325195313	120.896469116211	0.839848577976227	0.966888904571533	1	52.5229339599609	5725
True	False	False	False	False	-2110.73950195313	-2123.96533203125	207.409545898438	0.460231095552444	0.872465908527374	0.216959238052368	69.0427780151367	12911
True	False	False	False	False	-2116.38305664063	-2025.81005859375	217.391815185547	0.457722723484039	0.881866157054901	0.215127781033516	58.3214302062988	11431
True	False	False	False	False	-2116.34033203125	-1964.16088867188	55.4570960998535	0.665446996688843	0.948626279830933	0.438018769025803	52.0200004577637	2601
True	False	False	False	False	-2113.05102539063	-1930.26745605469	24.401123046875	0.576453566551208	0.908063113689423	0.319446384906769	57.8636360168457	1273
True	False	False	False	False	-2112.49877929688	-1904.26611328125	48.80224609375	0.669968068599701	0.938362061977386	0.445748090744019	54.6818199157715	2406
True	False	False	False	False	-2110.634765625	-2165.49682617188	184.117568969727	0.523702263832092	0.888267815113068	0.268040955066681	47.1385536193848	7825
True	False	False	False	False	-2110.25903320313	-2098.18920898438	194.099838256836	0.752993166446686	0.965583741664886	0.662339091300964	64.4057159423828	11271
True	False	False	False	False	-2109.38720703125	-2622.91430664063	136.424453735352	0.736890852451324	0.955559492111206	0.601898670196533	64.2926864624023	7908
True	False	False	False	False	-2107.5634765625	-2523.17138671875	215.173538208008	0.596281111240387	0.91954231262207	0.341647148132324	62.577320098877	12140
True	False	False	False	False	-2107.77905273438	-1919.08288574219	41.0382537841797	0.760389924049377	0.952080726623535	0.697156250476837	62.1081085205078	2298
True	False	False	False	False	-2107.03540039063	-2053.16064453125	135.315322875977	0.433691173791885	0.900508344173431	0.198190256953239	44.7213096618652	5456
True	False	False	False	False	-2105.77856445313	-2687.09301757813	84.2947845458984	0.831068813800812	0.96690559387207	1	66.434211730957	5049
True	False	False	False	False	-2104.5244140625	-2603.90844726563	115.350761413574	0.727483928203583	0.949004113674164	0.572885155677795	61.4711532592773	6393
True	False	False	False	False	-2104.51391601563	-2478.90966796875	153.061584472656	0.631944239139557	0.952221393585205	0.386941224336624	76.101448059082	10502
True	False	False	False	False	-2103.2919921875	-2369.20141601563	176.353576660156	0.612550139427185	0.942745447158813	0.361355841159821	53.2012596130371	8459
True	False	False	False	False	-2103.21508789063	-2577.30102539063	184.117568969727	0.714267790317535	0.953202903270721	0.537347733974457	66.2530136108398	10998
True	False	False	False	False	-2101.77172851563	-2414.55859375	125.333038330078	0.777794301509857	0.965141594409943	0.820838987827301	55.6106185913086	6284
True	False	False	False	False	-2101.98852539063	-1950.90771484375	65.4393768310547	0.552648901939392	0.918370485305786	0.295021146535873	58.4915237426758	3451
True	False	False	False	False	-2101.41967773438	-2279.88793945313	96.4953460693359	0.670337855815887	0.943355619907379	0.44639065861702	52.3793106079102	4557
True	False	False	False	False	-2101.2001953125	-2787.74633789063	11.0914192199707	0.763594925403595	0.936281979084015	0.714360892772675	61.2000007629395	612
True	False	False	False	False	-2100.15771484375	-2895.30078125	109.805053710938	0.413213223218918	0.840506851673126	0.184560552239418	103.676765441895	10264
True	False	False	False	False	-2087.4931640625	-2878.57983398438	179.680999755859	0.429204225540161	0.790436506271362	0.195143580436707	92.5555572509766	14994
True	False	False	False	False	-2100.12060546875	-2818.28979492188	100.931915283203	0.531496405601501	0.933529496192932	0.275042474269867	64.5604400634766	5875
True	False	False	False	False	-2096.10302734375	-2764.21240234375	176.353576660156	0.610399901866913	0.943905591964722	0.358665645122528	72.8364791870117	11581
True	False	False	False	False	-2093.0283203125	-2689.43579101563	43.256534576416	0.744505047798157	0.96220725774765	0.628424048423767	52.461540222168	2046
True	False	False	False	False	-2099.48168945313	-2491.77612304688	53.2388153076172	0.69047749042511	0.967193424701691	0.484070807695389	60.6041679382324	2909
True	False	False	False	False	-2099.490234375	-2208.37963867188	157.498153686523	0.646747052669525	0.957152783870697	0.408290088176727	47.2887306213379	6715
True	False	False	False	False	-2100.0791015625	-1930.18603515625	43.256534576416	0.698659062385559	0.941383063793182	0.501135647296906	61.230770111084	2388
True	False	False	False	False	-2097.82592773438	-2466.33984375	11.0914192199707	0.69836014509201	0.927715241909027	0.500491261482239	53.5	535
True	False	False	False	False	-2093.255859375	-2082.048828125	92.0587844848633	0.590104401111603	0.95576024055481	0.334530919790268	50.180721282959	4165
True	False	False	False	False	-2097.42333984375	-1976.10595703125	47.6931037902832	0.770316362380981	0.961008429527283	0.756583452224731	55.6976737976074	2395
True	False	False	False	False	-2094.58154296875	-2066.86791992188	68.7667999267578	0.677977204322815	0.95157253742218	0.460037529468536	47.1935501098633	2926
True	False	False	False	False	-2093.74560546875	-2008.29174804688	199.645553588867	0.632549703121185	0.9489466547966	0.387781292200089	54.4055557250977	9793
True	False	False	False	False	-2092.24633789063	-2556.09790039063	112.023338317871	0.756114184856415	0.954675555229187	0.676312983036041	62.2871284484863	6291
True	False	False	False	False	-2092.13745117188	-2725.11401367188	84.2947845458984	0.819298386573792	0.965293765068054	1	64.4078979492188	4895
True	False	False	False	False	-2092.02954101563	-2794.75537109375	86.513069152832	0.5482097864151	0.961175441741943	0.290703028440475	72.7307662963867	5673
True	False	False	False	False	-2091.33911132813	-2744.8134765625	127.551322937012	0.782646477222443	0.941077470779419	0.888233423233032	161.330429077148	18553
True	False	False	False	False	-2091.51391601563	-2398.49194335938	104.259346008301	0.45037454366684	0.918766438961029	0.209833756089211	48.9787216186523	4604
True	False	False	False	False	-2091.7509765625	-2257.34057617188	97.6044921875	0.760120630264282	0.964942038059235	0.695777595043182	51	4488
True	False	False	False	False	-2091.1171875	-2657.50732421875	383.763122558594	0.755931079387665	0.941153049468994	0.675466656684875	111.511558532715	38583
True	False	False	False	False	-2087.78833007813	-2501.98974609375	110.914192199707	0.719247400760651	0.948289394378662	0.55012708902359	59.2400016784668	5924
True	False	False	False	False	-2091.00024414063	-2330.31665039063	90.9496383666992	0.815059661865234	0.955602645874023	1	48.9634132385254	4015
True	False	False	False	False	-2090.01928710938	-2448.98071289063	145.297592163086	0.738506317138672	0.955555021762848	0.607271134853363	64.0305328369141	8388
True	False	False	False	False	-2089.22729492188	-2235.26928710938	145.297592163086	0.765121161937714	0.95523464679718	0.723130643367767	52.4961814880371	6877
True	False	False	False	False	-2087.72216796875	-1963.08361816406	87.6222152709961	0.430131733417511	0.910666406154633	0.195770516991615	65.2911376953125	5158
True	False	False	False	False	-2087.02709960938	-2826.25268554688	108.695907592773	0.465121626853943	0.936484575271606	0.220566496253014	59.3673477172852	5818
True	False	False	False	False	-2083.2919921875	-2778.73999023438	66.5485153198242	0.679383754730225	0.957967877388	0.462631285190582	69.1833343505859	4151
True	False	False	False	False	-2086.91064453125	-2272.91357421875	64.3302307128906	0.815286338329315	0.962478160858154	1	48.7586212158203	2828
True	False	False	False	False	-2086.939453125	-1915.91931152344	95.3862075805664	0.569646418094635	0.952423274517059	0.312231093645096	53.3488388061523	4588
True	False	False	False	False	-2086.06518554688	-2387.26000976563	68.7667999267578	0.794570684432983	0.952435314655304	1	58.6451606750488	3636
True	False	False	False	False	-2083.8125	-2348.10595703125	126.442184448242	0.738563656806946	0.96415650844574	0.607464194297791	49.9473686218262	5694
True	False	False	False	False	-2083.98876953125	-2161.04614257813	139.751892089844	0.782931506633759	0.955256223678589	0.893864810466766	55.2698402404785	6964
True	False	False	False	False	-2084.64965820313	-1943.94140625	33.2742576599121	0.693598926067352	0.938818573951721	0.490445405244827	58.4000015258789	1752
True	False	False	False	False	-2084.4443359375	-2099.51123046875	80.9673614501953	0.715799152851105	0.958394765853882	0.541206359863281	56.3013687133789	4110
True	False	False	False	False	-2082.0859375	-2287.78588867188	62.1119499206543	0.656993448734283	0.924526393413544	0.424157619476318	38.8571434020996	2176
True	False	False	False	False	-2082.05590820313	-2920.67822265625	79.8582229614258	0.715662121772766	0.946000397205353	0.540858566761017	120.152778625488	8651
True	False	False	False	False	-2065.921875	-2923.27905273438	19.9645557403564	0.798721373081207	0.951427280902863	1	90.1111145019531	1622
True	False	False	False	False	-2080.21875	-2899.2099609375	73.203369140625	0.845833301544189	0.964172780513763	1	89.5757598876953	5912
True	False	False	False	False	-2075.7236328125	-2854.94067382813	143.079315185547	0.702367007732391	0.946814596652985	0.509270012378693	75.4186019897461	9729
True	False	False	False	False	-2074.78173828125	-2798.30249023438	140.861022949219	0.715956509113312	0.94367516040802	0.541606366634369	78.7086639404297	9996
True	False	False	False	False	-2077.35595703125	-2707.0888671875	157.498153686523	0.551735401153564	0.943254232406616	0.294126868247986	67.0492935180664	9521
True	False	False	False	False	-2079.228515625	-2604.58227539063	109.805053710938	0.795083343982697	0.949206411838531	1	80.2424240112305	7944
True	False	False	False	False	-2075.8837890625	-2316.7880859375	80.9673614501953	0.826583564281464	0.970893561840057	1	45.9178085327148	3352
True	False	False	False	False	-2078.45141601563	-2042.43225097656	143.079315185547	0.288095086812973	0.726626515388489	0.113753288984299	44.8759689331055	5789
True	False	False	False	False	-2077.53295898438	-2182.92602539063	90.9496383666992	0.763890326023102	0.943464517593384	0.716026604175568	45.073169708252	3696
True	False	False	False	False	-2075.82275390625	-2720.51098632813	19.9645557403564	0.776177406311035	0.943199634552002	0.804480254650116	53.8333320617676	969
True	False	False	False	False	-2073.5244140625	-2631.72680664063	118.678184509277	0.801031827926636	0.958391427993774	1	63.0747680664063	6749
True	False	False	False	False	-2075.7451171875	-2582.45849609375	29.9468326568604	0.637438416481018	0.938175141811371	0.394664078950882	56.5185203552246	1526
True	False	False	False	False	-2074.95532226563	-2568.04223632813	165.262145996094	0.707174718379974	0.955543041229248	0.520230174064636	82.9731521606445	12363
True	False	False	False	False	-2073.85986328125	-2463.15991210938	108.695907592773	0.764249205589294	0.962896168231964	0.718070447444916	59.6326522827148	5844
True	False	False	False	False	-2075.23266601563	-2206.15014648438	137.533599853516	0.770503997802734	0.958641588687897	0.757918477058411	50.4838714599609	6260
True	False	False	False	False	-2075.6591796875	-1993.51953125	24.401123046875	0.622672140598297	0.929314136505127	0.374400079250336	44.9090919494629	988
True	False	False	False	False	-2073.1806640625	-2083.0556640625	134.206176757813	0.801479279994965	0.96230936050415	1	58.2396697998047	7047
True	False	False	False	False	-2072.57763671875	-2436.13647460938	114.241622924805	0.552878379821777	0.948185503482819	0.295246303081512	52.8543701171875	5444
True	False	False	False	False	-2071.18579101563	-2375.4248046875	188.554138183594	0.822280406951904	0.975515186786652	1	58.6529426574707	9971
True	False	False	False	False	-2072.57373046875	-1972.42834472656	25.5102653503418	0.459824413061142	0.920783936977386	0.216661468148232	54.6086959838867	1256
True	False	False	False	False	-2071.34326171875	-2107.94506835938	84.2947845458984	0.819298386573792	0.95637571811676	1	60.3026313781738	4583
True	False	False	False	False	-2071.16430664063	-2543.3076171875	80.9673614501953	0.622608006000519	0.946975588798523	0.374315321445465	50.2191772460938	3666
True	False	False	False	False	-2067.90747070313	-2521.30981445313	154.17073059082	0.68147999048233	0.942705035209656	0.466546475887299	83.8057556152344	11649
True	False	False	False	False	-2068.06079101563	-2399.00439453125	100.931915283203	0.836640954017639	0.965536773204803	1	81.0329666137695	7374
True	False	False	False	False	-2070.337890625	-2131.65600585938	248.447799682617	0.317326098680496	0.88788366317749	0.128674820065498	46.8883934020996	10503
True	False	False	False	False	-2067.17700195313	-2500.32397460938	103.150199890137	0.658051252365112	0.942006409168243	0.42585214972496	63.634407043457	5918
True	False	False	False	False	-2066.64697265625	-2824.17333984375	146.40673828125	0.684889554977417	0.957892000675201	0.47304567694664	65.9393920898438	8704
True	False	False	False	False	-2066.00390625	-2743.01684570313	184.117568969727	0.686775207519531	0.947336614131927	0.476712793111801	67.3915634155273	11187
True	False	False	False	False	-2066.2255859375	-2681.65698242188	136.424453735352	0.693406701087952	0.954772591590881	0.490048199892044	62.3739852905273	7672
True	False	False	False	False	-2063.97241210938	-2649.98706054688	119.787330627441	0.72677618265152	0.9549640417099	0.570841550827026	67.8333358764648	7326
True	False	False	False	False	-2062.94555664063	-2349.83374023438	144.188446044922	0.643508911132813	0.930284440517426	0.403469324111938	75.2153854370117	9778
True	False	False	False	False	-2062.86669921875	-2943.97314453125	307.232330322266	0.347509533166885	0.80915379524231	0.145026758313179	158.342956542969	43861
True	False	False	False	False	-2007.16967773438	-2954.83935546875	12.2005615234375	0.741141617298126	0.94014710187912	0.616318583488464	95.7272720336914	1053
True	False	False	False	False	-1969.33508300781	-2952.11279296875	115.350761413574	0.860537588596344	0.963398873806	1	87.6923065185547	9120
True	False	False	False	False	-1950.3212890625	-2928.62060546875	156.389007568359	0.66036856174469	0.952898442745209	0.429603308439255	88.645393371582	12499
True	False	False	False	False	-1977.11767578125	-2925.52856445313	230.701522827148	0.580314993858337	0.924753546714783	0.323627591133118	101.822113037109	21179
True	False	False	False	False	-2040.61462402344	-2914.0947265625	134.206176757813	0.65880936384201	0.96397191286087	0.427073359489441	80.6033020019531	9753
True	False	False	False	False	-2057.17309570313	-2862.71166992188	151.952453613281	0.635665476322174	0.944843888282776	0.392147123813629	71.7810211181641	9834
True	False	False	False	False	-2055.29174804688	-2717.58862304688	188.554138183594	0.788782000541687	0.954831719398499	1	77.1999969482422	13124
True	False	False	False	False	-2055.60083007813	-2612.50952148438	180.790130615234	0.436189442873001	0.898986399173737	0.199901789426804	72.8834381103516	11880
True	False	False	False	False	-2059.66577148438	-2170.57861328125	59.8936653137207	0.624239027500153	0.923169195652008	0.376477956771851	45.4444427490234	2454
True	False	False	False	False	-2059.6259765625	-1997.53210449219	140.861022949219	0.741758704185486	0.961325526237488	0.618490815162659	52.5669288635254	6676
True	False	False	False	False	-2060.02661132813	-1954.51123046875	56.5662384033203	0.716889679431915	0.950185596942902	0.543992161750793	57.5490188598633	2935
True	False	False	False	False	-2059.96142578125	-1933.48071289063	88.7313537597656	0.703622102737427	0.93298351764679	0.512084782123566	63.25	5060
True	False	False	False	False	-2059.93481445313	-1908.4677734375	112.023338317871	0.811145603656769	0.95690381526947	1	56.9702987670898	5754
True	False	False	False	False	-2059.16357421875	-2024.81298828125	85.4039306640625	0.593287527561188	0.937304735183716	0.338174492120743	38.1168823242188	2935
True	False	False	False	False	-2057.12915039063	-2237.056640625	83.1856460571289	0.770665466785431	0.946899116039276	0.759075462818146	61.0666656494141	4580
True	False	False	False	False	-2056.45385742188	-1971.5078125	34.3833999633789	0.555344343185425	0.929886758327484	0.297677546739578	53.6451606750488	1663
True	False	False	False	False	-2055.59008789063	-2702.29248046875	37.7108268737793	0.679740428924561	0.943107068538666	0.46329328417778	58.9117660522461	2003
True	False	False	False	False	-2052.52172851563	-2664.498046875	114.241622924805	0.771086752414703	0.95685225725174	0.762132465839386	63.0776710510254	6497
True	False	False	False	False	-2055.32470703125	-2508.38037109375	28.8376903533936	0.735885262489319	0.932306885719299	0.598617315292358	54	1404
True	False	False	False	False	-2055.08935546875	-2446.05395507813	119.787330627441	0.441305130720139	0.917741537094116	0.20344115793705	51.0277786254883	5511
True	False	False	False	False	-2054.73315429688	-2322.53369140625	128.660461425781	0.811424374580383	0.957675635814667	1	58.8965530395508	6832
True	False	False	False	False	-2053.919921875	-2300.94091796875	130.878753662109	0.68919312953949	0.958606481552124	0.481493949890137	46.3559303283691	5470
True	False	False	False	False	-2051.80249023438	-2543.78979492188	127.551322937012	0.741653442382813	0.964829802513123	0.618118822574615	66.8086929321289	7683
True	False	False	False	False	-2049.7646484375	-2485.55834960938	55.4570960998535	0.842206358909607	0.964499771595001	1	54.560001373291	2728
True	False	False	False	False	-2048.03295898438	-2186.82055664063	123.114753723145	0.623101592063904	0.973622798919678	0.374967932701111	47.5315322875977	5276
True	False	False	False	False	-2047.82629394531	-2215.48803710938	144.188446044922	0.652364492416382	0.942058682441711	0.416869550943375	48.2230758666992	6269
True	False	False	False	False	-2047.4541015625	-2797.96801757813	191.881561279297	0.813392817974091	0.960630774497986	1	68.5606918334961	11861
True	False	False	False	False	-2047.03161621094	-2750.1669921875	123.114753723145	0.549457609653473	0.953346431255341	0.29190981388092	68.315315246582	7583
True	False	False	False	False	-2047.06958007813	-2250.05615234375	192.990692138672	0.696205735206604	0.955998182296753	0.495895683765411	82.5977020263672	14372
True	False	False	False	False	-2047.39001464844	-1942.17785644531	85.4039306640625	0.813641428947449	0.965639114379883	1	65.8571395874023	5071
True	False	False	False	False	-2046.72644042969	-2582.22216796875	116.459907531738	0.461751997470856	0.864010035991669	0.218075841665268	54.6666679382324	5740
True	False	False	False	False	-2045.01965332031	-2890.75561523438	494.677307128906	0.243279561400414	0.810444951057434	0.0924120843410492	101.730941772461	45372
True	False	False	False	False	-2001.99084472656	-2909.91723632813	32.1651153564453	0.670478940010071	0.92017012834549	0.446636199951172	71.9655151367188	2087
True	False	False	False	False	-1974.70141601563	-2903.302734375	67.6576614379883	0.626807868480682	0.953802645206451	0.379920482635498	79.1967239379883	4831
True	False	False	False	False	-1959.22607421875	-2895.51806640625	16.6371288299561	0.714476346969604	0.930929720401764	0.53786963224411	47.6666679382324	715
True	False	False	False	False	-2038.43041992188	-2831.66577148438	360.471130371094	0.771247565746307	0.963154435157776	0.763314366340637	71.6430740356445	23284
True	False	False	False	False	-2044.34558105469	-2638.79516601563	134.206176757813	0.8463996052742	0.96275532245636	1	77.5537185668945	9384
True	False	False	False	False	-2040.93310546875	-2558.93505859375	114.241622924805	0.803241491317749	0.964467108249664	1	61.8252410888672	6368
True	False	False	False	False	-2043.9052734375	-2470.1650390625	100.931915283203	0.836640954017639	0.963831067085266	1	55.9780235290527	5094
True	False	False	False	False	-2042.08898925781	-2336.78564453125	144.188446044922	0.681213140487671	0.942054271697998	0.466044723987579	57.8538475036621	7521
True	False	False	False	False	-2041.20520019531	-2031.28930664063	78.7490768432617	0.79235315322876	0.962030291557312	1	44.6056327819824	3167
True	False	False	False	False	-2040.71398925781	-2233.47924804688	37.7108268737793	0.802700221538544	0.957971453666687	1	52.5588226318359	1787
True	False	False	False	False	-2039.02600097656	-2120.9814453125	127.551322937012	0.648307085037231	0.943147778511047	0.410644590854645	41.8782615661621	4816
True	False	False	False	False	-2039.87866210938	-2088.96728515625	195.208984375	0.54508513212204	0.931792020797729	0.287704765796661	52.7670440673828	9287
True	False	False	False	False	-2038.86511230469	-2051.47045898438	159.716445922852	0.757681429386139	0.962001919746399	0.68370521068573	51.6875	7443
True	False	False	False	False	-2039.56323242188	-2012.23303222656	90.9496383666992	0.712041795253754	0.958503186702728	0.53184562921524	42.6097564697266	3494
True	False	False	False	False	-2038.77978515625	-2598.51953125	18.8554134368896	0.733056426048279	0.943199634552002	0.589630365371704	50.5882339477539	860
True	False	False	False	False	-2037.47033691406	-2413.30395507813	198.536407470703	0.787177205085754	0.96526163816452	1	51.3519554138184	9192
True	False	False	False	False	-2036.51000976563	-1974.90283203125	153.061584472656	0.70901221036911	0.957570433616638	0.524551153182983	64.7173919677734	8931
True	False	False	False	False	-2036.44128417969	-2763.7509765625	120.896469116211	0.687753558158875	0.953565120697021	0.478636562824249	73.2935791015625	7989
True	False	False	False	False	-2031.39733886719	-2720.28051757813	145.297592163086	0.670320570468903	0.941993772983551	0.44636058807373	85.7404556274414	11232
True	False	False	False	False	-2035.68835449219	-2701.685546875	12.2005615234375	0.741141617298126	0.94014710187912	0.616318583488464	52.9090919494629	582
True	False	False	False	False	-2034.07543945313	-2681.1103515625	192.990692138672	0.76231974363327	0.961306750774384	0.707331657409668	82.4655151367188	14349
True	False	False	False	False	-2034.59118652344	-2487.5078125	49.9113883972168	0.726490080356598	0.959788382053375	0.570020496845245	51.2444458007813	2306
True	False	False	False	False	-2034.26770019531	-2361.87548828125	135.315322875977	0.573606491088867	0.93033093214035	0.316404849290848	50.336067199707	6141
True	False	False	False	False	-2033.892578125	-2655.9111328125	108.695907592773	0.846498012542725	0.966595351696014	1	63.0612258911133	6180
True	False	False	False	False	-2031.05358886719	-2506.13305664063	240.683807373047	0.490956872701645	0.891788601875305	0.240474611520767	65.6405563354492	14244
True	False	False	False	False	-2030.98889160156	-2202.00756835938	131.987884521484	0.680715799331665	0.940828800201416	0.465112239122391	47.7983207702637	5688
True	False	False	False	False	-2029.54956054688	-2856.27978515625	146.40673828125	0.770961821079254	0.94346559047699	0.761220216751099	68.9848480224609	9106
True	False	False	False	False	-2021.96459960938	-2853.92553710938	23.2919807434082	0.471536338329315	0.923993706703186	0.225373014807701	68.4285736083984	1437
True	False	False	False	False	-2022.27453613281	-2826.5068359375	13.3097038269043	0.532480955123901	0.858343482017517	0.275940030813217	63	756
True	False	False	False	False	-2010.24462890625	-2841.54516601563	88.7313537597656	0.544449687004089	0.945296704769135	0.287099152803421	70.2750015258789	5622
True	False	False	False	False	-2005.72351074219	-2894.00708007813	189.663269042969	0.713731944561005	0.948284447193146	0.536011874675751	92.5789489746094	15831
True	False	False	False	False	-1968.3408203125	-2884.4736328125	43.256534576416	0.717120826244354	0.945438027381897	0.544586777687073	72.1538467407227	2814
True	False	False	False	False	-1942.33813476563	-2864.6962890625	212.955261230469	0.651183903217316	0.958881735801697	0.41504293680191	90.0208358764648	17284
True	False	False	False	False	-1999.787109375	-2821.1044921875	147.515884399414	0.609047710895538	0.96044135093689	0.356987714767456	78.7518768310547	10474
True	False	False	False	False	-1989.23791503906	-2794.94775390625	181.899276733398	0.517392575740814	0.921444177627563	0.262503951787949	74.5670700073242	12229
True	False	False	False	False	-1988.34301757813	-2849.74975585938	177.462707519531	0.359650194644928	0.860103607177734	0.151901036500931	79.6374969482422	12742
True	False	False	False	False	-1971.220703125	-2852.33374023438	96.4953460693359	0.698709607124329	0.960092186927795	0.501244783401489	89.0804595947266	7750
True	False	False	False	False	-1951.30700683594	-2843.8662109375	168.589569091797	0.573752582073212	0.932089984416962	0.316560059785843	86.065788269043	13082
True	False	False	False	False	-1972.16833496094	-2840.75952148438	16.6371288299561	0.714476346969604	0.930929720401764	0.53786963224411	75.8000030517578	1137
True	False	False	False	False	-1965.72875976563	-2823.1328125	168.589569091797	0.640076875686646	0.92947119474411	0.398454904556274	86.7434234619141	13185
True	False	False	False	False	-1966.33190917969	-2797.02465820313	129.769607543945	0.573619842529297	0.934199690818787	0.316419064998627	74.8632507324219	8759
True	False	False	False	False	-1934.98974609375	-2817.61376953125	179.680999755859	0.611499428749084	0.917300522327423	0.36003789305687	90.0925903320313	14595
True	False	False	False	False	-1924.228515625	-2849.38989257813	190.772415161133	0.572284460067749	0.913618862628937	0.315004199743271	84.5290679931641	14539
True	False	False	False	False	-2022.83190917969	-2794.48754882813	144.188446044922	0.658737123012543	0.958328247070313	0.42695677280426	55.4076919555664	7203
True	False	False	False	False	-2019.32165527344	-2733.76147460938	150.843307495117	0.695905327796936	0.956911087036133	0.495261579751968	74.8970565795898	10186
True	False	False	False	False	-2029.24133300781	-2173.99951171875	117.569046020508	0.762402236461639	0.961279213428497	0.707778513431549	46.5283012390137	4932
True	False	False	False	False	-2028.85766601563	-2622.96362304688	134.206176757813	0.792623698711395	0.951247036457062	1	68.5702514648438	8297
True	False	False	False	False	-2021.46240234375	-2584.62524414063	180.790130615234	0.780968606472015	0.95953643321991	0.860293686389923	82.6503067016602	13472
True	False	False	False	False	-2017.96728515625	-2433.80712890625	195.208984375	0.827497899532318	0.956466197967529	1	57.0113639831543	10034
True	False	False	False	False	-2027.5771484375	-2068.50146484375	107.586769104004	0.705840885639191	0.949504971504211	0.517140507698059	50.0618553161621	4856
True	False	False	False	False	-2027.22387695313	-1898.00524902344	136.424453735352	0.623266696929932	0.95227313041687	0.375186562538147	56.1788635253906	6910
True	False	False	False	False	-2026.92919921875	-2379.00537109375	200.754699707031	0.70326840877533	0.935579001903534	0.511288344860077	62.8453025817871	11375
True	False	False	False	False	-2021.82580566406	-2140.15356445313	210.736968994141	0.437897831201553	0.867057204246521	0.201078549027443	49.1368408203125	9336
True	False	False	False	False	-2019.77490234375	-1991.09411621094	224.046676635742	0.373618602752686	0.868863880634308	0.160037964582443	48.0396041870117	9704
True	False	False	False	False	-2019.10778808594	-2035.83544921875	131.987884521484	0.809868931770325	0.956785082817078	1	48.8571434020996	5814
True	False	False	False	False	-2017.13732910156	-2553.12866210938	147.515884399414	0.768738806247711	0.956349074840546	0.745747148990631	68.1203002929688	9060
True	False	False	False	False	-2016.74462890625	-2766.24389648438	210.736968994141	0.563160359859467	0.929849982261658	0.305532723665237	70	13300
True	False	False	False	False	-1947.38732910156	-2789.63208007813	150.843307495117	0.748016774654388	0.963016211986542	0.64181524515152	82.25	11186
True	False	False	False	False	-1972.33129882813	-2768.36889648438	194.099838256836	0.566879987716675	0.920418918132782	0.309353590011597	78.6857147216797	13770
True	False	False	False	False	-1979.27490234375	-2745.79858398438	202.97297668457	0.546477615833282	0.895080506801605	0.289036810398102	86.0710372924805	15751
True	False	False	False	False	-1979.11938476563	-2724.39526367188	17.7462711334229	0.762108087539673	0.949675559997559	0.706189274787903	70.5	1128
True	False	False	False	False	-2011.84057617188	-2699.11743164063	201.863830566406	0.766407787799835	0.966006636619568	0.730857133865356	95.016487121582	17293
True	False	False	False	False	-2009.74365234375	-2665.24633789063	150.843307495117	0.705643773078918	0.941614091396332	0.516687095165253	78.3970565795898	10662
True	False	False	False	False	-2009.96826171875	-2608.78637695313	195.208984375	0.716564238071442	0.969785511493683	0.543157458305359	86.761360168457	15270
True	False	False	False	False	-2001.23400878906	-2541.0400390625	34.3833999633789	0.696077466011047	0.949911177158356	0.495624750852585	61.677417755127	1912
True	False	False	False	False	-2010.89477539063	-2471.7568359375	69.8759460449219	0.807386338710785	0.962158918380737	1	61.1111106872559	3850
True	False	False	False	False	-2010.96630859375	-2457.83325195313	72.0942230224609	0.677275896072388	0.950911939144135	0.458754032850266	66.6461563110352	4332
True	False	False	False	False	-2004.94006347656	-2405.53491210938	178.571853637695	0.781828105449677	0.960503101348877	0.87367570400238	74.0559005737305	11923
True	False	False	False	False	-2000.00170898438	-2524.08129882813	94.2770690917969	0.682647287845612	0.950800597667694	0.468752950429916	64.6470565795898	5495
True	False	False	False	False	-1999.45336914063	-2570.0283203125	134.206176757813	0.751862764358521	0.950534105300903	0.657500267028809	94.8016510009766	11471
True	False	False	False	False	-1996.88073730469	-2379.61303710938	134.206176757813	0.771839797496796	0.94437563419342	0.76773864030838	65.471076965332	7922
True	False	False	False	False	-1993.748046875	-2640.35620117188	176.353576660156	0.443606168031693	0.891373813152313	0.205048620700836	72.3584899902344	11505
True	False	False	False	False	-1990.80798339844	-2448.47778320313	158.607299804688	0.749334454536438	0.95275342464447	0.647060871124268	78.9230804443359	11286
True	False	False	False	False	-1988.056640625	-2682.15478515625	145.297592163086	0.72051614522934	0.937448918819427	0.553494393825531	80.6564865112305	10566
True	False	False	False	False	-1987.29345703125	-2544.705078125	39.9291114807129	0.606388568878174	0.917448282241821	0.353718668222427	56	2016
True	False	False	False	False	-1987.24829101563	-2714.91772460938	102.041061401367	0.661707580089569	0.935854136943817	0.431795805692673	79.5434799194336	7318
True	False	False	False	False	-1980.69287109375	-2697.06518554688	146.40673828125	0.744143784046173	0.960115194320679	0.627091646194458	91.4772720336914	12075
True	False	False	False	False	-1978.16491699219	-2592.48657226563	170.807861328125	0.422252953052521	0.882246017456055	0.190491378307343	76.8506469726563	11835
True	False	False	False	False	-1981.05358886719	-2507.81127929688	169.698715209961	0.70990377664566	0.952114224433899	0.526675462722778	65.9019622802734	10083
True	False	False	False	False	-1980.48522949219	-2458.06518554688	13.3097038269043	0.80851811170578	0.94014710187912	1	57.0833320617676	685
True	False	False	False	False	-1978.18237304688	-2420.18310546875	39.9291114807129	0.705993711948395	0.959203779697418	0.517492473125458	55.3055572509766	1991
True	False	False	False	False	-1980.447265625	-2401.41259765625	128.660461425781	0.759870648384094	0.959042251110077	0.694506108760834	68.3965530395508	7934
True	False	False	False	False	-1979.81079101563	-2373.00219726563	90.9496383666992	0.778366804122925	0.952429354190826	0.827120900154114	65.0853652954102	5337
True	False	False	False	False	-1972.40466308594	-2444.1044921875	38.8199691772461	0.770017266273499	0.953058242797852	0.754476308822632	55.7142868041992	1950
True	False	False	False	False	-1969.83959960938	-2634.31079101563	269.521484375	0.394849956035614	0.866139769554138	0.172905191779137	86.543212890625	21030
True	False	False	False	False	-1960.62084960938	-2597.02612304688	118.678184509277	0.736495494842529	0.968704640865326	0.600602865219116	86.5420532226563	9260
True	False	False	False	False	-1965.68054199219	-2551.10546875	165.262145996094	0.811261117458344	0.950527250766754	1	92.34228515625	13759
True	False	False	False	False	-1965.03698730469	-2572.59155273438	89.8404998779297	0.754574596881866	0.971882343292236	0.669301986694336	67.3333358764648	5454
True	False	False	False	False	-1961.62939453125	-2465.96752929688	137.533599853516	0.843897044658661	0.965338468551636	1	61.1370964050293	7581
True	False	False	False	False	-1958.24267578125	-2733.60424804688	144.188446044922	0.799139618873596	0.952771961688995	1	82.0692291259766	10669
True	False	False	False	False	-1954.05078125	-2705.6201171875	159.716445922852	0.754574596881866	0.966476440429688	0.669301986694336	79.7291641235352	11481
True	False	False	False	False	-1957.53771972656	-2670.15673828125	283.940338134766	0.592287719249725	0.927024841308594	0.337024658918381	106.1328125	27170
True	False	False	False	False	-1955.64477539063	-2614.50854492188	117.569046020508	0.72139585018158	0.953242182731628	0.555857241153717	84	8904
True	False	False	False	False	-1957.04602050781	-2375.08447265625	90.9496383666992	0.708294212818146	0.953652620315552	0.52285373210907	61.0121955871582	5003
True	False	False	False	False	-1956.84411621094	-2524.59521484375	144.188446044922	0.595309793949127	0.950020372867584	0.340515434741974	69.8461532592773	9080
True	False	False	False	False	-1956.66809082031	-2424.65673828125	129.769607543945	0.851375102996826	0.969339847564697	1	70.6495742797852	8266
True	False	False	False	False	-1954.74096679688	-2397.67358398438	154.17073059082	0.504006028175354	0.879801094532013	0.251122415065765	65.5395660400391	9110
True	False	False	False	False	-1946.99645996094	-2763.26245117188	125.333038330078	0.712992250919342	0.950981438159943	0.534179747104645	75.3362808227539	8513
True	False	False	False	False	-1929.25354003906	-2760.59741210938	100.931915283203	0.786033868789673	0.956959247589111	1	74.6373596191406	6792
True	False	False	False	False	-1932.54833984375	-2705.35620117188	139.751892089844	0.717676758766174	0.957780182361603	0.546022891998291	80.9920654296875	10205
True	False	False	False	False	-1931.37145996094	-2650.68090820313	216.282684326172	0.780230522155762	0.948728144168854	0.849942266941071	85.9333343505859	16757
True	False	False	False	False	-1943.22973632813	-2568.31713867188	134.206176757813	0.751862764358521	0.951870858669281	0.657500267028809	68.9421463012695	8342
True	False	False	False	False	-1943.96044921875	-2540.46020507813	136.424453735352	0.570706963539124	0.947267353534698	0.3133425116539	73.9593505859375	9097
True	False	False	False	False	-1941.8544921875	-2431.9306640625	95.3862075805664	0.542631268501282	0.954912185668945	0.285373479127884	67.4069747924805	5797
True	False	False	False	False	-1941.05224609375	-2626.79296875	124.223899841309	0.753693819046021	0.95994633436203	0.665395557880402	78.9642868041992	8844
True	False	False	False	False	-1934.79895019531	-2598.64233398438	150.843307495117	0.712653756141663	0.938095808029175	0.533345997333527	79.470588684082	10808
True	False	False	False	False	-1939.728515625	-2489.06176757813	217.391815185547	0.528231859207153	0.841347455978394	0.272087603807449	67.9948959350586	13327
True	False	False	False	False	-1935.85400390625	-2446.5126953125	157.498153686523	0.689562678337097	0.965975105762482	0.482232689857483	65.2535247802734	9266
True	False	False	False	False	-1934.43151855469	-2549.30078125	64.3302307128906	0.802213251590729	0.957729458808899	1	79.7413787841797	4625
True	False	False	False	False	-1929.38330078125	-2676.56372070313	181.899276733398	0.751006186008453	0.959237575531006	0.653905808925629	88.8902435302734	14578
True	False	False	False	False	-1927.40197753906	-2408.38549804688	82.0765075683594	0.760389924049377	0.953055739402771	0.697156250476837	65.0540542602539	4814
True	False	False	False	False	-1923.51342773438	-2732.05200195313	157.498153686523	0.850719571113586	0.970803201198578	1	84.7957763671875	12041
True	False	False	False	False	-1923.18530273438	-2777.82275390625	145.297592163086	0.648458957672119	0.936303377151489	0.410874933004379	81.9770965576172	10739
True	False	False	False	False	-1922.94543457031	-2557.7646484375	67.6576614379883	0.811845362186432	0.958535254001617	1	67.6885223388672	4129
True	False	False	False	False	-1935.52685546875	-2371.55493164063	9.98227787017822	0.628524124622345	0.923014223575592	0.382245600223541	47	423
True	False	False	False	False	-2016.69055175781	-2098.10961914063	113.132476806641	0.754635572433472	0.937005281448364	0.669575393199921	47.5490188598633	4850
True	False	False	False	False	-1943.0390625	-2362.11499023438	73.203369140625	0.73655366897583	0.926389634609222	0.60079300403595	74.9696960449219	4948
True	False	False	False	False	-1931.10498046875	-2356.36181640625	85.4039306640625	0.740752220153809	0.952832698822021	0.614958584308624	75.7402572631836	5832
True	False	False	False	False	-1989.88708496094	-2351.45654296875	146.40673828125	0.820213973522186	0.965477705001831	1	64.0606079101563	8456
True	False	False	False	False	-2011.52563476563	-2245.10498046875	199.645553588867	0.389724314212799	0.849071025848389	0.169741153717041	72.8944473266602	13121
True	False	False	False	False	-2011.69580078125	-2165.259765625	69.8759460449219	0.66570657491684	0.963810503482819	0.438456356525421	55.2857131958008	3483
True	False	False	False	False	-2010.689453125	-2334.38940429688	141.970169067383	0.687072157859802	0.947191834449768	0.477295190095901	60.703125	7770
True	False	False	False	False	-1951.93078613281	-2337.00659179688	17.7462711334229	0.507745087146759	0.89434140920639	0.254253089427948	56.625	906
True	False	False	False	False	-1934.84643554688	-2334.134765625	196.318130493164	0.595552742481232	0.901250898838043	0.340798020362854	74.9887008666992	13273
True	False	False	False	False	-1989.62280273438	-2310.40454101563	143.079315185547	0.716774523258209	0.960952281951904	0.543696463108063	59.5658912658691	7684
True	False	False	False	False	-1992.52392578125	-2284.33911132813	97.6044921875	0.728147208690643	0.947772622108459	0.574816465377808	52.5227279663086	4622
True	False	False	False	False	-2001.82629394531	-2266.94287109375	103.150199890137	0.668900072574615	0.957082509994507	0.443901211023331	58.5053749084473	5441
True	False	False	False	False	-1992.13549804688	-2237.5302734375	164.153015136719	0.592175006866455	0.91637259721756	0.336895346641541	65.1959457397461	9649
True	False	False	False	False	-2009.59948730469	-2210.5048828125	120.896469116211	0.850032269954681	0.972052216529846	1	68.5688095092773	7474
True	False	False	False	False	-2010.61730957031	-2189.19067382813	124.223899841309	0.706682562828064	0.951500833034515	0.519085705280304	69.7946395874023	7817
True	False	False	False	False	-2000.96435546875	-2078.07055664063	194.099838256836	0.381323754787445	0.839049160480499	0.164635792374611	65.7200012207031	11501
True	False	False	False	False	-2001.94982910156	-2049.71606445313	108.695907592773	0.83582991361618	0.957231283187866	1	66.4591827392578	6513
True	False	False	False	False	-2000.68859863281	-2138.46508789063	39.9291114807129	0.754574596881866	0.947963654994965	0.669301986694336	51.6388893127441	1859
True	False	False	False	False	-1994.73229980469	-2191.49560546875	123.114753723145	0.711268901824951	0.959491074085236	0.529964089393616	71.6486511230469	7953
True	False	False	False	False	-1992.43322753906	-2171.19140625	109.805053710938	0.741141617298126	0.964284002780914	0.616318583488464	64.6767654418945	6403
True	False	False	False	False	-1993.90637207031	-2106.48803710938	122.005615234375	0.510388374328613	0.899957060813904	0.256488531827927	60.8181800842285	6690
True	False	False	False	False	-1993.47033691406	-2019.30212402344	175.244430541992	0.726314723491669	0.924581408500671	0.569518506526947	61.7531661987305	9757
True	False	False	False	False	-1988.53344726563	-1983.54223632813	97.6044921875	0.819784700870514	0.961163997650146	1	60.2159080505371	5299
True	False	False	False	False	-1985.34692382813	-2121.4736328125	88.7313537597656	0.631487905979156	0.958854913711548	0.386309891939163	62.4625015258789	4997
True	False	False	False	False	-1980.57482910156	-2210.21606445313	173.026138305664	0.790484547615051	0.961444437503815	1	74.1602554321289	11569
True	False	False	False	False	-1973.38818359375	-2170.93823242188	41.0382537841797	0.760389924049377	0.948474228382111	0.697156250476837	60.3783798217773	2234
True	False	False	False	False	-1974.69921875	-2092.89404296875	70.9850845336914	0.790355026721954	0.960058152675629	1	59.328125	3797
True	False	False	False	False	-1976.95776367188	-2047.32275390625	180.790130615234	0.739559888839722	0.947798371315002	0.610844850540161	65.190185546875	10626
True	False	False	False	False	-1975.90283203125	-1994.59326171875	48.80224609375	0.788230717182159	0.949512124061584	1	56.8636360168457	2502
True	False	False	False	False	-1975.61071777344	-2074.23559570313	141.970169067383	0.838477969169617	0.96599406003952	1	68.421875	8758
True	False	False	False	False	-1972.43884277344	-2150.77587890625	69.8759460449219	0.766303777694702	0.95088666677475	0.730220139026642	60.3174591064453	3800
True	False	False	False	False	-1972.1845703125	-2252.4736328125	178.571853637695	0.714491307735443	0.941443145275116	0.537907063961029	96.8633575439453	15595
True	False	False	False	False	-1965.48901367188	-2186.09594726563	55.4570960998535	0.842206358909607	0.970073580741882	1	63.3800010681152	3169
True	False	False	False	False	-1969.73327636719	-2131.49389648438	52.1296730041504	0.687331438064575	0.941845417022705	0.477804660797119	54.361701965332	2555
True	False	False	False	False	-1967.36657714844	-2016.40124511719	166.371292114258	0.653697848320007	0.956426858901978	0.41894805431366	73.8866653442383	11083
True	False	False	False	False	-1962.20007324219	-2167.76611328125	14.4188451766968	0.478080570697784	0.86614990234375	0.230367243289948	56.9230766296387	740
True	False	False	False	False	-1961.93212890625	-2270.15893554688	47.6931037902832	0.859671771526337	0.96739661693573	1	57.0232543945313	2452
True	False	False	False	False	-1961.20812988281	-1977.55859375	58.7845230102539	0.807007014751434	0.950349152088165	1	57.6415100097656	3055
True	False	False	False	False	-1961.19262695313	-2302.89453125	114.241622924805	0.780301749706268	0.959691882133484	0.850902378559113	60.3106803894043	6212
True	False	False	False	False	-1957.50122070313	-2257.79663085938	18.8554134368896	0.733056426048279	0.943199634552002	0.589630365371704	62.8235282897949	1068
True	False	False	False	False	-1960.21057128906	-2230.17553710938	190.772415161133	0.702819287776947	0.93597137928009	0.510280728340149	82.0697708129883	14116
True	False	False	False	False	-1958.96936035156	-2098.24609375	48.80224609375	0.773984313011169	0.963721692562103	0.784835934638977	58.1818199157715	2560
True	False	False	False	False	-1957.20935058594	-2082.7265625	41.0382537841797	0.597336292266846	0.935701072216034	0.342882096767426	58.9189186096191	2180
True	False	False	False	False	-1955.71655273438	-2318.60400390625	96.4953460693359	0.836953818798065	0.960534572601318	1	82.7356338500977	7198
True	False	False	False	False	-1934.9140625	-2307.92504882813	159.716445922852	0.683444023132324	0.936451077461243	0.470269948244095	74.2013854980469	10685
True	False	False	False	False	-1939.20068359375	-2233.349609375	128.660461425781	0.647274434566498	0.939741969108582	0.409083664417267	73.568962097168	8534
True	False	False	False	False	-1952.91247558594	-2182.2587890625	65.4393768310547	0.82934296131134	0.957386434078217	1	64.4237289428711	3801
True	False	False	False	False	-1954.60205078125	-2039.33959960938	84.2947845458984	0.765837788581848	0.97254204750061	0.727394282817841	66.9605255126953	5089
True	False	False	False	False	-1953.65832519531	-1999.48864746094	154.17073059082	0.811846137046814	0.959966003894806	1	72.7913665771484	10118
True	False	False	False	False	-1951.21166992188	-2206.78515625	195.208984375	0.773984313011169	0.970468938350677	0.784835934638977	86.9375	15301
True	False	False	False	False	-1944.20458984375	-2144.52661132813	166.371292114258	0.49516749382019	0.896223187446594	0.243864327669144	64.1266632080078	9619
True	False	False	False	False	-1948.95678710938	-2055.56567382813	99.8227767944336	0.827447116374969	0.963831067085266	1	67.1888885498047	6047
True	False	False	False	False	-1948.28393554688	-2112.0380859375	192.990692138672	0.596845686435699	0.924180686473846	0.342307209968567	67.0229873657227	11662
True	False	False	False	False	-1946.83935546875	-2078.39306640625	39.9291114807129	0.792017757892609	0.959428310394287	1	59.5555572509766	2144
True	False	False	False	False	-1946.22497558594	-2020.73999023438	68.7667999267578	0.754140198230743	0.946150183677673	0.667366206645966	68.8064498901367	4266
True	False	False	False	False	-1936.6953125	-2009.9375	45.4748191833496	0.819687008857727	0.95525187253952	1	59.073169708252	2422
True	False	False	False	False	-1940.8818359375	-1975.4326171875	65.4393768310547	0.816044509410858	0.96068811416626	1	58.169490814209	3432
True	False	False	False	False	-1934.40441894531	-2261.71997070313	324.978576660156	0.376341611146927	0.799636363983154	0.161653742194176	81.4402694702148	23862
True	False	False	False	False	-1926.39465332031	-2206.92309570313	171.917007446289	0.687864303588867	0.950595140457153	0.478855133056641	67.9677429199219	10535
True	False	False	False	False	-1933.65124511719	-2163.95874023438	99.8227767944336	0.673765122890472	0.941887199878693	0.452423572540283	64.0666656494141	5766
True	False	False	False	False	-1929.1572265625	-2110.00146484375	59.8936653137207	0.83630096912384	0.965959846973419	1	59.8703689575195	3233
True	False	False	False	False	-1929.11865234375	-2086.40625	165.262145996094	0.765527665615082	0.958845496177673	0.725537121295929	72.0268478393555	10732
True	False	False	False	False	-1928.65783691406	-2047.10632324219	116.459907531738	0.809028446674347	0.951809823513031	1	68.4000015258789	7182
True	False	False	False	False	-1925.99523925781	-2178.36376953125	115.350761413574	0.493598461151123	0.911475300788879	0.242596164345741	62.211540222168	6470
True	False	False	False	False	-1925.80505371094	-1978.25952148438	116.459907531738	0.635771930217743	0.954511940479279	0.39229753613472	64.5523834228516	6778
True	False	False	False	False	-1986.87573242188	-1971.05456542969	13.3097038269043	0.769369602203369	0.941614151000977	0.75	44.75	537
True	False	False	False	False	-1956.81884765625	-1960.58227539063	90.9496383666992	0.564417123794556	0.932614505290985	0.306817561388016	62.2317085266113	5103
True	False	False	False	False	-2000.90173339844	-1958.03771972656	79.8582229614258	0.803513050079346	0.962030291557312	1	53.2638893127441	3835
True	False	False	False	False	-1980.23742675781	-1956.96643066406	117.569046020508	0.713317394256592	0.954109191894531	0.534983396530151	64.7075500488281	6859
True	False	False	False	False	-1972.36328125	-1924.89501953125	144.188446044922	0.643508911132813	0.954597949981689	0.403469324111938	61.4769248962402	7992
True	False	False	False	False	-1942.97717285156	-1945.65930175781	174.135284423828	0.445774048566818	0.876347243785858	0.206571966409683	72.6687927246094	11409
True	False	False	False	False	-1939.78881835938	-1920.65979003906	25.5102653503418	0.636238098144531	0.908495008945465	0.392957359552383	59.652172088623	1372
True	False	False	False	False	-1930.44470214844	-1905.87780761719	69.8759460449219	0.508543074131012	0.958392322063446	0.254925966262817	58.5555572509766	3689
True	False	False	False	False	-1955.78271484375	-1901.21228027344	280.612915039063	0.389677882194519	0.90605503320694	0.169712677598	70.3241119384766	17792
True	False	False	False	False	-3001.345703125	-1859.896484375	89.8404998779297	0.712417364120483	0.94920426607132	0.532765328884125	114.851852416992	9303
True	False	False	False	False	-3018.41162109375	-1826.16809082031	86.513069152832	0.750372409820557	0.941940605640411	0.651284754276276	127.64102935791	9956
True	False	False	False	False	-3035.75146484375	-1791.71948242188	156.389007568359	0.775517404079437	0.961150467395782	0.798297166824341	141.929077148438	20012
True	False	False	False	False	-3049.68725585938	-1747.14685058594	131.987884521484	0.480290681123734	0.93090832233429	0.232075184583664	120.529411315918	14343
True	False	False	False	False	-3088.37377929688	-1687.54248046875	120.896469116211	0.771264374256134	0.961044549942017	0.76343834400177	138.091735839844	15052
True	False	False	False	False	-3098.94970703125	-1662.60107421875	137.533599853516	0.735072493553162	0.955793738365173	0.595998883247375	139.580642700195	17308
True	False	False	False	False	-3100.79443359375	-1631.30639648438	110.914192199707	0.770503282546997	0.951809823513031	0.75791335105896	104.690002441406	10469
True	False	False	False	False	-3128.96166992188	-1590.12512207031	78.7490768432617	0.832973837852478	0.965720891952515	1	126.140846252441	8956
True	False	False	False	False	-3149.25634765625	-1530.66345214844	144.188446044922	0.658737123012543	0.955330193042755	0.42695677280426	125.415382385254	16304
True	False	False	False	False	-3160.30810546875	-1515.99670410156	116.459907531738	0.695498526096344	0.963757157325745	0.494405388832092	136.180953979492	14299
True	False	False	False	False	-3170.689453125	-1472.32861328125	206.300399780273	0.44733738899231	0.890803456306458	0.207675918936729	115.338706970215	21453
True	False	False	False	False	-3187.60522460938	-1439.74951171875	103.150199890137	0.828564047813416	0.968448877334595	1	143.763442993164	13370
True	False	False	False	False	-3206.1826171875	-1396.171875	48.80224609375	0.710345864295959	0.954331636428833	0.527735590934753	109.272727966309	4808
True	False	False	False	False	-3219.91918945313	-1356.44079589844	12.2005615234375	0.741141617298126	0.94014710187912	0.616318583488464	107.727272033691	1185
True	False	False	False	False	-3228.7724609375	-1311.20373535156	174.135284423828	0.641526877880096	0.941065907478333	0.40056186914444	145.299362182617	22812
True	False	False	False	False	-3239.91723632813	-1280.64929199219	93.1679229736328	0.808093369007111	0.956322252750397	1	136.440475463867	11461
True	False	False	False	False	-3245.94458007813	-1246.1650390625	52.1296730041504	0.660663068294525	0.952294647693634	0.430083870887756	105.765960693359	4971
True	False	False	False	False	-3270.18188476563	-1174.28576660156	234.028945922852	0.392572820186615	0.930273354053497	0.171494886279106	143.132705688477	30201
True	False	False	False	False	-3290.47534179688	-1095.193359375	226.264953613281	0.468886703252792	0.92671525478363	0.223377168178558	139.975494384766	28555
True	False	False	False	False	-3297.72143554688	-1045.23486328125	266.194061279297	0.286115944385529	0.874588787555695	0.112773060798645	120.737503051758	28977
True	False	False	False	False	-3319.64672851563	-954.305114746094	234.028945922852	0.519298195838928	0.937390565872192	0.2641641497612	131.298583984375	27704
True	False	False	False	False	-3337.79174804688	-869.401245117188	151.952453613281	0.530431628227234	0.955608785152435	0.274075120687485	130.897811889648	17933
True	False	False	False	False	-3344.54125976563	-809.677368164063	93.1679229736328	0.834939122200012	0.964166045188904	1	114.119049072266	9586
True	False	False	False	False	-3357.48950195313	-733.9736328125	98.7136306762695	0.778633415699005	0.941227376461029	0.830149054527283	133.595504760742	11890
True	False	False	False	False	-3361.97045898438	-674.934509277344	129.769607543945	0.708431541919708	0.959237992763519	0.52317750453949	117.555557250977	13754
True	False	False	False	False	-3369.60668945313	-632.438903808594	74.3125076293945	0.786045730113983	0.947114050388336	1	120.313430786133	8061
True	False	False	False	False	-3380.08911132813	-411.220123291016	153.061584472656	0.591586410999298	0.961725413799286	0.336221098899841	110.391304016113	15234
True	False	False	False	False	-3380.18505859375	-347.710968017578	156.389007568359	0.617741882801056	0.966992020606995	0.367966175079346	106.964538574219	15082
True	False	False	False	False	-3377.5751953125	-270.170379638672	78.7490768432617	0.652763843536377	0.887326240539551	0.41749033331871	127.042251586914	9020
True	False	False	False	False	-3378.97412109375	-217.415328979492	102.041061401367	0.696968555450439	0.954405546188354	0.497513294219971	102.543479919434	9434
True	False	False	False	False	-3376.43823242188	-593.544799804688	11.0914192199707	0.763594925403595	0.936281979084015	0.714360892772675	106.900001525879	1069
True	False	False	False	False	-3369.6279296875	-559.708740234375	109.805053710938	0.74999874830246	0.956595182418823	0.649754703044891	105.686866760254	10463
True	False	False	False	False	-3375.2421875	-469.435333251953	153.061584472656	0.692510008811951	0.95858907699585	0.488203257322311	123.036231994629	16979
True	False	False	False	False	-3375.203125	-185.28157043457	194.099838256836	0.423721849918365	0.926113307476044	0.191467702388763	93.6857147216797	16395
True	False	False	False	False	-3373.51708984375	-521.143493652344	103.150199890137	0.828564047813416	0.957966983318329	1	115.075271606445	10702
True	False	False	False	False	-3365.83740234375	-486.248596191406	165.262145996094	0.730507373809814	0.952538132667542	0.581821024417877	105.436241149902	15710
True	False	False	False	False	-3370.97705078125	-113.265930175781	214.064392089844	0.520146667957306	0.930103182792664	0.264906674623489	118.590675354004	22888
True	False	False	False	False	-3371.38745117188	-77.4342422485352	99.8227767944336	0.612505912780762	0.957392990589142	0.361300259828568	93.2111129760742	8389
True	False	False	False	False	-3369.7099609375	-60.4603271484375	66.5485153198242	0.729813098907471	0.947775483131409	0.579738736152649	93.1500015258789	5589
True	False	False	False	False	-3367.3974609375	-449.414245605469	58.7845230102539	0.820813894271851	0.965959846973419	1	74.2830200195313	3937
True	False	False	False	False	-3363.95581054688	-378.476867675781	244.01123046875	0.43901589512825	0.895879924297333	0.20185150206089	85.3227310180664	18771
True	False	False	False	False	-3366.12133789063	-140.72834777832	108.695907592773	0.755093216896057	0.938835978507996	0.671637296676636	130.367340087891	12776
True	False	False	False	False	-3364.44750976563	-3.15451622009277	140.861022949219	0.6347576379776	0.953774333000183	0.390867531299591	125.401573181152	15926
True	False	False	False	False	-3363.8154296875	-656.852355957031	103.150199890137	0.793185532093048	0.96119749546051	1	118.817207336426	11050
True	False	False	False	False	-3363.14770507813	-329.513000488281	170.807861328125	0.747835576534271	0.948474287986755	0.641103804111481	80.0389633178711	12326
True	False	False	False	False	-3360.64721679688	-28.8497200012207	149.734161376953	0.817421019077301	0.958664655685425	1	98.0888900756836	13242
True	False	False	False	False	-3360.49975585938	-707.826721191406	74.3125076293945	0.77451878786087	0.940973162651062	0.789397180080414	123.119400024414	8249
True	False	False	False	False	-3359.732421875	-614.5029296875	77.6399383544922	0.821241796016693	0.961069166660309	1	101.485717773438	7104
True	False	False	False	False	-3359.55834960938	-596.682434082031	237.356369018555	0.390247255563736	0.861026525497437	0.170062243938446	97.4345779418945	20851
True	False	False	False	False	-3353.11791992188	-299.613128662109	176.353576660156	0.705615639686584	0.959381341934204	0.516622424125671	80.3584899902344	12777
True	False	False	False	False	-3358.62158203125	33.3245391845703	143.079315185547	0.685546875	0.958681583404541	0.474318087100983	121.953491210938	15732
True	False	False	False	False	-3358.2373046875	-254.533416748047	222.937530517578	0.323029339313507	0.840563595294952	0.131687730550766	73.6119384765625	14796
True	False	False	False	False	-3351.36865234375	-160.10009765625	201.863830566406	0.55344158411026	0.915292143821716	0.295799642801285	79.9285736083984	14547
True	False	False	False	False	-3354.35498046875	67.3149261474609	114.241622924805	0.633164465427399	0.945907413959503	0.388636946678162	108.961166381836	11223
True	False	False	False	False	-3353.49853515625	7.63297080993652	11.0914192199707	0.763594925403595	0.936281979084015	0.714360892772675	79.6999969482422	797
True	False	False	False	False	-3350.84765625	-772.865661621094	87.6222152709961	0.82315069437027	0.96769505739212	1	102.594940185547	8105
True	False	False	False	False	-3346.43969726563	-750.092590332031	119.787330627441	0.785884737968445	0.956831932067871	1	98.4166641235352	10629
True	False	False	False	False	-3350.60620117188	-101.952018737793	141.970169067383	0.739838838577271	0.956349074840546	0.6118004322052	79.4375	10168
True	False	False	False	False	-3350.43603515625	-73.9620361328125	137.533599853516	0.762256264686584	0.970424890518188	0.706988096237183	71.3225784301758	8844
True	False	False	False	False	-3348.8916015625	-628.504638671875	211.846115112305	0.780456304550171	0.942203044891357	0.853013038635254	116.382202148438	22229
True	False	False	False	False	-3342.23071289063	-399.871520996094	169.698715209961	0.630689203739166	0.935216903686523	0.385208427906036	76.1437911987305	11650
True	False	False	False	False	-3348.55859375	-2.19970941543579	51.0205307006836	0.742634296417236	0.946614563465118	0.62160986661911	76.9565200805664	3540
True	False	False	False	False	-3341.123046875	-838.759094238281	175.244430541992	0.448613375425339	0.910217046737671	0.208580359816551	123.740509033203	19551
True	False	False	False	False	-3334.3935546875	-795.898254394531	79.8582229614258	0.787328362464905	0.954203248023987	1	82.6111145019531	5948
True	False	False	False	False	-3340.12353515625	-545.917297363281	221.828384399414	0.842206358909607	0.964374125003815	1	93.4599990844727	18692
True	False	False	False	False	-3340.41430664063	-121.878860473633	159.716445922852	0.772956192493439	0.964767277240753	0.776414334774017	78.2638854980469	11270
True	False	False	False	False	-3337.0205078125	-199.9765625	238.465515136719	0.614932358264923	0.920906960964203	0.36436852812767	75.4000015258789	16211
True	False	False	False	False	-3334.84375	-670.970581054688	120.896469116211	0.714016377925873	0.936150729656219	0.536720037460327	75.2385330200195	8201
True	False	False	False	False	-3331.53295898438	-445.231903076172	157.498153686523	0.665052056312561	0.944471895694733	0.437354356050491	76.2605667114258	10829
True	False	False	False	False	-3331.59350585938	-42.6622619628906	168.589569091797	0.705263912677765	0.956043422222137	0.515815854072571	76.184211730957	11580
True	False	False	False	False	-3330.9931640625	19.1410789489746	154.17073059082	0.665979385375977	0.930262088775635	0.438916981220245	78.0215835571289	10845
True	False	False	False	False	-3329.53759765625	-909.20654296875	366.016845703125	0.370185196399689	0.920072853565216	0.158014610409737	144.284851074219	47614
True	False	False	False	False	-3316.15844726563	-874.313354492188	112.023338317871	0.726439833641052	0.946780741214752	0.569876611232758	90.6732635498047	9158
True	False	False	False	False	-3323.24731445313	-811.875061035156	95.3862075805664	0.854818642139435	0.968447744846344	1	81.1046524047852	6975
True	False	False	False	False	-3326.77221679688	-648.094177246094	157.498153686523	0.719543635845184	0.95227313041687	0.550909161567688	74.9366226196289	10641
True	False	False	False	False	-3324.85668945313	-769.465759277344	146.40673828125	0.779091417789459	0.960321545600891	0.835518538951874	86.3409118652344	11397
True	False	False	False	False	-3324.43139648438	-722.378723144531	143.079315185547	0.716774523258209	0.956424951553345	0.543696463108063	82.3333358764648	10621
True	False	False	False	False	-3324.216796875	-267.615966796875	163.043869018555	0.675748467445374	0.955747842788696	0.455980658531189	66.9455795288086	9841
True	False	False	False	False	-3323.24291992188	-840.690307617188	47.6931037902832	0.770316362380981	0.957641243934631	0.756583452224731	81.9302291870117	3523
True	False	False	False	False	-3312.02172851563	-504.510864257813	183.008422851563	0.856111884117126	0.96664172410965	1	78.9333343505859	13024
True	False	False	False	False	-3323.03344726563	-470.5751953125	158.607299804688	0.701090931892395	0.951726257801056	0.506440579891205	73.1328659057617	10458
True	False	False	False	False	-3319.21459960938	-416.534118652344	97.6044921875	0.784017562866211	0.948180556297302	0.919521510601044	73.2045440673828	6442
True	False	False	False	False	-3321.705078125	-352.779998779297	125.333038330078	0.637032151222229	0.945098996162415	0.394085198640823	73.4690246582031	8302
True	False	False	False	False	-3319.4365234375	-14.2835378646851	153.061584472656	0.733375728130341	0.957921922206879	0.590627431869507	75.7681121826172	10456
True	False	False	False	False	-3318.8974609375	-400.233917236328	103.150199890137	0.866363406181335	0.977744400501251	1	72.5268783569336	6745
True	False	False	False	False	-3314.04711914063	-362.587615966797	12.2005615234375	0.608575522899628	0.915458858013153	0.356404304504395	60.5454559326172	666
True	False	False	False	False	-3311.56201171875	38.2260665893555	174.135284423828	0.690429151058197	0.942911446094513	0.483973413705826	75.5859909057617	11867
True	False	False	False	False	-3311.15698242188	-990.300903320313	153.061584472656	0.661188185214996	0.925976812839508	0.430943071842194	140.079711914063	19331
True	False	False	False	False	-3305.720703125	-917.0478515625	127.551322937012	0.516997158527374	0.891637623310089	0.262160688638687	81.9130401611328	9420
True	False	False	False	False	-3310.65283203125	-709.163879394531	114.241622924805	0.630358874797821	0.970490515232086	0.384754240512848	70.3009719848633	7241
True	False	False	False	False	-3306.64428710938	-847.661193847656	128.660461425781	0.677511870861053	0.94219583272934	0.459185183048248	78.7241363525391	9132
True	False	False	False	False	-3301.12768554688	-797.041687011719	134.206176757813	0.801479279994965	0.960861563682556	1	78.7933883666992	9534
True	False	False	False	False	-3303.60888671875	-681.02197265625	125.333038330078	0.760423243045807	0.9549640417099	0.697327613830566	79.9026565551758	9029
True	False	False	False	False	-3303.3525390625	-243.357772827148	198.536407470703	0.521137356758118	0.907644689083099	0.26577627658844	70.6759796142578	12651
True	False	False	False	False	-3300.24267578125	-116.147575378418	225.155807495117	0.757228076457977	0.952718555927277	0.681538939476013	74.1280822753906	15048
True	False	False	False	False	-3298.24926757813	3.7723183631897	166.371292114258	0.833458721637726	0.960952281951904	1	78.4733352661133	11771
True	False	False	False	False	-3295.92797851563	-1068.06274414063	160.825576782227	0.464567542076111	0.878438115119934	0.220155358314514	134.786209106445	19544
True	False	False	False	False	-3290.91772460938	-1021.23034667969	146.40673828125	0.799256145954132	0.965921640396118	1	90.5	11946
True	False	False	False	False	-3289.59375	-871.802673339844	95.3862075805664	0.827333629131317	0.963002026081085	1	79.7093048095703	6855
True	False	False	False	False	-3293.5205078125	-755.381591796875	136.424453735352	0.793246746063232	0.966258406639099	1	89.3821105957031	10994
True	False	False	False	False	-3294.37768554688	-150.13200378418	207.409545898438	0.483731985092163	0.907629430294037	0.234756454825401	73.2085571289063	13690
True	False	False	False	False	-3295.78076171875	-68.9941024780273	216.282684326172	0.839049518108368	0.957186877727509	1	78.2051315307617	15250
True	False	False	False	False	-3293.65405273438	-731.399169921875	137.533599853516	0.770503997802734	0.966879963874817	0.757918477058411	73.2096786499023	9078
True	False	False	False	False	-3291.16870117188	-660.951538085938	217.391815185547	0.589701652526855	0.942298114299774	0.334073424339294	78.7755126953125	15440
True	False	False	False	False	-3292.951171875	-333.137329101563	113.132476806641	0.733632326126099	0.949798047542572	0.591431677341461	67.6372528076172	6899
True	False	False	False	False	-3292.19140625	-619.361022949219	187.44499206543	0.784142136573792	0.958410322666168	0.923094153404236	79.8816604614258	13500
True	False	False	False	False	-3290.51391601563	-411.783264160156	192.990692138672	0.568058013916016	0.933373689651489	0.310575127601624	73.6206893920898	12810
True	False	False	False	False	-3291.31665039063	-194.865173339844	191.881561279297	0.85636180639267	0.971690535545349	1	120.271675109863	20807
True	False	False	False	False	-3289.25756835938	-819.893615722656	155.279876708984	0.643570005893707	0.956953942775726	0.403559476137161	80.0785751342773	11211
True	False	False	False	False	-3287.4658203125	-569.483642578125	185.226699829102	0.838037431240082	0.964151680469513	1	86.11376953125	14381
True	False	False	False	False	-3287.57397460938	-308.897613525391	174.135284423828	0.762403786182404	0.967728197574615	0.707787096500397	84.4777069091797	13263
True	False	False	False	False	-3285.84423828125	-938.158142089844	170.807861328125	0.586222052574158	0.931181490421295	0.330153375864029	85.7792205810547	13210
True	False	False	False	False	-3285.01440429688	-893.161743164063	140.861022949219	0.600411891937256	0.946690261363983	0.346514582633972	79.6220474243164	10112
True	False	False	False	False	-3283.66821289063	-494.751373291016	204.082122802734	0.774829864501953	0.964852273464203	0.792114913463593	84.114128112793	15477
True	False	False	False	False	-3282.61840820313	-681.635009765625	114.241622924805	0.728809475898743	0.961044549942017	0.576760947704315	78.3980560302734	8075
True	False	False	False	False	-3281.818359375	-1124.28894042969	131.987884521484	0.809868931770325	0.966805994510651	1	126.756301879883	15084
True	False	False	False	False	-3261.7587890625	-1100.78869628906	186.335845947266	0.794245600700378	0.955123066902161	1	114.660713195801	19263
True	False	False	False	False	-3280.7177734375	-989.217224121094	199.645553588867	0.634681344032288	0.952974438667297	0.390760332345963	83.4499969482422	15021
True	False	False	False	False	-3281.59716796875	-35.0644607543945	119.787330627441	0.735007107257843	0.954709708690643	0.595789611339569	67.4166641235352	7281
True	False	False	False	False	-3281.02392578125	-771.970275878906	86.513069152832	0.665252387523651	0.95887416601181	0.437691152095795	70.7564086914063	5519
True	False	False	False	False	-3274.12841796875	-545.989013671875	137.533599853516	0.762256264686584	0.961718082427979	0.706988096237183	74.8871002197266	9286
True	False	False	False	False	-3278.98974609375	-357.038024902344	118.678184509277	0.603207468986511	0.953436970710754	0.349859982728958	65.9532699584961	7057
True	False	False	False	False	-3273.41333007813	-107.752380371094	129.769607543945	0.818419456481934	0.954083800315857	1	75.1880340576172	8797
True	False	False	False	False	-3276.8349609375	15.3785343170166	177.462707519531	0.688450872898102	0.948051989078522	0.480016618967056	77.0875015258789	12334
True	False	False	False	False	-3272.88598632813	-1039.32385253906	84.2947845458984	0.819298386573792	0.95637571811676	1	80.565788269043	6123
True	False	False	False	False	-3269.53125	-960.515808105469	189.663269042969	0.793421924114227	0.955541551113129	1	80.4678344726563	13760
True	False	False	False	False	-3268.13525390625	-831.286010742188	69.8759460449219	0.766303777694702	0.948924779891968	0.730220139026642	78.9047622680664	4971
True	False	False	False	False	-3270.88159179688	-443.122039794922	135.315322875977	0.641924560070038	0.949541032314301	0.401142627000809	74.6721343994141	9110
True	False	False	False	False	-3272.17529296875	-250.667633056641	196.318130493164	0.607136130332947	0.934469103813171	0.354633659124374	71.0790939331055	12581
True	False	False	False	False	-3271.21020507813	-401.740264892578	208.518692016602	0.637617588043213	0.936752736568451	0.394919753074646	82.5957412719727	15528
True	False	False	False	False	-3268.41284179688	-74.8691558837891	123.114753723145	0.682342290878296	0.944882214069366	0.468174546957016	70.5765762329102	7834
True	False	False	False	False	-3267.060546875	-50.3713493347168	114.241622924805	0.595339059829712	0.946553945541382	0.340549439191818	66.9514541625977	6896
True	False	False	False	False	-3266.57250976563	-820.287170410156	54.3479537963867	0.746100842952728	0.953453481197357	0.634407699108124	83.4489822387695	4089
True	False	False	False	False	-3266.56616210938	-523.462524414063	195.208984375	0.71916389465332	0.957141578197479	0.549907207489014	90.136360168457	15864
True	False	False	False	False	-3265.26489257813	-879.142150878906	79.8582229614258	0.621916890144348	0.947214007377625	0.373404234647751	79.0833358764648	5694
True	False	False	False	False	-3261.66967773438	-720.406555175781	214.064392089844	0.740925669670105	0.949372947216034	0.615563333034515	81.803108215332	15788
True	False	False	False	False	-3265.263671875	-638.329284667969	166.371292114258	0.770665466785431	0.969883739948273	0.759075462818146	77.6466674804688	11647
True	False	False	False	False	-3261.11401367188	-1209.71264648438	208.518692016602	0.46716833114624	0.935817241668701	0.222090721130371	140.829788208008	26476
True	False	False	False	False	-3242.8515625	-1190.60607910156	185.226699829102	0.584085643291473	0.930853068828583	0.327774733304977	118.083831787109	19720
True	False	False	False	False	-3259.15844726563	-1067.41735839844	177.462707519531	0.542653262615204	0.897781074047089	0.285394281148911	81.7562484741211	13081
True	False	False	False	False	-3259.88037109375	-804.957641601563	170.807861328125	0.721253633499146	0.950592160224915	0.555473566055298	89.4350662231445	13773
True	False	False	False	False	-3258.85400390625	-1155.08349609375	194.099838256836	0.63453996181488	0.911561191082001	0.390561670064926	109.091430664063	19091
True	False	False	False	False	-3257.876953125	-1029.66149902344	100.931915283203	0.752970397472382	0.95396763086319	0.662240564823151	75.4065933227539	6862
True	False	False	False	False	-3249.87548828125	-893.698120117188	133.097030639648	0.644130170345306	0.955267071723938	0.404387384653091	79.466667175293	9536
True	False	False	False	False	-3257.64965820313	-862.942993164063	99.8227767944336	0.744696021080017	0.959492325782776	0.629131495952606	81.9222259521484	7373
True	False	False	False	False	-3248.59033203125	-830.815246582031	75.4216537475586	0.536764740943909	0.944828033447266	0.279880851507187	69.7058792114258	4740
True	False	False	False	False	-3256.75854492188	-756.180419921875	128.660461425781	0.680457472801208	0.97247177362442	0.464629203081131	70.9827575683594	8234
True	False	False	False	False	-3247.03369140625	-703.045593261719	85.4039306640625	0.686015367507935	0.950444340705872	0.475228786468506	73.1168823242188	5630
True	False	False	False	False	-3251.49096679688	-617.301635742188	149.734161376953	0.761056125164032	0.946346461772919	0.700609505176544	89	12015
True	False	False	False	False	-3255.75903320313	-464.076995849609	221.828384399414	0.793351709842682	0.969248116016388	1	84.5350036621094	16907
True	False	False	False	False	-3255.44921875	-329.17529296875	179.680999755859	0.553843080997467	0.917716145515442	0.296194791793823	75.0555572509766	12159
True	False	False	False	False	-3255.22241210938	2.09313631057739	173.026138305664	0.677308022975922	0.956993758678436	0.458812654018402	74.8333358764648	11674
True	False	False	False	False	-3252.67041015625	45.5151786804199	195.208984375	0.791230380535126	0.963189959526062	1	80.1931838989258	14114
True	False	False	False	False	-3246.095703125	-680.049133300781	180.790130615234	0.542339324951172	0.890229821205139	0.285097450017929	78.9325180053711	12866
True	False	False	False	False	-3246.08544921875	-574.641479492188	144.188446044922	0.807786464691162	0.95870703458786	1	75.6153869628906	9830
True	False	False	False	False	-3245.81689453125	-283.094299316406	173.026138305664	0.58680522441864	0.911290466785431	0.330806314945221	78.6410293579102	12268
True	False	False	False	False	-3245.796875	-991.02001953125	117.569046020508	0.741474032402039	0.958291947841644	0.61748605966568	71.4150924682617	7570
True	False	False	False	False	-3243.42993164063	-533.415222167969	164.153015136719	0.742691874504089	0.939016401767731	0.621816456317902	101.445945739746	15014
True	False	False	False	False	-3244.87426757813	-81.9197311401367	135.315322875977	0.749961793422699	0.950799524784088	0.649603843688965	68.8114776611328	8395
True	False	False	False	False	-3244.23974609375	-31.2631130218506	221.828384399414	0.526167690753937	0.880705773830414	0.270235925912857	83.6699981689453	16734
True	False	False	False	False	-3243.24047851563	-441.274536132813	131.987884521484	0.74275153875351	0.960019946098328	0.622030794620514	75.7899169921875	9019
True	False	False	False	False	-3242.439453125	-1264.71716308594	112.023338317871	0.679670333862305	0.9549640417099	0.463163018226624	125.693069458008	12695
True	False	False	False	False	-3236.89013671875	-1222.20690917969	207.409545898438	0.387827754020691	0.85500180721283	0.168579921126366	113.20320892334	21169
True	False	False	False	False	-3241.29736328125	-867.944030761719	95.3862075805664	0.733483374118805	0.93972373008728	0.590964496135712	77.7093048095703	6683
True	False	False	False	False	-3237.40893554688	-653.598449707031	122.005615234375	0.79117214679718	0.954948961734772	1	71.0818176269531	7819
True	False	False	False	False	-3241.5185546875	-307.321502685547	157.498153686523	0.339234352111816	0.823042392730713	0.140441730618477	70.2535247802734	9976
True	False	False	False	False	-3239.59057617188	-388.0107421875	235.138092041016	0.790799736976624	0.946386158466339	1	79.3160400390625	16815
True	False	False	False	False	-3235.73046875	-814.499755859375	92.0587844848633	0.83637547492981	0.963919818401337	1	83.4578323364258	6927
True	False	False	False	False	-3234.28198242188	-106.262924194336	212.955261230469	0.730874300003052	0.962380647659302	0.582929074764252	84.09375	16146
True	False	False	False	False	-3233.81518554688	-1046.02600097656	114.241622924805	0.64989560842514	0.930138885974884	0.413064062595367	70.7766952514648	7290
True	False	False	False	False	-3232.15942382813	-970.785034179688	130.878753662109	0.682038903236389	0.954996645450592	0.467600554227829	71.5169525146484	8439
True	False	False	False	False	-3232.25122070313	-924.033935546875	155.279876708984	0.744004368782043	0.951123237609863	0.626579701900482	80.8214263916016	11315
True	False	False	False	False	-3232.17163085938	-897.203247070313	106.477630615234	0.67927873134613	0.943601548671722	0.462436705827713	83.1770858764648	7985
True	False	False	False	False	-3231.61865234375	-781.346801757813	175.244430541992	0.723530352115631	0.963347613811493	0.56168931722641	80.5696182250977	12730
True	False	False	False	False	-3231.36474609375	-350.409759521484	177.462707519531	0.716573357582092	0.956321179866791	0.543180823326111	78.6374969482422	12582
True	False	False	False	False	-3231.47534179688	-198.624969482422	156.389007568359	0.714476406574249	0.955330193042755	0.537869870662689	92.4468078613281	13035
True	False	False	False	False	-3230.6298828125	-1291.98291015625	82.0765075683594	0.735541641712189	0.958110809326172	0.597506582736969	117.594596862793	8702
True	False	False	False	False	-3226.94360351563	-1206.01013183594	54.3479537963867	0.810891211032867	0.959287643432617	1	91.4285736083984	4480
True	False	False	False	False	-3229.51708984375	-1079.14990234375	149.734161376953	0.761056125164032	0.955555021762848	0.700609505176544	89.0444412231445	12021
True	False	False	False	False	-3229.26635742188	-702.665222167969	107.586769104004	0.621559321880341	0.932417988777161	0.372934103012085	69.2577285766602	6718
True	False	False	False	False	-3229.92822265625	-233.282745361328	108.695907592773	0.693430364131927	0.961664319038391	0.49009707570076	72.9387741088867	7148
True	False	False	False	False	-3228.7138671875	-994.233825683594	89.8404998779297	0.744702398777008	0.953889608383179	0.629155278205872	71.6913604736328	5807
True	False	False	False	False	-3223.98608398438	-846.017517089844	58.7845230102539	0.733056902885437	0.947627902030945	0.589631855487823	75.5849075317383	4006
True	False	False	False	False	-3228.4169921875	-832.161865234375	113.132476806641	0.795443058013916	0.961325287818909	1	87.8235321044922	8958
True	False	False	False	False	-3224.55786132813	-738.450012207031	173.026138305664	0.764826476573944	0.968819141387939	0.721405208110809	80.5833358764648	12571
True	False	False	False	False	-3226.98681640625	-609.743347167969	133.097030639648	0.786073088645935	0.959042251110077	1	71.3333358764648	8560
True	False	False	False	False	-3222.93481445313	-425.438995361328	200.754699707031	0.785851001739502	0.962653398513794	1	81.8563537597656	14816
True	False	False	False	False	-3222.52001953125	-173.922119140625	253.993499755859	0.488278180360794	0.816540241241455	0.23834028840065	87.366813659668	20007
True	False	False	False	False	-3221.67260742188	-1149.06616210938	164.153015136719	0.662830352783203	0.95155930519104	0.433648645877838	90.9256744384766	13457
True	False	False	False	False	-3220.03344726563	-287.960235595703	100.931915283203	0.776127755641937	0.955588459968567	0.804006338119507	65.7582397460938	5984
True	False	False	False	False	-3219.82592773438	-1337.23132324219	115.350761413574	0.778573036193848	0.953136384487152	0.82945716381073	130.509613037109	13573
True	False	False	False	False	-3208.24169921875	-1321.0849609375	89.8404998779297	0.631675362586975	0.933029532432556	0.386569023132324	87.8271636962891	7114
True	False	False	False	False	-3219.388671875	-586.1201171875	143.079315185547	0.61806720495224	0.94221031665802	0.368385910987854	70.9612426757813	9154
True	False	False	False	False	-3218.58203125	67.390266418457	65.4393768310547	0.645171880722046	0.947852075099945	0.405933976173401	64.3559341430664	3797
True	False	False	False	False	-3215.8466796875	-1280.64025878906	37.7108268737793	0.625182271003723	0.933790862560272	0.377736806869507	75.1470565795898	2555
True	False	False	False	False	-3212.88403320313	-1216.17749023438	15.5279874801636	0.800106346607208	0.94487601518631	1	66	924
True	False	False	False	False	-3207.6640625	-1167.03894042969	189.663269042969	0.758869647979736	0.958140969276428	0.689494967460632	89.3508758544922	15279
True	False	False	False	False	-3210.1806640625	-946.345947265625	143.079315185547	0.685546875	0.934087038040161	0.474318087100983	78.8527145385742	10172
True	False	False	False	False	-3215.17822265625	-641.458251953125	178.571853637695	0.692753672599792	0.951981544494629	0.488703340291977	75.416145324707	12142
True	False	False	False	False	-3214.66137695313	-400.259979248047	166.371292114258	0.702519774436951	0.95755922794342	0.509610950946808	74.0266647338867	11104
True	False	False	False	False	-3212.23608398438	-200.051361083984	181.899276733398	0.684514880180359	0.946681320667267	0.472323328256607	116.646339416504	19130
True	False	False	False	False	-3213.95703125	-6.40738010406494	186.335845947266	0.797351360321045	0.954527795314789	1	78.8035736083984	13239
True	False	False	False	False	-3211.50146484375	-232.149719238281	105.36848449707	0.776370167732239	0.959742963314056	0.80633556842804	79.8000030517578	7581
True	False	False	False	False	-3209.87646484375	-71.1733703613281	158.607299804688	0.628862261772156	0.926211535930634	0.382706135511398	77.2727279663086	11050
True	False	False	False	False	-3209.33422851563	-1040.91674804688	126.442184448242	0.64932656288147	0.93634569644928	0.412194848060608	70.1491241455078	7997
True	False	False	False	False	-3206.59838867188	-840.628601074219	92.0587844848633	0.763090133666992	0.948065996170044	0.711547255516052	72.5542144775391	6022
True	False	False	False	False	-3207.48779296875	-509.397918701172	215.173538208008	0.824246108531952	0.964215219020844	1	83.4175262451172	16183
True	False	False	False	False	-3206.33544921875	-308.315460205078	129.769607543945	0.659582018852234	0.941092073917389	0.428323924541473	68.8376083374023	8054
True	False	False	False	False	-3206.05151367188	-1199.17138671875	140.861022949219	0.752856492996216	0.953621745109558	0.661748111248016	80.6141738891602	10238
True	False	False	False	False	-3202.06958007813	-1009.353515625	170.807861328125	0.662633955478668	0.945918440818787	0.433323562145233	88.1168823242188	13570
True	False	False	False	False	-3204.52099609375	50.3610382080078	120.896469116211	0.783979654312134	0.957707405090332	0.918468296527863	69.4587173461914	7571
True	False	False	False	False	-3202.89428710938	-964.554504394531	166.371292114258	0.610708177089691	0.972055673599243	0.359049648046494	81.1933364868164	12179
True	False	False	False	False	-3201.91186523438	-881.834411621094	293.922607421875	0.658508539199829	0.938401103019714	0.426588118076324	88.2905654907227	23397
True	False	False	False	False	-3202.8427734375	-122.642280578613	179.680999755859	0.629444658756256	0.887850105762482	0.38350123167038	77.2160491943359	12509
True	False	False	False	False	-3200.0751953125	-1363.99645996094	129.769607543945	0.734916985034943	0.959892868995667	0.59550142288208	88.1623916625977	10315
True	False	False	False	False	-3198.8896484375	-1408.93481445313	74.3125076293945	0.758645176887512	0.966323673725128	0.688388466835022	108.37313079834	7261
True	False	False	False	False	-3186.54443359375	-1388.80969238281	133.097030639648	0.79485547542572	0.960861563682556	1	88.8583297729492	10663
True	False	False	False	False	-3187.90063476563	-1288.62145996094	249.556930541992	0.422138094902039	0.895174264907837	0.19041520357132	92.8755569458008	20897
True	False	False	False	False	-3197.95825195313	-1137.4853515625	148.625015258789	0.811366081237793	0.956469535827637	1	80.2089538574219	10748
True	False	False	False	False	-3198.68627929688	-1086.79260253906	219.610107421875	0.684647500514984	0.960574269294739	0.472578823566437	88.8232345581055	17587
True	False	False	False	False	-3198.34814453125	-987.053588867188	155.279876708984	0.702546358108521	0.945897996425629	0.509670376777649	80.8928604125977	11325
True	False	False	False	False	-3198.00366210938	-252.846954345703	160.825576782227	0.809093058109283	0.957111060619354	1	85.8965530395508	12455
True	False	False	False	False	-3198.00073242188	-44.2028045654297	163.043869018555	0.711030662059784	0.956356942653656	0.529386937618256	87.4081649780273	12849
True	False	False	False	False	-3195.75610351563	-779.737915039063	357.143707275391	0.559890747070313	0.895384550094604	0.302218616008759	102.962730407715	33154
True	False	False	False	False	-3195.57788085938	-730.110595703125	186.335845947266	0.772283971309662	0.962777554988861	0.771135985851288	81.5773773193359	13705
True	False	False	False	False	-3194.18896484375	-655.032409667969	104.259346008301	0.787570297718048	0.955981969833374	1	85.2127685546875	8010
True	False	False	False	False	-3195.63671875	-359.2353515625	197.427261352539	0.742949068546295	0.949509561061859	0.622741758823395	83.6348342895508	14887
True	False	False	False	False	-3193.24145507813	-687.958251953125	178.571853637695	0.843656301498413	0.972694098949432	1	81.5527954101563	13130
True	False	False	False	False	-3193.23095703125	-451.383361816406	302.795745849609	0.82393079996109	0.96552586555481	1	95.9780197143555	26202
True	False	False	False	False	-3192.93627929688	-1244.84558105469	235.138092041016	0.442430347204208	0.880760371685028	0.204225987195969	80.9198150634766	17155
True	False	False	False	False	-3183.00415039063	-939.509460449219	146.40673828125	0.684889554977417	0.945518016815186	0.47304567694664	71.7803039550781	9475
True	False	False	False	False	-3186.44970703125	-811.745971679688	288.376892089844	0.523353338241577	0.923658847808838	0.267731696367264	86.0576934814453	22375
True	False	False	False	False	-3185.853515625	-575.190185546875	210.736968994141	0.667691349983215	0.948877096176147	0.44182687997818	80.5052642822266	15296
True	False	False	False	False	-3192.18725585938	-386.796356201172	151.952453613281	0.735381960868835	0.952181398868561	0.596992313861847	71.8978118896484	9850
True	False	False	False	False	-3192.41625976563	67.0552215576172	115.350761413574	0.719225645065308	0.922619700431824	0.550069808959961	70.7403869628906	7357
True	False	False	False	False	-3187.99438476563	-481.424499511719	137.533599853516	0.843897044658661	0.956785082817078	1	72.4112930297852	8979
True	False	False	False	False	-3184.384765625	-641.340270996094	80.9673614501953	0.760632932186127	0.952727735042572	0.698408961296082	91.3013687133789	6665
True	False	False	False	False	-3182.38549804688	-530.853881835938	198.536407470703	0.747122943401337	0.9483602643013	0.638328015804291	84.0838012695313	15051
True	False	False	False	False	-3182.15747070313	-144.242645263672	211.846115112305	0.712465822696686	0.953168570995331	0.532884180545807	78.9947662353516	15088
True	False	False	False	False	-3181.10424804688	-66.3546905517578	224.046676635742	0.712253510951996	0.946380257606506	0.532363772392273	74.0495071411133	14958
True	False	False	False	False	-3179.40893554688	-901.165161132813	85.4039306640625	0.67364913225174	0.952666699886322	0.452217042446136	73.4805221557617	5658
True	False	False	False	False	-3179.14892578125	-1358.65563964844	139.751892089844	0.720757961273193	0.955229640007019	0.554141521453857	79.4920654296875	10016
True	False	False	False	False	-3177.70751953125	-1046.73413085938	279.503784179688	0.505962133407593	0.88756787776947	0.252755641937256	95.1349182128906	23974
True	False	False	False	False	-3178.31567382813	-18.9932594299316	197.427261352539	0.570296704769135	0.947291195392609	0.31291201710701	93.2022476196289	16590
True	False	False	False	False	-3177.48681640625	-1453.02172851563	149.734161376953	0.489502280950546	0.936302721500397	0.239313498139381	116.888885498047	15780
True	False	False	False	False	-3169.4638671875	-1429.89587402344	96.4953460693359	0.710991621017456	0.959742963314056	0.529292404651642	83.2643661499023	7244
True	False	False	False	False	-3174.84936523438	-1153.41015625	90.9496383666992	0.699367880821228	0.93564909696579	0.502670288085938	75.5365829467773	6194
True	False	False	False	False	-3173.44165039063	-760.5322265625	183.008422851563	0.76558256149292	0.961392283439636	0.725864291191101	85.7030334472656	14141
True	False	False	False	False	-3176.90478515625	0.671863555908203	201.863830566406	0.790192663669586	0.958651423454285	1	100.31867980957	18258
True	False	False	False	False	-3172.16967773438	-614.991760253906	209.627822875977	0.596263408660889	0.868884921073914	0.34162649512291	83.3333358764648	15750
True	False	False	False	False	-3171.6630859375	-1103.71545410156	187.44499206543	0.619990944862366	0.951536536216736	0.370881766080856	83.763313293457	14156
True	False	False	False	False	-3171.01953125	-662.581298828125	137.533599853516	0.770503997802734	0.95870703458786	0.757918477058411	70.7983856201172	8779
True	False	False	False	False	-3169.27783203125	-346.74072265625	219.610107421875	0.671533405780792	0.927286922931671	0.448479145765305	75.1565628051758	14881
True	False	False	False	False	-3169.00537109375	-273.157775878906	260.648345947266	0.714608669281006	0.951121509075165	0.538201332092285	73.7872314453125	17340
True	False	False	False	False	-3169.2255859375	39.5578155517578	156.389007568359	0.76000702381134	0.957846939563751	0.695198833942413	72.4113464355469	10210
True	False	False	False	False	-3168.68603515625	-1174.00341796875	202.97297668457	0.437182307243347	0.876472175121307	0.200585052371025	85.185791015625	15589
True	False	False	False	False	-3168.02661132813	-1496.30493164063	130.878753662109	0.744540572166443	0.954978168010712	0.628555476665497	141.62712097168	16712
True	False	False	False	False	-3133.01049804688	-1491.45556640625	234.028945922852	0.834004878997803	0.963902831077576	1	101.113746643066	21335
True	False	False	False	False	-3156.11938476563	-1413.54614257813	106.477630615234	0.554879128932953	0.93587726354599	0.297217160463333	81.46875	7821
True	False	False	False	False	-3166.2138671875	-892.878234863281	99.8227767944336	0.693452954292297	0.941147327423096	0.490143746137619	79.6777801513672	7171
True	False	False	False	False	-3167.48754882813	-490.662231445313	148.625015258789	0.766520321369171	0.963628649711609	0.731548607349396	71.7985076904297	9621
True	False	False	False	False	-3165.75415039063	-98.7198944091797	207.409545898438	0.726581156253815	0.945931196212769	0.570281505584717	85.0053482055664	15896
True	False	False	False	False	-3165.4462890625	-1396.05358886719	108.695907592773	0.78705221414566	0.954649329185486	1	87.7653045654297	8601
True	False	False	False	False	-3152.54711914063	-1379.94714355469	110.914192199707	0.766682505607605	0.957892656326294	0.732549428939819	77.879997253418	7788
True	False	False	False	False	-3158.77514648438	-1327.16625976563	184.117568969727	0.669985294342041	0.94855797290802	0.445777982473373	78.8192749023438	13084
True	False	False	False	False	-3164.46435546875	-686.568481445313	114.241622924805	0.817152261734009	0.966401517391205	1	71.1747589111328	7331
True	False	False	False	False	-3165.06762695313	-446.878082275391	191.881561279297	0.614988327026367	0.953843176364899	0.364439725875854	76.080924987793	13162
True	False	False	False	False	-3163.76123046875	-192.131698608398	168.589569091797	0.780941009521484	0.957570433616638	0.859888970851898	73.309211730957	11143
True	False	False	False	False	-3163.0263671875	-1133.20141601563	150.843307495117	0.740479946136475	0.95632141828537	0.614012479782104	75.3014678955078	10241
True	False	False	False	False	-3146.44091796875	-1110.02209472656	146.40673828125	0.668871581554413	0.953539371490479	0.443852096796036	79.7954559326172	10533
True	False	False	False	False	-3159.64868164063	-987.34619140625	179.680999755859	0.712417364120483	0.954358398914337	0.532765328884125	80.5185165405273	13044
True	False	False	False	False	-3159.7138671875	-781.93310546875	119.787330627441	0.608844935894012	0.950994849205017	0.356736987829208	69.0462951660156	7457
True	False	False	False	False	-3159.8388671875	-414.369995117188	181.899276733398	0.831022262573242	0.971357524394989	1	99.8231735229492	16371
True	False	False	False	False	-3155.96630859375	-840.427795410156	179.680999755859	0.545082151889801	0.885066866874695	0.287701934576035	80.8271636962891	13094
True	False	False	False	False	-3151.91650390625	-756.779968261719	109.805053710938	0.663123369216919	0.967671990394592	0.434134274721146	74.7878799438477	7404
True	False	False	False	False	-3155.00732421875	-555.649047851563	138.64274597168	0.697493970394135	0.954453468322754	0.498633563518524	72.9680023193359	9121
True	False	False	False	False	-3154.84423828125	-720.321105957031	216.282684326172	0.770762801170349	0.95825868844986	0.759777128696442	76.2205123901367	14863
True	False	False	False	False	-3151.10424804688	-224.785980224609	157.498153686523	0.808810293674469	0.963706493377686	1	76.4154891967773	10851
True	False	False	False	False	-3154.24584960938	-138.134948730469	165.262145996094	0.661237299442291	0.953456044197083	0.431023597717285	73.5637588500977	10961
True	False	False	False	False	-3150.013671875	-73.2241287231445	208.518692016602	0.709641337394714	0.933153033256531	0.526048123836517	67.9202117919922	12769
True	False	False	False	False	-3148.943359375	-1011.55029296875	159.716445922852	0.614079117774963	0.91252613067627	0.363285541534424	80.7847213745117	11633
True	False	False	False	False	-3148.86987304688	-956.933166503906	207.409545898438	0.443764001131058	0.839897632598877	0.205159217119217	88.0534744262695	16466
True	False	False	False	False	-3147.9267578125	-602.500305175781	155.279876708984	0.664459466934204	0.959670007228851	0.436360716819763	73.4000015258789	10276
True	False	False	False	False	-3146.33349609375	-1354.41613769531	128.660461425781	0.7023766040802	0.954447329044342	0.509291410446167	76.1551742553711	8834
True	False	False	False	False	-3137.47021484375	-1296.19006347656	100.931915283203	0.574179589748383	0.8696249127388	0.317014306783676	72.9120864868164	6635
True	False	False	False	False	-3144.82299804688	-907.949890136719	147.515884399414	0.69007807970047	0.950339078903198	0.483266651630402	81.6766891479492	10863
True	False	False	False	False	-3146.09912109375	9.00691795349121	144.188446044922	0.732868850231171	0.963892996311188	0.589046716690063	73.4000015258789	9542
True	False	False	False	False	-3144.65649414063	-1250.02770996094	417.037384033203	0.453407436609268	0.818903923034668	0.212006121873856	100.67552947998	37854
True	False	False	False	False	-3141.96923828125	-1080.69653320313	147.515884399414	0.857738316059113	0.971135854721069	1	82.2481231689453	10939
True	False	False	False	False	-3140.20263671875	-974.592041015625	85.4039306640625	0.71731162071228	0.957730054855347	0.545078694820404	80.4545440673828	6195
True	False	False	False	False	-3140.9130859375	-661.874633789063	232.919815063477	0.732022106647491	0.954293489456177	0.58642989397049	85.4047622680664	17935
True	False	False	False	False	-3142.06274414063	-154.313980102539	144.188446044922	0.681213140487671	0.954574525356293	0.466044723987579	71.2461547851563	9262
True	False	False	False	False	-3139.44018554688	-541.996826171875	150.843307495117	0.794324278831482	0.972531378269196	1	71.470588684082	9720
True	False	False	False	False	-3138.88012695313	-799.775207519531	74.3125076293945	0.501580715179443	0.872982978820801	0.249111086130142	71.0895538330078	4763
True	False	False	False	False	-3138.486328125	-1029.80847167969	147.515884399414	0.408790647983551	0.891687870025635	0.181706413626671	76.6090240478516	10189
True	False	False	False	False	-3133.53979492188	-511.330352783203	124.223899841309	0.783444225788116	0.959779739379883	0.904983460903168	80.0535736083984	8966
True	False	False	False	False	-3138.36254882813	-458.006500244141	281.722045898438	0.408206224441528	0.892899751663208	0.181331545114517	80.389762878418	20419
True	False	False	False	False	-3136.63745117188	-407.883880615234	149.734161376953	0.74251663684845	0.950276136398315	0.621188163757324	76.0518493652344	10267
True	False	False	False	False	-3137.36767578125	35.7581367492676	128.660461425781	0.713078439235687	0.951377272605896	0.534392535686493	68.5431060791016	7951
True	False	False	False	False	-3135.0244140625	-112.875999450684	245.120376586914	0.841266751289368	0.9619260430336	1	95.9185485839844	21198
True	False	False	False	False	-3132.89965820313	-1440.82824707031	147.515884399414	0.749781250953674	0.93533718585968	0.648868799209595	74.5939865112305	9921
True	False	False	False	False	-3132.53344726563	-1274.35180664063	151.952453613281	0.517132222652435	0.92342334985733	0.262277901172638	87.2116775512695	11948
True	False	False	False	False	-3132.65600585938	-622.653869628906	139.751892089844	0.662971258163452	0.951305687427521	0.433882057666779	75.6269836425781	9529
True	False	False	False	False	-3131.21411132813	-1529.31640625	80.9673614501953	0.702271580696106	0.960534572601318	0.509057402610779	84.4520568847656	6165
True	False	False	False	False	-3129.23461914063	-1360.17504882813	103.150199890137	0.793185532093048	0.949298918247223	1	80.3871002197266	7476
True	False	False	False	False	-3130.33251953125	-787.619384765625	70.9850845336914	0.790355026721954	0.956104457378387	1	76.9375	4924
True	False	False	False	False	-3130.125	-492.502899169922	113.132476806641	0.785913348197937	0.948040068149567	1	74.1274490356445	7561
True	False	False	False	False	-3129.02978515625	-1572.00317382813	135.315322875977	0.808103084564209	0.960861563682556	1	125.081970214844	15260
True	False	False	False	False	-3124.07202148438	-1547.31750488281	77.6399383544922	0.682544887065887	0.948273122310638	0.468558609485626	83.957145690918	5877
True	False	False	False	False	-3126.88916015625	-942.077941894531	156.389007568359	0.749318718910217	0.952420055866241	0.646997332572937	81.8439712524414	11540
True	False	False	False	False	-3126.1181640625	-589.696533203125	139.751892089844	0.686032891273499	0.957634031772614	0.475262850522995	74.5952377319336	9399
True	False	False	False	False	-3125.24853515625	-213.711975097656	144.188446044922	0.807786464691162	0.954740822315216	1	78.6923065185547	10230
True	False	False	False	False	-3124.2236328125	-983.428771972656	86.513069152832	0.775300621986389	0.947773933410645	0.796320915222168	79.4102554321289	6194
True	False	False	False	False	-3124.0234375	-701.033203125	208.518692016602	0.784687757492065	0.955058693885803	0.941606044769287	74.2393646240234	13957
True	False	False	False	False	-3123.51831054688	-1605.796875	114.241622924805	0.803241491317749	0.953740179538727	1	134.135925292969	13816
True	False	False	False	False	-3095.7392578125	-1595.78271484375	184.117568969727	0.833019256591797	0.965411841869354	1	88.0722885131836	14620
True	False	False	False	False	-3120.87280273438	-1511.69091796875	102.041061401367	0.761244773864746	0.947772622108459	0.701598525047302	79.8913040161133	7350
True	False	False	False	False	-3122.16845703125	-1381.71337890625	170.807861328125	0.730905413627625	0.953302264213562	0.583023309707642	83.0974044799805	12797
True	False	False	False	False	-3122.48022460938	-1184.77087402344	187.44499206543	0.573177516460419	0.921629548072815	0.315949559211731	75.6035537719727	12777
True	False	False	False	False	-3122.2880859375	-27.6533355712891	231.810668945313	0.522914350032806	0.897132933139801	0.267343252897263	69.9090881347656	14611
True	False	False	False	False	-3121.16137695313	-279.48779296875	187.44499206543	0.479845970869064	0.92281299829483	0.23173063993454	71.9467468261719	12159
True	False	False	False	False	-3120.21850585938	-1314.21484375	143.079315185547	0.792992413043976	0.952194273471832	1	76.5969009399414	9881
True	False	False	False	False	-3118.99438476563	-1278.39575195313	44.3656768798828	0.685897290706635	0.956228375434875	0.474998891353607	75.3499984741211	3014
True	False	False	False	False	-3119.92993164063	-1113.35510253906	220.719253540039	0.84548956155777	0.965374708175659	1	88.4824142456055	17608
True	False	False	False	False	-3119.7666015625	-1140.51086425781	133.097030639648	0.737667322158813	0.952129185199738	0.604465067386627	79.0083312988281	9481
True	False	False	False	False	-3119.71459960938	-374.221160888672	153.061584472656	0.692510008811951	0.947680115699768	0.488203257322311	71.9130401611328	9924
True	False	False	False	False	-3117.9560546875	-230.195098876953	145.297592163086	0.746155977249146	0.963706493377686	0.634617507457733	73.9083938598633	9682
True	False	False	False	False	-3117.91284179688	-1410.38708496094	103.150199890137	0.716568052768707	0.925965249538422	0.543167233467102	71.2688140869141	6628
True	False	False	False	False	-3115.15576171875	-1340.05065917969	156.389007568359	0.697959661483765	0.948554873466492	0.499630570411682	75.9574432373047	10710
True	False	False	False	False	-3117.91235351563	-1234.63024902344	9.98227787017822	0.687235474586487	0.9244145154953	0.47761595249176	61	549
True	False	False	False	False	-3115.41235351563	-1082.5673828125	187.44499206543	0.828562021255493	0.954299628734589	1	96.6568069458008	16335
True	False	False	False	False	-3117.21044921875	-963.963745117188	96.4953460693359	0.864758431911469	0.970955848693848	1	79.8390808105469	6946
True	False	False	False	False	-3116.47094726563	-770.252746582031	221.828384399414	0.441422134637833	0.902320802211761	0.203522652387619	78.8300018310547	15766
True	False	False	False	False	-3115.61645507813	-672.377685546875	124.223899841309	0.762229561805725	0.960328042507172	0.70684415102005	72.8928604125977	8164
True	False	False	False	False	-3115.25268554688	-342.811828613281	198.536407470703	0.763334453105927	0.936935245990753	0.712903916835785	81.6089401245117	14608
True	False	False	False	False	-3114.30297851563	-1538.78833007813	77.6399383544922	0.652101457118988	0.953584969043732	0.416461527347565	82.1571426391602	5751
True	False	False	False	False	-3092.49829101563	-1534.97290039063	205.191253662109	0.813563048839569	0.950966715812683	1	114.670272827148	21214
True	False	False	False	False	-3113.95263671875	-1048.26916503906	196.318130493164	0.652505040168762	0.953443825244904	0.417087912559509	93.5932235717773	16566
True	False	False	False	False	-3112.67260742188	-609.960327148438	126.442184448242	0.788381993770599	0.960008680820465	1	73.1315765380859	8337
True	False	False	False	False	-3111.134765625	-193.693466186523	186.335845947266	0.686474680900574	0.954867303371429	0.476124733686447	80.2380981445313	13480
True	False	False	False	False	-3110.96264648438	-864.424194335938	212.955261230469	0.317942202091217	0.763002276420593	0.128998637199402	76.953125	14775
True	False	False	False	False	-3109.94775390625	-67.8435592651367	191.881561279297	0.76079136133194	0.940040647983551	0.699229896068573	66.0867080688477	11433
True	False	False	False	False	-3109.41479492188	-1445.60363769531	94.2770690917969	0.456258863210678	0.92791736125946	0.214064732193947	73.0941162109375	6213
True	False	False	False	False	-3102.2158203125	-1429.69494628906	98.7136306762695	0.736421585083008	0.938234567642212	0.600361526012421	75.5168533325195	6721
True	False	False	False	False	-3098.6171875	-1255.63916015625	171.917007446289	0.440095394849777	0.892650783061981	0.202599942684174	77.9612884521484	12084
True	False	False	False	False	-3098.04174804688	-993.690612792969	150.843307495117	0.823476016521454	0.962006449699402	1	78.0367660522461	10613
True	False	False	False	False	-3108.59057617188	-571.57763671875	221.828384399414	0.817231714725494	0.952788174152374	1	88.7649993896484	17753
True	False	False	False	False	-3108.47900390625	-312.056121826172	174.135284423828	0.752221286296844	0.95474112033844	0.659022986888885	79.2165603637695	12437
True	False	False	False	False	-3107.85302734375	-157.453536987305	219.610107421875	0.769321203231812	0.950103163719177	0.749670028686523	83.6262588500977	16558
True	False	False	False	False	-3107.02807617188	15.4110193252563	242.902084350586	0.626372992992401	0.931204736232758	0.379334479570389	78.8949737548828	17278
True	False	False	False	False	-3106.98364257813	-412.248016357422	169.698715209961	0.750118315219879	0.956577062606812	0.650242984294891	74.241828918457	11359
True	False	False	False	False	-3104.54077148438	-820.594665527344	188.554138183594	0.532221436500549	0.837170302867889	0.27570316195488	78.4058837890625	13329
True	False	False	False	False	-3096.88427734375	-651.548156738281	173.026138305664	0.858019232749939	0.966974079608917	1	88.2243576049805	13763
True	False	False	False	False	-3103.49169921875	-487.679473876953	176.353576660156	0.607378304004669	0.917449831962585	0.354930728673935	73.9811325073242	11763
True	False	False	False	False	-3100.35864257813	48.561393737793	211.846115112305	0.811500012874603	0.960736632347107	1	92.4554977416992	17659
True	False	False	False	False	-3098.33203125	-526.015502929688	180.790130615234	0.817964732646942	0.95198255777359	1	80.1717758178711	13068
True	False	False	False	False	-3096.39428710938	-1154.96325683594	209.627822875977	0.690987408161163	0.956233263015747	0.485101282596588	92.3862457275391	17461
True	False	False	False	False	-3095.60717773438	-1121.04614257813	197.427261352539	0.632762551307678	0.936218500137329	0.388077229261398	88.258430480957	15710
True	False	False	False	False	-3094.71435546875	-912.086486816406	183.008422851563	0.801252424716949	0.963495850563049	1	92.7818145751953	15309
True	False	False	False	False	-3096.2744140625	-732.297180175781	282.831207275391	0.729338407516479	0.945167064666748	0.578325510025024	78.4901962280273	20015
True	False	False	False	False	-3093.60400390625	-680.07666015625	138.64274597168	0.7602219581604	0.950487554073334	0.696295320987701	74.6399993896484	9330
True	False	False	False	False	-3095.12963867188	-32.7993049621582	148.625015258789	0.811366081237793	0.954511940479279	1	79.2014923095703	10613
True	False	False	False	False	-3092.52124023438	-619.631652832031	180.790130615234	0.52223801612854	0.946284294128418	0.266745746135712	75.8404922485352	12362
True	False	False	False	False	-3092.25708007813	-948.409484863281	189.663269042969	0.751996099948883	0.959077060222626	0.65806519985199	85.9766082763672	14702
True	False	False	False	False	-3089.81005859375	-472.851287841797	70.9850845336914	0.507745087146759	0.897066056728363	0.254253089427948	71.015625	4545
True	False	False	False	False	-3088.85278320313	-1324.52319335938	186.335845947266	0.794245600700378	0.958075940608978	1	78.6785736083984	13218
True	False	False	False	False	-3088.74267578125	-1082.2138671875	147.515884399414	0.590231955051422	0.924712955951691	0.334675937891006	85.3684234619141	11354
True	False	False	False	False	-3088.59106445313	-1648.48107910156	68.7667999267578	0.754140198230743	0.95088666677475	0.667366206645966	93.7096786499023	5810
True	False	False	False	False	-3083.68090820313	-1622.55920410156	124.223899841309	0.783444225788116	0.954630613327026	0.904983460903168	87.3125	9779
True	False	False	False	False	-3081.08911132813	-1477.42626953125	241.792938232422	0.714016377925873	0.952768087387085	0.536720037460327	98.7385330200195	21525
True	False	False	False	False	-3080.28149414063	-1383.44836425781	218.500961303711	0.645235002040863	0.941227316856384	0.406027972698212	86.4923858642578	17039
True	False	False	False	False	-3087.41577148438	-1197.78137207031	119.787330627441	0.552630722522736	0.940194189548492	0.295003324747086	78.9814834594727	8530
True	False	False	False	False	-3087.59033203125	-565.235595703125	100.931915283203	0.752970397472382	0.938341379165649	0.662240564823151	75.1428604125977	6838
True	False	False	False	False	-3086.81616210938	-1152.2265625	22.1828384399414	0.673765122890472	0.934029996395111	0.452423572540283	80.3000030517578	1606
True	False	False	False	False	-3086.22900390625	-1014.92486572266	156.389007568359	0.775517404079437	0.956099689006805	0.798297166824341	77.7943267822266	10969
True	False	False	False	False	-3086.59692382813	-969.406677246094	106.477630615234	0.710245251655579	0.956472516059875	0.527493894100189	72.1979141235352	6931
True	False	False	False	False	-3085.3818359375	-1356.91552734375	97.6044921875	0.592188000679016	0.946458697319031	0.336910277605057	69.3295440673828	6101
True	False	False	False	False	-3084.45874023438	-1287.26574707031	145.297592163086	0.633639574050903	0.952051281929016	0.3893001973629	76.114501953125	9971
True	False	False	False	False	-3084.9931640625	-323.532745361328	117.569046020508	0.803029000759125	0.963429868221283	1	67.301887512207	7134
True	False	False	False	False	-3083.53002929688	-1060.18798828125	164.153015136719	0.521849155426025	0.924544215202332	0.266402840614319	82.3986511230469	12195
True	False	False	False	False	-3079.65209960938	-479.778167724609	16.6371288299561	0.693598926067352	0.931946337223053	0.490445405244827	66.4000015258789	996
True	False	False	False	False	-3083.18798828125	-288.347290039063	118.678184509277	0.748469054698944	0.956187844276428	0.643601417541504	65.0467300415039	6960
True	False	False	False	False	-3081.96337890625	-214.355224609375	178.571853637695	0.699016630649567	0.943252861499786	0.501908600330353	66.9565200805664	10780
True	False	False	False	False	-3080.53247070313	-430.639739990234	189.663269042969	0.761744379997253	0.962170839309692	0.704241752624512	75.9239730834961	12983
True	False	False	False	False	-3079.61499023438	-112.829986572266	200.754699707031	0.446720093488693	0.92922043800354	0.207239463925362	68.7569046020508	12445
True	False	False	False	False	-3079.06420898438	-1407.86413574219	84.2947845458984	0.698733150959015	0.961418867111206	0.501295566558838	69.7631607055664	5302
True	False	False	False	False	-3078.5283203125	-780.025573730469	215.173538208008	0.723656356334686	0.935750901699066	0.562038123607635	81.4278335571289	15797
True	False	False	False	False	-3077.05249023438	-1565.21667480469	191.881561279297	0.503669023513794	0.87500524520874	0.250842034816742	78.6589584350586	13608
True	False	False	False	False	-3074.9521484375	-812.012329101563	234.028945922852	0.614301562309265	0.899852931499481	0.363567441701889	76.6587677001953	16175
True	False	False	False	False	-3074.94287109375	-533.388488769531	98.7136306762695	0.782779574394226	0.956568479537964	0.890820920467377	75.8764038085938	6753
True	False	False	False	False	-3076.826171875	-84.6112976074219	156.389007568359	0.461817920207977	0.900094091892242	0.218124359846115	66.4680862426758	9372
True	False	False	False	False	-3075.18334960938	-32.9217910766602	143.079315185547	0.660086691379547	0.965600252151489	0.429144084453583	79.8682174682617	10303
True	False	False	False	False	-3075.05297851563	-464.543640136719	89.8404998779297	0.754574596881866	0.953584969043732	0.669301986694336	71.5185165405273	5793
True	False	False	False	False	-3074.30883789063	-704.652099609375	200.754699707031	0.75547069311142	0.962179481983185	0.673353552818298	74.9337005615234	13563
True	False	False	False	False	-3074.05932617188	-1665.15515136719	117.569046020508	0.762402236461639	0.945272088050842	0.707778513431549	88.3490600585938	9365
True	False	False	False	False	-3072.59497070313	-1228.20959472656	219.610107421875	0.629487812519073	0.938745379447937	0.383560299873352	85.0252532958984	16835
True	False	False	False	False	-3072.06860351563	-1184.75268554688	92.0587844848633	0.809303224086761	0.971233487129211	1	83.2771072387695	6912
True	False	False	False	False	-3070.45190429688	-1723.6552734375	404.836822509766	0.300045758485794	0.918249309062958	0.119751483201981	144.926025390625	52898
True	False	False	False	False	-3055.97314453125	-1697.06018066406	118.678184509277	0.778608024120331	0.955314457416534	0.829857766628265	85.9065399169922	9192
True	False	False	False	False	-3054.48583984375	-1606.48754882813	218.500961303711	0.361355662345886	0.773241639137268	0.152881219983101	83.2690353393555	16404
True	False	False	False	False	-3064.41162109375	-1439.70471191406	135.315322875977	0.808103084564209	0.948927998542786	1	83.1557388305664	10145
True	False	False	False	False	-3067.34106445313	-1254.15563964844	212.955261230469	0.80851811170578	0.975521743297577	1	88.046875	16905
True	False	False	False	False	-3070.3359375	-1202.85607910156	78.7490768432617	0.661417245864868	0.952873766422272	0.431318759918213	82.0845108032227	5828
True	False	False	False	False	-3067.52416992188	-1096.90502929688	136.424453735352	0.597297251224518	0.943786263465881	0.342836290597916	78.365852355957	9639
True	False	False	False	False	-3069.08715820313	-899.415100097656	218.500961303711	0.788232922554016	0.956464290618896	1	88.3451766967773	17404
True	False	False	False	False	-3069.31884765625	-381.599609375	197.427261352539	0.721013009548187	0.939743399620056	0.554826080799103	72.505615234375	12906
True	False	False	False	False	-3069.18579101563	-853.530883789063	47.6931037902832	0.72429746389389	0.945469677448273	0.563820719718933	71.7674407958984	3086
True	False	False	False	False	-3068.87109375	-598.146606445313	104.259346008301	0.787570297718048	0.961541295051575	1	72.9680862426758	6859
True	False	False	False	False	-3068.7568359375	-968.552612304688	87.6222152709961	0.811767578125	0.957409143447876	1	72.126579284668	5698
True	False	False	False	False	-3068.75610351563	-274.272918701172	130.878753662109	0.752703249454498	0.959582805633545	0.661087512969971	70.3898315429688	8306
True	False	False	False	False	-3066.78393554688	-1357.08874511719	114.241622924805	0.595339059829712	0.947050988674164	0.340549439191818	73.2038803100586	7540
True	False	False	False	False	-3065.10034179688	-989.187866210938	179.680999755859	0.751662850379944	0.948479056358337	0.656655788421631	81.7037048339844	13236
True	False	False	False	False	-3064.8349609375	-841.838439941406	36.6016845703125	0.779091417789459	0.951372683048248	0.835518538951874	72.5454559326172	2394
True	False	False	False	False	-3063.13305664063	-574.086364746094	200.754699707031	0.461758702993393	0.83399897813797	0.218080788850784	80.2707214355469	14529
True	False	False	False	False	-3064.19384765625	-341.181701660156	131.987884521484	0.842022597789764	0.973378539085388	1	72.8151245117188	8665
True	False	False	False	False	-3061.03857421875	-1503.01525878906	205.191253662109	0.772166132926941	0.955058693885803	0.770227909088135	89.2540512084961	16512
True	False	False	False	False	-3050.20776367188	-1462.84912109375	126.442184448242	0.700783967971802	0.944065153598785	0.505764663219452	75.3421020507813	8589
True	False	False	False	False	-3055.3388671875	-1335.427734375	97.6044921875	0.632937669754028	0.951047897338867	0.38832101225853	73.2045440673828	6442
True	False	False	False	False	-3055.107421875	-1195.25988769531	54.3479537963867	0.704862415790558	0.962042510509491	0.514898300170898	78.1836700439453	3831
True	False	False	False	False	-3060.982421875	-32.8473434448242	107.586769104004	0.602732956409454	0.955902516841888	0.349289208650589	67.8247451782227	6579
True	False	False	False	False	-3060.11083984375	-1069.52563476563	94.2770690917969	0.69109982252121	0.954263508319855	0.485328912734985	72.3647079467773	6151
True	False	False	False	False	-3056.20166015625	-933.302795410156	212.955261230469	0.733437955379486	0.972932159900665	0.590822160243988	89.8645858764648	17254
True	False	False	False	False	-3057.48608398438	-620.7041015625	170.807861328125	0.721253633499146	0.904172718524933	0.555473566055298	72.5649337768555	11175
True	False	False	False	False	-3056.42822265625	-541.571411132813	164.153015136719	0.631136894226074	0.948910474777222	0.385825216770172	74.3918914794922	11010
True	False	False	False	False	-3055.80908203125	-409.735137939453	177.462707519531	0.71274322271347	0.948275327682495	0.533566176891327	70.5062484741211	11281
True	False	False	False	False	-3055.5888671875	-143.270248413086	107.586769104004	0.779021024703979	0.947612226009369	0.834679305553436	71.9278335571289	6977
True	False	False	False	False	-3054.84716796875	-1316.09582519531	126.442184448242	0.819941997528076	0.960724711418152	1	83.5175476074219	9521
True	False	False	False	False	-3054.52099609375	-1406.98205566406	184.117568969727	0.56751823425293	0.944553434848785	0.310014694929123	84.3132553100586	13996
True	False	False	False	False	-3050.82250976563	-1384.57153320313	138.64274597168	0.797355175018311	0.96301281452179	1	83.6800003051758	10460
True	False	False	False	False	-3054.37182617188	-853.454772949219	39.9291114807129	0.674418985843658	0.937508821487427	0.453590780496597	66	2376
True	False	False	False	False	-3053.88647460938	-1289.33056640625	160.825576782227	0.694726705551147	0.934442281723022	0.492788851261139	80.1034469604492	11615
True	False	False	False	False	-3048.19018554688	-1181.42126464844	90.9496383666992	0.678500771522522	0.955585777759552	0.460999995470047	76	6232
True	False	False	False	False	-3053.0673828125	-1013.39984130859	119.787330627441	0.549474239349365	0.960840880870819	0.291925936937332	76.5277786254883	8265
True	False	False	False	False	-3049.69580078125	-243.809646606445	112.023338317871	0.811145603656769	0.964601218700409	1	86.4257431030273	8729
True	False	False	False	False	-3048.4638671875	-1031.68432617188	205.191253662109	0.548340380191803	0.896988570690155	0.290829062461853	94.7243270874023	17524
True	False	False	False	False	-3046.22119140625	-740.913391113281	185.226699829102	0.625104308128357	0.959617435932159	0.37763249874115	74.2514953613281	12400
True	False	False	False	False	-3048.39575195313	-520.988586425781	156.389007568359	0.70075249671936	0.944904983043671	0.505695521831512	69.2482299804688	9764
True	False	False	False	False	-3048.34130859375	-320.527496337891	134.206176757813	0.763469576835632	0.943237721920013	0.713658273220062	77.8429718017578	9419
True	False	False	False	False	-3047.88623046875	-647.251098632813	127.551322937012	0.678753852844238	0.96965366601944	0.461466491222382	71.7217407226563	8248
True	False	False	False	False	-3047.12548828125	-458.130828857422	127.551322937012	0.741653442382813	0.964829802513123	0.618118822574615	65.5565185546875	7539
True	False	False	False	False	-3045.77685546875	-1660.470703125	140.861022949219	0.565739929676056	0.947347164154053	0.308176696300507	77.2283477783203	9808
True	False	False	False	False	-3044.52026367188	-1118.36535644531	200.754699707031	0.546269178390503	0.925711750984192	0.28883695602417	88.8950271606445	16090
True	False	False	False	False	-3045.17724609375	-782.712036132813	67.6576614379883	0.73089987039566	0.930374920368195	0.583006620407104	62.7213096618652	3826
True	False	False	False	False	-3044.93237304688	-1090.64392089844	137.533599853516	0.628333866596222	0.926382780075073	0.381986886262894	80.1854858398438	9943
True	False	False	False	False	-3043.7978515625	-493.222808837891	161.934722900391	0.757529318332672	0.959173381328583	0.682975828647614	65.2465744018555	9526
True	False	False	False	False	-3043.77465820313	-297.010009765625	125.333038330078	0.812749564647675	0.965875566005707	1	72.5221252441406	8195
True	False	False	False	False	-3043.73828125	-1769.13403320313	128.660461425781	0.720794081687927	0.948550999164581	0.554238379001617	130.724136352539	15164
True	False	False	False	False	-3038.04052734375	-1634.67651367188	181.899276733398	0.744097054004669	0.953639924526215	0.626919984817505	89.1219482421875	14616
True	False	False	False	False	-3039.54028320313	-1348.79711914063	100.931915283203	0.646981954574585	0.930382907390594	0.408643215894699	72.0769195556641	6559
True	False	False	False	False	-3042.40283203125	-1155.69079589844	240.683807373047	0.80272513628006	0.962915360927582	1	82.8202743530273	17972
True	False	False	False	False	-3042.36108398438	-1060.69494628906	67.6576614379883	0.781755030155182	0.969034552574158	0.872471511363983	69.4262313842773	4235
True	False	False	False	False	-3041.42504882813	-1221.62622070313	126.442184448242	0.71930193901062	0.964626967906952	0.550270855426788	73.3508758544922	8362
True	False	False	False	False	-3034.46728515625	-1197.19128417969	96.4953460693359	0.678466141223907	0.95596182346344	0.46093612909317	77.505744934082	6743
True	False	False	False	False	-3039.33813476563	-380.847106933594	188.554138183594	0.587828636169434	0.939227521419525	0.331956177949905	68.2588272094727	11604
True	False	False	False	False	-3038.02661132813	-259.114379882813	114.241622924805	0.758330881595612	0.962422013282776	0.686848998069763	85.0582504272461	8761
True	False	False	False	False	-3037.21655273438	-795.84326171875	41.0382537841797	0.70632529258728	0.925050377845764	0.518258154392242	59.4324340820313	2199
True	False	False	False	False	-3036.87524414063	-606.691955566406	149.734161376953	0.788483679294586	0.95204222202301	1	74.6888885498047	10083
True	False	False	False	False	-3032.57592773438	-1607.27600097656	86.513069152832	0.801492035388947	0.957409143447876	1	73.3076934814453	5718
True	False	False	False	False	-3028.4404296875	-1251.70776367188	150.843307495117	0.733056426048279	0.96284693479538	0.589630365371704	83.6764678955078	11380
True	False	False	False	False	-3032.49829101563	-953.194641113281	258.430084228516	0.418961614370346	0.777489006519318	0.188316643238068	83.3519287109375	19421
True	False	False	False	False	-3029.89013671875	-733.494750976563	146.40673828125	0.562905848026276	0.948964715003967	0.305273294448853	70.7575759887695	9340
True	False	False	False	False	-3030.64965820313	-543.335693359375	151.952453613281	0.761225640773773	0.960952281951904	0.701497912406921	70.9270095825195	9717
True	False	False	False	False	-3030.615234375	-14.3115520477295	207.409545898438	0.780513882637024	0.957833290100098	0.853809237480164	83.0213928222656	15525
True	False	False	False	False	-3027.93603515625	-1811.67712402344	110.914192199707	0.748627901077271	0.956214725971222	0.644232213497162	129.860000610352	12986
True	False	False	False	False	-3018.6337890625	-1790.42333984375	78.7490768432617	0.765397131443024	0.950069665908813	0.724761068820953	96.7605667114258	6870
True	False	False	False	False	-3025.38671875	-1709.54211425781	54.3479537963867	0.791067004203796	0.954331636428833	1	67.7142868041992	3318
True	False	False	False	False	-3024.82348632813	-1563.46350097656	275.067199707031	0.309624552726746	0.821619153022766	0.124660335481167	84.5887069702148	20978
True	False	False	False	False	-3027.26049804688	-1366.72290039063	180.790130615234	0.528008222579956	0.931362628936768	0.271886378526688	81.38037109375	13265
True	False	False	False	False	-3026.37182617188	-1277.97583007813	144.188446044922	0.74363911151886	0.958477795124054	0.625243842601776	78.2076950073242	10167
True	False	False	False	False	-3023.56469726563	-1509.2587890625	136.424453735352	0.653661012649536	0.939016282558441	0.418890386819839	71.1869888305664	8756
True	False	False	False	False	-3019.08544921875	-1455.01525878906	176.353576660156	0.737743198871613	0.96674108505249	0.604717314243317	79.7358474731445	12678
True	False	False	False	False	-3020.72607421875	-1325.42858886719	150.843307495117	0.814773619174957	0.957506716251373	1	78.7352905273438	10708
True	False	False	False	False	-3023.41674804688	-1183.06774902344	95.3862075805664	0.766198992729187	0.954608798027039	0.729580998420715	74.2209320068359	6383
True	False	False	False	False	-3020.59887695313	-1426.85693359375	134.206176757813	0.682131826877594	0.924327909946442	0.467776149511337	80.859504699707	9784
True	False	False	False	False	-3019.65869140625	-1045.77429199219	168.589569091797	0.492375761270523	0.909162640571594	0.2416120916605	76.5328979492188	11633
True	False	False	False	False	-3020.40942382813	-907.678344726563	195.208984375	0.764142394065857	0.963138937950134	0.717459857463837	88.5965881347656	15593
True	False	False	False	False	-3018.38208007813	-596.470031738281	93.1679229736328	0.834939122200012	0.962392508983612	1	70.1309509277344	5891
True	False	False	False	False	-3018.36108398438	-575.464111328125	156.389007568359	0.783451199531555	0.960952281951904	0.905145168304443	81.4468078613281	11484
True	False	False	False	False	-3018.09545898438	-1674.13977050781	175.244430541992	0.694826781749725	0.936524450778961	0.492997974157333	78.462028503418	12397
True	False	False	False	False	-3017.53466796875	-1216.39111328125	226.264953613281	0.792634010314941	0.951744496822357	1	102.60294342041	20931
True	False	False	False	False	-3016.46142578125	-1769.529296875	85.4039306640625	0.765360891819	0.958110809326172	0.724545955657959	84.298698425293	6491
True	False	False	False	False	-3015.64331054688	-1750.96301269531	107.586769104004	0.802616775035858	0.959492325782776	1	84.2680435180664	8174
True	False	False	False	False	-3011.859375	-1348.65551757813	116.459907531738	0.776830792427063	0.95430862903595	0.810867488384247	74.0476226806641	7775
True	False	False	False	False	-3016.1181640625	-1081.2490234375	125.333038330078	0.61525171995163	0.950527250766754	0.364775002002716	75	8475
True	False	False	False	False	-3012.87524414063	-499.621215820313	200.754699707031	0.813708543777466	0.960310459136963	1	77.7182312011719	14067
True	False	False	False	False	-3012.19677734375	-1126.22314453125	245.120376586914	0.794768333435059	0.955083906650543	1	88.5022659301758	19559
True	False	False	False	False	-3011.35131835938	-1396.29699707031	183.008422851563	0.617618024349213	0.929818689823151	0.367806524038315	93.3454513549805	15402
True	False	False	False	False	-3010.10131835938	-1840.90185546875	156.389007568359	0.60669732093811	0.925889611244202	0.354096174240112	123.673759460449	17438
True	False	False	False	False	-3002.49340820313	-1818.74035644531	46.5839614868164	0.707453370094299	0.95430850982666	0.520880579948425	90	3780
True	False	False	False	False	-2999.13696289063	-1715.72521972656	122.005615234375	0.847553610801697	0.965327382087708	1	77.8363647460938	8562
True	False	False	False	False	-3009.38110351563	-1593.76098632813	174.135284423828	0.795551776885986	0.962710738182068	1	85.8535003662109	13479
True	False	False	False	False	-3003.201171875	-1287.93640136719	163.043869018555	0.691148817539215	0.969465136528015	0.485428273677826	82.5034027099609	12128
True	False	False	False	False	-3009.55859375	-1165.85314941406	78.7490768432617	0.729563295841217	0.935523092746735	0.57899397611618	72.0845108032227	5118
True	False	False	False	False	-3005.21508789063	-1023.58709716797	112.023338317871	0.679670333862305	0.925828695297241	0.463163018226624	80.1188125610352	8092
True	False	False	False	False	-3008.12890625	-528.239990234375	116.459907531738	0.695498526096344	0.95037579536438	0.494405388832092	65.7142868041992	6900
True	False	False	False	False	-3004.22631835938	-1100.42614746094	133.097030639648	0.507188379764557	0.871840298175812	0.253784626722336	72.8083343505859	8737
True	False	False	False	False	-3003.421875	-876.619934082031	220.719253540039	0.669576227664948	0.934920191764832	0.445068925619125	82.7738723754883	16472
True	False	False	False	False	-3002.8623046875	-637.642578125	219.610107421875	0.753714084625244	0.952112793922424	0.665484547615051	70.8939361572266	14037
True	False	False	False	False	-3002.55126953125	-1250.33666992188	119.787330627441	0.767846703529358	0.937625288963318	0.739902198314667	79.4074096679688	8576
True	False	False	False	False	-3000.68334960938	-1176.57409667969	73.203369140625	0.832875907421112	0.95962381362915	1	74.5151519775391	4918
True	False	False	False	False	-3000.43212890625	-1432.52233886719	153.061584472656	0.599157094955444	0.948912501335144	0.345026612281799	79.5579681396484	10979
True	False	False	False	False	-2999.47607421875	-609.436096191406	170.807861328125	0.714543700218201	0.943783521652222	0.538038432598114	69.9805221557617	10777
True	False	False	False	False	-2999.37670898438	-1631.77978515625	103.150199890137	0.828564047813416	0.962020635604858	1	76.870964050293	7149
True	False	False	False	False	-2996.96728515625	-1482.19470214844	128.660461425781	0.667597830295563	0.953654825687408	0.441667020320892	78.25	9077
True	False	False	False	False	-2997.40551757813	-841.144958496094	98.7136306762695	0.348775804042816	0.834019839763641	0.145735442638397	67.1910095214844	5980
True	False	False	False	False	-2996.55810546875	-1330.64831542969	92.0587844848633	0.83637547492981	0.966445207595825	1	72.6746978759766	6032
True	False	False	False	False	-2996.18896484375	-1051.4912109375	122.005615234375	0.510388374328613	0.914138555526733	0.256488531827927	72.2545471191406	7948
True	False	False	False	False	-2995.46801757813	-1779.771484375	78.7490768432617	0.765397131443024	0.950069665908813	0.724761068820953	77.8732376098633	5529
True	False	False	False	False	-2992.00390625	-1748.52416992188	94.2770690917969	0.743638634681702	0.956683695316315	0.625241994857788	68.5764694213867	5829
True	False	False	False	False	-2992.6806640625	-1309.79675292969	130.878753662109	0.662396311759949	0.963969707489014	0.432930737733841	77.8305053710938	9184
True	False	False	False	False	-2995.21606445313	-1010.36157226563	116.459907531738	0.695498526096344	0.95028018951416	0.494405388832092	77.0285720825195	8088
True	False	False	False	False	-2993.037109375	-924.013061523438	197.427261352539	0.66955977678299	0.947632014751434	0.445040494203568	79.505615234375	14152
True	False	False	False	False	-2991.46508789063	-472.768096923828	199.645553588867	0.691018760204315	0.952490448951721	0.485164731740952	83.4777755737305	15026
True	False	False	False	False	-2990.9384765625	-585.017211914063	135.315322875977	0.664254069328308	0.958177745342255	0.436017215251923	65.0655746459961	7938
True	False	False	False	False	-2989.43725585938	-1616.09790039063	97.6044921875	0.846573948860168	0.964746832847595	1	77.8977279663086	6855
True	False	False	False	False	-2989.04833984375	-1881.25732421875	125.333038330078	0.748488903045654	0.946880519390106	0.643680155277252	120.734512329102	13643
True	False	False	False	False	-2983.09350585938	-1859.181640625	95.3862075805664	0.827333629131317	0.960534572601318	1	92.7558135986328	7977
True	False	False	False	False	-2987.75561523438	-1821.19348144531	86.513069152832	0.717120826244354	0.933187544345856	0.544586777687073	83	6474
True	False	False	False	False	-2980.43408203125	-1774.40454101563	113.132476806641	0.633801698684692	0.943670809268951	0.389526873826981	79.7058792114258	8130
True	False	False	False	False	-2980.45043945313	-1633.95373535156	47.6931037902832	0.82086455821991	0.95627349615097	1	74.6279067993164	3209
True	False	False	False	False	-2986.79077148438	-1509.3359375	139.751892089844	0.660252749919891	0.94964462518692	0.429414510726929	89.8333358764648	11319
True	False	False	False	False	-2980.91040039063	-1461.91589355469	163.043869018555	0.613559067249298	0.922488331794739	0.362627595663071	79.7346954345703	11721
True	False	False	False	False	-2983.72241210938	-1219.48681640625	89.8404998779297	0.670226395130157	0.915984690189362	0.446196794509888	66.5061721801758	5387
True	False	False	False	False	-2979.86376953125	-1705.58935546875	159.716445922852	0.69651985168457	0.950301647186279	0.496560543775558	83.4375	12015
True	False	False	False	False	-2978.07739257813	-1564.61206054688	195.208984375	0.698149502277374	0.96271800994873	0.500038266181946	82.5170440673828	14523
True	False	False	False	False	-2978.56616210938	-1183.11474609375	156.389007568359	0.682009041309357	0.953882575035095	0.467544049024582	82.1489334106445	11583
True	False	False	False	False	-2979.25146484375	-1028.15026855469	189.663269042969	0.558263957500458	0.936843931674957	0.300584822893143	82.6608200073242	14135
True	False	False	False	False	-2978.40844726563	-1377.7265625	145.297592163086	0.784818708896637	0.954752922058105	0.947113275527954	78.8549652099609	10330
True	False	False	False	False	-2974.666015625	-1247.68811035156	219.610107421875	0.809059381484985	0.962161064147949	1	107.308082580566	21247
True	False	False	False	False	-2974.90234375	-1139.30810546875	145.297592163086	0.738506317138672	0.960115194320679	0.607271134853363	84.6564865112305	11090
True	False	False	False	False	-2977.06396484375	-526.370422363281	157.498153686523	0.841776549816132	0.969020068645477	1	104.260566711426	14805
True	False	False	False	False	-2975.78125	-1067.642578125	104.259346008301	0.724273085594177	0.94491708278656	0.5637526512146	81.6702117919922	7677
True	False	False	False	False	-2974.31811523438	-1202.73278808594	63.2210922241211	0.36760213971138	0.925894320011139	0.156502515077591	66.8947372436523	3813
True	False	False	False	False	-2972.66748046875	-599.376708984375	108.695907592773	0.587116301059723	0.942026853561401	0.331155300140381	62.0612258911133	6082
True	False	False	False	False	-2969.11303710938	-1739.11645507813	106.477630615234	0.605727910995483	0.933550238609314	0.352912664413452	72.71875	6981
True	False	False	False	False	-2970.54052734375	-1358.63232421875	102.041061401367	0.794671595096588	0.956959247589111	1	85.1739120483398	7836
True	False	False	False	False	-2970.384765625	-1685.955078125	165.262145996094	0.614200592041016	0.931812584400177	0.363439470529556	83.1140975952148	12384
True	False	False	False	False	-2968.80444335938	-1652.28198242188	175.244430541992	0.819792032241821	0.960985481739044	1	79.8860778808594	12622
True	False	False	False	False	-2970.3486328125	-1491.10632324219	99.8227767944336	0.629553437232971	0.945313990116119	0.383650004863739	73.6666641235352	6630
True	False	False	False	False	-2970.0947265625	-1337.86950683594	110.914192199707	0.827440023422241	0.961780726909637	1	81.6399993896484	8164
True	False	False	False	False	-2969.13696289063	-566.269165039063	166.371292114258	0.665675103664398	0.923527896404266	0.438403218984604	77.5066680908203	11626
True	False	False	False	False	-2969.13427734375	-1529.49267578125	183.008422851563	0.76558256149292	0.963105916976929	0.725864291191101	80.5818176269531	13296
True	False	False	False	False	-2967.50415039063	-1317.94348144531	94.2770690917969	0.767170608043671	0.954313635826111	0.735596120357513	76.0117645263672	6461
True	False	False	False	False	-2967.12060546875	-1873.61401367188	48.80224609375	0.491035759449005	0.943882763385773	0.240537732839584	71.7954559326172	3159
True	False	False	False	False	-2954.6953125	-1851.94567871094	82.0765075683594	0.711891770362854	0.934123635292053	0.531479299068451	65.3648681640625	4837
True	False	False	False	False	-2964.58935546875	-1791.29956054688	105.36848449707	0.786068022251129	0.958544433116913	1	77.0526351928711	7320
True	False	False	False	False	-2966.462890625	-1590.69909667969	180.790130615234	0.723366975784302	0.962242305278778	0.561237752437592	75.7300643920898	12344
True	False	False	False	False	-2967.00927734375	-914.73193359375	222.937530517578	0.488035559654236	0.915278732776642	0.238147795200348	78.0547256469727	15689
True	False	False	False	False	-2966.51586914063	-494.759338378906	140.861022949219	0.741758704185486	0.961888611316681	0.618490815162659	68.1968536376953	8661
True	False	False	False	False	-2966.47680664063	-1092.49108886719	148.625015258789	0.729590535163879	0.953696191310883	0.579075038433075	75.4552230834961	10111
True	False	False	False	False	-2966.40405273438	-1623.34582519531	120.896469116211	0.510497689247131	0.889397025108337	0.256581395864487	72.3486251831055	7886
True	False	False	False	False	-2963.99633789063	-1127.15014648438	103.150199890137	0.793185532093048	0.954907953739166	1	76.8064498901367	7143
True	False	False	False	False	-2965.9931640625	-869.269470214844	202.97297668457	0.787415683269501	0.963987946510315	1	77.6939926147461	14218
True	False	False	False	False	-2965.18090820313	-700.453918457031	127.551322937012	0.753320038318634	0.952090442180634	0.663759410381317	71.5826110839844	8232
True	False	False	False	False	-2965.10327148438	-1054.21154785156	155.279876708984	0.62938779592514	0.933538496494293	0.383423566818237	84.9499969482422	11893
True	False	False	False	False	-2963.77416992188	-652.27294921875	140.861022949219	0.734058856964111	0.958261728286743	0.592774868011475	71.1259841918945	9033
True	False	False	False	False	-2962.06494140625	-1820.57763671875	157.498153686523	0.702909708023071	0.958871126174927	0.510483264923096	80.5422515869141	11437
True	False	False	False	False	-2959.31298828125	-1765.28173828125	120.896469116211	0.753803789615631	0.955824494361877	0.665879309177399	78.3944931030273	8545
True	False	False	False	False	-2957.63354492188	-819.898620605469	197.427261352539	0.658456563949585	0.939149975776672	0.42650431394577	74.7471923828125	13305
True	False	False	False	False	-2957.88427734375	-429.955718994141	134.206176757813	0.771839797496796	0.950469732284546	0.76773864030838	96.2066116333008	11641
True	False	False	False	False	-2957.52880859375	-1722.48864746094	99.8227767944336	0.701861500740051	0.946805775165558	0.508145332336426	76.2222213745117	6860
True	False	False	False	False	-2953.62036132813	-1449.36145019531	184.117568969727	0.753171443939209	0.960623741149902	0.663112580776215	78.5301208496094	13036
True	False	False	False	False	-2956.38647460938	-1415.08752441406	261.757507324219	0.367431491613388	0.821255624294281	0.156402930617332	83.9025421142578	19801
True	False	False	False	False	-2950.25610351563	-1357.60900878906	119.787330627441	0.608844935894012	0.897536396980286	0.356736987829208	74.3888854980469	8034
True	False	False	False	False	-2949.66357421875	-1220.62609863281	149.734161376953	0.74251663684845	0.952141880989075	0.621188163757324	72.4370346069336	9779
True	False	False	False	False	-2953.6162109375	-587.319396972656	150.843307495117	0.645474910736084	0.949511289596558	0.406385600566864	75.3382339477539	10246
True	False	False	False	False	-2953.06713867188	-890.756469726563	159.716445922852	0.705993711948395	0.955545246601105	0.517492473125458	74.5902786254883	10741
True	False	False	False	False	-2949.10400390625	-1300.919921875	147.515884399414	0.749781250953674	0.94959682226181	0.648868799209595	74.3909759521484	9894
True	False	False	False	False	-2947.90795898438	-781.299438476563	144.188446044922	0.589833080768585	0.930826008319855	0.334222614765167	71.015380859375	9232
True	False	False	False	False	-2936.24169921875	-1800.53295898438	191.881561279297	0.802701711654663	0.96189421415329	1	95.0404586791992	16442
True	False	False	False	False	-2943.56225585938	-1739.70031738281	128.660461425781	0.687648415565491	0.948314309120178	0.478429108858109	77.4827575683594	8988
True	False	False	False	False	-2942.7021484375	-1554.66052246094	210.736968994141	0.683284997940063	0.957842350006104	0.469966500997543	78.5789489746094	14930
True	False	False	False	False	-2946.45483398438	-1256.05151367188	128.660461425781	0.538227736949921	0.934776067733765	0.281240075826645	76.7241363525391	8900
True	False	False	False	False	-2946.67797851563	-519.166625976563	153.061584472656	0.740749657154083	0.95209538936615	0.614949762821198	66.2753601074219	9146
True	False	False	False	False	-2946.15893554688	-1186.88391113281	204.082122802734	0.700421154499054	0.938843071460724	0.504968225955963	74.9076080322266	13783
True	False	False	False	False	-2942.853515625	-864.566650390625	93.1679229736328	0.797351360321045	0.950696170330048	1	71.4523773193359	6002
True	False	False	False	False	-2945.275390625	-846.413208007813	107.586769104004	0.827301025390625	0.953265130519867	1	71.8865966796875	6973
True	False	False	False	False	-2942.73608398438	-1276.67712402344	26.6194076538086	0.429944038391113	0.921600520610809	0.195643529295921	70.4583358764648	1691
True	False	False	False	False	-2942.4345703125	-1697.17211914063	202.97297668457	0.650536775588989	0.925835251808167	0.414047062397003	77.7049179077148	14220
True	False	False	False	False	-2937.5087890625	-1477.478515625	148.625015258789	0.589283525943756	0.931418836116791	0.333599299192429	83.2611923217773	11157
True	False	False	False	False	-2939.1767578125	-738.978820800781	151.952453613281	0.780331075191498	0.952084243297577	0.851300001144409	100.839416503906	13815
True	False	False	False	False	-2941.31030273438	-632.443237304688	98.7136306762695	0.792926847934723	0.950555145740509	1	69.3932571411133	6176
True	False	False	False	False	-2939.14135742188	-713.8916015625	198.536407470703	0.737865149974823	0.957622230052948	0.605123579502106	80.5251388549805	14414
True	False	False	False	False	-2936.81591796875	-1269.59582519531	31.0559749603271	0.616013824939728	0.912025272846222	0.365747570991516	70.1071395874023	1963
True	False	False	False	False	-2936.12841796875	-765.786437988281	134.206176757813	0.814258515834808	0.966992378234863	1	72.8925628662109	8820
True	False	False	False	False	-2936.43139648438	-577.729919433594	84.2947845458984	0.407949090003967	0.919486403465271	0.181166768074036	61.2894744873047	4658
True	False	False	False	False	-2935.12158203125	-1773.60559082031	120.896469116211	0.783979654312134	0.948289394378662	0.918468296527863	76.642204284668	8354
True	False	False	False	False	-2933.83911132813	-1873.65966796875	174.135284423828	0.745143830776215	0.935976982116699	0.63079971075058	86.6178359985352	13599
True	False	False	False	False	-2927.6318359375	-1836.62060546875	161.934722900391	0.683785915374756	0.951096475124359	0.470923721790314	75.9862976074219	11094
True	False	False	False	False	-2929.17700195313	-1665.43640136719	215.173538208008	0.640416622161865	0.938576340675354	0.398947089910507	82.4381408691406	15993
True	False	False	False	False	-2930.2392578125	-1498.73376464844	153.061584472656	0.740749657154083	0.95402455329895	0.614949762821198	83.5579681396484	11531
True	False	False	False	False	-2932.13159179688	-805.916381835938	211.846115112305	0.623557984828949	0.947742879390717	0.375572770833969	76.8376998901367	14676
True	False	False	False	False	-2930.28198242188	-1334.07995605469	134.206176757813	0.823480188846588	0.961795568466187	1	77.7107467651367	9403
True	False	False	False	False	-2929.90087890625	-1614.13403320313	215.173538208008	0.760252892971039	0.949910879135132	0.696453630924225	83.793815612793	16256
True	False	False	False	False	-2922.8994140625	-1588.42419433594	148.625015258789	0.705064654350281	0.958886682987213	0.515360057353973	80.4776153564453	10784
True	False	False	False	False	-2922.9072265625	-1305.40747070313	141.970169067383	0.795358955860138	0.960109293460846	1	80.6015625	10317
True	False	False	False	False	-2925.74169921875	-618.457702636719	127.551322937012	0.836821675300598	0.969339847564697	1	67.704345703125	7786
True	False	False	False	False	-2924.46948242188	-1209.29187011719	163.043869018555	0.52864682674408	0.893663346767426	0.272461414337158	70.1088409423828	10306
True	False	False	False	False	-2922.32641601563	-1527.97131347656	195.208984375	0.64345920085907	0.939060568809509	0.403396040201187	92.988639831543	16366
True	False	False	False	False	-2919.97119140625	-1445.73461914063	119.787330627441	0.647026121616364	0.952235400676727	0.408709734678268	75.9907379150391	8207
True	False	False	False	False	-2918.03271484375	-1234.62243652344	138.64274597168	0.776717782020569	0.964075446128845	0.809742450714111	75.2799987792969	9410
True	False	False	False	False	-2919.67529296875	-868.110595703125	239.574661254883	0.752937018871307	0.951757907867432	0.662096261978149	82.435188293457	17806
True	False	False	False	False	-2919.822265625	-670.701049804688	249.556930541992	0.251245707273483	0.671371042728424	0.0960800796747208	69.9511108398438	15739
True	False	False	False	False	-2917.80004882813	-638.560180664063	112.023338317871	0.801285207271576	0.960335493087769	1	65.6930694580078	6635
True	False	False	False	False	-2916.78002929688	-1181.17004394531	100.931915283203	0.800370097160339	0.950872540473938	1	69.472526550293	6322
True	False	False	False	False	-2916.40673828125	-1254.79431152344	125.333038330078	0.684211671352386	0.949785888195038	0.471740275621414	76.6017684936523	8656
True	False	False	False	False	-2916.2099609375	-1790.4892578125	115.350761413574	0.428703784942627	0.913555979728699	0.194805935025215	72.9807662963867	7590
True	False	False	False	False	-2909.23583984375	-1757.80224609375	158.607299804688	0.806155741214752	0.963339745998383	1	85.2657318115234	12193
True	False	False	False	False	-2912.37939453125	-1484.33520507813	156.389007568359	0.724425494670868	0.951413810253143	0.564178287982941	83.3829803466797	11757
True	False	False	False	False	-2915.15795898438	-824.338806152344	131.987884521484	0.750850260257721	0.948740661144257	0.653257846832275	66.8739471435547	7958
True	False	False	False	False	-2914.7587890625	-715.349609375	167.480438232422	0.723474025726318	0.95830512046814	0.561533451080322	68.5960235595703	10358
True	False	False	False	False	-2910.64575195313	-1679.69396972656	88.7313537597656	0.795180141925812	0.959884345531464	1	79.625	6370
True	False	False	False	False	-2903.6181640625	-1878.70861816406	244.01123046875	0.578784465789795	0.929728507995605	0.32196244597435	92.8090896606445	20418
True	False	False	False	False	-2888.40087890625	-1826.08178710938	181.899276733398	0.793258726596832	0.964805006980896	1	110.018295288086	18043
True	False	False	False	False	-2901.6806640625	-1705.11364746094	207.409545898438	0.564377546310425	0.893334865570068	0.306777000427246	80.6524047851563	15082
True	False	False	False	False	-2908.04418945313	-1546.65942382813	137.533599853516	0.613808453083038	0.954597949981689	0.362942934036255	73.3467712402344	9095
True	False	False	False	False	-2907.67895507813	-1341.3671875	124.223899841309	0.640673696994781	0.960380494594574	0.399320125579834	79.1160736083984	8861
True	False	False	False	False	-2906.6640625	-1629.89038085938	218.500961303711	0.573542177677155	0.833329558372498	0.316336572170258	84.035530090332	16555
True	False	False	False	False	-2902.5107421875	-1579.11010742188	168.589569091797	0.788660645484924	0.943621337413788	1	87.5263137817383	13304
True	False	False	False	False	-2906.11767578125	-1316.58740234375	155.279876708984	0.693009555339813	0.969187378883362	0.489229440689087	89.2785720825195	12499
True	False	False	False	False	-2906.31811523438	-1283.36389160156	134.206176757813	0.675174176692963	0.952574193477631	0.454945594072342	82.7355346679688	10011
True	False	False	False	False	-2905.69213867188	-1463.05786132813	37.7108268737793	0.712653756141663	0.93917053937912	0.533345997333527	71.9117660522461	2445
True	False	False	False	False	-2900.34008789063	-1441.18786621094	115.350761413574	0.778573036193848	0.956214725971222	0.82945716381073	83.1346130371094	8646
True	False	False	False	False	-2904.50317382813	-1380.01745605469	258.430084228516	0.410779893398285	0.84708446264267	0.1829863935709	88.7038650512695	20668
True	False	False	False	False	-2902.166015625	-1191.6630859375	69.8759460449219	0.807386338710785	0.95444917678833	1	73.6031723022461	4637
True	False	False	False	False	-2904.66088867188	-136.681732177734	196.318130493164	0.693632781505585	0.942285239696503	0.490515530109406	67.1468963623047	11885
True	False	False	False	False	-2901.78393554688	-1213.87707519531	136.424453735352	0.744761407375336	0.954511940479279	0.629374265670776	81.1056900024414	9976
True	False	False	False	False	-2901.68994140625	-1413.150390625	286.158630371094	0.522531926631927	0.911292612552643	0.267005205154419	93.7364349365234	24184
True	False	False	False	False	-2899.9111328125	-1814.29565429688	78.7490768432617	0.537877917289734	0.934736251831055	0.280914455652237	81.408447265625	5780
True	False	False	False	False	-2891.39575195313	-1786.7919921875	133.097030639648	0.816674590110779	0.953242182731628	1	79.8166656494141	9578
True	False	False	False	False	-2895.18798828125	-1734.83923339844	183.008422851563	0.772771716117859	0.948741972446442	0.774948835372925	80.1878814697266	13231
True	False	False	False	False	-2894.56494140625	-1679.16357421875	97.6044921875	0.794247210025787	0.965853691101074	1	81.9659118652344	7213
True	False	False	False	False	-2890.57446289063	-1655.18188476563	187.44499206543	0.705384194850922	0.919062793254852	0.516091406345367	76.8639068603516	12990
True	False	False	False	False	-2892.38525390625	-1132.53369140625	125.333038330078	0.769035220146179	0.956177234649658	0.747732698917389	70.9557495117188	8018
True	False	False	False	False	-2891.87133789063	-622.723999023438	163.043869018555	0.752191781997681	0.950766921043396	0.658897221088409	63.7959175109863	9378
True	False	False	False	False	-2893.66845703125	-458.22607421875	184.117568969727	0.813853800296783	0.965812027454376	1	74.8493957519531	12425
True	False	False	False	False	-2891.17846679688	-197.762786865234	147.515884399414	0.667419075965881	0.920655131340027	0.44136181473732	60.1203002929688	7996
True	False	False	False	False	-2890.77368164063	-861.016235351563	104.259346008301	0.77779358625412	0.948442876338959	0.82083135843277	66.6914901733398	6269
True	False	False	False	False	-2890.20556640625	-109.53604888916	159.716445922852	0.712809860706329	0.954079568386078	0.533730089664459	65.4097213745117	9419
True	False	False	False	False	-2889.80688476563	-1514.24145507813	129.769607543945	0.766421258449554	0.944891631603241	0.730939626693726	96.7606811523438	11321
True	False	False	False	False	-2889.3359375	-1488.54467773438	84.2947845458984	0.780941009521484	0.946899116039276	0.859888970851898	77.25	5871
True	False	False	False	False	-2889.67993164063	-842.908874511719	78.7490768432617	0.729563295841217	0.950505554676056	0.57899397611618	64.7042236328125	4594
True	False	False	False	False	-2888.98583984375	-1764.35192871094	84.2947845458984	0.685940802097321	0.948543608188629	0.475083559751511	70.1052627563477	5328
True	False	False	False	False	-2888.7783203125	-1464.20092773438	42.1473922729492	0.796495378017426	0.95160585641861	1	71.5789489746094	2720
True	False	False	False	False	-2888.861328125	-1293.38659667969	179.680999755859	0.616675138473511	0.938221395015717	0.366594463586807	88.1604919433594	14282
True	False	False	False	False	-2887.26318359375	-1187.19763183594	173.026138305664	0.550057172775269	0.944448888301849	0.292491644620895	73.5320510864258	11471
True	False	False	False	False	-2886.814453125	-1399.06457519531	127.551322937012	0.753320038318634	0.960482001304626	0.663759410381317	96.6173934936523	11111
True	False	False	False	False	-2886.17529296875	-1231.00158691406	158.607299804688	0.678697884082794	0.955035388469696	0.461363196372986	80.3356628417969	11488
True	False	False	False	False	-2885.396484375	-1854.00646972656	42.1473922729492	0.725415170192719	0.933441936969757	0.56696081161499	80.5	3059
True	False	False	False	False	-2883.8056640625	-1582.19567871094	128.660461425781	0.694953978061676	0.954752922058105	0.493263840675354	94.2413787841797	10932
True	False	False	False	False	-2876.63696289063	-1845.724609375	156.389007568359	0.767703473567963	0.935908555984497	0.738981306552887	99.7304992675781	14062
True	False	False	False	False	-2876.59619140625	-1560.49072265625	165.262145996094	0.773095011711121	0.960454761981964	0.777525901794434	92.1342315673828	13728
True	False	False	False	False	-2879.36840820313	-1322.29943847656	217.391815185547	0.691097497940063	0.938660085201263	0.48532423377037	87.3418350219727	17119
True	False	False	False	False	-2878.93798828125	-1155.27062988281	200.754699707031	0.680844485759735	0.943003177642822	0.465353190898895	73.8674011230469	13370
True	False	False	False	False	-2878.39306640625	-1389.60546875	52.1296730041504	0.791674017906189	0.95892596244812	1	82.3404235839844	3870
True	False	False	False	False	-2876.2626953125	-1807.98278808594	75.4216537475586	0.698736667633057	0.959212362766266	0.501303195953369	76.1911773681641	5181
True	False	False	False	False	-2876.05859375	-1478.19140625	92.0587844848633	0.798473179340363	0.946152925491333	1	87.9759063720703	7302
True	False	False	False	False	-2875.91821289063	-808.350463867188	34.3833999633789	0.545307099819183	0.913279712200165	0.28791669011116	60.7741928100586	1884
True	False	False	False	False	-2875.46118164063	-1109.00268554688	90.9496383666992	0.763890326023102	0.955301940441132	0.716026604175568	61.9024391174316	5076
True	False	False	False	False	-2863.3583984375	-1872.90173339844	124.223899841309	0.783444225788116	0.957675635814667	0.904983460903168	78.7053604125977	8815
True	False	False	False	False	-2862.74438476563	-1771.28771972656	117.569046020508	0.713317394256592	0.9549640417099	0.534983396530151	71.5188674926758	7581
True	False	False	False	False	-2871.60473632813	-1670.798828125	160.825576782227	0.657890737056732	0.955980479717255	0.425594240427017	80.0827560424805	11612
True	False	False	False	False	-2867.38525390625	-1521.423828125	109.805053710938	0.795083343982697	0.960752546787262	1	72.4141387939453	7169
True	False	False	False	False	-2872.60791015625	-1248.45776367188	103.150199890137	0.769519209861755	0.957874178886414	0.751023590564728	84.881721496582	7894
True	False	False	False	False	-2871.6005859375	-1437.88977050781	128.660461425781	0.568717122077942	0.90368264913559	0.311261028051376	72.6551742553711	8428
True	False	False	False	False	-2870.19555664063	-898.548156738281	159.716445922852	0.722619116306305	0.941999852657318	0.559182107448578	77.3819427490234	11143
True	False	False	False	False	-2869.58471679688	-519.581604003906	88.7313537597656	0.806145071983337	0.963919818401337	1	63.7625007629395	5101
True	False	False	False	False	-2866.99584960938	-1606.08190917969	157.498153686523	0.789007604122162	0.963604271411896	1	79.8732376098633	11342
True	False	False	False	False	-2865.26953125	-1492.63757324219	90.9496383666992	0.815059661865234	0.964166045188904	1	83.8536605834961	6876
True	False	False	False	False	-2865.93676757813	-136.552505493164	133.097030639648	0.748993158340454	0.942962527275085	0.645689845085144	59.2666664123535	7112
True	False	False	False	False	-2865.31518554688	-1412.02648925781	144.188446044922	0.595309793949127	0.936374187469482	0.340515434741974	76.0923080444336	9892
True	False	False	False	False	-2865.30004882813	-1232.90588378906	104.259346008301	0.754927635192871	0.952394783496857	0.670888781547546	84.8829803466797	7979
True	False	False	False	False	-2865.14404296875	-1068.30078125	96.4953460693359	0.751482903957367	0.947323083877563	0.655898630619049	77.8275833129883	6771
True	False	False	False	False	-2864.92578125	-1738.20825195313	191.881561279297	0.810239434242249	0.953611612319946	1	90.7630081176758	15702
True	False	False	False	False	-2863.89916992188	-1647.51770019531	105.36848449707	0.549099147319794	0.937789916992188	0.291562587022781	72.6105270385742	6898
True	False	False	False	False	-2862.23583984375	-1383.22277832031	135.315322875977	0.799174308776855	0.952686846256256	1	103.049179077148	12572
True	False	False	False	False	-2864.83276367188	-978.030639648438	133.097030639648	0.726596474647522	0.937711536884308	0.570325434207916	61.6749992370605	7401
True	False	False	False	False	-2862.90454101563	-817.570678710938	124.223899841309	0.637934923171997	0.940143048763275	0.395373225212097	67.8571395874023	7600
True	False	False	False	False	-2863.35083007813	-535.577087402344	207.409545898438	0.617308795452118	0.932994961738586	0.36740842461586	71.6149749755859	13392
True	False	False	False	False	-2862.10864257813	-1580.45031738281	119.787330627441	0.80851811170578	0.967362284660339	1	84.5925903320313	9136
True	False	False	False	False	-2859.16967773438	-1552.4111328125	147.515884399414	0.731516420841217	0.954007625579834	0.584881007671356	84.8195495605469	11281
True	False	False	False	False	-2861.53564453125	-628.255493164063	192.990692138672	0.818094491958618	0.96235579252243	1	66.1666641235352	11513
True	False	False	False	False	-2861.96215820313	-607.2841796875	140.861022949219	0.691477596759796	0.922341346740723	0.486095726490021	66.9291305541992	8500
True	False	False	False	False	-2857.41137695313	-286.613159179688	289.486053466797	0.759870648384094	0.962421119213104	0.694506108760834	70.5632171630859	18417
True	False	False	False	False	-2857.27319335938	-1474.01745605469	131.987884521484	0.739435315132141	0.966879963874817	0.61041921377182	86.2941207885742	10269
True	False	False	False	False	-2857.22290039063	-1100.06335449219	147.515884399414	0.696933448314667	0.954574525356293	0.49743863940239	71.0751876831055	9453
True	False	False	False	False	-2856.84985351563	-1791.70812988281	126.442184448242	0.71930193901062	0.954978168010712	0.550270855426788	72.7192993164063	8290
True	False	False	False	False	-2856.46044921875	-495.14794921875	116.459907531738	0.706587970256805	0.936425983905792	0.518866300582886	62.0285720825195	6513
True	False	False	False	False	-2854.92529296875	-116.266609191895	211.846115112305	0.82183825969696	0.965638160705566	1	76.9738235473633	14702
True	False	False	False	False	-2854.24072265625	-1854.2822265625	169.698715209961	0.658331155776978	0.957670211791992	0.426302343606949	84.1176452636719	12870
True	False	False	False	False	-2853.04638671875	-1448.62573242188	98.7136306762695	0.736421585083008	0.956256031990051	0.600361526012421	79.2247161865234	7051
True	False	False	False	False	-2854.23388671875	-575.346008300781	239.574661254883	0.792414486408234	0.956789255142212	1	70.6018524169922	15250
True	False	False	False	False	-2853.18090820313	-1275.72998046875	222.937530517578	0.629273533821106	0.918471038341522	0.383267432451248	77.5771179199219	15593
True	False	False	False	False	-2852.30224609375	-885.987487792969	110.914192199707	0.827440023422241	0.961780726909637	1	63.2999992370605	6330
True	False	False	False	False	-2851.63208007813	-653.170715332031	118.678184509277	0.778608024120331	0.957460463047028	0.829857766628265	61.6728973388672	6599
True	False	False	False	False	-2851.34350585938	-1507.544921875	154.17073059082	0.721209406852722	0.949142277240753	0.555354535579681	86.2805786132813	11993
True	False	False	False	False	-2850.84838867188	-1331.61694335938	242.902084350586	0.326275408267975	0.868680775165558	0.13341811299324	76.6027374267578	16776
True	False	False	False	False	-2844.009765625	-1830.09985351563	181.899276733398	0.684514880180359	0.944912493228912	0.472323328256607	88.1707305908203	14460
True	False	False	False	False	-2843.59204101563	-1742.85168457031	139.751892089844	0.717676758766174	0.94939911365509	0.546022891998291	94.3015899658203	11882
True	False	False	False	False	-2849.365234375	-1634.84045410156	102.041061401367	0.770813465118408	0.955981969833374	0.760143399238586	72.4239120483398	6663
True	False	False	False	False	-2847.93676757813	-1698.10766601563	153.061584472656	0.72611141204834	0.964582681655884	0.568937957286835	82.7971038818359	11426
True	False	False	False	False	-2839.04663085938	-1675.751953125	133.097030639648	0.686436116695404	0.935651957988739	0.476049482822418	77.0416641235352	9245
True	False	False	False	False	-2845.50537109375	-1158.66442871094	179.680999755859	0.758721351623535	0.957054972648621	0.688763201236725	73.043212890625	11833
True	False	False	False	False	-2847.86694335938	-88.096794128418	143.079315185547	0.772836744785309	0.954182624816895	0.775464057922363	61.7751922607422	7969
True	False	False	False	False	-2846.9697265625	-409.959197998047	167.480438232422	0.775803208351135	0.959373652935028	0.800943434238434	67.4238433837891	10181
True	False	False	False	False	-2845.38647460938	-1588.08117675781	151.952453613281	0.641634702682495	0.958776593208313	0.400719165802002	77.1970825195313	10576
True	False	False	False	False	-2841.091796875	-1486.53576660156	79.8582229614258	0.692651450634003	0.952832698822021	0.488493382930756	69.1805572509766	4981
True	False	False	False	False	-2845.25024414063	-1245.47241210938	229.592376708984	0.469597846269608	0.934186577796936	0.223911389708519	74.9323654174805	15511
True	False	False	False	False	-2843.43872070313	-1416.31225585938	146.40673828125	0.691693365573883	0.954041123390198	0.486534744501114	79.2121200561523	10456
True	False	False	False	False	-2842.5234375	-1373.92199707031	158.607299804688	0.767588436603546	0.947191834449768	0.738245189189911	91.902099609375	13142
True	False	False	False	False	-2842.88037109375	-980.846496582031	103.150199890137	0.769519209861755	0.959492325782776	0.751023590564728	63.1827964782715	5876
True	False	False	False	False	-2841.3408203125	-1056.9140625	104.259346008301	0.687331438064575	0.953054904937744	0.477804660797119	68.3829803466797	6428
True	False	False	False	False	-2838.45263671875	-1810.34741210938	105.36848449707	0.455165773630142	0.954611122608185	0.21327368915081	71.6631546020508	6808
True	False	False	False	False	-2835.75952148438	-1466.08911132813	100.931915283203	0.66998165845871	0.96610701084137	0.445771604776382	74.0879135131836	6742
True	False	False	False	False	-2836.64086914063	-1447.49145507813	116.459907531738	0.809028446674347	0.96468061208725	1	87.2095260620117	9157
True	False	False	False	False	-2835.3408203125	-1220.62512207031	97.6044921875	0.737299859523773	0.955981969833374	0.603246867656708	65.9772720336914	5806
True	False	False	False	False	-2835.25952148438	-1083.67956542969	229.592376708984	0.772148787975311	0.953754305839539	0.770094633102417	66.2995147705078	13724
True	False	False	False	False	-2834.90454101563	-144.75666809082	96.4953460693359	0.799865543842316	0.951477408409119	1	77.505744934082	6743
True	False	False	False	False	-2832.736328125	-1793.87756347656	96.4953460693359	0.799865543842316	0.943129003047943	1	76.781608581543	6680
True	False	False	False	False	-2830.94018554688	-1759.25537109375	159.716445922852	0.595756769180298	0.947336614131927	0.341035664081573	84.6597213745117	12191
True	False	False	False	False	-2828.23413085938	-1654.31176757813	85.4039306640625	0.694966316223145	0.956703662872314	0.493289619684219	77.3246765136719	5954
True	False	False	False	False	-2832.64111328125	-1545.48071289063	177.462707519531	0.773910939693451	0.970778703689575	0.784220159053802	85.9312515258789	13749
True	False	False	False	False	-2831.7412109375	-1523.98266601563	133.097030639648	0.786073088645935	0.96743381023407	1	81.533332824707	9784
True	False	False	False	False	-2832.51953125	-664.633605957031	87.6222152709961	0.811767578125	0.950505554676056	1	60.3670883178711	4769
True	False	False	False	False	-2830.18115234375	-841.648498535156	148.625015258789	0.755418717861176	0.952883720397949	0.673116326332092	63.4029846191406	8496
True	False	False	False	False	-2830.07299804688	-676.85986328125	55.4570960998535	0.807211220264435	0.954331636428833	1	58.2999992370605	2915
True	False	False	False	False	-2827.98046875	-1734.51928710938	120.896469116211	0.816004395484924	0.961469709873199	1	86.8073425292969	9462
True	False	False	False	False	-2827.9033203125	-969.418334960938	136.424453735352	0.547921359539032	0.95351630449295	0.290424883365631	64.4552841186523	7928
True	False	False	False	False	-2827.5517578125	-160.869720458984	95.3862075805664	0.776196181774139	0.956003665924072	0.804659724235535	76.1744155883789	6551
True	False	False	False	False	-2823.30615234375	-1886.80895996094	80.9673614501953	0.715799152851105	0.94804573059082	0.541206359863281	81.9041061401367	5979
True	False	False	False	False	-2826.57861328125	-938.214721679688	192.990692138672	0.485455811023712	0.882990777492523	0.236109733581543	65.3505783081055	11371
True	False	False	False	False	-2826.10595703125	-1871.85083007813	161.934722900391	0.584172606468201	0.929246127605438	0.327871143817902	85.2123260498047	12441
True	False	False	False	False	-2823.0341796875	-1699.21228027344	188.554138183594	0.814507126808167	0.970917165279388	1	88.5411758422852	15052
True	False	False	False	False	-2823.177734375	-1504.61877441406	61.0028076171875	0.760719418525696	0.953545272350311	0.698856711387634	64.0545425415039	3523
True	False	False	False	False	-2823.8896484375	-611.996154785156	135.315322875977	0.73089987039566	0.967479050159454	0.583006620407104	69.7868881225586	8514
True	False	False	False	False	-2823.57934570313	-64.8502731323242	105.36848449707	0.820584774017334	0.964942038059235	1	63.8105278015137	6062
True	False	False	False	False	-2822.97094726563	-632.91455078125	140.861022949219	0.831927359104156	0.964554309844971	1	71.4724426269531	9077
True	False	False	False	False	-2822.93334960938	-515.535522460938	173.026138305664	0.801492035388947	0.9444260597229	1	72.9166641235352	11375
True	False	False	False	False	-2822.65649414063	-1636.84838867188	51.0205307006836	0.672707319259644	0.943996608257294	0.450546443462372	77.3043441772461	3556
True	False	False	False	False	-2818.64672851563	-1569.67053222656	116.459907531738	0.71459025144577	0.963870942592621	0.538155138492584	71	7455
True	False	False	False	False	-2821.39282226563	-1393.96508789063	179.680999755859	0.728291630744934	0.953852653503418	0.57523912191391	79.5061721801758	12880
True	False	False	False	False	-2821.17724609375	-814.168640136719	104.259346008301	0.837473332881927	0.964395225048065	1	68.6063842773438	6449
True	False	False	False	False	-2821.107421875	-1427.47021484375	131.987884521484	0.664014279842377	0.941621243953705	0.435616761445999	74.7899169921875	8900
True	False	False	False	False	-2818.41674804688	-1042.73999023438	289.486053466797	0.408558219671249	0.827892541885376	0.18155725300312	79.6590042114258	20791
True	False	False	False	False	-2820.83764648438	-538.518798828125	143.079315185547	0.716774523258209	0.957750976085663	0.543696463108063	63.0077514648438	8128
True	False	False	False	False	-2820.828125	-998.990539550781	92.0587844848633	0.798473179340363	0.957044959068298	1	62.1084327697754	5155
True	False	False	False	False	-2818.61743164063	-757.453063964844	82.0765075683594	0.825832903385162	0.957493424415588	1	75.2702713012695	5570
True	False	False	False	False	-2818.52465820313	-389.769744873047	96.4953460693359	0.836953818798065	0.956322252750397	1	79.1724166870117	6888
True	False	False	False	False	-2818.0302734375	-261.724182128906	160.825576782227	0.563391804695129	0.90529328584671	0.305768877267838	56.4689636230469	8188
True	False	False	False	False	-2816.66528320313	-1839.13598632813	202.97297668457	0.608884036540985	0.91742205619812	0.356785327196121	88.393440246582	16176
True	False	False	False	False	-2816.96704101563	-1772.126953125	74.3125076293945	0.814957976341248	0.956435859203339	1	78.3283615112305	5248
True	False	False	False	False	-2814.93383789063	-1643.90966796875	22.1828384399414	0.755204319953918	0.946847438812256	0.672140836715698	70.9499969482422	1419
True	False	False	False	False	-2816.19775390625	-1299.00231933594	270.630645751953	0.343884617090225	0.738379240036011	0.14300848543644	76.6352462768555	18699
True	False	False	False	False	-2815.15747070313	-742.730407714844	82.0765075683594	0.771052539348602	0.957111597061157	0.761882483959198	60.1891899108887	4454
True	False	False	False	False	-2814.7392578125	-183.765289306641	122.005615234375	0.6835116147995	0.943763375282288	0.470399111509323	54.2999992370605	5973
True	False	False	False	False	-2811.79028320313	-1796.13061523438	88.7313537597656	0.559603035449982	0.926413655281067	0.30192893743515	70.75	5660
True	False	False	False	False	-2811.22998046875	-1669.03442382813	146.40673828125	0.618217408657074	0.93984442949295	0.368579924106598	77.0227279663086	10167
True	False	False	False	False	-2811.9013671875	-1464.36547851563	116.459907531738	0.81883841753006	0.962896168231964	1	74.9809494018555	7873
True	False	False	False	False	-2811.68603515625	-1014.44934082031	105.36848449707	0.753684103488922	0.967985987663269	0.665352880954742	69.5052642822266	6603
True	False	False	False	False	-2813.19409179688	-790.52294921875	129.769607543945	0.525988399982452	0.946900904178619	0.270075678825378	62.290599822998	7288
True	False	False	False	False	-2810.71484375	-1150.29052734375	190.772415161133	0.665943384170532	0.932778835296631	0.43885612487793	67.0988388061523	11541
True	False	False	False	False	-2809.93505859375	-1608.640625	179.680999755859	0.741847574710846	0.957535147666931	0.618805468082428	87.956787109375	14249
True	False	False	False	False	-2809.52465820313	-1757.38000488281	70.9850845336914	0.807637214660645	0.95479941368103	1	77.765625	4977
True	False	False	False	False	-2809.37719726563	-1491.5576171875	130.878753662109	0.76100093126297	0.959360659122467	0.700321018695831	71.6355895996094	8453
True	False	False	False	False	-2808.720703125	-856.405883789063	139.751892089844	0.774550676345825	0.948827087879181	0.789673984050751	71.7301559448242	9038
True	False	False	False	False	-2808.4248046875	-575.68310546875	184.117568969727	0.787859082221985	0.956768572330475	1	75.4277114868164	12521
True	False	False	False	False	-2807.96923828125	-425.479125976563	125.333038330078	0.578215479850769	0.951294004917145	0.321346044540405	56.168140411377	6347
True	False	False	False	False	-2807.06323242188	-371.419006347656	208.518692016602	0.524515509605408	0.849761605262756	0.268762975931168	67.1914901733398	12632
True	False	False	False	False	-2805.96337890625	-1272.10485839844	226.264953613281	0.536691009998322	0.895729780197144	0.279812544584274	73.470588684082	14988
True	False	False	False	False	-2805.79125976563	-965.486206054688	164.153015136719	0.592175006866455	0.911576867103577	0.336895346641541	68.3310775756836	10113
True	False	False	False	False	-2799.44775390625	-1847.75378417969	106.477630615234	0.698564171791077	0.944324016571045	0.500930964946747	80.7291641235352	7750
True	False	False	False	False	-2804.90283203125	-1629.95141601563	100.931915283203	0.786033868789673	0.951314508914948	1	79.8022003173828	7262
True	False	False	False	False	-2803.193359375	-1529.90295410156	147.515884399414	0.757547676563263	0.942130267620087	0.683063745498657	73.7067642211914	9803
True	False	False	False	False	-2804.55419921875	-1373.72595214844	103.150199890137	0.708034455776215	0.913511037826538	0.522242486476898	71.7957000732422	6677
True	False	False	False	False	-2804.52978515625	-1359.74145507813	105.36848449707	0.639293849468231	0.904372155666351	0.397324234247208	72.3368453979492	6872
True	False	False	False	False	-2801.35180664063	-1324.49279785156	120.896469116211	0.325497597455978	0.826697885990143	0.133002445101738	69.4220199584961	7567
True	False	False	False	False	-2804.44384765625	-765.646606445313	88.7313537597656	0.806145071983337	0.96034836769104	1	66.8625030517578	5349
True	False	False	False	False	-2804.18359375	-1229.11047363281	149.734161376953	0.700455188751221	0.949362099170685	0.505042791366577	68.325927734375	9224
True	False	False	False	False	-2802.52978515625	-1130.28637695313	83.1856460571289	0.836992800235748	0.962030291557312	1	72.4933319091797	5437
True	False	False	False	False	-2798.7568359375	-909.28125	139.751892089844	0.73591810464859	0.961888611316681	0.598723590373993	77.2380981445313	9732
True	False	False	False	False	-2799.55200195313	-608.062133789063	175.244430541992	0.489337772130966	0.810141146183014	0.239182516932487	61.9113922119141	9782
True	False	False	False	False	-2802.056640625	-86.9194259643555	85.4039306640625	0.830078601837158	0.960834741592407	1	72.0909118652344	5551
True	False	False	False	False	-2798.90307617188	-880.901611328125	141.970169067383	0.729068458080292	0.957224071025848	0.577525734901428	66.8046875	8551
True	False	False	False	False	-2798.09301757813	-987.4384765625	117.569046020508	0.676157176494598	0.951301991939545	0.456719785928726	63.5566024780273	6737
True	False	False	False	False	-2797.51000976563	-1440.48486328125	157.498153686523	0.781017482280731	0.950189054012299	0.861013054847717	79.1267623901367	11236
True	False	False	False	False	-2797.22924804688	-1869.87109375	67.6576614379883	0.680754125118256	0.930926561355591	0.465183943510056	72.1803283691406	4403
True	False	False	False	False	-2795.66845703125	-1809.96154785156	125.333038330078	0.653138935565948	0.951731622219086	0.418074816465378	80.6548690795898	9114
True	False	False	False	False	-2796.7451171875	-1742.15576171875	103.150199890137	0.72525691986084	0.944584131240845	0.566513538360596	70.1397857666016	6523
True	False	False	False	False	-2796.66333007813	-1102.11511230469	260.648345947266	0.470138907432556	0.869272828102112	0.22431854903698	84.4978713989258	19857
True	False	False	False	False	-2796.25170898438	-1580.66479492188	133.097030639648	0.683501660823822	0.953894257545471	0.47038009762764	75.1750030517578	9021
True	False	False	False	False	-2796.16040039063	-1558.14318847656	75.4216537475586	0.579963624477386	0.928956151008606	0.323244392871857	63.485294342041	4317
True	False	False	False	False	-2796.05834960938	-726.190185546875	98.7136306762695	0.736421585083008	0.957874178886414	0.600361526012421	58.5505599975586	5211
True	False	False	False	False	-2796.02783203125	-698.234252929688	184.117568969727	0.699031293392181	0.938932359218597	0.501940369606018	65.1807250976563	10820
True	False	False	False	False	-2795.0078125	-1414.49951171875	209.627822875977	0.772283971309662	0.953925251960754	0.771135985851288	92.0634918212891	17400
True	False	False	False	False	-2794.90258789063	-536.915222167969	137.533599853516	0.799695909023285	0.966258406639099	1	74.9838714599609	9298
True	False	False	False	False	-2793.49926757813	-1761.54736328125	61.0028076171875	0.804323971271515	0.949190139770508	1	75.5090942382813	4153
True	False	False	False	False	-2793.23583984375	-1693.14904785156	98.7136306762695	0.714771866798401	0.952394783496857	0.538611173629761	72.4382019042969	6447
True	False	False	False	False	-2792.98461914063	-344.762969970703	87.6222152709961	0.616078436374664	0.916184723377228	0.365830212831497	56.974681854248	4501
True	False	False	False	False	-2791.49584960938	-1646.56848144531	140.861022949219	0.691477596759796	0.923146188259125	0.486095726490021	72.8818893432617	9256
True	False	False	False	False	-2792.45532226563	-837.239379882813	114.241622924805	0.700978994369507	0.953850090503693	0.506193876266479	67.2621383666992	6928
True	False	False	False	False	-2791.81323242188	-164.032165527344	122.005615234375	0.800438165664673	0.967822372913361	1	68.5909118652344	7545
True	False	False	False	False	-2791.47973632813	-1059.96984863281	75.4216537475586	0.708534777164459	0.95166403055191	0.523421168327332	57.8676452636719	3935
True	False	False	False	False	-2791.43896484375	-1785.08276367188	74.3125076293945	0.547545254230499	0.915882408618927	0.290062576532364	71.1492538452148	4767
True	False	False	False	False	-2788.53149414063	-909.648315429688	21.0736961364746	0.717444062232971	0.938502132892609	0.54542076587677	63.0526313781738	1198
True	False	False	False	False	-2790.080078125	-758.347534179688	93.1679229736328	0.808093369007111	0.968959093093872	1	65.3452377319336	5489
True	False	False	False	False	-2789.34130859375	-809.280517578125	151.952453613281	0.564734816551208	0.917941451072693	0.307143330574036	64.1897811889648	8794
True	False	False	False	False	-2788.60473632813	-244.890747070313	122.005615234375	0.463213503360748	0.882790148258209	0.219153270125389	54.0636367797852	5947
True	False	False	False	False	-2788.92944335938	-90.6448974609375	165.262145996094	0.627443730831146	0.935076534748077	0.380779564380646	74.6174468994141	11118
True	False	False	False	False	-2783.857421875	-1709.76196289063	104.259346008301	0.745750606060028	0.967985987663269	0.63308048248291	70.7234039306641	6648
True	False	False	False	False	-2786.232421875	-1516.44494628906	123.114753723145	0.727117598056793	0.956162750720978	0.57182514667511	72.9729766845703	8100
True	False	False	False	False	-2783.31762695313	-1485.24243164063	118.678184509277	0.810604751110077	0.967167854309082	1	82.3084106445313	8807
True	False	False	False	False	-2786.06201171875	-1083.84423828125	123.114753723145	0.746964454650879	0.966992378234863	0.637715458869934	73.5855865478516	8168
True	False	False	False	False	-2785.9775390625	-1331.13403320313	108.695907592773	0.685513734817505	0.927872717380524	0.474253714084625	73.3163299560547	7185
True	False	False	False	False	-2784.546875	-1028.44860839844	69.8759460449219	0.561285316944122	0.926817834377289	0.303627133369446	54.2698402404785	3419
True	False	False	False	False	-2785.9248046875	-555.256408691406	134.206176757813	0.598958253860474	0.904470324516296	0.34479159116745	80.7933883666992	9776
True	False	False	False	False	-2782.7392578125	-1770.90283203125	70.9850845336914	0.790355026721954	0.948536276817322	1	74.46875	4766
True	False	False	False	False	-2780.57470703125	-1596.98510742188	125.333038330078	0.769035220146179	0.960328042507172	0.747732698917389	73.3539810180664	8289
True	False	False	False	False	-2782.4345703125	-266.887908935547	112.023338317871	0.644262969493866	0.933225810527802	0.404584050178528	58.6336631774902	5922
True	False	False	False	False	-2781.90161132813	-936.968444824219	133.097030639648	0.66959422826767	0.951183378696442	0.445100098848343	67.1416702270508	8057
True	False	False	False	False	-2781.2861328125	-671.05029296875	157.498153686523	0.754633009433746	0.952420055866241	0.669563829898834	68.7323913574219	9760
True	False	False	False	False	-2779.49633789063	-1828.33813476563	82.0765075683594	0.735541641712189	0.947773933410645	0.597506582736969	81.1756744384766	6007
True	False	False	False	False	-2780.1337890625	-1619.95568847656	47.6931037902832	0.682282447814941	0.925288140773773	0.46806126832962	66.1627883911133	2845
True	False	False	False	False	-2779.79565429688	-831.703308105469	95.3862075805664	0.766198992729187	0.964395225048065	0.729580998420715	70.5930252075195	6071
True	False	False	False	False	-2773.29809570313	-1884.31115722656	149.734161376953	0.750112891197205	0.968680799007416	0.650220811367035	85.0444412231445	11481
True	False	False	False	False	-2776.30517578125	-1543.49987792969	115.350761413574	0.552688956260681	0.930920779705048	0.295060455799103	66.9807662963867	6966
True	False	False	False	False	-2775.3095703125	-1008.97229003906	130.878753662109	0.803063333034515	0.961795568466187	1	66.1186447143555	7802
True	False	False	False	False	-2778.060546875	-883.966674804688	89.8404998779297	0.754574596881866	0.952873766422272	0.669301986694336	59.2345695495605	4798
True	False	False	False	False	-2775.01220703125	-852.632019042969	112.023338317871	0.811145603656769	0.95690381526947	1	61.5445556640625	6216
True	False	False	False	False	-2776.9990234375	-334.022094726563	155.279876708984	0.81768673658371	0.958043396472931	1	63.6214294433594	8907
True	False	False	False	False	-2776.916015625	-786.382263183594	120.896469116211	0.793161451816559	0.949504971504211	1	57.9541282653809	6317
True	False	False	False	False	-2775.58935546875	-514.608032226563	112.023338317871	0.835714399814606	0.957874178886414	1	62.277229309082	6290
True	False	False	False	False	-2776.28173828125	-288.227630615234	127.551322937012	0.761736512184143	0.969299852848053	0.704199910163879	57.5391311645508	6617
True	False	False	False	False	-2775.42529296875	-420.932708740234	136.424453735352	0.827717363834381	0.963469326496124	1	61.2439041137695	7533
True	False	False	False	False	-2774.84692382813	-135.064834594727	149.734161376953	0.684073209762573	0.954063892364502	0.471474379301071	55.1555557250977	7446
True	False	False	False	False	-2773.85498046875	-1446.40441894531	147.515884399414	0.749781250953674	0.950994849205017	0.648868799209595	85.1954879760742	11331
True	False	False	False	False	-2773.49047851563	-535.616394042969	88.7313537597656	0.83357036113739	0.961495399475098	1	57.4874992370605	4599
True	False	False	False	False	-2772.65185546875	-1683.47021484375	134.206176757813	0.870289325714111	0.969517827033997	1	83.6033020019531	10116
True	False	False	False	False	-2772.02416992188	-1651.77453613281	36.6016845703125	0.691693365573883	0.945388197898865	0.486534744501114	67.3333358764648	2222
True	False	False	False	False	-2771.52172851563	-1464.1103515625	46.5839614868164	0.786822140216827	0.950805008411407	1	71.7857131958008	3015
True	False	False	False	False	-2770.56518554688	-1813.06506347656	161.934722900391	0.429536998271942	0.894020736217499	0.195368349552155	84.9452056884766	12402
True	False	False	False	False	-2766.62182617188	-1381.21948242188	127.551322937012	0.582728981971741	0.934371411800385	0.326275199651718	65.4434814453125	7526
True	False	False	False	False	-2770.52172851563	-1353.40502929688	173.026138305664	0.801492035388947	0.966805398464203	1	83.6858978271484	13055
True	False	False	False	False	-2766.95385742188	-1130.39416503906	260.648345947266	0.599520981311798	0.903031289577484	0.345457255840302	76.9574432373047	18085
True	False	False	False	False	-2770.40795898438	-1068.07763671875	154.17073059082	0.590568065643311	0.90991085767746	0.335058569908142	69.4316558837891	9651
True	False	False	False	False	-2769.15747070313	-948.160949707031	43.256534576416	0.698659062385559	0.949512124061584	0.501135647296906	60.9487190246582	2377
True	False	False	False	False	-2766.49145507813	-1412.33923339844	150.843307495117	0.666771829128265	0.942729115486145	0.44025981426239	63.8529396057129	8684
True	False	False	False	False	-2765.6689453125	-578.868286132813	113.132476806641	0.705394387245178	0.944243609905243	0.516114771366119	62	6324
True	False	False	False	False	-2764.11499023438	-1614.22705078125	125.333038330078	0.769035220146179	0.961795568466187	0.747732698917389	79.1858444213867	8948
True	False	False	False	False	-2764.96997070313	-994.573852539063	70.9850845336914	0.657634496688843	0.942461550235748	0.425183236598969	58.671875	3755
True	False	False	False	False	-2764.70874023438	-1572.32885742188	201.863830566406	0.409102082252502	0.895919144153595	0.181906402111053	76.7637329101563	13971
True	False	False	False	False	-2764.22802734375	-807.875427246094	87.6222152709961	0.694826781749725	0.948513209819794	0.492997974157333	63.4430389404297	5012
True	False	False	False	False	-2763.92626953125	-171.845794677734	199.645553588867	0.603659629821777	0.916395127773285	0.350405097007751	80.8944473266602	14561
True	False	False	False	False	-2763.67651367188	-1735.26928710938	251.77522277832	0.729628443717957	0.95060271024704	0.579187989234924	127.969161987305	29049
True	False	False	False	False	-2762.97924804688	-1641.44616699219	32.1651153564453	0.670478940010071	0.945348680019379	0.446636199951172	69.5517272949219	2017
True	False	False	False	False	-2763.35205078125	-1304.85424804688	117.569046020508	0.676157176494598	0.955320537090302	0.456719785928726	72.5943374633789	7695
True	False	False	False	False	-2763.37451171875	-643.9013671875	143.079315185547	0.345205128192902	0.828084170818329	0.143741920590401	63.038761138916	8132
True	False	False	False	False	-2763.44921875	-621.77490234375	93.1679229736328	0.703786194324493	0.952050924301147	0.51245528459549	63.6071434020996	5343
True	False	False	False	False	-2763.29907226563	-964.303466796875	119.787330627441	0.764188587665558	0.945578038692474	0.717723667621613	63.6481475830078	6874
True	False	False	False	False	-2762.92431640625	-1528.146484375	107.586769104004	0.612037599086761	0.950981438159943	0.360712110996246	66.6701049804688	6467
True	False	False	False	False	-2756.57983398438	-1875.08959960938	115.350761413574	0.778573036193848	0.965185582637787	0.82945716381073	78.6538467407227	8180
True	False	False	False	False	-2761.70434570313	-1768.04809570313	75.4216537475586	0.769968271255493	0.944258153438568	0.754133403301239	71.779411315918	4881
True	False	False	False	False	-2762.1865234375	-923.904968261719	176.353576660156	0.836606621742249	0.973928332328796	1	72.3647766113281	11506
True	False	False	False	False	-2761.64526367188	-1701.52526855469	97.6044921875	0.608575522899628	0.954345107078552	0.356404304504395	70.1818161010742	6176
True	False	False	False	False	-2761.08618164063	-1832.06176757813	76.5307922363281	0.634376108646393	0.921540379524231	0.39033168554306	78	5382
True	False	False	False	False	-2756.83642578125	-1661.22326660156	116.459907531738	0.613265097141266	0.925605714321136	0.362256407737732	73.8190460205078	7751
True	False	False	False	False	-2759.97412109375	-1477.38159179688	117.569046020508	0.784229159355164	0.949084520339966	0.925705969333649	81.9905624389648	8691
True	False	False	False	False	-2759.8642578125	-875.984375	61.0028076171875	0.804323971271515	0.959577143192291	1	56.3636360168457	3100
True	False	False	False	False	-2760.43408203125	-453.287170410156	145.297592163086	0.72051614522934	0.947091102600098	0.553494393825531	65.6412200927734	8599
True	False	False	False	False	-2759.818359375	-608.902893066406	85.4039306640625	0.610880792140961	0.931597888469696	0.359264969825745	60	4620
True	False	False	False	False	-2758.87158203125	-1452.70825195313	83.1856460571289	0.362770766019821	0.923769176006317	0.15369725227356	65.8000030517578	4935
True	False	False	False	False	-2757.61791992188	-1268.71728515625	135.315322875977	0.712555587291718	0.955324351787567	0.533104717731476	78.7213134765625	9604
True	False	False	False	False	-2757.35522460938	-709.780822753906	145.297592163086	0.689279675483704	0.95706182718277	0.481666713953018	63.2061080932617	8280
True	False	False	False	False	-2758.19921875	-384.135894775391	177.462707519531	0.76659494638443	0.96076774597168	0.732008516788483	66.15625	10585
True	False	False	False	False	-2757.3310546875	-100.403129577637	147.515884399414	0.742133617401123	0.960869550704956	0.619820952415466	65.2406005859375	8677
True	False	False	False	False	-2756.2236328125	-679.224365234375	138.64274597168	0.466273427009583	0.862009227275848	0.221423208713531	62.7360000610352	7842
True	False	False	False	False	-2755.8984375	-1169.03015136719	66.5485153198242	0.604608774185181	0.956037282943726	0.351552903652191	62.6333351135254	3758
True	False	False	False	False	-2753.47900390625	-1102.33898925781	169.698715209961	0.672838628292084	0.945704340934753	0.450778692960739	62.6078414916992	9579
True	False	False	False	False	-2754.88647460938	-1055.75073242188	107.586769104004	0.812705516815186	0.957610249519348	1	68.1752548217773	6613
True	False	False	False	False	-2752.85302734375	-852.032775878906	128.660461425781	0.484169036149979	0.91578072309494	0.235098913311958	61.6034469604492	7146
True	False	False	False	False	-2754.5927734375	-411.676239013672	156.389007568359	0.691285490989685	0.953570008277893	0.485705524682999	68.1276626586914	9606
True	False	False	False	False	-2753.8701171875	-729.326843261719	157.498153686523	0.673951745033264	0.946102201938629	0.45275616645813	69.8802795410156	9923
True	False	False	False	False	-2752.41015625	-1496.95446777344	85.4039306640625	0.618398129940033	0.944423854351044	0.36881360411644	61.1948051452637	4712
True	False	False	False	False	-2752.27416992188	-1287.66125488281	99.8227767944336	0.744696021080017	0.955585777759552	0.629131495952606	65.5999984741211	5904
True	False	False	False	False	-2748.9658203125	-1637.68774414063	116.459907531738	0.600631594657898	0.945979654788971	0.346776038408279	80.8666687011719	8491
True	False	False	False	False	-2749.22045898438	-1545.53356933594	102.041061401367	0.488917171955109	0.901838183403015	0.238847866654396	70.4782638549805	6484
True	False	False	False	False	-2748.91235351563	-1387.59924316406	120.896469116211	0.771264374256134	0.95954817533493	0.76343834400177	70.7431182861328	7711
True	False	False	False	False	-2747.48510742188	-1206.05065917969	300.577453613281	0.440347075462341	0.859605312347412	0.202774733304977	87.7712173461914	23786
True	False	False	False	False	-2748.712890625	-545.916320800781	199.645553588867	0.791574835777283	0.951510429382324	1	70.8388900756836	12751
True	False	False	False	False	-2748.81201171875	-288.806610107422	176.353576660156	0.76180374622345	0.950537085533142	0.704558432102203	63.7169799804688	10131
True	False	False	False	False	-2748.27465820313	-1037.23071289063	83.1856460571289	0.770665466785431	0.935523092746735	0.759075462818146	59.4266662597656	4457
True	False	False	False	False	-2747.82983398438	-807.854431152344	120.896469116211	0.414923399686813	0.887513816356659	0.185672491788864	66.8990859985352	7292
True	False	False	False	False	-2746.9541015625	-1559.28588867188	94.2770690917969	0.767170608043671	0.968243718147278	0.735596120357513	76.5882339477539	6510
True	False	False	False	False	-2745.0595703125	-1181.07067871094	85.4039306640625	0.576443493366241	0.926080048084259	0.319435507059097	65.7922058105469	5066
True	False	False	False	False	-2746.91821289063	-1011.0478515625	90.9496383666992	0.699367880821228	0.957231283187866	0.502670288085938	57.1463432312012	4686
True	False	False	False	False	-2745.68090820313	-979.145629882813	115.350761413574	0.601119041442871	0.922817051410675	0.347356885671616	59.2596168518066	6163
True	False	False	False	False	-2744.49877929688	-1825.58898925781	113.132476806641	0.57502019405365	0.948876798152924	0.317910760641098	76.6470565795898	7818
True	False	False	False	False	-2743.36572265625	-1247.72143554688	159.716445922852	0.532683968544006	0.884899079799652	0.276125490665436	63.0277786254883	9076
True	False	False	False	False	-2744.01611328125	-657.511474609375	89.8404998779297	0.712417364120483	0.936320126056671	0.532765328884125	57.7654304504395	4679
True	False	False	False	False	-2743.2685546875	-752.439636230469	200.754699707031	0.697305500507355	0.960593163967133	0.498231053352356	65.9226531982422	11932
True	False	False	False	False	-2741.17358398438	-1744.7890625	190.772415161133	0.696709215641022	0.937926173210144	0.496962159872055	118.895347595215	20450
True	False	False	False	False	-2741.8466796875	-1078.36804199219	75.4216537475586	0.645474910736084	0.944697976112366	0.406385600566864	59.3823547363281	4038
True	False	False	False	False	-2741.8818359375	-312.084899902344	204.082122802734	0.745316803455353	0.960061550140381	0.631447553634644	70.9728240966797	13059
True	False	False	False	False	-2740.65966796875	-1693.15270996094	114.241622924805	0.793618381023407	0.954664885997772	1	82.0291290283203	8449
True	False	False	False	False	-2738.95776367188	-1624.92810058594	131.987884521484	0.788231670856476	0.953871011734009	1	79.1428604125977	9418
True	False	False	False	False	-2739.17407226563	-1140.19519042969	143.079315185547	0.737918853759766	0.964974105358124	0.605302631855011	63.2790679931641	8163
True	False	False	False	False	-2740.34716796875	-871.80712890625	41.0382537841797	0.814018249511719	0.959428310394287	1	53.2702713012695	1971
True	False	False	False	False	-2738.17065429688	-1591.98999023438	198.536407470703	0.64904373884201	0.941270351409912	0.411763846874237	85.882682800293	15373
True	False	False	False	False	-2737.2197265625	-1855.1533203125	205.191253662109	0.57734888792038	0.916387796401978	0.320410013198853	84.345947265625	15604
True	False	False	False	False	-2736.142578125	-1050.19946289063	79.8582229614258	0.803513050079346	0.952956557273865	1	65.8472213745117	4741
True	False	False	False	False	-2737.75463867188	-892.322998046875	80.9673614501953	0.680048704147339	0.941036343574524	0.463866710662842	55.7260284423828	4068
True	False	False	False	False	-2736.98950195313	-476.411346435547	158.607299804688	0.724610865116119	0.944809019565582	0.564696907997131	60.9510498046875	8716
True	False	False	False	False	-2737.57543945313	-429.487945556641	95.3862075805664	0.801153242588043	0.967737257480621	1	58.3488388061523	5018
True	False	False	False	False	-2735.61181640625	-1406.13879394531	127.551322937012	0.81371933221817	0.964657068252563	1	65.5391311645508	7537
True	False	False	False	False	-2732.1142578125	-1804.41711425781	107.586769104004	0.779021024703979	0.953055143356323	0.834679305553436	76.7319564819336	7443
True	False	False	False	False	-2733.64404296875	-1712.33166503906	93.1679229736328	0.772283971309662	0.949771702289581	0.771135985851288	85.3571395874023	7170
True	False	False	False	False	-2734.84521484375	-448.567077636719	139.751892089844	0.774550676345825	0.940028250217438	0.789673984050751	62.301586151123	7850
True	False	False	False	False	-2734.48974609375	-1673.98522949219	116.459907531738	0.71459025144577	0.956177234649658	0.538155138492584	77.1523818969727	8101
True	False	False	False	False	-2733.28051757813	-1520.73693847656	174.135284423828	0.641526877880096	0.93757039308548	0.40056186914444	76.643310546875	12033
True	False	False	False	False	-2734.27685546875	-939.385070800781	119.787330627441	0.423233568668365	0.881331384181976	0.19114276766777	58.25	6291
True	False	False	False	False	-2733.91284179688	-818.260192871094	99.8227767944336	0.500075221061707	0.930752873420715	0.247870191931725	61.5666656494141	5541
True	False	False	False	False	-2733.60717773438	-720.84130859375	119.787330627441	0.688914835453033	0.946451187133789	0.4809390604496	66.8611145019531	7221
True	False	False	False	False	-2731.54907226563	-1776.07666015625	87.6222152709961	0.851639091968536	0.971599817276001	1	67.417724609375	5326
True	False	False	False	False	-2730.56030273438	-1472.54943847656	123.114753723145	0.575929820537567	0.926026999950409	0.318884253501892	64.3693695068359	7145
True	False	False	False	False	-2726.99975585938	-1086.03723144531	126.442184448242	0.775840818881989	0.956785082817078	0.801295220851898	71.4298248291016	8143
True	False	False	False	False	-2728.78051757813	-964.807250976563	94.2770690917969	0.694646954536438	0.946487665176392	0.492622494697571	60.4588241577148	5139
True	False	False	False	False	-2727.23266601563	-772.925231933594	185.226699829102	0.703242301940918	0.937385320663452	0.511229753494263	60.6526947021484	10129
True	False	False	False	False	-2728.73583984375	-94.3225631713867	199.645553588867	0.757985770702362	0.959278523921967	0.685172200202942	63.7611122131348	11477
True	False	False	False	False	-2726.78759765625	-1445.421875	114.241622924805	0.749501168727875	0.960495412349701	0.647733688354492	63.5728149414063	6548
True	False	False	False	False	-2726.73510742188	-693.073059082031	115.350761413574	0.699858546257019	0.951440989971161	0.503738164901733	67.4807662963867	7018
True	False	False	False	False	-2726.19067382813	-596.585632324219	138.64274597168	0.818826138973236	0.959042251110077	1	61.8800010681152	7735
True	False	False	False	False	-2725.37109375	-63.2045860290527	150.843307495117	0.722747147083282	0.945313274860382	0.559532701969147	60.4338226318359	8219
True	False	False	False	False	-2725.29028320313	-1881.3154296875	114.241622924805	0.827207922935486	0.958498001098633	1	80.019416809082	8242
True	False	False	False	False	-2724.99877929688	-1567.25720214844	117.569046020508	0.793545544147491	0.963646411895752	1	72	7632
True	False	False	False	False	-2722.99951171875	-1820.26672363281	76.5307922363281	0.809509754180908	0.951765775680542	1	81.840576171875	5647
True	False	False	False	False	-2723.04760742188	-1608.576171875	110.914192199707	0.852887690067291	0.970772683620453	1	76.7300033569336	7673
True	False	False	False	False	-2721.884765625	-1836.04504394531	83.1856460571289	0.721511900424957	0.967214345932007	0.556170701980591	75.8266677856445	5687
True	False	False	False	False	-2717.13916015625	-1724.97680664063	133.097030639648	0.620091497898102	0.956084966659546	0.37101286649704	75.0166702270508	9002
True	False	False	False	False	-2720.62548828125	-1342.6279296875	112.023338317871	0.861416518688202	0.966806530952454	1	69.2475280761719	6994
True	False	False	False	False	-2720.45751953125	-1652.8671875	119.787330627441	0.75546407699585	0.945889592170715	0.673323512077332	70.0370407104492	7564
True	False	False	False	False	-2717.60913085938	-1214.77905273438	112.023338317871	0.811145603656769	0.967789649963379	1	62.6633682250977	6329
True	False	False	False	False	-2719.43090820313	-415.824523925781	144.188446044922	0.690861225128174	0.959978342056274	0.484845846891403	60.3461532592773	7845
True	False	False	False	False	-2719.37915039063	-1115.24487304688	148.625015258789	0.747713565826416	0.963527202606201	0.640626013278961	64.9477615356445	8703
True	False	False	False	False	-2716.93627929688	-860.729797363281	77.6399383544922	0.63520485162735	0.926063895225525	0.391497045755386	54.271427154541	3799
True	False	False	False	False	-2717.54248046875	-682.1376953125	112.023338317871	0.698478758335114	0.967082500457764	0.500746786594391	65.5247497558594	6618
True	False	False	False	False	-2718.70336914063	-152.180191040039	127.551322937012	0.753320038318634	0.94851952791214	0.663759410381317	82.8347854614258	9526
True	False	False	False	False	-2717.08764648438	-839.667846679688	240.683807373047	0.697486221790314	0.950822830200195	0.498616963624954	79.2811050415039	17204
True	False	False	False	False	-2715.88110351563	-1705.00463867188	93.1679229736328	0.808093369007111	0.96125727891922	1	74.8095245361328	6284
True	False	False	False	False	-2716.1044921875	-1041.78784179688	207.409545898438	0.521725535392761	0.928739964962006	0.266293913125992	69.7647094726563	13046
True	False	False	False	False	-2716.13623046875	-124.586883544922	209.627822875977	0.61223042011261	0.937816739082336	0.360954105854034	64.6243362426758	12214
True	False	False	False	False	-2715.78735351563	-954.514526367188	55.4570960998535	0.761327385902405	0.942854642868042	0.702032923698425	57.5800018310547	2879
True	False	False	False	False	-2715.58935546875	-1684.73889160156	42.1473922729492	0.759709894657135	0.943107068538666	0.693692982196808	65.6052627563477	2493
True	False	False	False	False	-2712.45092773438	-1810.06884765625	65.4393768310547	0.744540572166443	0.943152248859406	0.628555476665497	80.661018371582	4759
True	False	False	False	False	-2710.55590820313	-1579.1240234375	94.2770690917969	0.694646954536438	0.948095798492432	0.492622494697571	63.2000007629395	5372
True	False	False	False	False	-2714.560546875	-1518.63732910156	78.7490768432617	0.553690731525421	0.95596182346344	0.296044766902924	61.1267623901367	4340
True	False	False	False	False	-2715.17236328125	-1425.76525878906	89.8404998779297	0.642614901065826	0.949442148208618	0.402153879404068	61.9259262084961	5016
True	False	False	False	False	-2713.95922851563	-944.333312988281	38.8199691772461	0.733614146709442	0.94174599647522	0.591374695301056	55.5428581237793	1944
True	False	False	False	False	-2713.80029296875	-518.065734863281	197.427261352539	0.789934456348419	0.963918209075928	1	82.730339050293	14726
True	False	False	False	False	-2713.79248046875	-913.87353515625	49.9113883972168	0.744696021080017	0.9482381939888	0.629131495952606	54.2222213745117	2440
True	False	False	False	False	-2713.71704101563	-1164.55578613281	74.3125076293945	0.59692245721817	0.9464231133461	0.342397093772888	60.8955230712891	4080
True	False	False	False	False	-2713.4345703125	-988.849487304688	219.610107421875	0.658792555332184	0.943741381168365	0.427046239376068	70.797981262207	14018
True	False	False	False	False	-2713.29418945313	-1483.66088867188	105.36848449707	0.753684103488922	0.944106340408325	0.665352880954742	63.5894737243652	6041
True	False	False	False	False	-2712.68041992188	-1145.49865722656	61.0028076171875	0.490010976791382	0.926850259304047	0.23971900343895	62.1090927124023	3416
True	False	False	False	False	-2712.7783203125	-1016.3828125	179.680999755859	0.735022723674774	0.954838156700134	0.595839619636536	77.358024597168	12532
True	False	False	False	False	-2712.40014648438	-1543.94677734375	124.223899841309	0.703510284423828	0.961886703968048	0.511832714080811	62.8928565979004	7044
True	False	False	False	False	-2711.97412109375	-809.139709472656	126.442184448242	0.708366572856903	0.948485553264618	0.523024260997772	58.184211730957	6633
True	False	False	False	False	-2712.26123046875	-277.587188720703	244.01123046875	0.412757247686386	0.794437408447266	0.184264868497849	71.8409118652344	15805
True	False	False	False	False	-2711.80029296875	-641.578491210938	87.6222152709961	0.749889969825745	0.969166100025177	0.649311125278473	61.8987350463867	4890
True	False	False	False	False	-2710.0615234375	-1635.02600097656	107.586769104004	0.792714774608612	0.952644288539886	1	75.7525787353516	7348
True	False	False	False	False	-2709.37646484375	-1413.29455566406	46.5839614868164	0.628847420215607	0.956019997596741	0.382685959339142	58.523811340332	2458
True	False	False	False	False	-2708.61840820313	-1875.67456054688	128.660461425781	0.622659146785736	0.949574828147888	0.374382883310318	82.1551742553711	9530
True	False	False	False	False	-2705.69799804688	-1852.96545410156	147.515884399414	0.506282687187195	0.922756552696228	0.253024280071259	80.796989440918	10746
True	False	False	False	False	-2707.6484375	-660.172180175781	151.952453613281	0.613565981388092	0.957433104515076	0.36263632774353	61.0583953857422	8365
True	False	False	False	False	-2707.37548828125	-1382.33508300781	129.769607543945	0.774984061717987	0.95037579536438	0.793480038642883	71.6324768066406	8381
True	False	False	False	False	-2706.23583984375	-1084.91430664063	99.8227767944336	0.612505912780762	0.917895197868347	0.361300259828568	66.8888854980469	6020
[truncated: 29,334 more rows]
