# Supplementary material for: Gene Delivery Mediated by Backbone-Degradable RAFT Copolymers
Source: Biomacromolecules. 2026 Feb 12;27(3):1846–56. doi: 10.1021/acs.biomac.5c01662 (PMC12977016; doi:10.1021/acs.biomac.5c01662)
Supplement: Supplementary file 2 [file bm5c01662_si_002.zip › Celigo Raw Data/Object (Cell)-Level Data/Blue/7-15-2024-8-55-08-PM_object_C2.csv]

Plate ID	PM_2024_07_15_PPP41-45_NP_5_10_20_PEIpro_200ngwell_U2OS_6k_Plate2
Plate Name
Plate Description
Scan ID	7/15/2024 8:55:08 PM
Scan Description
Scan Result ID	7/15/2024 8:55:08 PM
Scan Result Description
Software Version	5.1.0.0
Experiment Name
Application Name	Target 1
Plate Type	96-Well BD Falcon™ 353072 Plate
Acquisition Start/End Times	7/15/2024 8:55:08 PM - 7/15/2024 8:56:55 PM
Analysis Start Time	7/15/2024 8:55:08 PM
User ID	Local Administrator
Scan Area Object-Level Data CSV Report
Row	C
Column	2
Total	Class 1	Class 2	Class 3	Class 4	X Position (µm)	Y Position (µm)	Target 1: Area (µm²)	Target 1: Form Factor	Target 1: Smoothness	Target 1: Aspect Ratio	Target 1: Mean Intensity	Target 1: Integrated Intensity
True	False	False	False	False	-2019.11682128906	-2970.66748046875	898.404968261719	0.3004330098629	0.765841960906982	0.119948171079159	190.918518066406	154644
True	False	False	False	False	-2097.59985351563	-2922.72875976563	86.513069152832	0.707799673080444	0.936019659042358	0.52169132232666	155.243591308594	12109
True	False	False	False	False	-2147.61547851563	-2871.3037109375	1147.9619140625	0.217833414673805	0.736324727535248	0.0810309424996376	189.578750610352	196214
True	False	False	False	False	-2127.31982421875	-2849.56713867188	83.1856460571289	0.781472206115723	0.935859858989716	0.867934346199036	107.866668701172	8090
True	False	False	False	False	-2229.60571289063	-2796.76220703125	68.7667999267578	0.794570684432983	0.95444917678833	1	146.935485839844	9110
True	False	False	False	False	-2338.92504882813	-2720.01123046875	544.588684082031	0.395180732011795	0.89361047744751	0.173110678792	180.093688964844	88426
True	False	False	False	False	-2324.0810546875	-2696.52807617188	48.80224609375	0.824289858341217	0.962561309337616	1	80.7727279663086	3554
True	False	False	False	False	-2391.25537109375	-2666.98681640625	1184.56359863281	0.302448034286499	0.787607312202454	0.120973974466324	177.743438720703	189830
True	False	False	False	False	-2436.29638671875	-2625.85668945313	681.01318359375	0.406438529491425	0.877894341945648	0.180200859904289	176.729644775391	108512
True	False	False	False	False	-2412.48120117188	-2616.1943359375	189.663269042969	0.547869324684143	0.945800721645355	0.29037469625473	110.508773803711	18897
True	False	False	False	False	-2476.8525390625	-2588.44189453125	169.698715209961	0.550224244594574	0.940598487854004	0.292653977870941	168.091506958008	25718
True	False	False	False	False	-2460.42309570313	-2588.41430664063	33.2742576599121	0.708264887332916	0.951372683048248	0.52278470993042	129.800003051758	3894
True	False	False	False	False	-2473.19458007813	-2577.546875	77.6399383544922	0.729374051094055	0.942144274711609	0.578431367874146	156.028564453125	10922
True	False	False	False	False	-2483.88061523438	-2565.5361328125	16.6371288299561	0.551631391048431	0.886258065700531	0.294025242328644	132.66667175293	1990
True	False	False	False	False	-2503.50317382813	-2561.53002929688	200.754699707031	0.658542275428772	0.940230906009674	0.42664247751236	170.878448486328	30929
True	False	False	False	False	-2525.60791015625	-2490.79028320313	143.079315185547	0.632452666759491	0.963320910930634	0.387646466493607	130.79069519043	16872
True	False	False	False	False	-2546.0419921875	-2471.67602539063	159.716445922852	0.571213245391846	0.905331373214722	0.313874661922455	101.916664123535	14676
True	False	False	False	False	-2537.31103515625	-2484.12280273438	27.7285480499268	0.608177602291107	0.95063853263855	0.355913579463959	99.6800003051758	2492
True	False	False	False	False	-2527.783203125	-2464.72094726563	160.825576782227	0.663999378681183	0.945854187011719	0.43559193611145	95.7103424072266	13878
True	False	False	False	False	-2509.78393554688	-2538.92309570313	82.0765075683594	0.711891770362854	0.951087892055511	0.531479299068451	131.418914794922	9725
True	False	False	False	False	-2494.45068359375	-2525.46948242188	89.8404998779297	0.779232859611511	0.940114378929138	0.837222635746002	101.851852416992	8250
True	False	False	False	False	-2507.43603515625	-2516.89819335938	28.8376903533936	0.681263327598572	0.931988120079041	0.466138988733292	76.8461532592773	1998
True	False	False	False	False	-2492.5888671875	-2504.68090820313	108.695907592773	0.641959667205811	0.931140005588531	0.401193976402283	84.2346954345703	8255
True	False	False	False	False	-2500.9208984375	-2470.0205078125	72.0942230224609	0.762581646442413	0.956417441368103	0.708754479885101	73.476921081543	4776
True	False	False	False	False	-2580.90966796875	-2463.68432617188	2297.03295898438	0.0822274908423424	0.712779521942139	0.0276407469063997	166.271362304688	344348
True	False	False	False	False	-2570.91186523438	-2445.1435546875	402.618530273438	0.521815180778503	0.911730885505676	0.266372919082642	166.710739135742	60516
True	False	False	False	False	-2552.42944335938	-2434.0205078125	38.8199691772461	0.770017266273499	0.953058242797852	0.754476308822632	80.6285705566406	2822
True	False	False	False	False	-2634.392578125	-2404.36401367188	88.7313537597656	0.759382247924805	0.957331418991089	0.692045390605927	155.675003051758	12454
True	False	False	False	False	-2656.513671875	-2377.73046875	207.409545898438	0.750912070274353	0.954324960708618	0.653514385223389	169.085556030273	31619
True	False	False	False	False	-2690.97509765625	-2344.9072265625	205.191253662109	0.583644092082977	0.943410754203796	0.32728573679924	165.572967529297	30631
True	False	False	False	False	-2712.09790039063	-2311.88208007813	422.583068847656	0.302138328552246	0.850896656513214	0.120816059410572	170.524932861328	64970
True	False	False	False	False	-2732.67504882813	-2276.0087890625	550.134399414063	0.281842976808548	0.752009630203247	0.11066921800375	172.558471679688	85589
True	False	False	False	False	-2741.42016601563	-2255.3828125	84.2947845458984	0.819298386573792	0.963446795940399	1	156.144729614258	11867
True	False	False	False	False	-2797.79370117188	-2190.55981445313	310.559753417969	0.316746383905411	0.873784184455872	0.128370493650436	125.035713195801	35010
True	False	False	False	False	-2855.859375	-2114.0224609375	225.155807495117	0.597232937812805	0.895486235618591	0.342760860919952	170.133010864258	34537
True	False	False	False	False	-2885.02880859375	-2072.705078125	54.3479537963867	0.791067004203796	0.948874831199646	1	141.204086303711	6919
True	False	False	False	False	-2905.46020507813	-2030.59106445313	130.878753662109	0.518921315670013	0.891691088676453	0.263834953308105	135.067794799805	15938
True	False	False	False	False	-2926.02001953125	-1999.55407714844	41.0382537841797	0.814018249511719	0.959428310394287	1	138.864868164063	5138
True	False	False	False	False	-2963.34423828125	-1940.68310546875	195.208984375	0.625652849674225	0.949161350727081	0.378367096185684	153.971588134766	27099
True	False	False	False	False	-2978.29321289063	-1914.37829589844	212.955261230469	0.517451584339142	0.942235231399536	0.262555181980133	145.30729675293	27899
True	False	False	False	False	-2955.7158203125	-1905.8310546875	38.8199691772461	0.68638277053833	0.950698494911194	0.475945204496384	89.9714279174805	3149
True	False	False	False	False	-2945.73754882813	-1926.841796875	100.931915283203	0.752970397472382	0.95396763086319	0.662240564823151	96.1648330688477	8751
True	False	False	False	False	-2944.66259765625	-1973.8896484375	281.722045898438	0.399762988090515	0.941906452178955	0.175973787903786	145.244094848633	36892
True	False	False	False	False	-2932.9951171875	-1960.13159179688	77.6399383544922	0.615669310092926	0.94920426607132	0.365307509899139	104.400001525879	7308
True	False	False	False	False	-2929.333984375	-1908.09777832031	127.551322937012	0.77388209104538	0.9626145362854	0.783978283405304	85.7304382324219	9859
True	False	False	False	False	-2912.3525390625	-2012.95251464844	237.356369018555	0.372101306915283	0.83862292766571	0.159141898155212	149.355133056641	31962
True	False	False	False	False	-2909.47436523438	-1998.22875976563	95.3862075805664	0.790671706199646	0.955595314502716	1	140.302322387695	12066
True	False	False	False	False	-2911.00854492188	-1976.74133300781	188.554138183594	0.754431784152985	0.948428332805634	0.668663680553436	125.764709472656	21380
True	False	False	False	False	-2908.39453125	-1945.72290039063	158.607299804688	0.724610865116119	0.957121014595032	0.564696907997131	95.4685287475586	13652
True	False	False	False	False	-2901.70483398438	-1906.77746582031	143.079315185547	0.753439962863922	0.962684988975525	0.664282858371735	86.6666641235352	11180
True	False	False	False	False	-2896.58349609375	-2055.279296875	153.061584472656	0.733375728130341	0.930870652198792	0.590627431869507	181.275360107422	25016
True	False	False	False	False	-2876.61083984375	-2028.74951171875	146.40673828125	0.512880802154541	0.917204737663269	0.258613675832748	87.0075759887695	11485
True	False	False	False	False	-2879.15551757813	-1994.16491699219	116.459907531738	0.558003306388855	0.937020361423492	0.300323992967606	74.9428558349609	7869
True	False	False	False	False	-2886.30419921875	-1918.10083007813	147.515884399414	0.550247609615326	0.96030730009079	0.292676657438278	80.2406005859375	10672
True	False	False	False	False	-2884.36987304688	-1953.40844726563	207.409545898438	0.703413963317871	0.953159153461456	0.511615812778473	100.828880310059	18855
True	False	False	False	False	-2875.95458984375	-2011.05639648438	119.787330627441	0.795143008232117	0.96026337146759	1	93.2407379150391	10070
True	False	False	False	False	-2875.67041015625	-1939.31396484375	24.401123046875	0.658792555332184	0.930371165275574	0.427046239376068	62.6363639831543	1378
True	False	False	False	False	-2870.54028320313	-2087.95068359375	324.978576660156	0.420285612344742	0.914613544940948	0.189189344644547	162.269622802734	47545
True	False	False	False	False	-2842.29711914063	-2092.76928710938	43.256534576416	0.817455768585205	0.954181313514709	1	87.5128173828125	3413
True	False	False	False	False	-2869.6259765625	-2053.77270507813	173.026138305664	0.486845552921295	0.932564318180084	0.237205743789673	93.1474380493164	14531
True	False	False	False	False	-2861.83935546875	-1940.13647460938	84.2947845458984	0.780941009521484	0.961762547492981	0.859888970851898	88.2894744873047	6710
True	False	False	False	False	-2856.77880859375	-1916.64270019531	220.719253540039	0.727547585964203	0.961611270904541	0.573069870471954	93.2663345336914	18560
True	False	False	False	False	-2855.99731445313	-1962.32897949219	206.300399780273	0.541517019271851	0.884698092937469	0.284321546554565	99.7903213500977	18561
True	False	False	False	False	-2845.7421875	-2081.7109375	98.7136306762695	0.8182532787323	0.965536773204803	1	86.6741561889648	7714
True	False	False	False	False	-2842.23461914063	-2018.18249511719	148.625015258789	0.802791655063629	0.956129848957062	1	72.3432846069336	9694
True	False	False	False	False	-2842.6240234375	-1929.70227050781	11.0914192199707	0.403072535991669	0.878731727600098	0.178061038255692	66.6999969482422	667
True	False	False	False	False	-2838.8349609375	-1992.03845214844	195.208984375	0.757295966148376	0.959949493408203	0.681861996650696	69.7670440673828	12279
True	False	False	False	False	-2837.23461914063	-1953.81225585938	14.4188451766968	0.742955923080444	0.94487601518631	0.622766435146332	48.6153831481934	632
True	False	False	False	False	-2832.57177734375	-2152.03955078125	434.783630371094	0.259107023477554	0.881933689117432	0.0997512266039848	166.260208129883	65174
True	False	False	False	False	-2804.4873046875	-2165.64819335938	102.041061401367	0.738865315914154	0.947612226009369	0.608482539653778	125.09782409668	11509
True	False	False	False	False	-2812.66137695313	-2148.81567382813	65.4393768310547	0.772971868515015	0.942076981067657	0.776539385318756	98.3559341430664	5803
True	False	False	False	False	-2832.18774414063	-2113.11889648438	120.896469116211	0.702958464622498	0.959952354431152	0.510592579841614	97.0366973876953	10577
True	False	False	False	False	-2822.59204101563	-2098.78930664063	36.6016845703125	0.779091417789459	0.964570224285126	0.835518538951874	75.9696960449219	2507
True	False	False	False	False	-2832.21313476563	-1927.10876464844	66.5485153198242	0.729813098907471	0.948924779891968	0.579738736152649	72.6666641235352	4360
True	False	False	False	False	-2825.07543945313	-1900.70703125	167.480438232422	0.543031752109528	0.896843075752258	0.285752594470978	83.4966888427734	12608
True	False	False	False	False	-2821.13940429688	-2052.11376953125	211.846115112305	0.804307103157043	0.956013441085815	1	85.5654449462891	16343
True	False	False	False	False	-2820.77685546875	-1968.36791992188	36.6016845703125	0.779091417789459	0.964570224285126	0.835518538951874	70.1515121459961	2315
True	False	False	False	False	-2816.71557617188	-1938.44177246094	140.861022949219	0.427317500114441	0.858930885791779	0.193872809410095	77.3307113647461	9821
True	False	False	False	False	-2812.22875976563	-1958.48742675781	68.7667999267578	0.727385580539703	0.938608705997467	0.572600066661835	76.129035949707	4720
True	False	False	False	False	-2804.26928710938	-2103.19873046875	179.680999755859	0.741847574710846	0.953425168991089	0.618805468082428	85.2530899047852	13811
True	False	False	False	False	-2804.1220703125	-2069.94921875	173.026138305664	0.757547736167908	0.9604452252388	0.683063924312592	86.9807662963867	13569
True	False	False	False	False	-2803.99584960938	-1904.83312988281	66.5485153198242	0.740957856178284	0.955285608768463	0.615675687789917	75.1166687011719	4507
True	False	False	False	False	-2801.58715820313	-2023.38647460938	191.881561279297	0.75111722946167	0.95464950799942	0.654368281364441	81.1213836669922	14034
True	False	False	False	False	-2794.64697265625	-2134.92065429688	189.663269042969	0.650934875011444	0.93444412946701	0.414659291505814	92.1578979492188	15759
True	False	False	False	False	-2787.14526367188	-2050.05249023438	230.701522827148	0.733409583568573	0.9339479804039	0.590733289718628	76.4567337036133	15903
True	False	False	False	False	-2792.10229492188	-1996.0537109375	98.7136306762695	0.666278839111328	0.9509596824646	0.439423590898514	69.4044952392578	6177
True	False	False	False	False	-2790.841796875	-1972.91003417969	125.333038330078	0.561595976352692	0.938791215419769	0.303941935300827	77.2654876708984	8731
True	False	False	False	False	-2785.65283203125	-2156.90014648438	242.902084350586	0.363491058349609	0.849324405193329	0.154113605618477	91.9589004516602	20139
True	False	False	False	False	-2781.51953125	-2018.80163574219	110.914192199707	0.817231714725494	0.963625371456146	1	62.7599983215332	6276
True	False	False	False	False	-2782.22119140625	-1897.73559570313	201.863830566406	0.569790005683899	0.939506709575653	0.312381267547607	74.9780197143555	13646
True	False	False	False	False	-2780.39111328125	-1947.16870117188	135.315322875977	0.524943768978119	0.912794351577759	0.269144028425217	73.4754104614258	8964
True	False	False	False	False	-2779.412109375	-2227.91625976563	370.453399658203	0.345456212759018	0.935054004192352	0.143881604075432	162.658676147461	54328
True	False	False	False	False	-2747.3134765625	-2240.62573242188	73.203369140625	0.815053641796112	0.960058152675629	1	120.818183898926	7974
True	False	False	False	False	-2759.7783203125	-2218.78295898438	109.805053710938	0.762798249721527	0.95934933423996	0.709939241409302	118.959594726563	11777
True	False	False	False	False	-2756.43579101563	-2181.63452148438	227.374099731445	0.752059996128082	0.955265462398529	0.658336639404297	82.3268280029297	16877
True	False	False	False	False	-2772.14501953125	-2094.90478515625	160.825576782227	0.778323948383331	0.961080968379974	0.826640605926514	71.5172424316406	10370
True	False	False	False	False	-2754.03881835938	-2062.54833984375	94.2770690917969	0.528168082237244	0.947056174278259	0.272030204534531	74.3647079467773	6321
True	False	False	False	False	-2770.5673828125	-1998.78051757813	70.9850845336914	0.5884068608284	0.949692070484161	0.332607984542847	58.171875	3723
True	False	False	False	False	-2767.22973632813	-1925.29602050781	126.442184448242	0.727187871932983	0.9478719830513	0.572028160095215	73.8333358764648	8417
True	False	False	False	False	-2762.37817382813	-2047.90734863281	99.8227767944336	0.744696021080017	0.948442876338959	0.629131495952606	65.9222259521484	5933
True	False	False	False	False	-2758.80590820313	-2027.47204589844	89.8404998779297	0.779232859611511	0.952832698822021	0.837222635746002	67.1358032226563	5438
True	False	False	False	False	-2756.9736328125	-2003.60632324219	108.695907592773	0.596014022827148	0.94903552532196	0.341335475444794	61.2142868041992	5999
True	False	False	False	False	-2753.6240234375	-2077.2216796875	154.17073059082	0.622523128986359	0.957926213741302	0.374203264713287	75.7194213867188	10525
True	False	False	False	False	-2752.46997070313	-1945.40380859375	106.477630615234	0.770989894866943	0.967789649963379	0.761425018310547	77.5208358764648	7442
True	False	False	False	False	-2751.96875	-2127.49389648438	149.734161376953	0.817421019077301	0.96396404504776	1	79.0740737915039	10675
True	False	False	False	False	-2746.36474609375	-1980.12097167969	190.772415161133	0.636261403560638	0.941833436489105	0.392990410327911	83.5058135986328	14363
True	False	False	False	False	-2747.41870117188	-1896.69250488281	116.459907531738	0.809028446674347	0.954018115997314	1	75.5904769897461	7937
True	False	False	False	False	-2745.30541992188	-2209.44970703125	44.3656768798828	0.749354422092438	0.942492067813873	0.647141218185425	91.6500015258789	3666
True	False	False	False	False	-2740.748046875	-2197.64453125	92.0587844848633	0.773206055164337	0.935094177722931	0.778420686721802	139.048187255859	11541
True	False	False	False	False	-2725.61938476563	-2162.45532226563	138.64274597168	0.537852227687836	0.951352477073669	0.280890583992004	60.3680000305176	7546
True	False	False	False	False	-2742.20190429688	-2042.58251953125	127.551322937012	0.782646477222443	0.956785082817078	0.888233423233032	68.9826049804688	7933
True	False	False	False	False	-2742.25317382813	-2021.53967285156	144.188446044922	0.643508911132813	0.955849528312683	0.403469324111938	70.7615356445313	9199
True	False	False	False	False	-2739.58447265625	-2148.12524414063	80.9673614501953	0.786957621574402	0.967140793800354	1	57.1643829345703	4173
True	False	False	False	False	-2732.53686523438	-2100.326171875	255.102645874023	0.348930180072784	0.916074156761169	0.14582197368145	100.26522064209	23061
True	False	False	False	False	-2738.91943359375	-2088.46118164063	106.477630615234	0.395726561546326	0.915937662124634	0.173450112342834	86.1354141235352	8269
True	False	False	False	False	-2732.41723632813	-1964.18835449219	116.459907531738	0.552476048469543	0.945135474205017	0.294851720333099	72.5714263916016	7620
True	False	False	False	False	-2737.69360351563	-1934.29699707031	56.5662384033203	0.678755939006805	0.924568474292755	0.46147033572197	75.2156829833984	3836
True	False	False	False	False	-2725.17822265625	-2195.6826171875	25.5102653503418	0.766828238964081	0.957896709442139	0.733453810214996	57.9565200805664	1333
True	False	False	False	False	-2724.64477539063	-2226.955078125	161.934722900391	0.533778667449951	0.917505860328674	0.277127742767334	75.5616455078125	11032
True	False	False	False	False	-2719.603515625	-2127.56640625	119.787330627441	0.707465767860413	0.954722940921783	0.520909607410431	70.1666641235352	7578
True	False	False	False	False	-2717.83715820313	-2033.83874511719	92.0587844848633	0.621361136436462	0.9509596824646	0.372673898935318	54.3012046813965	4507
True	False	False	False	False	-2724.44799804688	-1926.29370117188	80.9673614501953	0.702271580696106	0.942663311958313	0.509057402610779	77.9726028442383	5692
True	False	False	False	False	-2722.81396484375	-2001.90686035156	165.262145996094	0.684942364692688	0.926993608474731	0.473147690296173	69.3557052612305	10334
True	False	False	False	False	-2719.44189453125	-1905.65161132813	210.736968994141	0.62230783700943	0.951750040054321	0.373919248580933	87.3000030517578	16587
True	False	False	False	False	-2716.21215820313	-2068.12548828125	261.757507324219	0.547507524490356	0.859234631061554	0.290026247501373	94.2754211425781	22249
True	False	False	False	False	-2709.86596679688	-2252.42407226563	104.259346008301	0.577839434146881	0.921558320522308	0.32093945145607	76.1063842773438	7154
True	False	False	False	False	-2704.3896484375	-2186.55834960938	127.551322937012	0.569257855415344	0.895958304405212	0.311825037002563	64.0173950195313	7362
True	False	False	False	False	-2709.27807617188	-1981.3193359375	51.0205307006836	0.559523403644562	0.941413700580597	0.30184879899025	68.5869598388672	3155
True	False	False	False	False	-2706.24658203125	-1929.25024414063	46.5839614868164	0.666415452957153	0.954725384712219	0.439655065536499	70.1666641235352	2947
True	False	False	False	False	-2705.37841796875	-1951.83605957031	167.480438232422	0.617009937763214	0.926127433776855	0.367024213075638	77.89404296875	11762
True	False	False	False	False	-2705.28076171875	-2164.58984375	113.132476806641	0.675627171993256	0.936898827552795	0.455761611461639	66.5	6783
True	False	False	False	False	-2695.78662109375	-2134.1943359375	168.589569091797	0.705263912677765	0.948422491550446	0.515815854072571	78.0986862182617	11871
True	False	False	False	False	-2704.53686523438	-2089.45068359375	54.3479537963867	0.596014022827148	0.948924779891968	0.341335475444794	61.8367347717285	3030
True	False	False	False	False	-2698.1650390625	-2100.93334960938	106.477630615234	0.794342398643494	0.956256031990051	1	61.0833320617676	5864
True	False	False	False	False	-2697.3095703125	-2001.59619140625	134.206176757813	0.823480188846588	0.959720134735107	1	75.0909118652344	9086
True	False	False	False	False	-2694.77197265625	-2305.31884765625	167.480438232422	0.604178547859192	0.922420382499695	0.351031959056854	130.960266113281	19775
True	False	False	False	False	-2688.63037109375	-2268.20458984375	128.660461425781	0.751520931720734	0.93843287229538	0.656058371067047	94.3793106079102	10948
True	False	False	False	False	-2692.31030273438	-2070.61962890625	120.896469116211	0.659991800785065	0.951170146465302	0.428989678621292	64.9541320800781	7080
True	False	False	False	False	-2692.5068359375	-1977.96166992188	110.914192199707	0.672940909862518	0.930714726448059	0.450959801673889	78.4400024414063	7844
True	False	False	False	False	-2692.00854492188	-2221.982421875	211.846115112305	0.773671269416809	0.945262849330902	0.782224535942078	80.7434539794922	15422
True	False	False	False	False	-2690.16821289063	-2171.76049804688	67.6576614379883	0.715653538703918	0.947114050388336	0.540836870670319	69.7377014160156	4254
True	False	False	False	False	-2685.19921875	-2042.28881835938	372.671691894531	0.234357982873917	0.857684969902039	0.0883646905422211	66.0892868041992	22206
True	False	False	False	False	-2689.92309570313	-1928.28015136719	100.931915283203	0.709659993648529	0.95596182346344	0.526092648506165	77.2966995239258	7034
True	False	False	False	False	-2678.169921875	-2004.05261230469	68.7667999267578	0.604539752006531	0.949000716209412	0.351469248533249	49.6290321350098	3077
True	False	False	False	False	-2677.37426757813	-2159.41479492188	187.44499206543	0.749993979930878	0.950798451900482	0.649735033512115	86.9467468261719	14694
True	False	False	False	False	-2674.171875	-2084.00341796875	117.569046020508	0.816733479499817	0.972220122814178	1	59.2169799804688	6277
True	False	False	False	False	-2676.40673828125	-1911.82080078125	77.6399383544922	0.851448595523834	0.9698326587677	1	82.5999984741211	5782
True	False	False	False	False	-2675.287109375	-1954.48498535156	103.150199890137	0.69622391462326	0.921696901321411	0.495934218168259	73.2042999267578	6808
True	False	False	False	False	-2672.9677734375	-2334.68969726563	95.3862075805664	0.61855274438858	0.949798047542572	0.369013637304306	90.8139572143555	7810
True	False	False	False	False	-2671.47436523438	-2286.99731445313	215.173538208008	0.657967090606689	0.936732709407806	0.425716906785965	93.5051574707031	18140
True	False	False	False	False	-2671.39282226563	-2368.58959960938	113.132476806641	0.809218764305115	0.960335493087769	1	166.147064208984	16947
True	False	False	False	False	-2651.97314453125	-2354.14184570313	137.533599853516	0.716718852519989	0.93508505821228	0.543553650379181	100.895164489746	12511
True	False	False	False	False	-2667.1962890625	-2312.64599609375	124.223899841309	0.783444225788116	0.956187844276428	0.904983460903168	95.5357131958008	10700
True	False	False	False	False	-2660.66259765625	-2236.79467773438	153.061584472656	0.490568727254868	0.888737082481384	0.240164279937744	55.5652160644531	7668
True	False	False	False	False	-2670.93017578125	-2195.07250976563	230.701522827148	0.610065340995789	0.909575521945953	0.358249485492706	73.524040222168	15293
True	False	False	False	False	-2657.17309570313	-2147.65600585938	88.7313537597656	0.795180141925812	0.947773933410645	1	71.9499969482422	5756
True	False	False	False	False	-2658.30029296875	-1994.83972167969	139.751892089844	0.762926280498505	0.936862826347351	0.710642993450165	93.3412704467773	11761
True	False	False	False	False	-2667.81811523438	-1931.1240234375	92.0587844848633	0.658481895923615	0.944001793861389	0.426545202732086	74.2289123535156	6161
True	False	False	False	False	-2656.86547851563	-2021.60363769531	112.023338317871	0.768940627574921	0.96489155292511	0.747096836566925	66.1980209350586	6686
True	False	False	False	False	-2655.44116210938	-1966.44848632813	61.0028076171875	0.380359709262848	0.849737346172333	0.16405613720417	69.6909103393555	3833
True	False	False	False	False	-2654.9541015625	-2265.5283203125	58.7845230102539	0.762402236461639	0.944456338882446	0.707778513431549	60.6792449951172	3216
True	False	False	False	False	-2654.37133789063	-2176.09985351563	124.223899841309	0.733668208122253	0.948614537715912	0.591544389724731	68.7232131958008	7697
True	False	False	False	False	-2654.34716796875	-2103.08520507813	272.848907470703	0.742443144321442	0.93174797296524	0.620925188064575	133.223571777344	32773
True	False	False	False	False	-2653.84423828125	-2327.59765625	123.114753723145	0.719127774238586	0.953786253929138	0.549812078475952	77.6036071777344	8614
True	False	False	False	False	-2638.49145507813	-2288.78833007813	169.698715209961	0.733056426048279	0.95107090473175	0.589630365371704	98.300651550293	15040
True	False	False	False	False	-2650.07104492188	-2192.45581054688	75.4216537475586	0.797777712345123	0.954490661621094	1	62.5588226318359	4254
True	False	False	False	False	-2651.029296875	-2073.42919921875	130.878753662109	0.812209963798523	0.958015561103821	1	75.5677947998047	8917
True	False	False	False	False	-2650.83764648438	-1898.57006835938	327.196868896484	0.394711315631866	0.878246188163757	0.17281910777092	87.4440689086914	25796
True	False	False	False	False	-2647.6083984375	-2216.05053710938	116.459907531738	0.786059260368347	0.954038023948669	1	60.1904754638672	6320
True	False	False	False	False	-2639.759765625	-2183.306640625	42.1473922729492	0.759709894657135	0.949179470539093	0.693692982196808	63.9210510253906	2429
True	False	False	False	False	-2645.67846679688	-2041.44506835938	244.01123046875	0.720566987991333	0.942292869091034	0.553630292415619	117.977272033691	25955
True	False	False	False	False	-2644.93041992188	-1930.64233398438	83.1856460571289	0.721511900424957	0.95210999250412	0.556170701980591	68.6399993896484	5148
True	False	False	False	False	-2642.05639648438	-2008.01965332031	126.442184448242	0.755112707614899	0.962909042835236	0.671725511550903	67.5087738037109	7696
True	False	False	False	False	-2639.74682617188	-2145.46020507813	97.6044921875	0.784017562866211	0.948180556297302	0.919521510601044	55.8636360168457	4916
True	False	False	False	False	-2637.73510742188	-2112.0146484375	106.477630615234	0.69047749042511	0.945272088050842	0.484070807695389	82.34375	7905
True	False	False	False	False	-2639.41186523438	-2064.9814453125	112.023338317871	0.747237205505371	0.961696565151215	0.638770759105682	71.2574234008789	7197
True	False	False	False	False	-2637.59985351563	-1953.94494628906	107.586769104004	0.747388184070587	0.957141101360321	0.639357089996338	71.0103073120117	6888
True	False	False	False	False	-2631.74096679688	-2386.96484375	59.8936653137207	0.656831800937653	0.914399027824402	0.42389965057373	104.925926208496	5666
True	False	False	False	False	-2609.96044921875	-2378.88720703125	98.7136306762695	0.714771866798401	0.958498001098633	0.538611173629761	99.5505599975586	8860
True	False	False	False	False	-2630.88330078125	-1980.4306640625	150.843307495117	0.766693592071533	0.956108272075653	0.73261821269989	82.9558792114258	11282
True	False	False	False	False	-2628.03662109375	-2371.49658203125	72.0942230224609	0.790630877017975	0.960359692573547	1	82.5999984741211	5369
True	False	False	False	False	-2589.79321289063	-2369.78930664063	62.1119499206543	0.612366497516632	0.934256494045258	0.36112505197525	65.5892868041992	3673
True	False	False	False	False	-2626.1064453125	-2313.58837890625	190.772415161133	0.694201648235321	0.954602122306824	0.491695135831833	93.7325592041016	16122
True	False	False	False	False	-2627.4853515625	-2167.4208984375	89.8404998779297	0.73106849193573	0.966553747653961	0.583517670631409	55.1111106872559	4464
True	False	False	False	False	-2626.23315429688	-2196.74584960938	230.701522827148	0.384716182947159	0.800984978675842	0.166685700416565	70.3413467407227	14631
True	False	False	False	False	-2625.85302734375	-2345.7001953125	86.513069152832	0.775300621986389	0.947773933410645	0.796320915222168	65.7948684692383	5132
True	False	False	False	False	-2590.89477539063	-2338.2421875	226.264953613281	0.602794051170349	0.954552829265594	0.349362641572952	86.7107849121094	17689
True	False	False	False	False	-2600.29418945313	-2278.7900390625	103.150199890137	0.793185532093048	0.95887416601181	1	67.1075286865234	6241
True	False	False	False	False	-2625.43579101563	-2232.61889648438	244.01123046875	0.720566987991333	0.932441830635071	0.553630292415619	86.6318206787109	19059
True	False	False	False	False	-2625.40844726563	-1929.94055175781	118.678184509277	0.757112741470337	0.955935597419739	0.680991768836975	69.4766387939453	7434
True	False	False	False	False	-2619.57397460938	-2061.599609375	56.5662384033203	0.557690918445587	0.935149788856506	0.30001175403595	55.3529396057129	2823
True	False	False	False	False	-2619.3818359375	-2039.87573242188	119.787330627441	0.776787161827087	0.957082509994507	0.810432493686676	64.2407379150391	6938
True	False	False	False	False	-2618.34814453125	-2258.65185546875	216.282684326172	0.465849995613098	0.854833364486694	0.221107944846153	75.1435928344727	14653
True	False	False	False	False	-2607.662109375	-2212.28076171875	143.079315185547	0.792992413043976	0.960323333740234	1	83.170539855957	10729
True	False	False	False	False	-2600.033203125	-2161.72607421875	143.079315185547	0.74561882019043	0.959614157676697	0.63258308172226	60.0465126037598	7746
True	False	False	False	False	-2617.91455078125	-2155.23779296875	86.513069152832	0.812731087207794	0.970263004302979	1	62.3717956542969	4865
True	False	False	False	False	-2617.140625	-2134.908203125	183.008422851563	0.646606862545013	0.945508480072021	0.408079504966736	69.551513671875	11476
True	False	False	False	False	-2617.57373046875	-1904.99072265625	56.5662384033203	0.705394387245178	0.955637335777283	0.516114771366119	63.294116973877	3228
True	False	False	False	False	-2617.380859375	-2108.50341796875	95.3862075805664	0.47301059961319	0.917391836643219	0.226489990949631	64.1627883911133	5518
True	False	False	False	False	-2608.86596679688	-2096.341796875	77.6399383544922	0.821241796016693	0.956417441368103	1	83	5810
True	False	False	False	False	-2616.60034179688	-1956.02661132813	109.805053710938	0.741141617298126	0.9509596824646	0.616318583488464	74.5454559326172	7380
True	False	False	False	False	-2616.35131835938	-2081.62060546875	171.917007446289	0.480046570301056	0.893719494342804	0.231885999441147	69.2903213500977	10740
True	False	False	False	False	-2608.13842773438	-2054.01342773438	79.8582229614258	0.750213325023651	0.935824751853943	0.650631964206696	62.3888893127441	4492
True	False	False	False	False	-2612.09033203125	-2010.39172363281	161.934722900391	0.680048704147339	0.959600627422333	0.463866710662842	65.4931488037109	9562
True	False	False	False	False	-2602.18798828125	-1923.82958984375	46.5839614868164	0.503242552280426	0.876109898090363	0.250487625598907	63.476188659668	2666
True	False	False	False	False	-2598.82080078125	-2024.22900390625	134.206176757813	0.751862764358521	0.963494658470154	0.657500267028809	63.2975196838379	7659
True	False	False	False	False	-2596.80932617188	-1990.22741699219	128.660461425781	0.789452075958252	0.961795568466187	1	70.3448257446289	8160
True	False	False	False	False	-2596.16577148438	-2196.330078125	170.807861328125	0.485844284296036	0.848323404788971	0.23641562461853	74.6298675537109	11493
True	False	False	False	False	-2594.69995117188	-2297.7333984375	230.701522827148	0.719225645065308	0.94116872549057	0.550069808959961	114.211540222168	23756
True	False	False	False	False	-2588.20874023438	-2250.189453125	127.551322937012	0.484268665313721	0.880481421947479	0.235177040100098	84.704345703125	9741
True	False	False	False	False	-2593.66357421875	-2064.95654296875	106.477630615234	0.804327130317688	0.961541295051575	1	62.9583320617676	6044
True	False	False	False	False	-2594.28125	-1905.08215332031	92.0587844848633	0.658481895923615	0.951756834983826	0.426545202732086	66.7710876464844	5542
True	False	False	False	False	-2593.22729492188	-2233.6630859375	199.645553588867	0.843023717403412	0.966585278511047	1	95.0999984741211	17118
True	False	False	False	False	-2593.1025390625	-2101.68872070313	240.683807373047	0.38700807094574	0.922650933265686	0.168079614639282	63.6958541870117	13822
True	False	False	False	False	-2592.92846679688	-1964.75390625	127.551322937012	0.745042264461517	0.960699737071991	0.630420386791229	74.8173904418945	8604
True	False	False	False	False	-2584.349609375	-2424.93579101563	137.533599853516	0.55237603187561	0.89554625749588	0.294753700494766	95.9677429199219	11900
True	False	False	False	False	-2579.90258789063	-2400.44116210938	31.0559749603271	0.661047279834747	0.942040622234344	0.430712252855301	63	1764
True	False	False	False	False	-2561.22485351563	-2374.35791015625	204.082122802734	0.736217558383942	0.960772216320038	0.599696278572083	78.2663040161133	14401
True	False	False	False	False	-2571.6875	-2274.21704101563	99.8227767944336	0.838416218757629	0.965309083461761	1	69.9444427490234	6295
True	False	False	False	False	-2575.46215820313	-2167.2900390625	169.698715209961	0.775282919406891	0.946683406829834	0.796160697937012	93.2352905273438	14265
True	False	False	False	False	-2580.22216796875	-2001.35021972656	174.135284423828	0.641526877880096	0.939426720142365	0.40056186914444	62.4840774536133	9810
True	False	False	False	False	-2583.64501953125	-1938.22619628906	184.117568969727	0.523702263832092	0.871316432952881	0.268040955066681	81.1686782836914	13474
True	False	False	False	False	-2579.69555664063	-2077.6796875	67.6576614379883	0.626807868480682	0.910030603408813	0.379920482635498	59.1803283691406	3610
True	False	False	False	False	-2576.92626953125	-2034.95288085938	241.792938232422	0.646152436733246	0.92518150806427	0.407398134469986	75.8256912231445	16530
True	False	False	False	False	-2573.0849609375	-2258.30078125	110.914192199707	0.803114473819733	0.954649329185486	1	81.5	8150
True	False	False	False	False	-2571.33251953125	-2199.19750976563	173.026138305664	0.782837390899658	0.948118925094604	0.891967415809631	70.7371826171875	11035
True	False	False	False	False	-2572.86889648438	-2150.19946289063	115.350761413574	0.544970512390137	0.930650532245636	0.287595450878143	60.8076934814453	6324
True	False	False	False	False	-2571.044921875	-2340.89233398438	171.917007446289	0.658547163009644	0.952338635921478	0.426650315523148	80.2580642700195	12440
True	False	False	False	False	-2565.49633789063	-2314.78515625	128.660461425781	0.739945590496063	0.956741273403168	0.612167298793793	95.9741363525391	11133
True	False	False	False	False	-2566.25561523438	-2225.6220703125	163.043869018555	0.675748467445374	0.945750057697296	0.455980658531189	82.7142868041992	12159
True	False	False	False	False	-2569.94677734375	-2099.2275390625	131.987884521484	0.832409501075745	0.96275532245636	1	60.873950958252	7244
True	False	False	False	False	-2564.07885742188	-2074.3515625	90.9496383666992	0.815059661865234	0.959884345531464	1	69.5365829467773	5702
True	False	False	False	False	-2563.82006835938	-2119.25122070313	151.952453613281	0.635665476322174	0.954273283481598	0.392147123813629	62.8467140197754	8610
True	False	False	False	False	-2563.3095703125	-1935.5751953125	107.586769104004	0.510382652282715	0.903116703033447	0.256483674049377	70.206184387207	6810
True	False	False	False	False	-2560.8642578125	-2240.49780273438	32.1651153564453	0.60785174369812	0.947963654994965	0.35551244020462	68.068962097168	1974
True	False	False	False	False	-2559.74780273438	-2396.49926757813	151.952453613281	0.791858732700348	0.959614157676697	1	66.6861343383789	9136
True	False	False	False	False	-2542.18920898438	-2345.85278320313	97.6044921875	0.784017562866211	0.952929735183716	0.919521510601044	64.8977279663086	5711
True	False	False	False	False	-2558.998046875	-2294.75	180.790130615234	0.608020544052124	0.937779426574707	0.355720192193985	76.6687088012695	12497
True	False	False	False	False	-2558.19262695313	-2183.01806640625	104.259346008301	0.773797214031219	0.965775549411774	0.783269941806793	60.180850982666	5657
True	False	False	False	False	-2559.29516601563	-1969.15075683594	280.612915039063	0.321148782968521	0.8467618227005	0.130690440535545	74.3754959106445	18817
True	False	False	False	False	-2553.52734375	-2059.95922851563	136.424453735352	0.837091445922852	0.958252608776093	1	64.5691070556641	7942
True	False	False	False	False	-2552.84375	-2261.82763671875	139.751892089844	0.717676758766174	0.970188856124878	0.546022891998291	73.1269836425781	9214
True	False	False	False	False	-2548.28002929688	-2222.0693359375	186.335845947266	0.70121031999588	0.9483602643013	0.506703972816467	77.7559509277344	13063
True	False	False	False	False	-2546.47021484375	-2131.66284179688	137.533599853516	0.557457804679871	0.941784858703613	0.299778908491135	66.3467712402344	8227
True	False	False	False	False	-2551.1787109375	-1913.12890625	68.7667999267578	0.794570684432983	0.952435314655304	1	59.4193534851074	3684
True	False	False	False	False	-2547.33813476563	-2025.75964355469	180.790130615234	0.574739217758179	0.917103826999664	0.317610800266266	75.4355850219727	12296
True	False	False	False	False	-2545.85693359375	-2148.70849609375	123.114753723145	0.727117598056793	0.942164063453674	0.57182514667511	63.8558540344238	7088
True	False	False	False	False	-2543.32641601563	-2086.99072265625	178.571853637695	0.618077874183655	0.92414665222168	0.36839970946312	66.627326965332	10727
True	False	False	False	False	-2541.6650390625	-2307.91186523438	126.442184448242	0.67285168170929	0.963054895401001	0.450801759958267	71.3771896362305	8137
True	False	False	False	False	-2534.83447265625	-2258.62524414063	37.7108268737793	0.802700221538544	0.957971453666687	1	67.5882339477539	2298
True	False	False	False	False	-2538.94482421875	-2243.60327148438	113.132476806641	0.785913348197937	0.955579578876495	1	85.2254867553711	8693
True	False	False	False	False	-2536.63745117188	-2191.89624023438	141.970169067383	0.739838838577271	0.947114109992981	0.6118004322052	68.59375	8780
True	False	False	False	False	-2538.0966796875	-1951.20495605469	80.9673614501953	0.735607385635376	0.944771826267242	0.59771865606308	64.4520568847656	4705
True	False	False	False	False	-2537.720703125	-2169.515625	153.061584472656	0.826755583286285	0.970803201198578	1	73.5724639892578	10153
True	False	False	False	False	-2534.5869140625	-1981.9814453125	119.787330627441	0.560364186763763	0.91912442445755	0.30269593000412	68.5092620849609	7399
True	False	False	False	False	-2531.31103515625	-2444.05297851563	66.5485153198242	0.703921556472778	0.95063704252243	0.512761116027832	66.0500030517578	3963
True	False	False	False	False	-2508.22607421875	-2437.7734375	129.769607543945	0.727007806301117	0.94574648141861	0.571508407592773	77.8974380493164	9114
True	False	False	False	False	-2528.56665039063	-2413.68701171875	231.810668945313	0.819035351276398	0.969895720481873	1	79.511962890625	16618
True	False	False	False	False	-2527.5126953125	-2275.53637695313	118.678184509277	0.769594728946686	0.955573856830597	0.751542627811432	68.5700912475586	7337
True	False	False	False	False	-2529.13305664063	-2045.78088378906	143.079315185547	0.593003749847412	0.909886538982391	0.337847650051117	53.5503883361816	6908
True	False	False	False	False	-2530.07446289063	-2013.04553222656	76.5307922363281	0.797638714313507	0.959443032741547	1	57.6086959838867	3975
True	False	False	False	False	-2529.76318359375	-1927.1455078125	110.914192199707	0.770503282546997	0.95017546415329	0.75791335105896	66.4800033569336	6648
True	False	False	False	False	-2528.05932617188	-2111.48217773438	241.792938232422	0.774956405162811	0.953403830528259	0.793233931064606	81.2981643676758	17723
True	False	False	False	False	-2526.75952148438	-2078.46362304688	87.6222152709961	0.811767578125	0.963565766811371	1	53.5569610595703	4231
True	False	False	False	False	-2526.4873046875	-1904.97399902344	75.4216537475586	0.797777712345123	0.961069166660309	1	61.720588684082	4197
True	False	False	False	False	-2526.42114257813	-2356.021484375	191.881561279297	0.586743831634521	0.891840577125549	0.33073753118515	89.5144500732422	15486
True	False	False	False	False	-2523.765625	-2313.44116210938	149.734161376953	0.461535900831223	0.908074200153351	0.217916920781136	75.7851867675781	10231
True	False	False	False	False	-2523.76684570313	-2135.83325195313	108.695907592773	0.800887107849121	0.963625371456146	1	77.9387741088867	7638
True	False	False	False	False	-2523.31103515625	-2238.73461914063	151.952453613281	0.576911389827728	0.922144055366516	0.319938659667969	74.5036468505859	10207
True	False	False	False	False	-2522.33154296875	-2432.94018554688	34.3833999633789	0.716718852519989	0.946469068527222	0.543553650379181	66.0322570800781	2047
True	False	False	False	False	-2519.12939453125	-2396.18896484375	186.335845947266	0.484042584896088	0.927106440067291	0.234999775886536	78.6785736083984	13218
True	False	False	False	False	-2520.17016601563	-2331.30590820313	131.987884521484	0.779522478580475	0.952686846256256	0.840783715248108	76.3445358276367	9085
True	False	False	False	False	-2521.23706054688	-2171.82250976563	70.9850845336914	0.778467297554016	0.953661262989044	0.828254580497742	74.46875	4766
True	False	False	False	False	-2518.83276367188	-1985.51293945313	49.9113883972168	0.456048786640167	0.895771324634552	0.213912531733513	63	2835
True	False	False	False	False	-2518.2958984375	-2290.77221679688	79.8582229614258	0.815260469913483	0.955290913581848	1	69.9305572509766	5035
True	False	False	False	False	-2506.744140625	-2262.81640625	237.356369018555	0.540647149085999	0.914525926113129	0.283503174781799	81.051399230957	17345
True	False	False	False	False	-2515.8447265625	-2186.2841796875	106.477630615234	0.653339624404907	0.939070522785187	0.418388038873672	71.0729141235352	6823
True	False	False	False	False	-2516.08447265625	-2151.2724609375	133.097030639648	0.637718021869659	0.934087038040161	0.395063251256943	77.0166702270508	9242
True	False	False	False	False	-2511.23583984375	-2203.4130859375	170.807861328125	0.502763986587524	0.93701833486557	0.250090509653091	72.1428604125977	11110
True	False	False	False	False	-2505.12182617188	-2161.75268554688	18.8554134368896	0.587365925312042	0.929884076118469	0.331435710191727	58.235294342041	990
True	False	False	False	False	-2511.029296875	-2069.94116210938	75.4216537475586	0.814773619174957	0.960656642913818	1	51.6323547363281	3511
True	False	False	False	False	-2510.47827148438	-1953.67907714844	177.462707519531	0.648101568222046	0.954126000404358	0.410333245992661	75.2750015258789	12044
True	False	False	False	False	-2508.9130859375	-2020.71789550781	103.150199890137	0.421957492828369	0.874244749546051	0.190295428037643	51.3548393249512	4776
True	False	False	False	False	-2507.55712890625	-2123.544921875	99.8227767944336	0.673765122890472	0.94506710767746	0.452423572540283	54.3222236633301	4889
True	False	False	False	False	-2503.54516601563	-2040.67272949219	120.896469116211	0.733505606651306	0.962010085582733	0.591034114360809	57.376148223877	6254
True	False	False	False	False	-2500.318359375	-2354.45263671875	164.153015136719	0.709100365638733	0.928415656089783	0.5247603058815	75.2229766845703	11133
True	False	False	False	False	-2500.10131835938	-2094.77612304688	173.026138305664	0.427736759185791	0.870430886745453	0.194154679775238	58.8012809753418	9173
True	False	False	False	False	-2499.87280273438	-2452.66333007813	130.878753662109	0.68919312953949	0.946041107177734	0.481493949890137	78.5084762573242	9264
True	False	False	False	False	-2496.54565429688	-2383.88256835938	251.77522277832	0.381893962621689	0.847627460956573	0.164979249238968	81.5506591796875	18512
True	False	False	False	False	-2499.25561523438	-1914.94104003906	156.389007568359	0.547849953174591	0.937658190727234	0.290356069803238	68.7517700195313	9694
True	False	False	False	False	-2498.37280273438	-2296.52270507813	123.114753723145	0.807714879512787	0.953168451786041	1	77.0450439453125	8552
True	False	False	False	False	-2498.21801757813	-2242.99291992188	189.663269042969	0.678315699100494	0.936523616313934	0.460659354925156	89.8128662109375	15358
True	False	False	False	False	-2497.15698242188	-2172.19775390625	116.459907531738	0.843270182609558	0.966195464134216	1	71.2571411132813	7482
True	False	False	False	False	-2493.25903320313	-2027.99157714844	47.6931037902832	0.770316362380981	0.951893091201782	0.756583452224731	55.790699005127	2399
True	False	False	False	False	-2495.43701171875	-1985.40502929688	231.810668945313	0.455409497022629	0.874798595905304	0.213449865579605	77.851676940918	16271
True	False	False	False	False	-2490.17016601563	-2550.57446289063	45.4748191833496	0.819687008857727	0.96739661693573	1	110.682929992676	4538
True	False	False	False	False	-2471.22119140625	-2537.45190429688	149.734161376953	0.588328063488007	0.898947477340698	0.332519084215164	85.34814453125	11522
True	False	False	False	False	-2486.99584960938	-2484.69140625	157.498153686523	0.597966551780701	0.919826090335846	0.343622416257858	91.4647903442383	12988
True	False	False	False	False	-2488.89404296875	-2419.85131835938	189.663269042969	0.793421924114227	0.963105916976929	1	70.0643310546875	11981
True	False	False	False	False	-2489.22900390625	-2281.26293945313	59.8936653137207	0.681443929672241	0.924589037895203	0.466478526592255	68.685188293457	3709
True	False	False	False	False	-2488.53637695313	-2192.51196289063	155.279876708984	0.789243400096893	0.956890642642975	1	73.8214263916016	10335
True	False	False	False	False	-2488.099609375	-2079.66137695313	166.371292114258	0.674344062805176	0.947599589824677	0.453456848859787	60.2333335876465	9035
True	False	False	False	False	-2487.38720703125	-2373.107421875	36.6016845703125	0.762958765029907	0.929405093193054	0.710821986198425	61.2121200561523	2020
True	False	False	False	False	-2485.60473632813	-2467.080078125	19.9645557403564	0.725530564785004	0.936461865901947	0.56728732585907	65	1170
True	False	False	False	False	-2485.28125	-2332.62475585938	164.153015136719	0.604751467704773	0.924070239067078	0.351725876331329	75.3108139038086	11146
True	False	False	False	False	-2482.2216796875	-2140.38037109375	108.695907592773	0.764249205589294	0.952169239521027	0.718070447444916	76.7244873046875	7519
True	False	False	False	False	-2482.236328125	-2122.47680664063	145.297592163086	0.793201148509979	0.957280397415161	1	64	8384
True	False	False	False	False	-2481.0625	-2019.25805664063	63.2210922241211	0.758609592914581	0.944521903991699	0.688213586807251	50.9298248291016	2903
True	False	False	False	False	-2481.92114257813	-1967.50036621094	67.6576614379883	0.85745632648468	0.967569947242737	1	66.9016418457031	4081
True	False	False	False	False	-2481.06982421875	-1942.52941894531	38.8199691772461	0.579208016395569	0.949186086654663	0.322422206401825	58.9142875671387	2062
True	False	False	False	False	-2481.9111328125	-1904.76733398438	62.1119499206543	0.63409149646759	0.956074953079224	0.389932572841644	63.8035697937012	3573
True	False	False	False	False	-2480.06298828125	-2163.10986328125	166.371292114258	0.718682765960693	0.940387666225433	0.54864364862442	79.1800003051758	11877
True	False	False	False	False	-2479.46215820313	-2511.98779296875	73.203369140625	0.508532166481018	0.924300670623779	0.254916787147522	71.4545440673828	4716
True	False	False	False	False	-2470.76098632813	-2475.107421875	80.9673614501953	0.650378227233887	0.949859619140625	0.41380363702774	64.9315032958984	4740
True	False	False	False	False	-2473.65356445313	-2389.85864257813	118.678184509277	0.708746135234833	0.944833040237427	0.523920714855194	63.4392509460449	6788
True	False	False	False	False	-2477.23876953125	-2310.20043945313	154.17073059082	0.795121848583221	0.969567656517029	1	94.6115112304688	13151
True	False	False	False	False	-2472.80200195313	-2271.626953125	59.8936653137207	0.718682765960693	0.93947160243988	0.54864364862442	61.6851844787598	3331
True	False	False	False	False	-2478.85888671875	-2038.38391113281	112.023338317871	0.464289784431458	0.887478828430176	0.21994948387146	54.3762359619141	5492
True	False	False	False	False	-2478.60375976563	-1987.63854980469	49.9113883972168	0.726490080356598	0.943418085575104	0.570020496845245	60.0444450378418	2702
True	False	False	False	False	-2477.068359375	-2224.7578125	211.846115112305	0.591541230678558	0.893150746822357	0.336169421672821	84.7015686035156	16178
True	False	False	False	False	-2472.52001953125	-2284.21728515625	88.7313537597656	0.682310163974762	0.955511748790741	0.468113631010056	68.9625015258789	5517
True	False	False	False	False	-2469.09936523438	-2345.11596679688	181.899276733398	0.656193912029266	0.931281745433807	0.42288413643837	66.0304870605469	10829
True	False	False	False	False	-2466.98828125	-2094.11010742188	102.041061401367	0.804879486560822	0.970398426055908	1	51.0869560241699	4700
True	False	False	False	False	-2467.56787109375	-1914.44677734375	54.3479537963867	0.554830074310303	0.934993386268616	0.297168642282486	57.673469543457	2826
True	False	False	False	False	-2466.9873046875	-2434.50366210938	196.318130493164	0.520740032196045	0.907661318778992	0.265427231788635	68.5593185424805	12135
True	False	False	False	False	-2464.56713867188	-2206.72094726563	136.424453735352	0.756108999252319	0.953589022159576	0.676289081573486	101.57723236084	12494
True	False	False	False	False	-2464.73803710938	-2045.79907226563	63.2210922241211	0.548349022865295	0.944408118724823	0.290837466716766	51.684211730957	2946
True	False	False	False	False	-2465.7978515625	-1948.39477539063	22.1828384399414	0.691018760204315	0.941173493862152	0.485164731740952	54.75	1095
True	False	False	False	False	-2463.17358398438	-2186.66186523438	117.569046020508	0.793545544147491	0.947243809700012	1	73.7452850341797	7817
True	False	False	False	False	-2462.48559570313	-2562.51538085938	199.645553588867	0.389724314212799	0.811327159404755	0.169741153717041	107.594444274902	19367
True	False	False	False	False	-2449.50659179688	-2496.708984375	247.338653564453	0.496692955493927	0.836965441703796	0.245103061199188	78.1345291137695	17424
True	False	False	False	False	-2454.49560546875	-2408.04443359375	126.442184448242	0.755112707614899	0.943917393684387	0.671725511550903	63.6052627563477	7251
True	False	False	False	False	-2458.05151367188	-2257.73413085938	186.335845947266	0.634147584438324	0.936986565589905	0.390011161565781	73.5119018554688	12350
True	False	False	False	False	-2460.19921875	-2135.31494140625	147.515884399414	0.796800673007965	0.957506716251373	1	62.9022560119629	8366
True	False	False	False	False	-2461.8974609375	-1996.58056640625	128.660461425781	0.844098389148712	0.962012887001038	1	56.8275871276855	6592
True	False	False	False	False	-2456.55395507813	-2162.22607421875	94.2770690917969	0.767170608043671	0.968243718147278	0.735596120357513	57.705883026123	4905
True	False	False	False	False	-2455.1279296875	-2107.76708984375	77.6399383544922	0.719287753105164	0.953055739402771	0.550233483314514	49.9285697937012	3495
True	False	False	False	False	-2455.48779296875	-1967.36743164063	59.8936653137207	0.624239027500153	0.920464336872101	0.376477956771851	55.6296310424805	3004
True	False	False	False	False	-2454.345703125	-2370.06372070313	165.262145996094	0.773095011711121	0.94989287853241	0.777525901794434	62.4765090942383	9309
True	False	False	False	False	-2449.59008789063	-2309.8046875	195.208984375	0.781058788299561	0.947243273258209	0.86162406206131	86.3068161010742	15190
True	False	False	False	False	-2452.47802734375	-2219.29638671875	84.2947845458984	0.592683076858521	0.95439088344574	0.33747872710228	57.3552627563477	4359
True	False	False	False	False	-2449.44897460938	-2053.03125	261.757507324219	0.492516785860062	0.910013496875763	0.241725400090218	78.8601684570313	18611
True	False	False	False	False	-2450.73486328125	-1932.12487792969	53.2388153076172	0.638829112052917	0.942373871803284	0.396655410528183	55.2291679382324	2651
True	False	False	False	False	-2448.8076171875	-2424.64379882813	49.9113883972168	0.806145071983337	0.957641243934631	1	66.1555557250977	2977
True	False	False	False	False	-2446.9140625	-2584.83203125	55.4570960998535	0.586601257324219	0.943170487880707	0.330577790737152	101.360000610352	5068
True	False	False	False	False	-2439.15600585938	-2542.30151367188	327.196868896484	0.673618674278259	0.933625996112823	0.452162891626358	90.9593200683594	26833
True	False	False	False	False	-2445.43701171875	-2455.18017578125	230.701522827148	0.374909549951553	0.841088056564331	0.160802766680717	79.6298065185547	16563
True	False	False	False	False	-2445.43896484375	-2015.65148925781	119.787330627441	0.75546407699585	0.964859426021576	0.673323512077332	58.9259262084961	6364
True	False	False	False	False	-2442.73046875	-2173.35546875	107.586769104004	0.769551157951355	0.956510245800018	0.75124317407608	82.4948425292969	8002
True	False	False	False	False	-2442.3515625	-1958.90515136719	95.3862075805664	0.542631268501282	0.943265020847321	0.285373479127884	60.5348854064941	5206
True	False	False	False	False	-2442.13305664063	-2514.79248046875	120.896469116211	0.522242844104767	0.952869772911072	0.266750007867813	63.1100921630859	6879
True	False	False	False	False	-2433.16259765625	-2445.66430664063	76.5307922363281	0.83928507566452	0.960359692573547	1	75.8550720214844	5234
True	False	False	False	False	-2436.7236328125	-2381.1748046875	108.695907592773	0.810891211032867	0.952349483966827	1	64.2244873046875	6294
True	False	False	False	False	-2440.1904296875	-2244.4814453125	247.338653564453	0.46831077337265	0.888090014457703	0.222945302724838	74.4484329223633	16602
True	False	False	False	False	-2438.76000976563	-2120.7734375	168.589569091797	0.735215425491333	0.972528338432312	0.596457183361053	60.1578941345215	9144
True	False	False	False	False	-2439.15185546875	-1904.73413085938	64.3302307128906	0.670478940010071	0.925874054431915	0.446636199951172	54.2068977355957	3144
True	False	False	False	False	-2437.314453125	-1922.37780761719	96.4953460693359	0.69021600484848	0.951100528240204	0.483544021844864	61.3218383789063	5335
True	False	False	False	False	-2437.20751953125	-2148.1298828125	136.424453735352	0.72914445400238	0.939828097820282	0.577750682830811	58.9756088256836	7254
True	False	False	False	False	-2437.06616210938	-2333.38037109375	323.869445800781	0.562467396259308	0.895616829395294	0.30482691526413	100.924659729004	29470
True	False	False	False	False	-2435.400390625	-2411.96533203125	32.1651153564453	0.638014316558838	0.918395280838013	0.395486831665039	56.034481048584	1625
True	False	False	False	False	-2434.70654296875	-2199.45678710938	271.739776611328	0.462399274110794	0.861256420612335	0.218552485108376	66.6653060913086	16333
True	False	False	False	False	-2433.78247070313	-2100.39233398438	154.17073059082	0.704342007637024	0.947425186634064	0.513713896274567	59.2517967224121	8236
True	False	False	False	False	-2431.48510742188	-2584.01684570313	96.4953460693359	0.561076939105988	0.93714451789856	0.303416222333908	82.8965530395508	7212
True	False	False	False	False	-2422.791015625	-2485.5908203125	112.023338317871	0.524044275283813	0.906050562858582	0.268344342708588	60.326732635498	6093
True	False	False	False	False	-2431.419921875	-2064.03002929688	112.023338317871	0.756114184856415	0.952498853206635	0.676312983036041	61.8514862060547	6247
True	False	False	False	False	-2429.10424804688	-2355.19482421875	117.569046020508	0.651606142520905	0.956956207752228	0.415694743394852	71.198112487793	7547
True	False	False	False	False	-2422.77197265625	-2276.396484375	197.427261352539	0.800221621990204	0.942255854606628	1	83.4831466674805	14860
True	False	False	False	False	-2426.31762695313	-2167.29174804688	103.150199890137	0.769519209861755	0.946824729442596	0.751023590564728	70.2795715332031	6536
True	False	False	False	False	-2425.20288085938	-2011.07543945313	102.041061401367	0.672707319259644	0.961920738220215	0.450546443462372	48.7826080322266	4488
True	False	False	False	False	-2421.875	-2598.99438476563	103.150199890137	0.779191911220551	0.953679203987122	0.836726665496826	96.6236572265625	8986
True	False	False	False	False	-2407.41137695313	-2565.57202148438	340.506591796875	0.51939445734024	0.896932184696198	0.2642482817173	88.0423431396484	27029
True	False	False	False	False	-2421.24169921875	-2471.96411132813	28.8376903533936	0.735885262489319	0.946757137775421	0.598617315292358	58.038459777832	1509
True	False	False	False	False	-2421.7490234375	-1965.646484375	94.2770690917969	0.636333703994751	0.95685225725174	0.393092930316925	57.1764717102051	4860
True	False	False	False	False	-2420.68798828125	-2528.22631835938	55.4570960998535	0.761327385902405	0.945856511592865	0.702032923698425	47.8400001525879	2392
True	False	False	False	False	-2403.03662109375	-2511.337890625	210.736968994141	0.632174670696259	0.920304536819458	0.387260615825653	71.8263168334961	13647
True	False	False	False	False	-2407.01928710938	-2436.14135742188	310.559753417969	0.296632617712021	0.883875727653503	0.118024334311485	68.5071411132813	19182
True	False	False	False	False	-2420.65576171875	-2373.28393554688	122.005615234375	0.748618364334106	0.956716597080231	0.64419424533844	64.0545425415039	7046
True	False	False	False	False	-2414.40356445313	-2303.53100585938	205.191253662109	0.772166132926941	0.945509850978851	0.770227909088135	100.837837219238	18655
True	False	False	False	False	-2419.67333984375	-2230.39770507813	93.1679229736328	0.808093369007111	0.958789765834808	1	52.726188659668	4429
True	False	False	False	False	-2420.478515625	-2078.8232421875	90.9496383666992	0.815059661865234	0.96490067243576	1	51.3902435302734	4214
True	False	False	False	False	-2419.71630859375	-1994.15026855469	92.0587844848633	0.704204201698303	0.96921044588089	0.51340126991272	46.3012046813965	3843
True	False	False	False	False	-2414.09448242188	-2255.19848632813	110.914192199707	0.707581996917725	0.961664319038391	0.521181464195251	64.4899978637695	6449
True	False	False	False	False	-2412.07055664063	-2177.8818359375	73.203369140625	0.774313688278198	0.947114050388336	0.787631273269653	61.7878799438477	4078
True	False	False	False	False	-2411.9033203125	-2025.01989746094	102.041061401367	0.586853384971619	0.93609482049942	0.33086034655571	49.5108680725098	4555
True	False	False	False	False	-2411.11767578125	-2144.81298828125	92.0587844848633	0.798473179340363	0.95210999250412	1	66.4216842651367	5513
True	False	False	False	False	-2410.57885742188	-2347.8544921875	99.8227767944336	0.754056692123413	0.953679203987122	0.666995942592621	58.466667175293	5262
True	False	False	False	False	-2409.94873046875	-2406.7236328125	280.612915039063	0.526629626750946	0.87923789024353	0.270649194717407	76.4861679077148	19351
True	False	False	False	False	-2407.22998046875	-2200.11669921875	188.554138183594	0.738092064857483	0.946769297122955	0.605881333351135	67.9235305786133	11547
True	False	False	False	False	-2408.11962890625	-2130.64868164063	82.0765075683594	0.786518931388855	0.956683576107025	1	63.4459457397461	4695
True	False	False	False	False	-2409.6064453125	-2108.39477539063	77.6399383544922	0.792614340782166	0.957183837890625	1	54.0714302062988	3785
True	False	False	False	False	-2407.98120117188	-2163.84326171875	69.8759460449219	0.778005719184875	0.962853848934174	0.823125541210175	60.0476188659668	3783
True	False	False	False	False	-2406.49829101563	-2038.62744140625	77.6399383544922	0.643570005893707	0.952183902263641	0.403559476137161	50.0999984741211	3507
True	False	False	False	False	-2404.65112304688	-2471.82275390625	133.097030639648	0.532540082931519	0.923440158367157	0.275994062423706	61.4500007629395	7374
True	False	False	False	False	-2397.90673828125	-2453.70703125	90.9496383666992	0.631812691688538	0.947125375270844	0.386759072542191	56.0975608825684	4600
True	False	False	False	False	-2398.740234375	-2280.4140625	229.592376708984	0.750570118427277	0.939241051673889	0.652099132537842	116.338165283203	24082
True	False	False	False	False	-2396.08862304688	-2252.4169921875	96.4953460693359	0.719872772693634	0.937988221645355	0.551781058311462	56.7126426696777	4934
True	False	False	False	False	-2394.49658203125	-2141.56860351563	92.0587844848633	0.707896769046783	0.955588459968567	0.521919071674347	57.0120468139648	4732
True	False	False	False	False	-2397.7998046875	-2094.46728515625	137.533599853516	0.762256264686584	0.960323333740234	0.706988096237183	60.4193534851074	7492
True	False	False	False	False	-2398.04956054688	-1949.80334472656	167.480438232422	0.685113787651062	0.936124920845032	0.473479032516479	66.9801330566406	10114
True	False	False	False	False	-2397.58813476563	-1920.13269042969	96.4953460693359	0.810468971729279	0.952873766422272	1	71.068962097168	6183
True	False	False	False	False	-2395.80712890625	-1999.18151855469	134.206176757813	0.665514945983887	0.936640083789825	0.438133150339127	62.8016510009766	7599
True	False	False	False	False	-2394.26098632813	-2114.23706054688	82.0765075683594	0.612305581569672	0.946824729442596	0.361048519611359	60.972972869873	4512
True	False	False	False	False	-2392.25219726563	-2042.89099121094	106.477630615234	0.730874300003052	0.963339388370514	0.582929074764252	49.6041679382324	4762
True	False	False	False	False	-2391.99853515625	-2220.35546875	204.082122802734	0.475971579551697	0.823806643486023	0.228747561573982	67.6793441772461	12453
True	False	False	False	False	-2391.29711914063	-2123.99487304688	31.0559749603271	0.695939123630524	0.94053065776825	0.495332807302475	50.5	1414
True	False	False	False	False	-2390.36279296875	-2622.94873046875	56.5662384033203	0.809218764305115	0.957894325256348	1	74.6862716674805	3809
True	False	False	False	False	-2390.01733398438	-2602.07958984375	98.7136306762695	0.54710328578949	0.94185346364975	0.289637446403503	64.1685409545898	5711
True	False	False	False	False	-2383.51635742188	-2408.328125	41.0382537841797	0.541090667247772	0.923080623149872	0.283920139074326	48.2432441711426	1785
True	False	False	False	False	-2382.4833984375	-2341.90869140625	75.4216537475586	0.733056426048279	0.947457671165466	0.589630365371704	62.279411315918	4235
True	False	False	False	False	-2389.28637695313	-1984.36987304688	82.0765075683594	0.8379065990448	0.970893561840057	1	73.4189224243164	5433
True	False	False	False	False	-2385.38916015625	-2322.75903320313	212.955261230469	0.409386068582535	0.870036959648132	0.182088896632195	64.7916641235352	12440
True	False	False	False	False	-2383.85766601563	-2295.88500976563	75.4216537475586	0.6541708111763	0.954577445983887	0.419689297676086	52.1617660522461	3547
True	False	False	False	False	-2383.04760742188	-2062.28125	109.805053710938	0.732440412044525	0.949718296527863	0.587718963623047	49.1919174194336	4870
True	False	False	False	False	-2382.26953125	-2357.3447265625	107.586769104004	0.587332129478455	0.947736978530884	0.331397712230682	54.9278335571289	5328
True	False	False	False	False	-2382.14404296875	-2182.060546875	159.716445922852	0.442600399255753	0.859338760375977	0.20434482395649	56.2152786254883	8095
True	False	False	False	False	-2381.5751953125	-2544.20385742188	137.533599853516	0.808560490608215	0.964040458202362	1	77.870964050293	9656
True	False	False	False	False	-2375.02514648438	-2513.85400390625	158.607299804688	0.724610865116119	0.953480303287506	0.564696907997131	69	9867
True	False	False	False	False	-2379.91381835938	-2472.9951171875	96.4953460693359	0.799865543842316	0.951477408409119	1	69.3793106079102	6036
True	False	False	False	False	-2368.25122070313	-2268.93212890625	174.135284423828	0.814603447914124	0.968453884124756	1	66.6878967285156	10470
True	False	False	False	False	-2381.47729492188	-2159.47924804688	88.7313537597656	0.661952018737793	0.952273964881897	0.432197988033295	52.4500007629395	4196
True	False	False	False	False	-2376.77099609375	-2084.43432617188	151.952453613281	0.800164878368378	0.95204222202301	1	57.4744529724121	7874
True	False	False	False	False	-2374.7802734375	-1975.13952636719	18.8554134368896	0.685223281383514	0.927839636802673	0.473690927028656	57.8823547363281	984
True	False	False	False	False	-2376.26782226563	-1961.203125	135.315322875977	0.741976678371429	0.957760572433472	0.619263112545013	70.4918060302734	8600
True	False	False	False	False	-2371.82836914063	-2248.94262695313	109.805053710938	0.829462349414825	0.961541295051575	1	69.2929306030273	6860
True	False	False	False	False	-2370.50830078125	-2223.41723632813	135.315322875977	0.598133563995361	0.925096213817596	0.343818932771683	60.4262313842773	7372
True	False	False	False	False	-2369.86791992188	-2026.03002929688	93.1679229736328	0.808093369007111	0.960534572601318	1	50.6904754638672	4258
True	False	False	False	False	-2368.92919921875	-2135.29931640625	110.914192199707	0.369919419288635	0.8664510846138	0.157858625054359	41.7099990844727	4171
True	False	False	False	False	-2367.79370117188	-2312.57421875	98.7136306762695	0.685747921466827	0.956226408481598	0.474708467721939	55.8426971435547	4970
True	False	False	False	False	-2367.68334960938	-2491.99877929688	137.533599853516	0.834446728229523	0.969056069850922	1	66.9677429199219	8304
True	False	False	False	False	-2366.1787109375	-2468.60888671875	105.36848449707	0.723260998725891	0.930797576904297	0.560945451259613	78.4526290893555	7453
True	False	False	False	False	-2367.6103515625	-2046.27746582031	120.896469116211	0.733505606651306	0.958487033843994	0.591034114360809	52.788990020752	5754
True	False	False	False	False	-2365.73071289063	-2648.64526367188	195.208984375	0.798543214797974	0.949492931365967	1	140.056823730469	24650
True	False	False	False	False	-2362.37475585938	-2623.80639648438	164.153015136719	0.725604593753815	0.95600301027298	0.567497134208679	77.1621627807617	11420
True	False	False	False	False	-2357.41162109375	-2584.00512695313	56.5662384033203	0.678755939006805	0.941619634628296	0.46147033572197	80.3921585083008	4100
True	False	False	False	False	-2356.7998046875	-2576.33740234375	380.435699462891	0.214115366339684	0.750656545162201	0.0794090703129768	77.9562683105469	26739
True	False	False	False	False	-2359.47509765625	-2410.96362304688	357.143707275391	0.595570266246796	0.875277042388916	0.34081843495369	121.531059265137	39133
True	False	False	False	False	-2362.79174804688	-2339.33959960938	133.097030639648	0.816674590110779	0.959720134735107	1	62.033332824707	7444
True	False	False	False	False	-2364.9580078125	-2196.65551757813	89.8404998779297	0.805119872093201	0.962392508983612	1	49.9259262084961	4044
True	False	False	False	False	-2363.24682617188	-1992.34936523438	133.097030639648	0.79485547542572	0.952423274517059	1	62.3333320617676	7480
True	False	False	False	False	-2361.92163085938	-2368.10229492188	139.751892089844	0.803734004497528	0.949292719364166	1	63.9206352233887	8054
True	False	False	False	False	-2361.22802734375	-2293.89819335938	26.6194076538086	0.528011858463287	0.922177791595459	0.271889626979828	44.5416679382324	1069
True	False	False	False	False	-2359.11328125	-2170.31469726563	104.259346008301	0.745750606060028	0.95334130525589	0.63308048248291	48.2021293640137	4531
True	False	False	False	False	-2358.1923828125	-2105.98657226563	147.515884399414	0.649482369422913	0.958552360534668	0.41243252158165	60.0375938415527	7985
True	False	False	False	False	-2356.32177734375	-2013.07080078125	122.005615234375	0.833331942558289	0.968716204166412	1	57.1818199157715	6290
True	False	False	False	False	-2355.88208007813	-2541.98046875	188.554138183594	0.677767813205719	0.958714544773102	0.459653586149216	83.4588241577148	14188
True	False	False	False	False	-2353.78588867188	-2606.49975585938	93.1679229736328	0.594368875026703	0.947214126586914	0.339423686265945	58.5	4914
True	False	False	False	False	-2345.25830078125	-2472.90869140625	288.376892089844	0.619415402412415	0.949807107448578	0.370132595300674	80.0461502075195	20812
True	False	False	False	False	-2353.58959960938	-1943.41284179688	100.931915283203	0.810745477676392	0.964395225048065	1	76.9011001586914	6998
True	False	False	False	False	-2352.51708984375	-2439.189453125	196.318130493164	0.708209276199341	0.951616048812866	0.522653639316559	76.9039535522461	13612
True	False	False	False	False	-2351.74682617188	-2384.57397460938	32.1651153564453	0.776993036270142	0.962256669998169	0.812498211860657	45.3448257446289	1315
True	False	False	False	False	-2347.353515625	-2285.85961914063	122.005615234375	0.6835116147995	0.948458433151245	0.470399111509323	55.4181823730469	6096
True	False	False	False	False	-2352.0498046875	-2239.8505859375	94.2770690917969	0.662869215011597	0.953740179538727	0.433712929487228	52.9764709472656	4503
True	False	False	False	False	-2347.61547851563	-2137.59448242188	42.1473922729492	0.698733150959015	0.944025039672852	0.501295566558838	41.2894744873047	1569
True	False	False	False	False	-2349.43969726563	-2069.3134765625	159.716445922852	0.683444023132324	0.940692484378815	0.470269948244095	61.3402786254883	8833
True	False	False	False	False	-2352.04931640625	-1976.59643554688	117.569046020508	0.741474032402039	0.945342779159546	0.61748605966568	68.2075500488281	7230
True	False	False	False	False	-2349.0244140625	-2122.87768554688	38.8199691772461	0.503473162651062	0.947374105453491	0.250679224729538	41.8571434020996	1465
True	False	False	False	False	-2345.9677734375	-2090.24975585938	118.678184509277	0.778608024120331	0.966304898262024	0.829857766628265	54.4018707275391	5821
True	False	False	False	False	-2347.6328125	-1924.22082519531	66.5485153198242	0.811298549175262	0.963199138641357	1	55.2666664123535	3316
True	False	False	False	False	-2344.1943359375	-2311.36303710938	145.297592163086	0.465684801340103	0.834404110908508	0.220985040068626	52.099235534668	6825
True	False	False	False	False	-2342.78125	-2686.38403320313	321.651153564453	0.672784626483917	0.933639585971832	0.450683176517487	120.786209106445	35028
True	False	False	False	False	-2317.5888671875	-2670.79956054688	88.7313537597656	0.591871082782745	0.922128319740295	0.336546957492828	85.9749984741211	6878
True	False	False	False	False	-2332.5068359375	-2582.82958984375	80.9673614501953	0.642055153846741	0.953231871128082	0.401333630084991	68.4246597290039	4995
True	False	False	False	False	-2342.76171875	-2347.43139648438	52.1296730041504	0.71564769744873	0.951258361339569	0.54082202911377	59.1276588439941	2779
True	False	False	False	False	-2341.24609375	-2196.29370117188	65.4393768310547	0.567589342594147	0.936543405056	0.310088485479355	41.2881355285645	2436
True	False	False	False	False	-2341.15649414063	-2531.33056640625	301.686614990234	0.338908851146698	0.901362955570221	0.140262991189957	77.404411315918	21054
True	False	False	False	False	-2331.10791015625	-2532.37670898438	46.5839614868164	0.558975517749786	0.959385335445404	0.301298230886459	68.023811340332	2857
True	False	False	False	False	-2340.36083984375	-2366.14208984375	17.7462711334229	0.762108087539673	0.940302610397339	0.706189274787903	44.5	712
True	False	False	False	False	-2339.6630859375	-1952.47045898438	70.9850845336914	0.493122100830078	0.928820312023163	0.242212355136871	56.03125	3586
True	False	False	False	False	-2338.44482421875	-2244.67553710938	84.2947845458984	0.698733150959015	0.955595314502716	0.501295566558838	50.9210510253906	3870
True	False	False	False	False	-2334.73779296875	-2450.48510742188	39.9291114807129	0.739838838577271	0.936160981655121	0.6118004322052	68.5	2466
True	False	False	False	False	-2332.2646484375	-2352.39135742188	69.8759460449219	0.807386338710785	0.962158918380737	1	66.0634918212891	4162
True	False	False	False	False	-2334.34619140625	-2055.8505859375	103.150199890137	0.643153727054596	0.940603137016296	0.402945935726166	45.9139785766602	4270
True	False	False	False	False	-2329.95288085938	-2630.99780273438	139.751892089844	0.693015515804291	0.954780399799347	0.489241719245911	74.3809509277344	9372
True	False	False	False	False	-2326.35327148438	-2607.0986328125	124.223899841309	0.699060261249542	0.960019946098328	0.502003133296967	72.6339263916016	8135
True	False	False	False	False	-2326.93286132813	-2489.9296875	131.987884521484	0.611394584178925	0.934444189071655	0.359906733036041	73.8403396606445	8787
True	False	False	False	False	-2324.11889648438	-2399.81323242188	158.607299804688	0.550909876823425	0.940079808235168	0.293321222066879	74.1118850708008	10598
True	False	False	False	False	-2328.55883789063	-2207.32202148438	123.114753723145	0.554788172245026	0.94644433259964	0.297127246856689	48.8288307189941	5420
True	False	False	False	False	-2328.81372070313	-1922.5078125	108.695907592773	0.674547255039215	0.968704640865326	0.453820466995239	58.0204086303711	5686
True	False	False	False	False	-2328.47314453125	-2381.56372070313	134.206176757813	0.792623698711395	0.949210941791534	1	73.1818161010742	8855
True	False	False	False	False	-2319.37133789063	-2360.66650390625	69.8759460449219	0.647358953952789	0.953055739402771	0.409211099147797	56.2857131958008	3546
True	False	False	False	False	-2328.32861328125	-2335.56616210938	177.462707519531	0.735508561134338	0.955248296260834	0.597400009632111	66.84375	10695
True	False	False	False	False	-2321.94091796875	-2282.33911132813	253.993499755859	0.450302988290787	0.863699316978455	0.209782719612122	64.8034896850586	14840
True	False	False	False	False	-2326.98876953125	-2128.330078125	133.097030639648	0.660014808177948	0.952914655208588	0.429027110338211	49.3250007629395	5919
True	False	False	False	False	-2325.927734375	-1972.74536132813	57.6753807067871	0.493598461151123	0.899959743022919	0.242596164345741	48.1153831481934	2502
True	False	False	False	False	-2325.34448242188	-1899.65869140625	88.7313537597656	0.735508561134338	0.951477408409119	0.597400009632111	61.3125	4905
True	False	False	False	False	-2323.7744140625	-2180.73168945313	102.041061401367	0.636238098144531	0.945110201835632	0.392957359552383	47	4324
True	False	False	False	False	-2322.32397460938	-2073.70092773438	95.3862075805664	0.662632822990417	0.960910856723785	0.433321684598923	43.0232543945313	3700
True	False	False	False	False	-2318.38012695313	-2460.01879882813	149.734161376953	0.710326373577118	0.917402386665344	0.527688682079315	128.148147583008	17300
True	False	False	False	False	-2317.51684570313	-2591.72436523438	25.5102653503418	0.748013913631439	0.939718544483185	0.641803920269012	60.3913040161133	1389
True	False	False	False	False	-2316.69775390625	-2561.98999023438	221.828384399414	0.800236463546753	0.963022649288177	1	109.120002746582	21824
True	False	False	False	False	-2317.35791015625	-2149.14038085938	80.9673614501953	0.702271580696106	0.954577445983887	0.509057402610779	48.9863014221191	3576
True	False	False	False	False	-2315.71240234375	-2511.2919921875	158.607299804688	0.778592884540558	0.942271769046783	0.829684317111969	67.0209808349609	9584
True	False	False	False	False	-2313.07495117188	-2439.1611328125	401.509399414063	0.526960074901581	0.926470518112183	0.270945250988007	112.29557800293	40651
True	False	False	False	False	-2313.990234375	-2255.49047851563	146.40673828125	0.842007040977478	0.957573533058167	1	61.6439399719238	8137
True	False	False	False	False	-2312.02954101563	-2222.291015625	149.734161376953	0.583047091960907	0.966743230819702	0.326626002788544	57.0592575073242	7703
True	False	False	False	False	-2311.98901367188	-2702.77392578125	42.1473922729492	0.796495378017426	0.96039891242981	1	79.3947372436523	3017
True	False	False	False	False	-2303.29370117188	-2687.76684570313	137.533599853516	0.628333866596222	0.937452971935272	0.381986886262894	78.7419357299805	9764
True	False	False	False	False	-2311.640625	-2538.99487304688	179.680999755859	0.682187139987946	0.925954222679138	0.46788090467453	80.1790161132813	12989
True	False	False	False	False	-2310.67358398438	-2654.2568359375	520.187561035156	0.186469748616219	0.711792469024658	0.0676586553454399	82.1833724975586	38544
True	False	False	False	False	-2303.00659179688	-2607.16430664063	183.008422851563	0.52457320690155	0.898638725280762	0.268814265727997	72.6969680786133	11995
True	False	False	False	False	-2305.8681640625	-2491.48950195313	105.36848449707	0.753684103488922	0.96099179983139	0.665352880954742	57.7789459228516	5489
True	False	False	False	False	-2310.62768554688	-2054.28515625	155.279876708984	0.762258768081665	0.952383577823639	0.707001686096191	58.6214294433594	8207
True	False	False	False	False	-2310.2529296875	-2409.94360351563	113.132476806641	0.742224454879761	0.958977937698364	0.620144486427307	64.0784301757813	6536
True	False	False	False	False	-2307.92700195313	-2384.71118164063	63.2210922241211	0.758609592914581	0.944521903991699	0.688213586807251	56.596492767334	3226
True	False	False	False	False	-2307.11938476563	-2201.01489257813	84.2947845458984	0.721413135528564	0.939876735210419	0.555903851985931	48.1315803527832	3658
True	False	False	False	False	-2309.53271484375	-2173.541015625	69.8759460449219	0.445776671171188	0.926018893718719	0.20657379925251	41.9682540893555	2644
True	False	False	False	False	-2306.69213867188	-2135.36206054688	97.6044921875	0.750541150569916	0.959554612636566	0.651979506015778	49.625	4367
True	False	False	False	False	-2309.29370117188	-1950.60949707031	78.7490768432617	0.765397131443024	0.951916694641113	0.724761068820953	59.7464790344238	4242
True	False	False	False	False	-2306.77124023438	-1917.49194335938	83.1856460571289	0.797147572040558	0.959277153015137	1	61.1866683959961	4589
True	False	False	False	False	-2305.1064453125	-2368.33227539063	94.2770690917969	0.636333703994751	0.953136384487152	0.393092930316925	58.8941192626953	5006
True	False	False	False	False	-2300.94897460938	-2341.98510742188	214.064392089844	0.722425937652588	0.962695777416229	0.558653891086578	72.4922256469727	13991
True	False	False	False	False	-2299.16772460938	-2270.33715820313	93.1679229736328	0.772283971309662	0.955595314502716	0.771135985851288	56.4047622680664	4738
True	False	False	False	False	-2301.36083984375	-2231.14916992188	61.0028076171875	0.622768461704254	0.942365229129791	0.374527245759964	54.5999984741211	3003
True	False	False	False	False	-2304.3671875	-1898.04418945313	42.1473922729492	0.455314695835114	0.893444955348969	0.213381320238113	58.6315803527832	2228
True	False	False	False	False	-2303.15502929688	-1934.65258789063	22.1828384399414	0.650446891784668	0.924228668212891	0.413908988237381	55.5999984741211	1112
True	False	False	False	False	-2299.63818359375	-2244.57104492188	56.5662384033203	0.678755939006805	0.956483066082001	0.46147033572197	49.6862754821777	2534
True	False	False	False	False	-2298.2001953125	-2287.67333984375	106.477630615234	0.710245251655579	0.934207618236542	0.527493894100189	57.5729179382324	5527
True	False	False	False	False	-2298.00268554688	-2587.8583984375	124.223899841309	0.647358953952789	0.93252295255661	0.409211099147797	65.5803604125977	7345
True	False	False	False	False	-2293.15112304688	-2305.67163085938	166.371292114258	0.686895906925201	0.956331372261047	0.476949363946915	65.6999969482422	9855
True	False	False	False	False	-2294.59887695313	-2184.35620117188	88.7313537597656	0.71274322271347	0.956287920475006	0.533566176891327	48.3125	3865
True	False	False	False	False	-2293.25170898438	-2161.61743164063	85.4039306640625	0.677236258983612	0.952540874481201	0.458681643009186	41.9480514526367	3230
True	False	False	False	False	-2290.64013671875	-2754.51733398438	1000.44604492188	0.306171596050262	0.792096138000488	0.122880190610886	185.436813354492	167264
True	False	False	False	False	-2232.01098632813	-2772.87036132813	72.0942230224609	0.802704334259033	0.969603180885315	1	86.7846145629883	5641
True	False	False	False	False	-2251.23413085938	-2747.24780273438	64.3302307128906	0.731921255588531	0.95479941368103	0.586120128631592	74.6206893920898	4328
True	False	False	False	False	-2281.33837890625	-2715.83837890625	161.934722900391	0.650378227233887	0.948656320571899	0.41380363702774	87.691780090332	12803
True	False	False	False	False	-2282.84350585938	-2681.6044921875	29.9468326568604	0.828017055988312	0.959619760513306	1	66.5555572509766	1797
True	False	False	False	False	-2287.93139648438	-2523.84326171875	188.554138183594	0.764256656169891	0.941063106060028	0.718113005161285	93.9000015258789	15963
True	False	False	False	False	-2289.40478515625	-2386.9375	115.350761413574	0.601119041442871	0.923287987709045	0.347356885671616	57.105770111084	5939
True	False	False	False	False	-2289.6201171875	-1910.80212402344	73.203369140625	0.774313688278198	0.945187211036682	0.787631273269653	66.2575759887695	4373
True	False	False	False	False	-2289.27490234375	-2466.54760742188	115.350761413574	0.699858546257019	0.944999396800995	0.503738164901733	60.788459777832	6322
True	False	False	False	False	-2288.6328125	-2406.19873046875	61.0028076171875	0.760719418525696	0.967830955982208	0.698856711387634	56.0363655090332	3082
True	False	False	False	False	-2287.11596679688	-2632.04150390625	125.333038330078	0.78146630525589	0.970110177993774	0.867842257022858	67.8141555786133	7663
True	False	False	False	False	-2283.97583007813	-2558.69213867188	155.279876708984	0.81768673658371	0.954761266708374	1	63.8428573608398	8938
True	False	False	False	False	-2283.45483398438	-2480.37768554688	25.5102653503418	0.688737690448761	0.937802910804749	0.480586379766464	52.5652160644531	1209
True	False	False	False	False	-2285.55346679688	-2103.7431640625	84.2947845458984	0.621096134185791	0.94092208147049	0.372326284646988	36.815788269043	2798
True	False	False	False	False	-2287.03955078125	-2013.39147949219	82.0765075683594	0.797737896442413	0.960834741592407	1	47.1351356506348	3488
True	False	False	False	False	-2286.53442382813	-1939.44323730469	58.7845230102539	0.775075852870941	0.951341331005096	0.794298112392426	62.6037750244141	3318
True	False	False	False	False	-2285.16796875	-2074.77270507813	86.513069152832	0.600992560386658	0.91519969701767	0.347206056118011	39.0641021728516	3047
True	False	False	False	False	-2283.45361328125	-2433.17529296875	90.9496383666992	0.740094006061554	0.961773693561554	0.612678289413452	66.3902435302734	5444
True	False	False	False	False	-2281.77709960938	-2213.1103515625	139.751892089844	0.559167087078094	0.921259999275208	0.301490634679794	50.5	6363
True	False	False	False	False	-2282.87646484375	-1924.3525390625	78.7490768432617	0.754633009433746	0.934424698352814	0.669563829898834	66.9718322753906	4755
True	False	False	False	False	-2281.77661132813	-2504.26733398438	127.551322937012	0.590843498706818	0.955767214298248	0.335372507572174	60.3565216064453	6941
True	False	False	False	False	-2278.04614257813	-2332.61352539063	129.769607543945	0.67625892162323	0.958821892738342	0.456904143095016	65.0683746337891	7613
True	False	False	False	False	-2279.92456054688	-2135.71630859375	96.4953460693359	0.775108277797699	0.950555145740509	0.794588387012482	42.0114936828613	3655
True	False	False	False	False	-2279.38745117188	-1994.70349121094	83.1856460571289	0.721511900424957	0.936624825000763	0.556170701980591	44.2666664123535	3320
True	False	False	False	False	-2277.94482421875	-2692.97509765625	108.695907592773	0.593387126922607	0.920700311660767	0.33828929066658	72.2959213256836	7085
True	False	False	False	False	-2267.36450195313	-2584.03979492188	204.082122802734	0.667173445224762	0.925210356712341	0.440943121910095	74.4836959838867	13705
True	False	False	False	False	-2268.54736328125	-2450.2470703125	190.772415161133	0.798061788082123	0.957255184650421	1	62.9825592041016	10833
True	False	False	False	False	-2275.54711914063	-2279.96264648438	113.132476806641	0.50980532169342	0.948222875595093	0.255993843078613	46.5588226318359	4749
True	False	False	False	False	-2277.50463867188	-2026.30419921875	89.8404998779297	0.805119872093201	0.953829169273376	1	50.8518524169922	4119
True	False	False	False	False	-2277.041015625	-1950.79516601563	88.7313537597656	0.745258808135986	0.955301940441132	0.631230175495148	61.4500007629395	4916
True	False	False	False	False	-2276.94775390625	-2242.88549804688	104.259346008301	0.791674017906189	0.959132492542267	1	51.9042549133301	4879
True	False	False	False	False	-2274.95825195313	-2420.779296875	52.1296730041504	0.71564769744873	0.950349152088165	0.54082202911377	57.7234039306641	2713
True	False	False	False	False	-2271.30737304688	-2401.4697265625	150.843307495117	0.689140379428864	0.95524662733078	0.481388688087463	64.625	8789
True	False	False	False	False	-2272.1787109375	-2119.0556640625	53.2388153076172	0.447155296802521	0.914335489273071	0.207547098398209	40.9583320617676	1966
True	False	False	False	False	-2273.05126953125	-2042.91223144531	124.223899841309	0.616013824939728	0.940546870231628	0.365747570991516	41.7142868041992	4672
True	False	False	False	False	-2272.83471679688	-1978.6748046875	31.0559749603271	0.695939123630524	0.913262784481049	0.495332807302475	41.2857131958008	1156
True	False	False	False	False	-2272.04418945313	-2191.69995117188	122.005615234375	0.833331942558289	0.967167854309082	1	55.4363632202148	6098
True	False	False	False	False	-2267.94921875	-2525.05151367188	148.625015258789	0.702173590660095	0.948830187320709	0.508839070796967	96.9328384399414	12989
True	False	False	False	False	-2266.88525390625	-2492.55151367188	84.2947845458984	0.819298386573792	0.971599817276001	1	59.5	4522
True	False	False	False	False	-2267.57299804688	-2158.94506835938	115.350761413574	0.727483928203583	0.966963469982147	0.572885155677795	48	4992
True	False	False	False	False	-2267.0732421875	-2302.40942382813	158.607299804688	0.609814703464508	0.94378262758255	0.357938140630722	71.8181838989258	10270
True	False	False	False	False	-2266.4228515625	-2737.54370117188	220.719253540039	0.656922221183777	0.95611959695816	0.424043923616409	92.6783905029297	18443
True	False	False	False	False	-2254.32543945313	-2713.27685546875	134.206176757813	0.607200801372528	0.955024838447571	0.354712903499603	77.9752044677734	9435
True	False	False	False	False	-2258.85522460938	-2665.84375	301.686614990234	0.482305347919464	0.838517844676971	0.233641624450684	95.1654434204102	25885
True	False	False	False	False	-2264.74047851563	-2357.7021484375	297.250030517578	0.288288801908493	0.8273566365242	0.113849438726902	66.4440307617188	17807
True	False	False	False	False	-2262.40454101563	-2014.21166992188	96.4953460693359	0.60856831073761	0.940332531929016	0.356395363807678	43.781608581543	3809
True	False	False	False	False	-2263.30078125	-1898.10498046875	124.223899841309	0.717676758766174	0.942208051681519	0.546022891998291	64.1517868041992	7185
True	False	False	False	False	-2263.10595703125	-1971.66870117188	23.2919807434082	0.628847420215607	0.937802910804749	0.382685959339142	54.9047622680664	1153
True	False	False	False	False	-2261.65576171875	-2319.02685546875	88.7313537597656	0.759382247924805	0.929660856723785	0.692045390605927	58.2249984741211	4658
True	False	False	False	False	-2260.69091796875	-2232.10986328125	90.9496383666992	0.815059661865234	0.959884345531464	1	64.7439041137695	5309
True	False	False	False	False	-2261.18041992188	-1935.5595703125	118.678184509277	0.720046758651733	0.943472027778625	0.552243173122406	61.8504676818848	6618
True	False	False	False	False	-2260.82788085938	-2077.17358398438	108.695907592773	0.65642511844635	0.962098181247711	0.423251807689667	42.7244911193848	4187
True	False	False	False	False	-2259.48168945313	-2624.65869140625	240.683807373047	0.528359413146973	0.886213064193726	0.272202461957932	82.760368347168	17959
True	False	False	False	False	-2258.08666992188	-2539.44091796875	117.569046020508	0.612679004669189	0.943785965442657	0.361517995595932	76.8301849365234	8144
True	False	False	False	False	-2258.66455078125	-2259.49047851563	141.970169067383	0.501610159873962	0.91979968547821	0.249135449528694	53.296875	6822
True	False	False	False	False	-2256.2060546875	-2125.05541992188	74.3125076293945	0.747713565826416	0.94997650384903	0.640626013278961	45.477611541748	3047
True	False	False	False	False	-2256.88500976563	-2101.64013671875	51.0205307006836	0.580489277839661	0.943152248859406	0.323817849159241	39.847827911377	1833
True	False	False	False	False	-2255.97021484375	-2213.484375	102.041061401367	0.751853168010712	0.971390128135681	0.657459616661072	51.3586959838867	4725
True	False	False	False	False	-2254.6943359375	-2287.41357421875	76.5307922363281	0.695300102233887	0.96034836769104	0.493988811969757	49.4927520751953	3415
True	False	False	False	False	-2252.712890625	-2184.59887695313	108.695907592773	0.755093216896057	0.955579578876495	0.671637296676636	51.1938781738281	5017
True	False	False	False	False	-2254.68212890625	-2153.39184570313	61.0028076171875	0.760719418525696	0.953545272350311	0.698856711387634	52.8181800842285	2905
True	False	False	False	False	-2253.09106445313	-1956.62475585938	113.132476806641	0.742224454879761	0.965676367282867	0.620144486427307	63.8431358337402	6512
True	False	False	False	False	-2252.52124023438	-2684.59741210938	144.188446044922	0.547434151172638	0.929927051067352	0.289955645799637	77.5615386962891	10083
True	False	False	False	False	-2248.83203125	-2605.08764648438	160.825576782227	0.717759907245636	0.961374282836914	0.546238422393799	79.096549987793	11469
True	False	False	False	False	-2247.15625	-2488.27221679688	156.389007568359	0.684706628322601	0.94058084487915	0.472692757844925	68.2056732177734	9617
True	False	False	False	False	-2251.62255859375	-1986.01000976563	66.5485153198242	0.798536419868469	0.963489770889282	1	55.533332824707	3332
True	False	False	False	False	-2249.5732421875	-2425.09155273438	138.64274597168	0.607009410858154	0.929767727851868	0.354478299617767	56.8320007324219	7104
True	False	False	False	False	-2243.61181640625	-2396.09716796875	175.244430541992	0.568205416202545	0.92127937078476	0.310728371143341	63.7341766357422	10070
True	False	False	False	False	-2248.67163085938	-2056.70678710938	79.8582229614258	0.683444023132324	0.926194548606873	0.470269948244095	44.0694427490234	3173
True	False	False	False	False	-2247.02099609375	-2342.587890625	160.825576782227	0.643485963344574	0.926356434822083	0.403435468673706	63.1379318237305	9155
True	False	False	False	False	-2244.83178710938	-2249.04711914063	90.9496383666992	0.763890326023102	0.955301940441132	0.716026604175568	56.3048782348633	4617
True	False	False	False	False	-2246.99169921875	-2012.11767578125	36.6016845703125	0.726016283035278	0.950419723987579	0.568666875362396	46.9090919494629	1548
True	False	False	False	False	-2243.17724609375	-2548.54663085938	157.498153686523	0.719543635845184	0.936928451061249	0.550909161567688	90.7676086425781	12889
True	False	False	False	False	-2240.20922851563	-2467.85961914063	179.680999755859	0.621916890144348	0.950423717498779	0.373404234647751	60.4691352844238	9796
True	False	False	False	False	-2242.80688476563	-2233.2080078125	86.513069152832	0.84085887670517	0.958222687244415	1	63.0897445678711	4921
True	False	False	False	False	-2239.59521484375	-2156.56860351563	67.6576614379883	0.76977926492691	0.957625508308411	0.752817690372467	52.032787322998	3174
True	False	False	False	False	-2241.2109375	-2096.84423828125	49.9113883972168	0.647322654724121	0.947473704814911	0.40915635228157	43.533332824707	1959
True	False	False	False	False	-2240.90063476563	-2078.94311523438	58.7845230102539	0.757243514060974	0.960044860839844	0.681612551212311	40.3962249755859	2141
True	False	False	False	False	-2239.83032226563	-1917.90344238281	196.318130493164	0.654757380485535	0.91971230506897	0.420611560344696	71.7175140380859	12694
True	False	False	False	False	-2239.24389648438	-2762.4736328125	77.6399383544922	0.729374051094055	0.935824751853943	0.578431367874146	78.7428588867188	5512
True	False	False	False	False	-2221.90600585938	-2739.39013671875	115.350761413574	0.727483928203583	0.952595949172974	0.572885155677795	83.1923065185547	8652
True	False	False	False	False	-2238.775390625	-2666.31640625	13.3097038269043	0.743378639221191	0.931919693946838	0.624296009540558	51.25	615
True	False	False	False	False	-2237.814453125	-2446.25659179688	127.551322937012	0.706931173801422	0.950799524784088	0.519663214683533	55.3217391967773	6362
True	False	False	False	False	-2239.177734375	-2270.59497070313	85.4039306640625	0.730905413627625	0.954880356788635	0.583023309707642	55.2727279663086	4256
True	False	False	False	False	-2239.04223632813	-2139.25317382813	136.424453735352	0.736890852451324	0.948104739189148	0.601898670196533	73.1951217651367	9003
True	False	False	False	False	-2238.689453125	-2033.39953613281	169.698715209961	0.764707982540131	0.966002106666565	0.720715999603271	62.9738578796387	9635
True	False	False	False	False	-2238.169921875	-2283.77490234375	54.3479537963867	0.825362265110016	0.964499771595001	1	51.8571434020996	2541
True	False	False	False	False	-2237.67724609375	-2636.09106445313	189.663269042969	0.684202194213867	0.948240339756012	0.471722036600113	69.3567276000977	11860
True	False	False	False	False	-2229.66088867188	-2606.3203125	151.952453613281	0.635665476322174	0.943840086460114	0.392147123813629	67.3138656616211	9222
True	False	False	False	False	-2233.13208007813	-2501.86889648438	15.5279874801636	0.717676758766174	0.938069105148315	0.546022891998291	58.2142868041992	815
True	False	False	False	False	-2237.02294921875	-2116.47827148438	135.315322875977	0.723216474056244	0.962974190711975	0.560822665691376	55.2704925537109	6743
True	False	False	False	False	-2233.12036132813	-2060.234375	86.513069152832	0.717120826244354	0.945653796195984	0.544586777687073	45.2564086914063	3530
True	False	False	False	False	-2231.67211914063	-2322.4873046875	109.805053710938	0.496800661087036	0.863883018493652	0.245190724730492	58.8282814025879	5824
True	False	False	False	False	-2231.62060546875	-2182.310546875	53.2388153076172	0.80851811170578	0.953352153301239	1	55.25	2652
True	False	False	False	False	-2230.66284179688	-2005.12841796875	126.442184448242	0.517238199710846	0.909828126430511	0.262369871139526	54.6754379272461	6233
True	False	False	False	False	-2229.99658203125	-1979.63330078125	54.3479537963867	0.758865714073181	0.955270767211914	0.689475536346436	56.1836738586426	2753
True	False	False	False	False	-2229.70581054688	-2565.73852539063	175.244430541992	0.733103275299072	0.931268811225891	0.589776337146759	65.6645584106445	10375
True	False	False	False	False	-2229.36987304688	-1951.20886230469	127.551322937012	0.681720435619354	0.950315177440643	0.466999381780624	61.5391311645508	7077
True	False	False	False	False	-2229.15625	-2723.12329101563	273.958068847656	0.378748923540115	0.863030552864075	0.163090437650681	82.9473648071289	20488
True	False	False	False	False	-2227.984375	-2653.42724609375	64.3302307128906	0.670478940010071	0.952120721340179	0.446636199951172	54.0862083435059	3137
True	False	False	False	False	-2228.95190429688	-2410.27294921875	88.7313537597656	0.795180141925812	0.966674208641052	1	60.0125007629395	4801
True	False	False	False	False	-2228.27807617188	-2363.67651367188	227.374099731445	0.669263780117035	0.942807376384735	0.444528669118881	69.9902420043945	14348
True	False	False	False	False	-2227.9482421875	-2218.24438476563	137.533599853516	0.706285059452057	0.938207685947418	0.518165111541748	71.120964050293	8819
True	False	False	False	False	-2227.62817382813	-2519.67553710938	275.067199707031	0.458700060844421	0.821244299411774	0.215839892625809	85.3548355102539	21168
True	False	False	False	False	-2223.80151367188	-2491.7607421875	139.751892089844	0.746928453445435	0.965713500976563	0.637576758861542	72.2777786254883	9107
True	False	False	False	False	-2226.3857421875	-2191.52587890625	149.734161376953	0.380528062582016	0.881979942321777	0.164157271385193	53.9481468200684	7283
True	False	False	False	False	-2224.46240234375	-2165.171875	122.005615234375	0.578784465789795	0.949541032314301	0.32196244597435	50.3818168640137	5542
True	False	False	False	False	-2224	-2389.21459960938	140.861022949219	0.810112833976746	0.96301281452179	1	77.5669326782227	9851
True	False	False	False	False	-2223.13598632813	-2305.73706054688	115.350761413574	0.756777882575989	0.951650977134705	0.679410755634308	71.4038467407227	7426
True	False	False	False	False	-2221.1435546875	-2090.58862304688	93.1679229736328	0.639514982700348	0.950473070144653	0.397643029689789	44.1785697937012	3711
True	False	False	False	False	-2222.943359375	-1899.27270507813	135.315322875977	0.654865682125092	0.935599625110626	0.420782208442688	64.2950820922852	7844
True	False	False	False	False	-2219.62377929688	-1971.7978515625	26.6194076538086	0.780536234378815	0.94746345281601	0.854119598865509	58.125	1395
True	False	False	False	False	-2217.36743164063	-2230.82983398438	89.8404998779297	0.744702398777008	0.957300961017609	0.629155278205872	65	5265
True	False	False	False	False	-2217.123046875	-2110.73461914063	119.787330627441	0.80851811170578	0.957753896713257	1	52.5185203552246	5672
True	False	False	False	False	-2216.70190429688	-2819.18823242188	1529.50671386719	0.159177780151367	0.718678951263428	0.0565616749227047	187.974624633789	259217
True	False	False	False	False	-2165.41943359375	-2835.6064453125	13.3097038269043	0.743378639221191	0.942608833312988	0.624296009540558	103.333335876465	1240
True	False	False	False	False	-2126.509765625	-2834.90869140625	94.2770690917969	0.844878911972046	0.964166045188904	1	97.6352920532227	8299
True	False	False	False	False	-2156.42993164063	-2818.96264648438	136.424453735352	0.464286595582962	0.904488325119019	0.219947129487991	77.2113800048828	9497
True	False	False	False	False	-2206.35400390625	-2783.072265625	297.250030517578	0.598523139953613	0.921324789524078	0.344277948141098	124.910446166992	33476
True	False	False	False	False	-2202.42358398438	-2754.95703125	85.4039306640625	0.830078601837158	0.965293765068054	1	62.7012977600098	4828
True	False	False	False	False	-2215.22875976563	-2693.02905273438	418.146514892578	0.295732915401459	0.748504400253296	0.11757093667984	73.5172424316406	27716
True	False	False	False	False	-2214.92846679688	-2460.09936523438	153.061584472656	0.716020882129669	0.962266862392426	0.541770160198212	58.2463760375977	8038
True	False	False	False	False	-2216.28833007813	-2381.4501953125	12.2005615234375	0.768196105957031	0.939064502716064	0.742168962955475	60.6363639831543	667
True	False	False	False	False	-2215.76733398438	-2340.72290039063	153.061584472656	0.663790941238403	0.966590106487274	0.435244381427765	61.1086959838867	8433
True	False	False	False	False	-2215.7919921875	-2289.2158203125	133.097030639648	0.737667322158813	0.938660442829132	0.604465067386627	59.4500007629395	7134
True	False	False	False	False	-2215.00244140625	-2144.95849609375	129.769607543945	0.719225645065308	0.948827087879181	0.550069808959961	55.529914855957	6497
True	False	False	False	False	-2215.60400390625	-2027.32104492188	133.097030639648	0.602182626724243	0.936412930488586	0.34862869977951	48.625	5835
True	False	False	False	False	-2213.11645507813	-2537.73486328125	82.0765075683594	0.570172429084778	0.924300670623779	0.312781751155853	55.5405387878418	4110
True	False	False	False	False	-2212.4765625	-2753.18872070313	49.9113883972168	0.791574835777283	0.952329814434052	1	64.6888885498047	2911
True	False	False	False	False	-2180.4453125	-2745.18359375	109.805053710938	0.785418212413788	0.955582082271576	1	82.7575759887695	8193
True	False	False	False	False	-2206.45141601563	-2666.03833007813	138.64274597168	0.748872816562653	0.956065595149994	0.645208597183228	61.9280014038086	7741
True	False	False	False	False	-2212.14086914063	-2424.17041015625	138.64274597168	0.61875855922699	0.952827990055084	0.369280129671097	55.576000213623	6947
True	False	False	False	False	-2211.732421875	-1924.16552734375	165.262145996094	0.669848442077637	0.92251443862915	0.445540577173233	66.2684555053711	9874
True	False	False	False	False	-2210.95385742188	-2619.03125	222.937530517578	0.391872674226761	0.801111698150635	0.171062752604485	62.6417922973633	12591
True	False	False	False	False	-2197.3466796875	-2577.693359375	74.3125076293945	0.814957976341248	0.960359692573547	1	70.8507461547852	4747
True	False	False	False	False	-2209.99853515625	-2575.12915039063	133.097030639648	0.666767001152039	0.955098927021027	0.440251618623734	62.4333343505859	7492
True	False	False	False	False	-2205.85205078125	-2487.00122070313	198.536407470703	0.667703568935394	0.949645519256592	0.441847681999207	71.977653503418	12884
True	False	False	False	False	-2202.33520507813	-2401.4267578125	183.008422851563	0.755585491657257	0.949940919876099	0.67387855052948	62.527271270752	10317
True	False	False	False	False	-2206.62915039063	-2068.88330078125	167.480438232422	0.810530424118042	0.964227437973022	1	54.1258277893066	8173
True	False	False	False	False	-2210.79736328125	-1964.60009765625	38.8199691772461	0.770017266273499	0.950419723987579	0.754476308822632	57.0285720825195	1996
True	False	False	False	False	-2210.47412109375	-1949.08386230469	32.1651153564453	0.720794081687927	0.956876516342163	0.554238379001617	47.2413787841797	1370
True	False	False	False	False	-2208.7587890625	-1989.39111328125	145.297592163086	0.41647931933403	0.885046422481537	0.186688169836998	51.0916023254395	6693
True	False	False	False	False	-2206.14990234375	-2194.2109375	155.279876708984	0.471058636903763	0.890254437923431	0.225012093782425	49.0857124328613	6872
True	False	False	False	False	-2201.197265625	-2439.31079101563	124.223899841309	0.595203518867493	0.939076781272888	0.340391874313354	59.0446434020996	6613
True	False	False	False	False	-2198.74853515625	-2254.2607421875	127.551322937012	0.753320038318634	0.94777113199234	0.663759410381317	52.7130432128906	6062
True	False	False	False	False	-2199.7177734375	-2120.79077148438	115.350761413574	0.748017251491547	0.962233364582062	0.641817271709442	46.75	4862
True	False	False	False	False	-2198.2470703125	-2518.07885742188	228.483245849609	0.43260994553566	0.848465323448181	0.197452887892723	71.4368896484375	14716
True	False	False	False	False	-2194.52954101563	-2372.68383789063	83.1856460571289	0.478413105010986	0.898549199104309	0.23062352836132	49.2133331298828	3691
True	False	False	False	False	-2197.38720703125	-2090.1337890625	158.607299804688	0.78651762008667	0.964335501194	1	60	8580
True	False	False	False	False	-2197.59521484375	-2036.12902832031	37.7108268737793	0.802700221538544	0.951372683048248	1	48.4411773681641	1647
True	False	False	False	False	-2195.28344726563	-2354.39575195313	85.4039306640625	0.372444629669189	0.860110104084015	0.159344390034676	51.8571434020996	3993
True	False	False	False	False	-2195.1357421875	-2337.48901367188	95.3862075805664	0.678849518299103	0.966486155986786	0.461643040180206	59.1627922058105	5088
True	False	False	False	False	-2193.62158203125	-2046.97204589844	123.114753723145	0.664999067783356	0.90716278553009	0.437265396118164	53.8108100891113	5973
True	False	False	False	False	-2195.17041015625	-1997.72094726563	89.8404998779297	0.642614901065826	0.958751022815704	0.402153879404068	48.8641967773438	3958
True	False	False	False	False	-2193.58618164063	-2165.01782226563	151.952453613281	0.820764601230621	0.967479050159454	1	62.0583953857422	8502
True	False	False	False	False	-2192.93505859375	-2728.1044921875	320.542022705078	0.474369406700134	0.828470647335052	0.227523639798164	93.7750854492188	27101
True	False	False	False	False	-2184.23901367188	-2667.404296875	119.787330627441	0.681443929672241	0.94667637348175	0.466478526592255	71.7592620849609	7750
True	False	False	False	False	-2184.03955078125	-2568.58422851563	75.4216537475586	0.797777712345123	0.954490661621094	1	66.5441207885742	4525
True	False	False	False	False	-2191.53173828125	-2215.962890625	144.188446044922	0.526582539081573	0.934692919254303	0.270607054233551	55.4307708740234	7206
True	False	False	False	False	-2190.552734375	-2548.65966796875	149.734161376953	0.425902456045151	0.864868938922882	0.192923709750175	64.0740737915039	8650
True	False	False	False	False	-2184.04272460938	-2463.7041015625	122.005615234375	0.800438165664673	0.951650977134705	1	61.8272743225098	6801
True	False	False	False	False	-2189.4921875	-1934.70056152344	170.807861328125	0.707926988601685	0.949924290180206	0.521990060806274	70.3181838989258	10829
True	False	False	False	False	-2188.68359375	-2323.17919921875	117.569046020508	0.762402236461639	0.962233364582062	0.707778513431549	52.0943412780762	5522
True	False	False	False	False	-2188.16333007813	-2297.39477539063	108.695907592773	0.713117599487305	0.933861970901489	0.534489333629608	43.4693870544434	4260
True	False	False	False	False	-2187.68603515625	-1955.98474121094	130.878753662109	0.772971868515015	0.950054287910461	0.776539385318756	66.0932235717773	7799
True	False	False	False	False	-2183.62231445313	-2587.7138671875	113.132476806641	0.795443058013916	0.968259692192078	1	66.2156829833984	6754
True	False	False	False	False	-2182.83959960938	-2443.00830078125	93.1679229736328	0.394942194223404	0.849943697452545	0.172962471842766	53.5595245361328	4499
True	False	False	False	False	-2183.05297851563	-2143.58862304688	57.6753807067871	0.805326879024506	0.965959846973419	1	48.019229888916	2497
True	False	False	False	False	-2182.50952148438	-2246.13403320313	42.1473922729492	0.640076875686646	0.915184199810028	0.398454904556274	38.8421058654785	1476
True	False	False	False	False	-2178.61254882813	-2200.74853515625	143.079315185547	0.854469656944275	0.967852115631104	1	68.5503845214844	8843
True	False	False	False	False	-2180.55493164063	-2005.52795410156	82.0765075683594	0.8379065990448	0.961753726005554	1	57.2432441711426	4236
True	False	False	False	False	-2180.39135742188	-1903.41564941406	216.282684326172	0.72738653421402	0.935792863368988	0.572602868080139	83.0307693481445	16191
True	False	False	False	False	-2179.40673828125	-2111.86328125	37.7108268737793	0.666771829128265	0.937638282775879	0.44025981426239	47.8529396057129	1627
True	False	False	False	False	-2177.76000976563	-2772.2626953125	57.6753807067871	0.791780471801758	0.958752870559692	1	67.211540222168	3495
True	False	False	False	False	-2169.22387695313	-2717.58520507813	144.188446044922	0.807786464691162	0.955321669578552	1	87.8000030517578	11414
True	False	False	False	False	-2177.34130859375	-2642.82690429688	102.041061401367	0.680651724338531	0.949718296527863	0.46499228477478	59.9565200805664	5516
True	False	False	False	False	-2177.38818359375	-2277.45361328125	151.952453613281	0.687491834163666	0.948084473609924	0.478120416402817	55.3722610473633	7586
True	False	False	False	False	-2177.64575195313	-2098.13110351563	33.2742576599121	0.745649039745331	0.950105845928192	0.63269704580307	43.6666679382324	1310
True	False	False	False	False	-2177.26171875	-2029.66735839844	164.153015136719	0.767906427383423	0.957361221313477	0.740287721157074	57.3445930480957	8487
True	False	False	False	False	-2176.59521484375	-1982.69311523438	153.061584472656	0.70901221036911	0.936466217041016	0.524551153182983	70.260871887207	9696
True	False	False	False	False	-2176.05346679688	-2180.86962890625	129.769607543945	0.659582018852234	0.958779573440552	0.428323924541473	51.470085144043	6022
True	False	False	False	False	-2175.845703125	-2478.89794921875	79.8582229614258	0.787328362464905	0.956063449382782	1	58.2777786254883	4196
True	False	False	False	False	-2174.93237304688	-2227.20092773438	108.695907592773	0.821083903312683	0.957610249519348	1	58.1428565979004	5698
True	False	False	False	False	-2175.65600585938	-2156.24951171875	13.3097038269043	0.615151524543762	0.918621897697449	0.364647418260574	46.0833320617676	553
True	False	False	False	False	-2174.8857421875	-2691.46337890625	120.896469116211	0.529312193393707	0.931942522525787	0.273061871528625	68.8256912231445	7502
True	False	False	False	False	-2167.193359375	-2676.04077148438	63.2210922241211	0.703909933567047	0.948536276817322	0.512734949588776	78.1052627563477	4452
True	False	False	False	False	-2173.97412109375	-2365.51171875	122.005615234375	0.570741295814514	0.947330117225647	0.313378512859344	52.5818176269531	5784
True	False	False	False	False	-2173.18115234375	-2538.00659179688	124.223899841309	0.57543021440506	0.910261631011963	0.318349093198776	64.4375	7217
True	False	False	False	False	-2173.16040039063	-2510.03759765625	173.026138305664	0.470817625522614	0.886616051197052	0.224830165505409	63.1858978271484	9857
True	False	False	False	False	-2169.56298828125	-2316.216796875	80.9673614501953	0.814673006534576	0.957493424415588	1	51.9178085327148	3790
True	False	False	False	False	-2168.17529296875	-2298.3427734375	66.5485153198242	0.84339964389801	0.967569947242737	1	50.8666648864746	3052
True	False	False	False	False	-2168.76123046875	-2054.57397460938	159.716445922852	0.705993711948395	0.948071777820587	0.517492473125458	58.4375	8415
True	False	False	False	False	-2166.5478515625	-2081.40698242188	98.7136306762695	0.8182532787323	0.965536773204803	1	52.0786514282227	4635
True	False	False	False	False	-2164.63500976563	-2799.79931640625	281.722045898438	0.444184899330139	0.936756372451782	0.205454438924789	108.688980102539	27607
True	False	False	False	False	-2153.7021484375	-2779.130859375	228.483245849609	0.706610441207886	0.918629705905914	0.518918395042419	127.155342102051	26194
True	False	False	False	False	-2162.34912109375	-2659.81201171875	174.135284423828	0.795551776885986	0.964501559734344	1	86.6751556396484	13608
True	False	False	False	False	-2164.18798828125	-2260.07177734375	53.2388153076172	0.80851811170578	0.95892596244812	1	39.2291679382324	1883
True	False	False	False	False	-2164.220703125	-2016.6630859375	74.3125076293945	0.845495223999023	0.964448213577271	1	52	3484
True	False	False	False	False	-2161.81420898438	-2588.58544921875	160.825576782227	0.789482295513153	0.965828239917755	1	105.427589416504	15287
True	False	False	False	False	-2161.26196289063	-2446.14477539063	145.297592163086	0.814000189304352	0.966879963874817	1	70.0457992553711	9176
True	False	False	False	False	-2161.47705078125	-1965.05603027344	140.861022949219	0.749580383300781	0.956392288208008	0.64805406332016	66.4330673217773	8437
True	False	False	False	False	-2161.1982421875	-2754.35107421875	240.683807373047	0.498766750097275	0.917080402374268	0.246796280145645	106.718894958496	23158
True	False	False	False	False	-2153.47973632813	-2702.224609375	37.7108268737793	0.666771829128265	0.941161274909973	0.44025981426239	55.5	1887
True	False	False	False	False	-2160.94018554688	-2618.48950195313	245.120376586914	0.632093250751495	0.913217723369598	0.387147754430771	92.0090484619141	20334
True	False	False	False	False	-2160.79663085938	-2393.03686523438	65.4393768310547	0.717649579048157	0.95088666677475	0.545952379703522	46.5762710571289	2748
True	False	False	False	False	-2159.86499023438	-2373.26684570313	94.2770690917969	0.643938362598419	0.949119210243225	0.404103606939316	51.7529411315918	4399
True	False	False	False	False	-2159.78637695313	-2557.212890625	202.97297668457	0.465526759624481	0.829522728919983	0.220867529511452	80.7322387695313	14774
True	False	False	False	False	-2153.84252929688	-2487.76245117188	149.734161376953	0.727666318416595	0.952020943164825	0.573414623737335	67.2148132324219	9074
True	False	False	False	False	-2157.89331054688	-2243.72631835938	106.477630615234	0.517451584339142	0.955234885215759	0.262555181980133	45.3020820617676	4349
True	False	False	False	False	-2157.62084960938	-2157.07397460938	105.36848449707	0.636330485343933	0.957662582397461	0.3930883705616	49.5789489746094	4710
True	False	False	False	False	-2157.50366210938	-1932.88317871094	127.551322937012	0.611146450042725	0.925110816955566	0.359596580266953	72.8695678710938	8380
True	False	False	False	False	-2155.20727539063	-2410.81860351563	78.7490768432617	0.537877917289734	0.928035140037537	0.280914455652237	47.1126747131348	3345
True	False	False	False	False	-2152.96166992188	-2336.95727539063	115.350761413574	0.646229147911072	0.94492506980896	0.407513111829758	50.086540222168	5209
True	False	False	False	False	-2154.30834960938	-2194.5908203125	37.7108268737793	0.786078751087189	0.951878786087036	1	48.0588226318359	1634
True	False	False	False	False	-2153.88208007813	-2275.7724609375	85.4039306640625	0.63712877035141	0.936647713184357	0.394222766160965	44.3636360168457	3416
True	False	False	False	False	-2152.2919921875	-2684.71484375	143.079315185547	0.753439962863922	0.956683874130249	0.664282858371735	73.860466003418	9528
True	False	False	False	False	-2150.18872070313	-2528.8486328125	90.9496383666992	0.788853049278259	0.95036518573761	1	57.9512176513672	4752
True	False	False	False	False	-2150.875	-2084.509765625	78.7490768432617	0.79235315322876	0.948419690132141	1	65.521125793457	4652
True	False	False	False	False	-2149.87329101563	-2007.99987792969	76.5307922363281	0.596003711223602	0.944016516208649	0.341323405504227	37.0724639892578	2558
True	False	False	False	False	-2149.6484375	-2308.46655273438	197.427261352539	0.484578788280487	0.886483788490295	0.235420361161232	60.4213485717773	10755
True	False	False	False	False	-2148.1865234375	-2231.12353515625	99.8227767944336	0.693452954292297	0.951809823513031	0.490143746137619	52.7777786254883	4750
True	False	False	False	False	-2148.720703125	-2209.57104492188	124.223899841309	0.838463246822357	0.959930598735809	1	59.9642868041992	6716
True	False	False	False	False	-2148.6826171875	-2132.31274414063	93.1679229736328	0.792964518070221	0.969251036643982	1	61.3452377319336	5153
True	False	False	False	False	-2148.02734375	-2833.572265625	77.6399383544922	0.851448595523834	0.965096175670624	1	92.1428604125977	6450
True	False	False	False	False	-2124.24633789063	-2803.34252929688	351.597991943359	0.222574502229691	0.762633800506592	0.083113931119442	67.9463729858398	21539
True	False	False	False	False	-2143.86254882813	-2717.92358398438	106.477630615234	0.794342398643494	0.961780726909637	1	59.1041679382324	5674
True	False	False	False	False	-2147.7177734375	-2464.70385742188	160.825576782227	0.786189377307892	0.96906191110611	1	68.5103454589844	9934
True	False	False	False	False	-2146.66796875	-1907.62182617188	66.5485153198242	0.551631391048431	0.943868517875671	0.294025242328644	53.8499984741211	3231
True	False	False	False	False	-2146.54614257813	-2637.26293945313	122.005615234375	0.635798990726471	0.950316071510315	0.392335802316666	56.0636367797852	6167
True	False	False	False	False	-2144.22802734375	-2420.83862304688	22.1828384399414	0.775701880455017	0.954588770866394	0.800000011920929	47.9000015258789	958
True	False	False	False	False	-2145.314453125	-2173.72998046875	163.043869018555	0.632514238357544	0.953886449337006	0.387731999158859	53.4897956848145	7863
True	False	False	False	False	-2143.43408203125	-2764.904296875	125.333038330078	0.812749564647675	0.955573856830597	1	98.7433624267578	11158
True	False	False	False	False	-2129.34765625	-2748.77709960938	136.424453735352	0.394081443548203	0.918291091918945	0.172428384423256	63.7317085266113	7839
True	False	False	False	False	-2133.13061523438	-2599.99243164063	129.769607543945	0.70094496011734	0.951364576816559	0.506118953227997	71.7435913085938	8394
True	False	False	False	False	-2135.52026367188	-2520.32373046875	135.315322875977	0.749961793422699	0.96508526802063	0.649603843688965	69.1311492919922	8434
True	False	False	False	False	-2138.98876953125	-2365.62329101563	110.914192199707	0.662379562854767	0.948832452297211	0.432903081178665	52.5200004577637	5252
True	False	False	False	False	-2139.7978515625	-1942.27856445313	211.846115112305	0.419974446296692	0.854744911193848	0.188983976840973	80.4659652709961	15369
True	False	False	False	False	-2139.68774414063	-1985.84448242188	11.0914192199707	0.673765122890472	0.928999543190002	0.452423572540283	52.0999984741211	521
True	False	False	False	False	-2137.65234375	-2437.74755859375	105.36848449707	0.417775601148605	0.845143795013428	0.187537342309952	49.2315788269043	4677
True	False	False	False	False	-2137.45166015625	-2411.95239257813	49.9113883972168	0.806145071983337	0.951893091201782	1	43.1333351135254	1941
True	False	False	False	False	-2137.52978515625	-2384.470703125	98.7136306762695	0.782779574394226	0.966292083263397	0.890820920467377	49.2134819030762	4380
True	False	False	False	False	-2135.23754882813	-2565.48193359375	76.5307922363281	0.70901221036911	0.946152150630951	0.524551153182983	66.5797119140625	4594
True	False	False	False	False	-2131.173828125	-2490.19213867188	96.4953460693359	0.643659770488739	0.94692063331604	0.403692007064819	65.9195404052734	5735
True	False	False	False	False	-2134.63330078125	-2037.67370605469	269.521484375	0.434417366981506	0.919211506843567	0.198686614632607	78.5514373779297	19088
True	False	False	False	False	-2134.44140625	-2329.73852539063	105.36848449707	0.691287457942963	0.947358906269073	0.485709577798843	49.7894744873047	4730
True	False	False	False	False	-2130.8974609375	-2273.640625	137.533599853516	0.675143480300903	0.950465977191925	0.454890340566635	50.7822570800781	6297
True	False	False	False	False	-2129.63208007813	-2212.05859375	79.8582229614258	0.739838838577271	0.967919170856476	0.6118004322052	42.9027786254883	3089
True	False	False	False	False	-2132.734375	-2187.06884765625	79.8582229614258	0.683444023132324	0.950696170330048	0.470269948244095	45.2916679382324	3261
True	False	False	False	False	-2131.2353515625	-2137.19189453125	97.6044921875	0.784017562866211	0.956287920475006	0.919521510601044	50.9886360168457	4487
True	False	False	False	False	-2129.40014648438	-2248.6376953125	88.7313537597656	0.769612729549408	0.9486203789711	0.751666605472565	50.5374984741211	4043
True	False	False	False	False	-2129.39575195313	-2705.68090820313	143.079315185547	0.822870492935181	0.966442883014679	1	71.3255844116211	9201
True	False	False	False	False	-2126.30737304688	-2639.02856445313	110.914192199707	0.739838838577271	0.947453439235687	0.6118004322052	62.2999992370605	6230
True	False	False	False	False	-2129.36694335938	-2475.7724609375	102.041061401367	0.700421154499054	0.972386062145233	0.504968225955963	69.8152160644531	6423
True	False	False	False	False	-2127.54736328125	-2231.99194335938	92.0587844848633	0.798473179340363	0.957044959068298	1	46.4337348937988	3854
True	False	False	False	False	-2127.4375	-2540.36376953125	147.515884399414	0.699802994728088	0.952656269073486	0.503616988658905	78.1879730224609	10399
True	False	False	False	False	-2125.5869140625	-2108.52612304688	234.028945922852	0.568657755851746	0.929615795612335	0.311199158430099	77.2654037475586	16303
True	False	False	False	False	-2125.23706054688	-1920.82629394531	112.023338317871	0.811145603656769	0.954649329185486	1	76.6039581298828	7737
True	False	False	False	False	-2122.77416992188	-2867.71923828125	124.223899841309	0.725606381893158	0.943415999412537	0.567502200603485	152.401779174805	17069
True	False	False	False	False	-2114.84301757813	-2750.13647460938	57.6753807067871	0.778573036193848	0.966530084609985	0.82945716381073	69.8461532592773	3632
True	False	False	False	False	-2118.91479492188	-2676.1220703125	160.825576782227	0.770576000213623	0.952420055866241	0.758433282375336	86.7103424072266	12573
True	False	False	False	False	-2119.865234375	-2580.0205078125	205.191253662109	0.820999324321747	0.967964231967926	1	120.724327087402	22334
True	False	False	False	False	-2119.70556640625	-2459.20703125	107.586769104004	0.652752697467804	0.954109191894531	0.417472988367081	56.7628860473633	5506
True	False	False	False	False	-2122.55908203125	-1978.86657714844	180.790130615234	0.597979426383972	0.945206344127655	0.343637585639954	68.1411056518555	11107
True	False	False	False	False	-2122.43920898438	-2067.48706054688	188.554138183594	0.354779034852982	0.815286159515381	0.14912137389183	52.8647041320801	8987
True	False	False	False	False	-2119.40966796875	-2562.82495117188	98.7136306762695	0.792926847934723	0.970127999782562	1	101.955055236816	9074
True	False	False	False	False	-2119.34155273438	-2613.40551757813	169.698715209961	0.543891429901123	0.889487743377686	0.286568135023117	61.9673194885254	9481
True	False	False	False	False	-2117.9658203125	-2358.88159179688	70.9850845336914	0.607505798339844	0.897461295127869	0.355087220668793	47.5625	3044
True	False	False	False	False	-2115.33642578125	-2734.623046875	58.7845230102539	0.67922979593277	0.948407709598541	0.462346076965332	62.5283012390137	3314
True	False	False	False	False	-2110.2578125	-2492.6650390625	171.917007446289	0.770330786705017	0.960043013095856	0.756685376167297	80.4645156860352	12472
True	False	False	False	False	-2115.23901367188	-2434.068359375	125.333038330078	0.621513962745667	0.952141880989075	0.372874468564987	48.5486717224121	5486
True	False	False	False	False	-2113.88598632813	-2333.54223632813	113.132476806641	0.686399757862091	0.957027733325958	0.475978404283524	45.6862754821777	4660
True	False	False	False	False	-2112.44506835938	-2149.03662109375	67.6576614379883	0.352579444646835	0.871159791946411	0.147875711321831	44.3442611694336	2705
True	False	False	False	False	-2113.93310546875	-1952.08911132813	133.097030639648	0.693598926067352	0.954141318798065	0.490445405244827	72.0833358764648	8650
True	False	False	False	False	-2113.23071289063	-2089.40673828125	112.023338317871	0.787644565105438	0.95596182346344	1	54.8514862060547	5540
True	False	False	False	False	-2112.09790039063	-2284.94946289063	94.2770690917969	0.844878911972046	0.964166045188904	1	66.6705856323242	5667
True	False	False	False	False	-2110.70971679688	-2172.34814453125	185.226699829102	0.387431174516678	0.858150839805603	0.168337732553482	53.1137733459473	8870
True	False	False	False	False	-2111.92529296875	-1925.57006835938	39.9291114807129	0.792017757892609	0.959428310394287	1	71.6388854980469	2579
True	False	False	False	False	-2109.85888671875	-2906.564453125	59.8936653137207	0.746888160705566	0.943443715572357	0.637421369552612	128.462966918945	6937
True	False	False	False	False	-2090.49633789063	-2904.9638671875	108.695907592773	0.515644311904907	0.916646540164948	0.260989785194397	106.346939086914	10422
True	False	False	False	False	-2087.27587890625	-2871.08227539063	80.9673614501953	0.735607385635376	0.953511893749237	0.59771865606308	95.7260284423828	6988
True	False	False	False	False	-2106.12719726563	-2867.79418945313	159.716445922852	0.784037590026855	0.957634031772614	0.920083165168762	122.1875	17595
True	False	False	False	False	-2098.77978515625	-2816.72924804688	134.206176757813	0.763469576835632	0.963213920593262	0.713658273220062	79.636360168457	9636
True	False	False	False	False	-2104.20361328125	-2724.2490234375	123.114753723145	0.746964454650879	0.941380083560944	0.637715458869934	64.5495529174805	7165
True	False	False	False	False	-2108.55444335938	-2655.92626953125	171.917007446289	0.529911577701569	0.92531806230545	0.273603945970535	71.7677383422852	11124
True	False	False	False	False	-2108.09228515625	-2266.70849609375	88.7313537597656	0.735508561134338	0.952183902263641	0.597400009632111	55.6749992370605	4454
True	False	False	False	False	-2109.02392578125	-2203.83544921875	131.987884521484	0.731520116329193	0.943973124027252	0.584892332553864	57.0252113342285	6786
True	False	False	False	False	-2107.62915039063	-2637.13427734375	83.1856460571289	0.745481371879578	0.951321005821228	0.63206559419632	60.8400001525879	4563
True	False	False	False	False	-2105.70678710938	-2238.67456054688	77.6399383544922	0.68638277053833	0.954789519309998	0.475945204496384	46.9428558349609	3286
True	False	False	False	False	-2105.65625	-2688.41552734375	154.17073059082	0.721209406852722	0.94989287853241	0.555354535579681	71.1510772705078	9890
True	False	False	False	False	-2098.70849609375	-2538.21313476563	36.6016845703125	0.67818558216095	0.939767420291901	0.46042013168335	50.6060600280762	1670
True	False	False	False	False	-2099.8369140625	-2472.01000976563	15.5279874801636	0.717676758766174	0.938069105148315	0.546022891998291	43.4285697937012	608
True	False	False	False	False	-2102.51147460938	-2221.33544921875	98.7136306762695	0.677581369876862	0.960235059261322	0.459312260150909	48.7528076171875	4339
True	False	False	False	False	-2102.87109375	-2032.04797363281	210.736968994141	0.443710803985596	0.79483437538147	0.205121949315071	60.9842109680176	11587
True	False	False	False	False	-2102.63525390625	-1906.20495605469	61.0028076171875	0.837460100650787	0.966247379779816	1	64.018180847168	3521
True	False	False	False	False	-2102.15234375	-2076.95190429688	69.8759460449219	0.739117622375488	0.947912156581879	0.609337687492371	49.8253974914551	3139
True	False	False	False	False	-2101.40258789063	-2458.92236328125	58.7845230102539	0.775075852870941	0.949190139770508	0.794298112392426	46	2438
True	False	False	False	False	-2098.96801757813	-2314.595703125	98.7136306762695	0.706082999706268	0.94951605796814	0.517698526382446	45.7865180969238	4075
True	False	False	False	False	-2098.54516601563	-2514.6611328125	155.279876708984	0.615669310092926	0.910659074783325	0.365307509899139	66.5571441650391	9318
True	False	False	False	False	-2098.34497070313	-2751.55249023438	236.24723815918	0.410293012857437	0.824860215187073	0.182672545313835	82.582160949707	17590
True	False	False	False	False	-2098.25219726563	-2595.3154296875	130.878753662109	0.794070303440094	0.94699501991272	1	70.6186447143555	8333
True	False	False	False	False	-2096.44799804688	-2053.47265625	94.2770690917969	0.817713499069214	0.963002026081085	1	57.3294105529785	4873
True	False	False	False	False	-2096.42895507813	-2850.54541015625	245.120376586914	0.735318958759308	0.934317886829376	0.5967897772789	144.561080932617	31948
True	False	False	False	False	-2087.95629882813	-2835.3291015625	84.2947845458984	0.780941009521484	0.948702335357666	0.859888970851898	97.8552627563477	7437
True	False	False	False	False	-2095.0029296875	-2615.23046875	55.4570960998535	0.774352729320526	0.955270767211914	0.787966012954712	57.3800010681152	2869
True	False	False	False	False	-2094.70947265625	-2368.2900390625	127.551322937012	0.706931173801422	0.952194273471832	0.519663214683533	46.6260871887207	5362
True	False	False	False	False	-2094.65234375	-2138.56518554688	74.3125076293945	0.786045730113983	0.949838936328888	1	58.7164192199707	3934
True	False	False	False	False	-2095.77514648438	-1971.72033691406	70.9850845336914	0.820201992988586	0.969034552574158	1	62.21875	3982
True	False	False	False	False	-2094.34790039063	-1942.52868652344	79.8582229614258	0.815260469913483	0.964430749416351	1	66.3472213745117	4777
True	False	False	False	False	-2094.158203125	-2009.86364746094	52.1296730041504	0.687331438064575	0.943996608257294	0.477804660797119	52.5106391906738	2468
True	False	False	False	False	-2094.14013671875	-2284.45141601563	97.6044921875	0.555250585079193	0.935829639434814	0.297584682703018	53.7613639831543	4731
True	False	False	False	False	-2088.4228515625	-2191.90966796875	108.695907592773	0.777484655380249	0.954925775527954	0.817557096481323	51.2040824890137	5018
True	False	False	False	False	-2093.21728515625	-2106.74462890625	226.264953613281	0.515383243560791	0.872616112232208	0.260764390230179	57.5049018859863	11731
True	False	False	False	False	-2093.1796875	-1925.71704101563	46.5839614868164	0.801774680614471	0.96220725774765	1	61.6428565979004	2589
True	False	False	False	False	-2089.47583007813	-1899.4267578125	51.0205307006836	0.761244773864746	0.959287643432617	0.701598525047302	61.0434799194336	2808
True	False	False	False	False	-2087.91918945313	-2574.1025390625	48.80224609375	0.632937669754028	0.946589946746826	0.38832101225853	59.5227279663086	2619
True	False	False	False	False	-2086.41870117188	-2464.5625	9.98227787017822	0.606388568878174	0.928999543190002	0.353718668222427	37.8888893127441	341
True	False	False	False	False	-2087.80639648438	-2239.1953125	93.1679229736328	0.846452295780182	0.968230903148651	1	60.3809509277344	5072
True	False	False	False	False	-2087.19750976563	-2163.42236328125	109.805053710938	0.74999874830246	0.959691882133484	0.649754703044891	67.8989868164063	6722
True	False	False	False	False	-2085.40405273438	-2775.51025390625	202.97297668457	0.632780253887177	0.933494925498962	0.388101845979691	96.4863357543945	17657
True	False	False	False	False	-2084.89331054688	-2889.60327148438	92.0587844848633	0.467908591032028	0.924782335758209	0.222644150257111	94.3855438232422	7834
True	False	False	False	False	-2082.96728515625	-2822.2890625	75.4216537475586	0.769968271255493	0.953397989273071	0.754133403301239	88.3676452636719	6009
True	False	False	False	False	-2083.97534179688	-2669.08325195313	106.477630615234	0.66390061378479	0.952796757221222	0.435427129268646	64.5208358764648	6194
True	False	False	False	False	-2083.3984375	-2476.22436523438	51.0205307006836	0.774829864501953	0.970073580741882	0.792114913463593	41.2391319274902	1897
True	False	False	False	False	-2084.00366210938	-2301.44482421875	109.805053710938	0.703859448432922	0.950087785720825	0.512620806694031	63.7373733520508	6310
True	False	False	False	False	-2083.85424804688	-2444.9775390625	80.9673614501953	0.725601851940155	0.941635966300964	0.567489385604858	39.8356170654297	2908
True	False	False	False	False	-2081.46655273438	-2387.89135742188	92.0587844848633	0.763090133666992	0.961418867111206	0.711547255516052	58.2409629821777	4834
True	False	False	False	False	-2082.95971679688	-2261.0673828125	180.790130615234	0.428826659917831	0.902502000331879	0.194888800382614	54.4785270690918	8880
True	False	False	False	False	-2082.51806640625	-2130.8125	93.1679229736328	0.695049583911896	0.946154475212097	0.49346387386322	50.8095245361328	4268
True	False	False	False	False	-2081.193359375	-2625.45483398438	151.952453613281	0.678159356117249	0.939407527446747	0.460371941328049	90.4014587402344	12385
True	False	False	False	False	-2080.94482421875	-2085.93188476563	77.6399383544922	0.354704618453979	0.895500719547272	0.149079129099846	49.728572845459	3481
True	False	False	False	False	-2080.3212890625	-1970.74096679688	19.9645557403564	0.798721373081207	0.951427280902863	1	49.8888893127441	898
True	False	False	False	False	-2079.80078125	-2803.60522460938	147.515884399414	0.796800673007965	0.962778031826019	1	90.4135360717773	12025
True	False	False	False	False	-2070.60693359375	-2736.09912109375	46.5839614868164	0.580913007259369	0.93839293718338	0.32428103685379	57.1428565979004	2400
True	False	False	False	False	-2073.619140625	-2700.33178710938	153.061584472656	0.545462906360626	0.919677019119263	0.288065493106842	83.2028961181641	11482
True	False	False	False	False	-2076.1787109375	-2651.30126953125	241.792938232422	0.693072438240051	0.946597456932068	0.489358931779861	83.5779800415039	18220
True	False	False	False	False	-2074.66723632813	-2510.9384765625	131.987884521484	0.770956814289093	0.959267914295197	0.761183798313141	58.9663848876953	7017
True	False	False	False	False	-2079.55346679688	-2222.83276367188	110.914192199707	0.614722788333893	0.93053138256073	0.364102095365524	54.7000007629395	5470
True	False	False	False	False	-2079.10986328125	-2046.236328125	48.80224609375	0.788230717182159	0.955260276794434	1	50.4772720336914	2221
True	False	False	False	False	-2077.34814453125	-1941.42504882813	69.8759460449219	0.728278815746307	0.965973138809204	0.575201690196991	59.4920616149902	3748
True	False	False	False	False	-2077.10424804688	-2354.3876953125	66.5485153198242	0.616532325744629	0.927598118782043	0.366411358118057	37.283332824707	2237
True	False	False	False	False	-2072.1533203125	-2281.52661132813	114.241622924805	0.595339059829712	0.917217969894409	0.340549439191818	50.8737869262695	5240
True	False	False	False	False	-2076.82202148438	-1987.77819824219	350.488861083984	0.225468158721924	0.778700351715088	0.0843935310840607	66.4651870727539	21003
True	False	False	False	False	-2075.8115234375	-2202.06079101563	120.896469116211	0.646152436733246	0.951684832572937	0.407398134469986	56.1651382446289	6122
True	False	False	False	False	-2075.171875	-2150.58056640625	72.0942230224609	0.700715720653534	0.94115161895752	0.505614638328552	52.1076927185059	3387
True	False	False	False	False	-2072.86083984375	-2070.86352539063	112.023338317871	0.490463584661484	0.914582490921021	0.240080296993256	56.1485137939453	5671
True	False	False	False	False	-2071.96362304688	-2028.26525878906	112.023338317871	0.687367737293243	0.941753804683685	0.47787618637085	62.4455451965332	6307
True	False	False	False	False	-2072.36108398438	-1999.85119628906	12.2005615234375	0.681430399417877	0.942608833312988	0.46645313501358	45	495
True	False	False	False	False	-2071.79858398438	-2546.90991210938	291.704345703125	0.517160177230835	0.926860392093658	0.262302160263062	96.0114059448242	25251
True	False	False	False	False	-2071.40942382813	-2107.73901367188	48.80224609375	0.788230717182159	0.955260276794434	1	48.5454559326172	2136
True	False	False	False	False	-2071.15185546875	-2684.49829101563	141.970169067383	0.621577620506287	0.949771761894226	0.372958153486252	93.8984375	12019
True	False	False	False	False	-2070.41162109375	-2572.41064453125	183.008422851563	0.480378001928329	0.914798319339752	0.232142880558968	79.5878753662109	13132
True	False	False	False	False	-2070.0419921875	-2175.3974609375	107.586769104004	0.802616775035858	0.951679229736328	1	54.9587631225586	5331
True	False	False	False	False	-2069.8642578125	-1923.77905273438	92.0587844848633	0.798473179340363	0.968959093093872	1	63.9156608581543	5305
True	False	False	False	False	-2068.62133789063	-2717.482421875	137.533599853516	0.812275528907776	0.956162750720978	1	92.4919357299805	11469
True	False	False	False	False	-2067.66650390625	-2048.01611328125	24.401123046875	0.698149502277374	0.935971975326538	0.500038266181946	50.6363639831543	1114
True	False	False	False	False	-2067.05932617188	-2940.6943359375	419.255645751953	0.362521022558212	0.912657380104065	0.153553053736687	182.015869140625	68802
True	False	False	False	False	-1991.65966796875	-2945.12426757813	115.350761413574	0.778573036193848	0.947243809700012	0.82945716381073	103.913459777832	10807
True	False	False	False	False	-2013.8125	-2938.91528320313	153.061584472656	0.599157094955444	0.883792400360107	0.345026612281799	89.0652160644531	12291
True	False	False	False	False	-2054.0732421875	-2918.8603515625	177.462707519531	0.784437417984009	0.945736169815063	0.932413876056671	148.037506103516	23686
True	False	False	False	False	-2066.9560546875	-2884.6005859375	180.790130615234	0.471069246530533	0.885573983192444	0.225020095705986	114.723922729492	18700
True	False	False	False	False	-2048.02807617188	-2886.17553710938	116.459907531738	0.687813937664032	0.951247036457062	0.478755712509155	76.533332824707	8036
True	False	False	False	False	-2066.70458984375	-2859.15209960938	109.805053710938	0.819165587425232	0.950061023235321	1	79.4343414306641	7864
True	False	False	False	False	-2040.63818359375	-2852.2421875	104.259346008301	0.46716833114624	0.913233518600464	0.222090721130371	62.8829803466797	5911
True	False	False	False	False	-2058.09936523438	-2820.0966796875	158.607299804688	0.579240798950195	0.936988234519958	0.322457849979401	73.4965057373047	10510
True	False	False	False	False	-2065.07275390625	-2751.90380859375	292.8134765625	0.51912659406662	0.906589508056641	0.264014214277267	91.4696960449219	24148
True	False	False	False	False	-2063.5771484375	-2617.12475585938	33.2742576599121	0.673623323440552	0.959012150764465	0.452171206474304	61.5666656494141	1847
True	False	False	False	False	-2063.35864257813	-2060.92211914063	22.1828384399414	0.673765122890472	0.949795067310333	0.452423572540283	56.7000007629395	1134
True	False	False	False	False	-2063.13159179688	-2789.984375	242.902084350586	0.784904599189758	0.95578396320343	0.951088488101959	117.182647705078	25663
True	False	False	False	False	-2062.92333984375	-2345.88623046875	53.2388153076172	0.774922788143158	0.957528114318848	0.792935788631439	40.8541679382324	1961
True	False	False	False	False	-2060.65771484375	-2240.822265625	99.8227767944336	0.791574835777283	0.96226441860199	1	50.9333343505859	4584
True	False	False	False	False	-2060.73486328125	-2113.73461914063	80.9673614501953	0.760632932186127	0.955295741558075	0.698408961296082	50.8630142211914	3713
True	False	False	False	False	-2059.72534179688	-2314.29614257813	131.987884521484	0.739435315132141	0.947148740291595	0.61041921377182	64.529411315918	7679
True	False	False	False	False	-2058.52172851563	-2142.60107421875	39.9291114807129	0.808348000049591	0.959012150764465	1	48.7777786254883	1756
True	False	False	False	False	-2058.78588867188	-2093.44995117188	129.769607543945	0.67625892162323	0.955493748188019	0.456904143095016	58.4273490905762	6836
True	False	False	False	False	-2058.54272460938	-1954.98498535156	169.698715209961	0.448749989271164	0.922747135162354	0.208677366375923	68.0326766967773	10409
True	False	False	False	False	-2057.67578125	-2834.51489257813	68.7667999267578	0.559583246707916	0.952623665332794	0.301909059286118	56.0322570800781	3474
True	False	False	False	False	-2042.76611328125	-2765.39599609375	165.262145996094	0.691344201564789	0.951906323432922	0.485824793577194	75.1677856445313	11200
True	False	False	False	False	-2052.779296875	-2687.31518554688	151.952453613281	0.678159356117249	0.927757084369659	0.460371941328049	82.0073013305664	11235
True	False	False	False	False	-2056.56860351563	-2599.81372070313	188.554138183594	0.628862977027893	0.932763874530792	0.382707178592682	85.529411315918	14540
True	False	False	False	False	-2056.49462890625	-2493.2197265625	102.041061401367	0.751853168010712	0.948095798492432	0.657459616661072	54.1413040161133	4981
True	False	False	False	False	-2056.4423828125	-2259.48583984375	74.3125076293945	0.679005980491638	0.913183152675629	0.461932063102722	45.7611923217773	3066
True	False	False	False	False	-2053.52758789063	-2182.54052734375	148.625015258789	0.514425098896027	0.941244661808014	0.25993886590004	57.7910461425781	7744
True	False	False	False	False	-2055.08618164063	-1914.86669921875	22.1828384399414	0.673765122890472	0.906901895999908	0.452423572540283	52.6500015258789	1053
True	False	False	False	False	-2054.82836914063	-2068.41064453125	47.6931037902832	0.594744265079498	0.906627058982849	0.339858740568161	57	2451
True	False	False	False	False	-2054.75659179688	-2026.90576171875	124.223899841309	0.56752735376358	0.942959070205688	0.310024172067642	65.3482131958008	7319
True	False	False	False	False	-2052.35717773438	-2511.46264648438	136.424453735352	0.837091445922852	0.956785082817078	1	64.8292694091797	7974
True	False	False	False	False	-2050.87524414063	-2650.16430664063	150.843307495117	0.730014204978943	0.952181398868561	0.580339908599854	77.404411315918	10527
True	False	False	False	False	-2049.69189453125	-2559.85083007813	150.843307495117	0.651605725288391	0.940387666225433	0.415694087743759	77.404411315918	10527
True	False	False	False	False	-2048.54858398438	-2337.64111328125	97.6044921875	0.846573948860168	0.968959093093872	1	54.9545440673828	4836
True	False	False	False	False	-2049.93627929688	-2280.798828125	15.5279874801636	0.800106346607208	0.94487601518631	1	44.7857131958008	627
True	False	False	False	False	-2049.72021484375	-2220.84838867188	306.123168945313	0.255685120820999	0.752521216869354	0.0981468558311462	61.5688400268555	16993
True	False	False	False	False	-2048.92822265625	-2129.6767578125	116.459907531738	0.613265097141266	0.940746605396271	0.362256407737732	50.3333320617676	5285
True	False	False	False	False	-2048.69482421875	-2078.33178710938	68.7667999267578	0.825154304504395	0.958535254001617	1	60.3387107849121	3741
True	False	False	False	False	-2048.3251953125	-2402.04833984375	96.4953460693359	0.799865543842316	0.955595314502716	1	64.9885025024414	5654
True	False	False	False	False	-2047.16821289063	-1936.13330078125	73.203369140625	0.726016283035278	0.960437119007111	0.568666875362396	61.7424240112305	4075
True	False	False	False	False	-2046.26220703125	-2728.1865234375	157.498153686523	0.781017482280731	0.947637557983398	0.861013054847717	80.2816925048828	11400
True	False	False	False	False	-2038.7275390625	-2679.3671875	29.9468326568604	0.373444080352783	0.936203181743622	0.159934744238853	62.2962951660156	1682
True	False	False	False	False	-2045.65380859375	-2439.45092773438	201.863830566406	0.692807912826538	0.948677539825439	0.488814681768417	52.9285697937012	9633
True	False	False	False	False	-2042.74011230469	-2151.27416992188	181.899276733398	0.457556068897247	0.891355633735657	0.215006545186043	55.4939041137695	9101
True	False	False	False	False	-2041.78356933594	-2536.4140625	135.315322875977	0.790392696857452	0.96415650844574	1	63.9344253540039	7800
True	False	False	False	False	-2041.77160644531	-2295.9775390625	97.6044921875	0.513974547386169	0.932285964488983	0.259551554918289	43.0568199157715	3789
True	False	False	False	False	-2041.53442382813	-2193.16650390625	85.4039306640625	0.686015367507935	0.952234208583832	0.475228786468506	60.5454559326172	4662
True	False	False	False	False	-2041.453125	-1896.80224609375	55.4570960998535	0.630966603755951	0.926680624485016	0.385590404272079	52.8400001525879	2642
True	False	False	False	False	-2039.81494140625	-1969.39221191406	140.861022949219	0.469797641038895	0.927489280700684	0.224061667919159	67.7637786865234	8606
True	False	False	False	False	-2039.24230957031	-2272.33471679688	126.442184448242	0.675792455673218	0.953621745109558	0.456060022115707	57.6140365600586	6568
True	False	False	False	False	-2037.08166503906	-2173.82397460938	80.9673614501953	0.750114381313324	0.92936646938324	0.650226891040802	54.8219184875488	4002
True	False	False	False	False	-2037.74243164063	-2109.33642578125	107.586769104004	0.63540905714035	0.943102538585663	0.391785085201263	42.6288642883301	4135
True	False	False	False	False	-2037.52136230469	-2057.92651367188	94.2770690917969	0.844878911972046	0.966674208641052	1	49.0235290527344	4167
True	False	False	False	False	-2037.36926269531	-1918.08630371094	41.0382537841797	0.434084951877594	0.918745994567871	0.198459282517433	53.4594612121582	1978
True	False	False	False	False	-2036.8974609375	-2001.35400390625	249.556930541992	0.475489109754562	0.854406118392944	0.228378415107727	77.0266647338867	17331
True	False	False	False	False	-2036.54284667969	-2937.865234375	32.1651153564453	0.820795118808746	0.95398223400116	1	86.3448257446289	2504
True	False	False	False	False	-2027.02380371094	-2920.72045898438	100.931915283203	0.619311571121216	0.949699282646179	0.369997620582581	74.7142868041992	6799
True	False	False	False	False	-2034.62194824219	-2799.69995117188	128.660461425781	0.647274434566498	0.942109644412994	0.409083664417267	70.9224166870117	8227
True	False	False	False	False	-2034.68127441406	-2589.93041992188	120.896469116211	0.667078793048859	0.942705750465393	0.4407819211483	60.5779800415039	6603
True	False	False	False	False	-2034.40478515625	-2080.3583984375	113.132476806641	0.640696823596954	0.955079317092896	0.399353712797165	52.1862754821777	5323
True	False	False	False	False	-2033.82397460938	-2035.86437988281	212.955261230469	0.605727910995483	0.939320802688599	0.352912664413452	63.5885429382324	12209
True	False	False	False	False	-2033.38903808594	-2898.13452148438	125.333038330078	0.606555879116058	0.939534723758698	0.353923171758652	70.4513244628906	7961
True	False	False	False	False	-2013.1044921875	-2905.63940429688	82.0765075683594	0.711891770362854	0.954577445983887	0.531479299068451	81.4189224243164	6025
True	False	False	False	False	-1992.59228515625	-2897.51782226563	144.188446044922	0.690861225128174	0.926493227481842	0.484845846891403	101.169227600098	13152
True	False	False	False	False	-2004.30322265625	-2889.5869140625	46.5839614868164	0.801774680614471	0.96220725774765	1	78.3571395874023	3291
True	False	False	False	False	-2025.03344726563	-2871.47485351563	177.462707519531	0.735508561134338	0.925764203071594	0.597400009632111	159.975006103516	25596
True	False	False	False	False	-2032.21960449219	-2820.74853515625	122.005615234375	0.813822686672211	0.958636403083801	1	72.636360168457	7990
True	False	False	False	False	-2030.34350585938	-2715.796875	164.153015136719	0.760389924049377	0.93699437379837	0.697156250476837	97.1689224243164	14381
True	False	False	False	False	-2029.26806640625	-2618.05712890625	161.934722900391	0.604031205177307	0.933502733707428	0.350853830575943	71.7739715576172	10479
True	False	False	False	False	-2030.9248046875	-2209.63549804688	139.751892089844	0.644735813140869	0.938394606113434	0.405285477638245	65.6746063232422	8275
True	False	False	False	False	-2029.2744140625	-2474.56884765625	100.931915283203	0.730834186077118	0.937585890293121	0.582807719707489	43.3296699523926	3943
True	False	False	False	False	-2029.0625	-2323.501953125	174.135284423828	0.690429151058197	0.956662654876709	0.483973413705826	55.7197456359863	8748
True	False	False	False	False	-2028.86267089844	-2657.07495117188	247.338653564453	0.505895256996155	0.847049713134766	0.252699673175812	113.506729125977	25312
True	False	False	False	False	-2028.61596679688	-2386.79565429688	133.097030639648	0.700874388217926	0.936901330947876	0.505963504314423	62.158332824707	7459
True	False	False	False	False	-2028.728515625	-1940.52917480469	36.6016845703125	0.618217408657074	0.899644434452057	0.368579924106598	55	1815
True	False	False	False	False	-2028.35803222656	-2258.90307617188	119.787330627441	0.80851811170578	0.948782980442047	1	61.212963104248	6611
True	False	False	False	False	-2028.11193847656	-2775.92651367188	148.625015258789	0.763243556022644	0.955881536006927	0.712397933006287	74.059700012207	9924
True	False	False	False	False	-2018.83410644531	-2775.20068359375	16.6371288299561	0.73631078004837	0.948912382125854	0.600000023841858	65.533332824707	983
True	False	False	False	False	-2021.37731933594	-2741.962890625	279.503784179688	0.446841716766357	0.815538346767426	0.207325398921967	92	23184
True	False	False	False	False	-2018.43591308594	-2547.89965820313	208.518692016602	0.61575722694397	0.917540788650513	0.365419745445251	66.5744705200195	12516
True	False	False	False	False	-2027.22924804688	-2236.14282226563	108.695907592773	0.733655333518982	0.95685225725174	0.591503977775574	60.7142868041992	5950
True	False	False	False	False	-2026.73840332031	-2188.00537109375	31.0559749603271	0.695939123630524	0.943335175514221	0.495332807302475	42.6071434020996	1193
True	False	False	False	False	-2023.17736816406	-2517.82763671875	168.589569091797	0.623353540897369	0.964842617511749	0.375301659107208	64.309211730957	9775
True	False	False	False	False	-2021.99938964844	-2166.861328125	131.987884521484	0.819093108177185	0.958015561103821	1	62.529411315918	7441
True	False	False	False	False	-2021.64965820313	-1917.32006835938	17.7462711334229	0.762108087539673	0.949675559997559	0.706189274787903	47.875	766
True	False	False	False	False	-2019.84716796875	-2145.640625	136.424453735352	0.700589239597321	0.957224071025848	0.505336821079254	63.4227638244629	7801
True	False	False	False	False	-2018.62292480469	-1986.7021484375	160.825576782227	0.563391804695129	0.926365971565247	0.305768877267838	62.1931037902832	9018
True	False	False	False	False	-2018.08544921875	-2688.3447265625	130.878753662109	0.756123721599579	0.958067119121552	0.676357209682465	82.6271209716797	9750
True	False	False	False	False	-2017.90808105469	-2418.02685546875	137.533599853516	0.658975303173065	0.931432902812958	0.427341461181641	50.1532249450684	6219
True	False	False	False	False	-2016.95251464844	-2291.78637695313	127.551322937012	0.782646477222443	0.944688856601715	0.888233423233032	49.7391319274902	5720
True	False	False	False	False	-2016.70764160156	-2838.7734375	146.40673828125	0.632440865039825	0.943360388278961	0.387630045413971	67.3257598876953	8887
True	False	False	False	False	-2002.95971679688	-2862.61596679688	180.790130615234	0.763404786586761	0.96242880821228	0.713296294212341	103.840492248535	16926
True	False	False	False	False	-1993.134765625	-2822.91674804688	139.751892089844	0.617744445800781	0.935961186885834	0.367969512939453	73.7460327148438	9292
True	False	False	False	False	-2011.14367675781	-2797.02856445313	194.099838256836	0.577695429325104	0.900164067745209	0.320783913135529	82.4971466064453	14437
True	False	False	False	False	-2008.58215332031	-2669.32177734375	69.8759460449219	0.766303777694702	0.95088666677475	0.730220139026642	77.3492050170898	4873
True	False	False	False	False	-2014.50537109375	-2636.52197265625	183.008422851563	0.505555748939514	0.876421928405762	0.252415508031845	71.4848480224609	11795
True	False	False	False	False	-2016.39318847656	-2572.59838867188	102.041061401367	0.794671595096588	0.960950613021851	1	62.7717399597168	5775
True	False	False	False	False	-2012.88842773438	-2439.1484375	133.097030639648	0.574946224689484	0.914562404155731	0.317831754684448	50.1500015258789	6018
True	False	False	False	False	-2014.39208984375	-2235.00024414063	100.931915283203	0.596105396747589	0.920358717441559	0.341442078351974	52.5054931640625	4778
True	False	False	False	False	-2013.68835449219	-2354.6875	148.625015258789	0.747713565826416	0.962198376655579	0.640626013278961	52.6865653991699	7060
True	False	False	False	False	-2011.46362304688	-2391.5947265625	95.3862075805664	0.756393730640411	0.96226441860199	0.677612125873566	63.1627922058105	5432
True	False	False	False	False	-2011.34924316406	-2074.140625	36.6016845703125	0.711495935916901	0.919215440750122	0.530515313148499	55.575756072998	1834
True	False	False	False	False	-2011.15698242188	-2019.84594726563	87.6222152709961	0.694826781749725	0.926596581935883	0.492997974157333	74.417724609375	5879
True	False	False	False	False	-2009.46398925781	-2331.18383789063	94.2770690917969	0.578477799892426	0.948231756687164	0.321630090475082	63.705883026123	5415
True	False	False	False	False	-2007.40832519531	-2269.98022460938	77.6399383544922	0.471058636903763	0.922802150249481	0.225012093782425	58.0428581237793	4063
True	False	False	False	False	-2007.22216796875	-2089.84985351563	58.7845230102539	0.591474890708923	0.949110388755798	0.336093574762344	64.5660400390625	3422
True	False	False	False	False	-2009.09094238281	-1901.38000488281	104.259346008301	0.77779358625412	0.938234567642212	0.82083135843277	63.6489372253418	5983
True	False	False	False	False	-2007.14538574219	-2032.78833007813	62.1119499206543	0.706682562828064	0.938327789306641	0.519085705280304	68.5535736083984	3839
True	False	False	False	False	-2006.27380371094	-2112.72509765625	154.17073059082	0.756814062595367	0.955552518367767	0.679580926895142	74.992805480957	10424
True	False	False	False	False	-2005.94189453125	-1953.00317382813	170.807861328125	0.586222052574158	0.919052720069885	0.330153375864029	70.3896102905273	10840
True	False	False	False	False	-2005.76525878906	-2685.751953125	23.2919807434082	0.725569725036621	0.933190703392029	0.567398190498352	58.8095245361328	1235
True	False	False	False	False	-1986.11877441406	-2771.25610351563	109.805053710938	0.335766702890396	0.811343371868134	0.138543859124184	75.8888854980469	7513
True	False	False	False	False	-2002.58129882813	-2709.3212890625	287.267761230469	0.773430109024048	0.95591813325882	0.780241250991821	111.166023254395	28792
True	False	False	False	False	-2005.38916015625	-2173.13525390625	92.0587844848633	0.787859082221985	0.959064602851868	1	71.0120468139648	5894
True	False	False	False	False	-2005.3798828125	-2099.55810546875	28.8376903533936	0.735885262489319	0.93653929233551	0.598617315292358	69.1923065185547	1799
True	False	False	False	False	-2003.05224609375	-2459.7080078125	151.952453613281	0.487013876438141	0.899369180202484	0.237338781356812	68.0729904174805	9326
True	False	False	False	False	-2001.81127929688	-2760.71606445313	158.607299804688	0.806155741214752	0.953666150569916	1	88.9580383300781	12721
True	False	False	False	False	-1996.34460449219	-2732.9814453125	114.241622924805	0.740824818611145	0.946155846118927	0.615211486816406	89.291259765625	9197
True	False	False	False	False	-1999.09899902344	-2573.79614257813	70.9850845336914	0.627549946308136	0.941267848014832	0.380923300981522	81.578125	5221
True	False	False	False	False	-1999.39636230469	-2252.02221679688	135.315322875977	0.820987939834595	0.958487033843994	1	72.7868881225586	8880
True	False	False	False	False	-2001.44653320313	-2196.25341796875	51.0205307006836	0.463533401489258	0.935961127281189	0.219389677047729	64.239128112793	2955
True	False	False	False	False	-1996.44873046875	-2512.25805664063	166.371292114258	0.680576622486115	0.935730814933777	0.464851796627045	72.3533325195313	10853
True	False	False	False	False	-1992.50073242188	-2482.9560546875	100.931915283203	0.709659993648529	0.961325287818909	0.526092648506165	63.3626365661621	5766
True	False	False	False	False	-1994.43908691406	-2316.84594726563	166.371292114258	0.524627864360809	0.932727575302124	0.268862873315811	65.913330078125	9887
True	False	False	False	False	-1995.50512695313	-2137.70434570313	161.934722900391	0.814673006534576	0.960869550704956	1	80.6643829345703	11777
True	False	False	False	False	-1993.65759277344	-2341.8759765625	103.150199890137	0.769519209861755	0.957874178886414	0.751023590564728	72.1612930297852	6711
True	False	False	False	False	-1991.72998046875	-2648.26611328125	281.722045898438	0.558500051498413	0.930445373058319	0.300821334123611	97.5944900512695	24789
True	False	False	False	False	-1986.54602050781	-2581.28100585938	160.825576782227	0.770576000213623	0.949826419353485	0.758433282375336	95.0827560424805	13787
True	False	False	False	False	-1990.9970703125	-2407.85205078125	169.698715209961	0.582415461540222	0.952691078186035	0.325929790735245	64.4052276611328	9854
True	False	False	False	False	-1990.47448730469	-2558.607421875	48.80224609375	0.741141617298126	0.948734700679779	0.616318583488464	65.613639831543	2887
True	False	False	False	False	-1989.26403808594	-2367.41870117188	176.353576660156	0.278052747249603	0.782927393913269	0.108817107975483	65.4528274536133	10407
True	False	False	False	False	-1987.08679199219	-2282.18115234375	47.6931037902832	0.859671771526337	0.96739661693573	1	55.1860466003418	2373
True	False	False	False	False	-1985.74450683594	-2794.47973632813	134.206176757813	0.527316272258759	0.84183406829834	0.27126470208168	75.7024765014648	9160
True	False	False	False	False	-1985.07946777344	-2747.83715820313	126.442184448242	0.746769428253174	0.952686846256256	0.63696414232254	88.0789489746094	10041
True	False	False	False	False	-1985.28894042969	-2196.70288085938	257.320922851563	0.409016877412796	0.883437216281891	0.18185168504715	86.7844848632813	20134
True	False	False	False	False	-1984.30200195313	-2471.86987304688	44.3656768798828	0.749354422092438	0.942492067813873	0.647141218185425	59.25	2370
True	False	False	False	False	-1990.54553222656	-2095.09838867188	11.0914192199707	0.69836014509201	0.927715241909027	0.500491261482239	45.2999992370605	453
True	False	False	False	False	-2003.7744140625	-2049.93432617188	118.678184509277	0.791627526283264	0.94512802362442	1	71.6635513305664	7668
True	False	False	False	False	-1996.02624511719	-1996.26306152344	126.442184448242	0.668725430965424	0.950512051582336	0.443600505590439	75.6228103637695	8621
True	False	False	False	False	-1992.92614746094	-1907.30505371094	49.9113883972168	0.843023717403412	0.962561309337616	1	62.5555572509766	2815
True	False	False	False	False	-1989.693359375	-2064.27783203125	114.241622924805	0.780301749706268	0.961240172386169	0.850902378559113	66.8446578979492	6885
True	False	False	False	False	-1987.56005859375	-2017.46228027344	143.079315185547	0.74561882019043	0.959614157676697	0.63258308172226	71.0465087890625	9165
True	False	False	False	False	-1988.73425292969	-1967.19641113281	84.2947845458984	0.42228576540947	0.902015626430511	0.190513148903847	54.75	4161
True	False	False	False	False	-1983.94299316406	-2996.10913085938	611.13720703125	0.568861424922943	0.898651480674744	0.311411440372467	192.573501586914	106108
True	False	False	False	False	-1927.48498535156	-2988.77856445313	156.389007568359	0.66293865442276	0.945640623569489	0.43382802605629	90.3191452026367	12735
True	False	False	False	False	-1960.8359375	-2959.9580078125	82.0765075683594	0.771052539348602	0.948343932628632	0.761882483959198	78.7972946166992	5831
True	False	False	False	False	-1979.94384765625	-2927.49243164063	145.297592163086	0.805286824703217	0.952194273471832	1	98.0687026977539	12847
True	False	False	False	False	-1981.23974609375	-2726.21826171875	18.8554134368896	0.685223281383514	0.945084035396576	0.473690927028656	67.5882339477539	1149
True	False	False	False	False	-1983.19555664063	-1936.71533203125	137.533599853516	0.762256264686584	0.962295830249786	0.706988096237183	62.9193534851074	7802
True	False	False	False	False	-1982.91357421875	-2620.93896484375	196.318130493164	0.598332703113556	0.961446464061737	0.344053477048874	93.8248596191406	16607
True	False	False	False	False	-1981.09301757813	-2266.0791015625	83.1856460571289	0.725541532039642	0.935689568519592	0.567318320274353	61.0133323669434	4576
True	False	False	False	False	-1980.85791015625	-2158.04858398438	138.64274597168	0.776717782020569	0.952517151832581	0.809742450714111	73.6880035400391	9211
True	False	False	False	False	-1981.02856445313	-1911.39404296875	21.0736961364746	0.765837788581848	0.945084035396576	0.727394282817841	70.1052627563477	1332
True	False	False	False	False	-1980.61059570313	-2237.66333007813	116.459907531738	0.687813937664032	0.936652064323425	0.478755712509155	67.7142868041992	7110
True	False	False	False	False	-1979.09130859375	-2864.62915039063	52.1296730041504	0.687331438064575	0.952232420444489	0.477804660797119	71.1063842773438	3342
True	False	False	False	False	-1976.39025878906	-2680.17431640625	310.559753417969	0.402502089738846	0.872991502285004	0.177700102329254	91.3107147216797	25567
True	False	False	False	False	-1976.845703125	-2537.23803710938	66.5485153198242	0.646814525127411	0.941916704177856	0.408391445875168	56.2666664123535	3376
True	False	False	False	False	-1978.10107421875	-2310.25659179688	104.259346008301	0.676092565059662	0.962858259677887	0.45660275220871	59.8297882080078	5624
True	False	False	False	False	-1978.58508300781	-1898.43395996094	82.0765075683594	0.825832903385162	0.962030291557312	1	64.8648681640625	4800
True	False	False	False	False	-1977.59936523438	-2128.6728515625	51.0205307006836	0.657230257987976	0.954911410808563	0.424535989761353	54.4565200805664	2505
True	False	False	False	False	-1977.35461425781	-1977.45935058594	16.6371288299561	0.76893937587738	0.947792708873749	0.747088372707367	50.466667175293	757
True	False	False	False	False	-1977.21020507813	-2446.12866210938	171.917007446289	0.535961449146271	0.912136316299438	0.279137432575226	71.5870971679688	11096
True	False	False	False	False	-1973.29711914063	-2351.67822265625	104.259346008301	0.787570297718048	0.955981969833374	1	67.8404235839844	6377
True	False	False	False	False	-1976.83483886719	-2090.38012695313	212.955261230469	0.466183215379715	0.843368589878082	0.221356004476547	79.7239608764648	15307
True	False	False	False	False	-1975.34948730469	-1994.03979492188	118.678184509277	0.682536005973816	0.938076615333557	0.468541741371155	76.3084106445313	8165
True	False	False	False	False	-1973.11926269531	-2573.6845703125	57.6753807067871	0.681263327598572	0.923123359680176	0.466138988733292	67.5	3510
True	False	False	False	False	-1972.64575195313	-2947.58520507813	67.6576614379883	0.753307163715363	0.953308761119843	0.663703262805939	81.7540969848633	4987
True	False	False	False	False	-1949.1904296875	-2935.41967773438	113.132476806641	0.754635572433472	0.950614631175995	0.669575393199921	77.6666641235352	7922
True	False	False	False	False	-1954.80114746094	-2903.88110351563	102.041061401367	0.809165418148041	0.95420914888382	1	89.5652160644531	8240
True	False	False	False	False	-1971.20520019531	-2847.98559570313	134.206176757813	0.332757472991943	0.770498752593994	0.136907890439034	81.247932434082	9831
True	False	False	False	False	-1971.05847167969	-2708.04907226563	290.595184326172	0.776568472385406	0.936088502407074	0.808269858360291	119.72900390625	31369
True	False	False	False	False	-1966.5322265625	-2387.73413085938	48.80224609375	0.824289858341217	0.956683158874512	1	55.3409080505371	2435
True	False	False	False	False	-1966.04675292969	-2221.09375	124.223899841309	0.762229561805725	0.963870942592621	0.70684415102005	73.2678604125977	8206
True	False	False	False	False	-1971.04541015625	-2036.294921875	199.645553588867	0.639872252941132	0.927447140216827	0.398158967494965	74.8277740478516	13469
True	False	False	False	False	-1969.82836914063	-2181.15014648438	23.2919807434082	0.744390904903412	0.948501110076904	0.628002285957336	63.761905670166	1339
True	False	False	False	False	-1966.57995605469	-2056.66821289063	70.9850845336914	0.750849604606628	0.9591423869133	0.653255343437195	62.46875	3998
True	False	False	False	False	-1967.35778808594	-1954.99780273438	144.188446044922	0.707811713218689	0.953152477741241	0.521719515323639	69.984619140625	9098
True	False	False	False	False	-1966.25256347656	-1916.76281738281	95.3862075805664	0.651514112949371	0.937832951545715	0.415552496910095	65.9069747924805	5668
True	False	False	False	False	-1965.48901367188	-2244.52783203125	126.442184448242	0.700783967971802	0.951616525650024	0.505764663219452	68.6228103637695	7823
True	False	False	False	False	-1965.46948242188	-2604.09423828125	73.203369140625	0.747322142124176	0.959860801696777	0.639100313186646	62.5909080505371	4131
True	False	False	False	False	-1965.29748535156	-2835.4609375	51.0205307006836	0.774829864501953	0.951043426990509	0.792114913463593	72.1739120483398	3320
True	False	False	False	False	-1964.90869140625	-2879.1923828125	147.515884399414	0.577448487281799	0.937615931034088	0.32051745057106	81.4210510253906	10829
True	False	False	False	False	-1964.75256347656	-2784.36328125	122.005615234375	0.676195085048676	0.956956207752228	0.456788390874863	75.7818145751953	8336
True	False	False	False	False	-1960.57055664063	-2528.93408203125	76.5307922363281	0.51048880815506	0.924393236637115	0.2565738260746	54.9420280456543	3791
True	False	False	False	False	-1963.86743164063	-2269.19506835938	56.5662384033203	0.776553928852081	0.948154032230377	0.808126747608185	55.9803924560547	2855
True	False	False	False	False	-1963.73645019531	-2491.54028320313	134.206176757813	0.634052217006683	0.94449371099472	0.389877587556839	59.6611557006836	7219
True	False	False	False	False	-1962.22705078125	-2397.15063476563	32.1651153564453	0.759870648384094	0.948771238327026	0.694506108760834	59.5172424316406	1726
True	False	False	False	False	-1960.23803710938	-2072.27075195313	150.843307495117	0.786078751087189	0.966144263744354	1	87.4117660522461	11888
True	False	False	False	False	-1959.43041992188	-2204.11401367188	22.1828384399414	0.735508561134338	0.939309358596802	0.597400009632111	59.9500007629395	1199
True	False	False	False	False	-1959.02844238281	-2158.96020507813	47.6931037902832	0.805555999279022	0.950805008411407	1	56.1162796020508	2413
True	False	False	False	False	-1959.25280761719	-1899.646484375	110.914192199707	0.793351709842682	0.962576270103455	1	75.2399978637695	7524
True	False	False	False	False	-1958.88696289063	-2750.0185546875	137.533599853516	0.616264581680298	0.921038031578064	0.366068422794342	70.6048355102539	8755
True	False	False	False	False	-1956.84118652344	-2584.419921875	79.8582229614258	0.715662121772766	0.949547469615936	0.540858566761017	60.8472213745117	4381
True	False	False	False	False	-1958.61169433594	-2410.796875	92.0587844848633	0.824999392032623	0.964166045188904	1	67.0722885131836	5567
True	False	False	False	False	-1958.79577636719	-2140.2333984375	134.206176757813	0.689197540283203	0.927671670913696	0.481502711772919	68.3057861328125	8265
True	False	False	False	False	-1958.0859375	-2110.07055664063	164.153015136719	0.794427216053009	0.955327868461609	1	80.5810775756836	11926
True	False	False	False	False	-1957.21313476563	-2553.68896484375	79.8582229614258	0.447389423847198	0.941199481487274	0.207712739706039	58.7777786254883	4232
True	False	False	False	False	-1955.20788574219	-2456.1884765625	104.259346008301	0.745750606060028	0.946347117424011	0.63308048248291	69.8510665893555	6566
True	False	False	False	False	-1956.38940429688	-2287.81420898438	86.513069152832	0.626429319381714	0.939809560775757	0.379410296678543	52.6923065185547	4110
True	False	False	False	False	-1955.97705078125	-2015.70300292969	144.188446044922	0.595309793949127	0.951224148273468	0.340515434741974	64.0999984741211	8333
True	False	False	False	False	-1955.90795898438	-2177.87890625	63.2210922241211	0.801229655742645	0.957386434078217	1	59.1228065490723	3370
True	False	False	False	False	-1954.81726074219	-1979.96411132813	83.1856460571289	0.69868016242981	0.965309083461761	0.501181185245514	57.9599990844727	4347
True	False	False	False	False	-1954.84765625	-1943.34155273438	105.36848449707	0.509936392307281	0.933241844177246	0.256104946136475	67.1578979492188	6380
True	False	False	False	False	-1954.06457519531	-2350.3193359375	123.114753723145	0.735241293907166	0.959413766860962	0.596540331840515	65.9189224243164	7317
True	False	False	False	False	-1953.15490722656	-2917.080078125	66.5485153198242	0.798536419868469	0.958535254001617	1	83.0166702270508	4981
True	False	False	False	False	-1946.87756347656	-2865.04541015625	131.987884521484	0.723731338977814	0.965271651744843	0.562245845794678	85.9075622558594	10223
True	False	False	False	False	-1948.20495605469	-2820.86181640625	156.389007568359	0.70075249671936	0.958730399608612	0.505695521831512	74.9574432373047	10569
True	False	False	False	False	-1947.28210449219	-2766.73974609375	133.097030639648	0.56201583147049	0.924288988113403	0.304367929697037	80.8916702270508	9707
True	False	False	False	False	-1950.30834960938	-2688.9990234375	67.6576614379883	0.380738198757172	0.935353398323059	0.164283558726311	70.3606567382813	4292
True	False	False	False	False	-1951.94860839844	-2563.74658203125	22.1828384399414	0.735508561134338	0.939309358596802	0.597400009632111	61.25	1225
True	False	False	False	False	-1951.92883300781	-2639.51123046875	370.453399658203	0.367202788591385	0.812349438667297	0.156269505620003	98.5269470214844	32908
True	False	False	False	False	-1951.68908691406	-2318.13720703125	77.6399383544922	0.471058636903763	0.918714582920074	0.225012093782425	55.0571441650391	3854
True	False	False	False	False	-1949.35961914063	-2729.94921875	90.9496383666992	0.580217242240906	0.932665109634399	0.323520928621292	65.9756088256836	5410
True	False	False	False	False	-1948.8828125	-2614.17578125	100.931915283203	0.836640954017639	0.961418867111206	1	85.7142868041992	7800
True	False	False	False	False	-1948.65747070313	-2435.37719726563	131.987884521484	0.379541039466858	0.764186382293701	0.163564905524254	67.5210113525391	8035
True	False	False	False	False	-1945.78076171875	-2378.20629882813	26.6194076538086	0.780536234378815	0.942926585674286	0.854119598865509	50	1200
True	False	False	False	False	-1946.86437988281	-2257.30297851563	148.625015258789	0.569324612617493	0.939828753471375	0.311894774436951	69.1716384887695	9269
True	False	False	False	False	-1946.77453613281	-2212.7265625	90.9496383666992	0.815059661865234	0.955602645874023	1	69.1097564697266	5667
True	False	False	False	False	-1946.42993164063	-2000.18408203125	73.203369140625	0.606794536113739	0.945574223995209	0.354215174913406	57.2121200561523	3776
True	False	False	False	False	-1945.76977539063	-2783.70751953125	108.695907592773	0.641959667205811	0.938715994358063	0.401193976402283	80.4795913696289	7887
True	False	False	False	False	-1940.73559570313	-2712.908203125	112.023338317871	0.524044275283813	0.917978346347809	0.268344342708588	78.6138610839844	7940
True	False	False	False	False	-1940.71728515625	-2597.97290039063	61.0028076171875	0.694063246250153	0.918898284435272	0.491407632827759	68.3818206787109	3761
True	False	False	False	False	-1942.73974609375	-2329.74633789063	61.0028076171875	0.77311635017395	0.957386434078217	0.777697443962097	56.6909103393555	3118
True	False	False	False	False	-1941.98352050781	-2041.76110839844	183.008422851563	0.66594922542572	0.94801527261734	0.438866078853607	79.5636367797852	13128
True	False	False	False	False	-1942.09606933594	-1932.36828613281	138.64274597168	0.655012667179108	0.951465725898743	0.421013981103897	71.9039993286133	8988
True	False	False	False	False	-1941.25695800781	-2273.91064453125	54.3479537963867	0.716579556465149	0.96172833442688	0.543196678161621	56.2857131958008	2758
True	False	False	False	False	-1941.23742675781	-2576.6591796875	68.7667999267578	0.570019125938416	0.929729521274567	0.312621146440506	58.2419357299805	3611
True	False	False	False	False	-1941.19213867188	-2232.16625976563	149.734161376953	0.76893937587738	0.966947674751282	0.747088372707367	64.2666702270508	8676
True	False	False	False	False	-1940.65502929688	-2659.3408203125	136.424453735352	0.64718621969223	0.9393190741539	0.40895077586174	73.2113800048828	9005
True	False	False	False	False	-1939.28125	-2177.138671875	73.203369140625	0.747322142124176	0.944258153438568	0.639100313186646	83.2727279663086	5496
True	False	False	False	False	-1939.36486816406	-2139.93603515625	108.695907592773	0.704862415790558	0.933620989322662	0.514898300170898	64.2448959350586	6296
True	False	False	False	False	-1938.17419433594	-2117.1533203125	73.203369140625	0.815053641796112	0.964830636978149	1	66.3181838989258	4377
True	False	False	False	False	-1938.83801269531	-1912.30432128906	119.787330627441	0.80851811170578	0.959930598735809	1	65.3981475830078	7063
True	False	False	False	False	-1938.62927246094	-2093.34545898438	138.64274597168	0.533054769039154	0.89403373003006	0.276464611291885	72.2160034179688	9027
True	False	False	False	False	-1937.56896972656	-2836.27978515625	107.586769104004	0.498363643884659	0.947000861167908	0.24646632373333	67.1546401977539	6514
True	False	False	False	False	-1937.23681640625	-2744.15478515625	107.586769104004	0.837860226631165	0.958612501621246	1	72.2680435180664	7010
True	False	False	False	False	-1937.3779296875	-2422.86206054688	41.0382537841797	0.814018249511719	0.959428310394287	1	61.3783798217773	2271
True	False	False	False	False	-1937.28125	-2695.626953125	99.8227767944336	0.827447116374969	0.955595314502716	1	85.466667175293	7692
True	False	False	False	False	-1937.24182128906	-2405.37060546875	119.787330627441	0.67108416557312	0.957304775714874	0.447692304849625	64.6944427490234	6987
True	False	False	False	False	-1937.12939453125	-2957.12353515625	144.188446044922	0.77064049243927	0.954991400241852	0.758896112442017	81.6615371704102	10616
True	False	False	False	False	-1928.20788574219	-2925.57421875	116.459907531738	0.809028446674347	0.949601590633392	1	79.457145690918	8343
True	False	False	False	False	-1935.91223144531	-2539.74877929688	99.8227767944336	0.55325049161911	0.92968738079071	0.295611768960953	55.3222236633301	4979
True	False	False	False	False	-1937.00793457031	-2295.07177734375	117.569046020508	0.816733479499817	0.968450367450714	1	63.1509437561035	6694
True	False	False	False	False	-1936.89318847656	-2467.18701171875	134.206176757813	0.880481958389282	0.973003327846527	1	84.8016510009766	10261
True	False	False	False	False	-1934.39050292969	-2906.92749023438	125.333038330078	0.769035220146179	0.956785082817078	0.747732698917389	89.0796432495117	10066
True	False	False	False	False	-1932.47338867188	-2879.3125	141.970169067383	0.747599303722382	0.944055020809174	0.640179634094238	86.8671875	11119
True	False	False	False	False	-1930.64489746094	-2804.16430664063	173.026138305664	0.58885133266449	0.931628525257111	0.333110123872757	82.8782043457031	12929
True	False	False	False	False	-1931.76232910156	-2515.58740234375	123.114753723145	0.570292413234711	0.930837690830231	0.312907516956329	60.0180168151855	6662
True	False	False	False	False	-1934.375	-2190.12866210938	89.8404998779297	0.661957681179047	0.958134829998016	0.432207375764847	68.641975402832	5560
True	False	False	False	False	-1934.25012207031	-2165.283203125	28.8376903533936	0.735885262489319	0.946757137775421	0.598617315292358	58.461540222168	1520
True	False	False	False	False	-1932.55493164063	-2076.30712890625	48.80224609375	0.598894655704498	0.953056573867798	0.344716459512711	59.8181800842285	2632
True	False	False	False	False	-1931.62731933594	-2610.39306640625	39.9291114807129	0.754574596881866	0.954181313514709	0.669301986694336	68.0277786254883	2449
True	False	False	False	False	-1930.62731933594	-1965.67065429688	225.155807495117	0.378614038228989	0.935812175273895	0.163009732961655	62.6551742553711	12719
True	False	False	False	False	-1930.45288085938	-2851.18994140625	123.114753723145	0.830976963043213	0.959930598735809	1	74.9369354248047	8318
True	False	False	False	False	-1924.53784179688	-2767.14697265625	105.36848449707	0.786068022251129	0.956180512905121	1	78.9473648071289	7500
True	False	False	False	False	-1927.34826660156	-2483.14184570313	202.97297668457	0.523407578468323	0.958204030990601	0.267779737710953	100.136611938477	18325
True	False	False	False	False	-1929.29077148438	-2378.08862304688	56.5662384033203	0.733632326126099	0.949607253074646	0.591431677341461	52.0784301757813	2656
True	False	False	False	False	-1923.14721679688	-2347.45166015625	24.401123046875	0.622672140598297	0.918956637382507	0.374400079250336	52.8181800842285	1162
True	False	False	False	False	-1924.83288574219	-2153.29663085938	63.2210922241211	0.758609592914581	0.954430818557739	0.688213586807251	56.912281036377	3244
True	False	False	False	False	-1927.70678710938	-2107.63232421875	54.3479537963867	0.758865714073181	0.950843214988708	0.689475536346436	67.5714263916016	3311
True	False	False	False	False	-1926.15991210938	-2022.80383300781	80.9673614501953	0.786957621574402	0.944845616817474	1	59.3287658691406	4331
True	False	False	False	False	-1924.31896972656	-1997.38305664063	77.6399383544922	0.623650372028351	0.956983387470245	0.375695377588272	57.9571418762207	4057
True	False	False	False	False	-1923.38000488281	-2326.66455078125	75.4216537475586	0.786078751087189	0.950208067893982	1	58.514705657959	3979
True	False	False	False	False	-1921.61010742188	-2261.6416015625	174.135284423828	0.647177815437317	0.935011804103851	0.408938109874725	71.3694305419922	11205
True	False	False	False	False	-1920.73559570313	-2675.8955078125	209.627822875977	0.643131196498871	0.925472676753998	0.402912825345993	88.3968276977539	16707
True	False	False	False	False	-1920.43493652344	-2358.53002929688	64.3302307128906	0.771918535232544	0.951528549194336	0.768335938453674	57.8103446960449	3353
True	False	False	False	False	-1919.45666503906	-2284.1220703125	128.660461425781	0.780611455440521	0.953504741191864	0.855170607566833	77.1379318237305	8948
True	False	False	False	False	-2992.78442382813	-1889.74621582031	76.5307922363281	0.809509754180908	0.965720891952515	1	132.072463989258	9113
True	False	False	False	False	-2977.10815429688	-1885.82922363281	73.203369140625	0.606794536113739	0.930887937545776	0.354215174913406	116.090911865234	7662
True	False	False	False	False	-3024.31103515625	-1830.92810058594	176.353576660156	0.524877548217773	0.933070600032806	0.269085049629211	162.515716552734	25840
True	False	False	False	False	-3052.64526367188	-1774.28479003906	357.143707275391	0.263234704732895	0.92150354385376	0.101699724793434	146.872665405273	47293
True	False	False	False	False	-3049.0439453125	-1742.22827148438	26.6194076538086	0.780536234378815	0.950671494007111	0.854119598865509	93.1666641235352	2236
True	False	False	False	False	-3068.76147460938	-1742.08410644531	109.805053710938	0.762798249721527	0.946478605270386	0.709939241409302	146.646469116211	14518
True	False	False	False	False	-3092.07861328125	-1689.70825195313	420.364807128906	0.357651680707932	0.932857751846313	0.150757074356079	166.203170776367	62991
True	False	False	False	False	-3124.8818359375	-1611.78698730469	177.462707519531	0.659544289112091	0.938049614429474	0.428262740373611	146.931243896484	23509
True	False	False	False	False	-3136.51928710938	-1583.208984375	237.356369018555	0.336808174848557	0.830639243125916	0.139112427830696	130.682235717773	27966
True	False	False	False	False	-3149.21020507813	-1555.66650390625	109.805053710938	0.809059381484985	0.958134829998016	1	153.626266479492	15209
True	False	False	False	False	-3170.185546875	-1505.8095703125	269.521484375	0.369467884302139	0.904196441173553	0.157593831419945	141.460906982422	34375
True	False	False	False	False	-3179.998046875	-1434.21252441406	138.64274597168	0.741000473499298	0.941674649715424	0.615824639797211	150.783996582031	18848
True	False	False	False	False	-3199.74169921875	-1423.79846191406	642.193176269531	0.301693052053452	0.932317316532135	0.120589151978493	159.96028137207	92617
True	False	False	False	False	-3221.20727539063	-1353.18041992188	689.886291503906	0.243413031101227	0.76214599609375	0.0924731120467186	150.009643554688	93306
True	False	False	False	False	-3243.32080078125	-1295.13110351563	76.5307922363281	0.781291306018829	0.952613890171051	0.865128993988037	137.028991699219	9455
True	False	False	False	False	-3253.720703125	-1252.7861328125	103.150199890137	0.828564047813416	0.962020635604858	1	138.096771240234	12843
True	False	False	False	False	-3266.24072265625	-1205.90234375	59.8936653137207	0.692045450210571	0.945559740066528	0.487252771854401	112.018516540527	6049
True	False	False	False	False	-3290.6650390625	-1124.87915039063	249.556930541992	0.465434998273849	0.93450528383255	0.220799311995506	143.213333129883	32223
True	False	False	False	False	-3310.3544921875	-1042.60791015625	77.6399383544922	0.80919873714447	0.945464372634888	1	127.699996948242	8939
True	False	False	False	False	-3321.86889648438	-997.890563964844	13.3097038269043	0.743378639221191	0.942608833312988	0.624296009540558	109.333335876465	1312
True	False	False	False	False	-3328.48950195313	-930.018432617188	144.188446044922	0.526582539081573	0.946758329868317	0.270607054233551	108.184616088867	14064
True	False	False	False	False	-3341.35913085938	-875.04052734375	249.556930541992	0.409314960241318	0.895269811153412	0.182043194770813	124.168891906738	27938
True	False	False	False	False	-3349.9462890625	-832.249816894531	39.9291114807129	0.687235474586487	0.947881937026978	0.47761595249176	100	3600
True	False	False	False	False	-3358.41015625	-783.811218261719	68.7667999267578	0.794570684432983	0.964172780513763	1	107.032257080078	6636
True	False	False	False	False	-3384.43359375	-651.601196289063	15.5279874801636	0.564301550388336	0.912074565887451	0.306699156761169	102.857139587402	1440
True	False	False	False	False	-3376.2099609375	-585.64794921875	136.424453735352	0.805724918842316	0.954126596450806	1	114.894309997559	14132
True	False	False	False	False	-3378.83227539063	-509.484039306641	129.769607543945	0.607061147689819	0.926062047481537	0.354541718959808	95.8803405761719	11218
True	False	False	False	False	-3388.10864257813	-381.565093994141	75.4216537475586	0.809739828109741	0.970151305198669	1	95.9264678955078	6523
True	False	False	False	False	-3396.44897460938	-195.606109619141	11.0914192199707	0.619482219219208	0.884443521499634	0.37021940946579	92.3000030517578	923
True	False	False	False	False	-3387.84692382813	-335.899291992188	93.1679229736328	0.674616158008575	0.947612226009369	0.453943878412247	96.8690490722656	8137
True	False	False	False	False	-3386.69140625	-467.1396484375	92.0587844848633	0.716931939125061	0.933586478233337	0.544100821018219	103.421684265137	8584
True	False	False	False	False	-3378.46411132813	-399.254211425781	107.586769104004	0.717643678188324	0.960166454315186	0.545937120914459	96.1958770751953	9331
True	False	False	False	False	-3383.94677734375	-267.370941162109	120.896469116211	0.684666216373444	0.974917590618134	0.472614943981171	93.3486251831055	10175
True	False	False	False	False	-3385.68286132813	-233.416137695313	122.005615234375	0.690947592258453	0.958483040332794	0.485020607709885	127.109092712402	13982
True	False	False	False	False	-3381.44555664063	-300.462951660156	185.226699829102	0.764744102954865	0.954628944396973	0.720925807952881	106.461074829102	17779
True	False	False	False	False	-3379.46362304688	-155.438369750977	116.459907531738	0.706587970256805	0.943540155887604	0.518866300582886	93.7809524536133	9847
True	False	False	False	False	-3377.65307617188	-552.896240234375	131.987884521484	0.750850260257721	0.965212285518646	0.653257846832275	123.857139587402	14739
True	False	False	False	False	-3377.35473632813	-352.304504394531	124.223899841309	0.688489496707916	0.957533895969391	0.48009330034256	81.7410736083984	9155
True	False	False	False	False	-3375.78588867188	-633.390075683594	21.0736961364746	0.745215535163879	0.945828497409821	0.631068110466003	91.4736862182617	1738
True	False	False	False	False	-3371.90649414063	-616.789001464844	149.734161376953	0.76893937587738	0.959909200668335	0.747088372707367	124.318519592285	16783
True	False	False	False	False	-3371.85766601563	-762.698486328125	19.9645557403564	0.497925460338593	0.873810887336731	0.246108084917068	108.222221374512	1948
True	False	False	False	False	-3362.68432617188	-730.390014648438	63.2210922241211	0.801229655742645	0.962478160858154	1	93.9824523925781	5357
True	False	False	False	False	-3371.26977539063	-250.747802734375	124.223899841309	0.753693819046021	0.965533077716827	0.665395557880402	89.0089263916016	9969
True	False	False	False	False	-3371.7294921875	-59.6700897216797	190.772415161133	0.413666814565659	0.919811010360718	0.18485501408577	98.3779067993164	16921
True	False	False	False	False	-3368.1640625	-22.959114074707	109.805053710938	0.795083343982697	0.947612226009369	1	118.101013183594	11692
True	False	False	False	False	-3366.25512695313	-698.31982421875	209.627822875977	0.443090915679932	0.961598217487335	0.204687833786011	106.32804107666	20096
True	False	False	False	False	-3359.42163085938	-465.094146728516	177.462707519531	0.719300389289856	0.949780404567719	0.550266742706299	88.7375030517578	14198
True	False	False	False	False	-3351.31298828125	-20.1988220214844	136.424453735352	0.683436155319214	0.953223705291748	0.470254987478256	81.9512176513672	10080
True	False	False	False	False	-3365.0556640625	46.0619926452637	41.0382537841797	0.725604593753815	0.935147106647491	0.567497134208679	95.6756744384766	3540
True	False	False	False	False	-3364.84252929688	-1.55335664749146	112.023338317871	0.747237205505371	0.932677507400513	0.638770759105682	110.108909606934	11121
True	False	False	False	False	-3360.3564453125	17.6973342895508	94.2770690917969	0.844878911972046	0.966674208641052	1	95.3882369995117	8108
True	False	False	False	False	-3360.27490234375	61.820686340332	26.6194076538086	0.780536234378815	0.942926585674286	0.854119598865509	97.25	2334
True	False	False	False	False	-3350.68359375	-234.746215820313	147.515884399414	0.826427698135376	0.963494658470154	1	83.8421020507813	11151
True	False	False	False	False	-3350.45239257813	31.2851066589355	97.6044921875	0.750541150569916	0.947656095027924	0.651979506015778	80.3409118652344	7070
True	False	False	False	False	-3350.01440429688	-800.817810058594	123.114753723145	0.755423963069916	0.946764230728149	0.673140406608582	102.819816589355	11413
True	False	False	False	False	-3344.59692382813	-766.659240722656	175.244430541992	0.579636514186859	0.915849089622498	0.322888165712357	86.2594909667969	13629
True	False	False	False	False	-3347.76513671875	-358.121643066406	154.17073059082	0.728374063968658	0.960792183876038	0.575480759143829	76.5827331542969	10645
True	False	False	False	False	-3348.48266601563	-213.372650146484	163.043869018555	0.682064414024353	0.945473730564117	0.467648804187775	77.1700668334961	11344
True	False	False	False	False	-3346.15942382813	58.2678909301758	166.371292114258	0.749713718891144	0.964223563671112	0.648594677448273	84.5999984741211	12690
True	False	False	False	False	-3344.22021484375	-279.018463134766	199.645553588867	0.843023717403412	0.967089593410492	1	78.5055541992188	14131
True	False	False	False	False	-3341.65844726563	-437.991790771484	70.9850845336914	0.807637214660645	0.952801048755646	1	65.859375	4215
True	False	False	False	False	-3339.12133789063	-849.125305175781	153.061584472656	0.52978104352951	0.959944009780884	0.273485779762268	106.681159973145	14722
True	False	False	False	False	-3338.31323242188	-740.494140625	133.097030639648	0.711360454559326	0.93175482749939	0.530186176300049	80.5416641235352	9665
True	False	False	False	False	-3338.0283203125	-907.501708984375	94.2770690917969	0.712164640426636	0.9543536901474	0.532146096229553	120.247055053711	10221
True	False	False	False	False	-3333.3310546875	-821.743469238281	62.1119499206543	0.774550676345825	0.957729458808899	0.789673984050751	83.7142868041992	4688
True	False	False	False	False	-3332.61669921875	-529.621520996094	155.279876708984	0.762258768081665	0.961285412311554	0.707001686096191	76.9285736083984	10770
True	False	False	False	False	-3336.81079101563	-320.998840332031	189.663269042969	0.578050196170807	0.961984038352966	0.321167320013046	74.8830413818359	12805
True	False	False	False	False	-3334.47412109375	-136.010284423828	267.30322265625	0.760314762592316	0.956931412220001	0.696770429611206	82.6473007202148	19918
True	False	False	False	False	-3327.50244140625	-657.494567871094	228.483245849609	0.753139734268188	0.947997450828552	0.662974834442139	84.0048522949219	17305
True	False	False	False	False	-3324.32934570313	-381.803344726563	165.262145996094	0.682316601276398	0.955127596855164	0.468125909566879	73.0134201049805	10879
True	False	False	False	False	-3324.13525390625	-974.422241210938	109.805053710938	0.772047638893127	0.961325287818909	0.769319832324982	122.313133239746	12109
True	False	False	False	False	-3314.96362304688	-892.629821777344	144.188446044922	0.342008978128433	0.855546176433563	0.141970202326775	82.6769256591797	10748
True	False	False	False	False	-3316.33325195313	-566.397521972656	206.300399780273	0.81058531999588	0.950756669044495	1	80.6827926635742	15007
True	False	False	False	False	-3321.58032226563	-430.147064208984	188.554138183594	0.853092014789581	0.972018361091614	1	82.8000030517578	14076
True	False	False	False	False	-3315.70190429688	-820.729736328125	68.7667999267578	0.727385580539703	0.954490661621094	0.572600066661835	87.3064498901367	5413
True	False	False	False	False	-3314.11499023438	-1022.79425048828	207.409545898438	0.554268360137939	0.955515086650848	0.296613961458206	138.620315551758	25922
True	False	False	False	False	-3311.13012695313	-950.404052734375	232.919815063477	0.447766035795212	0.883308231830597	0.207979395985603	97.7285690307617	20523
True	False	False	False	False	-3312.98950195313	-807.04638671875	37.7108268737793	0.802700221538544	0.964570224285126	1	73.1470565795898	2487
True	False	False	False	False	-3313.669921875	-174.217529296875	344.943145751953	0.76756876707077	0.963674008846283	0.738119721412659	101.215431213379	31478
True	False	False	False	False	-3309.10473632813	-723.190185546875	170.807861328125	0.799037754535675	0.961736083030701	1	78.5584411621094	12098
True	False	False	False	False	-3307.38696289063	-875.500061035156	39.9291114807129	0.792017757892609	0.953058242797852	1	71.0555572509766	2558
True	False	False	False	False	-3302.14306640625	-835.768859863281	181.899276733398	0.804048359394073	0.959797859191895	1	91.0853652954102	14938
True	False	False	False	False	-3304.17065429688	-624.975646972656	156.389007568359	0.731586515903473	0.941143155097961	0.585095226764679	79.6808547973633	11235
True	False	False	False	False	-3299.5166015625	-462.649688720703	343.834014892578	0.821316719055176	0.957026422023773	1	89.8290328979492	27847
True	False	False	False	False	-3299.166015625	-693.828369140625	191.881561279297	0.645322442054749	0.942605018615723	0.406158268451691	78.5317916870117	13586
True	False	False	False	False	-3297.34106445313	-1090.77197265625	117.569046020508	0.784229159355164	0.96386045217514	0.925705969333649	128.075469970703	13576
True	False	False	False	False	-3291.40502929688	-1055.97399902344	159.716445922852	0.747152209281921	0.94604879617691	0.638441383838654	112.875	16254
True	False	False	False	False	-3290.41259765625	-987.114929199219	173.026138305664	0.679845750331879	0.943834602832794	0.463489055633545	92.1987152099609	14383
True	False	False	False	False	-3294.89868164063	-17.0748233795166	206.300399780273	0.825437128543854	0.965103268623352	1	85.129035949707	15834
True	False	False	False	False	-3295.52954101563	41.9730529785156	266.194061279297	0.511732578277588	0.923677086830139	0.257632583379745	79	18960
True	False	False	False	False	-3292.45288085938	-585.080383300781	174.135284423828	0.769729197025299	0.939697921276093	0.752471208572388	80.1337585449219	12581
True	False	False	False	False	-3285.37670898438	-1025.60107421875	157.498153686523	0.638379096984863	0.95335865020752	0.396009296178818	83.7887344360352	11898
True	False	False	False	False	-3282.30419921875	-867.405395507813	179.680999755859	0.637109935283661	0.957491517066956	0.394195854663849	81.8271636962891	13256
True	False	False	False	False	-3282.04541015625	-396.684356689453	184.117568969727	0.802932620048523	0.955119788646698	1	72.1265029907227	11973
True	False	False	False	False	-3281.5029296875	-743.992858886719	138.64274597168	0.745596826076508	0.974183917045593	0.632500290870667	80.5920028686523	10074
True	False	False	False	False	-3280.65991210938	-625.046508789063	217.391815185547	0.731116712093353	0.944748222827911	0.583664178848267	81.3622436523438	15947
True	False	False	False	False	-3278.2568359375	-1175.98205566406	346.052276611328	0.388748407363892	0.939598202705383	0.169142991304398	150.711532592773	47022
True	False	False	False	False	-3275.22436523438	-1144.45629882813	17.7462711334229	0.389233648777008	0.847987651824951	0.169440254569054	102.4375	1639
True	False	False	False	False	-3277.953125	-1011.14379882813	16.6371288299561	0.714476346969604	0.940302610397339	0.53786963224411	67.4000015258789	1011
True	False	False	False	False	-3277.33862304688	-800.179565429688	145.297592163086	0.673047840595245	0.935191094875336	0.451149165630341	77.5877838134766	10164
True	False	False	False	False	-3276.5927734375	-773.252014160156	94.2770690917969	0.548178613185883	0.935621619224548	0.290672987699509	78.7647094726563	6695
True	False	False	False	False	-3276.271484375	-723.825988769531	13.3097038269043	0.743378639221191	0.942608833312988	0.624296009540558	66.8333358764648	802
True	False	False	False	False	-3273.77807617188	-1094.90649414063	128.660461425781	0.720794081687927	0.947148740291595	0.554238379001617	86.6206893920898	10048
True	False	False	False	False	-3270.2919921875	-904.263977050781	202.97297668457	0.608884036540985	0.921747446060181	0.356785327196121	85.8251342773438	15706
True	False	False	False	False	-3267.07958984375	-756.754516601563	12.2005615234375	0.768196105957031	0.939064502716064	0.742168962955475	73.2727279663086	806
True	False	False	False	False	-3273.65234375	-426.543487548828	83.1856460571289	0.510421574115753	0.925313055515289	0.256516754627228	74.120002746582	5559
True	False	False	False	False	-3272.08666992188	-442.250915527344	161.934722900391	0.584172606468201	0.928565204143524	0.327871143817902	81.0547943115234	11834
True	False	False	False	False	-3266.87915039063	-851.112548828125	167.480438232422	0.783472120761871	0.952986359596252	0.905631244182587	84.0728454589844	12695
True	False	False	False	False	-3263.9892578125	-778.214477539063	69.8759460449219	0.807386338710785	0.964172780513763	1	80.2380981445313	5055
True	False	False	False	False	-3266.59326171875	-706.022155761719	174.135284423828	0.473835676908493	0.889342367649078	0.227117151021957	75.4904479980469	11852
True	False	False	False	False	-3266.63671875	-295.827331542969	169.698715209961	0.658331155776978	0.952519357204437	0.426302343606949	75.071891784668	11486
True	False	False	False	False	-3266.10620117188	12.349308013916	175.244430541992	0.710309088230133	0.941007435321808	0.527647256851196	71.3987350463867	11281
True	False	False	False	False	-3265.11962890625	-734.095825195313	25.5102653503418	0.650975465774536	0.929314136505127	0.414721727371216	67.0434799194336	1542
True	False	False	False	False	-3261.96801757813	-668.428588867188	199.645553588867	0.543251097202301	0.915554046630859	0.28596043586731	78.4166641235352	14115
True	False	False	False	False	-3260.44604492188	-1232.26196289063	194.099838256836	0.639803171157837	0.950968742370605	0.398059159517288	147.52571105957	25817
True	False	False	False	False	-3256.84521484375	-1143.05114746094	97.6044921875	0.773984313011169	0.95420914888382	0.784835934638977	86.875	7645
True	False	False	False	False	-3251.98193359375	-1003.44775390625	122.005615234375	0.479378432035446	0.90312135219574	0.231368899345398	79.3000030517578	8723
True	False	False	False	False	-3258.27734375	-365.593841552734	171.917007446289	0.725937068462372	0.955837547779083	0.568441390991211	70.0129013061523	10852
True	False	False	False	False	-3259.26123046875	-314.890991210938	48.80224609375	0.773984313011169	0.946633875370026	0.784835934638977	67.8409118652344	2985
True	False	False	False	False	-3258.27661132813	-759.915222167969	42.1473922729492	0.711886703968048	0.944926857948303	0.531466901302338	71.8421020507813	2730
True	False	False	False	False	-3250.36206054688	-579.226501464844	180.790130615234	0.620481789112091	0.937123835086823	0.37152236700058	75.0674819946289	12236
True	False	False	False	False	-3253.66162109375	-414.571655273438	145.297592163086	0.696175515651703	0.956847608089447	0.495831906795502	72.7251892089844	9527
True	False	False	False	False	-3258.11108398438	-31.044303894043	273.958068847656	0.711657822132111	0.977447152137756	0.53090912103653	80.3684234619141	19851
True	False	False	False	False	-3257.91162109375	-154.798156738281	253.993499755859	0.623418748378754	0.923412322998047	0.375388145446777	79.7598266601563	18265
True	False	False	False	False	-3256.26782226563	38.8118019104004	153.061584472656	0.759016990661621	0.960377633571625	0.690224945545197	74.898551940918	10336
True	False	False	False	False	-3252.9931640625	-492.508758544922	140.861022949219	0.665492832660675	0.940766513347626	0.438095986843109	70.7322845458984	8983
True	False	False	False	False	-3249.90698242188	-1115.68762207031	128.660461425781	0.731921255588531	0.951566755771637	0.586120128631592	87.5086212158203	10151
True	False	False	False	False	-3248.32202148438	-941.880126953125	201.863830566406	0.818204164505005	0.949230670928955	1	88.4395599365234	16096
True	False	False	False	False	-3248.8603515625	-806.702575683594	151.952453613281	0.717893838882446	0.94449371099472	0.546586036682129	76.8540115356445	10529
True	False	False	False	False	-3246.35620117188	-1276.15625	211.846115112305	0.523703336715698	0.902731239795685	0.268041878938675	136.235595703125	26021
True	False	False	False	False	-3239.93408203125	-1195.3466796875	146.40673828125	0.708543181419373	0.946342349052429	0.523440957069397	94.8484878540039	12520
True	False	False	False	False	-3246.19287109375	-779.096557617188	106.477630615234	0.706793785095215	0.951999247074127	0.519343912601471	75.5833358764648	7256
True	False	False	False	False	-3244.73950195313	-734.10009765625	110.914192199707	0.803114473819733	0.964601218700409	1	77.1900024414063	7719
True	False	False	False	False	-3244.33740234375	-523.040283203125	158.607299804688	0.609814703464508	0.951714992523193	0.357938140630722	70.3216781616211	10056
True	False	False	False	False	-3244.40893554688	60.8604545593262	196.318130493164	0.605124890804291	0.941952645778656	0.352179080247879	69.7288131713867	12342
True	False	False	False	False	-3242.08862304688	-1174.94677734375	106.477630615234	0.345238745212555	0.862567484378815	0.143760621547699	78.625	7548
True	False	False	False	False	-3240.5986328125	-644.679077148438	144.188446044922	0.584431529045105	0.916778445243835	0.328158408403397	73.0999984741211	9503
True	False	False	False	False	-3238.49829101563	-1315.30725097656	129.769607543945	0.659582018852234	0.952883720397949	0.428323924541473	146.786331176758	17174
True	False	False	False	False	-3201.09692382813	-1315.294921875	126.442184448242	0.775840818881989	0.938142418861389	0.801295220851898	84.6578979492188	9651
True	False	False	False	False	-3236.73974609375	-1240.68115234375	156.389007568359	0.250616639852524	0.766902983188629	0.0957885310053825	104.80850982666	14778
True	False	False	False	False	-3228.47802734375	-1140.16589355469	70.9850845336914	0.562897682189941	0.952540874481201	0.305264919996262	82.546875	5283
True	False	False	False	False	-3234.68383789063	-1024.73352050781	117.569046020508	0.807007014751434	0.976133286952972	1	79.7924499511719	8458
True	False	False	False	False	-3236.93237304688	-123.845878601074	222.937530517578	0.681708157062531	0.938307225704193	0.466976225376129	79.1293563842773	15905
True	False	False	False	False	-3236.85717773438	-756.649047851563	108.695907592773	0.764249205589294	0.966688752174377	0.718070447444916	74.5612258911133	7307
True	False	False	False	False	-3234.427734375	-1126.39135742188	56.5662384033203	0.745827674865723	0.949190139770508	0.633371949195862	78.5686264038086	4007
True	False	False	False	False	-3230.02368164063	-917.110290527344	278.394622802734	0.688217461109161	0.897699356079102	0.479553818702698	102.760955810547	25793
True	False	False	False	False	-3233.3544921875	-705.716491699219	164.153015136719	0.536639511585236	0.908389091491699	0.279764831066132	77.2094573974609	11427
True	False	False	False	False	-3233.72900390625	-683.69970703125	63.2210922241211	0.71930193901062	0.964448213577271	0.550270855426788	70.5614013671875	4022
True	False	False	False	False	-3232.78295898438	-548.992370605469	176.353576660156	0.744670927524567	0.954620122909546	0.629038512706757	74.9748458862305	11921
True	False	False	False	False	-3231.3671875	-872.257080078125	169.698715209961	0.750118315219879	0.956061124801636	0.650242984294891	85.8496704101563	13135
True	False	False	False	False	-3228.0498046875	-477.315246582031	149.734161376953	0.684073209762573	0.951006829738617	0.471474379301071	68.5185165405273	9250
True	False	False	False	False	-3231.18115234375	-324.295867919922	77.6399383544922	0.833555698394775	0.960778415203094	1	77.5999984741211	5432
True	False	False	False	False	-3227.61254882813	-1222.31457519531	141.970169067383	0.786845147609711	0.940605938434601	1	140.3203125	17961
True	False	False	False	False	-3227.60107421875	-376.188171386719	201.863830566406	0.721950054168701	0.925577998161316	0.557357847690582	72.7142868041992	13234
True	False	False	False	False	-3227.58056640625	33.7347373962402	170.807861328125	0.780350148677826	0.961444437503815	0.851559281349182	77.8571395874023	11990
True	False	False	False	False	-3226.95922851563	-1295.982421875	84.2947845458984	0.780941009521484	0.963565766811371	0.859888970851898	100.289474487305	7622
True	False	False	False	False	-3207.05102539063	-1279.08447265625	103.150199890137	0.855028688907623	0.965536773204803	1	81.8064498901367	7608
True	False	False	False	False	-3212.70532226563	-1178.74206542969	134.206176757813	0.520640969276428	0.940690577030182	0.265340238809586	80.3966979980469	9728
True	False	False	False	False	-3222.00439453125	-965.684020996094	113.132476806641	0.742224454879761	0.967822372913361	0.620144486427307	77.9411773681641	7950
True	False	False	False	False	-3221.69677734375	-688.963256835938	9.98227787017822	0.785398185253143	0.931883156299591	1	64.2222213745117	578
True	False	False	False	False	-3226.71508789063	-417.360015869141	151.952453613281	0.728061437606812	0.940348565578461	0.574565887451172	71.642333984375	9815
True	False	False	False	False	-3225.29321289063	-610.804870605469	157.498153686523	0.702909708023071	0.958137989044189	0.510483264923096	98.8028182983398	14030
True	False	False	False	False	-3221.76391601563	-259.541748046875	155.279876708984	0.72639799118042	0.96279764175415	0.569756746292114	73.457145690918	10284
True	False	False	False	False	-3223.33569335938	-13.3626461029053	173.026138305664	0.707799673080444	0.953639924526215	0.52169132232666	74.0192337036133	11547
True	False	False	False	False	-3222.017578125	-93.3229293823242	190.772415161133	0.763307452201843	0.947859227657318	0.712753474712372	75.1744155883789	12930
True	False	False	False	False	-3220.30493164063	-843.059448242188	291.704345703125	0.779532492160797	0.94656378030777	0.840908885002136	90.4068450927734	23777
True	False	False	False	False	-3219.685546875	-312.967346191406	98.7136306762695	0.533197462558746	0.938041508197784	0.276595175266266	75.0561828613281	6680
True	False	False	False	False	-3218.91870117188	-292.807708740234	116.459907531738	0.583421111106873	0.944081604480743	0.327039152383804	65.4285736083984	6870
True	False	False	False	False	-3217.27758789063	-1158.57531738281	137.533599853516	0.607939004898071	0.948743283748627	0.355619817972183	81.4758071899414	10103
True	False	False	False	False	-3214.2685546875	-1130.93310546875	100.931915283203	0.596105396747589	0.934615910053253	0.341442078351974	78	7098
True	False	False	False	False	-3216.23461914063	-1075.71032714844	354.925415039063	0.822043120861053	0.952387392520905	1	88.9562530517578	28466
True	False	False	False	False	-3214.17626953125	-1041.20837402344	198.536407470703	0.511966943740845	0.901707768440247	0.257832527160645	80.9832382202148	14496
True	False	False	False	False	-3214.93310546875	-730.63671875	158.607299804688	0.4462750852108	0.865657269954681	0.206925272941589	76.1608428955078	10891
True	False	False	False	False	-3214.38500976563	-665.480407714844	216.282684326172	0.438323646783829	0.916041731834412	0.201372668147087	73.0717926025391	14249
True	False	False	False	False	-3213.55004882813	-892.934875488281	97.6044921875	0.737299859523773	0.957610249519348	0.603246867656708	75.0909118652344	6608
True	False	False	False	False	-3213.439453125	-771.256469726563	176.353576660156	0.459509283304214	0.899642765522003	0.21643091738224	82.2830200195313	13083
True	False	False	False	False	-3213.48364257813	14.8085956573486	147.515884399414	0.706804156303406	0.954253971576691	0.51936799287796	80.6691741943359	10729
True	False	False	False	False	-3210.716796875	-55.8620681762695	168.589569091797	0.745215535163879	0.952538132667542	0.631068110466003	74.7894744873047	11368
True	False	False	False	False	-3210.68823242188	-1207.30078125	98.7136306762695	0.658456563949585	0.944494247436523	0.42650431394577	78.1573028564453	6956
True	False	False	False	False	-3204.62646484375	-1011.25262451172	127.551322937012	0.632514178752899	0.951048910617828	0.387731909751892	80.5391311645508	9262
True	False	False	False	False	-3208.76391601563	-592.063903808594	176.353576660156	0.833176076412201	0.964655339717865	1	78.1383666992188	12424
True	False	False	False	False	-3208.17578125	-159.192138671875	256.211791992188	0.639849424362183	0.927328526973724	0.398126006126404	82.6103897094727	19083
True	False	False	False	False	-3207.06909179688	-983.384338378906	134.206176757813	0.801479279994965	0.96435683965683	1	78.1322326660156	9454
True	False	False	False	False	-3205.7646484375	-951.48583984375	141.970169067383	0.664135277271271	0.934811770915985	0.435818791389465	79.265625	10146
True	False	False	False	False	-3203.98364257813	-527.490478515625	201.863830566406	0.707153856754303	0.958856880664825	0.520181596279144	77.4285736083984	14092
True	False	False	False	False	-3202.04907226563	-210.585830688477	231.810668945313	0.742962777614594	0.962146162986755	0.622791171073914	85.0143508911133	17768
True	False	False	False	False	-3201.23706054688	-808.123962402344	107.586769104004	0.827301025390625	0.96119749546051	1	74.432991027832	7220
True	False	False	False	False	-3200.79736328125	-1382.08898925781	73.203369140625	0.643542349338531	0.956754624843597	0.403518676757813	106.136360168457	7005
True	False	False	False	False	-3184.55590820313	-1273.98291015625	137.533599853516	0.742881834506989	0.952805697917938	0.622499585151672	88.8951644897461	11023
True	False	False	False	False	-3187.576171875	-1108.35815429688	63.2210922241211	0.524049818515778	0.905662715435028	0.268349319696426	66.2456130981445	3776
True	False	False	False	False	-3190.14526367188	-921.638854980469	107.586769104004	0.697669982910156	0.932112336158752	0.499009877443314	72.5154647827148	7034
True	False	False	False	False	-3197.56591796875	-875.101318359375	158.607299804688	0.835208594799042	0.963248133659363	1	85.6153869628906	12243
True	False	False	False	False	-3197.05541992188	-708.732971191406	110.914192199707	0.699503779411316	0.943854987621307	0.502965569496155	70.3899993896484	7039
True	False	False	False	False	-3193.46728515625	-471.225982666016	196.318130493164	0.723250091075897	0.957807660102844	0.560915350914001	77.7118606567383	13755
True	False	False	False	False	-3194.32055664063	-408.177673339844	194.099838256836	0.431911706924438	0.835316002368927	0.19697779417038	73.1828536987305	12807
True	False	False	False	False	-3193.53198242188	-123.805404663086	220.719253540039	0.701675534248352	0.953593254089355	0.507732808589935	80.87939453125	16095
True	False	False	False	False	-3193.3828125	-25.6561050415039	118.678184509277	0.720046758651733	0.962010085582733	0.552243173122406	77.2897186279297	8270
True	False	False	False	False	-3192.9404296875	-627.857543945313	177.462707519531	0.802910149097443	0.95680695772171	1	86.0187530517578	13763
True	False	False	False	False	-3192.1318359375	-44.0707206726074	123.114753723145	0.746964454650879	0.955568492412567	0.637715458869934	78.7387390136719	8740
True	False	False	False	False	-3189.3681640625	-1001.70111083984	88.7313537597656	0.769612729549408	0.95036518573761	0.751666605472565	78.9749984741211	6318
True	False	False	False	False	-3188.28442382813	10.5316047668457	133.097030639648	0.786073088645935	0.950650691986084	1	79.2583312988281	9511
True	False	False	False	False	-3187.49487304688	-1246.99548339844	292.8134765625	0.620623409748077	0.891902208328247	0.371707499027252	104.5	27588
True	False	False	False	False	-3183.93212890625	-1169.19421386719	157.498153686523	0.580234527587891	0.916133403778076	0.323539793491364	80.9154891967773	11490
True	False	False	False	False	-3184.5166015625	-812.613220214844	56.5662384033203	0.589559078216553	0.945590615272522	0.333911657333374	71.6470565795898	3654
True	False	False	False	False	-3186.95727539063	-760.31298828125	107.586769104004	0.652752697467804	0.946390569210052	0.417472988367081	71.226806640625	6909
True	False	False	False	False	-3184.61279296875	-728.901000976563	136.424453735352	0.653661012649536	0.941670417785645	0.418890386819839	74.4715423583984	9160
True	False	False	False	False	-3184.66381835938	-353.735137939453	217.391815185547	0.716579556465149	0.946850836277008	0.543196678161621	82.4030609130859	16151
True	False	False	False	False	-3183.736328125	-552.965881347656	196.318130493164	0.761598765850067	0.953125894069672	0.703467845916748	81.6158218383789	14446
True	False	False	False	False	-3183.26318359375	-973.624816894531	164.153015136719	0.526117205619812	0.892818093299866	0.27019077539444	79.6824340820313	11793
True	False	False	False	False	-3182.638671875	-303.304138183594	185.226699829102	0.741118311882019	0.961057245731354	0.616236865520477	77.2155685424805	12895
True	False	False	False	False	-3181.00634765625	29.2052040100098	232.919815063477	0.761447966098785	0.963284373283386	0.702669262886047	88.990478515625	18688
True	False	False	False	False	-3179.91040039063	-1472.3955078125	155.279876708984	0.362152278423309	0.892972588539124	0.153340294957161	121.635711669922	17029
True	False	False	False	False	-3166.1162109375	-1451.30627441406	114.241622924805	0.771086752414703	0.962107300758362	0.762132465839386	97.4466018676758	10037
True	False	False	False	False	-3174.07299804688	-1351.5908203125	212.955261230469	0.669277369976044	0.948558032512665	0.444552153348923	98.1770858764648	18850
True	False	False	False	False	-3174.48974609375	-592.840698242188	230.701522827148	0.357574582099915	0.714696049690247	0.150713041424751	77.3269195556641	16084
True	False	False	False	False	-3177.38256835938	-233.803573608398	244.01123046875	0.726245641708374	0.938200712203979	0.56932121515274	80.7454528808594	17764
True	False	False	False	False	-3175.44140625	-8.72254371643066	163.043869018555	0.770294904708862	0.94955962896347	0.756431043148041	97.3673477172852	14313
True	False	False	False	False	-3174.2490234375	-1078.03527832031	206.300399780273	0.51893550157547	0.875191330909729	0.263847380876541	81.9838714599609	15249
True	False	False	False	False	-3170.79223632813	-947.800903320313	175.244430541992	0.665343046188354	0.932889699935913	0.437843710184097	82.0506362915039	12964
True	False	False	False	False	-3172.61499023438	-833.587890625	154.17073059082	0.651001632213593	0.916480302810669	0.414762049913406	83.6834564208984	11632
True	False	False	False	False	-3169.00268554688	-800.500366210938	180.790130615234	0.739559888839722	0.964714825153351	0.610844850540161	83.7300643920898	13648
True	False	False	False	False	-3169.03515625	-685.778137207031	221.828384399414	0.53901207447052	0.876907110214233	0.28197169303894	88.1949996948242	17639
True	False	False	False	False	-3171.57934570313	-630.749694824219	93.1679229736328	0.808093369007111	0.954577445983887	1	77.8690490722656	6541
True	False	False	False	False	-3168.85400390625	-752.09033203125	88.7313537597656	0.703622102737427	0.93878960609436	0.512084782123566	68.75	5500
True	False	False	False	False	-3168.74096679688	-1410.80334472656	153.061584472656	0.759016990661621	0.952080309391022	0.690224945545197	90.9420318603516	12550
True	False	False	False	False	-3166.25463867188	-1378.8994140625	92.0587844848633	0.763090133666992	0.961418867111206	0.711547255516052	84.6987915039063	7030
True	False	False	False	False	-3164.82470703125	-1298.53503417969	164.153015136719	0.636817038059235	0.942824125289917	0.393779218196869	89.5743255615234	13257
True	False	False	False	False	-3167.953125	-1211.92663574219	149.734161376953	0.72464644908905	0.957171022891998	0.564796566963196	84.0814819335938	11351
True	False	False	False	False	-3168.00659179688	-906.86865234375	199.645553588867	0.485110878944397	0.909489154815674	0.235838398337364	75.6277770996094	13613
True	False	False	False	False	-3167.89697265625	-265.102447509766	119.787330627441	0.776787161827087	0.949798047542572	0.810432493686676	70.5555572509766	7620
True	False	False	False	False	-3167.7265625	-860.838745117188	175.244430541992	0.61917507648468	0.941171646118164	0.369820356369019	79.455696105957	12554
True	False	False	False	False	-3166.5068359375	-649.750610351563	104.259346008301	0.71564769744873	0.963339388370514	0.54082202911377	77.2978744506836	7266
True	False	False	False	False	-3166.4580078125	-462.782989501953	177.462707519531	0.645768940448761	0.937538921833038	0.406824588775635	74.7125015258789	11954
True	False	False	False	False	-3164.57861328125	-1191.31909179688	122.005615234375	0.757144927978516	0.958626866340637	0.681144237518311	80.6636352539063	8873
True	False	False	False	False	-3163.45654296875	-1002.09844970703	106.477630615234	0.81877213716507	0.966806530952454	1	76.0625	7302
True	False	False	False	False	-3163.7060546875	-512.628173828125	100.931915283203	0.673253357410431	0.932677507400513	0.451513648033142	69.8571395874023	6357
True	False	False	False	False	-3163.24365234375	-1252.22326660156	62.1119499206543	0.818948090076447	0.951341331005096	1	88.375	4949
True	False	False	False	False	-3162.76928710938	-1101.02209472656	153.061584472656	0.759016990661621	0.955326914787292	0.690224945545197	80.1376800537109	11059
True	False	False	False	False	-3162.20190429688	-388.532867431641	218.500961303711	0.643146157264709	0.934985518455505	0.402934819459915	81.3197937011719	16020
True	False	False	False	False	-3160.12255859375	-139.605041503906	144.188446044922	0.55437695980072	0.911595523357391	0.296721160411835	70.023078918457	9103
True	False	False	False	False	-3158.46411132813	-286.731658935547	174.135284423828	0.752221286296844	0.949387013912201	0.659022986888885	80.0764312744141	12572
True	False	False	False	False	-3158.20190429688	-531.317626953125	113.132476806641	0.750968396663666	0.969159781932831	0.653748691082001	69.8921585083008	7129
True	False	False	False	False	-3157.47143554688	-326.527893066406	159.716445922852	0.712809860706329	0.948496460914612	0.533730089664459	74.0069427490234	10657
True	False	False	False	False	-3157.03466796875	-1361.88171386719	66.5485153198242	0.634006261825562	0.967467725276947	0.389813244342804	84.3499984741211	5061
True	False	False	False	False	-3156.94604492188	-977.724792480469	108.695907592773	0.520803093910217	0.92150342464447	0.265482544898987	76.0306091308594	7451
True	False	False	False	False	-3156.8681640625	-1536.173828125	150.843307495117	0.567646443843842	0.919237732887268	0.310147732496262	130.213241577148	17709
True	False	False	False	False	-3152.03344726563	-1498.89758300781	98.7136306762695	0.8182532787323	0.957300961017609	1	94.0224685668945	8368
True	False	False	False	False	-3155.67138671875	-1158.85729980469	49.9113883972168	0.714016556739807	0.965544819831848	0.536720454692841	77.7333297729492	3498
True	False	False	False	False	-3152.58471679688	-1042.69458007813	171.917007446289	0.476410150527954	0.87816196680069	0.229083582758904	86.8258056640625	13458
True	False	False	False	False	-3155.87329101563	-167.537445068359	156.389007568359	0.581223368644714	0.927881956100464	0.324620813131332	68.7659606933594	9696
True	False	False	False	False	-3156.08325195313	41.8742294311523	171.917007446289	0.735651552677155	0.960952758789063	0.597861230373383	78.4838714599609	12165
True	False	False	False	False	-3154.0546875	-629.067749023438	78.7490768432617	0.624464571475983	0.952540874481201	0.376778483390808	78.0704193115234	5543
True	False	False	False	False	-3153.296875	-421.381042480469	134.206176757813	0.724908888339996	0.954688668251038	0.56553328037262	75.9669418334961	9192
True	False	False	False	False	-3151.9111328125	-54.796516418457	200.754699707031	0.785851001739502	0.967140853404999	1	81.2375717163086	14704
True	False	False	False	False	-3150.9580078125	-1141.22937011719	122.005615234375	0.760719418525696	0.948427796363831	0.698856711387634	87.7363662719727	9651
True	False	False	False	False	-3149.06909179688	-783.923156738281	210.736968994141	0.824926435947418	0.960995733737946	1	88.5842132568359	16831
True	False	False	False	False	-3148.74169921875	-1258.80126953125	138.64274597168	0.818826138973236	0.96599406003952	1	95.9280014038086	11991
True	False	False	False	False	-3148.64868164063	-1567.45727539063	15.5279874801636	0.774550676345825	0.945763468742371	0.789673984050751	134.785720825195	1887
True	False	False	False	False	-3131.68359375	-1538.8232421875	123.114753723145	0.515028238296509	0.905282437801361	0.26045823097229	86.5765762329102	9610
True	False	False	False	False	-3146.544921875	-1378.47387695313	143.079315185547	0.675973057746887	0.951380729675293	0.456386536359787	87.6124038696289	11302
True	False	False	False	False	-3145.47045898438	-1282.021484375	161.934722900391	0.642055153846741	0.952634990215302	0.401333630084991	86.0479431152344	12563
True	False	False	False	False	-3147.59741210938	-1170.30065917969	31.0559749603271	0.661047279834747	0.932708501815796	0.430712252855301	74.6428604125977	2090
True	False	False	False	False	-3148.451171875	-730.284240722656	228.483245849609	0.66729873418808	0.935677707195282	0.441156625747681	79.3495178222656	16346
True	False	False	False	False	-3146.74267578125	-306.07568359375	133.097030639648	0.79485547542572	0.960261881351471	1	78.6916656494141	9443
True	False	False	False	False	-3145.72485351563	-1069.80834960938	100.931915283203	0.776127755641937	0.951622247695923	0.804006338119507	79.2857131958008	7215
True	False	False	False	False	-3144.59985351563	-1054.61047363281	16.6371288299561	0.604608774185181	0.945084035396576	0.351552903652191	79.466667175293	1192
True	False	False	False	False	-3145.48071289063	-649.514526367188	114.241622924805	0.784167170524597	0.968638777732849	0.923836290836334	84.5631103515625	8710
True	False	False	False	False	-3145.130859375	-851.596313476563	118.678184509277	0.720046758651733	0.943472027778625	0.552243173122406	76.6261672973633	8199
True	False	False	False	False	-3144.22143554688	-825.153259277344	235.138092041016	0.448016405105591	0.90731680393219	0.2081568390131	84.4339599609375	17900
True	False	False	False	False	-3144.00854492188	-246.668930053711	169.698715209961	0.612180888652802	0.921392202377319	0.360891938209534	76.470588684082	11700
True	False	False	False	False	-3143.50463867188	-82.1276931762695	173.026138305664	0.698659062385559	0.958004772663116	0.501135647296906	76.7179489135742	11968
True	False	False	False	False	-3143.41162109375	-1230.06481933594	169.698715209961	0.775282919406891	0.961444437503815	0.796160697937012	83.529411315918	12780
True	False	False	False	False	-3143.19067382813	-483.599792480469	169.698715209961	0.801735460758209	0.963367640972137	1	80.928108215332	12382
True	False	False	False	False	-3142.78076171875	-25.4971981048584	195.208984375	0.843254446983337	0.964971780776978	1	90.636360168457	15952
True	False	False	False	False	-3142.35278320313	-1335.255859375	119.787330627441	0.573946237564087	0.895551562309265	0.316765993833542	79.3333358764648	8568
True	False	False	False	False	-3142.03686523438	-1122.13195800781	110.914192199707	0.699503779411316	0.957675635814667	0.502965569496155	77.3499984741211	7735
True	False	False	False	False	-3141.92822265625	-1519.2568359375	86.513069152832	0.750372409820557	0.963002026081085	0.651284754276276	93.1538467407227	7266
True	False	False	False	False	-3116.64184570313	-1499.05639648438	170.807861328125	0.616182088851929	0.936218023300171	0.365962773561478	87.3831176757813	13457
True	False	False	False	False	-3139.56079101563	-1441.26440429688	103.150199890137	0.716568052768707	0.957141101360321	0.543167233467102	79.3333358764648	7378
True	False	False	False	False	-3134.86840820313	-1312.16784667969	70.9850845336914	0.714233875274658	0.930926561355591	0.537262856960297	78.8125	5044
True	False	False	False	False	-3141.15209960938	-1096.33984375	154.17073059082	0.704342007637024	0.95227313041687	0.513713896274567	80.1438827514648	11140
True	False	False	False	False	-3141.16650390625	-375.097930908203	156.389007568359	0.794880867004395	0.95744389295578	1	82.6737594604492	11657
True	False	False	False	False	-3140.787109375	-1195.1865234375	149.734161376953	0.808782637119293	0.962713778018951	1	77.9777755737305	10527
True	False	False	False	False	-3140.74560546875	-988.998413085938	133.097030639648	0.569536685943604	0.919796288013458	0.312116354703903	79.1416702270508	9497
True	False	False	False	False	-3140.16723632813	-619.485473632813	198.536407470703	0.60030597448349	0.944053888320923	0.346388697624207	85.3854751586914	15284
True	False	False	False	False	-3139.26904296875	-210.870986938477	141.970169067383	0.739838838577271	0.950379192829132	0.6118004322052	77.34375	9900
True	False	False	False	False	-3138.26904296875	-103.125511169434	143.079315185547	0.772836744785309	0.953376054763794	0.775464057922363	78.6899261474609	10151
True	False	False	False	False	-3136.87377929688	-918.305419921875	135.315322875977	0.541415750980377	0.90457558631897	0.284226149320602	72.7622985839844	8877
True	False	False	False	False	-3134.81762695313	-1401.52795410156	126.442184448242	0.716072976589203	0.956396102905273	0.541902780532837	80.8947372436523	9222
True	False	False	False	False	-3133.22924804688	-1352.90771484375	80.9673614501953	0.725601851940155	0.934928894042969	0.567489385604858	76.2328796386719	5565
True	False	False	False	False	-3131.37109375	-1158.61962890625	100.931915283203	0.810745477676392	0.970127999782562	1	79.516487121582	7236
True	False	False	False	False	-3133.75903320313	-962.849426269531	112.023338317871	0.734947741031647	0.966304898262024	0.595599770545959	82.7722778320313	8360
True	False	False	False	False	-3133.66284179688	-569.181396484375	177.462707519531	0.700983703136444	0.964149355888367	0.50620424747467	87.4812469482422	13997
True	False	False	False	False	-3133.10083007813	-1023.48992919922	109.805053710938	0.795083343982697	0.962346732616425	1	77.2525253295898	7648
True	False	False	False	False	-3131.10693359375	-132.83317565918	159.716445922852	0.659420073032379	0.947533309459686	0.428061366081238	69.6597213745117	10031
True	False	False	False	False	-3130.02685546875	-1256.68713378906	116.459907531738	0.615931332111359	0.953300535678864	0.365642160177231	79.542854309082	8352
True	False	False	False	False	-3129.71728515625	-886.779907226563	178.571853637695	0.595570266246796	0.945527374744415	0.34081843495369	82.0434799194336	13209
True	False	False	False	False	-3129.7158203125	-1475.53564453125	97.6044921875	0.784017562866211	0.948180556297302	0.919521510601044	85.2727279663086	7504
True	False	False	False	False	-3120.9033203125	-1459.57434082031	118.678184509277	0.810604751110077	0.965619504451752	1	89.682243347168	9596
True	False	False	False	False	-3126.9267578125	-1055.75854492188	122.005615234375	0.769454181194305	0.964859426021576	0.750577867031097	77.8545455932617	8564
True	False	False	False	False	-3129.44018554688	-538.868896484375	154.17073059082	0.721209406852722	0.956020057201385	0.555354535579681	76.3812942504883	10617
True	False	False	False	False	-3128.97265625	-195.0556640625	134.206176757813	0.649497926235199	0.961620807647705	0.412456274032593	70.471076965332	8527
True	False	False	False	False	-3127.56396484375	-705.466796875	123.114753723145	0.727117598056793	0.954655766487122	0.57182514667511	73.7837829589844	8190
True	False	False	False	False	-3126.111328125	-670.092712402344	188.554138183594	0.747598469257355	0.956026673316956	0.640176296234131	80.6117630004883	13704
True	False	False	False	False	-3125.70288085938	-1423.93725585938	112.023338317871	0.687367737293243	0.937602996826172	0.47787618637085	82.1683197021484	8299
True	False	False	False	False	-3118.57348632813	-1388.08508300781	112.023338317871	0.756114184856415	0.958391427993774	0.676312983036041	77.6930694580078	7847
True	False	False	False	False	-3125.32104492188	-1297.07836914063	43.256534576416	0.817455768585205	0.96039891242981	1	76.5128173828125	2984
True	False	False	False	False	-3119.18041992188	-1118.0791015625	143.079315185547	0.801572740077972	0.951355516910553	1	83.0852737426758	10718
True	False	False	False	False	-3123.85229492188	-788.288330078125	139.751892089844	0.61186546087265	0.926659286022186	0.360496282577515	74.7857131958008	9423
True	False	False	False	False	-3124.94458007813	-495.17041015625	109.805053710938	0.732440412044525	0.949084520339966	0.587718963623047	78.6666641235352	7788
True	False	False	False	False	-3124.7177734375	-436.01025390625	184.117568969727	0.686775207519531	0.947336614131927	0.476712793111801	83.1204833984375	13798
True	False	False	False	False	-3123.50415039063	-948.644897460938	122.005615234375	0.740235030651093	0.95994633436203	0.613164842128754	83.4909057617188	9184
True	False	False	False	False	-3119.75732421875	-410.037933349609	157.498153686523	0.77314817905426	0.960802972316742	0.777953743934631	73.9577484130859	10502
True	False	False	False	False	-3122.15771484375	-250.178756713867	96.4953460693359	0.670337855815887	0.957787871360779	0.44639065861702	66.9770126342773	5827
True	False	False	False	False	-3119.64428710938	18.1834697723389	217.391815185547	0.791067004203796	0.961731731891632	1	80.5969390869141	15797
True	False	False	False	False	-3118.72534179688	-1143.6171875	137.533599853516	0.790976285934448	0.961003601551056	1	81.3871002197266	10092
True	False	False	False	False	-3115.21240234375	-1014.44793701172	85.4039306640625	0.707926988601685	0.923246085643768	0.521990060806274	74.4805221557617	5735
True	False	False	False	False	-3117.95190429688	-628.544006347656	133.097030639648	0.505323827266693	0.889527559280396	0.252221614122391	68.9583358764648	8275
True	False	False	False	False	-3115.12841796875	-472.797637939453	114.241622924805	0.780301749706268	0.960333168506622	0.850902378559113	78.6019439697266	8096
True	False	False	False	False	-3116.60815429688	58.5811157226563	200.754699707031	0.778810083866119	0.956019997596741	0.832194209098816	77.5911636352539	14044
True	False	False	False	False	-3114.99829101563	-175.022598266602	146.40673828125	0.668871581554413	0.951748609542847	0.443852096796036	71.0984878540039	9385
True	False	False	False	False	-3114.6767578125	-1362.61950683594	106.477630615234	0.710245251655579	0.932677507400513	0.527493894100189	75.8020858764648	7277
True	False	False	False	False	-3113.83569335938	-837.382446289063	143.079315185547	0.772836744785309	0.959453940391541	0.775464057922363	77.8682174682617	10045
True	False	False	False	False	-3114.30151367188	-578.018310546875	133.097030639648	0.726596474647522	0.959811329841614	0.570325434207916	73.9583358764648	8875
True	False	False	False	False	-3112.455078125	-1599.78051757813	55.4570960998535	0.761327385902405	0.93975031375885	0.702032923698425	97.1800003051758	4859
True	False	False	False	False	-3112.42944335938	-808.429138183594	136.424453735352	0.640807211399078	0.949790358543396	0.399514019489288	72.7398376464844	8947
True	False	False	False	False	-3111.70874023438	-747.388122558594	196.318130493164	0.641791880130768	0.925189614295959	0.40094867348671	80.0621490478516	14171
True	False	False	False	False	-3111.09057617188	-1647.13696289063	271.739776611328	0.362298935651779	0.918104708194733	0.153424888849258	150.273468017578	36817
True	False	False	False	False	-3098.39965820313	-1641.3857421875	84.2947845458984	0.819298386573792	0.958222687244415	1	109.671051025391	8335
True	False	False	False	False	-3108.54565429688	-1574.13098144531	167.480438232422	0.664043366909027	0.932386696338654	0.435665279626846	95.8543014526367	14474
True	False	False	False	False	-3104.26196289063	-1443.02111816406	186.335845947266	0.762245774269104	0.936204016208649	0.70693165063858	102.952377319336	17296
True	False	False	False	False	-3109.14379882813	-1189.12414550781	174.135284423828	0.696739971637726	0.95770537853241	0.497027397155762	86.0127410888672	13504
True	False	False	False	False	-3110.10571289063	-921.868896484375	153.061584472656	0.654967188835144	0.96044510602951	0.42094224691391	81.0652160644531	11187
True	False	False	False	False	-3108.67236328125	-717.625549316406	98.7136306762695	0.792926847934723	0.956287920475006	1	71.6404495239258	6376
True	False	False	False	False	-3108.03100585938	-121.509078979492	155.279876708984	0.643570005893707	0.936491787433624	0.403559476137161	76.8785705566406	10763
True	False	False	False	False	-3109.15283203125	-14.0632390975952	168.589569091797	0.665934503078461	0.958386421203613	0.438841164112091	83.3355255126953	12667
True	False	False	False	False	-3107.78833007813	-355.008422851563	244.01123046875	0.365150839090347	0.787497282028198	0.155075490474701	81.0500030517578	17831
True	False	False	False	False	-3107.30737304688	-1336.44409179688	98.7136306762695	0.8182532787323	0.953183054924011	1	72.764045715332	6476
True	False	False	False	False	-3103.87158203125	-1253.26501464844	190.772415161133	0.654741525650024	0.94228059053421	0.42058664560318	80.2209320068359	13798
True	False	False	False	False	-3107.056640625	-986.297180175781	139.751892089844	0.61186546087265	0.941143393516541	0.360496282577515	80.0634918212891	10088
True	False	False	False	False	-3106.44921875	-492.043060302734	79.8582229614258	0.787328362464905	0.958694219589233	1	74.3611145019531	5354
True	False	False	False	False	-3107.29638671875	-443.019927978516	115.350761413574	0.719225645065308	0.959395885467529	0.550069808959961	76.7980804443359	7987
True	False	False	False	False	-3106.33056640625	-693.843139648438	140.861022949219	0.665492832660675	0.945781469345093	0.438095986843109	74.9606323242188	9520
True	False	False	False	False	-3106.23071289063	-1222.95471191406	168.589569091797	0.662413835525513	0.947178840637207	0.432959675788879	81.5723648071289	12399
True	False	False	False	False	-3103.52685546875	-1092.82678222656	128.660461425781	0.47399440407753	0.887886524200439	0.227237969636917	75.0775833129883	8709
True	False	False	False	False	-3105.90966796875	-965.938171386719	94.2770690917969	0.781477868556976	0.959713160991669	0.868022978305817	90.8588256835938	7723
True	False	False	False	False	-3106.18676757813	-526.46826171875	134.206176757813	0.699378907680511	0.96152675151825	0.502694189548492	73.9173583984375	8944
True	False	False	False	False	-3105.01293945313	-265.693115234375	128.660461425781	0.834326982498169	0.959216058254242	1	74.2844848632813	8617
True	False	False	False	False	-3103.55029296875	-1062.21520996094	116.459907531738	0.60689902305603	0.941017985343933	0.354343086481094	76.5714263916016	8040
True	False	False	False	False	-3102.36694335938	-308.418090820313	179.680999755859	0.560166120529175	0.898888289928436	0.302496165037155	71.3395080566406	11557
True	False	False	False	False	-3101.90454101563	-1534.57592773438	102.041061401367	0.708863019943237	0.95934933423996	0.524197518825531	81.8152160644531	7527
True	False	False	False	False	-3099.0712890625	-1404.634765625	119.787330627441	0.66390061378479	0.943973124027252	0.435427129268646	82.1944427490234	8877
True	False	False	False	False	-3095.93725585938	-937.16943359375	70.9850845336914	0.820201992988586	0.959310948848724	1	79.265625	5073
True	False	False	False	False	-3099.81323242188	-92.2335968017578	163.043869018555	0.74487966299057	0.957862794399261	0.629814207553864	77.1972808837891	11348
True	False	False	False	False	-3099.7177734375	-879.573303222656	184.117568969727	0.58335143327713	0.951381206512451	0.326962113380432	82.0481948852539	13620
True	False	False	False	False	-3095.76049804688	-764.169860839844	104.259346008301	0.676092565059662	0.915310323238373	0.45660275220871	75.8297882080078	7128
True	False	False	False	False	-3095.943359375	-566.42529296875	143.079315185547	0.692439913749695	0.960317492485046	0.488059669733047	77.5348815917969	10002
True	False	False	False	False	-3094.74145507813	-1376.16845703125	106.477630615234	0.66390061378479	0.9507737159729	0.435427129268646	76.5625	7350
True	False	False	False	False	-3091.60571289063	-1353.22668457031	124.223899841309	0.74186509847641	0.959413766860962	0.618867516517639	79.0625	8855
True	False	False	False	False	-3090.0693359375	-1158.84899902344	117.569046020508	0.676157176494598	0.945862710475922	0.456719785928726	78.2830200195313	8298
True	False	False	False	False	-3091.73364257813	-957.988159179688	159.716445922852	0.792017757892609	0.954780399799347	1	88.4305572509766	12734
True	False	False	False	False	-3091.16235351563	-473.262603759766	153.061584472656	0.593788862228394	0.932207345962524	0.338752925395966	78.1811599731445	10789
True	False	False	False	False	-3092.7666015625	-208.212310791016	210.736968994141	0.783208847045898	0.954668939113617	0.899701058864594	74.6789474487305	14189
True	False	False	False	False	-3090.88427734375	-782.374938964844	96.4953460693359	0.836953818798065	0.964746832847595	1	77.8160934448242	6770
True	False	False	False	False	-3090.19555664063	-497.348419189453	86.513069152832	0.593835353851318	0.942408084869385	0.338806599378586	72.2435913085938	5635
True	False	False	False	False	-3089.87377929688	-1006.74060058594	156.389007568359	0.583345174789429	0.936707735061646	0.326955229043961	80.4255294799805	11340
True	False	False	False	False	-3088.21264648438	-1311.47631835938	295.031768798828	0.711818337440491	0.921421229839325	0.531300246715546	136.842102050781	36400
True	False	False	False	False	-3088.0703125	-159.071273803711	108.695907592773	0.810891211032867	0.967305481433868	1	72.6020431518555	7115
True	False	False	False	False	-3088.02392578125	-1613.13122558594	112.023338317871	0.676519751548767	0.955068528652191	0.457377374172211	85.5346527099609	8639
True	False	False	False	False	-3087.53930664063	-1545.40441894531	141.970169067383	0.568042755126953	0.935688853263855	0.310559242963791	86.2265625	11037
True	False	False	False	False	-3085.57104492188	-1213.0859375	136.424453735352	0.776088893413544	0.946157038211823	0.803636133670807	79.5772323608398	9788
True	False	False	False	False	-3086.55102539063	-836.381774902344	192.990692138672	0.719872772693634	0.94552218914032	0.551781058311462	89.7643661499023	15619
True	False	False	False	False	-3087.3896484375	-620.684265136719	109.805053710938	0.599442064762115	0.907268464565277	0.345363825559616	69.7575759887695	6906
True	False	False	False	False	-3087.48071289063	-537.470703125	107.586769104004	0.837860226631165	0.960950613021851	1	73.0515441894531	7086
True	False	False	False	False	-3086.92651367188	-51.7123336791992	192.990692138672	0.58545857667923	0.950015902519226	0.329300910234451	78.0747146606445	13585
True	False	False	False	False	-3086.41821289063	-644.572631835938	202.97297668457	0.588202655315399	0.92058652639389	0.332377642393112	74.8415298461914	13696
True	False	False	False	False	-3085.75170898438	-1139.0810546875	128.660461425781	0.759870648384094	0.963957905769348	0.694506108760834	81.3275833129883	9434
True	False	False	False	False	-3085.0546875	-741.425964355469	131.987884521484	0.731520116329193	0.954983711242676	0.584892332553864	72.689079284668	8650
True	False	False	False	False	-3085.28955078125	-714.875	155.279876708984	0.751485168933868	0.957934498786926	0.655908226966858	77.6857147216797	10876
True	False	False	False	False	-3084.7919921875	-1501.21667480469	153.061584472656	0.770033359527588	0.962198376655579	0.754589080810547	80	11040
True	False	False	False	False	-3076.20385742188	-1456.76574707031	240.683807373047	0.735973477363586	0.94784140586853	0.598903238773346	126.327186584473	27413
True	False	False	False	False	-3082.87353515625	-924.224914550781	86.513069152832	0.653515756130219	0.958284735679626	0.418663263320923	76.7692337036133	5988
True	False	False	False	False	-3083.78247070313	-798.8818359375	112.023338317871	0.811145603656769	0.950800597667694	1	74.900993347168	7565
True	False	False	False	False	-3082.78100585938	-1425.2919921875	136.424453735352	0.563254654407501	0.938814699649811	0.305628895759583	91.9349594116211	11308
True	False	False	False	False	-3076.43432617188	-1411.21984863281	116.459907531738	0.565962672233582	0.907926559448242	0.308406233787537	92.009521484375	9661
True	False	False	False	False	-3081.90551757813	-903.917114257813	145.297592163086	0.480584710836411	0.870783984661102	0.232303217053413	81.6793899536133	10700
True	False	False	False	False	-3081.54809570313	-237.703735351563	143.079315185547	0.543223142623901	0.897955179214478	0.285933911800385	65.9302291870117	8505
True	False	False	False	False	-3081.04077148438	-122.905670166016	168.589569091797	0.683335363864899	0.952165901660919	0.470062524080276	77.7171020507813	11813
True	False	False	False	False	-3080.96728515625	-0.254034996032715	164.153015136719	0.671502232551575	0.955334484577179	0.448424458503723	77.1013488769531	11411
True	False	False	False	False	-3080.52124023438	40.5541076660156	196.318130493164	0.641791880130768	0.947584331035614	0.40094867348671	74.0451965332031	13106
True	False	False	False	False	-3079.51977539063	-1064.14135742188	151.952453613281	0.710832297801971	0.9498330950737	0.528907418251038	81.6715316772461	11189
True	False	False	False	False	-3077.97412109375	-872.639587402344	83.1856460571289	0.711920857429504	0.953066349029541	0.531550288200378	75.1066665649414	5633
True	False	False	False	False	-3077.875	-685.955932617188	156.389007568359	0.654225051403046	0.952114224433899	0.419774502515793	76.4255294799805	10776
True	False	False	False	False	-3076.67724609375	-453.692199707031	120.896469116211	0.684666216373444	0.957073152065277	0.472614943981171	71.7155990600586	7817
True	False	False	False	False	-3076.08251953125	-1724.48181152344	86.513069152832	0.801492035388947	0.957409143447876	1	138.512817382813	10804
True	False	False	False	False	-3055.28833007813	-1724.61633300781	94.2770690917969	0.734207451343536	0.958612501621246	0.593244731426239	103.470588684082	8795
True	False	False	False	False	-3067.9833984375	-1693.59936523438	117.569046020508	0.619105696678162	0.950682699680328	0.369730323553085	124.650939941406	13213
True	False	False	False	False	-3068.45336914063	-1666.61767578125	64.3302307128906	0.680457472801208	0.932030200958252	0.464629203081131	90.2586212158203	5235
True	False	False	False	False	-3073.5234375	-1191.95581054688	89.8404998779297	0.690838992595673	0.936438024044037	0.484800934791565	75.4320983886719	6110
True	False	False	False	False	-3074.59619140625	-144.492858886719	137.533599853516	0.812275528907776	0.955566346645355	1	74.870964050293	9284
True	False	False	False	False	-3074.76586914063	19.9843635559082	131.987884521484	0.770956814289093	0.953786253929138	0.761183798313141	78.4369735717773	9334
True	False	False	False	False	-3073.48095703125	-496.02099609375	97.6044921875	0.615563333034515	0.941820323467255	0.365172266960144	70.9431838989258	6243
True	False	False	False	False	-3072.21362304688	-175.90934753418	83.1856460571289	0.781472206115723	0.96769505739212	0.867934346199036	66.2133331298828	4966
True	False	False	False	False	-3072.1474609375	-1632.9267578125	126.442184448242	0.572073459625244	0.894142091274261	0.314781367778778	83.7719268798828	9550
True	False	False	False	False	-3069.45434570313	-1599.00854492188	157.498153686523	0.673951745033264	0.945384323596954	0.45275616645813	81.6830978393555	11599
True	False	False	False	False	-3069.771484375	-1378.66137695313	238.465515136719	0.546930372714996	0.867777824401855	0.289471298456192	91.860466003418	19750
True	False	False	False	False	-3072.0322265625	-1116.70678710938	150.843307495117	0.636951267719269	0.954620122909546	0.393970042467117	79.3529434204102	10792
True	False	False	False	False	-3071.00756835938	-1239.66174316406	200.754699707031	0.694857776165009	0.954049229621887	0.493062615394592	87.3425445556641	15809
True	False	False	False	False	-3070.00952148438	-1153.72985839844	27.7285480499268	0.793351709842682	0.95892345905304	1	72.5599975585938	1814
True	False	False	False	False	-3070.68383789063	-860.032409667969	80.9673614501953	0.478194445371628	0.923305451869965	0.230454996228218	71.876708984375	5247
True	False	False	False	False	-3070.41772460938	-601.962219238281	158.607299804688	0.767588436603546	0.961620807647705	0.738245189189911	72	10296
True	False	False	False	False	-3069.45288085938	-1569.02465820313	131.987884521484	0.731520116329193	0.940605938434601	0.584892332553864	78.689079284668	9364
True	False	False	False	False	-3066.72143554688	-1530.50646972656	131.987884521484	0.654514670372009	0.952080309391022	0.420229583978653	78.4117660522461	9331
True	False	False	False	False	-3060.822265625	-1348.66760253906	147.515884399414	0.652063608169556	0.947555840015411	0.416402816772461	91.0300750732422	12107
True	False	False	False	False	-3067.50219726563	-1097.90979003906	16.6371288299561	0.714476346969604	0.940302610397339	0.53786963224411	76.0666656494141	1141
True	False	False	False	False	-3069.3759765625	-1018.76556396484	167.480438232422	0.783472120761871	0.954738676548004	0.905631244182587	86.132453918457	13006
True	False	False	False	False	-3067.8359375	-551.281921386719	185.226699829102	0.561905682086945	0.901290774345398	0.304256111383438	71.8742523193359	12003
True	False	False	False	False	-3067.48901367188	-1088.23718261719	41.0382537841797	0.775534987449646	0.954181313514709	0.798458695411682	74.9459457397461	2773
True	False	False	False	False	-3065.484375	-823.21240234375	205.191253662109	0.652311384677887	0.944886445999146	0.416787147521973	83.654052734375	15476
True	False	False	False	False	-3066.8564453125	-313.890350341797	192.990692138672	0.717254400253296	0.917950570583344	0.544931054115295	71.005744934082	12355
True	False	False	False	False	-3065.04028320313	-765.617370605469	153.061584472656	0.716020882129669	0.941058576107025	0.541770160198212	74.739128112793	10314
True	False	False	False	False	-3064.3447265625	-721.170776367188	83.1856460571289	0.80851811170578	0.958222687244415	1	75.5066680908203	5663
True	False	False	False	False	-3063.65454101563	-1266.3974609375	139.751892089844	0.632291734218597	0.950722396373749	0.387423008680344	82.6190490722656	10410
True	False	False	False	False	-3062.8505859375	-1147.58764648438	39.9291114807129	0.754574596881866	0.947963654994965	0.669301986694336	71.1111145019531	2560
True	False	False	False	False	-3061.8955078125	-278.464904785156	176.353576660156	0.805686175823212	0.974414646625519	1	73.1257858276367	11627
True	False	False	False	False	-3062.98510742188	-93.210578918457	168.589569091797	0.836018741130829	0.964335501194	1	75.6513137817383	11499
True	False	False	False	False	-3061.3828125	63.2153739929199	189.663269042969	0.575364470481873	0.92860746383667	0.318278819322586	73.8245620727539	12624
True	False	False	False	False	-3061.30029296875	-927.468444824219	143.079315185547	0.74561882019043	0.969969511032104	0.63258308172226	84.9457397460938	10958
True	False	False	False	False	-3060.64624023438	-1485.09167480469	88.7313537597656	0.627012729644775	0.952971756458282	0.380196899175644	73.8874969482422	5911
True	False	False	False	False	-3057.05908203125	-1434.23645019531	11.0914192199707	0.735508561134338	0.937464773654938	0.597400009632111	78.3000030517578	783
True	False	False	False	False	-3060.41186523438	-996.27880859375	137.533599853516	0.735072493553162	0.95111745595932	0.595998883247375	78.6774215698242	9756
True	False	False	False	False	-3060.1279296875	-891.350402832031	155.279876708984	0.762258768081665	0.948584318161011	0.707001686096191	80.0999984741211	11214
True	False	False	False	False	-3059.74755859375	-194.817306518555	235.138092041016	0.816733479499817	0.968590021133423	1	89.7735824584961	19032
True	False	False	False	False	-3057.74853515625	-1179.04724121094	109.805053710938	0.712054908275604	0.950352549552917	0.531877756118774	81.4949493408203	8068
True	False	False	False	False	-3056.87622070313	-950.054260253906	256.211791992188	0.570123434066772	0.909076333045959	0.312730401754379	89.6883087158203	20718
True	False	False	False	False	-3057.1533203125	-476.518524169922	145.297592163086	0.784818708896637	0.962207734584808	0.947113275527954	77	10087
True	False	False	False	False	-3056.46752929688	-1675.02673339844	83.1856460571289	0.80851811170578	0.962681770324707	1	93.4000015258789	7005
True	False	False	False	False	-3051.84375	-1461.91284179688	63.2210922241211	0.833572149276733	0.96172833442688	1	81.7017517089844	4657
True	False	False	False	False	-3053.48706054688	-1083.36499023438	15.5279874801636	0.800106346607208	0.94487601518631	1	73.7142868041992	1032
True	False	False	False	False	-3056.38330078125	-1054.10424804688	135.315322875977	0.78679758310318	0.963401257991791	1	79.9672164916992	9756
True	False	False	False	False	-3053.111328125	-1281.97216796875	100.931915283203	0.472158700227737	0.907391726970673	0.225843966007233	83.1758270263672	7569
True	False	False	False	False	-3052.46899414063	20.031213760376	135.315322875977	0.758076548576355	0.955321669578552	0.685611963272095	77.0819702148438	9404
True	False	False	False	False	-3050.57470703125	-1706.38366699219	68.7667999267578	0.825154304504395	0.963489770889282	1	90.4193572998047	5606
True	False	False	False	False	-3037.4501953125	-1654.10498046875	90.9496383666992	0.804048359394073	0.960156261920929	1	79.9390258789063	6555
True	False	False	False	False	-3049.86499023438	-1585.01440429688	118.678184509277	0.769594728946686	0.942513644695282	0.751542627811432	78.682243347168	8419
True	False	False	False	False	-3049.7998046875	-1308.63122558594	137.533599853516	0.682015299797058	0.949729681015015	0.467555910348892	86.620964050293	10741
True	False	False	False	False	-3049.08837890625	-1030.57629394531	135.315322875977	0.712555587291718	0.950119614601135	0.533104717731476	81.8114776611328	9981
True	False	False	False	False	-3048.63305664063	-728.456970214844	151.952453613281	0.772331058979034	0.951548099517822	0.771500051021576	79.0656967163086	10832
True	False	False	False	False	-3049.41357421875	-19.7474956512451	173.026138305664	0.782837390899658	0.949403405189514	0.891967415809631	82.7820510864258	12914
True	False	False	False	False	-3047.95043945313	-148.659408569336	173.026138305664	0.757547736167908	0.95152485370636	0.683063924312592	72.5	11310
True	False	False	False	False	-3047.60815429688	-788.921447753906	173.026138305664	0.701317846775055	0.945214092731476	0.506941378116608	79.9743576049805	12476
True	False	False	False	False	-3046.716796875	-1633.80859375	138.64274597168	0.73007744550705	0.950682699680328	0.580529451370239	80.6959991455078	10087
True	False	False	False	False	-3045.04077148438	-1540.77429199219	197.427261352539	0.587598741054535	0.917699158191681	0.331697463989258	87.7471923828125	15619
True	False	False	False	False	-3045.498046875	-1483.44470214844	15.5279874801636	0.717676758766174	0.938069105148315	0.546022891998291	74.2142868041992	1039
True	False	False	False	False	-3045.74438476563	-1340.04663085938	117.569046020508	0.826636910438538	0.961325287818909	1	102.952827453613	10913
True	False	False	False	False	-3045.69287109375	-1428.62915039063	229.592376708984	0.634242653846741	0.935046553611755	0.390144467353821	97.0483093261719	20089
True	False	False	False	False	-3044.740234375	-1510.64294433594	275.067199707031	0.748479306697845	0.94603306055069	0.643641948699951	110.766128540039	27470
True	False	False	False	False	-3040.923828125	-1360.52197265625	138.64274597168	0.818826138973236	0.96599406003952	1	101.928001403809	12741
True	False	False	False	False	-3043.99682617188	-980.437438964844	141.970169067383	0.63614410161972	0.949647545814514	0.392824232578278	79.3125	10152
True	False	False	False	False	-3043.51806640625	-125.138816833496	145.297592163086	0.784818708896637	0.958077073097229	0.947113275527954	77.1908416748047	10112
True	False	False	False	False	-3042.74340820313	-1324.12536621094	74.3125076293945	0.455976635217667	0.952382564544678	0.213860273361206	83.0895538330078	5567
True	False	False	False	False	-3039.05615234375	-1281.53845214844	83.1856460571289	0.6895392537117	0.952183902263641	0.482185840606689	80.466667175293	6035
True	False	False	False	False	-3040.79956054688	-1209.94873046875	125.333038330078	0.393897622823715	0.873211264610291	0.172314465045929	79.1769943237305	8947
True	False	False	False	False	-3041.67236328125	-852.24609375	105.36848449707	0.820584774017334	0.963288724422455	1	79.6210556030273	7564
True	False	False	False	False	-3041.15454101563	-1119.26440429688	146.40673828125	0.762958765029907	0.927994728088379	0.710821986198425	81.2803039550781	10729
True	False	False	False	False	-3040.15551757813	-809.931030273438	88.7313537597656	0.784437417984009	0.954142093658447	0.932413876056671	80.3625030517578	6429
True	False	False	False	False	-3039.69262695313	-704.296020507813	157.498153686523	0.754633009433746	0.947232782840729	0.669563829898834	78.9718322753906	11214
True	False	False	False	False	-3039.4013671875	-1242.13635253906	102.041061401367	0.580489277839661	0.942745685577393	0.323817849159241	76.9021759033203	7075
True	False	False	False	False	-3038.93579101563	-1194.84228515625	55.4570960998535	0.665446996688843	0.937515199184418	0.438018769025803	78.5199966430664	3926
True	False	False	False	False	-3038.52856445313	-757.686096191406	119.787330627441	0.776787161827087	0.946155846118927	0.810432493686676	73.3888854980469	7926
True	False	False	False	False	-3039.07299804688	-65.4407730102539	185.226699829102	0.656773805618286	0.947128593921661	0.423807144165039	71.2934112548828	11906
True	False	False	False	False	-3037.8798828125	-1081.95178222656	112.023338317871	0.434584617614746	0.886438429355621	0.198801070451736	75.1485137939453	7590
True	False	False	False	False	-3037.13720703125	-1770.05725097656	148.625015258789	0.702173590660095	0.962079882621765	0.508839070796967	119.485076904297	16011
True	False	False	False	False	-3035.94848632813	-1384.0732421875	199.645553588867	0.735508561134338	0.937183558940887	0.597400009632111	120.305557250977	21655
True	False	False	False	False	-3037.05786132813	-435.635101318359	138.64274597168	0.797355175018311	0.952722728252411	1	86.3440017700195	10793
True	False	False	False	False	-3035.77661132813	-1256.89147949219	29.9468326568604	0.624239027500153	0.913640022277832	0.376477956771851	76.7407379150391	2072
True	False	False	False	False	-3035.54321289063	-1806.85375976563	66.5485153198242	0.811298549175262	0.966124534606934	1	126.533332824707	7592
True	False	False	False	False	-3005.86157226563	-1797.05725097656	36.6016845703125	0.523612141609192	0.904577434062958	0.267961025238037	80.6666641235352	2662
True	False	False	False	False	-3032.556640625	-1727.6640625	130.878753662109	0.834946751594543	0.964657068252563	1	89.7203369140625	10587
True	False	False	False	False	-3034.43872070313	-1680.27978515625	27.7285480499268	0.793351709842682	0.951272964477539	1	66.2399978637695	1656
True	False	False	False	False	-3030.62866210938	-1490.11901855469	148.625015258789	0.621745824813843	0.956753253936768	0.373179197311401	83.5820922851563	11200
True	False	False	False	False	-3034.24389648438	63.4918212890625	114.241622924805	0.852263212203979	0.963398873806	1	79.9708709716797	8237
True	False	False	False	False	-3032.5234375	-1457.22045898438	198.536407470703	0.787177205085754	0.950966715812683	1	113.88826751709	20386
True	False	False	False	False	-3028.08154296875	-1177.22375488281	72.0942230224609	0.725393772125244	0.952956557273865	0.566900193691254	75.1846160888672	4887
True	False	False	False	False	-3030.00268554688	-1053.09411621094	129.769607543945	0.757999539375305	0.960699737071991	0.685239017009735	76.8888854980469	8996
True	False	False	False	False	-3032.26171875	-90.751708984375	180.790130615234	0.716814994812012	0.948662400245667	0.543800354003906	70.8834381103516	11554
True	False	False	False	False	-3030.18872070313	-889.630493164063	212.955261230469	0.669277369976044	0.92619401216507	0.444552153348923	90.859375	17445
True	False	False	False	False	-3029.7900390625	-1158.666015625	80.9673614501953	0.715799152851105	0.968661546707153	0.541206359863281	76.1095886230469	5556
True	False	False	False	False	-3028.8896484375	-938.048034667969	222.937530517578	0.728814482688904	0.937683820724487	0.576775729656219	95.3034820556641	19156
True	False	False	False	False	-3028.5390625	-807.168884277344	23.2919807434082	0.725569725036621	0.933190703392029	0.567398190498352	70.7142868041992	1485
True	False	False	False	False	-3028.05639648438	-483.214141845703	137.533599853516	0.770503997802734	0.956723928451538	0.757918477058411	73.75	9145
True	False	False	False	False	-3027.39794921875	-827.991760253906	136.424453735352	0.744761407375336	0.945779383182526	0.629374265670776	84.9674758911133	10451
True	False	False	False	False	-3027.35473632813	-1792.10778808594	47.6931037902832	0.82086455821991	0.96220725774765	1	105.139533996582	4521
True	False	False	False	False	-3017.36962890625	-1781.36486816406	64.3302307128906	0.494674861431122	0.914702534675598	0.243465512990952	90.0172424316406	5221
True	False	False	False	False	-3015.0302734375	-1670.43273925781	151.952453613281	0.594815373420715	0.923156380653381	0.339941203594208	80.4233551025391	11018
True	False	False	False	False	-3023.98510742188	-1265.23937988281	15.5279874801636	0.717676758766174	0.938069105148315	0.546022891998291	74	1036
True	False	False	False	False	-3026.5888671875	-779.216064453125	102.041061401367	0.784656643867493	0.949298918247223	0.940379023551941	69.5	6394
True	False	False	False	False	-3026.70043945313	1.60813331604004	205.191253662109	0.806227326393127	0.962583482265472	1	83.556755065918	15458
True	False	False	False	False	-3025.77001953125	-997.43994140625	150.843307495117	0.590473651885986	0.927158296108246	0.334951043128967	78.3676452636719	10658
True	False	False	False	False	-3024.01440429688	-853.945129394531	105.36848449707	0.517247021198273	0.913414120674133	0.26237753033638	76.0210494995117	7222
True	False	False	False	False	-3023.89013671875	-1619.94287109375	138.64274597168	0.552639722824097	0.960562646389008	0.295012146234512	78.1279983520508	9766
True	False	False	False	False	-3023.09912109375	-1593.58837890625	210.736968994141	0.694643437862396	0.952560901641846	0.492615133523941	90.957893371582	17282
True	False	False	False	False	-3023.8447265625	-1115.13439941406	29.9468326568604	0.707465767860413	0.941819429397583	0.520909607410431	71.6296310424805	1934
True	False	False	False	False	-3021.60180664063	-1570.494140625	141.970169067383	0.627549946308136	0.92939704656601	0.380923300981522	84.7109375	10843
True	False	False	False	False	-3021.458984375	-1549.87768554688	138.64274597168	0.776717782020569	0.966879963874817	0.809742450714111	86.9759979248047	10872
True	False	False	False	False	-3019.49560546875	-1363.19445800781	118.678184509277	0.748469054698944	0.955571591854095	0.643601417541504	91.5607452392578	9797
True	False	False	False	False	-3021.4150390625	-1339.35693359375	137.533599853516	0.770503997802734	0.963494658470154	0.757918477058411	85.3145141601563	10579
True	False	False	False	False	-3021.09692382813	-1028.61853027344	174.135284423828	0.806629836559296	0.964255213737488	1	86.9681549072266	13654
True	False	False	False	False	-3019.26196289063	-1524.96215820313	122.005615234375	0.833331942558289	0.95750218629837	1	84.4272689819336	9287
True	False	False	False	False	-3017.5166015625	-1443.05065917969	129.769607543945	0.727007806301117	0.93213963508606	0.571508407592773	85.4188003540039	9994
True	False	False	False	False	-3016.59252929688	-1135.43493652344	107.586769104004	0.717643678188324	0.940800249576569	0.545937120914459	84.8969039916992	8235
True	False	False	False	False	-3017.29272460938	-643.430114746094	187.44499206543	0.711664378643036	0.934044063091278	0.530925095081329	69.8402404785156	11803
True	False	False	False	False	-3015.77001953125	-1311.29443359375	69.8759460449219	0.820045709609985	0.958993196487427	1	77.6507949829102	4892
True	False	False	False	False	-3015.52758789063	-1281.49841308594	114.241622924805	0.740824818611145	0.945201694965363	0.615211486816406	79.310676574707	8169
True	False	False	False	False	-3013.38403320313	-1232.45495605469	120.896469116211	0.469007164239883	0.905751824378967	0.223467588424683	77.5045852661133	8448
True	False	False	False	False	-3011.54248046875	-1695.39233398438	154.17073059082	0.832746565341949	0.960830867290497	1	87.1726608276367	12117
True	False	False	False	False	-3005.8046875	-1482.466796875	116.459907531738	0.81883841753006	0.956881999969482	1	86.3047637939453	9062
True	False	False	False	False	-3010.333984375	-1211.11938476563	78.7490768432617	0.803937435150146	0.966323673725128	1	77.3661956787109	5493
True	False	False	False	False	-3009.44311523438	-1417.35339355469	147.515884399414	0.749781250953674	0.956108272075653	0.648868799209595	87.0225601196289	11574
True	False	False	False	False	-3008.42431640625	-1191.3779296875	119.787330627441	0.560364186763763	0.918533861637115	0.30269593000412	76	8208
True	False	False	False	False	-3007.91723632813	-906.008728027344	166.371292114258	0.805162727832794	0.955327868461609	1	83.7733306884766	12566
True	False	False	False	False	-3007.02099609375	-1163.88500976563	58.7845230102539	0.668824553489685	0.943152248859406	0.443771183490753	71.6037750244141	3795
True	False	False	False	False	-3006.49633789063	-1120.88610839844	107.586769104004	0.605436146259308	0.958032369613647	0.352557480335236	79.7319564819336	7734
True	False	False	False	False	-3006.74096679688	-885.015991210938	73.203369140625	0.665069699287415	0.951726198196411	0.437383979558945	70.5151519775391	4654
True	False	False	False	False	-3005.67724609375	-835.364013671875	83.1856460571289	0.561470925807953	0.88563996553421	0.30381515622139	69.4800033569336	5211
True	False	False	False	False	-3005.05883789063	-1861.73486328125	350.488861083984	0.285272479057312	0.808983266353607	0.112356431782246	151.683547973633	47932
True	False	False	False	False	-2985.33374023438	-1869.73095703125	36.6016845703125	0.820213973522186	0.956876516342163	1	103.787879943848	3425
True	False	False	False	False	-2988.32055664063	-1836.06359863281	84.2947845458984	0.755421161651611	0.952055633068085	0.673127472400665	96.5394744873047	7337
True	False	False	False	False	-2989.357421875	-1778.68774414063	80.9673614501953	0.750114381313324	0.951252520084381	0.650226891040802	75.7397232055664	5529
True	False	False	False	False	-2995.91284179688	-1726.14404296875	145.297592163086	0.757178783416748	0.955556869506836	0.681305050849915	85.8931274414063	11252
True	False	False	False	False	-3004.42114257813	-1373.70446777344	108.695907592773	0.78705221414566	0.951460897922516	1	91.7142868041992	8988
True	False	False	False	False	-3004.095703125	-1639.36596679688	208.518692016602	0.379789888858795	0.841996192932129	0.163714110851288	82.111701965332	15437
True	False	False	False	False	-2995.4072265625	-1566.79699707031	98.7136306762695	0.598917424678802	0.91722708940506	0.344743341207504	77.7752838134766	6922
True	False	False	False	False	-3001.61889648438	-1461.95678710938	137.533599853516	0.790976285934448	0.966442883014679	1	86.1451644897461	10682
True	False	False	False	False	-3003.61254882813	-1392.69982910156	127.551322937012	0.691996812820435	0.952701926231384	0.487153500318527	86.5304336547852	9951
True	False	False	False	False	-3003.431640625	-1258.25769042969	157.498153686523	0.69618821144104	0.942646920681	0.495858699083328	83.9014053344727	11914
True	False	False	False	False	-2999.470703125	-970.6240234375	207.409545898438	0.780513882637024	0.955058693885803	0.853809237480164	102.106948852539	19094
True	False	False	False	False	-3001.775390625	-854.185791015625	135.315322875977	0.720069348812103	0.96965366601944	0.55230313539505	76.5491790771484	9339
True	False	False	False	False	-3001.02026367188	-88.5415649414063	138.64274597168	0.697493970394135	0.927922904491425	0.498633563518524	69.5839996337891	8698
True	False	False	False	False	-3000.25439453125	-931.120971679688	95.3862075805664	0.766198992729187	0.966074287891388	0.729580998420715	74.5	6407
True	False	False	False	False	-2999.46118164063	-1088.13293457031	118.678184509277	0.675134241580963	0.908749580383301	0.454873770475388	80.7196273803711	8637
True	False	False	False	False	-2999.37622070313	-809.405151367188	190.772415161133	0.395335853099823	0.786608338356018	0.173207104206085	74.9011611938477	12883
True	False	False	False	False	-2999.30786132813	-1512.47644042969	291.704345703125	0.389766246080399	0.92818683385849	0.169766902923584	94.7718658447266	24925
True	False	False	False	False	-2992.87744140625	-1355.60119628906	76.5307922363281	0.482657611370087	0.901143550872803	0.233916476368904	77.8260879516602	5370
True	False	False	False	False	-2999.11083984375	-775.832763671875	90.9496383666992	0.744097054004669	0.947590887546539	0.626919984817505	63.7317085266113	5226
True	False	False	False	False	-2997.40942382813	-1310.5634765625	45.4748191833496	0.859376609325409	0.966616570949554	1	71.7317047119141	2941
True	False	False	False	False	-2995.1591796875	-1281.79125976563	93.1679229736328	0.695049583911896	0.950061023235321	0.49346387386322	79.1309509277344	6647
True	False	False	False	False	-2992.56787109375	-1754.42785644531	180.790130615234	0.780968606472015	0.956053674221039	0.860293686389923	88.0245361328125	14348
True	False	False	False	False	-2985.20532226563	-1697.68188476563	92.0587844848633	0.763090133666992	0.953183054924011	0.711547255516052	77.1927719116211	6407
True	False	False	False	False	-2991.40991210938	-1549.50805664063	129.769607543945	0.550098061561584	0.935529589653015	0.292531311511993	82.6581192016602	9671
True	False	False	False	False	-2991.11669921875	-1231.17810058594	74.3125076293945	0.77451878786087	0.952912926673889	0.789397180080414	76.6417922973633	5135
True	False	False	False	False	-2991.11352539063	-1077.92517089844	104.259346008301	0.754927635192871	0.930443584918976	0.670888781547546	84.3297882080078	7927
True	False	False	False	False	-2991.71166992188	-881.916870117188	87.6222152709961	0.811767578125	0.957409143447876	1	75.5949401855469	5972
True	False	False	False	False	-2990.98681640625	-1031.84130859375	157.498153686523	0.769923388957977	0.961427390575409	0.753820180892944	98.5	13987
True	False	False	False	False	-2990.18505859375	-949.58837890625	74.3125076293945	0.665963351726532	0.947039306163788	0.438889920711517	72.1492538452148	4834
True	False	False	False	False	-2988.20556640625	-1213.04479980469	83.1856460571289	0.80851811170578	0.953763663768768	1	78.4933319091797	5887
True	False	False	False	False	-2986.8798828125	-1155.30249023438	108.695907592773	0.685513734817505	0.938130259513855	0.474253714084625	80.4081649780273	7880
True	False	False	False	False	-2987.94482421875	-1055.61206054688	168.589569091797	0.770215749740601	0.954722106456757	0.755871534347534	84.2763137817383	12810
True	False	False	False	False	-2986.75024414063	-1409.72277832031	106.477630615234	0.528011858463287	0.922529697418213	0.271889626979828	80.4583358764648	7724
True	False	False	False	False	-2984.419921875	-1010.49676513672	196.318130493164	0.738775193691254	0.945509850978851	0.608177721500397	81.7118606567383	14463
True	False	False	False	False	-2982.72802734375	-929.5146484375	89.8404998779297	0.616675138473511	0.939303755760193	0.366594463586807	73.4197540283203	5947
True	False	False	False	False	-2982.67749023438	-1621.98547363281	145.297592163086	0.673047840595245	0.952470123767853	0.451149165630341	101.297706604004	13270
True	False	False	False	False	-2979.23681640625	-1599.81323242188	210.736968994141	0.59941828250885	0.936494708061218	0.345335632562637	104.363159179688	19829
True	False	False	False	False	-2981.82275390625	-1496.06457519531	97.6044921875	0.728147208690643	0.961780726909637	0.574816465377808	75.6590881347656	6658
True	False	False	False	False	-2978.90478515625	-1441.06958007813	103.150199890137	0.779191911220551	0.951974928379059	0.836726665496826	77.881721496582	7243
True	False	False	False	False	-2979.59521484375	-1281.05444335938	90.9496383666992	0.826298654079437	0.962134122848511	1	81.4878082275391	6682
True	False	False	False	False	-2981.0322265625	-1197.59948730469	86.513069152832	0.775300621986389	0.953829169273376	0.796320915222168	74.4871826171875	5810
True	False	False	False	False	-2980.1884765625	-735.407287597656	150.843307495117	0.766693592071533	0.950994849205017	0.73261821269989	78.0882339477539	10620
True	False	False	False	False	-2979.35913085938	-1379.396484375	175.244430541992	0.73998749256134	0.96293306350708	0.61231142282486	90.8670883178711	14357
True	False	False	False	False	-2978.794921875	-982.908447265625	94.2770690917969	0.694646954536438	0.929243803024292	0.492622494697571	71.7882385253906	6102
True	False	False	False	False	-2978.29760742188	-1812.83117675781	97.6044921875	0.809059381484985	0.961418867111206	1	87.6022720336914	7709
True	False	False	False	False	-2977.537109375	-1721.55456542969	127.551322937012	0.655022442340851	0.930356740951538	0.421029418706894	86.8173904418945	9984
True	False	False	False	False	-2978.22021484375	-1467.48498535156	139.751892089844	0.774550676345825	0.949404835700989	0.789673984050751	84.2380981445313	10614
True	False	False	False	False	-2977.32250976563	-1173.17370605469	86.513069152832	0.717120826244354	0.948065996170044	0.544586777687073	76.7435913085938	5986
True	False	False	False	False	-2976.60913085938	-770.275939941406	59.8936653137207	0.647026121616364	0.91033935546875	0.408709734678268	65.185188293457	3520
True	False	False	False	False	-2976.18627929688	-1666.91442871094	38.8199691772461	0.826309084892273	0.957971453666687	1	77.7714309692383	2722
True	False	False	False	False	-2974.67358398438	-1262.10192871094	82.0765075683594	0.711891770362854	0.925699055194855	0.531479299068451	75.5135116577148	5588
True	False	False	False	False	-2973.6943359375	-906.192626953125	184.117568969727	0.74627411365509	0.95335865020752	0.635067462921143	78.2108459472656	12983
True	False	False	False	False	-2973.58520507813	-1854.15002441406	96.4953460693359	0.615596354007721	0.946594297885895	0.365214377641678	86.9195404052734	7562
True	False	False	False	False	-2962.27075195313	-1797.88879394531	115.350761413574	0.801323413848877	0.951809823513031	1	85.0096130371094	8841
True	False	False	False	False	-2969.4208984375	-1683.88293457031	45.4748191833496	0.804048359394073	0.953189611434937	1	75.8292694091797	3109
True	False	False	False	False	-2965.83935546875	-1635.67565917969	115.350761413574	0.607424437999725	0.912976861000061	0.354987353086472	79.3557662963867	8253
True	False	False	False	False	-2972.04077148438	-834.844604492188	113.132476806641	0.795443058013916	0.962896168231964	1	71.2549057006836	7268
True	False	False	False	False	-2971.79370117188	-1545.84118652344	149.734161376953	0.800280511379242	0.962974190711975	1	99.0370407104492	13370
True	False	False	False	False	-2967.427734375	-1397.10876464844	158.607299804688	0.741963624954224	0.959173381328583	0.619216978549957	87.8111877441406	12557
True	False	False	False	False	-2971.71240234375	-1239.2646484375	124.223899841309	0.753693819046021	0.95994633436203	0.665395557880402	79.9910736083984	8959
True	False	False	False	False	-2970.42578125	-861.121643066406	127.551322937012	0.81371933221817	0.95954817533493	1	81.6086959838867	9385
True	False	False	False	False	-2968.6240234375	-1322.14916992188	90.9496383666992	0.815059661865234	0.955602645874023	1	76.2560958862305	6253
True	False	False	False	False	-2968.21215820313	-886.376403808594	90.9496383666992	0.826298654079437	0.962134122848511	1	76.5731735229492	6279
True	False	False	False	False	-2964.64282226563	-1660.24255371094	103.150199890137	0.72525691986084	0.960674583911896	0.566513538360596	80.5053787231445	7487
True	False	False	False	False	-2963.41918945313	-1483.54321289063	141.970169067383	0.54383248090744	0.922716319561005	0.286512166261673	85.25	10912
True	False	False	False	False	-2962.29614257813	-1126.87805175781	139.751892089844	0.700105369091034	0.954549729824066	0.504276990890503	77.1746063232422	9724
True	False	False	False	False	-2962.13525390625	-1301.28076171875	90.9496383666992	0.699367880821228	0.929963409900665	0.502670288085938	77.8048782348633	6380
True	False	False	False	False	-2961.97973632813	-1775.35827636719	44.3656768798828	0.763594925403595	0.96220725774765	0.714360892772675	67.4000015258789	2696
True	False	False	False	False	-2961.39697265625	-1150.72644042969	59.8936653137207	0.460559338331223	0.864209592342377	0.217199832201004	68.9444427490234	3723
True	False	False	False	False	-2961.74633789063	-1079.82336425781	211.846115112305	0.364808976650238	0.749547123908997	0.154877096414566	82.1989517211914	15700
True	False	False	False	False	-2961.60083007813	-763.47607421875	48.80224609375	0.773984313011169	0.932726919651031	0.784835934638977	63.2272720336914	2782
True	False	False	False	False	-2960.98999023438	-1889.708984375	63.2210922241211	0.730492413043976	0.94757354259491	0.581776022911072	99.2105255126953	5655
True	False	False	False	False	-2958.6640625	-1835.68737792969	94.2770690917969	0.662869215011597	0.934673726558685	0.433712929487228	78.8941192626953	6706
True	False	False	False	False	-2959.7734375	-1759.33813476563	77.6399383544922	0.781193256378174	0.949198067188263	0.863637804985046	74.2714309692383	5199
True	False	False	False	False	-2960.04028320313	-1421.41613769531	133.097030639648	0.718917906284332	0.937197327613831	0.549260377883911	77.9916687011719	9359
True	False	False	False	False	-2959.85034179688	-1188.60620117188	202.97297668457	0.754353761672974	0.960852682590485	0.668315708637238	85.5573806762695	15657
True	False	False	False	False	-2959.39526367188	-1000.03912353516	86.513069152832	0.717120826244354	0.927363932132721	0.544586777687073	74.4487152099609	5807
True	False	False	False	False	-2958.56811523438	-958.292175292969	194.099838256836	0.794006049633026	0.954838156700134	1	80.1371459960938	14024
True	False	False	False	False	-2958.49926757813	-1519.84143066406	110.914192199707	0.628134191036224	0.941371381282806	0.381715506315231	80.879997253418	8088
True	False	False	False	False	-2958.123046875	-1817.75732421875	97.6044921875	0.592188000679016	0.948454320430756	0.336910277605057	84.6818161010742	7452
True	False	False	False	False	-2957.548828125	-1731.26672363281	187.44499206543	0.676199793815613	0.955805122852325	0.456797003746033	85.8875732421875	14515
True	False	False	False	False	-2956.92895507813	-1564.52087402344	169.698715209961	0.81309050321579	0.955550789833069	1	95.4836578369141	14609
True	False	False	False	False	-2956.68017578125	-1346.39367675781	159.716445922852	0.765261650085449	0.958681583404541	0.723958730697632	83.8680572509766	12077
True	False	False	False	False	-2956.58911132813	-1603.30773925781	151.952453613281	0.735381960868835	0.962924122810364	0.596992313861847	90.5182495117188	12401
True	False	False	False	False	-2954.14575195313	-1867.70739746094	96.4953460693359	0.710991621017456	0.950370073318481	0.529292404651642	81.4712677001953	7088
True	False	False	False	False	-2953.9296875	-1442.24597167969	164.153015136719	0.592175006866455	0.926921367645264	0.336895346641541	83.4459457397461	12350
True	False	False	False	False	-2955.04077148438	-643.238159179688	128.660461425781	0.780611455440521	0.957027733325958	0.855170607566833	71.6551742553711	8312
True	False	False	False	False	-2954.99658203125	-1262.92138671875	86.513069152832	0.717120826244354	0.929776191711426	0.544586777687073	76.6794891357422	5981
True	False	False	False	False	-2954.85400390625	-981.773986816406	85.4039306640625	0.740752220153809	0.942663311958313	0.614958584308624	74.2207794189453	5715
True	False	False	False	False	-2954.9130859375	-553.578125	151.952453613281	0.687491834163666	0.952504515647888	0.478120416402817	63.4525566101074	8693
True	False	False	False	False	-2954.74853515625	-840.09765625	84.2947845458984	0.819298386573792	0.967140793800354	1	68.7105255126953	5222
True	False	False	False	False	-2953.59375	-725.098388671875	149.734161376953	0.796798050403595	0.964987576007843	1	80.6962966918945	10894
True	False	False	False	False	-2952.3173828125	-1622.23413085938	14.4188451766968	0.742955923080444	0.94487601518631	0.622766435146332	71.538459777832	930
True	False	False	False	False	-2949.31079101563	-859.918701171875	93.1679229736328	0.725569725036621	0.941678404808044	0.567398190498352	66.1904754638672	5560
True	False	False	False	False	-2950.07348632813	-788.667053222656	169.698715209961	0.420759439468384	0.82967209815979	0.189502343535423	68.7450942993164	10518
True	False	False	False	False	-2945.09741210938	-1465.39343261719	61.0028076171875	0.760719418525696	0.945535778999329	0.698856711387634	80.1090927124023	4406
True	False	False	False	False	-2945.33666992188	-622.896850585938	77.6399383544922	0.821241796016693	0.961069166660309	1	73.457145690918	5142
True	False	False	False	False	-2929.65576171875	-1809.65441894531	104.259346008301	0.77779358625412	0.959492325782776	0.82083135843277	80.6489334106445	7581
True	False	False	False	False	-2943.08740234375	-1687.68078613281	180.790130615234	0.723366975784302	0.947734177112579	0.561237752437592	80.2331314086914	13078
True	False	False	False	False	-2942.98486328125	-1507.54113769531	78.7490768432617	0.594866931438446	0.961541295051575	0.340000987052917	76.2535247802734	5414
True	False	False	False	False	-2944.330078125	-1037.75146484375	68.7667999267578	0.782398581504822	0.950802743434906	0.883594453334808	68.129035949707	4224
True	False	False	False	False	-2943.92529296875	-1227.4697265625	127.551322937012	0.733566761016846	0.949881255626678	0.591225862503052	74.8869552612305	8612
True	False	False	False	False	-2943.2998046875	-1013.671875	141.970169067383	0.601816654205322	0.957686007022858	0.348190397024155	82.828125	10602
True	False	False	False	False	-2942.703125	-1581.48291015625	80.9673614501953	0.826583564281464	0.955290913581848	1	75.4246597290039	5506
True	False	False	False	False	-2942.33569335938	-1319.19201660156	98.7136306762695	0.501733303070068	0.89938873052597	0.249237209558487	72.3258438110352	6437
True	False	False	False	False	-2941.77880859375	-1153.67004394531	43.256534576416	0.656920969486237	0.93432205915451	0.424041956663132	68.1794891357422	2659
True	False	False	False	False	-2940.50366210938	-1098.45922851563	181.899276733398	0.804048359394073	0.968089461326599	1	82.9146347045898	13598
True	False	False	False	False	-2940.42016601563	-1786.30444335938	34.3833999633789	0.607939004898071	0.887736797332764	0.355619817972183	77.9677429199219	2417
True	False	False	False	False	-2934.46630859375	-1773.56506347656	88.7313537597656	0.49177822470665	0.905104875564575	0.241132467985153	76.7624969482422	6141
True	False	False	False	False	-2938.73779296875	-1532.49072265625	209.627822875977	0.448510140180588	0.905782759189606	0.208507061004639	104.359786987305	19724
True	False	False	False	False	-2939.31982421875	-1373.79284667969	129.769607543945	0.669275224208832	0.949227809906006	0.444548457860947	75.7008514404297	8857
True	False	False	False	False	-2938.7607421875	-992.065063476563	72.0942230224609	0.725393772125244	0.955614149570465	0.566900193691254	71.3538436889648	4638
True	False	False	False	False	-2937.74096679688	-1142.92028808594	19.9645557403564	0.725530564785004	0.945084035396576	0.56728732585907	68.2222213745117	1228
True	False	False	False	False	-2937.52392578125	-1443.37109375	17.7462711334229	0.762108087539673	0.949675559997559	0.706189274787903	71.3125	1141
True	False	False	False	False	-2935.16430664063	-1341.51159667969	102.041061401367	0.717458426952362	0.95596182346344	0.54545783996582	75.9021759033203	6983
True	False	False	False	False	-2935.63452148438	-1258.10229492188	44.3656768798828	0.749354422092438	0.948370218276978	0.647141218185425	68.4000015258789	2736
True	False	False	False	False	-2936.23217773438	-580.36083984375	135.315322875977	0.830285787582397	0.961795568466187	1	73.6475372314453	8985
True	False	False	False	False	-2934.21044921875	-1294.35290527344	239.574661254883	0.512583017349243	0.888769030570984	0.258358865976334	90.9722213745117	19650
True	False	False	False	False	-2933.27392578125	-1629.2353515625	120.896469116211	0.753803789615631	0.957916557788849	0.665879309177399	99.055046081543	10797
True	False	False	False	False	-2932.83422851563	-1483.89953613281	145.297592163086	0.757178783416748	0.953644216060638	0.681305050849915	100.351142883301	13146
True	False	False	False	False	-2932.06079101563	-1206.79736328125	105.36848449707	0.731978118419647	0.957787871360779	0.586294770240784	73.5052642822266	6983
True	False	False	False	False	-2931.96484375	-1133.4912109375	21.0736961364746	0.602947294712067	0.868011832237244	0.349546879529953	64.315788269043	1222
True	False	False	False	False	-2931.93872070313	-1395.58862304688	187.44499206543	0.766782999038696	0.951449036598206	0.733172476291656	93.0828399658203	15731
True	False	False	False	False	-2929.82202148438	-1049.34533691406	75.4216537475586	0.698736667633057	0.944348931312561	0.501303195953369	67.6617660522461	4601
True	False	False	False	False	-2931.45947265625	-736.141784667969	196.318130493164	0.72962087392807	0.948605835437775	0.579165399074554	73.4406814575195	12999
True	False	False	False	False	-2929.71533203125	-600.024169921875	119.787330627441	0.785884737968445	0.951650977134705	1	69.1296310424805	7466
True	False	False	False	False	-2924.48071289063	-1866.32434082031	224.046676635742	0.801285207271576	0.95124226808548	1	91.3712844848633	18457
True	False	False	False	False	-2913.36108398438	-1789.77392578125	146.40673828125	0.671579599380493	0.929321706295013	0.448560148477554	85.0606079101563	11228
True	False	False	False	False	-2923.73754882813	-1647.05786132813	66.5485153198242	0.703921556472778	0.936681926250458	0.512761116027832	81.5833358764648	4895
True	False	False	False	False	-2929.27001953125	-1553.46081542969	102.041061401367	0.794671595096588	0.960950613021851	1	79.739128112793	7336
True	False	False	False	False	-2929.2568359375	-1026.13708496094	129.769607543945	0.738230884075165	0.961215615272522	0.606346130371094	77.5641021728516	9075
True	False	False	False	False	-2928.6552734375	-675.197021484375	261.757507324219	0.47797492146492	0.890633821487427	0.230285882949829	72.9618606567383	17219
True	False	False	False	False	-2927.32470703125	-1587.51110839844	41.0382537841797	0.775534987449646	0.96039891242981	0.798458695411682	71.2432403564453	2636
True	False	False	False	False	-2923.97387695313	-1516.83337402344	119.787330627441	0.785884737968445	0.964787423610687	1	97.185188293457	10496
True	False	False	False	False	-2925.98291015625	-820.664184570313	46.5839614868164	0.604167819023132	0.946589946746826	0.351018995046616	54.9047622680664	2306
True	False	False	False	False	-2925.93725585938	-1438.73937988281	29.9468326568604	0.707465767860413	0.948771238327026	0.520909607410431	68.1111145019531	1839
True	False	False	False	False	-2924.85766601563	-1250.16955566406	39.9291114807129	0.754574596881866	0.96039891242981	0.669301986694336	70.8888854980469	2552
True	False	False	False	False	-2922.17504882813	-1109.70703125	98.7136306762695	0.666278839111328	0.940348029136658	0.439423590898514	69.8539352416992	6217
True	False	False	False	False	-2924.45385742188	-865.257507324219	82.0765075683594	0.809198617935181	0.957923710346222	1	65.3648681640625	4837
True	False	False	False	False	-2922.43432617188	-1075.935546875	68.7667999267578	0.754140198230743	0.954473912715912	0.667366206645966	71.4354858398438	4429
True	False	False	False	False	-2919.46948242188	-1224.64001464844	17.7462711334229	0.627549946308136	0.928817808628082	0.380923300981522	69.4375	1111
True	False	False	False	False	-2918.10327148438	-1169.08178710938	102.041061401367	0.596033811569214	0.922928392887115	0.341358572244644	67.0760879516602	6171
True	False	False	False	False	-2918.98583984375	-489.726196289063	173.026138305664	0.772210657596588	0.963144242763519	0.770570337772369	71.711540222168	11187
True	False	False	False	False	-2917.9541015625	-1689.97961425781	186.335845947266	0.707453370094299	0.960432887077332	0.520880579948425	86.476188659668	14528
True	False	False	False	False	-2914.95239257813	-1607.76135253906	199.645553588867	0.741987287998199	0.951438546180725	0.619300961494446	96.2333297729492	17322
True	False	False	False	False	-2916.39184570313	-1420.52465820313	115.350761413574	0.801323413848877	0.960910856723785	1	82.3653869628906	8566
True	False	False	False	False	-2917.89379882813	-1356.78503417969	126.442184448242	0.690266668796539	0.958664655685425	0.483645975589752	76.7719268798828	8752
True	False	False	False	False	-2915.806640625	-1321.23767089844	158.607299804688	0.75994735956192	0.956847608089447	0.694895327091217	81.1678314208984	11607
True	False	False	False	False	-2915.62939453125	-1482.3994140625	92.0587844848633	0.46313601732254	0.944767236709595	0.219096034765244	78.7228927612305	6534
True	False	False	False	False	-2915.51489257813	-979.701049804688	159.716445922852	0.772956192493439	0.949034988880157	0.776414334774017	75.0833358764648	10812
True	False	False	False	False	-2912.81494140625	-1825.92333984375	192.990692138672	0.544744253158569	0.94603043794632	0.287379741668701	90.9540252685547	15826
True	False	False	False	False	-2911.44750976563	-1736.66027832031	105.36848449707	0.762958765029907	0.95690381526947	0.710821866989136	70.0526351928711	6655
True	False	False	False	False	-2911.97900390625	-851.244995117188	105.36848449707	0.835551202297211	0.960596144199371	1	68.3684234619141	6495
True	False	False	False	False	-2911.71655273438	-467.402679443359	143.079315185547	0.801572740077972	0.961511552333832	1	73.4883728027344	9480
True	False	False	False	False	-2911.4423828125	-1502.05249023438	13.3097038269043	0.571581065654755	0.940302610397339	0.314262002706528	77.75	933
True	False	False	False	False	-2908.28393554688	-1843.00476074219	38.8199691772461	0.733614146709442	0.96039891242981	0.591374695301056	74.6571426391602	2613
True	False	False	False	False	-2909.0166015625	-1632.41381835938	222.937530517578	0.797318458557129	0.944174110889435	1	156.139297485352	31384
True	False	False	False	False	-2910.451171875	-1261.83837890625	98.7136306762695	0.596141219139099	0.943575024604797	0.34148383140564	71.7752838134766	6388
True	False	False	False	False	-2908.03442382813	-960.319946289063	187.44499206543	0.607764065265656	0.954200148582458	0.355404585599899	77.3372802734375	13070
True	False	False	False	False	-2910.81982421875	-433.834381103516	96.4953460693359	0.289469450712204	0.727423846721649	0.114436157047749	56.5057487487793	4916
True	False	False	False	False	-2907.13134765625	-1090.74047851563	62.1119499206543	0.745300650596619	0.941619634628296	0.631386935710907	67.7857131958008	3796
True	False	False	False	False	-2905.44067382813	-1066.3037109375	93.1679229736328	0.505458533763885	0.913648128509521	0.252334237098694	68.1785736083984	5727
True	False	False	False	False	-2905.0478515625	-1385.85388183594	165.262145996094	0.676039397716522	0.92794281244278	0.456506609916687	84.7449645996094	12627
True	False	False	False	False	-2903.80883789063	-1203.92065429688	126.442184448242	0.611923635005951	0.947645604610443	0.360569208860397	74.8947372436523	8538
True	False	False	False	False	-2903.58642578125	-1040.34497070313	128.660461425781	0.484169036149979	0.9178506731987	0.235098913311958	69.8965530395508	8108
True	False	False	False	False	-2903.13916015625	-1766.61962890625	113.132476806641	0.81917679309845	0.949132025241852	1	75.8039245605469	7732
True	False	False	False	False	-2902.84838867188	-1453.65893554688	334.960876464844	0.447564274072647	0.80535489320755	0.207836523652077	104.900665283203	31680
True	False	False	False	False	-2902.45190429688	-1018.47088623047	140.861022949219	0.810112833976746	0.967863619327545	1	71.6377944946289	9098
True	False	False	False	False	-2902.21435546875	-1230.70812988281	57.6753807067871	0.610065340995789	0.944058537483215	0.358249485492706	74.6538467407227	3882
True	False	False	False	False	-2897.8544921875	-1717.49072265625	127.551322937012	0.714580357074738	0.951114892959595	0.538130283355713	72.6347808837891	8353
True	False	False	False	False	-2898.412109375	-1334.75732421875	80.9673614501953	0.604031205177307	0.948336124420166	0.350853830575943	72.4383544921875	5288
True	False	False	False	False	-2900.15063476563	-837.090881347656	74.3125076293945	0.758645176887512	0.943474054336548	0.688388466835022	61.1492538452148	4097
True	False	False	False	False	-2901.34130859375	-593.9189453125	108.695907592773	0.810891211032867	0.955585777759552	1	64.7448959350586	6345
True	False	False	False	False	-2899.80126953125	-996.049011230469	82.0765075683594	0.797737896442413	0.954528748989105	1	79.4864883422852	5882
True	False	False	False	False	-2897.69946289063	-1587.73901367188	185.226699829102	0.504016280174255	0.925093650817871	0.251130938529968	84.676643371582	14141
True	False	False	False	False	-2896.87133789063	-1420.4990234375	159.716445922852	0.543555080890656	0.909837603569031	0.286248743534088	88.6597213745117	12767
True	False	False	False	False	-2897.61157226563	-1112.83471679688	88.7313537597656	0.806145071983337	0.963919818401337	1	67.9124984741211	5433
True	False	False	False	False	-2897.55493164063	-1135.63549804688	69.8759460449219	0.750200152397156	0.956896007061005	0.650578022003174	62.3333320617676	3927
True	False	False	False	False	-2896.36987304688	-1861.44897460938	99.8227767944336	0.693452954292297	0.944270312786102	0.490143746137619	78.0555572509766	7025
True	False	False	False	False	-2891.46533203125	-1836.43701171875	74.3125076293945	0.564278304576874	0.944567441940308	0.306675344705582	84.164176940918	5639
True	False	False	False	False	-2896.3046875	-1555.83288574219	89.8404998779297	0.768874526023865	0.948963046073914	0.74665355682373	84.3456802368164	6832
True	False	False	False	False	-2893.82958984375	-1514.8818359375	246.229507446289	0.682342290878296	0.941716909408569	0.468174546957016	115.108108520508	25554
True	False	False	False	False	-2893.46484375	-1242.61108398438	51.0205307006836	0.712404549121857	0.955270767211914	0.532733857631683	72.5	3335
True	False	False	False	False	-2890.2685546875	-1650.9619140625	226.264953613281	0.725188553333282	0.950843274593353	0.566320717334747	102.264709472656	20862
True	False	False	False	False	-2889.25073242188	-1369.25415039063	120.896469116211	0.593472898006439	0.936416387557983	0.338388204574585	74	8066
True	False	False	False	False	-2888.7705078125	-1179.89270019531	130.878753662109	0.646293818950653	0.965726852416992	0.407609969377518	74.4406814575195	8784
True	False	False	False	False	-2889.01586914063	-1087.35473632813	83.1856460571289	0.80851811170578	0.958987772464752	1	69.533332824707	5215
True	False	False	False	False	-2888.69873046875	-115.681945800781	115.350761413574	0.778573036193848	0.962107300758362	0.82945716381073	62.9423065185547	6546
True	False	False	False	False	-2888.3408203125	-1346.38720703125	105.36848449707	0.421594232320786	0.840850114822388	0.190054714679718	73.4526290893555	6978
True	False	False	False	False	-2885.01196289063	-1157.39953613281	122.005615234375	0.769454181194305	0.96275532245636	0.750577867031097	68.1454544067383	7496
True	False	False	False	False	-2887.79907226563	-737.312683105469	178.571853637695	0.835357666015625	0.962266862392426	1	67.3540344238281	10844
True	False	False	False	False	-2886.4521484375	-3.11285257339478	156.389007568359	0.794880867004395	0.956890642642975	1	92.2482299804688	13007
True	False	False	False	False	-2884.06494140625	-1882.33447265625	211.846115112305	0.82183825969696	0.957186877727509	1	86.4293212890625	16508
True	False	False	False	False	-2882.17138671875	-1742.8720703125	100.931915283203	0.651378870010376	0.966580867767334	0.415343731641769	66.3076934814453	6034
True	False	False	False	False	-2884.32836914063	-1295.18139648438	198.536407470703	0.71004980802536	0.943539500236511	0.527025043964386	85.4692764282227	15299
True	False	False	False	False	-2883.94506835938	-1233.15710449219	25.5102653503418	0.636238098144531	0.908495008945465	0.392957359552383	64.6086959838867	1486
True	False	False	False	False	-2882.03857421875	-990.49560546875	102.041061401367	0.845834851264954	0.965536773204803	1	64.1521759033203	5902
True	False	False	False	False	-2881.56030273438	-1198.87658691406	57.6753807067871	0.760451793670654	0.949190139770508	0.697474420070648	71.538459777832	3720
True	False	False	False	False	-2879.9052734375	-1823.86157226563	127.551322937012	0.791560590267181	0.968704640865326	1	92	10580
True	False	False	False	False	-2876.646484375	-1436.11987304688	93.1679229736328	0.580913007259369	0.92471182346344	0.32428103685379	74.25	6237
True	False	False	False	False	-2878.65649414063	-1126.74328613281	79.8582229614258	0.715662121772766	0.945265769958496	0.540858566761017	63.0694427490234	4541
True	False	False	False	False	-2878.52368164063	-552.21142578125	283.940338134766	0.363433629274368	0.759334802627563	0.154080376029015	76.0859375	19478
True	False	False	False	False	-2878.2666015625	-1316.90539550781	125.333038330078	0.790439307689667	0.957675635814667	1	83.8849563598633	9479
True	False	False	False	False	-2877.81811523438	-1047.99182128906	126.442184448242	0.546198904514313	0.925953030586243	0.288769662380219	66.1315765380859	7539
True	False	False	False	False	-2875.19946289063	-1771.14721679688	137.533599853516	0.682015299797058	0.940633952617645	0.467555910348892	79.9435501098633	9913
True	False	False	False	False	-2874.97900390625	-1854.39562988281	153.061584472656	0.683109402656555	0.947517991065979	0.469631791114807	92.2753601074219	12734
True	False	False	False	False	-2871.0048828125	-1792.40698242188	155.279876708984	0.664459466934204	0.956260919570923	0.436360716819763	87.7357177734375	12283
True	False	False	False	False	-2873.44482421875	-1391.00415039063	108.695907592773	0.755093216896057	0.95934933423996	0.671637296676636	71.0204086303711	6960
True	False	False	False	False	-2874.66186523438	-815.163452148438	53.2388153076172	0.500142216682434	0.950911939144135	0.247925266623497	57.1875	2745
True	False	False	False	False	-2874.58740234375	-1075.54418945313	95.3862075805664	0.702819287776947	0.934840500354767	0.510280728340149	67.6976776123047	5822
True	False	False	False	False	-2872.57373046875	-1015.24481201172	110.914192199707	0.699503779411316	0.933695614337921	0.502965569496155	69.3899993896484	6939
True	False	False	False	False	-2872.14038085938	-1689.85339355469	157.498153686523	0.744094371795654	0.962079882621765	0.626910030841827	83.408447265625	11844
True	False	False	False	False	-2870.63012695313	-1566.88122558594	140.861022949219	0.684545338153839	0.960234880447388	0.472382038831711	92.1259841918945	11700
True	False	False	False	False	-2871.61865234375	-1538.00817871094	180.790130615234	0.638769209384918	0.943472325801849	0.39656925201416	92.5214691162109	15081
True	False	False	False	False	-2871.32080078125	-1268.49951171875	140.861022949219	0.810112833976746	0.9561527967453	1	75.7952728271484	9626
True	False	False	False	False	-2871.2548828125	-1209.19519042969	94.2770690917969	0.703324019908905	0.955585777759552	0.511413395404816	76.6941146850586	6519
True	False	False	False	False	-2861.66186523438	-1819.111328125	39.9291114807129	0.497925460338593	0.938295304775238	0.246108084917068	78	2808
True	False	False	False	False	-2870.10400390625	-1724.54138183594	141.970169067383	0.599483549594879	0.936824977397919	0.345412909984589	74.140625	9490
True	False	False	False	False	-2869.8564453125	-1246.62097167969	108.695907592773	0.755093216896057	0.95934933423996	0.671637296676636	73.3673477172852	7190
True	False	False	False	False	-2867.7734375	-1629.10571289063	239.574661254883	0.50442910194397	0.875112950801849	0.251474827528	83.4166641235352	18018
True	False	False	False	False	-2862.53051757813	-1586.15844726563	140.861022949219	0.4113929271698	0.895518720149994	0.183382093906403	77.1259841918945	9795
True	False	False	False	False	-2867.53491210938	-1356.67895507813	128.660461425781	0.780611455440521	0.959091484546661	0.855170607566833	79.681037902832	9243
True	False	False	False	False	-2867.576171875	-913.400085449219	120.896469116211	0.721993744373322	0.967852115631104	0.557476460933685	64.1376113891602	6991
True	False	False	False	False	-2866.21728515625	-412.689392089844	158.607299804688	0.78651762008667	0.959284722805023	1	73.5174789428711	10513
True	False	False	False	False	-2865.78686523438	35.9430923461914	127.551322937012	0.804429352283478	0.956187844276428	1	69.2260894775391	7961
True	False	False	False	False	-2865.76342773438	-1495.75048828125	222.937530517578	0.787684738636017	0.948775768280029	1	90	18090
True	False	False	False	False	-2859.93237304688	-1458.9677734375	119.787330627441	0.79902595281601	0.966024339199066	1	84.5370407104492	9130
True	False	False	False	False	-2861.98022460938	-838.849304199219	166.371292114258	0.358346164226532	0.788612246513367	0.151154041290283	70.4066696166992	10561
True	False	False	False	False	-2860.80249023438	-1334.96362304688	102.041061401367	0.794671595096588	0.972924888134003	1	79.8804321289063	7349
True	False	False	False	False	-2859.58349609375	-1155.46130371094	123.114753723145	0.664999067783356	0.948104739189148	0.437265396118164	67.5765762329102	7501
True	False	False	False	False	-2860.41577148438	-131.05094909668	167.480438232422	0.822150528430939	0.968997180461884	1	72.1589431762695	10896
True	False	False	False	False	-2860.31689453125	-997.560119628906	95.3862075805664	0.801153242588043	0.952873766422272	1	73.0697708129883	6284
True	False	False	False	False	-2859.96142578125	-753.80029296875	155.279876708984	0.627001702785492	0.933664619922638	0.380182027816772	67.0357131958008	9385
True	False	False	False	False	-2859.92822265625	-390.779541015625	118.678184509277	0.778608024120331	0.962012887001038	0.829857766628265	67.8691558837891	7262
True	False	False	False	False	-2858.49560546875	-257.210021972656	231.810668945313	0.568971693515778	0.914739608764648	0.311526417732239	74.9617233276367	15667
True	False	False	False	False	-2858.029296875	-1805.64697265625	72.0942230224609	0.690861225128174	0.950422048568726	0.484845846891403	83.3538436889648	5418
True	False	False	False	False	-2856.4541015625	-866.233215332031	206.300399780273	0.418093323707581	0.851942777633667	0.187745898962021	75.0322570800781	13956
True	False	False	False	False	-2856.73803710938	14.8800010681152	217.391815185547	0.761550307273865	0.956639170646667	0.703210771083832	96.2959213256836	18874
True	False	False	False	False	-2846.94970703125	-1884.52221679688	167.480438232422	0.65805584192276	0.945949673652649	0.42585951089859	80.8807983398438	12213
True	False	False	False	False	-2854.08935546875	-1746.51123046875	120.896469116211	0.7624591588974	0.951979696750641	0.708087503910065	73.6605529785156	8029
True	False	False	False	False	-2854.52172851563	-1681.4560546875	138.64274597168	0.664289653301239	0.957384765148163	0.436076670885086	78.3440017700195	9793
True	False	False	False	False	-2855.00708007813	-1435.73767089844	74.3125076293945	0.624154269695282	0.939319372177124	0.376365154981613	68.8208923339844	4611
True	False	False	False	False	-2852.72973632813	-1122.19812011719	131.987884521484	0.482025563716888	0.888962388038635	0.233423545956612	69.3193283081055	8249
True	False	False	False	False	-2855.54028320313	-811.168640136719	90.9496383666992	0.708294212818146	0.948007941246033	0.52285373210907	59.8536567687988	4908
True	False	False	False	False	-2854.89770507813	-1098.08020019531	116.459907531738	0.687813937664032	0.938688218593597	0.478755712509155	67.9142837524414	7131
True	False	False	False	False	-2853.58227539063	-1039.77978515625	86.513069152832	0.775300621986389	0.952055633068085	0.796320915222168	68.7179489135742	5360
True	False	False	False	False	-2854.26538085938	-1025.14611816406	25.5102653503418	0.589520215988159	0.881380140781403	0.333867579698563	60.5217399597168	1392
True	False	False	False	False	-2851.544921875	-1288.08825683594	167.480438232422	0.586704552173615	0.939824163913727	0.330693513154984	71.238410949707	10757
True	False	False	False	False	-2850.88110351563	-888.864318847656	76.5307922363281	0.733375728130341	0.96737265586853	0.590627431869507	61.6811599731445	4256
True	False	False	False	False	-2850.353515625	-1473.33117675781	128.660461425781	0.789452075958252	0.960328042507172	1	86.9224166870117	10083
True	False	False	False	False	-2849.45288085938	-1378.38977050781	134.206176757813	0.801479279994965	0.957366287708282	1	75.4793395996094	9133
True	False	False	False	False	-2849.77514648438	-959.852600097656	83.1856460571289	0.781472206115723	0.963311195373535	0.867934346199036	62.0533332824707	4654
True	False	False	False	False	-2848.974609375	-984.61767578125	122.005615234375	0.748618364334106	0.958252608776093	0.64419424533844	73.363639831543	8070
True	False	False	False	False	-2848.57641601563	-1716.68505859375	80.9673614501953	0.775890290737152	0.943400859832764	0.801759004592896	74.0821914672852	5408
True	False	False	False	False	-2846.48852539063	-1569.25036621094	125.333038330078	0.78146630525589	0.944145977497101	0.867842257022858	102.097343444824	11537
True	False	False	False	False	-2848.44677734375	-1411.88647460938	139.751892089844	0.676336646080017	0.930523991584778	0.457045078277588	73.3492050170898	9242
True	False	False	False	False	-2847.99096679688	-785.596252441406	114.241622924805	0.6822509765625	0.953775465488434	0.468001574277878	58.3786392211914	6013
True	False	False	False	False	-2847.50122070313	-1320.65490722656	104.259346008301	0.837473332881927	0.964395225048065	1	75.861701965332	7131
True	False	False	False	False	-2847.32104492188	-1205.58312988281	130.878753662109	0.772971868515015	0.957602500915527	0.776539385318756	79.5677947998047	9389
True	False	False	False	False	-2847.24096679688	-536.342834472656	110.914192199707	0.5367751121521	0.936139464378357	0.279890477657318	67.1600036621094	6716
True	False	False	False	False	-2846.75439453125	-1548.50451660156	137.533599853516	0.790976285934448	0.951235711574554	1	81.3871002197266	10092
True	False	False	False	False	-2846.109375	-1062.86010742188	36.6016845703125	0.779091417789459	0.957971453666687	0.835518538951874	63.9090919494629	2109
True	False	False	False	False	-2845.92822265625	-1851.99475097656	210.736968994141	0.744577586650848	0.949310541152954	0.628692507743835	101.900001525879	19361
True	False	False	False	False	-2845.7666015625	-1073.54455566406	12.2005615234375	0.608575522899628	0.925560414791107	0.356404304504395	64.2727279663086	707
True	False	False	False	False	-2844.5234375	-633.931274414063	147.515884399414	0.731516420841217	0.963789045810699	0.584881007671356	70.2857131958008	9348
True	False	False	False	False	-2845.28344726563	-521.368774414063	105.36848449707	0.440789937973022	0.892838060855865	0.203082591295242	64.1052627563477	6090
True	False	False	False	False	-2843.96069335938	-1826.81506347656	107.586769104004	0.812705516815186	0.955307483673096	1	80.5567016601563	7814
True	False	False	False	False	-2840.26147460938	-1802.94323730469	143.079315185547	0.644753813743591	0.961104333400726	0.405312210321426	77.968994140625	10058
True	False	False	False	False	-2843.91015625	-1350.43957519531	140.861022949219	0.541583657264709	0.942566752433777	0.284384369850159	78.0629959106445	9914
True	False	False	False	False	-2843.63720703125	-1523.88659667969	159.716445922852	0.661957681179047	0.951573669910431	0.432207375764847	77.9930572509766	11231
True	False	False	False	False	-2840.85595703125	-1150.40795898438	104.259346008301	0.837473332881927	0.962020635604858	1	78.8510665893555	7412
True	False	False	False	False	-2843.0576171875	-941.494873046875	84.2947845458984	0.765837788581848	0.956037282943726	0.727394282817841	59.434211730957	4517
True	False	False	False	False	-2841.1435546875	-131.697174072266	80.9673614501953	0.760632932186127	0.952727735042572	0.698408961296082	66.2465744018555	4836
True	False	False	False	False	-2835.98999023438	-1443.63610839844	75.4216537475586	0.675903141498566	0.945265769958496	0.456260055303574	66.5	4522
True	False	False	False	False	-2837.22900390625	-1168.92297363281	119.787330627441	0.842233836650848	0.964467108249664	1	85.4814834594727	9232
True	False	False	False	False	-2838.03955078125	-167.280197143555	149.734161376953	0.750112891197205	0.962278246879578	0.650220811367035	74.0740737915039	10000
True	False	False	False	False	-2836.86987304688	-1237.45190429688	144.188446044922	0.799139618873596	0.961718082427979	1	70.1384582519531	9118
True	False	False	False	False	-2835.54248046875	-1704.60681152344	104.259346008301	0.712120056152344	0.954405546188354	0.532037019729614	77.5638275146484	7291
True	False	False	False	False	-2834.20947265625	-1607.68530273438	272.848907470703	0.716199934482574	0.94895988702774	0.542226374149323	106.178863525391	26120
True	False	False	False	False	-2833.56103515625	-552.184448242188	156.389007568359	0.541298031806946	0.939134299755096	0.28411528468132	64.8368759155273	9142
True	False	False	False	False	-2825.357421875	-1871.36608886719	96.4953460693359	0.775108277797699	0.950555145740509	0.794588387012482	74.5517272949219	6486
True	False	False	False	False	-2832.22778320313	-707.009643554688	168.589569091797	0.721413135528564	0.950794041156769	0.555903851985931	69.875	10621
True	False	False	False	False	-2832.42309570313	-111.497520446777	157.498153686523	0.800518333911896	0.956890642642975	1	68.5563354492188	9735
True	False	False	False	False	-2832.36791992188	-661.407592773438	102.041061401367	0.784656643867493	0.96284031867981	0.940379023551941	58.9673919677734	5425
True	False	False	False	False	-2831.84838867188	-1750.60485839844	146.40673828125	0.790809690952301	0.948104739189148	1	110.295455932617	14559
True	False	False	False	False	-2826.18139648438	-1660.55847167969	207.409545898438	0.617308795452118	0.95654296875	0.36740842461586	81.721923828125	15282
True	False	False	False	False	-2831.60546875	-1426.08728027344	48.80224609375	0.741141617298126	0.95892596244812	0.616318583488464	64.0681838989258	2819
True	False	False	False	False	-2825.19775390625	-1392.82434082031	123.114753723145	0.658008396625519	0.940834879875183	0.425783306360245	77.4324340820313	8595
True	False	False	False	False	-2829.97094726563	-1199.16674804688	119.787330627441	0.832143545150757	0.95934933423996	1	78.0185165405273	8426
True	False	False	False	False	-2829.56176757813	-1048.193359375	84.2947845458984	0.791891813278198	0.961495399475098	1	60.8026313781738	4621
True	False	False	False	False	-2830.17602539063	11.8677024841309	190.772415161133	0.824089586734772	0.957285046577454	1	71.2093048095703	12248
True	False	False	False	False	-2829.39770507813	-342.334197998047	122.005615234375	0.668995320796967	0.945686280727386	0.444065421819687	60.8272743225098	6691
True	False	False	False	False	-2829.1669921875	-1105.2021484375	80.9673614501953	0.604031205177307	0.92394882440567	0.350853830575943	60.2602729797363	4399
True	False	False	False	False	-2828.02392578125	-875.61669921875	98.7136306762695	0.759070038795471	0.953265130519867	0.690488159656525	81.4606704711914	7250
True	False	False	False	False	-2827.93627929688	-1296.73645019531	83.1856460571289	0.836992800235748	0.966567158699036	1	66.2533340454102	4969
True	False	False	False	False	-2826.71606445313	-1080.13366699219	107.586769104004	0.618747591972351	0.93377548456192	0.369265973567963	67.3195877075195	6530
True	False	False	False	False	-2827.91772460938	-815.156311035156	32.1651153564453	0.720794081687927	0.929793775081635	0.554238379001617	52.6551742553711	1527
True	False	False	False	False	-2827.13891601563	-182.965927124023	215.173538208008	0.621559321880341	0.941879391670227	0.372934103012085	79.0773162841797	15341
True	False	False	False	False	-2821.51318359375	-1851.3271484375	100.931915283203	0.836640954017639	0.973772585391998	1	75.8901062011719	6906
True	False	False	False	False	-2824.5712890625	-630.882751464844	122.005615234375	0.740235030651093	0.959091484546661	0.613164842128754	70.2636337280273	7729
True	False	False	False	False	-2824.82666015625	-91.2373657226563	151.952453613281	0.687491834163666	0.956284999847412	0.478120416402817	64.3211669921875	8812
True	False	False	False	False	-2823.28637695313	-1784.84912109375	53.2388153076172	0.730874300003052	0.945958971977234	0.582929074764252	71	3408
True	False	False	False	False	-2821.55810546875	-1776.13684082031	12.2005615234375	0.768196105957031	0.939064502716064	0.742168962955475	72.7272720336914	800
True	False	False	False	False	-2821.51806640625	-1628.36022949219	219.610107421875	0.473016917705536	0.897258341312408	0.226494789123535	84.0151519775391	16635
True	False	False	False	False	-2821.166015625	-365.773071289063	150.843307495117	0.794324278831482	0.96653026342392	1	73.1617660522461	9950
True	False	False	False	False	-2818.14575195313	-1532.85229492188	122.005615234375	0.62011981010437	0.920487821102142	0.371049791574478	83.9545440673828	9235
True	False	False	False	False	-2820.69506835938	-1139.59362792969	146.40673828125	0.733443677425385	0.956424951553345	0.590840101242065	69.9696960449219	9236
True	False	False	False	False	-2820.89697265625	-999.246154785156	114.241622924805	0.758330881595612	0.96026337146759	0.686848998069763	66.3689346313477	6836
True	False	False	False	False	-2819.89038085938	-908.998962402344	236.24723815918	0.454162687063217	0.919018685817719	0.212549835443497	67.93896484375	14471
True	False	False	False	False	-2820.04370117188	-231.936401367188	185.226699829102	0.800133466720581	0.959026396274567	1	73.676643371582	12304
True	False	False	False	False	-2819.7607421875	-492.783996582031	215.173538208008	0.319471925497055	0.729559123516083	0.129804372787476	69.1494827270508	13415
True	False	False	False	False	-2816.92065429688	-1482.11071777344	125.333038330078	0.387606710195541	0.906220734119415	0.168444901704788	71.8141555786133	8115
True	False	False	False	False	-2815.4990234375	-1449.50256347656	77.6399383544922	0.821241796016693	0.963794112205505	1	65.5999984741211	4592
[truncated: 31,840 more rows]
