# Supplementary material for: Gene Delivery Mediated by Backbone-Degradable RAFT Copolymers
Source: Biomacromolecules. 2026 Feb 12;27(3):1846–56. doi: 10.1021/acs.biomac.5c01662 (PMC12977016; doi:10.1021/acs.biomac.5c01662)
Supplement: Supplementary file 2 [file bm5c01662_si_002.zip › Celigo Raw Data/Object (Cell)-Level Data/Blue/7-15-2024-9-04-32-PM_object_D5.csv]

Plate ID	PM_2024_07_15_PPP41-45_NP_5_10_20_PEIpro_200ngwell_U2OS_6k_Plate2
Plate Name
Plate Description
Scan ID	7/15/2024 9:04:32 PM
Scan Description
Scan Result ID	7/15/2024 9:04:32 PM
Scan Result Description
Software Version	5.1.0.0
Experiment Name
Application Name	Target 1
Plate Type	96-Well BD Falcon™ 353072 Plate
Acquisition Start/End Times	7/15/2024 9:04:32 PM - 7/15/2024 9:06:20 PM
Analysis Start Time	7/15/2024 9:04:32 PM
User ID	Local Administrator
Scan Area Object-Level Data CSV Report
Row	D
Column	5
Total	Class 1	Class 2	Class 3	Class 4	X Position (µm)	Y Position (µm)	Target 1: Area (µm²)	Target 1: Form Factor	Target 1: Smoothness	Target 1: Aspect Ratio	Target 1: Mean Intensity	Target 1: Integrated Intensity
True	False	False	False	False	-2011.86682128906	-2953.85717773438	429.237945556641	0.255802094936371	0.798536539077759	0.0982015505433083	129.428939819336	50089
True	False	False	False	False	-2057.716796875	-2931.27392578125	62.1119499206543	0.595203518867493	0.909292995929718	0.340391874313354	136.178573608398	7626
True	False	False	False	False	-2092.5419921875	-2905.15209960938	231.810668945313	0.395428389310837	0.930221140384674	0.173264637589455	131.913879394531	27570
True	False	False	False	False	-2145.0224609375	-2865.06909179688	377.108276367188	0.244594037532806	0.960108876228333	0.093013770878315	132.449996948242	45033
True	False	False	False	False	-2182.97680664063	-2779.310546875	170.807861328125	0.737847626209259	0.948155701160431	0.605065226554871	81.9740295410156	12624
True	False	False	False	False	-2220.91528320313	-2765.1904296875	122.005615234375	0.398853689432144	0.906824231147766	0.175403192639351	103.018180847168	11332
True	False	False	False	False	-2307.2412109375	-2703.98193359375	144.188446044922	0.637355387210846	0.944466531276703	0.394545674324036	106.900001525879	13897
True	False	False	False	False	-2325.77368164063	-2697.46362304688	22.1828384399414	0.566065609455109	0.926181733608246	0.308512330055237	92.4499969482422	1849
True	False	False	False	False	-2261.701171875	-2692.5517578125	361.580261230469	0.835054755210876	0.966966927051544	1	82.0828247070313	26759
True	False	False	False	False	-2252.53051757813	-2759.18701171875	16.6371288299561	0.604608774185181	0.936461865901947	0.351552903652191	79.2666702270508	1189
True	False	False	False	False	-2213.16748046875	-2775.8876953125	145.297592163086	0.546777129173279	0.886505424976349	0.289324164390564	169.625961303711	22221
True	False	False	False	False	-2204.3271484375	-2748.50830078125	156.389007568359	0.814978718757629	0.945609331130981	1	176.624114990234	24904
True	False	False	False	False	-2211.064453125	-2733.7763671875	13.3097038269043	0.554879128932953	0.905647397041321	0.297217160463333	57.5	690
True	False	False	False	False	-2205.47241210938	-2710.345703125	399.291107177734	0.779448628425598	0.950293838977814	0.839866042137146	75.2361145019531	27085
True	False	False	False	False	-2193.7001953125	-2681.52709960938	29.9468326568604	0.80851811170578	0.952666342258453	1	37.2962951660156	1007
True	False	False	False	False	-2185.89306640625	-2706.44775390625	49.9113883972168	0.726490080356598	0.954331636428833	0.570020496845245	50.3777770996094	2267
True	False	False	False	False	-2163.60522460938	-2789.88940429688	16.6371288299561	0.76893937587738	0.938069105148315	0.747088372707367	43	645
True	False	False	False	False	-2146.03881835938	-2763.04370117188	176.353576660156	0.721411168575287	0.951449036598206	0.555898606777191	64.9496841430664	10327
True	False	False	False	False	-2356.34033203125	-2680.29052734375	3528.18041992188	0.0382861383259296	0.955221772193909	0.0124932657927275	126.385414123535	402032
True	False	False	False	False	-2329.96948242188	-2666.22875976563	191.881561279297	0.802701711654663	0.955541551113129	1	71.1618499755859	12311
True	False	False	False	False	-2389.82568359375	-2625.73364257813	450.311614990234	0.25679424405098	0.70139491558075	0.0986657962203026	118.38916015625	48066
True	False	False	False	False	-2423.83764648438	-2598.14697265625	133.097030639648	0.786073088645935	0.943603873252869	1	172.216659545898	20666
True	False	False	False	False	-2437.68359375	-2558.49365234375	15.5279874801636	0.666844606399536	0.913610816001892	0.440383464097977	69.4285736083984	972
True	False	False	False	False	-2470.11743164063	-2557.11938476563	98.7136306762695	0.576597929000854	0.959267914295197	0.319601505994797	89.0786514282227	7928
True	False	False	False	False	-2500.41821289063	-2523.19946289063	54.3479537963867	0.716579556465149	0.946147859096527	0.543196678161621	67.9591827392578	3330
True	False	False	False	False	-2555.90502929688	-2479.30517578125	184.117568969727	0.4693204164505	0.947312831878662	0.223702847957611	128.789154052734	21379
True	False	False	False	False	-2615.42797851563	-2394.86254882813	118.678184509277	0.728201508522034	0.94615638256073	0.574975252151489	138.71028137207	14842
True	False	False	False	False	-2635.54223632813	-2369.11865234375	85.4039306640625	0.740752220153809	0.958789765834808	0.614958584308624	106.038963317871	8165
True	False	False	False	False	-2686.58032226563	-2322.96533203125	963.844360351563	0.143217489123344	0.962497115135193	0.0502878241240978	127.597236633301	110882
True	False	False	False	False	-2725.54760742188	-2258.08740234375	128.660461425781	0.687648415565491	0.9295454621315	0.478429108858109	151.422409057617	17565
True	False	False	False	False	-2727.5302734375	-2232.4794921875	14.4188451766968	0.742955923080444	0.934609174728394	0.622766435146332	55.3846168518066	720
True	False	False	False	False	-2698.55249023438	-2207.83715820313	316.10546875	0.650784134864807	0.955295920372009	0.414427310228348	92.0456161499023	26233
True	False	False	False	False	-2774.38549804688	-2206.78637695313	861.803283691406	0.14315702021122	0.946320235729218	0.0502643473446369	128.509658813477	99852
True	False	False	False	False	-2808.5009765625	-2142.10595703125	141.970169067383	0.615690171718597	0.945716500282288	0.365334123373032	152.125	19472
True	False	False	False	False	-2810.86254882813	-2123.07836914063	227.374099731445	0.682083189487457	0.950767934322357	0.467684239149094	114.639022827148	23501
True	False	False	False	False	-2836.80810546875	-2117.81201171875	252.884368896484	0.344818145036697	0.946042120456696	0.143526777625084	130.811401367188	29825
True	False	False	False	False	-2874.17822265625	-2060.44677734375	366.016845703125	0.215398848056793	0.92486310005188	0.0799677893519402	133.357574462891	44008
True	False	False	False	False	-2891.18359375	-2019.96301269531	167.480438232422	0.643930196762085	0.948483526706696	0.404091536998749	150.980133056641	22798
True	False	False	False	False	-2914.06640625	-1973.45568847656	150.843307495117	0.794324278831482	0.953401744365692	1	157.125	21369
True	False	False	False	False	-2934.25463867188	-1962.02490234375	97.6044921875	0.592188000679016	0.946458697319031	0.336910277605057	137.522720336914	12102
True	False	False	False	False	-2958.54736328125	-1920.41687011719	148.625015258789	0.404420256614685	0.941314339637756	0.178915739059448	141.843276977539	19007
True	False	False	False	False	-2935.35693359375	-1936.79528808594	178.571853637695	0.612868547439575	0.93819135427475	0.361756533384323	147.304351806641	23716
True	False	False	False	False	-2943.75952148438	-1916.30810546875	14.4188451766968	0.742955923080444	0.94487601518631	0.622766435146332	90.3846130371094	1175
True	False	False	False	False	-2911.20532226563	-2001.025390625	173.026138305664	0.50303453207016	0.944789409637451	0.250314921140671	133.564102172852	20836
True	False	False	False	False	-2890.203125	-1992.03369140625	155.279876708984	0.81768673658371	0.955324351787567	1	103.014282226563	14422
True	False	False	False	False	-2891.89721679688	-1943.23400878906	244.01123046875	0.820641219615936	0.957514405250549	1	103.431816101074	22755
True	False	False	False	False	-2868.93237304688	-1990.79455566406	14.4188451766968	0.719225645065308	0.935661971569061	0.550069808959961	68.2307662963867	887
True	False	False	False	False	-2868.7802734375	-1937.44519042969	9.98227787017822	0.754574596881866	0.933233201503754	0.669301986694336	59.7777786254883	538
True	False	False	False	False	-2865.04296875	-2046.24938964844	174.135284423828	0.769729197025299	0.961559414863586	0.752471208572388	126.942672729492	19930
True	False	False	False	False	-2862.46923828125	-2015.37609863281	18.8554134368896	0.685223281383514	0.927839636802673	0.473690927028656	57.764705657959	982
True	False	False	False	False	-2862.08251953125	-1973.02319335938	198.536407470703	0.675669133663177	0.92146360874176	0.455837398767471	85.4748611450195	15300
True	False	False	False	False	-2844.64794921875	-2088.6708984375	136.424453735352	0.793246746063232	0.959360659122467	1	168.66667175293	20746
True	False	False	False	False	-2806.0546875	-2066.41674804688	202.97297668457	0.74776703119278	0.971534013748169	0.640835285186768	71.0054626464844	12994
True	False	False	False	False	-2798.46240234375	-1952.74560546875	210.736968994141	0.411375641822815	0.905979216098785	0.18337094783783	74.6421051025391	14182
True	False	False	False	False	-2793.857421875	-2041.23522949219	9.98227787017822	0.606388568878174	0.906704366207123	0.353718668222427	46.5555572509766	419
True	False	False	False	False	-2791.33203125	-2138.23950195313	17.7462711334229	0.64491605758667	0.936461865901947	0.405553311109543	52.0625	833
True	False	False	False	False	-2785.599609375	-2057.44921875	89.8404998779297	0.721652567386627	0.948797702789307	0.556551098823547	164	13284
True	False	False	False	False	-2786.9658203125	-2007.22888183594	204.082122802734	0.706374704837799	0.954694867134094	0.518372476100922	71.7445678710938	13201
True	False	False	False	False	-2779.32250976563	-2182.20336914063	65.4393768310547	0.682038903236389	0.952120721340179	0.467600554227829	98.2711868286133	5798
True	False	False	False	False	-2688.64672851563	-2167.13793945313	198.536407470703	0.689600467681885	0.925168871879578	0.482308328151703	97.2290496826172	17404
True	False	False	False	False	-2748.36083984375	-2114.11547851563	225.155807495117	0.699601888656616	0.959163010120392	0.503179013729095	69.6551742553711	14140
True	False	False	False	False	-2776.6298828125	-2078.14306640625	116.459907531738	0.795453250408173	0.954405546188354	1	76.5619049072266	8039
True	False	False	False	False	-2771.87670898438	-1927.63024902344	400.400238037109	0.575690448284149	0.918860256671906	0.318627685308456	144.132965087891	52032
True	False	False	False	False	-2770.2998046875	-2062.685546875	123.114753723145	0.746964454650879	0.937857091426849	0.637715458869934	174.675674438477	19389
True	False	False	False	False	-2722.25610351563	-1993.43981933594	15.5279874801636	0.800106346607208	0.94487601518631	1	64.3571395874023	901
True	False	False	False	False	-2737.59423828125	-1987.53173828125	196.318130493164	0.778381943702698	0.956229090690613	0.827291071414948	102.802261352539	18196
True	False	False	False	False	-2712.02783203125	-1961.37194824219	227.374099731445	0.820242345333099	0.952622473239899	1	94.2390213012695	19319
True	False	False	False	False	-2718.60693359375	-1905.71240234375	167.480438232422	0.83051860332489	0.97015905380249	1	77.132453918457	11647
True	False	False	False	False	-2704.69018554688	-2080.47192382813	185.226699829102	0.807769536972046	0.961818158626556	1	106.29940032959	17752
True	False	False	False	False	-2703.12890625	-2161.35717773438	160.825576782227	0.846889853477478	0.962684988975525	1	164.94482421875	23917
True	False	False	False	False	-2675.34497070313	-2059.31005859375	271.739776611328	0.545694053173065	0.941025137901306	0.288286447525024	91.4734725952148	22411
True	False	False	False	False	-2693.0703125	-2007.8544921875	209.627822875977	0.736954569816589	0.962386012077332	0.602108180522919	88.8359756469727	16790
True	False	False	False	False	-2666.96166992188	-2250.09765625	237.356369018555	0.760737001895905	0.954903781414032	0.698947727680206	97.7102813720703	20910
True	False	False	False	False	-2650.0380859375	-2175.33056640625	346.052276611328	0.826615512371063	0.957942008972168	1	82.1121826171875	25619
True	False	False	False	False	-2662.07543945313	-1950.79016113281	225.155807495117	0.721633672714233	0.945030808448792	0.55650007724762	84.3645324707031	17126
True	False	False	False	False	-2652.8046875	-2113.79858398438	290.595184326172	0.682485699653625	0.947181403636932	0.468446373939514	86.4045791625977	22638
True	False	False	False	False	-2642.59130859375	-1958.24914550781	209.627822875977	0.420963972806931	0.879022657871246	0.189637586474419	114.761901855469	21690
True	False	False	False	False	-2635.41870117188	-2298.75952148438	468.057891845703	0.687276542186737	0.907514274120331	0.477696746587753	78.6777267456055	33202
True	False	False	False	False	-2634.7578125	-2387.74951171875	105.36848449707	0.483333796262741	0.938511610031128	0.234444841742516	131.694732666016	12511
True	False	False	False	False	-2632.3056640625	-2345.36767578125	179.680999755859	0.667788565158844	0.957426309585571	0.441993087530136	71.4259262084961	11571
True	False	False	False	False	-2599.49658203125	-2323.72924804688	22.1828384399414	0.806145071983337	0.95370626449585	1	52.75	1055
True	False	False	False	False	-2608.29418945313	-2179.25415039063	209.627822875977	0.749717354774475	0.951189994812012	0.648609459400177	89.661376953125	16946
True	False	False	False	False	-2632.48999023438	-2135.67114257813	155.279876708984	0.81768673658371	0.954761266708374	1	70.1071395874023	9815
True	False	False	False	False	-2614.93090820313	-2117.65478515625	146.40673828125	0.820213973522186	0.966879963874817	1	73.0530319213867	9643
True	False	False	False	False	-2629.63916015625	-2006.63208007813	159.716445922852	0.784037590026855	0.960034072399139	0.920083165168762	87.7638854980469	12638
True	False	False	False	False	-2626.9501953125	-2073.82690429688	194.099838256836	0.801378548145294	0.962848961353302	1	72.8742828369141	12753
True	False	False	False	False	-2615.10693359375	-1938.92309570313	167.480438232422	0.783472120761871	0.947330117225647	0.905631244182587	78.052978515625	11786
True	False	False	False	False	-2605.98876953125	-2297.03662109375	18.8554134368896	0.809739828109741	0.949675559997559	1	50.9411773681641	866
True	False	False	False	False	-2599.70703125	-2284.31201171875	192.990692138672	0.765188992023468	0.951021790504456	0.723530054092407	81.6379318237305	14205
True	False	False	False	False	-2593.97143554688	-2338.26342773438	133.097030639648	0.777435421943665	0.943914532661438	0.817042171955109	150.991668701172	18119
True	False	False	False	False	-2593.26391601563	-2089.236328125	19.9645557403564	0.776177406311035	0.943199634552002	0.804480254650116	38.6111106872559	695
True	False	False	False	False	-2589.23828125	-2054.00537109375	179.680999755859	0.812946498394012	0.952504515647888	1	75.9753112792969	12308
True	False	False	False	False	-2589.14770507813	-2438.9765625	620.010375976563	0.2015410810709	0.912515878677368	0.0739981308579445	124.983901977539	69866
True	False	False	False	False	-2551.68725585938	-2392.2021484375	232.919815063477	0.755209743976593	0.958284199237823	0.672165632247925	89.542854309082	18804
True	False	False	False	False	-2543.18798828125	-2310.23828125	201.863830566406	0.793153405189514	0.956426858901978	1	68.0329666137695	12382
True	False	False	False	False	-2588.37768554688	-2230.7724609375	170.807861328125	0.677236258983612	0.931875228881836	0.458681643009186	93	14322
True	False	False	False	False	-2579.6943359375	-2122.60620117188	204.082122802734	0.767992258071899	0.953909456729889	0.740843117237091	91.885871887207	16907
True	False	False	False	False	-2577.24951171875	-2176.04370117188	188.554138183594	0.796189069747925	0.958272337913513	1	66.7117614746094	11341
True	False	False	False	False	-2558.8994140625	-1998.54064941406	255.102645874023	0.706931173801422	0.955686211585999	0.519663214683533	76.6739120483398	17635
True	False	False	False	False	-2556.76147460938	-2264.3994140625	217.391815185547	0.580944359302521	0.913044571876526	0.324315339326859	79.1326522827148	15510
True	False	False	False	False	-2548.25317382813	-2209.80346679688	181.899276733398	0.616897761821747	0.927332401275635	0.366880148649216	71	11644
True	False	False	False	False	-2540.65209960938	-2180.1923828125	206.300399780273	0.766720235347748	0.952978372573853	0.732783198356628	67.634407043457	12580
True	False	False	False	False	-2540.23413085938	-2074.3505859375	277.285491943359	0.704681634902954	0.955586314201355	0.514486134052277	73.7320022583008	18433
True	False	False	False	False	-2535.83471679688	-2024.63818359375	269.521484375	0.76076352596283	0.947072207927704	0.699085474014282	63.9094657897949	15530
True	False	False	False	False	-2535.29541015625	-2354.44116210938	330.524291992188	0.45552060008049	0.801275968551636	0.213530212640762	119.721473693848	35677
True	False	False	False	False	-2529.63134765625	-2128.2978515625	165.262145996094	0.791833221912384	0.963109135627747	1	93.5838928222656	13944
True	False	False	False	False	-2528.71606445313	-2487.7646484375	300.577453613281	0.684651255607605	0.929349362850189	0.472586095333099	160.295196533203	43440
True	False	False	False	False	-2468.05517578125	-2489.28564453125	145.297592163086	0.689279675483704	0.952656269073486	0.481666713953018	91	11921
True	False	False	False	False	-2519.84497070313	-2398.44921875	70.9850845336914	0.807637214660645	0.962449908256531	1	49.375	3160
True	False	False	False	False	-2514.75317382813	-2274.56616210938	259.539215087891	0.662399172782898	0.963381290435791	0.432935446500778	67.9572677612305	15902
True	False	False	False	False	-2507.19799804688	-2222.50073242188	277.285491943359	0.803555548191071	0.964005410671234	1	69.6760025024414	17419
True	False	False	False	False	-2514.015625	-2107.59033203125	216.282684326172	0.796800911426544	0.948710680007935	1	74.01025390625	14432
True	False	False	False	False	-2505.24340820313	-2124.11450195313	15.5279874801636	0.800106346607208	0.94487601518631	1	41.4285697937012	580
True	False	False	False	False	-2498.90942382813	-2482.76708984375	169.698715209961	0.726159274578094	0.944933891296387	0.56907457113266	78.2614364624023	11974
True	False	False	False	False	-2494.56567382813	-2453.5419921875	151.952453613281	0.829530954360962	0.968690097332001	1	74.5547409057617	10214
True	False	False	False	False	-2474.90307617188	-2421.64184570313	145.297592163086	0.784818708896637	0.956700146198273	0.947113275527954	73.7099227905273	9656
True	False	False	False	False	-2493.6708984375	-2353.34350585938	26.6194076538086	0.780536234378815	0.95841646194458	0.854119598865509	45.4166679382324	1090
True	False	False	False	False	-2488.49633789063	-2014.68994140625	231.810668945313	0.749064207077026	0.943299472332001	0.645974457263947	72.7511978149414	15205
True	False	False	False	False	-2487.49291992188	-2310.6318359375	245.120376586914	0.792072653770447	0.954719007015228	1	71.7058792114258	15847
True	False	False	False	False	-2483.92724609375	-2157.99145507813	184.117568969727	0.770222425460815	0.955541551113129	0.755918800830841	82.102409362793	13629
True	False	False	False	False	-2481.67163085938	-2371.71069335938	202.97297668457	0.59279453754425	0.945149600505829	0.337606877088547	79	14457
True	False	False	False	False	-2476.1904296875	-2339.06030273438	302.795745849609	0.621697008609772	0.950648188591003	0.373115032911301	89.8022003173828	24516
True	False	False	False	False	-2479.86889648438	-2206.21508789063	166.371292114258	0.735410094261169	0.957306742668152	0.597082853317261	82.8199996948242	12423
True	False	False	False	False	-2470.89184570313	-2114.08569335938	259.539215087891	0.793630421161652	0.949913382530212	1	65.038459777832	15219
True	False	False	False	False	-2465.31640625	-2450.298828125	166.371292114258	0.752728283405304	0.952967703342438	0.66119509935379	69.7266693115234	10459
True	False	False	False	False	-2463.80004882813	-2314.0498046875	95.3862075805664	0.766198992729187	0.94306492805481	0.729580998420715	154.697677612305	13304
True	False	False	False	False	-2464.47290039063	-2176.75830078125	169.698715209961	0.742979526519775	0.961742758750916	0.622851550579071	78.6078414916992	12027
True	False	False	False	False	-2461.33422851563	-2520.28149414063	236.24723815918	0.64973920583725	0.932818412780762	0.412824898958206	145.910797119141	31079
True	False	False	False	False	-2439.92041015625	-2418.55297851563	151.952453613281	0.602476418018341	0.956026673316956	0.348981082439423	77.0218963623047	10552
True	False	False	False	False	-2456.26220703125	-2268.09008789063	174.135284423828	0.822695910930634	0.96829754114151	1	54.3757972717285	8537
True	False	False	False	False	-2452.02001953125	-2318.08422851563	109.805053710938	0.449180543422699	0.905161678791046	0.2089833766222	71.2323226928711	7052
True	False	False	False	False	-2435.60229492188	-2298.89672851563	195.208984375	0.590245008468628	0.92547732591629	0.334690809249878	72.1420440673828	12697
True	False	False	False	False	-2449.18212890625	-2229.31420898438	176.353576660156	0.824980556964874	0.961736083030701	1	66.57861328125	10586
True	False	False	False	False	-2433.51049804688	-2583.1826171875	117.569046020508	0.705373823642731	0.935234069824219	0.516067683696747	90.4056625366211	9583
True	False	False	False	False	-2416.93969726563	-2578.20385742188	128.660461425781	0.731921255588531	0.951566755771637	0.586120128631592	165.025863647461	19143
True	False	False	False	False	-2423.388671875	-2475.48999023438	214.064392089844	0.567812621593475	0.895950496196747	0.310320168733597	126.502593994141	24415
True	False	False	False	False	-2425.94702148438	-2389.44604492188	196.318130493164	0.803080379962921	0.960127413272858	1	86.4237289428711	15297
True	False	False	False	False	-2427.8388671875	-2169.54052734375	269.521484375	0.69712907075882	0.95718777179718	0.497854948043823	80.2510299682617	19501
True	False	False	False	False	-2425.72875976563	-2431.49609375	144.188446044922	0.674512386322021	0.939777195453644	0.453758031129837	106.192306518555	13805
True	False	False	False	False	-2422.39501953125	-2550.92700195313	216.282684326172	0.534670948982239	0.895221769809723	0.277947455644608	157.805130004883	30772
True	False	False	False	False	-2422.36181640625	-2266.5029296875	231.810668945313	0.819035351276398	0.959141850471497	1	62.6794242858887	13100
True	False	False	False	False	-2421.39721679688	-2221.0439453125	139.751892089844	0.782931506633759	0.964896857738495	0.893864810466766	74.3968276977539	9374
True	False	False	False	False	-2413.76489257813	-2611.97314453125	72.0942230224609	0.790630877017975	0.960359692573547	1	122.67692565918	7974
True	False	False	False	False	-2408.09106445313	-2597.87182617188	106.477630615234	0.855291903018951	0.966074287891388	1	163.6875	15714
True	False	False	False	False	-2405.03540039063	-2442.58276367188	309.450592041016	0.457955241203308	0.84431529045105	0.215297028422356	147.254486083984	41084
True	False	False	False	False	-2386.71118164063	-2320.52099609375	157.498153686523	0.680353045463562	0.952359735965729	0.464434146881104	54.3802833557129	7722
True	False	False	False	False	-2409.986328125	-2307.19995117188	23.2919807434082	0.792964518070221	0.946847438812256	1	35.2857131958008	741
True	False	False	False	False	-2385.85424804688	-2276.44262695313	13.3097038269043	0.743378639221191	0.942608833312988	0.624296009540558	34.4166679382324	413
True	False	False	False	False	-2405.12231445313	-2205.75390625	124.223899841309	0.681158900260925	0.959147870540619	0.465942800045013	83.9642868041992	9404
True	False	False	False	False	-2383.85595703125	-2193.96801757813	114.241622924805	0.780301749706268	0.941468715667725	0.850902378559113	97.1941757202148	10011
True	False	False	False	False	-2378.95581054688	-2386.26684570313	240.683807373047	0.850385963916779	0.968320846557617	1	66.0506896972656	14333
True	False	False	False	False	-2375.04296875	-2329.39111328125	12.2005615234375	0.681430399417877	0.921230614185333	0.46645313501358	44.5454559326172	490
True	False	False	False	False	-2373.2138671875	-2551.42602539063	262.866638183594	0.734006643295288	0.956917464733124	0.59261018037796	70.3670883178711	16677
True	False	False	False	False	-2370.8173828125	-2650.9873046875	32.1651153564453	0.670478940010071	0.942643821239471	0.446636199951172	64.9655151367188	1884
True	False	False	False	False	-2319.00366210938	-2648.97192382813	11.0914192199707	0.673765122890472	0.91785192489624	0.452423572540283	42.9000015258789	429
True	False	False	False	False	-2359.52392578125	-2631.08276367188	178.571853637695	0.714491307735443	0.95484447479248	0.537907063961029	74.6770172119141	12023
True	False	False	False	False	-2329.9326171875	-2584.80151367188	21.0736961364746	0.765837788581848	0.945084035396576	0.727394282817841	77.4736862182617	1472
True	False	False	False	False	-2341.12451171875	-2578.72314453125	222.937530517578	0.55112236738205	0.867207109928131	0.293528348207474	166.676620483398	33502
True	False	False	False	False	-2347.38916015625	-2563.22778320313	13.3097038269043	0.743378639221191	0.931919693946838	0.624296009540558	65.3333358764648	784
True	False	False	False	False	-2360.32104492188	-2452.52563476563	200.754699707031	0.75547069311142	0.968931555747986	0.673353552818298	73.4751358032227	13299
True	False	False	False	False	-2363.63232421875	-2283.31127929688	151.952453613281	0.753516912460327	0.953461170196533	0.664619505405426	66.0145950317383	9044
True	False	False	False	False	-2355.58618164063	-2423.31323242188	201.863830566406	0.818204164505005	0.956238150596619	1	65.6373596191406	11946
True	False	False	False	False	-2349.86010742188	-2366.50805664063	192.990692138672	0.643659770488739	0.950303316116333	0.403692007064819	63.6494255065918	11075
True	False	False	False	False	-2338.66528320313	-2232.42602539063	390.41796875	0.773984313011169	0.946210443973541	0.784835934638977	74.105110168457	26085
True	False	False	False	False	-2338.24829101563	-2458.73803710938	14.4188451766968	0.742955923080444	0.94487601518631	0.622766435146332	40.3846168518066	525
True	False	False	False	False	-2335.65283203125	-2395.90625	9.98227787017822	0.606388568878174	0.928999543190002	0.353718668222427	56.8888893127441	512
True	False	False	False	False	-2333.87670898438	-2564.6806640625	51.0205307006836	0.661707580089569	0.929787933826447	0.431795805692673	76.1304321289063	3502
True	False	False	False	False	-2310.92065429688	-2532.63891601563	380.435699462891	0.66469419002533	0.937649011611938	0.436753898859024	79.0991287231445	27131
True	False	False	False	False	-2318.482421875	-2461.03149414063	141.970169067383	0.847845852375031	0.965804636478424	1	68.078125	8714
True	False	False	False	False	-2323.25561523438	-2403.10522460938	291.704345703125	0.353663891553879	0.746036112308502	0.148489117622375	91.0912551879883	23957
True	False	False	False	False	-2317.46997070313	-2422.02758789063	39.9291114807129	0.792017757892609	0.946688234806061	1	54.2777786254883	1954
True	False	False	False	False	-2313.03295898438	-2341.0068359375	21.0736961364746	0.765837788581848	0.936461865901947	0.727394282817841	36.7894744873047	699
True	False	False	False	False	-2296.72216796875	-2469.65234375	141.970169067383	0.680232584476471	0.934001445770264	0.4642094373703	146.4765625	18749
True	False	False	False	False	-2290.85986328125	-2598.89916992188	209.627822875977	0.653527140617371	0.941801726818085	0.418681025505066	93.7671966552734	17722
True	False	False	False	False	-2286.1376953125	-2631.29907226563	308.341461181641	0.775613307952881	0.954961478710175	0.799180150032043	75.8165435791016	21077
True	False	False	False	False	-2283.51635742188	-2368.35229492188	232.919815063477	0.638586461544037	0.940732300281525	0.396306842565536	71.3047637939453	14974
True	False	False	False	False	-2282.44580078125	-2673.14575195313	46.5839614868164	0.786822140216827	0.944926857948303	1	51.5952377319336	2167
True	False	False	False	False	-2157.060546875	-2661.48315429688	144.188446044922	0.807786464691162	0.949953258037567	1	180.807693481445	23505
True	False	False	False	False	-2237.01342773438	-2617.45336914063	350.488861083984	0.475805073976517	0.858876645565033	0.228620126843452	74.6645584106445	23594
True	False	False	False	False	-2278.06982421875	-2589.22705078125	135.315322875977	0.723216474056244	0.918941497802734	0.560822665691376	164.557373046875	20076
True	False	False	False	False	-2276.20629882813	-2559.85986328125	164.153015136719	0.693152844905853	0.945722579956055	0.489524483680725	68.5743255615234	10149
True	False	False	False	False	-2265.41333007813	-2387.2685546875	226.264953613281	0.691882908344269	0.933127284049988	0.486921042203903	66.25	13515
True	False	False	False	False	-2257.33129882813	-2545.86767578125	140.861022949219	0.730904519557953	0.956938982009888	0.583020627498627	66.6063003540039	8459
True	False	False	False	False	-2228.04858398438	-2518.28686523438	248.447799682617	0.714430212974548	0.96656996011734	0.537754118442535	71.4151763916016	15997
True	False	False	False	False	-2223.50268554688	-2390.224609375	178.571853637695	0.684039294719696	0.956297516822815	0.471409350633621	64.8447189331055	10440
True	False	False	False	False	-2215.65209960938	-2653.3369140625	187.44499206543	0.776880919933319	0.955747842788696	0.81136953830719	75.8934936523438	12826
True	False	False	False	False	-2197.16333007813	-2650.63989257813	171.917007446289	0.815559864044189	0.955236971378326	1	71.5999984741211	11098
True	False	False	False	False	-2194.58251953125	-2594.28930664063	210.736968994141	0.717190682888031	0.957261741161346	0.544766783714294	68.7526321411133	13063
True	False	False	False	False	-2212.21166992188	-2567.47583007813	202.97297668457	0.787415683269501	0.953202903270721	1	68.9398880004883	12616
True	False	False	False	False	-2193.17993164063	-2496.11279296875	12.2005615234375	0.681430399417877	0.921230614185333	0.46645313501358	38.5454559326172	424
True	False	False	False	False	-2209.80932617188	-2414.47705078125	9.98227787017822	0.785398185253143	0.931883156299591	1	37.6666679382324	339
True	False	False	False	False	-2200.86962890625	-2361.05078125	26.6194076538086	0.761617660522461	0.943622469902039	0.703567922115326	36.375	873
True	False	False	False	False	-2189.08666992188	-2556.75415039063	183.008422851563	0.52457320690155	0.885783731937408	0.268814265727997	58.527271270752	9657
True	False	False	False	False	-2164.49487304688	-2512.48706054688	24.401123046875	0.830724716186523	0.955192744731903	1	47.1818199157715	1038
True	False	False	False	False	-2154.212890625	-2581.21020507813	154.17073059082	0.535499811172485	0.934321403503418	0.278711140155792	52.0359725952148	7233
True	False	False	False	False	-2150.80737304688	-2648.47607421875	159.716445922852	0.674418985843658	0.933966279029846	0.453590780496597	90.3958358764648	13017
True	False	False	False	False	-2148.60009765625	-2516.96215820313	228.483245849609	0.784167170524597	0.962380647659302	0.923836290836334	77.0097122192383	15864
True	False	False	False	False	-2145.92358398438	-2848.00439453125	9.98227787017822	0.661957681179047	0.937464773654938	0.432207375764847	77.6666641235352	699
True	False	False	False	False	-2122.2099609375	-2805.6513671875	165.262145996094	0.747710049152374	0.965411841869354	0.640612363815308	76.9261779785156	11462
True	False	False	False	False	-2141.03125	-2732.55224609375	240.683807373047	0.62522166967392	0.910918474197388	0.377789527177811	161.018432617188	34941
True	False	False	False	False	-2141.314453125	-2602.14624023438	240.683807373047	0.580693900585175	0.928969919681549	0.324041455984116	79.5253448486328	17257
True	False	False	False	False	-2138.72631835938	-2792.03491210938	180.790130615234	0.613136231899261	0.908153653144836	0.362093865871429	171.607360839844	27972
True	False	False	False	False	-2119.86450195313	-2755.72827148438	69.8759460449219	0.713352918624878	0.948828041553497	0.535071432590485	72.7301559448242	4582
True	False	False	False	False	-2137.61889648438	-2487.59497070313	262.866638183594	0.62350869178772	0.927818477153778	0.375507414340973	70.1434631347656	16624
True	False	False	False	False	-2132.21459960938	-2744.89697265625	73.203369140625	0.626490354537964	0.924413979053497	0.379492491483688	94.8939361572266	6263
True	False	False	False	False	-2117.57836914063	-2722.9921875	39.9291114807129	0.808348000049591	0.959012150764465	1	44.6388893127441	1607
True	False	False	False	False	-2127.43188476563	-2692.54028320313	958.298645019531	0.1730927079916	0.606287002563477	0.0621596425771713	189.105331420898	163387
True	False	False	False	False	-2109.81372070313	-2673.9677734375	19.9645557403564	0.661957681179047	0.939309358596802	0.432207375764847	98.6666641235352	1776
True	False	False	False	False	-2111.74780273438	-2618.9765625	282.831207275391	0.564315497875214	0.93465793132782	0.306713461875916	156.913726806641	40013
True	False	False	False	False	-2109.32373046875	-2877.28491210938	173.026138305664	0.550057172775269	0.934695601463318	0.292491644620895	127.596153259277	19905
True	False	False	False	False	-2085.36303710938	-2851.17138671875	231.810668945313	0.488081902265549	0.882894277572632	0.238184541463852	62.6698570251465	13098
True	False	False	False	False	-2101.52807617188	-2732.56591796875	141.970169067383	0.775036215782166	0.969263434410095	0.793944418430328	57.3125	7336
True	False	False	False	False	-2098.60571289063	-2804.86596679688	54.3479537963867	0.825362265110016	0.953352153301239	1	44.3061218261719	2171
True	False	False	False	False	-2083.02587890625	-2786.38012695313	18.8554134368896	0.809739828109741	0.949675559997559	1	80.3529434204102	1366
True	False	False	False	False	-2096.685546875	-2769.18896484375	298.359191894531	0.783161699771881	0.952526450157166	0.89868152141571	81.6282501220703	21958
True	False	False	False	False	-2095.138671875	-2543.45434570313	197.427261352539	0.663973391056061	0.939880609512329	0.435548514127731	85.1123580932617	15150
True	False	False	False	False	-2083.5791015625	-2649.142578125	144.188446044922	0.62285840511322	0.944615483283997	0.374646186828613	171.738464355469	22326
True	False	False	False	False	-2078.484375	-2584.70166015625	322.760314941406	0.64815092086792	0.939687788486481	0.410407900810242	111.810997009277	32537
True	False	False	False	False	-2076.55517578125	-2777.31689453125	25.5102653503418	0.774829864501953	0.949795067310333	0.792114913463593	56.4782600402832	1299
True	False	False	False	False	-2075.724609375	-2712.04711914063	28.8376903533936	0.487080365419388	0.902079284191132	0.237391352653503	66.8461532592773	1738
True	False	False	False	False	-2075.28295898438	-2683.6435546875	103.150199890137	0.688050091266632	0.92062783241272	0.479222506284714	174.741928100586	16251
True	False	False	False	False	-2071.03979492188	-2567.0830078125	198.536407470703	0.579837262630463	0.877958297729492	0.323106735944748	177.893859863281	31843
True	False	False	False	False	-2071.08203125	-2502.31689453125	291.704345703125	0.653538703918457	0.940268218517303	0.41869905591011	79.9467697143555	21026
True	False	False	False	False	-2065.36108398438	-2913.28930664063	129.769607543945	0.693576455116272	0.912895619869232	0.490398943424225	171.846160888672	20106
True	False	False	False	False	-2037.36352539063	-2883.64111328125	214.064392089844	0.78862863779068	0.954321265220642	1	66.5751266479492	12849
True	False	False	False	False	-2058.23779296875	-2863.41552734375	39.9291114807129	0.792017757892609	0.946688234806061	1	51.1666679382324	1842
True	False	False	False	False	-2063.44775390625	-2647.18505859375	336.070007324219	0.312822163105011	0.767581820487976	0.12631967663765	87.6996688842773	26573
True	False	False	False	False	-2065.20336914063	-2537.05395507813	39.9291114807129	0.849917888641357	0.964570224285126	1	47.2222213745117	1700
True	False	False	False	False	-2060.64916992188	-2835.2490234375	191.881561279297	0.647563099861145	0.955901563167572	0.409519106149673	71.0867080688477	12298
True	False	False	False	False	-2057.95849609375	-2784.70263671875	62.1119499206543	0.691560626029968	0.958081305027008	0.486264646053314	48.4464302062988	2713
True	False	False	False	False	-2058.7392578125	-2701.71411132813	390.41796875	0.376953601837158	0.743038415908813	0.162018239498138	190.576705932617	67083
True	False	False	False	False	-2058.615234375	-2680.24975585938	58.7845230102539	0.571352779865265	0.897883296012878	0.314021587371826	79.0566024780273	4190
True	False	False	False	False	-2047.63488769531	-2535.38891601563	267.30322265625	0.714324474334717	0.953578114509583	0.537489414215088	63.4190864562988	15284
True	False	False	False	False	-2044.42358398438	-2865.42553710938	25.5102653503418	0.815285325050354	0.956586837768555	1	43.6086959838867	1003
True	False	False	False	False	-2042.74768066406	-2825.56005859375	300.577453613281	0.664320468902588	0.952284693717957	0.436128199100494	74.081184387207	20076
True	False	False	False	False	-2037.57312011719	-2767.6298828125	316.10546875	0.744551837444305	0.955089569091797	0.62859708070755	75.2245635986328	21439
True	False	False	False	False	-2032.4921875	-2712.12231445313	114.241622924805	0.700978994369507	0.951774656772614	0.506193876266479	59.3883476257324	6117
True	False	False	False	False	-2036.23962402344	-2618.6591796875	323.869445800781	0.681913435459137	0.937943577766418	0.46736353635788	73.3458938598633	21417
True	False	False	False	False	-2031.47839355469	-2932.05346679688	295.031768798828	0.475535064935684	0.86244934797287	0.228413552045822	177.823303222656	47301
True	False	False	False	False	-2004.17565917969	-2910.6767578125	18.8554134368896	0.733056426048279	0.934281527996063	0.589630365371704	41.705883026123	709
True	False	False	False	False	-2010.95202636719	-2794.34985351563	214.064392089844	0.7498939037323	0.937125742435455	0.649327278137207	185.010360717773	35707
True	False	False	False	False	-2026.49731445313	-2669.78100585938	169.698715209961	0.625182271003723	0.951575994491577	0.377736806869507	58.2679748535156	8915
True	False	False	False	False	-2012.52465820313	-2594.2490234375	22.1828384399414	0.650446891784668	0.942926585674286	0.413908988237381	37.7000007629395	754
True	False	False	False	False	-2005.21948242188	-2701.57666015625	120.896469116211	0.714016377925873	0.951247036457062	0.536720037460327	63.7981643676758	6954
True	False	False	False	False	-2003.33288574219	-2888.72192382813	215.173538208008	0.776229381561279	0.963022649288177	0.80497819185257	70.4948425292969	13676
True	False	False	False	False	-2002.9599609375	-2836.10498046875	205.191253662109	0.813563048839569	0.9583860039711	1	71.405403137207	13210
True	False	False	False	False	-1997.7822265625	-2735.99755859375	180.790130615234	0.817964732646942	0.955546796321869	1	63.6012268066406	10367
True	False	False	False	False	-1997.7900390625	-2716.15405273438	104.259346008301	0.764275074005127	0.965986788272858	0.718218624591827	59.2446823120117	5569
True	False	False	False	False	-1995.93994140625	-2810.37939453125	205.191253662109	0.749367475509644	0.962325930595398	0.647193849086761	77.4972991943359	14337
True	False	False	False	False	-1993.43591308594	-2976.765625	58.7845230102539	0.67922979593277	0.94757354259491	0.462346076965332	138.037734985352	7316
True	False	False	False	False	-1923.20471191406	-2999.38623046875	757.5439453125	0.207788974046707	0.769350230693817	0.0766725465655327	154.99267578125	105860
True	False	False	False	False	-1952.97216796875	-2990.34301757813	65.4393768310547	0.797776877880096	0.956136703491211	1	109.796607971191	6478
True	False	False	False	False	-1979.9814453125	-2948.04541015625	161.934722900391	0.786957621574402	0.951995670795441	1	90.2260284423828	13173
True	False	False	False	False	-1979.45092773438	-2783.10009765625	202.97297668457	0.754353761672974	0.970266759395599	0.668315708637238	74.606559753418	13653
True	False	False	False	False	-1970.92541503906	-2857.21948242188	246.229507446289	0.76763504743576	0.9548619389534	0.738543272018433	81.3198165893555	18053
True	False	False	False	False	-1970.72888183594	-2975.7880859375	178.571853637695	0.740105509757996	0.932793915271759	0.612717866897583	182.093170166016	29317
True	False	False	False	False	-1948.42956542969	-2965.58081054688	222.937530517578	0.740980327129364	0.940284371376038	0.615754246711731	199.756225585938	40151
True	False	False	False	False	-1964.75915527344	-2909.39624023438	262.866638183594	0.75932765007019	0.964897334575653	0.691772222518921	81.261604309082	19259
True	False	False	False	False	-1956.68835449219	-2883.638671875	109.805053710938	0.795083343982697	0.951386511325836	1	191.252517700195	18934
True	False	False	False	False	-1952.70178222656	-2748.173828125	229.592376708984	0.622797131538391	0.956965088844299	0.374565213918686	100.425117492676	20788
True	False	False	False	False	-1942.53161621094	-2686.60278320313	26.6194076538086	0.718682765960693	0.945234656333923	0.54864364862442	57.4166679382324	1378
True	False	False	False	False	-1938.42431640625	-2896.60034179688	369.344268798828	0.50902134180069	0.845248520374298	0.255330085754395	153.069076538086	50972
True	False	False	False	False	-1931.61437988281	-2704.3974609375	327.196868896484	0.573105454444885	0.898595929145813	0.315873175859451	87.2610168457031	25742
True	False	False	False	False	-1923.42456054688	-2858.103515625	393.745391845703	0.584600687026978	0.916892826557159	0.328346192836761	175.819717407227	62416
True	False	False	False	False	-1907.30737304688	-2833.474609375	267.30322265625	0.343910276889801	0.760074853897095	0.14302271604538	143.958511352539	34694
True	False	False	False	False	-1922.890625	-2793.99145507813	340.506591796875	0.664696455001831	0.934579372406006	0.436757653951645	85.7719879150391	26332
True	False	False	False	False	-1992.07995605469	-2673.47705078125	295.031768798828	0.724145829677582	0.959223330020905	0.563397824764252	71.0488739013672	18899
True	False	False	False	False	-1928.76098632813	-2663.66137695313	310.559753417969	0.643570005893707	0.931012451648712	0.403559476137161	86.4142837524414	24196
True	False	False	False	False	-1965.14379882813	-2580.42211914063	292.8134765625	0.711495935916901	0.953887224197388	0.530515313148499	85.2537841796875	22507
True	False	False	False	False	-1954.38671875	-2114.16772460938	103.150199890137	0.803309321403503	0.948976397514343	1	175.66667175293	16337
True	False	False	False	False	-1916.53857421875	-2595.66870117188	21.0736961364746	0.765837788581848	0.945084035396576	0.727394282817841	48.1578941345215	915
True	False	False	False	False	-2975.39575195313	-1888.63586425781	17.7462711334229	0.442600399255753	0.881010949611664	0.20434482395649	105.5625	1689
True	False	False	False	False	-2995.63012695313	-1851.94018554688	12.2005615234375	0.523949325084686	0.930929720401764	0.268260091543198	106.545455932617	1172
True	False	False	False	False	-3017.44799804688	-1811.66528320313	16.6371288299561	0.518264055252075	0.925207853317261	0.263261914253235	107.466667175293	1612
True	False	False	False	False	-3027.71923828125	-1763.65881347656	143.079315185547	0.656316459178925	0.951650977134705	0.423078894615173	118.465118408203	15282
True	False	False	False	False	-3056.0986328125	-1702.50109863281	168.589569091797	0.807776212692261	0.949826419353485	1	148.164474487305	22521
True	False	False	False	False	-3089.34375	-1662.97509765625	38.8199691772461	0.565047860145569	0.939833760261536	0.307464748620987	112.02857208252	3921
True	False	False	False	False	-3096.0947265625	-1615.49658203125	212.955261230469	0.469343841075897	0.877909421920776	0.223720461130142	145.453125	27927
True	False	False	False	False	-3117.63208007813	-1568.93139648438	128.660461425781	0.789452075958252	0.956785082817078	1	151.353454589844	17557
True	False	False	False	False	-3145.6728515625	-1531.5390625	22.1828384399414	0.336882561445236	0.817159950733185	0.139153078198433	117.099998474121	2342
True	False	False	False	False	-3149.03198242188	-1485.18615722656	181.899276733398	0.594654619693756	0.898601651191711	0.339754730463028	139.134140014648	22818
True	False	False	False	False	-3173.42065429688	-1432.48547363281	114.241622924805	0.728809475898743	0.954439222812653	0.576760947704315	135.592239379883	13966
True	False	False	False	False	-3212.66015625	-1348.77185058594	46.5839614868164	0.362784862518311	0.918305635452271	0.153705403208733	117.166664123535	4921
True	False	False	False	False	-3216.60205078125	-1297.83642578125	95.3862075805664	0.790671706199646	0.960419714450836	1	136.79069519043	11764
True	False	False	False	False	-3240.24658203125	-1263.17395019531	19.9645557403564	0.661957681179047	0.955780923366547	0.432207375764847	119.888885498047	2158
True	False	False	False	False	-3251.0830078125	-1223.28063964844	74.3125076293945	0.381621778011322	0.931761980056763	0.164815232157707	116.895523071289	7832
True	False	False	False	False	-3250.1171875	-1177.603515625	125.333038330078	0.82226824760437	0.965676367282867	1	134.079650878906	15151
True	False	False	False	False	-3264.22045898438	-1134.87622070313	87.6222152709961	0.75999253988266	0.963002026081085	0.695125102996826	142.215194702148	11235
True	False	False	False	False	-3287.595703125	-1085.28771972656	72.0942230224609	0.332601815462112	0.953093588352203	0.136823549866676	115.107688903809	7482
True	False	False	False	False	-3284.61474609375	-1059.37719726563	106.477630615234	0.739683151245117	0.957787871360779	0.611266613006592	136.72917175293	13126
True	False	False	False	False	-3306.1982421875	-947.89404296875	130.878753662109	0.781607866287231	0.950975477695465	0.870086967945099	144.033905029297	16996
True	False	False	False	False	-3333.6796875	-864.580810546875	21.0736961364746	0.58267867565155	0.944578170776367	0.326219737529755	112.789474487305	2143
True	False	False	False	False	-3332.87573242188	-803.775573730469	93.1679229736328	0.647222757339478	0.922842264175415	0.40900582075119	140.309524536133	11786
True	False	False	False	False	-3350.88549804688	-750.675964355469	14.4188451766968	0.523994266986847	0.941512584686279	0.268299996852875	109.307693481445	1421
True	False	False	False	False	-3345.44287109375	-683.1103515625	382.653961181641	0.466269493103027	0.911227166652679	0.221420258283615	134.052169799805	46248
True	False	False	False	False	-3364.75170898438	-634.904907226563	9.98227787017822	0.628524124622345	0.939064502716064	0.382245600223541	104.222221374512	938
True	False	False	False	False	-3358.93579101563	-543.159362792969	153.061584472656	0.733375728130341	0.952957212924957	0.590627431869507	116.536231994629	16082
True	False	False	False	False	-3375.61743164063	-478.359954833984	196.318130493164	0.169577419757843	0.929069042205811	0.0607338808476925	98.2655334472656	17393
True	False	False	False	False	-3367.7421875	-427.978393554688	237.356369018555	0.698646068572998	0.962112009525299	0.501107633113861	148.700927734375	31822
True	False	False	False	False	-3365.654296875	-400.28857421875	134.206176757813	0.751862764358521	0.958126187324524	0.657500267028809	139.363632202148	16863
True	False	False	False	False	-3366.45043945313	-369.700622558594	265.084930419922	0.534350514411926	0.959626615047455	0.27765280008316	143.066940307617	34193
True	False	False	False	False	-3366.26025390625	-338.205322265625	165.262145996094	0.676039397716522	0.953639924526215	0.456506609916687	144.087249755859	21469
True	False	False	False	False	-3364.49072265625	-310.449188232422	140.861022949219	0.715956509113312	0.93533718585968	0.541606366634369	125.61417388916	15953
True	False	False	False	False	-3363.99755859375	-267.643676757813	130.878753662109	0.706935942173004	0.951428830623627	0.519674301147461	128.720336914063	15189
True	False	False	False	False	-3363.27490234375	-242.693786621094	14.4188451766968	0.68755978345871	0.937094211578369	0.478254348039627	91.6923065185547	1192
True	False	False	False	False	-3360.84399414063	-225.449508666992	137.533599853516	0.675143480300903	0.936452269554138	0.454890340566635	141.274200439453	17518
True	False	False	False	False	-3361.34912109375	-186.009048461914	157.498153686523	0.702909708023071	0.958871126174927	0.510483264923096	132.626754760742	18833
True	False	False	False	False	-3360.36499023438	-138.407592773438	24.401123046875	0.733487904071808	0.950055003166199	0.590978562831879	90.6818161010742	1995
True	False	False	False	False	-3360.10473632813	-518.756774902344	57.6753807067871	0.692064881324768	0.944521903991699	0.487292498350143	89.2307662963867	4640
True	False	False	False	False	-3358.1376953125	-286.361267089844	196.318130493164	0.67950177192688	0.951388239860535	0.462850153446198	121.231636047363	21458
True	False	False	False	False	-3357.2470703125	-89.0478515625	62.1119499206543	0.757211983203888	0.963199138641357	0.681462585926056	88.9642868041992	4982
True	False	False	False	False	-3357.99853515625	38.6979598999023	33.2742576599121	0.334797114133835	0.877792775630951	0.138015642762184	101.033332824707	3031
True	False	False	False	False	-3357.0693359375	-111.540557861328	94.2770690917969	0.712164640426636	0.913829982280731	0.532146096229553	144.976470947266	12323
True	False	False	False	False	-3356.99829101563	-571.062438964844	37.7108268737793	0.679740428924561	0.946664214134216	0.46329328417778	98.7352905273438	3357
True	False	False	False	False	-3356.2158203125	-156.763793945313	261.757507324219	0.750298619270325	0.951506733894348	0.650981783866882	124.648307800293	29417
True	False	False	False	False	-3355.46166992188	-63.0651702880859	154.17073059082	0.663373112678528	0.969745218753815	0.434549003839493	125.575538635254	17455
True	False	False	False	False	-3353.0234375	-652.579956054688	78.7490768432617	0.803937435150146	0.957183837890625	1	115.690139770508	8214
True	False	False	False	False	-3350.60693359375	-613.620788574219	216.282684326172	0.553668439388275	0.912978947162628	0.296022802591324	119.374359130859	23278
True	False	False	False	False	-3352.61401367188	-588.684020996094	208.518692016602	0.637617588043213	0.943268358707428	0.394919753074646	128.095748901367	24082
True	False	False	False	False	-3346.73413085938	-337.516967773438	209.627822875977	0.617028534412384	0.948271155357361	0.367048114538193	95.5343933105469	18056
True	False	False	False	False	-3350.310546875	-22.1145153045654	53.2388153076172	0.67471969127655	0.927570283412933	0.454129457473755	88.5625	4251
True	False	False	False	False	-3347.02661132813	9.91707992553711	173.026138305664	0.701317846775055	0.945135354995728	0.506941378116608	142.384613037109	22212
True	False	False	False	False	-3346.21313476563	-258.326934814453	166.371292114258	0.735410094261169	0.956790804862976	0.597082853317261	116.126663208008	17419
True	False	False	False	False	-3344.16674804688	-726.066101074219	188.554138183594	0.44724252820015	0.915839195251465	0.207608789205551	135.941177368164	23110
True	False	False	False	False	-3341.09130859375	-450.480865478516	240.683807373047	0.605424761772156	0.929858982563019	0.352543652057648	97.7050704956055	21202
True	False	False	False	False	-3343.55249023438	44.2688446044922	53.2388153076172	0.67471969127655	0.945093810558319	0.454129457473755	78.2708358764648	3757
True	False	False	False	False	-3343.07421875	-242.226486206055	153.061584472656	0.716020882129669	0.922123074531555	0.541770160198212	151.855072021484	20956
True	False	False	False	False	-3337.24365234375	-774.387145996094	205.191253662109	0.480516195297241	0.96886533498764	0.232250079512596	137.497299194336	25437
True	False	False	False	False	-3323.1474609375	-756.389709472656	168.589569091797	0.705263912677765	0.920699119567871	0.515815854072571	100.894737243652	15336
True	False	False	False	False	-3329.86694335938	-597.065673828125	106.477630615234	0.829222500324249	0.96260392665863	1	83.3854141235352	8005
True	False	False	False	False	-3332.97216796875	-385.468017578125	252.884368896484	0.730492413043976	0.94586718082428	0.581776022911072	85.0482482910156	19391
True	False	False	False	False	-3334.47778320313	-115.900459289551	155.279876708984	0.751485168933868	0.955327868461609	0.655908226966858	96.1357116699219	13459
True	False	False	False	False	-3331.42993164063	-552.681823730469	247.338653564453	0.611444175243378	0.924939274787903	0.359968781471252	92.286994934082	20580
True	False	False	False	False	-3327.63818359375	-207.590637207031	212.955261230469	0.63381439447403	0.948446333408356	0.389544636011124	96.8697891235352	18599
True	False	False	False	False	-3329.83276367188	-19.9199905395508	206.300399780273	0.693814873695374	0.953804969787598	0.490892469882965	86.1612930297852	16026
True	False	False	False	False	-3327.0654296875	-83.6309204101563	82.0765075683594	0.721547484397888	0.956027030944824	0.556266784667969	86.1081085205078	6372
True	False	False	False	False	-3326.46142578125	-689.697875976563	131.987884521484	0.605439186096191	0.953445434570313	0.352561175823212	86.9159698486328	10343
True	False	False	False	False	-3324.69091796875	-65.3800964355469	117.569046020508	0.59757000207901	0.950212419033051	0.343156367540359	82.6792449951172	8764
True	False	False	False	False	-3321.55639648438	-846.507690429688	198.536407470703	0.437565356492996	0.862944304943085	0.200849130749702	124.608940124512	22305
True	False	False	False	False	-3321.46728515625	-930.997741699219	14.4188451766968	0.422790467739105	0.916271984577179	0.190848231315613	114.307693481445	1486
True	False	False	False	False	-3311.8427734375	-913.311889648438	25.5102653503418	0.650975465774536	0.943764388561249	0.414721727371216	99.6521759033203	2292
True	False	False	False	False	-3321.44653320313	-822	169.698715209961	0.700633823871613	0.957535147666931	0.505434811115265	116.836601257324	17876
True	False	False	False	False	-3321.18872070313	-712.263122558594	113.132476806641	0.785913348197937	0.946478605270386	1	87.3725509643555	8912
True	False	False	False	False	-3317.79370117188	-172.8720703125	13.3097038269043	0.769369602203369	0.941614151000977	0.75	61.6666679382324	740
True	False	False	False	False	-3316.76953125	-111.367164611816	93.1679229736328	0.797351360321045	0.947148978710175	1	147.654754638672	12403
True	False	False	False	False	-3316.55322265625	-890.734191894531	139.751892089844	0.857508301734924	0.965338468551636	1	143.650787353516	18100
True	False	False	False	False	-3314.12426757813	-871.355895996094	157.498153686523	0.736775100231171	0.941673934459686	0.601518452167511	127.880279541016	18159
True	False	False	False	False	-3305.87182617188	-646.653198242188	232.919815063477	0.63379293680191	0.934152960777283	0.389514625072479	91.1904754638672	19150
True	False	False	False	False	-3315.26806640625	-302.100128173828	149.734161376953	0.735035240650177	0.967140853404999	0.595879673957825	86.2962951660156	11650
True	False	False	False	False	-3309.88500976563	-188.935104370117	108.695907592773	0.777484655380249	0.962576270103455	0.817557096481323	83.4591827392578	8179
True	False	False	False	False	-3304.68237304688	-723.863464355469	147.515884399414	0.619496405124664	0.960046827793121	0.37023788690567	82.0451126098633	10912
True	False	False	False	False	-3304.59985351563	-440.565582275391	263.975769042969	0.725999653339386	0.969678461551666	0.568619608879089	90.9916000366211	21656
True	False	False	False	False	-3304.02514648438	-135.820739746094	180.790130615234	0.732787251472473	0.959117710590363	0.588793098926544	82.7055206298828	13481
True	False	False	False	False	-3303.3603515625	-264.925109863281	222.937530517578	0.734859645366669	0.958384454250336	0.595318257808685	94.1144256591797	18917
True	False	False	False	False	-3302.33837890625	-1022.72631835938	161.934722900391	0.193572282791138	0.921914398670197	0.0706267952919006	114.253425598145	16681
True	False	False	False	False	-3271.07690429688	-1032.806640625	167.480438232422	0.791255295276642	0.95017796754837	1	117.84105682373	17794
True	False	False	False	False	-3300.802734375	-981.630432128906	179.680999755859	0.667788565158844	0.958568394184113	0.441993087530136	146.654327392578	23758
True	False	False	False	False	-3302.166015625	-928.346740722656	140.861022949219	0.810112833976746	0.964433610439301	1	108.748031616211	13811
True	False	False	False	False	-3295.2490234375	-752.496643066406	167.480438232422	0.723474025726318	0.951849699020386	0.561533451080322	93.10595703125	14059
True	False	False	False	False	-3299.6064453125	-618.298522949219	54.3479537963867	0.791067004203796	0.965245127677917	1	68.6938781738281	3366
True	False	False	False	False	-3301.59033203125	-351.78564453125	165.262145996094	0.720704555511475	0.958831310272217	0.553998529911041	73.5100708007813	10953
True	False	False	False	False	-3299.69580078125	-207.457550048828	118.678184509277	0.824438512325287	0.95934933423996	1	82.5700912475586	8835
True	False	False	False	False	-3298.31713867188	16.7053337097168	394.854522705078	0.537214994430542	0.876747667789459	0.280298411846161	99.2134857177734	35320
True	False	False	False	False	-3298.28637695313	57.6276168823242	186.335845947266	0.769323408603668	0.950462818145752	0.749684989452362	159.25	26754
True	False	False	False	False	-3296.68237304688	-499.188842773438	371.562561035156	0.524394631385803	0.910496413707733	0.26865553855896	92.2447738647461	30902
True	False	False	False	False	-3295.3447265625	-100.57389831543	171.917007446289	0.672966301441193	0.960309088230133	0.45100474357605	87.9225769042969	13628
True	False	False	False	False	-3295.12890625	-626.889343261719	24.401123046875	0.698149502277374	0.93280303478241	0.500038266181946	67	1474
True	False	False	False	False	-3289.2080078125	-20.7237014770508	161.934722900391	0.650378227233887	0.918290495872498	0.41380363702774	73.4452056884766	10723
True	False	False	False	False	-3289.02685546875	-998.178100585938	65.4393768310547	0.816044509410858	0.952678680419922	1	117	6903
True	False	False	False	False	-3274.01245117188	-969.211608886719	181.899276733398	0.718508303165436	0.964149355888367	0.548187077045441	88.0609741210938	14442
True	False	False	False	False	-3284.4072265625	-887.111206054688	185.226699829102	0.705837190151215	0.961516439914703	0.517131924629211	93.8023986816406	15665
True	False	False	False	False	-3278.31640625	-816.614868164063	150.843307495117	0.748016774654388	0.945684731006622	0.64181524515152	84.3235321044922	11468
True	False	False	False	False	-3279.47412109375	-792.332763671875	216.282684326172	0.685262203216553	0.935113549232483	0.473766267299652	88.5128173828125	17260
True	False	False	False	False	-3272.01049804688	-716.34521484375	190.772415161133	0.682282447814941	0.969248116016388	0.46806126832962	83.6627883911133	14390
True	False	False	False	False	-3275.83642578125	-549.274780273438	307.232330322266	0.356815278530121	0.808395981788635	0.15027979016304	96.093864440918	26618
True	False	False	False	False	-3278.19580078125	-216.430068969727	217.391815185547	0.64491605758667	0.957458972930908	0.405553311109543	82.0255126953125	16077
True	False	False	False	False	-3275.48461914063	-369.849731445313	232.919815063477	0.761447966098785	0.946646928787231	0.702669262886047	82.4000015258789	17304
True	False	False	False	False	-3275.05908203125	-119.423629760742	204.082122802734	0.67501974105835	0.957420408725739	0.454667925834656	81.614128112793	15017
True	False	False	False	False	-3273.95288085938	-80.9825668334961	160.825576782227	0.805676817893982	0.948059618473053	1	90.4896545410156	13121
True	False	False	False	False	-3273.208984375	-615.969787597656	272.848907470703	0.72374039888382	0.958009660243988	0.562271058559418	87.2601623535156	21466
True	False	False	False	False	-3272.34423828125	-465.283081054688	191.881561279297	0.836791217327118	0.966042220592499	1	78.8497085571289	13641
True	False	False	False	False	-3269.7294921875	20.8932151794434	167.480438232422	0.547517359256744	0.929725646972656	0.290035724639893	74.6953659057617	11279
True	False	False	False	False	-3268.13012695313	-418.859252929688	245.120376586914	0.70261013507843	0.949500679969788	0.509812891483307	93.466064453125	20656
True	False	False	False	False	-3267.76171875	-184.944030761719	198.536407470703	0.794372320175171	0.960566341876984	1	92.7374267578125	16600
True	False	False	False	False	-3265.40307617188	-1073.24768066406	231.810668945313	0.75161349773407	0.954641997814178	0.656447947025299	101.971290588379	21312
True	False	False	False	False	-3263.46606445313	-894.674255371094	214.064392089844	0.642156362533569	0.925278842449188	0.401481777429581	123.93782043457	23920
True	False	False	False	False	-3265.28125	-313.35693359375	268.412353515625	0.769374012947083	0.957352757453918	0.750029921531677	89.3925628662109	21633
True	False	False	False	False	-3263.90625	-28.2653579711914	125.333038330078	0.621513962745667	0.928353250026703	0.372874468564987	68.8230056762695	7777
True	False	False	False	False	-3262.33618164063	39.7812728881836	180.790130615234	0.732787251472473	0.939376294612885	0.588793098926544	79.9938659667969	13039
True	False	False	False	False	-3261.953125	-1116.25	224.046676635742	0.753497838973999	0.963846802711487	0.66453617811203	117.064353942871	23647
True	False	False	False	False	-3258.81176757813	-162.366516113281	217.391815185547	0.746100842952728	0.951709449291229	0.634407699108124	145.846939086914	28586
True	False	False	False	False	-3258.26513671875	-1157.17895507813	157.498153686523	0.630172431468964	0.951233983039856	0.384498208761215	147.492950439453	20944
True	False	False	False	False	-3254.2216796875	-1035.28186035156	32.1651153564453	0.820795118808746	0.95398223400116	1	83.9655151367188	2435
True	False	False	False	False	-3256.35107421875	-571.953796386719	258.430084228516	0.49368143081665	0.899320900440216	0.242663085460663	84.1630935668945	19610
True	False	False	False	False	-3257.87963867188	-347.352142333984	167.480438232422	0.83051860332489	0.967520534992218	1	84.9139099121094	12822
True	False	False	False	False	-3254.94580078125	-770.01123046875	238.465515136719	0.610454916954041	0.934854567050934	0.358734130859375	81.6558151245117	17556
True	False	False	False	False	-3251.08618164063	-666.071533203125	214.064392089844	0.795575261116028	0.95809531211853	1	97.4818649291992	18814
True	False	False	False	False	-3254.38330078125	-290.981597900391	194.099838256836	0.752993166446686	0.944751560688019	0.662339091300964	103.274284362793	18073
True	False	False	False	False	-3247.4921875	-1199.71936035156	109.805053710938	0.741141617298126	0.945632815361023	0.616318583488464	143.909088134766	14247
True	False	False	False	False	-3238.35083007813	-1156.84313964844	137.533599853516	0.790976285934448	0.952722728252411	1	103.959678649902	12891
True	False	False	False	False	-3246.203125	-911.988830566406	90.9496383666992	0.763890326023102	0.966020286083221	0.716026604175568	67.365852355957	5524
True	False	False	False	False	-3241.57348632813	-686.405700683594	219.610107421875	0.809059381484985	0.955951333045959	1	89.0656585693359	17635
True	False	False	False	False	-3245.31518554688	-240.619476318359	216.282684326172	0.73606413602829	0.959900319576263	0.599197506904602	76.8410263061523	14984
True	False	False	False	False	-3244.21533203125	-483.818572998047	176.353576660156	0.779534697532654	0.950046956539154	0.840936243534088	80.5157241821289	12802
True	False	False	False	False	-3239.470703125	-838.112976074219	219.610107421875	0.760120630264282	0.952033936977386	0.695777595043182	87.5555572509766	17336
True	False	False	False	False	-3239.19921875	-210.527603149414	177.462707519531	0.710053443908691	0.950104236602783	0.527033805847168	72.6999969482422	11632
True	False	False	False	False	-3238.61694335938	-1060.93090820313	147.515884399414	0.6229008436203	0.954059064388275	0.374702334403992	82.3834609985352	10957
True	False	False	False	False	-3236.02807617188	-719.639892578125	131.987884521484	0.759082078933716	0.949881255626678	0.690548181533813	72.8319320678711	8667
True	False	False	False	False	-3236.64013671875	-78.9632797241211	122.005615234375	0.748618364334106	0.963870942592621	0.64419424533844	85.5999984741211	9416
True	False	False	False	False	-3233.625	49.000560760498	149.734161376953	0.677455425262451	0.943318843841553	0.45908197760582	73.4518508911133	9916
True	False	False	False	False	-3233.39697265625	-1246.34228515625	104.259346008301	0.745750606060028	0.928700804710388	0.63308048248291	147.11701965332	13829
True	False	False	False	False	-3228.65307617188	-1185.95556640625	154.17073059082	0.761312186717987	0.964410305023193	0.701953113079071	102.151077270508	14199
True	False	False	False	False	-3231.69506835938	-994.813842773438	241.792938232422	0.797011971473694	0.9446702003479	1	99.4587173461914	21682
True	False	False	False	False	-3233.31396484375	-106.663764953613	268.412353515625	0.836791396141052	0.965191781520844	1	85.888427734375	20785
True	False	False	False	False	-3229.19458007813	-304.373504638672	164.153015136719	0.757308721542358	0.956384003162384	0.681922793388367	79.8581085205078	11819
True	False	False	False	False	-3228.828125	-1102.88952636719	178.571853637695	0.692753672599792	0.944751560688019	0.488703340291977	94.1677017211914	15161
True	False	False	False	False	-3226.41357421875	-608.954467773438	285.049468994141	0.823405921459198	0.96204936504364	1	96.533073425293	24809
True	False	False	False	False	-3227.05322265625	-155.321472167969	180.790130615234	0.723366975784302	0.951780140399933	0.561237752437592	84.0797576904297	13705
True	False	False	False	False	-3228.42919921875	-57.5783233642578	201.863830566406	0.459802687168121	0.90129554271698	0.216645553708076	75.8296737670898	13801
True	False	False	False	False	-3225.48364257813	-450.428436279297	207.409545898438	0.617308795452118	0.922594606876373	0.36740842461586	76.7860946655273	14359
True	False	False	False	False	-3225.423828125	-1275.48193359375	99.8227767944336	0.714016556739807	0.951756834983826	0.536720454692841	145.122222900391	13061
True	False	False	False	False	-3213.20581054688	-1237.48449707031	194.099838256836	0.679955661296844	0.955071032047272	0.46369343996048	92.4971466064453	16187
True	False	False	False	False	-3218.76293945313	-1067.38024902344	22.1828384399414	0.806145071983337	0.945084035396576	1	66.1999969482422	1324
True	False	False	False	False	-3218.06030273438	-740.091857910156	160.825576782227	0.547329723834991	0.913940906524658	0.28985521197319	74.0068969726563	10731
True	False	False	False	False	-3224.63159179688	-332.8095703125	191.881561279297	0.784931659698486	0.941989600658417	0.952417612075806	98.7572250366211	17085
True	False	False	False	False	-3223.28051757813	-402.521026611328	241.792938232422	0.664991319179535	0.962969601154327	0.437252342700958	77.3899078369141	16871
True	False	False	False	False	-3219.9140625	-26.3515701293945	225.155807495117	0.635535001754761	0.934747219085693	0.391962796449661	79.9950714111328	16239
True	False	False	False	False	-3220.65112304688	13.2750873565674	222.937530517578	0.600229501724243	0.888993203639984	0.346297830343246	91.5522384643555	18402
True	False	False	False	False	-3215.97436523438	-896.346130371094	104.259346008301	0.650069355964661	0.923330128192902	0.413330078125	68.8829803466797	6475
True	False	False	False	False	-3214.56713867188	-219.870803833008	164.153015136719	0.702428579330444	0.944135069847107	0.5094074010849	76.9864883422852	11394
True	False	False	False	False	-3213.6181640625	-1123.1376953125	66.5485153198242	0.811298549175262	0.956136703491211	1	102.183334350586	6131
True	False	False	False	False	-3212.70629882813	-808.825622558594	238.465515136719	0.691057801246643	0.947332441806793	0.485243767499924	81.9209289550781	17613
True	False	False	False	False	-3210.37841796875	-141.110595703125	37.7108268737793	0.712653756141663	0.947963654994965	0.533345997333527	57.8529396057129	1967
True	False	False	False	False	-3209.24633789063	-1323.56750488281	122.005615234375	0.440130054950714	0.912583351135254	0.20262399315834	112.427268981934	12367
True	False	False	False	False	-3194.890625	-1287.8720703125	117.569046020508	0.59757000207901	0.909917831420898	0.343156367540359	86.2830200195313	9146
True	False	False	False	False	-3204.59619140625	-688.670532226563	105.36848449707	0.731978118419647	0.952383756637573	0.586294770240784	69.0526351928711	6560
True	False	False	False	False	-3208.36157226563	-485.579040527344	181.899276733398	0.676032900810242	0.948681235313416	0.456494778394699	83.4085388183594	13679
True	False	False	False	False	-3207.7734375	-649.69580078125	280.612915039063	0.828652024269104	0.963068604469299	1	84.7114639282227	21432
True	False	False	False	False	-3203.73681640625	-526.460876464844	199.645553588867	0.757985770702362	0.959278523921967	0.685172200202942	83.7222213745117	15070
True	False	False	False	False	-3203.93774414063	-379.4091796875	167.480438232422	0.586704552173615	0.953962206840515	0.330693513154984	73.6092681884766	11115
True	False	False	False	False	-3199.083984375	-92.0344619750977	105.36848449707	0.749891936779022	0.966486155986786	0.649319112300873	66.726318359375	6339
True	False	False	False	False	-3197.96899414063	-57.2461471557617	88.7313537597656	0.795180141925812	0.953829169273376	1	85.4250030517578	6834
True	False	False	False	False	-3197.46166992188	-1063.97668457031	296.140899658203	0.763660192489624	0.954561829566956	0.714727640151978	89.7565536499023	23965
True	False	False	False	False	-3197.14599609375	-936.980407714844	295.031768798828	0.683323383331299	0.953289031982422	0.470039635896683	91.7105255126953	24395
True	False	False	False	False	-3196.66625976563	-281.202484130859	130.878753662109	0.744540572166443	0.958389520645142	0.628555476665497	77.6101684570313	9158
True	False	False	False	False	-3194.85888671875	-253.382568359375	209.627822875977	0.699147701263428	0.95489364862442	0.502192556858063	84.6560821533203	16000
True	False	False	False	False	-3196.57861328125	-169.698593139648	109.805053710938	0.673756539821625	0.950307130813599	0.452408254146576	68.7878799438477	6810
True	False	False	False	False	-3194.79150390625	-1400.45336914063	129.769607543945	0.139754995703697	0.904892265796661	0.048946812748909	117.846153259277	13788
True	False	False	False	False	-3193.69848632813	-1364.37866210938	127.551322937012	0.602611660957336	0.919393062591553	0.349143445491791	115.93913269043	13333
True	False	False	False	False	-3175.19091796875	-1294.41235351563	237.356369018555	0.831488609313965	0.954997837543488	1	153.154205322266	32775
True	False	False	False	False	-3187.16625976563	-1199.61010742188	241.792938232422	0.554561972618103	0.928089797496796	0.296903759241104	87.9587173461914	19175
True	False	False	False	False	-3194.69409179688	-1118.71044921875	523.515014648438	0.5142422914505	0.864173233509064	0.259781658649445	150.879241943359	71215
True	False	False	False	False	-3186.26123046875	-1017.43731689453	185.226699829102	0.747923493385315	0.953940212726593	0.641448616981506	83.6347274780273	13967
True	False	False	False	False	-3189.91650390625	-772.051330566406	104.259346008301	0.549018263816833	0.946837484836578	0.291484296321869	72.7446823120117	6838
True	False	False	False	False	-3188.46850585938	38.2254104614258	153.061584472656	0.777968525886536	0.95744389295578	0.822720050811768	91.239128112793	12591
True	False	False	False	False	-3188.42333984375	-117.352424621582	98.7136306762695	0.714771866798401	0.945943653583527	0.538611173629761	65.6067428588867	5839
True	False	False	False	False	-3188.3583984375	-967.263854980469	194.099838256836	0.562488913536072	0.926692843437195	0.30484876036644	83.8114318847656	14667
True	False	False	False	False	-3186.9189453125	-872.696044921875	165.262145996094	0.791833221912384	0.955550789833069	1	81.2281875610352	12103
True	False	False	False	False	-3185.541015625	-695.096862792969	124.223899841309	0.706682562828064	0.952979803085327	0.519085705280304	74.4732131958008	8341
True	False	False	False	False	-3186.13500976563	-403.202178955078	146.40673828125	0.779091417789459	0.967720925807953	0.835518538951874	75.4469680786133	9959
True	False	False	False	False	-3187.49145507813	-304.943023681641	165.262145996094	0.747710049152374	0.943377673625946	0.640612363815308	77.8120803833008	11594
True	False	False	False	False	-3186.52807617188	-137.838714599609	184.117568969727	0.650525689125061	0.948387980461121	0.414030015468597	77.8072280883789	12916
True	False	False	False	False	-3185.359375	-203.154510498047	232.919815063477	0.431713849306107	0.859214127063751	0.196843340992928	82.5809555053711	17342
True	False	False	False	False	-3183.85571289063	-16.5998935699463	190.772415161133	0.740084707736969	0.954853117465973	0.612646222114563	94.2674407958984	16214
True	False	False	False	False	-3184.20556640625	11.0365753173828	175.244430541992	0.73998749256134	0.958272337913513	0.61231142282486	78.2278518676758	12360
True	False	False	False	False	-3183.65966796875	-365.765991210938	156.389007568359	0.707564532756805	0.95680695772171	0.52114063501358	75.4680862426758	10641
True	False	False	False	False	-3183.29956054688	-481.495422363281	175.244430541992	0.632186830043793	0.942828953266144	0.387277454137802	71.582275390625	11310
True	False	False	False	False	-3183.08764648438	-842.0458984375	186.335845947266	0.823659300804138	0.966327965259552	1	82.9226226806641	13931
True	False	False	False	False	-3182.80419921875	-757.49951171875	88.7313537597656	0.759382247924805	0.94651198387146	0.692045390605927	75.9749984741211	6078
True	False	False	False	False	-3178.17749023438	-638.287414550781	236.24723815918	0.787928342819214	0.959669530391693	1	89.9295806884766	19155
True	False	False	False	False	-3178.76586914063	-556.973388671875	200.754699707031	0.739594697952271	0.943340182304382	0.610963881015778	101.712707519531	18410
True	False	False	False	False	-3181.50146484375	58.3209381103516	159.716445922852	0.754574596881866	0.95950448513031	0.669301986694336	74.7222213745117	10760
True	False	False	False	False	-3181.37744140625	-54.993034362793	102.041061401367	0.794671595096588	0.952967822551727	1	86.4565200805664	7954
True	False	False	False	False	-3178.33813476563	-589.435424804688	181.899276733398	0.73448771238327	0.955623805522919	0.594133496284485	86.6646347045898	14213
True	False	False	False	False	-3176.18627929688	-732.877380371094	157.498153686523	0.762220680713654	0.957934498786926	0.706796109676361	72.8169021606445	10340
True	False	False	False	False	-3176	-338.834045410156	184.117568969727	0.795342266559601	0.950108349323273	1	86.4518051147461	14351
True	False	False	False	False	-3175.0234375	-1266.06127929688	131.987884521484	0.70543247461319	0.921771168708801	0.516202032566071	86.5546188354492	10300
True	False	False	False	False	-3174.86987304688	-1342.62829589844	134.206176757813	0.699378907680511	0.894247233867645	0.502694189548492	150.603302001953	18223
True	False	False	False	False	-3174.66088867188	-1157.28210449219	267.30322265625	0.55392986536026	0.930159628391266	0.296280294656754	91.2240676879883	21985
True	False	False	False	False	-3173.84497070313	-432.766784667969	206.300399780273	0.65363472700119	0.960184693336487	0.418849259614944	85.9731216430664	15991
True	False	False	False	False	-3172.82006835938	-1461.09216308594	67.6576614379883	0.260130733251572	0.892948746681213	0.100233115255833	117.311477661133	7156
True	False	False	False	False	-3144.22607421875	-1454.46997070313	138.64274597168	0.694548964500427	0.955098927021027	0.492418080568314	96.5839996337891	12073
True	False	False	False	False	-3162.14404296875	-1383.75476074219	191.881561279297	0.603046774864197	0.952192962169647	0.349666595458984	90.0404586791992	15577
True	False	False	False	False	-3172.16333007813	-801.416809082031	196.318130493164	0.761598765850067	0.956019997596741	0.703467845916748	82.101692199707	14532
True	False	False	False	False	-3172.6142578125	-453.765106201172	195.208984375	0.527206480503082	0.949156045913696	0.271166175603867	80.0397720336914	14087
True	False	False	False	False	-3171.30859375	-39.6440620422363	90.9496383666992	0.763890326023102	0.943497657775879	0.716026604175568	156.243896484375	12812
True	False	False	False	False	-3168.45947265625	-674.308959960938	179.680999755859	0.751662850379944	0.95090252161026	0.656655788421631	81.0679016113281	13133
True	False	False	False	False	-3167.708984375	-569.775939941406	146.40673828125	0.662400841712952	0.948084473609924	0.432938277721405	140.893936157227	18598
True	False	False	False	False	-3165.91821289063	-1327.01110839844	125.333038330078	0.720809042453766	0.936655879020691	0.554278552532196	88.7079620361328	10024
True	False	False	False	False	-3160.19750976563	-1280.10302734375	56.5662384033203	0.643585920333862	0.90316116809845	0.403582990169525	113.392158508301	5783
True	False	False	False	False	-3165.79736328125	-94.5813064575195	154.17073059082	0.803418695926666	0.945672452449799	1	76.2589950561523	10600
True	False	False	False	False	-3164.91455078125	-1241.85388183594	217.391815185547	0.755093216896057	0.94928389787674	0.671637296676636	83.3163299560547	16330
True	False	False	False	False	-3163.19580078125	-1206.89367675781	216.282684326172	0.631666302680969	0.932240545749664	0.386556476354599	97.466667175293	19006
True	False	False	False	False	-3164.17163085938	-399.789337158203	131.987884521484	0.80079972743988	0.964073777198792	1	71.8487396240234	8550
True	False	False	False	False	-3162.60620117188	-295.851837158203	192.990692138672	0.676070153713226	0.95442146062851	0.456562250852585	87.8160934448242	15280
True	False	False	False	False	-3160.74829101563	-250.39762878418	210.736968994141	0.73823755979538	0.950583875179291	0.606368362903595	82.3210525512695	15641
True	False	False	False	False	-3159.96948242188	-1446.19506835938	107.586769104004	0.779021024703979	0.958498001098633	0.834679305553436	107.185569763184	10397
True	False	False	False	False	-3143.6552734375	-1416.11669921875	200.754699707031	0.778810083866119	0.951981544494629	0.832194209098816	90.5911636352539	16397
True	False	False	False	False	-3157.658203125	-995.647216796875	234.028945922852	0.536754906177521	0.923799514770508	0.279871761798859	80.5355453491211	16993
True	False	False	False	False	-3159.80078125	24.0211486816406	219.610107421875	0.744791209697723	0.953611075878143	0.629485189914703	84.6212158203125	16755
True	False	False	False	False	-3157.64135742188	-122.807441711426	140.861022949219	0.734058856964111	0.944346129894257	0.592774868011475	82.8425216674805	10521
True	False	False	False	False	-3157.43798828125	-1349.05895996094	135.315322875977	0.546387195587158	0.955623805522919	0.288950115442276	86.6885223388672	10576
True	False	False	False	False	-3154.515625	-1135.93713378906	163.043869018555	0.734719455242157	0.972074449062347	0.594870984554291	78.5782318115234	11551
True	False	False	False	False	-3154.37475585938	-1086.81909179688	205.191253662109	0.755939364433289	0.93995076417923	0.675504744052887	102.372970581055	18939
True	False	False	False	False	-3149.2626953125	-827.791198730469	210.736968994141	0.490077972412109	0.945669949054718	0.239772453904152	86.9894714355469	16528
True	False	False	False	False	-3155.49340820313	-628.533264160156	216.282684326172	0.821151196956635	0.958800315856934	1	84.538459777832	16485
True	False	False	False	False	-3156.169921875	-164.559967041016	283.940338134766	0.63614410161972	0.936797618865967	0.392824232578278	86.9140625	22250
True	False	False	False	False	-3153.55810546875	-77.5163192749023	73.203369140625	0.802794396877289	0.95088666677475	1	78.9242401123047	5209
True	False	False	False	False	-3151.76904296875	-761.1005859375	72.0942230224609	0.802704334259033	0.960058152675629	1	75.984619140625	4939
True	False	False	False	False	-3150.35986328125	-727.786743164063	195.208984375	0.767005503177643	0.962583482265472	0.734559714794159	84.9829559326172	14957
True	False	False	False	False	-3150.35498046875	-517.425659179688	197.427261352539	0.759070038795471	0.961825609207153	0.690488159656525	86.1292114257813	15331
True	False	False	False	False	-3148.59252929688	-365.465270996094	206.300399780273	0.744219899177551	0.947115063667297	0.627371728420258	85.2365570068359	15854
True	False	False	False	False	-3146.12573242188	-1058.529296875	259.539215087891	0.671309471130371	0.966947019100189	0.448086619377136	87.7905960083008	20543
True	False	False	False	False	-3144.2294921875	-962.7265625	192.990692138672	0.681876301765442	0.950885415077209	0.467293441295624	76.0114974975586	13226
True	False	False	False	False	-3145.77709960938	-60.2255477905273	107.586769104004	0.486764281988144	0.93114972114563	0.237141504883766	76.9278335571289	7462
True	False	False	False	False	-3145.02685546875	-776.739807128906	64.3302307128906	0.743308067321777	0.942711710929871	0.624039947986603	78.2931060791016	4541
True	False	False	False	False	-3144.09375	54.4359092712402	222.937530517578	0.646058678627014	0.938409209251404	0.407257825136185	84.8009948730469	17045
True	False	False	False	False	-3140.82397460938	-1116.505859375	161.934722900391	0.722709953784943	0.967417418956757	0.55943089723587	79.0273971557617	11538
True	False	False	False	False	-3138.87573242188	-1510.4990234375	220.719253540039	0.528774559497833	0.9233677983284	0.272576570510864	135.36181640625	26937
True	False	False	False	False	-3137.61328125	-481.96240234375	201.863830566406	0.629322469234467	0.9569051861763	0.383334219455719	80.9945068359375	14741
True	False	False	False	False	-3138.0869140625	-75.0475540161133	77.6399383544922	0.754616916179657	0.933958649635315	0.669491648674011	152.899993896484	10703
True	False	False	False	False	-3136.20458984375	-33.0131072998047	272.848907470703	0.332470417022705	0.871860086917877	0.136752367019653	80.6056900024414	19829
True	False	False	False	False	-3135.40869140625	-1556.69714355469	23.2919807434082	0.369401603937149	0.905224442481995	0.157554984092712	115.666664123535	2429
True	False	False	False	False	-3127.171875	-1538.10498046875	135.315322875977	0.738706409931183	0.967305839061737	0.607945501804352	127.622947692871	15570
True	False	False	False	False	-3130.55126953125	-1441.20336914063	52.1296730041504	0.625520169734955	0.951528549194336	0.378189235925674	73.1489334106445	3438
True	False	False	False	False	-3134.74780273438	-906.166870117188	353.816284179688	0.744967103004456	0.953031599521637	0.630139827728271	93.5391845703125	29839
True	False	False	False	False	-3135.29370117188	-333.061828613281	200.754699707031	0.762196779251099	0.960432887077332	0.706667065620422	77.1823196411133	13970
True	False	False	False	False	-3131.72973632813	-655.4013671875	219.610107421875	0.819165587425232	0.969068348407745	1	86.1313095092773	17054
True	False	False	False	False	-3131.67431640625	-200.470626831055	282.831207275391	0.406651139259338	0.876807928085327	0.180336594581604	80.4901962280273	20525
True	False	False	False	False	-3130.47387695313	-1403.80395507813	9.98227787017822	0.754574596881866	0.933233201503754	0.669301986694336	65.7777786254883	592
True	False	False	False	False	-3120.4736328125	-1348.19946289063	170.807861328125	0.714543700218201	0.953827917575836	0.538038432598114	97.3571395874023	14993
True	False	False	False	False	-3129.43383789063	-1296.49047851563	262.866638183594	0.634214103221893	0.949722230434418	0.390104413032532	94.1223602294922	22307
True	False	False	False	False	-3124.96459960938	-1270.94958496094	164.153015136719	0.693152844905853	0.95999401807785	0.489524483680725	86.5337829589844	12807
True	False	False	False	False	-3117.53564453125	-1055.85290527344	120.896469116211	0.80642431974411	0.967554450035095	1	75.3394470214844	8212
True	False	False	False	False	-3129.28051757813	-837.141296386719	198.536407470703	0.737865149974823	0.949047684669495	0.605123579502106	85.9385452270508	15383
True	False	False	False	False	-3120.41625976563	-816.05078125	136.424453735352	0.700589239597321	0.946157932281494	0.505336821079254	79.3414611816406	9759
True	False	False	False	False	-3126.58618164063	-284.324829101563	37.7108268737793	0.84506893157959	0.963647246360779	1	65.3823547363281	2223
True	False	False	False	False	-3129.05029296875	-257.769927978516	216.282684326172	0.742294192314148	0.945767104625702	0.620393097400665	85.7589721679688	16723
True	False	False	False	False	-3124.99438476563	-567.717224121094	293.922607421875	0.676055550575256	0.908794462680817	0.456535845994949	87.9584884643555	23309
True	False	False	False	False	-3118.18798828125	-531.319580078125	145.297592163086	0.784818708896637	0.962207734584808	0.947113275527954	79.7328262329102	10445
True	False	False	False	False	-3118.087890625	-74.6697158813477	224.046676635742	0.479360044002533	0.825023412704468	0.231354668736458	87.9257431030273	17761
True	False	False	False	False	-3115.71875	-1246.83764648438	161.934722900391	0.683785915374756	0.944000899791718	0.470923721790314	84.5	12337
True	False	False	False	False	-3115.66137695313	-1031.04760742188	230.701522827148	0.625805854797363	0.93937087059021	0.378572285175323	112.201919555664	23338
True	False	False	False	False	-3115.50439453125	-388.046325683594	241.792938232422	0.719643414020538	0.957141697406769	0.551173090934753	81.0596313476563	17671
True	False	False	False	False	-3115.41430664063	-785.884460449219	157.498153686523	0.340176522731781	0.807566583156586	0.140959739685059	71.887321472168	10208
True	False	False	False	False	-3113.87182617188	-1466.2705078125	161.934722900391	0.775890290737152	0.953716814517975	0.801759004592896	96.4452056884766	14081
True	False	False	False	False	-3107.53271484375	-1451.44116210938	16.6371288299561	0.714476346969604	0.940302610397339	0.53786963224411	71.9333343505859	1079
True	False	False	False	False	-3112.4111328125	-1169.28308105469	117.569046020508	0.668824553489685	0.931098520755768	0.443771183490753	91.5849075317383	9708
True	False	False	False	False	-3113.81323242188	-760.582275390625	192.990692138672	0.726253569126129	0.964531660079956	0.56934380531311	90.6896514892578	15780
True	False	False	False	False	-3113.4111328125	-498.589660644531	188.554138183594	0.60432380437851	0.945470154285431	0.351207703351974	74.811767578125	12718
True	False	False	False	False	-3112.03735351563	-283.312072753906	104.259346008301	0.724273085594177	0.952456653118134	0.5637526512146	75.2765960693359	7076
True	False	False	False	False	-3112.23852539063	-39.3311996459961	232.919815063477	0.712232410907745	0.905899465084076	0.532312035560608	167.33332824707	35140
True	False	False	False	False	-3111.95654296875	-1147.25402832031	134.206176757813	0.561427175998688	0.940091788768768	0.303770869970322	87.3223114013672	10566
True	False	False	False	False	-3111.43505859375	-1116.494140625	150.843307495117	0.748016774654388	0.959284722805023	0.64181524515152	82.3088226318359	11194
True	False	False	False	False	-3111.3779296875	-1374.8974609375	216.282684326172	0.780230522155762	0.964614033699036	0.849942266941071	82.9282073974609	16171
True	False	False	False	False	-3111.02758789063	-700.494995117188	220.719253540039	0.742307305335999	0.959500968456268	0.620439887046814	87.4723587036133	17407
True	False	False	False	False	-3109.91455078125	-419.340423583984	173.026138305664	0.723823487758636	0.952616155147552	0.562501490116119	80.7820510864258	12602
True	False	False	False	False	-3108.4033203125	-210.109176635742	110.914192199707	0.630966603755951	0.944678068161011	0.385590404272079	67.9300003051758	6793
True	False	False	False	False	-3109.6455078125	-166.882034301758	210.736968994141	0.656984984874725	0.951834201812744	0.424144089221954	74.9157867431641	14234
True	False	False	False	False	-3107.73291015625	-120.434524536133	9.98227787017822	0.687235474586487	0.9244145154953	0.47761595249176	69.5555572509766	626
True	False	False	False	False	-3109.40600585938	53.8474922180176	289.486053466797	0.675155341625214	0.942622005939484	0.454911679029465	77.9272003173828	20339
True	False	False	False	False	-3106.09912109375	-1591.82312011719	151.952453613281	0.745924651622772	0.930883288383484	0.633738994598389	149.182479858398	20438
True	False	False	False	False	-3094.62353515625	-1546.89001464844	212.955261230469	0.730874300003052	0.951327264308929	0.582929074764252	94.1197891235352	18071
True	False	False	False	False	-3103.30322265625	-1432.41784667969	307.232330322266	0.688327789306641	0.940635561943054	0.479772478342056	114.783393859863	31795
True	False	False	False	False	-3104.58349609375	-24.3803253173828	32.1651153564453	0.820795118808746	0.961207389831543	1	85.6206893920898	2483
True	False	False	False	False	-3104.40698242188	-1212.17712402344	195.208984375	0.710345864295959	0.951895594596863	0.527735590934753	93.0397720336914	16375
True	False	False	False	False	-3103.07666015625	-620.467224121094	216.282684326172	0.679734826087952	0.95114266872406	0.463282823562622	82.2256393432617	16034
True	False	False	False	False	-3101.62182617188	-234.253112792969	118.678184509277	0.708746135234833	0.955918490886688	0.523920714855194	68.6261672973633	7343
True	False	False	False	False	-3101.2607421875	-1496.73010253906	204.082122802734	0.706374704837799	0.949829518795013	0.518372476100922	97.989128112793	18030
True	False	False	False	False	-3095.65893554688	-1099.79467773438	175.244430541992	0.688561737537384	0.952903866767883	0.480236709117889	80.9810104370117	12795
True	False	False	False	False	-3093.15405273438	-1002.31469726563	218.500961303711	0.657614469528198	0.953168570995331	0.425151139497757	82.7055816650391	16293
True	False	False	False	False	-3099.96557617188	-650.755981445313	195.208984375	0.824289858341217	0.965367913246155	1	82.4318161010742	14508
True	False	False	False	False	-3098.23681640625	-135.737060546875	286.158630371094	0.476034432649612	0.818399429321289	0.2287957072258	123.806198120117	31942
True	False	False	False	False	-3100.06567382813	9.2498664855957	238.465515136719	0.786043882369995	0.96098119020462	1	79.7534866333008	17147
True	False	False	False	False	-3097.61450195313	-453.124389648438	211.846115112305	0.780456304550171	0.962632060050964	0.853013038635254	77.4659652709961	14796
True	False	False	False	False	-3097.6064453125	-119.786918640137	24.401123046875	0.715491533279419	0.916271984577179	0.54042637348175	89.863639831543	1977
True	False	False	False	False	-3096.98120117188	-969.237548828125	216.282684326172	0.599354684352875	0.954291462898254	0.345260381698608	81.5641021728516	15905
True	False	False	False	False	-3091.49560546875	-768.807006835938	174.135284423828	0.508572340011597	0.925880968570709	0.254950702190399	89.2356719970703	14010
True	False	False	False	False	-3095.94604492188	-315.366027832031	197.427261352539	0.653008222579956	0.904741942882538	0.417870968580246	82.3146057128906	14652
True	False	False	False	False	-3094.50805664063	-432.237152099609	145.297592163086	0.738506317138672	0.942365348339081	0.607271134853363	94.7633590698242	12414
True	False	False	False	False	-3093.70581054688	-356.907135009766	333.851715087891	0.791882336139679	0.957711756229401	1	89.8804016113281	27054
True	False	False	False	False	-3090.61352539063	-1060.60766601563	214.064392089844	0.743535697460175	0.963258802890778	0.624866902828217	87.3419723510742	16857
True	False	False	False	False	-3087.96923828125	-823.08544921875	257.320922851563	0.591867506504059	0.919310092926025	0.336542904376984	86.7112045288086	20117
True	False	False	False	False	-3090.21948242188	-281.452362060547	109.805053710938	0.741141617298126	0.959930598735809	0.616318583488464	71.8080825805664	7109
True	False	False	False	False	-3090.0673828125	-73.5607147216797	102.041061401367	0.488917171955109	0.915743589401245	0.238847866654396	62.8695640563965	5784
True	False	False	False	False	-3087.39501953125	-1641.60302734375	99.8227767944336	0.650446891784668	0.903167545795441	0.413908988237381	148.866668701172	13398
True	False	False	False	False	-3085.00756835938	-1388.33862304688	208.518692016602	0.689694046974182	0.947857856750488	0.482495874166489	81.2393646240234	15273
True	False	False	False	False	-3081.32373046875	-1143.32336425781	196.318130493164	0.821261286735535	0.956043422222137	1	85.7344665527344	15175
True	False	False	False	False	-3086.77856445313	-513.232238769531	205.191253662109	0.746670365333557	0.96831864118576	0.636583507061005	73.443244934082	13587
True	False	False	False	False	-3085.98852539063	-922.20068359375	275.067199707031	0.547363460063934	0.953399002552032	0.289887607097626	101.681449890137	25217
True	False	False	False	False	-3076.76928710938	-717.974914550781	216.282684326172	0.712923526763916	0.963132441043854	0.534010291099548	83.01025390625	16187
True	False	False	False	False	-3083.70874023438	-589.240905761719	150.843307495117	0.682473599910736	0.94715815782547	0.468423426151276	92.720588684082	12610
True	False	False	False	False	-3082.3115234375	-252.890594482422	199.645553588867	0.751296818256378	0.962233126163483	0.655118405818939	81.283332824707	14631
True	False	False	False	False	-3076.9482421875	-49.3792877197266	165.262145996094	0.799794971942902	0.966070592403412	1	74.328857421875	11075
True	False	False	False	False	-3076.52490234375	-160.331970214844	167.480438232422	0.791255295276642	0.963367640972137	1	77.2980117797852	11672
True	False	False	False	False	-3076.26782226563	-20.012378692627	218.500961303711	0.668141841888428	0.948877394199371	0.442597985267639	81.0050735473633	15958
True	False	False	False	False	-3075.21630859375	50.2995834350586	197.427261352539	0.653008222579956	0.961941361427307	0.417870968580246	75.4606704711914	13432
True	False	False	False	False	-3073.93481445313	-1313.37963867188	177.462707519531	0.703622102737427	0.955049395561218	0.512084782123566	84.8937530517578	13583
True	False	False	False	False	-3073.56616210938	-1674.08251953125	94.2770690917969	0.791837513446808	0.947011709213257	1	137.905883789063	11722
True	False	False	False	False	-3067.59448242188	-1638.24694824219	180.790130615234	0.74642688035965	0.971567571163177	0.635650753974915	96.0368118286133	15654
True	False	False	False	False	-3071.79248046875	-1168.71740722656	195.208984375	0.788230717182159	0.96206933259964	1	85.8465881347656	15109
True	False	False	False	False	-3071.15942382813	-1575.50390625	211.846115112305	0.542311131954193	0.896360576152802	0.285070806741714	88.4816741943359	16900
True	False	False	False	False	-3071.12719726563	-1512.46520996094	186.335845947266	0.745556116104126	0.95652037858963	0.63234680891037	86.5119018554688	14534
True	False	False	False	False	-3070.15161132813	-1429.1865234375	191.881561279297	0.784931659698486	0.964218497276306	0.952417612075806	89.8092498779297	15537
True	False	False	False	False	-3067.591796875	-886.924377441406	214.064392089844	0.699806928634644	0.944060862064362	0.503625631332397	81.4818649291992	15726
True	False	False	False	False	-3069.642578125	-118.994773864746	235.138092041016	0.813866555690765	0.955797076225281	1	99.0094375610352	20990
True	False	False	False	False	-3069.4228515625	-863.862854003906	114.241622924805	0.793618381023407	0.95934933423996	1	84.9902877807617	8754
True	False	False	False	False	-3066.28247070313	-1095.40100097656	169.698715209961	0.733056426048279	0.954822361469269	0.589630365371704	85.4379119873047	13072
True	False	False	False	False	-3065.67895507813	-1075.56884765625	141.970169067383	0.53901207447052	0.917048394680023	0.28197169303894	77.34375	9900
True	False	False	False	False	-3064.76123046875	-770.654663085938	244.01123046875	0.633865296840668	0.939355731010437	0.389615833759308	98.8499984741211	21747
True	False	False	False	False	-3064.7255859375	-471.30322265625	176.353576660156	0.630714595317841	0.944638192653656	0.385243386030197	77.301887512207	12291
True	False	False	False	False	-3062.69018554688	-397.101470947266	139.751892089844	0.795017898082733	0.943331003189087	1	79.960319519043	10075
True	False	False	False	False	-3061.92309570313	-968.182434082031	188.554138183594	0.700765788555145	0.960183620452881	0.505724728107452	80.9176483154297	13756
True	False	False	False	False	-3060.64453125	-851.757873535156	123.114753723145	0.746964454650879	0.952900290489197	0.637715458869934	86.7207183837891	9626
True	False	False	False	False	-3061.8408203125	-366.423919677734	171.917007446289	0.602246403694153	0.919253587722778	0.348705172538757	69.4000015258789	10757
True	False	False	False	False	-3061.7216796875	-601.357360839844	124.223899841309	0.783444225788116	0.956187844276428	0.904983460903168	73.6875	8253
True	False	False	False	False	-3060.46826171875	-1481.28381347656	138.64274597168	0.748872816562653	0.954091727733612	0.645208597183228	81.3679962158203	10171
True	False	False	False	False	-3060.35986328125	-1452.57775878906	143.079315185547	0.653669953346252	0.947949707508087	0.418904364109039	85.2480621337891	10997
True	False	False	False	False	-3056.34692382813	-1262.55541992188	308.341461181641	0.567976057529449	0.920691967010498	0.31048995256424	87.953239440918	24451
True	False	False	False	False	-3057.16259765625	-717.876953125	153.061584472656	0.759016990661621	0.951595425605774	0.690224945545197	94.7753601074219	13079
True	False	False	False	False	-3060.46435546875	-87.6495208740234	139.751892089844	0.65375816822052	0.950423657894135	0.419042497873306	69.0317459106445	8698
True	False	False	False	False	-3056.86401367188	-911.138916015625	189.663269042969	0.698733150959015	0.956670522689819	0.501295566558838	80.0760269165039	13693
True	False	False	False	False	-3056.12133789063	-1434.45153808594	13.3097038269043	0.80851811170578	0.94014710187912	1	75.8333358764648	910
True	False	False	False	False	-3053.74145507813	-1213.98706054688	260.648345947266	0.579995691776276	0.904174864292145	0.32327938079834	93.1063842773438	21880
True	False	False	False	False	-3051.11547851563	-1742.998046875	104.259346008301	0.331444710493088	0.94233626127243	0.136197403073311	109.148933410645	10260
True	False	False	False	False	-3012.72436523438	-1733.40515136719	159.716445922852	0.832318663597107	0.959614157676697	1	94.9166641235352	13668
True	False	False	False	False	-3051.05932617188	-1418.17199707031	174.135284423828	0.787855565547943	0.94329446554184	1	151.127395629883	23727
True	False	False	False	False	-3047.55883789063	-1309.08581542969	176.353576660156	0.625311553478241	0.966686844825745	0.37790983915329	84.6918258666992	13466
True	False	False	False	False	-3047.69995117188	-671.372131347656	151.952453613281	0.780331075191498	0.950679004192352	0.851300001144409	93.6496353149414	12830
True	False	False	False	False	-3044.9814453125	-1341.70788574219	226.264953613281	0.613771080970764	0.944718182086945	0.362895667552948	90.8382339477539	18531
True	False	False	False	False	-3044.4599609375	-1163.43701171875	216.282684326172	0.573696672916412	0.874774992465973	0.316500663757324	79.2717971801758	15458
True	False	False	False	False	-3044.2158203125	-1038.50524902344	159.716445922852	0.674418985843658	0.958272337913513	0.453590780496597	84.2361145019531	12130
True	False	False	False	False	-3043.34594726563	-1718.6162109375	137.533599853516	0.742881834506989	0.967479050159454	0.622499585151672	113.193550109863	14036
True	False	False	False	False	-3022.81713867188	-1693.03063964844	258.430084228516	0.410779893398285	0.902323603630066	0.1829863935709	124.892700195313	29100
True	False	False	False	False	-3040.85913085938	-1607.45092773438	217.391815185547	0.75244265794754	0.955797076225281	0.659968614578247	87.2142868041992	17094
True	False	False	False	False	-3041.18188476563	-1509.8115234375	98.7136306762695	0.792926847934723	0.948797702789307	1	110.898880004883	9870
True	False	False	False	False	-3039.47705078125	-1537.4228515625	188.554138183594	0.747598469257355	0.949353456497192	0.640176296234131	76.2470550537109	12962
True	False	False	False	False	-3032.29125976563	-1435.00341796875	149.734161376953	0.808782637119293	0.95888364315033	1	97.8296279907227	13207
True	False	False	False	False	-3038.63500976563	-1133.70275878906	217.391815185547	0.702471673488617	0.93586528301239	0.509503602981567	87.2040786743164	17092
True	False	False	False	False	-3033.42114257813	-1022.18841552734	177.462707519531	0.732688963413239	0.961645185947418	0.588488280773163	82.4437484741211	13191
True	False	False	False	False	-3034.369140625	-943.51025390625	184.117568969727	0.558540940284729	0.91633403301239	0.300862342119217	81.0240936279297	13450
True	False	False	False	False	-3032.19091796875	-1646.43090820313	166.371292114258	0.735410094261169	0.96031379699707	0.597082853317261	93.446662902832	14017
True	False	False	False	False	-3028.63818359375	-1570.22424316406	180.790130615234	0.542339324951172	0.890218198299408	0.285097450017929	80.0490798950195	13048
True	False	False	False	False	-3016.77221679688	-1488.94165039063	158.607299804688	0.707859754562378	0.949806392192841	0.521832287311554	79.4265747070313	11358
True	False	False	False	False	-3030.80419921875	-915.158264160156	191.881561279297	0.632491111755371	0.935388207435608	0.387699902057648	81.6763000488281	14130
True	False	False	False	False	-3031.99755859375	35.6166381835938	168.589569091797	0.738123416900635	0.964735507965088	0.60598623752594	75.5460510253906	11483
True	False	False	False	False	-3031.30395507813	-881.879089355469	192.990692138672	0.74869030714035	0.958782613277435	0.64448070526123	79.2701187133789	13793
True	False	False	False	False	-3029.75756835938	-1465.20068359375	148.625015258789	0.77451878786087	0.954204440116882	0.789397180080414	76.2611923217773	10219
True	False	False	False	False	-3014.77685546875	-1360.07568359375	292.8134765625	0.606794536113739	0.921697914600372	0.354215174913406	92.9318161010742	24534
True	False	False	False	False	-3028.90087890625	-1210.08801269531	102.041061401367	0.819654762744904	0.960341572761536	1	94.5326080322266	8697
True	False	False	False	False	-3018.3896484375	-1192.94030761719	106.477630615234	0.794342398643494	0.959492325782776	1	97.7395858764648	9383
True	False	False	False	False	-3023.98950195313	-1090.369140625	214.064392089844	0.756334066390991	0.955801069736481	0.677334189414978	80.6528472900391	15566
True	False	False	False	False	-3018.94799804688	-1054.80773925781	192.990692138672	0.69021600484848	0.95889276266098	0.483544021844864	96.9195404052734	16864
True	False	False	False	False	-3020.91552734375	-989.506591796875	169.698715209961	0.793849229812622	0.952986359596252	1	78.7973861694336	12056
True	False	False	False	False	-3012.73706054688	-1512.27917480469	166.371292114258	0.778283536434174	0.959173381328583	0.826189339160919	78.4933319091797	11774
True	False	False	False	False	-3012.01831054688	-1784.85461425781	270.630645751953	0.412808626890182	0.831466734409332	0.184298157691956	125.274589538574	30567
True	False	False	False	False	-3008.05249023438	-1413.66198730469	128.660461425781	0.844098389148712	0.964158892631531	1	98.1551742553711	11386
True	False	False	False	False	-3008.84497070313	-1237.60827636719	269.521484375	0.73110967874527	0.956965088844299	0.583642780780792	88.8559646606445	21592
True	False	False	False	False	-3008.89379882813	-972.830810546875	57.6753807067871	0.791780471801758	0.960947930812836	1	73.288459777832	3811
True	False	False	False	False	-3007.4609375	-959.290710449219	102.041061401367	0.819654762744904	0.961037039756775	1	97.8043441772461	8998
True	False	False	False	False	-3004.11181640625	-1127.087890625	165.262145996094	0.791833221912384	0.964943110942841	1	82.2684555053711	12258
True	False	False	False	False	-3003.83203125	-1284.6630859375	251.77522277832	0.761281907558441	0.953107953071594	0.701793611049652	95.2863464355469	21630
True	False	False	False	False	-3002.65112304688	-40.5619125366211	83.1856460571289	0.680576622486115	0.961670458316803	0.464851796627045	64.053337097168	4804
True	False	False	False	False	-3002.22436523438	-1839.3154296875	22.1828384399414	0.524048745632172	0.917894423007965	0.268348306417465	106.599998474121	2132
True	False	False	False	False	-2998.74438476563	-1815.00634765625	134.206176757813	0.792623698711395	0.954126596450806	1	134.884292602539	16321
True	False	False	False	False	-3001.85815429688	-1674.68212890625	307.232330322266	0.561012923717499	0.921068429946899	0.30335146188736	89.924186706543	24909
True	False	False	False	False	-2999.451171875	-1152.19421386719	190.772415161133	0.674038648605347	0.957375943660736	0.452911257743835	82.5290679931641	14195
True	False	False	False	False	-2998.1748046875	-1593.57958984375	155.279876708984	0.60239452123642	0.92421680688858	0.34888282418251	116.485717773438	16308
True	False	False	False	False	-2992.22729492188	-1313.240234375	230.701522827148	0.849920988082886	0.963298201560974	1	91.6346130371094	19060
True	False	False	False	False	-2994.36206054688	-1026.07409667969	225.155807495117	0.699601888656616	0.961072444915771	0.503179013729095	83.0197067260742	16853
True	False	False	False	False	-2993.68798828125	-987.710083007813	116.459907531738	0.695498526096344	0.956766605377197	0.494405388832092	91.1428604125977	9570
True	False	False	False	False	-2991.0576171875	-1175.92907714844	134.206176757813	0.706714987754822	0.959402859210968	0.51916092634201	79.8099136352539	9657
True	False	False	False	False	-2990.75415039063	-1729.84790039063	206.300399780273	0.58493447303772	0.951119720935822	0.328717231750488	105.209678649902	19569
True	False	False	False	False	-2988.81616210938	-1624.82189941406	265.084930419922	0.660037457942963	0.95154994726181	0.429064035415649	83.3054428100586	19910
True	False	False	False	False	-2990.37670898438	-1553.375	234.028945922852	0.743987619876862	0.958256006240845	0.626518130302429	87.9004745483398	18547
True	False	False	False	False	-2976.16357421875	-1472.06481933594	94.2770690917969	0.781477868556976	0.943241596221924	0.868022978305817	80.658821105957	6856
True	False	False	False	False	-2990.27197265625	-1454.55969238281	176.353576660156	0.76180374622345	0.94512552022934	0.704558432102203	83.3522033691406	13253
True	False	False	False	False	-2982.07373046875	-1227.12976074219	247.338653564453	0.771092891693115	0.957436144351959	0.762177526950836	97.0762329101563	21648
True	False	False	False	False	-2979.5498046875	-1050.47973632813	170.807861328125	0.730905413627625	0.947892546653748	0.583023309707642	79.1168823242188	12184
True	False	False	False	False	-2978.63891601563	14.4513845443726	51.0205307006836	0.824059367179871	0.957641243934631	1	64	2944
True	False	False	False	False	-2975.455078125	-1864.04028320313	141.970169067383	0.568042755126953	0.949122548103333	0.310559242963791	117.140625	14994
True	False	False	False	False	-2963.76611328125	-1838.24853515625	178.571853637695	0.737268269062042	0.955753326416016	0.603142499923706	93.1242218017578	14993
True	False	False	False	False	-2975.03784179688	-1524.05480957031	75.4216537475586	0.769968271255493	0.950720965862274	0.754133403301239	91.4117660522461	6216
True	False	False	False	False	-2972.71435546875	-1390.4091796875	214.064392089844	0.765584409236908	0.952826738357544	0.725875437259674	88.4974060058594	17080
True	False	False	False	False	-2973.87963867188	-1158.73461914063	94.2770690917969	0.856529116630554	0.968230903148651	1	135.470581054688	11515
True	False	False	False	False	-2972.47534179688	-1433.68322753906	164.153015136719	0.767906427383423	0.946714818477631	0.740287721157074	84.344596862793	12483
True	False	False	False	False	-2968.26000976563	-1796.67993164063	169.698715209961	0.786078751087189	0.948779463768005	1	89.2026138305664	13648
True	False	False	False	False	-2960.30151367188	-1651.94458007813	222.937530517578	0.821317911148071	0.973142147064209	1	85.8855743408203	17263
True	False	False	False	False	-2960.55346679688	-1515.9697265625	62.1119499206543	0.656993448734283	0.943260431289673	0.424157619476318	94.875	5313
True	False	False	False	False	-2958.61767578125	-1463.19091796875	127.551322937012	0.782646477222443	0.93597012758255	0.888233423233032	147.608688354492	16975
True	False	False	False	False	-2954.15307617188	-1897.17346191406	133.097030639648	0.829875767230988	0.961488008499146	1	134.074996948242	16089
True	False	False	False	False	-2954.8369140625	-1481.46398925781	156.389007568359	0.707564532756805	0.95680695772171	0.52114063501358	83.0851058959961	11715
True	False	False	False	False	-2954.66235351563	-1247.53430175781	277.285491943359	0.635965526103973	0.942515432834625	0.39257138967514	94.1320037841797	23533
True	False	False	False	False	-2952.31225585938	-1587.59167480469	231.810668945313	0.578911364078522	0.962065160274506	0.322100162506104	79.4162673950195	16598
True	False	False	False	False	-2948.48120117188	-1550.74853515625	267.30322265625	0.64950954914093	0.941311717033386	0.412474066019058	84.2406616210938	20302
True	False	False	False	False	-2948.73168945313	-1219.63195800781	127.551322937012	0.81371933221817	0.949190616607666	1	140.069564819336	16108
True	False	False	False	False	-2948.35961914063	-435.642059326172	11.0914192199707	0.763594925403595	0.936281979084015	0.714360892772675	48.4000015258789	484
True	False	False	False	False	-2947.52294921875	-1323.98742675781	308.341461181641	0.731373071670532	0.953306198120117	0.584443867206573	99.9856109619141	27796
True	False	False	False	False	-2942.96899414063	-1879.48327636719	208.518692016602	0.745750606060028	0.956113934516907	0.63308048248291	106.553192138672	20032
True	False	False	False	False	-2932.96923828125	-1821.09143066406	14.4188451766968	0.805326879024506	0.942608833312988	1	59.3076934814453	771
True	False	False	False	False	-2942.42138671875	-1694.93444824219	236.24723815918	0.708701074123383	0.954271256923676	0.523814141750336	99.4413146972656	21181
True	False	False	False	False	-2941.91674804688	-1446.39440917969	124.223899841309	0.814991533756256	0.955314457416534	1	81.2767868041992	9103
True	False	False	False	False	-2940.6591796875	-1778.3955078125	150.843307495117	0.705643773078918	0.944987237453461	0.516687095165253	91.6617660522461	12466
True	False	False	False	False	-2927.8193359375	-1742.6123046875	199.645553588867	0.699382960796356	0.963102042675018	0.502702951431274	96.5666656494141	17382
True	False	False	False	False	-2937.19775390625	-1411.74328613281	222.937530517578	0.440789818763733	0.847624957561493	0.203082501888275	80.9601974487305	16273
True	False	False	False	False	-2934.3984375	-1372.47827148438	186.335845947266	0.823659300804138	0.957306742668152	1	80.2916641235352	13489
True	False	False	False	False	-2927.32690429688	-1274.83325195313	280.612915039063	0.783559858798981	0.961287438869476	0.907705724239349	90.4940719604492	22895
True	False	False	False	False	-2926.15771484375	-1618.41857910156	272.848907470703	0.761880338191986	0.959887385368347	0.704967558383942	90.4349594116211	22247
True	False	False	False	False	-2924.45581054688	-1492.64172363281	160.825576782227	0.697461485862732	0.963158130645752	0.498564183712006	83.8000030517578	12151
True	False	False	False	False	-2923.43603515625	-1850.47741699219	226.264953613281	0.703048229217529	0.963593661785126	0.510793805122375	99.720588684082	20343
True	False	False	False	False	-2917.52587890625	-1671.05004882813	313.887176513672	0.548421144485474	0.873029887676239	0.290907084941864	126.106010437012	35688
True	False	False	False	False	-2923.25512695313	-1525.0712890625	184.117568969727	0.637272834777832	0.957355797290802	0.394428014755249	76.8132553100586	12751
True	False	False	False	False	-2919.90942382813	-1451.00756835938	167.480438232422	0.65805584192276	0.96209704875946	0.42585951089859	77.4437103271484	11694
True	False	False	False	False	-2912.80297851563	-1345.53210449219	158.607299804688	0.75994735956192	0.946695685386658	0.694895327091217	80.4125900268555	11499
True	False	False	False	False	-2911.833984375	-1557.15612792969	106.477630615234	0.710245251655579	0.9259232878685	0.527493894100189	129.35417175293	12418
True	False	False	False	False	-2896.50854492188	-1835.4609375	183.008422851563	0.686172723770142	0.959532678127289	0.475535362958908	81.3454513549805	13422
True	False	False	False	False	-2906.9873046875	-1785.80065917969	228.483245849609	0.746944189071655	0.948211789131165	0.637637436389923	97.310676574707	20046
True	False	False	False	False	-2902.40869140625	-1714.4970703125	247.338653564453	0.639752149581909	0.95107626914978	0.397985458374023	86.7802658081055	19352
True	False	False	False	False	-2895.93896484375	-1442.41052246094	188.554138183594	0.682647287845612	0.970653653144836	0.468752950429916	83.3529434204102	14170
True	False	False	False	False	-2902.1826171875	-1310.6015625	159.716445922852	0.849917888641357	0.978985726833344	1	82.9375	11943
True	False	False	False	False	-2892.22216796875	-1588.16479492188	196.318130493164	0.673774719238281	0.95004141330719	0.452440679073334	75.4011306762695	13346
True	False	False	False	False	-2889.71997070313	-1504.4140625	198.536407470703	0.770204424858093	0.956019997596741	0.755791664123535	84.2625732421875	15083
True	False	False	False	False	-2884.02807617188	-1882.81604003906	258.430084228516	0.805671036243439	0.952998101711273	1	86.5879821777344	20175
True	False	False	False	False	-2883.99243164063	-1811.77258300781	196.318130493164	0.795726001262665	0.961503148078918	1	83.9661026000977	14862
True	False	False	False	False	-2883.72143554688	-1633.93835449219	302.795745849609	0.788968741893768	0.953720569610596	1	78.472526550293	21423
True	False	False	False	False	-2883.3232421875	-1350.53588867188	176.353576660156	0.655422151088715	0.951911628246307	0.421660751104355	78.9308166503906	12550
True	False	False	False	False	-2882.36572265625	-1741.93481445313	181.899276733398	0.751006186008453	0.966958940029144	0.653905808925629	83.7073135375977	13728
True	False	False	False	False	-2877.11743164063	-1536.76147460938	165.262145996094	0.791833221912384	0.955013632774353	1	75.0738220214844	11186
True	False	False	False	False	-2879.2265625	-1471.99743652344	169.698715209961	0.793849229812622	0.955549120903015	1	86.3856201171875	13217
True	False	False	False	False	-2864.564453125	-1687.53234863281	171.917007446289	0.742638885974884	0.957285046577454	0.621626198291779	81.3806457519531	12614
True	False	False	False	False	-2852.84106445313	-1882.20739746094	276.176330566406	0.69975471496582	0.938184499740601	0.503511726856232	83.0883560180664	20689
True	False	False	False	False	-2850.76977539063	-1524.48657226563	189.663269042969	0.713731944561005	0.949878334999084	0.536011874675751	70.8011703491211	12107
True	False	False	False	False	-2859.32275390625	-1481.38427734375	180.790130615234	0.701359331607819	0.961654186248779	0.507033050060272	84.2085876464844	13726
True	False	False	False	False	-2849.8427734375	-1849.1435546875	218.500961303711	0.597186148166656	0.962105751037598	0.342705965042114	87.8629455566406	17309
True	False	False	False	False	-2847.74365234375	-1670.60852050781	171.917007446289	0.823719143867493	0.959978342056274	1	81.8258056640625	12683
True	False	False	False	False	-2849.81274414063	-1595.8466796875	167.480438232422	0.733267366886139	0.93874591588974	0.590288460254669	72.8344345092773	10998
True	False	False	False	False	-2847.8095703125	-1638.02734375	158.607299804688	0.806155741214752	0.962004125118256	1	87.2167816162109	12472
True	False	False	False	False	-2807.61279296875	-1848.83312988281	221.828384399414	0.667628943920135	0.966827154159546	0.441720128059387	99.8150024414063	19963
True	False	False	False	False	-2834.90478515625	-1775.39086914063	311.668884277344	0.522810280323029	0.896741569042206	0.267251193523407	107.049819946289	30081
True	False	False	False	False	-2842.05688476563	-1572.05822753906	178.571853637695	0.666089177131653	0.971356749534607	0.439102649688721	77.7142868041992	12512
True	False	False	False	False	-2840.19067382813	-1470.81909179688	88.7313537597656	0.795180141925812	0.945265769958496	1	80.9875030517578	6479
True	False	False	False	False	-2839.17529296875	-1713.85473632813	255.102645874023	0.745042264461517	0.95593923330307	0.630420386791229	81.2826080322266	18695
True	False	False	False	False	-2834.03784179688	-1498.07385253906	116.459907531738	0.786059260368347	0.958391427993774	1	87.1904754638672	9155
True	False	False	False	False	-2831.73120117188	-1808.00219726563	234.028945922852	0.663554668426514	0.956999897956848	0.434850960969925	85.3507080078125	18009
True	False	False	False	False	-2809.40844726563	-1694.02880859375	170.807861328125	0.541181445121765	0.964291512966156	0.284005552530289	81.032470703125	12479
True	False	False	False	False	-2819.36083984375	-1673.27185058594	123.114753723145	0.855258643627167	0.963119089603424	1	84.6486511230469	9396
True	False	False	False	False	-2819.22778320313	-1635.93481445313	232.919815063477	0.509887874126434	0.905053853988647	0.256063848733902	132.380950927734	27800
True	False	False	False	False	-2809.5087890625	-1602.60266113281	185.226699829102	0.741118311882019	0.957011222839355	0.616236865520477	81.7065887451172	13645
True	False	False	False	False	-2806.28344726563	-1883.68151855469	295.031768798828	0.794333577156067	0.957695543766022	1	106.052635192871	28210
True	False	False	False	False	-2795.10986328125	-1789.68884277344	140.861022949219	0.841222047805786	0.960861563682556	1	96.0708694458008	12201
True	False	False	False	False	-2804.62060546875	-1778.25012207031	137.533599853516	0.790976285934448	0.939497351646423	1	95.9758071899414	11901
True	False	False	False	False	-2803.56494140625	-1634.73767089844	34.3833999633789	0.637083411216736	0.95463091135025	0.394158184528351	73.2258071899414	2270
True	False	False	False	False	-2802.6005859375	-1560.38598632813	206.300399780273	0.737817108631134	0.936957061290741	0.604963421821594	75.8763427734375	14113
True	False	False	False	False	-2792.00146484375	-1672.42687988281	141.970169067383	0.838477969169617	0.960482001304626	1	78.1796875	10007
True	False	False	False	False	-2790.72143554688	-1629.35620117188	98.7136306762695	0.8182532787323	0.958007514476776	1	71.8764038085938	6397
True	False	False	False	False	-2784.27001953125	-1736.00439453125	231.810668945313	0.742962777614594	0.958475470542908	0.622791171073914	89.4736862182617	18700
True	False	False	False	False	-2781.84643554688	-1573.23608398438	153.061584472656	0.818064510822296	0.95442408323288	1	71.0434799194336	9804
True	False	False	False	False	-2767.01391601563	-1854.51867675781	170.807861328125	0.558395206928253	0.931918025016785	0.300716280937195	73.2662353515625	11283
True	False	False	False	False	-2759.12890625	-1819.03051757813	169.698715209961	0.742979526519775	0.957510352134705	0.622851550579071	86.9738540649414	13307
True	False	False	False	False	-2756.61254882813	-1758.81103515625	160.825576782227	0.797517895698547	0.958511888980865	1	87.9655151367188	12755
True	False	False	False	False	-2768.31396484375	-1696.03210449219	185.226699829102	0.792605221271515	0.956768572330475	1	80.323356628418	13414
True	False	False	False	False	-2758.49365234375	-1631.3359375	259.539215087891	0.648159146308899	0.95754462480545	0.410420447587967	79.2222213745117	18538
True	False	False	False	False	-2747.40356445313	-1041.97119140625	89.8404998779297	0.805119872093201	0.95448100566864	1	133.481475830078	10812
True	False	False	False	False	-2743.6826171875	-1785.20922851563	194.099838256836	0.866261959075928	0.971690535545349	1	83.8571395874023	14675
True	False	False	False	False	-2741.27197265625	-1852.6298828125	143.079315185547	0.641113996505737	0.955702781677246	0.399960160255432	76.0387573242188	9809
True	False	False	False	False	-2740.39404296875	-1650.4208984375	171.917007446289	0.823719143867493	0.959978342056274	1	82.8193511962891	12837
True	False	False	False	False	-2726.7255859375	-1872.55322265625	187.44499206543	0.656642854213715	0.951285183429718	0.42359846830368	75.7929000854492	12809
True	False	False	False	False	-2725.45361328125	-1678.28588867188	217.391815185547	0.768090546131134	0.949962854385376	0.741481125354767	96.5051040649414	18915
True	False	False	False	False	-2716.01635742188	-1819.72814941406	288.376892089844	0.74363911151886	0.952495872974396	0.625243842601776	89.6269226074219	23303
True	False	False	False	False	-2711.97094726563	-1740.11218261719	188.554138183594	0.771320164203644	0.965913057327271	0.763850271701813	78.8588256835938	13406
True	False	False	False	False	-2701.3056640625	-1772.99523925781	209.627822875977	0.831153571605682	0.964772999286652	1	78.3280410766602	14804
True	False	False	False	False	-2670.63403320313	-1899.01501464844	323.869445800781	0.794927000999451	0.963320434093475	1	95.1643829345703	27788
True	False	False	False	False	-2676.54956054688	-1730.30126953125	199.645553588867	0.751296818256378	0.946734964847565	0.655118405818939	86.6166687011719	15591
True	False	False	False	False	-2672.60864257813	-1841.57568359375	208.518692016602	0.701275229454041	0.942605018615723	0.506847262382507	74.6223373413086	14029
True	False	False	False	False	-2668.01928710938	-1784.15966796875	191.881561279297	0.792219936847687	0.959942758083344	1	86.4046249389648	14948
True	False	False	False	False	-2628.23754882813	-1863.78051757813	197.427261352539	0.807617545127869	0.960127413272858	1	78.4606704711914	13966
True	False	False	False	False	-2581.69311523438	-260.339508056641	95.3862075805664	0.71159839630127	0.902540028095245	0.53076446056366	132.802322387695	11421
True	False	False	False	False	-2490.85717773438	-170.052108764648	85.4039306640625	0.765360891819	0.947039306163788	0.724545955657959	67.5584411621094	5202
True	False	False	False	False	-2478.06616210938	-1816.537109375	24.401123046875	0.760120630264282	0.945849716663361	0.695777595043182	44.1818199157715	972
True	False	False	False	False	-2237.99951171875	-706.335693359375	188.554138183594	0.660528302192688	0.95598965883255	0.429863899946213	52.7764701843262	8972
True	False	False	False	False	-2213.43017578125	-1392.47875976563	27.7285480499268	0.793351709842682	0.951272964477539	1	41.9599990844727	1049
True	False	False	False	False	-2209.02172851563	-630.868957519531	22.1828384399414	0.634681344032288	0.951272964477539	0.390760332345963	37.75	755
True	False	False	False	False	-2208.56469726563	-593.863525390625	55.4570960998535	0.474613904953003	0.861044049263	0.227710053324699	41.1399993896484	2057
True	False	False	False	False	-2206.62353515625	-578.643127441406	47.6931037902832	0.551073253154755	0.871927380561829	0.293480455875397	40.8372077941895	1756
True	False	False	False	False	-2063.38623046875	-1069.18237304688	257.320922851563	0.713078439235687	0.954653978347778	0.534392535686493	66.7758636474609	15492
True	False	False	False	False	-2063.20483398438	-207.751449584961	216.282684326172	0.796800911426544	0.951104938983917	1	52.8153839111328	10299
True	False	False	False	False	-2021.21069335938	-1111.63757324219	278.394622802734	0.851287305355072	0.969063818454742	1	60.533863067627	15194
True	False	False	False	False	-2028.86315917969	-961.838562011719	205.191253662109	0.581789672374725	0.952183187007904	0.325241833925247	54.4108123779297	10066
True	False	False	False	False	-2017.98767089844	-924.533813476563	180.790130615234	0.613136231899261	0.955605924129486	0.362093865871429	50.2147254943848	8185
True	False	False	False	False	-2016.94348144531	-820.392028808594	206.300399780273	0.400162070989609	0.811491429805756	0.176224619150162	116.053764343262	21586
True	False	False	False	False	-2011.18566894531	-999.612976074219	197.427261352539	0.82590115070343	0.962603986263275	1	59.3707847595215	10568
True	False	False	False	False	-1997.52111816406	-1034.11962890625	184.117568969727	0.723425626754761	0.96209704875946	0.561399817466736	55.6084327697754	9231
True	False	False	False	False	-1972.96740722656	-1098.73681640625	253.993499755859	0.823538243770599	0.959351003170013	1	63.1965065002441	14472
True	False	False	False	False	-1992.51245117188	-157.065872192383	226.264953613281	0.648563206195831	0.960777342319489	0.41103321313858	72.1862716674805	14726
True	False	False	False	False	-1987.14831542969	-1065.41296386719	262.866638183594	0.74769538640976	0.952692329883575	0.640555024147034	68.4008407592773	16211
True	False	False	False	False	-1966.28015136719	-1033.0478515625	183.008422851563	0.635665237903595	0.956366062164307	0.392146736383438	53.9090919494629	8895
True	False	False	False	False	-1985.89733886719	-964.060485839844	235.138092041016	0.800233840942383	0.96253889799118	1	58.6933975219727	12443
True	False	False	False	False	-1928.498046875	-1112.78698730469	255.102645874023	0.857943117618561	0.968006253242493	1	67.2521743774414	15468
True	False	False	False	False	-1951.56164550781	-942.738464355469	181.899276733398	0.778366804122925	0.959219574928284	0.827120900154114	62.0426826477051	10175
True	False	False	False	False	-1949.97888183594	-858.053344726563	234.028945922852	0.709952652454376	0.944029986858368	0.526792407035828	53.5971565246582	11309
True	False	False	False	False	-1943.90002441406	-228.466812133789	249.556930541992	0.784309387207031	0.964000821113586	0.928208410739899	66.2266693115234	14901
True	False	False	False	False	-1934.51330566406	-1013.82336425781	273.958068847656	0.743144392967224	0.966959357261658	0.623447239398956	56.0202445983887	13837
True	False	False	False	False	-1914.94250488281	-1043.12890625	252.884368896484	0.826714932918549	0.958112299442291	1	60.4210510253906	13776
True	False	False	False	False	-1912.14270019531	-181.379852294922	22.1828384399414	0.806145071983337	0.95370626449585	1	35.5999984741211	712
True	False	False	False	False	-3352.18334960938	82.2526245117188	241.792938232422	0.133677214384079	0.905256927013397	0.0466097854077816	100.87614440918	21991
True	False	False	False	False	-3346.27124023438	124.149261474609	13.3097038269043	0.615151524543762	0.928345501422882	0.364647418260574	103.666664123535	1244
True	False	False	False	False	-3334.96655273438	107.075630187988	39.9291114807129	0.571213245391846	0.919878423213959	0.313874661922455	80.8333358764648	2910
True	False	False	False	False	-3331.66015625	137.807373046875	138.64274597168	0.737775921821594	0.963054895401001	0.604826390743256	146.647994995117	18331
True	False	False	False	False	-3327.4755859375	174.003601074219	126.442184448242	0.611923635005951	0.934836149215698	0.360569208860397	132.280700683594	15080
True	False	False	False	False	-3322.32397460938	193.875671386719	135.315322875977	0.749961793422699	0.943973124027252	0.649603843688965	153.983612060547	18786
True	False	False	False	False	-3318.34106445313	218.41455078125	139.751892089844	0.754863798618317	0.952805697917938	0.67060112953186	130.341262817383	16423
True	False	False	False	False	-3317.19116210938	286.653930664063	34.3833999633789	0.522167980670929	0.923022091388702	0.266683965921402	108.580642700195	3366
True	False	False	False	False	-3315.7421875	109.138549804688	41.0382537841797	0.775534987449646	0.954181313514709	0.798458695411682	86.7297286987305	3209
True	False	False	False	False	-3313.4169921875	244.072555541992	48.80224609375	0.788230717182159	0.963389337062836	1	99.2272720336914	4366
True	False	False	False	False	-3312.46655273438	68.5630416870117	86.513069152832	0.626429319381714	0.953055143356323	0.379410296678543	81.3205108642578	6343
True	False	False	False	False	-3310.44091796875	92.6831359863281	273.958068847656	0.656318128108978	0.914899826049805	0.423081636428833	160.218627929688	39574
True	False	False	False	False	-3309.59448242188	324.773620605469	68.7667999267578	0.205337658524513	0.8362797498703	0.0756199583411217	110.951614379883	6879
True	False	False	False	False	-3306.95434570313	265.048156738281	137.533599853516	0.713639080524445	0.969475090503693	0.535781025886536	112.427421569824	13941
True	False	False	False	False	-3300.55200195313	225.682556152344	136.424453735352	0.611294746398926	0.950901627540588	0.359781861305237	87.4308929443359	10754
True	False	False	False	False	-3300.33349609375	299.628509521484	124.223899841309	0.733668208122253	0.936652064323425	0.591544389724731	148.9375	16681
True	False	False	False	False	-3295.125	142.839965820313	219.610107421875	0.769321203231812	0.953312635421753	0.749670028686523	87.2272720336914	17271
True	False	False	False	False	-3288.13134765625	356.423675537109	324.978576660156	0.361571788787842	0.863194108009338	0.153005689382553	140.518768310547	41172
True	False	False	False	False	-3285.74487304688	380.030090332031	57.6753807067871	0.839499652385712	0.96298485994339	1	125.346153259277	6518
True	False	False	False	False	-3281.2841796875	396.837890625	125.333038330078	0.564784348011017	0.943929076194763	0.307194203138351	134.336288452148	15180
True	False	False	False	False	-3277.44677734375	215.741455078125	38.8199691772461	0.78589391708374	0.949911177158356	1	65.2857131958008	2285
True	False	False	False	False	-3273.77270507813	251.759048461914	202.97297668457	0.812123656272888	0.9708251953125	1	91.6830596923828	16778
True	False	False	False	False	-3272.02270507813	417.834930419922	187.44499206543	0.6703822016716	0.950778186321259	0.446467787027359	135.852066040039	22959
True	False	False	False	False	-3271.18017578125	86.2771835327148	207.409545898438	0.822358310222626	0.961925029754639	1	86.251335144043	16129
True	False	False	False	False	-3270.98120117188	317.508758544922	219.610107421875	0.85966020822525	0.96948516368866	1	94.4141387939453	18694
True	False	False	False	False	-3269.77880859375	432.968627929688	89.8404998779297	0.81622189283371	0.962134122848511	1	136.629623413086	11067
True	False	False	False	False	-3267.0654296875	269.319244384766	147.515884399414	0.768738806247711	0.943759799003601	0.745747148990631	152.69172668457	20308
True	False	False	False	False	-3266.7314453125	447.177825927734	98.7136306762695	0.694063067436218	0.957532703876495	0.491407215595245	121.83145904541	10843
True	False	False	False	False	-3265.44189453125	463.188171386719	153.061584472656	0.826755583286285	0.957506716251373	1	151.434783935547	20898
True	False	False	False	False	-3260.91552734375	212.650115966797	183.008422851563	0.772771716117859	0.952898442745209	0.774948835372925	90.7515182495117	14974
True	False	False	False	False	-3260.10815429688	531.544006347656	45.4748191833496	0.634969234466553	0.953056991100311	0.391165256500244	117.707313537598	4826
True	False	False	False	False	-3259.25854492188	478.898986816406	97.6044921875	0.809059381484985	0.957300961017609	1	147.238632202148	12957
True	False	False	False	False	-3258.439453125	137.556137084961	170.807861328125	0.799037754535675	0.965360343456268	1	77.201301574707	11889
True	False	False	False	False	-3255.40893554688	189.019805908203	102.041061401367	0.738865315914154	0.943689107894897	0.608482539653778	145.90217590332	13423
True	False	False	False	False	-3257.08081054688	507.89453125	170.807861328125	0.621552646160126	0.945286870002747	0.372925311326981	146.279220581055	22527
True	False	False	False	False	-3251.57202148438	61.6234550476074	133.097030639648	0.711360454559326	0.94450432062149	0.530186176300049	72.2249984741211	8667
True	False	False	False	False	-3249.71606445313	284.367492675781	215.173538208008	0.760252892971039	0.941706418991089	0.696453630924225	100.525772094727	19502
True	False	False	False	False	-3250.22875976563	314.823333740234	45.4748191833496	0.768088281154633	0.948370218276978	0.741466164588928	60.5853652954102	2484
True	False	False	False	False	-3248.41381835938	111.319778442383	181.899276733398	0.744097054004669	0.954782247543335	0.626919984817505	80.5853652954102	13216
True	False	False	False	False	-3245.30126953125	167.427841186523	212.955261230469	0.573353588581085	0.938856482505798	0.316136330366135	76.0885391235352	14609
True	False	False	False	False	-3244.04956054688	262.327850341797	146.40673828125	0.790809690952301	0.956129848957062	1	79.6590881347656	10515
True	False	False	False	False	-3241.02783203125	559.819641113281	318.32373046875	0.355876922607422	0.936077535152435	0.1497453302145	142.055755615234	40770
True	False	False	False	False	-3241.67041015625	592.089538574219	14.4188451766968	0.509884297847748	0.882535696029663	0.256060808897018	120.846153259277	1571
True	False	False	False	False	-3239.94873046875	518.019287109375	100.931915283203	0.752970397472382	0.961780726909637	0.662240564823151	98.6043930053711	8973
True	False	False	False	False	-3230.05078125	407.661560058594	139.751892089844	0.803734004497528	0.953311264514923	1	96.0873031616211	12107
True	False	False	False	False	-3231.82958984375	505.627044677734	57.6753807067871	0.656205236911774	0.945150554180145	0.422902166843414	77	4004
True	False	False	False	False	-3229.31420898438	193.224197387695	240.683807373047	0.80272513628006	0.9676913022995	1	85.6543807983398	18587
True	False	False	False	False	-3229.30249023438	352.062225341797	207.409545898438	0.780513882637024	0.951134860515594	0.853809237480164	96.721923828125	18087
True	False	False	False	False	-3229.15185546875	242.097732543945	185.226699829102	0.718570590019226	0.955336451530457	0.548350036144257	75.5808410644531	12622
True	False	False	False	False	-3226.71044921875	322.035858154297	13.3097038269043	0.743378639221191	0.931919693946838	0.624296009540558	82	984
True	False	False	False	False	-3226.73364257813	639.107177734375	72.0942230224609	0.45467746257782	0.941820323467255	0.212921068072319	122.061538696289	7934
True	False	False	False	False	-3226.38598632813	467.896392822266	200.754699707031	0.656295657157898	0.914824724197388	0.423045814037323	93.4917144775391	16922
True	False	False	False	False	-3224.19995117188	610.089599609375	316.10546875	0.611542105674744	0.92882764339447	0.360091239213943	152.978942871094	43599
True	False	False	False	False	-3224.0927734375	334.357604980469	169.698715209961	0.70990377664566	0.905329287052155	0.526675462722778	156.169937133789	23894
True	False	False	False	False	-3217.33276367188	85.3882446289063	226.264953613281	0.705394387245178	0.957615613937378	0.516114771366119	84.4656829833984	17231
True	False	False	False	False	-3216.01000976563	548.884399414063	32.1651153564453	0.759870648384094	0.948771238327026	0.694506108760834	65.8965530395508	1911
True	False	False	False	False	-3213.36596679688	118.731559753418	171.917007446289	0.703262507915497	0.956532716751099	0.511275053024292	80.5419387817383	12484
True	False	False	False	False	-3209.5341796875	383.017242431641	212.955261230469	0.617130696773529	0.944677531719208	0.367179334163666	77.390625	14859
True	False	False	False	False	-3209.85229492188	580.2216796875	204.082122802734	0.67501974105835	0.929974257946014	0.454667925834656	85.0815200805664	15655
True	False	False	False	False	-3209.37841796875	631.664733886719	90.9496383666992	0.778366804122925	0.944778859615326	0.827120900154114	144.621948242188	11859
True	False	False	False	False	-3207.94116210938	297.793151855469	214.064392089844	0.740925669670105	0.95572429895401	0.615563333034515	89.5440444946289	17282
True	False	False	False	False	-3207.8623046875	697.496032714844	24.401123046875	0.519394278526306	0.939307272434235	0.264248132705688	124.5	2739
True	False	False	False	False	-3206.53955078125	331.338531494141	153.061584472656	0.640305399894714	0.918857514858246	0.39878585934639	90.3115921020508	12463
True	False	False	False	False	-3205.33715820313	668.383117675781	353.816284179688	0.505942940711975	0.925606966018677	0.252739578485489	152.28840637207	48580
True	False	False	False	False	-3203.83374023438	72.4996948242188	93.1679229736328	0.748380422592163	0.947196960449219	0.643250167369843	128.142852783203	10764
True	False	False	False	False	-3202.21875	422.821044921875	201.863830566406	0.665395319461823	0.958384454250336	0.437931686639786	76.3131866455078	13889
True	False	False	False	False	-3195.55419921875	524.148132324219	217.391815185547	0.597882091999054	0.958225667476654	0.34352308511734	79.1530609130859	15514
True	False	False	False	False	-3196.15258789063	553.13134765625	120.896469116211	0.793161451816559	0.962012887001038	1	79.6330261230469	8680
True	False	False	False	False	-3191.41845703125	164.4541015625	196.318130493164	0.45026358962059	0.851091384887695	0.209754630923271	78.3841781616211	13874
True	False	False	False	False	-3194.330078125	619.874267578125	130.878753662109	0.825414478778839	0.961883783340454	1	112.661018371582	13294
True	False	False	False	False	-3192.81860351563	712.970031738281	158.607299804688	0.767588436603546	0.957171022891998	0.738245189189911	149.377624511719	21361
True	False	False	False	False	-3192.11596679688	198.807769775391	140.861022949219	0.801327586174011	0.951473474502563	1	154.440948486328	19614
True	False	False	False	False	-3191.21997070313	244.919067382813	67.6576614379883	0.606324851512909	0.931264758110046	0.353640824556351	93.7704925537109	5720
True	False	False	False	False	-3188.77490234375	126.834037780762	394.854522705078	0.800221621990204	0.949831426143646	1	91.3651657104492	32526
True	False	False	False	False	-3188.6875	692.807678222656	137.533599853516	0.724236845970154	0.939413368701935	0.563651561737061	123.74193572998	15344
True	False	False	False	False	-3186.08056640625	256.472595214844	180.790130615234	0.716814994812012	0.937215447425842	0.543800354003906	153.392639160156	25003
True	False	False	False	False	-3187.58471679688	651.9462890625	173.026138305664	0.686031520366669	0.940809547901154	0.475260227918625	93.711540222168	14619
True	False	False	False	False	-3185.82177734375	227.88053894043	177.462707519531	0.589835107326508	0.953443825244904	0.334224909543991	82.2312469482422	13157
True	False	False	False	False	-3184.84057617188	379.948913574219	171.917007446289	0.68163388967514	0.964772999286652	0.466836243867874	78.3354873657227	12142
True	False	False	False	False	-3183.0283203125	111.016868591309	9.98227787017822	0.785398185253143	0.931883156299591	1	67.6666641235352	609
True	False	False	False	False	-3181.94165039063	186.528503417969	135.315322875977	0.531674265861511	0.947178840637207	0.275204390287399	84.5819702148438	10319
True	False	False	False	False	-3182.15673828125	737.676147460938	86.513069152832	0.694924652576447	0.950555145740509	0.49320250749588	137.923080444336	10758
True	False	False	False	False	-3179.34545898438	403.314300537109	135.315322875977	0.705158889293671	0.921286106109619	0.515575468540192	140.491806030273	17140
True	False	False	False	False	-3180.56787109375	467.332733154297	138.64274597168	0.797355175018311	0.9561527967453	1	71.5839996337891	8948
True	False	False	False	False	-3177.45434570313	558.233520507813	136.424453735352	0.748058438301086	0.951874852180481	0.641979157924652	102.097564697266	12558
True	False	False	False	False	-3176.30053710938	700.691955566406	28.8376903533936	0.84558093547821	0.95841646194458	1	78.8076934814453	2049
True	False	False	False	False	-3175.15795898438	615.710021972656	35.4925422668457	0.795358955860138	0.950105845928192	1	61.6875	1974
True	False	False	False	False	-3173.1806640625	646.765014648438	45.4748191833496	0.661913216114044	0.948874831199646	0.432134091854095	66.5121917724609	2727
True	False	False	False	False	-3171.80444335938	767.621398925781	261.757507324219	0.358032703399658	0.885435521602631	0.150974795222282	137.144073486328	32366
True	False	False	False	False	-3169.90087890625	360.591400146484	140.861022949219	0.78069794178009	0.956139147281647	0.856390178203583	84.0472412109375	10674
True	False	False	False	False	-3171.01220703125	730.516357421875	116.459907531738	0.53946578502655	0.941312909126282	0.282395780086517	102.285713195801	10740
True	False	False	False	False	-3168.15966796875	331.600738525391	217.391815185547	0.818078756332397	0.960607826709747	1	91.6020431518555	17954
True	False	False	False	False	-3162.46923828125	212.458374023438	159.716445922852	0.736840963363647	0.959983170032501	0.601734638214111	79.5138854980469	11450
True	False	False	False	False	-3163.6923828125	528.078186035156	211.846115112305	0.692555069923401	0.947040617465973	0.488295674324036	74.5916213989258	14247
True	False	False	False	False	-3163.38134765625	485.030059814453	155.279876708984	0.584341943264008	0.9483602643013	0.328058958053589	72.7285690307617	10182
True	False	False	False	False	-3163.19140625	575.870727539063	343.834014892578	0.311206877231598	0.721201241016388	0.125480130314827	131.412902832031	40738
True	False	False	False	False	-3161.904296875	719.107604980469	85.4039306640625	0.84200394153595	0.962414622306824	1	137.220779418945	10566
True	False	False	False	False	-3160.89721679688	825.676574707031	99.8227767944336	0.466970145702362	0.930496692657471	0.221942737698555	121.688888549805	10952
True	False	False	False	False	-3160.01611328125	380.135131835938	148.625015258789	0.722276210784912	0.96284693479538	0.558245301246643	74.9850769042969	10048
True	False	False	False	False	-3159.9384765625	800.099609375	181.899276733398	0.775335013866425	0.965711534023285	0.796632647514343	148.957321166992	24429
True	False	False	False	False	-3159.53051757813	277.918701171875	289.486053466797	0.808336436748505	0.959307491779327	1	92.8620681762695	24237
True	False	False	False	False	-3154.79907226563	94.499885559082	201.863830566406	0.692807912826538	0.966127932071686	0.488814681768417	87.1923065185547	15869
True	False	False	False	False	-3146.955078125	660.15576171875	268.412353515625	0.792623698711395	0.966122806072235	1	106.690086364746	25819
True	False	False	False	False	-3143.44458007813	400.851593017578	237.356369018555	0.782387912273407	0.960090160369873	0.883399367332458	85.1074752807617	18213
True	False	False	False	False	-3143.0849609375	197.440155029297	171.917007446289	0.735651552677155	0.937710106372833	0.597861230373383	88.870964050293	13775
True	False	False	False	False	-3142.388671875	506.578979492188	207.409545898438	0.741783857345581	0.960013151168823	0.618579804897308	83.6470565795898	15642
True	False	False	False	False	-3142.880859375	691.717224121094	181.899276733398	0.822982907295227	0.965933799743652	1	88.2865829467773	14479
True	False	False	False	False	-3142.62548828125	808.823425292969	161.934722900391	0.647923767566681	0.955826163291931	0.410064101219177	96.2054824829102	14046
True	False	False	False	False	-3140.13256835938	609.736206054688	419.255645751953	0.32103443145752	0.714870512485504	0.130629941821098	140.039688110352	52935
True	False	False	False	False	-3140.65942382813	837.732055664063	181.899276733398	0.619048833847046	0.935791611671448	0.369656503200531	125.097564697266	20516
True	False	False	False	False	-3138.6064453125	330.659393310547	154.17073059082	0.672335147857666	0.968304336071014	0.449889183044434	90.4892120361328	12578
True	False	False	False	False	-3138.34912109375	426.895324707031	240.683807373047	0.809450685977936	0.957514405250549	1	90.2580642700195	19586
True	False	False	False	False	-3135.26904296875	585.663940429688	164.153015136719	0.732610106468201	0.961892664432526	0.588243901729584	87.9729766845703	13020
True	False	False	False	False	-3133.78100585938	171.423736572266	346.052276611328	0.504181802272797	0.904172301292419	0.251268774271011	97.163459777832	30315
True	False	False	False	False	-3133.31665039063	864.237365722656	236.24723815918	0.435175895690918	0.900924980640411	0.199206084012985	138.953048706055	29597
True	False	False	False	False	-3125.572265625	103.488327026367	255.102645874023	0.725611567497253	0.958515882492065	0.5675168633461	76.2478256225586	17537
True	False	False	False	False	-3128.26293945313	321.372161865234	156.389007568359	0.525956451892853	0.948559105396271	0.270047128200531	85.078010559082	11996
True	False	False	False	False	-3127.73876953125	272.653289794922	174.135284423828	0.769729197025299	0.956061124801636	0.752471208572388	94.1783447265625	14786
True	False	False	False	False	-3126.70629882813	375.267211914063	22.1828384399414	0.691018760204315	0.94915634393692	0.485164731740952	57.6500015258789	1153
True	False	False	False	False	-3125.54125976563	652.983642578125	93.1679229736328	0.846452295780182	0.960265040397644	1	139.75	11739
True	False	False	False	False	-3125.43603515625	890.065734863281	168.589569091797	0.770215749740601	0.954805672168732	0.755871534347534	146.546051025391	22275
True	False	False	False	False	-3121.82397460938	234.994049072266	140.861022949219	0.723372578620911	0.943384230136871	0.561253368854523	109.952758789063	13964
True	False	False	False	False	-3123.9130859375	299.737030029297	128.660461425781	0.868408381938934	0.968901455402374	1	78.4224166870117	9097
True	False	False	False	False	-3123.37133789063	365.342926025391	45.4748191833496	0.753896296024323	0.954672992229462	0.666286945343018	58.8292694091797	2412
True	False	False	False	False	-3120.45483398438	728.860473632813	248.447799682617	0.659015655517578	0.932658195495605	0.427406698465347	80	17920
True	False	False	False	False	-3120.20288085938	485.445495605469	238.465515136719	0.655840039253235	0.972050428390503	0.422322481870651	81.0465087890625	17425
True	False	False	False	False	-3119.1064453125	930.652587890625	43.256534576416	0.510947525501251	0.928039014339447	0.256963789463043	124.461540222168	4854
True	False	False	False	False	-3115.85571289063	543.818176269531	192.990692138672	0.732719540596008	0.953650832176208	0.588583052158356	72.5862045288086	12630
True	False	False	False	False	-3115.14331054688	817.055419921875	165.262145996094	0.747710049152374	0.9415123462677	0.640612363815308	114.234901428223	17021
True	False	False	False	False	-3115.14794921875	911.359985351563	119.787330627441	0.735007107257843	0.923237681388855	0.595789611339569	136.08332824707	14697
True	False	False	False	False	-3112.48413085938	796.375244140625	267.30322265625	0.772143304347992	0.941945850849152	0.770052433013916	145.215774536133	34997
True	False	False	False	False	-3110.72338867188	127.920867919922	163.043869018555	0.713843047618866	0.944813251495361	0.536288261413574	86.2244873046875	12675
True	False	False	False	False	-3107.95922851563	186.58512878418	303.904907226563	0.285387188196182	0.846817553043365	0.112413056194782	82.1642303466797	22513
True	False	False	False	False	-3108.8642578125	665.588134765625	171.917007446289	0.735651552677155	0.945360600948334	0.597861230373383	78.3225784301758	12140
True	False	False	False	False	-3106.82788085938	643.931762695313	41.0382537841797	0.725604593753815	0.92913293838501	0.567497134208679	62.7027015686035	2320
True	False	False	False	False	-3105.78466796875	152.748168945313	194.099838256836	0.62934148311615	0.911482334136963	0.383360207080841	124.205711364746	21736
True	False	False	False	False	-3102.48779296875	462.783050537109	235.138092041016	0.807007014751434	0.955983698368073	1	92.8867950439453	19692
True	False	False	False	False	-3104.22436523438	761.160827636719	186.335845947266	0.762245774269104	0.944386065006256	0.70693165063858	81.2083358764648	13643
True	False	False	False	False	-3100.11840820313	945.272094726563	216.282684326172	0.45115664601326	0.923141717910767	0.210392266511917	127.071792602539	24779
True	False	False	False	False	-3098.169921875	215.931838989258	165.262145996094	0.819518387317657	0.968839824199677	1	71.3557052612305	10632
True	False	False	False	False	-3099.88061523438	609.19775390625	184.117568969727	0.447380036115646	0.921585500240326	0.207706093788147	77.2048187255859	12816
True	False	False	False	False	-3099.87084960938	285.810882568359	190.772415161133	0.798061788082123	0.955541551113129	1	87.139533996582	14988
True	False	False	False	False	-3098.3212890625	311.225006103516	190.772415161133	0.733483374118805	0.961344420909882	0.590964496135712	87.0639572143555	14975
True	False	False	False	False	-3096.98901367188	367.130584716797	244.01123046875	0.694063246250153	0.937954366207123	0.491407632827759	82.1681823730469	18077
True	False	False	False	False	-3096.64916992188	429.700897216797	206.300399780273	0.661201298236847	0.962535977363586	0.430964648723602	81.3763427734375	15136
True	False	False	False	False	-3094.61303710938	559.549560546875	238.465515136719	0.685725450515747	0.945091187953949	0.474664747714996	72.7813949584961	15648
True	False	False	False	False	-3096.27685546875	865.364624023438	229.592376708984	0.696493864059448	0.955094575881958	0.496505469083786	88.7053146362305	18362
True	False	False	False	False	-3088.67626953125	827.070861816406	216.282684326172	0.594831645488739	0.956260681152344	0.339960098266602	86.0615386962891	16782
True	False	False	False	False	-3087.7509765625	918.0546875	154.17073059082	0.651001632213593	0.957054972648621	0.414762049913406	77.446044921875	10765
True	False	False	False	False	-3087.69775390625	103.015182495117	212.955261230469	0.791453123092651	0.956953227519989	1	75.1197891235352	14423
True	False	False	False	False	-3085.81225585938	329.109313964844	289.486053466797	0.482744842767715	0.873878180980682	0.23398457467556	97.1570892333984	25358
True	False	False	False	False	-3085.63305664063	969.411926269531	137.533599853516	0.742881834506989	0.954182624816895	0.622499585151672	109.120964050293	13531
True	False	False	False	False	-3084.85229492188	610.464477539063	77.6399383544922	0.781193256378174	0.941879510879517	0.863637804985046	144.871429443359	10141
True	False	False	False	False	-3082.36083984375	476.936279296875	49.9113883972168	0.647322654724121	0.951740801334381	0.40915635228157	63.2000007629395	2844
True	False	False	False	False	-3083.58544921875	1005.04815673828	334.960876464844	0.248257026076317	0.877740800380707	0.0946978703141212	116.62914276123	35222
True	False	False	False	False	-3080.04736328125	395.308746337891	135.315322875977	0.677879810333252	0.950022399425507	0.4598588347435	81.4344253540039	9935
True	False	False	False	False	-3077.1240234375	626.704528808594	171.917007446289	0.832001447677612	0.955806910991669	1	146.399993896484	22692
True	False	False	False	False	-3079.24072265625	784.330688476563	240.683807373047	0.616133570671082	0.926934599876404	0.365900725126266	78.0414733886719	16935
True	False	False	False	False	-3075.41088867188	256.461456298828	220.719253540039	0.73613965511322	0.940417528152466	0.599442839622498	91.7788925170898	18264
True	False	False	False	False	-3071.8505859375	731.815979003906	255.102645874023	0.786320447921753	0.947084665298462	1	147.5	33925
True	False	False	False	False	-3070.3095703125	430.368408203125	188.554138183594	0.652628839015961	0.943978369235992	0.417280316352844	77.8470611572266	13234
True	False	False	False	False	-3070.13500976563	821.296447753906	77.6399383544922	0.719287753105164	0.933719873428345	0.550233483314514	121.928573608398	8535
True	False	False	False	False	-3069.86083984375	134.308929443359	206.300399780273	0.682356894016266	0.957420408725739	0.468202233314514	75.5322570800781	14049
True	False	False	False	False	-3066.701171875	371.575775146484	16.6371288299561	0.76893937587738	0.947792708873749	0.747088372707367	73.466667175293	1102
True	False	False	False	False	-3067.89184570313	682.34716796875	308.341461181641	0.751437187194824	0.960676372051239	0.655706763267517	93.8417282104492	26088
True	False	False	False	False	-3067.81469726563	570.611022949219	120.896469116211	0.67004781961441	0.936513781547546	0.445886552333832	76.2110061645508	8307
True	False	False	False	False	-3066.197265625	73.8431777954102	234.028945922852	0.793691694736481	0.966329038143158	1	83.6350708007813	17647
True	False	False	False	False	-3064.57055664063	285.827758789063	187.44499206543	0.60076892375946	0.951903879642487	0.346939533948898	70.8579864501953	11975
True	False	False	False	False	-3062.84130859375	359.411346435547	185.226699829102	0.526857078075409	0.871664345264435	0.270852953195572	88.5329360961914	14785
True	False	False	False	False	-3064.35400390625	521.408996582031	194.099838256836	0.691710233688354	0.96166604757309	0.486569076776505	78.3714294433594	13715
True	False	False	False	False	-3064.138671875	468.695953369141	211.846115112305	0.748496413230896	0.948314487934113	0.64370995759964	82.7801055908203	15811
True	False	False	False	False	-3062.92944335938	605.266784667969	267.30322265625	0.656086981296539	0.936025977134705	0.422714322805405	153.124481201172	36903
True	False	False	False	False	-3061.1318359375	865.0498046875	19.9645557403564	0.798721373081207	0.951427280902863	1	64.1666641235352	1155
True	False	False	False	False	-3060.822265625	1036.21826171875	92.0587844848633	0.686775207519531	0.952349483966827	0.476712793111801	106.385543823242	8830
True	False	False	False	False	-3058.13208007813	220.783172607422	190.772415161133	0.740084707736969	0.961170852184296	0.612646222114563	77.3837203979492	13310
True	False	False	False	False	-3059.28759765625	809.403442382813	11.0914192199707	0.763594925403595	0.936281979084015	0.714360892772675	59.4000015258789	594
True	False	False	False	False	-3058.2705078125	881.852111816406	218.500961303711	0.797975063323975	0.955258190631866	1	88.7005081176758	17474
True	False	False	False	False	-3056.85571289063	587.600463867188	76.5307922363281	0.759016990661621	0.935926735401154	0.690224945545197	103.043479919434	7110
True	False	False	False	False	-3056.251953125	1066.37390136719	195.208984375	0.341920554637909	0.924795091152191	0.14192134141922	117.079544067383	20606
True	False	False	False	False	-3054.10717773438	719.527038574219	202.97297668457	0.655879199504852	0.951424658298492	0.422384530305862	107.786888122559	19725
True	False	False	False	False	-3054.09643554688	191.952697753906	186.335845947266	0.823659300804138	0.959797859191895	1	80.6547622680664	13550
True	False	False	False	False	-3053.75610351563	643.453857421875	239.574661254883	0.668968081474304	0.928060293197632	0.444018453359604	77.5231475830078	16745
True	False	False	False	False	-3053.216796875	751.214538574219	154.17073059082	0.803418695926666	0.966704428195953	1	80.0575561523438	11128
True	False	False	False	False	-3050.66284179688	149.867599487305	181.899276733398	0.705662131309509	0.956019997596741	0.516729354858398	73.9451217651367	12127
True	False	False	False	False	-3048.912109375	564.827758789063	80.9673614501953	0.735607385635376	0.949200809001923	0.59771865606308	67.876708984375	4955
True	False	False	False	False	-3043.7841796875	539.783935546875	225.155807495117	0.677643358707428	0.967252910137177	0.459425717592239	85.2019729614258	17296
True	False	False	False	False	-3043.70727539063	602.743347167969	157.498153686523	0.762220680713654	0.943221032619476	0.706796109676361	142.936614990234	20297
True	False	False	False	False	-3042.67114257813	379.999755859375	373.780822753906	0.752620458602905	0.944545984268188	0.660731494426727	155.231460571289	52313
True	False	False	False	False	-3040.63256835938	407.245697021484	192.990692138672	0.732719540596008	0.964852273464203	0.588583052158356	90.568962097168	15759
True	False	False	False	False	-3040.88134765625	851.164184570313	174.135284423828	0.718951046466827	0.954628944396973	0.549347400665283	78.6114654541016	12342
True	False	False	False	False	-3041.4306640625	913.447021484375	194.099838256836	0.759800672531128	0.95464950799942	0.694151699542999	78.2628555297852	13696
True	False	False	False	False	-3040.7802734375	820.524108886719	303.904907226563	0.703874409198761	0.95417320728302	0.512654602527618	84.6240844726563	23187
True	False	False	False	False	-3036.90234375	222.706146240234	175.244430541992	0.757012546062469	0.954822361469269	0.680517315864563	79.3924026489258	12544
True	False	False	False	False	-3036.06079101563	724.725952148438	90.9496383666992	0.815059661865234	0.966674208641052	1	142.378051757813	11675
True	False	False	False	False	-3035.59350585938	986.237060546875	200.754699707031	0.697305500507355	0.954157769680023	0.498231053352356	80.7071838378906	14608
True	False	False	False	False	-3032.279296875	774.908935546875	178.571853637695	0.692753672599792	0.943991005420685	0.488703340291977	79.0186309814453	12722
True	False	False	False	False	-3034.29931640625	1110.24230957031	134.206176757813	0.378816425800323	0.930598020553589	0.163130834698677	118.909088134766	14388
True	False	False	False	False	-3033.52880859375	1083.55737304688	164.153015136719	0.749946892261505	0.965767860412598	0.649543106555939	119.256759643555	17650
True	False	False	False	False	-3030.23046875	307.594482421875	199.645553588867	0.741987287998199	0.961325764656067	0.619300961494446	82.0277786254883	14765
True	False	False	False	False	-3028.150390625	342.0029296875	189.663269042969	0.76875227689743	0.957924962043762	0.745836973190308	70.4912261962891	12054
True	False	False	False	False	-3025.41137695313	713.126281738281	107.586769104004	0.747388184070587	0.957141101360321	0.639357089996338	82.0927810668945	7963
True	False	False	False	False	-3025.37426757813	556.483215332031	225.155807495117	0.727559983730316	0.966068208217621	0.573105692863464	89.2266006469727	18113
True	False	False	False	False	-3025.19604492188	1040.36279296875	151.952453613281	0.678159356117249	0.96012270450592	0.460371941328049	80.7445220947266	11062
True	False	False	False	False	-3024.89282226563	1129.06176757813	26.6194076538086	0.449612647294998	0.936613917350769	0.20929080247879	121.083335876465	2906
True	False	False	False	False	-3022.84301757813	483.762847900391	216.282684326172	0.839049518108368	0.970789074897766	1	88.8153839111328	17319
True	False	False	False	False	-3022.02197265625	755.656372070313	143.079315185547	0.781091213226318	0.954511940479279	0.862106204032898	80.2480621337891	10352
True	False	False	False	False	-3013.63525390625	183.339172363281	237.356369018555	0.807783186435699	0.954623222351074	1	94.0794372558594	20133
True	False	False	False	False	-3019.35302734375	666.336853027344	202.97297668457	0.663547515869141	0.947768092155457	0.43483904004097	101.229507446289	18525
True	False	False	False	False	-3015.25561523438	368.080841064453	141.970169067383	0.739838838577271	0.951731622219086	0.6118004322052	87.2265625	11165
True	False	False	False	False	-3015.19702148438	837.563842773438	177.462707519531	0.749354422092438	0.967089593410492	0.647141218185425	76.7437515258789	12279
True	False	False	False	False	-3012.70922851563	401.12060546875	160.825576782227	0.817430675029755	0.95744389295578	1	83.179313659668	12061
True	False	False	False	False	-3012.65966796875	441.161285400391	165.262145996094	0.720704555511475	0.947908878326416	0.553998529911041	97.362419128418	14507
True	False	False	False	False	-3010.07983398438	694.425476074219	166.371292114258	0.711920857429504	0.962178289890289	0.531550288200378	75.1533355712891	11273
True	False	False	False	False	-3010.99194335938	734.124633789063	94.2770690917969	0.781477868556976	0.947986423969269	0.868022978305817	139.70588684082	11875
True	False	False	False	False	-3008.62060546875	1071.07336425781	113.132476806641	0.81917679309845	0.963940918445587	1	135.137252807617	13784
True	False	False	False	False	-3010.4921875	1104.33801269531	194.099838256836	0.830574333667755	0.960952758789063	1	96.2228546142578	16839
True	False	False	False	False	-3007.92504882813	1140.77258300781	97.6044921875	0.846573948860168	0.967214345932007	1	135.215911865234	11899
True	False	False	False	False	-3006.01098632813	318.961212158203	204.082122802734	0.784656643867493	0.961344420909882	0.940379023551941	73.0760879516602	13446
True	False	False	False	False	-3007.18798828125	1162.82592773438	122.005615234375	0.432605504989624	0.944949507713318	0.197449862957001	117.836364746094	12962
True	False	False	False	False	-3006.50708007813	922.861572265625	183.008422851563	0.836089432239532	0.960919916629791	1	80.1151504516602	13219
True	False	False	False	False	-3002.97924804688	253.756408691406	238.465515136719	0.770568430423737	0.956225097179413	0.758379220962524	88.0046539306641	18921
True	False	False	False	False	-2999.82568359375	601.032958984375	299.468322753906	0.55852198600769	0.897805392742157	0.300843358039856	91.34814453125	24664
True	False	False	False	False	-3001.60717773438	747.031677246094	97.6044921875	0.819784700870514	0.957018911838531	1	86.2840881347656	7593
True	False	False	False	False	-3000.6865234375	632.777221679688	348.270568847656	0.721717774868011	0.939624845981598	0.556727707386017	96	30144
True	False	False	False	False	-2999.25170898438	1026.24829101563	230.701522827148	0.80817586183548	0.959316194057465	1	79.4711532592773	16530
True	False	False	False	False	-2998.50219726563	479.062561035156	179.680999755859	0.670226395130157	0.941369235515594	0.446196794509888	80.2839508056641	13006
True	False	False	False	False	-2996.01049804688	368.866149902344	192.990692138672	0.48898521065712	0.93229752779007	0.238901972770691	78.5114974975586	13661
True	False	False	False	False	-2996.36865234375	897.794799804688	16.6371288299561	0.745649039745331	0.948589444160461	0.63269704580307	61.533332824707	923
True	False	False	False	False	-2996.24462890625	414.531768798828	131.987884521484	0.647919952869415	0.907845199108124	0.410058319568634	69.6470565795898	8288
True	False	False	False	False	-2991.42138671875	288.095947265625	194.099838256836	0.76264750957489	0.966592967510223	0.709113836288452	73.6228561401367	12884
True	False	False	False	False	-2986.76538085938	534.205078125	255.102645874023	0.712327122688293	0.952717304229736	0.532544136047363	93.1260833740234	21419
True	False	False	False	False	-2983.79467773438	763.254028320313	135.315322875977	0.790392696857452	0.962724626064301	1	75.106559753418	9163
True	False	False	False	False	-2988.5986328125	1071.02233886719	321.651153564453	0.432054221630096	0.890218555927277	0.197074696421623	112.37931060791	32590
True	False	False	False	False	-2987.12573242188	836.304931640625	282.831207275391	0.627587854862213	0.946987926959991	0.380974650382996	97.9019622802734	24965
True	False	False	False	False	-2982.85180664063	924.145446777344	174.135284423828	0.615256190299988	0.948797285556793	0.364780753850937	89.5859909057617	14065
True	False	False	False	False	-2987.05419921875	1180.58142089844	135.315322875977	0.738706409931183	0.948401689529419	0.607945501804352	140.737701416016	17170
True	False	False	False	False	-2984.9208984375	968.521057128906	319.432891845703	0.361309558153152	0.850373506546021	0.152854666113853	88.8854141235352	25599
True	False	False	False	False	-2982.82373046875	566.787536621094	181.899276733398	0.62959486246109	0.937575578689575	0.383706718683243	81.3536605834961	13342
True	False	False	False	False	-2980.001953125	735.2119140625	183.008422851563	0.76558256149292	0.962603986263275	0.725864291191101	73.466667175293	12122
True	False	False	False	False	-2980.52709960938	887.77685546875	256.211791992188	0.340545177459717	0.851433038711548	0.14116270840168	93.4242401123047	21581
True	False	False	False	False	-2977.291015625	992.268371582031	205.191253662109	0.546651482582092	0.911592304706573	0.289203584194183	79.3135147094727	14673
True	False	False	False	False	-2977.25415039063	1217.91418457031	271.739776611328	0.299451172351837	0.940389752388	0.119449779391289	115.412246704102	28276
True	False	False	False	False	-2977.00732421875	684.139709472656	241.792938232422	0.438811630010605	0.776918232440948	0.201710119843483	77.6605529785156	16930
True	False	False	False	False	-2973.7861328125	427.743560791016	171.917007446289	0.551001071929932	0.926415503025055	0.293410122394562	67.7741928100586	10505
True	False	False	False	False	-2973.62353515625	472.603149414063	207.409545898438	0.574765801429749	0.89611428976059	0.317639142274857	72.0802154541016	13479
True	False	False	False	False	-2971.98120117188	324.219177246094	180.790130615234	0.739559888839722	0.963516592979431	0.610844850540161	99.6012268066406	16235
True	False	False	False	False	-2972.35961914063	1099.45922851563	131.987884521484	0.779522478580475	0.936652064323425	0.840783715248108	139.445373535156	16594
True	False	False	False	False	-2968.92724609375	1120.20373535156	15.5279874801636	0.774550676345825	0.945763468742371	0.789673984050751	57.8571434020996	810
True	False	False	False	False	-2963.3828125	759.891479492188	139.751892089844	0.554102420806885	0.936469376087189	0.296450316905975	75.2301559448242	9479
True	False	False	False	False	-2961.93212890625	1074.16284179688	196.318130493164	0.67950177192688	0.951388239860535	0.462850153446198	76.3841781616211	13520
True	False	False	False	False	-2960.40576171875	1176.66455078125	298.359191894531	0.632377684116364	0.938078224658966	0.387542307376862	79.360595703125	21348
True	False	False	False	False	-2959.81884765625	801.024169921875	225.155807495117	0.772747278213501	0.961283147335052	0.774755537509918	82.7438430786133	16797
True	False	False	False	False	-2955.84033203125	569.042236328125	161.934722900391	0.683785915374756	0.94227921962738	0.470923721790314	83.3972625732422	12176
True	False	False	False	False	-2957.8671875	902.692321777344	113.132476806641	0.686399757862091	0.952045440673828	0.475978404283524	113.294120788574	11556
True	False	False	False	False	-2955.7958984375	841.052673339844	184.117568969727	0.795342266559601	0.946414351463318	1	96.9819259643555	16099
True	False	False	False	False	-2953.92724609375	868.106506347656	147.515884399414	0.680554449558258	0.964327752590179	0.464810460805893	90.6165390014648	12052
True	False	False	False	False	-2953.88134765625	1240.69030761719	109.805053710938	0.795083343982697	0.963940918445587	1	126.484848022461	12522
True	False	False	False	False	-2950.9716796875	495.872406005859	197.427261352539	0.605700314044952	0.960459291934967	0.352879017591476	77.6910095214844	13829
True	False	False	False	False	-2952.03076171875	737.394470214844	204.082122802734	0.648785412311554	0.940223634243011	0.411370784044266	81.2826080322266	14956
True	False	False	False	False	-2947.17504882813	707.044250488281	227.374099731445	0.558082282543182	0.938995063304901	0.3004030585289	84.4780502319336	17318
True	False	False	False	False	-2945.35986328125	1041.90209960938	342.724853515625	0.692710876464844	0.960121393203735	0.488615393638611	102.084144592285	31544
True	False	False	False	False	-2944.42895507813	1121.89086914063	194.099838256836	0.73693060874939	0.963697910308838	0.602029263973236	73.2228546142578	12814
True	False	False	False	False	-2942.53442382813	1161.91711425781	17.7462711334229	0.689935445785522	0.925363481044769	0.482980132102966	69.8125	1117
True	False	False	False	False	-2939.3173828125	448.463073730469	171.917007446289	0.602246403694153	0.906861424446106	0.348705172538757	65.1161270141602	10093
True	False	False	False	False	-2940.64477539063	888.972534179688	210.736968994141	0.472138196229935	0.886995673179626	0.225828468799591	125.173683166504	23783
True	False	False	False	False	-2940.48901367188	556.883483886719	141.970169067383	0.627549946308136	0.933191895484924	0.380923300981522	70.6484375	9043
True	False	False	False	False	-2936.80004882813	662.180847167969	247.338653564453	0.512557506561279	0.901388883590698	0.258337050676346	82.7623291015625	18456
True	False	False	False	False	-2940.42724609375	934.513305664063	328.306030273438	0.269890636205673	0.776494562625885	0.104872688651085	109.993240356445	32558
True	False	False	False	False	-2932.81787109375	850.661315917969	128.660461425781	0.844098389148712	0.964158892631531	1	143.232757568359	16615
True	False	False	False	False	-2932.91821289063	1173.25952148438	167.480438232422	0.757746458053589	0.949462234973907	0.684017658233643	103.099334716797	15568
True	False	False	False	False	-2931.0361328125	1276.72668457031	334.960876464844	0.354288697242737	0.934216320514679	0.148843169212341	134.496688842773	40618
True	False	False	False	False	-2930.37573242188	823.660705566406	593.390930175781	0.412660330533981	0.803581893444061	0.184202045202255	144.94953918457	77548
True	False	False	False	False	-2925.275390625	781.998352050781	276.176330566406	0.806589245796204	0.955346167087555	1	92.3654632568359	22999
True	False	False	False	False	-2913.703125	857.962097167969	161.934722900391	0.73981249332428	0.960119009017944	0.611710011959076	86.9931488037109	12701
True	False	False	False	False	-2919.70336914063	1257.15637207031	56.5662384033203	0.776553928852081	0.948154032230377	0.808126747608185	76.2745132446289	3890
True	False	False	False	False	-2916.02368164063	1019.57843017578	170.807861328125	0.692326605319977	0.953796982765198	0.487827599048615	78.1948089599609	12042
True	False	False	False	False	-2914.77783203125	1078.64587402344	271.739776611328	0.618965148925781	0.908731758594513	0.369547992944717	129.510208129883	31730
True	False	False	False	False	-2914.52612304688	1103.22216796875	61.0028076171875	0.704861104488373	0.940697908401489	0.51489520072937	72.636360168457	3995
True	False	False	False	False	-2913.38745117188	803.69970703125	161.934722900391	0.73981249332428	0.926931798458099	0.611710011959076	146.143829345703	21337
True	False	False	False	False	-2911.31103515625	1201.03369140625	37.7108268737793	0.763439774513245	0.946141421794891	0.71349173784256	63.5	2159
True	False	False	False	False	-2909.27783203125	683.962463378906	112.023338317871	0.787644565105438	0.953740179538727	1	85.0495071411133	8590
True	False	False	False	False	-2910.80883789063	1308.39709472656	148.625015258789	0.705064654350281	0.960177063941956	0.515360057353973	126.843284606934	16997
True	False	False	False	False	-2909.10400390625	749.457153320313	185.226699829102	0.792605221271515	0.963911414146423	1	81.8622741699219	13671
True	False	False	False	False	-2907.74926757813	933.51220703125	187.44499206543	0.828562021255493	0.964566469192505	1	145.514785766602	24592
True	False	False	False	False	-2906.51416015625	972.744750976563	351.597991943359	0.446768134832382	0.782094180583954	0.207273408770561	93.7949523925781	29733
True	False	False	False	False	-2905.66748046875	1340.17163085938	282.831207275391	0.293618321418762	0.953682243824005	0.116508416831493	114.576469421387	29217
True	False	False	False	False	-2896.92163085938	729.593139648438	184.117568969727	0.714267790317535	0.954369783401489	0.537347733974457	86.0421676635742	14283
True	False	False	False	False	-2893.46240234375	1197.46716308594	211.846115112305	0.613916456699371	0.922725260257721	0.363079577684402	77.6701583862305	14835
True	False	False	False	False	-2894.68530273438	1227.64013671875	144.188446044922	0.829249382019043	0.957573533058167	1	76.3538436889648	9926
True	False	False	False	False	-2893.00952148438	930.039794921875	74.3125076293945	0.786045730113983	0.956417441368103	1	90.8507461547852	6087
True	False	False	False	False	-2892.83666992188	1052.19702148438	171.917007446289	0.68163388967514	0.940040647983551	0.466836243867874	83.1096801757813	12882
True	False	False	False	False	-2890.1123046875	817.747253417969	139.751892089844	0.774550676345825	0.952194273471832	0.789673984050751	83.2698440551758	10492
True	False	False	False	False	-2884.4638671875	1374.92749023438	14.4188451766968	0.560572564601898	0.885753393173218	0.302906334400177	119.461540222168	1553
True	False	False	False	False	-2883.10375976563	672.921081542969	160.825576782227	0.610599637031555	0.95255035161972	0.358914375305176	70.2137908935547	10181
True	False	False	False	False	-2883.3037109375	1138.39025878906	92.0587844848633	0.783524453639984	0.944850325584412	0.906862378120422	134.240966796875	11142
True	False	False	False	False	-2880.56079101563	752.689697265625	127.551322937012	0.77388209104538	0.95994633436203	0.783978283405304	95	10925
True	False	False	False	False	-2881.78930664063	1118.27990722656	260.648345947266	0.74711936712265	0.946616888046265	0.638314366340637	83.7489395141602	19681
True	False	False	False	False	-2882.16162109375	1166.33752441406	236.24723815918	0.416309744119644	0.838056862354279	0.186577275395393	112.22534942627	23904
True	False	False	False	False	-2881.04760742188	1362.87219238281	29.9468326568604	0.80851811170578	0.960098087787628	1	100.592590332031	2716
True	False	False	False	False	-2880.92407226563	1006.44458007813	206.300399780273	0.800324141979218	0.957186877727509	1	79.252685546875	14741
True	False	False	False	False	-2875.62866210938	782.066528320313	119.787330627441	0.75546407699585	0.943209946155548	0.673323512077332	81.4074096679688	8792
True	False	False	False	False	-2873.22021484375	942.812438964844	151.952453613281	0.710832297801971	0.945458233356476	0.528907418251038	74.6861343383789	10232
True	False	False	False	False	-2870.82861328125	869.914245605469	251.77522277832	0.564080893993378	0.922044038772583	0.306473255157471	84.854621887207	19262
True	False	False	False	False	-2868.12719726563	827.861450195313	16.6371288299561	0.646814525127411	0.943199634552002	0.408391445875168	70.5999984741211	1059
True	False	False	False	False	-2867.4560546875	1230.50305175781	188.554138183594	0.740857541561127	0.951674699783325	0.615325689315796	87.0588226318359	14800
True	False	False	False	False	-2867.32470703125	692.387390136719	211.846115112305	0.811500012874603	0.957457005977631	1	82.1308898925781	15687
True	False	False	False	False	-2864.15087890625	813.263000488281	251.77522277832	0.778643548488617	0.950671255588531	0.830265700817108	96.6079330444336	21930
True	False	False	False	False	-2863.13818359375	1258.98376464844	246.229507446289	0.713557362556458	0.955054581165314	0.53557813167572	81.4234237670898	18076
True	False	False	False	False	-2860.4697265625	918.329833984375	224.046676635742	0.78486305475235	0.960425019264221	0.94912451505661	87.6683197021484	17709
True	False	False	False	False	-2858.33569335938	1079.18835449219	268.412353515625	0.704554378986359	0.946642637252808	0.514196515083313	97.9669418334961	23708
True	False	False	False	False	-2856.57885742188	1314.51220703125	278.394622802734	0.785809278488159	0.956271827220917	1	85.8007965087891	21536
True	False	False	False	False	-2858.48120117188	1365.68017578125	35.4925422668457	0.739838838577271	0.945348680019379	0.6118004322052	90.625	2900
True	False	False	False	False	-2857.8037109375	1354.30017089844	63.2210922241211	0.593918859958649	0.955295741558075	0.338903099298477	70.0701751708984	3994
True	False	False	False	False	-2853.78271484375	1396.94189453125	563.444091796875	0.671563148498535	0.942238330841064	0.448531240224838	153.482284545898	77969
True	False	False	False	False	-2852.8115234375	1200.97875976563	285.049468994141	0.753782629966736	0.941138863563538	0.665786147117615	123.264595031738	31679
True	False	False	False	False	-2848.8310546875	1429.94018554688	65.4393768310547	0.488189607858658	0.918379902839661	0.238269984722137	116.576271057129	6878
True	False	False	False	False	-2847.20825195313	960.755981445313	128.660461425781	0.616460800170898	0.951123237609863	0.366319626569748	72.3879318237305	8397
True	False	False	False	False	-2846.88916015625	981.251525878906	133.097030639648	0.765460968017578	0.949881255626678	0.725139915943146	69.2583312988281	8311
True	False	False	False	False	-2845.72436523438	1034.1650390625	225.155807495117	0.757228076457977	0.961673855781555	0.681538939476013	84.083740234375	17069
True	False	False	False	False	-2843.07348632813	1138.48974609375	225.155807495117	0.772747278213501	0.968134701251984	0.774755537509918	78.8669967651367	16010
True	False	False	False	False	-2839.48657226563	824.348571777344	149.734161376953	0.761056125164032	0.945881366729736	0.700609505176544	77.9037017822266	10517
True	False	False	False	False	-2839.68920898438	863.449401855469	119.787330627441	0.640224397182465	0.902975857257843	0.398668557405472	119.064811706543	12859
True	False	False	False	False	-2838.22534179688	846.254150390625	22.1828384399414	0.735508561134338	0.939309358596802	0.597400009632111	60.7999992370605	1216
True	False	False	False	False	-2832.55346679688	1411.73291015625	80.9673614501953	0.760632932186127	0.957111597061157	0.698408961296082	97.3287658691406	7105
True	False	False	False	False	-2832.19140625	1455.71899414063	39.9291114807129	0.447389423847198	0.910670757293701	0.207712739706039	117.361114501953	4225
True	False	False	False	False	-2825.40991210938	887.611633300781	211.846115112305	0.720965385437012	0.958807408809662	0.55469810962677	78.4031448364258	14975
True	False	False	False	False	-2827.3056640625	1246.07824707031	248.447799682617	0.556626081466675	0.948564171791077	0.298950016498566	82.8348236083984	18555
True	False	False	False	False	-2830.60400390625	1356.86083984375	283.940338134766	0.497338980436325	0.877988815307617	0.245629385113716	114.28125	29256
True	False	False	False	False	-2827.08520507813	950.893859863281	170.807861328125	0.737847626209259	0.949387013912201	0.605065226554871	97.4740295410156	15011
True	False	False	False	False	-2820.12841796875	1103.67199707031	24.401123046875	0.779838144779205	0.956586837768555	0.844782948493958	57.7727279663086	1271
True	False	False	False	False	-2825.80395507813	1438.09790039063	148.625015258789	0.814957976341248	0.953836739063263	1	129.097015380859	17299
True	False	False	False	False	-2825.728515625	1422.74365234375	59.8936653137207	0.789699912071228	0.956534862518311	1	116.055557250977	6267
True	False	False	False	False	-2815.42431640625	911.750183105469	217.391815185547	0.791067004203796	0.954676747322083	1	91.8061218261719	17994
True	False	False	False	False	-2818.29296875	1192.26721191406	185.226699829102	0.676456034183502	0.954126000404358	0.457261621952057	80.2395172119141	13400
True	False	False	False	False	-2815.7275390625	1383.09729003906	247.338653564453	0.568907141685486	0.915904998779297	0.311459094285965	111.165916442871	24790
True	False	False	False	False	-2814.93676757813	994.653564453125	290.595184326172	0.817650854587555	0.950549006462097	1	92.0648880004883	24121
True	False	False	False	False	-2814.48168945313	1452.48413085938	65.4393768310547	0.728608548641205	0.943763732910156	0.576169312000275	109.491523742676	6460
True	False	False	False	False	-2810.99462890625	1467.90966796875	97.6044921875	0.750541150569916	0.966806530952454	0.651979506015778	128.875	11341
True	False	False	False	False	-2807.578125	1124.47631835938	371.562561035156	0.668501496315002	0.938041090965271	0.443215310573578	88.4835815429688	29642
True	False	False	False	False	-2806.85034179688	1444.27770996094	96.4953460693359	0.799865543842316	0.956301808357239	1	113.793106079102	9900
True	False	False	False	False	-2805.69140625	1421.18249511719	79.8582229614258	0.670732975006104	0.937635600566864	0.447078943252563	66.6805572509766	4801
True	False	False	False	False	-2801.17944335938	1039.4921875	273.958068847656	0.837720990180969	0.963025629520416	1	88.489875793457	21857
True	False	False	False	False	-2800.18896484375	1240.60339355469	227.374099731445	0.582061648368835	0.943060338497162	0.325540661811829	81.5170745849609	16711
True	False	False	False	False	-2802.43383789063	1302.72192382813	318.32373046875	0.786925971508026	0.95496541261673	1	88.686408996582	25453
True	False	False	False	False	-2800.4833984375	1481.97998046875	54.3479537963867	0.791067004203796	0.954331636428833	1	131.326538085938	6435
True	False	False	False	False	-2797.35766601563	1180.27868652344	209.627822875977	0.705005407333374	0.959050893783569	0.515224695205688	81.7724838256836	15455
True	False	False	False	False	-2793.22314453125	1495.62475585938	110.914192199707	0.710969150066376	0.958830118179321	0.529238104820251	150.169998168945	15017
True	False	False	False	False	-2793.1474609375	943.625183105469	187.44499206543	0.791505575180054	0.965872168540955	1	76.3905334472656	12910
True	False	False	False	False	-2791.1318359375	1467.65905761719	239.574661254883	0.738457441329956	0.940591514110565	0.607106745243073	144.837966918945	31285
True	False	False	False	False	-2789.81762695313	1077.537109375	317.214599609375	0.734701037406921	0.954760849475861	0.594812333583832	92.4265747070313	26434
True	False	False	False	False	-2786.28979492188	1344.89013671875	236.24723815918	0.560368597507477	0.952771663665771	0.302700400352478	74.3380279541016	15834
True	False	False	False	False	-2781.759765625	1014.05920410156	113.132476806641	0.713493883609772	0.940332531929016	0.535420715808868	76.6764678955078	7821
True	False	False	False	False	-2773.29638671875	1028.84069824219	134.206176757813	0.771839797496796	0.936067342758179	0.76773864030838	140.388427734375	16987
True	False	False	False	False	-2779.25	1257.5908203125	238.465515136719	0.543173491954803	0.936087667942047	0.285886913537979	111.344184875488	23939
True	False	False	False	False	-2773.00512695313	1410.75695800781	190.772415161133	0.780394494533539	0.968805849552155	0.852164566516876	84.0348815917969	14454
True	False	False	False	False	-2778.76733398438	1506.73022460938	148.625015258789	0.600130200386047	0.920224964618683	0.346179842948914	127.20149230957	17045
True	False	False	False	False	-2772.70141601563	1491.5634765625	25.5102653503418	0.748013913631439	0.950671494007111	0.641803920269012	72.8695678710938	1676
True	False	False	False	False	-2772.65576171875	1393.19567871094	45.4748191833496	0.690609216690063	0.947778403759003	0.484336644411087	65.6829299926758	2693
True	False	False	False	False	-2772.357421875	1541.64428710938	21.0736961364746	0.439279288053513	0.884688496589661	0.202033936977386	112.947364807129	2146
True	False	False	False	False	-2772.20922851563	1135.61755371094	314.996307373047	0.806368350982666	0.966169595718384	1	91.2746505737305	25922
True	False	False	False	False	-2771.2861328125	1526.5302734375	27.7285480499268	0.707581996917725	0.95398223400116	0.521181464195251	95.0800018310547	2377
True	False	False	False	False	-2770.8525390625	958.178649902344	219.610107421875	0.550764381885529	0.958620727062225	0.293179512023926	75.8131332397461	15011
True	False	False	False	False	-2757.59887695313	1025.99255371094	35.4925422668457	0.704015791416168	0.927578091621399	0.512974381446838	67.5	2160
True	False	False	False	False	-2759.24096679688	1237.70446777344	168.589569091797	0.788660645484924	0.963548243045807	1	83.5394744873047	12698
True	False	False	False	False	-2763.94067382813	1378.69885253906	44.3656768798828	0.763594925403595	0.95627349615097	0.714360892772675	54.0499992370605	2162
True	False	False	False	False	-2756.8310546875	1342.34814453125	199.645553588867	0.774507224559784	0.962337732315063	0.789297342300415	83.2722244262695	14989
True	False	False	False	False	-2749.14990234375	1434.29711914063	148.625015258789	0.747713565826416	0.958990335464478	0.640626013278961	77.5746231079102	10395
True	False	False	False	False	-2755.56127929688	1548.37939453125	118.678184509277	0.748469054698944	0.956187844276428	0.643601417541504	122.83177947998	13143
True	False	False	False	False	-2753.41259765625	1484.0107421875	216.282684326172	0.839049518108368	0.962821066379547	1	82.0512847900391	16000
True	False	False	False	False	-2753.4091796875	1568.27685546875	36.6016845703125	0.726016283035278	0.946688234806061	0.568666875362396	110.787879943848	3656
True	False	False	False	False	-2747.50366210938	1100.603515625	15.5279874801636	0.800106346607208	0.94487601518631	1	51.8571434020996	726
True	False	False	False	False	-2745.755859375	1043.95288085938	139.751892089844	0.554102420806885	0.940063416957855	0.296450316905975	85.4285736083984	10764
True	False	False	False	False	-2746.48754882813	1415.75146484375	110.914192199707	0.779846131801605	0.965117812156677	0.844886004924774	79.129997253418	7913
True	False	False	False	False	-2744.40283203125	1299.62170410156	279.503784179688	0.586891353130341	0.949289798736572	0.330902904272079	70.8968276977539	17866
True	False	False	False	False	-2742.61206054688	1134.25012207031	9.98227787017822	0.754574596881866	0.933233201503754	0.669301986694336	56.1111106872559	505
True	False	False	False	False	-2741.52661132813	1196.59985351563	423.692230224609	0.465053677558899	0.903084516525269	0.220516040921211	114.79581451416	43852
True	False	False	False	False	-2736.2314453125	1065.59790039063	187.44499206543	0.809715926647186	0.95830512046814	1	80.3491134643555	13579
True	False	False	False	False	-2735.29296875	1563.11083984375	29.9468326568604	0.746888160705566	0.947363257408142	0.637421369552612	75.814811706543	2047
True	False	False	False	False	-2736.724609375	1573.30505371094	100.931915283203	0.810745477676392	0.954608798027039	1	105.263732910156	9579
True	False	False	False	False	-2730.82983398438	1596.36975097656	180.790130615234	0.42706823348999	0.941774666309357	0.193705394864082	106.601226806641	17376
True	False	False	False	False	-2728.748046875	1401.16540527344	183.008422851563	0.635665237903595	0.955261945724487	0.392146736383438	73.0909118652344	12060
True	False	False	False	False	-2725.54296875	1494.95959472656	110.914192199707	0.727671027183533	0.956831932067871	0.573428332805634	76.370002746582	7637
True	False	False	False	False	-2721.50366210938	1113.71691894531	214.064392089844	0.713944494724274	0.947691261768341	0.536540806293488	78.1658020019531	15086
True	False	False	False	False	-2725.25732421875	1145.64965820313	192.990692138672	0.74201226234436	0.95621657371521	0.619389593601227	79.9827575683594	13917
True	False	False	False	False	-2721.34204101563	1450.18054199219	187.44499206543	0.625163793563843	0.921377539634705	0.377712100744247	78.0236663818359	13186
True	False	False	False	False	-2714.1708984375	1252.61499023438	196.318130493164	0.673774719238281	0.953737437725067	0.452440679073334	72.378532409668	12811
True	False	False	False	False	-2715.93432617188	1351.6357421875	148.625015258789	0.679005980491638	0.954063892364502	0.461932063102722	68.0671615600586	9121
True	False	False	False	False	-2713.20141601563	1377.60595703125	164.153015136719	0.742691874504089	0.959327280521393	0.621816456317902	66.7702713012695	9882
True	False	False	False	False	-2713.19946289063	1510.478515625	109.805053710938	0.578221380710602	0.953964829444885	0.321352422237396	103.464645385742	10243
True	False	False	False	False	-2710.13623046875	1225.86169433594	228.483245849609	0.762033998966217	0.965527415275574	0.705790936946869	82.9271850585938	17083
True	False	False	False	False	-2708.81811523438	1290.39880371094	141.970169067383	0.648602724075317	0.946683406829834	0.411093205213547	87.4296875	11191
True	False	False	False	False	-2705.42895507813	1498.32788085938	147.515884399414	0.739000082015991	0.928588211536407	0.608938932418823	149.368423461914	19866
True	False	False	False	False	-2703.18994140625	1474.18176269531	199.645553588867	0.55325049161911	0.905210554599762	0.295611768960953	132.266662597656	23808
True	False	False	False	False	-2704.54248046875	1617.04614257813	159.716445922852	0.543555080890656	0.952386319637299	0.286248743534088	115.597221374512	16646
True	False	False	False	False	-2703.49462890625	1532.23132324219	309.450592041016	0.379768192768097	0.860337138175964	0.163701102137566	108.935485839844	30393
True	False	False	False	False	-2699.9296875	1332.05749511719	110.914192199707	0.863773465156555	0.974578142166138	1	138.339996337891	13834
True	False	False	False	False	-2698.97314453125	1568.40759277344	17.7462711334229	0.820201992988586	0.947792708873749	1	53.375	854
True	False	False	False	False	-2688.85522460938	1150.12341308594	289.486053466797	0.710534036159515	0.950485408306122	0.528188228607178	83.0651321411133	21680
True	False	False	False	False	-2678.1552734375	1182.89440917969	209.627822875977	0.648297905921936	0.949580788612366	0.410630732774734	73.0687866210938	13810
True	False	False	False	False	-2685.29956054688	1655.77514648438	239.574661254883	0.307961642742157	0.963972747325897	0.123801521956921	105.625	22815
True	False	False	False	False	-2680.787109375	1247.31616210938	214.064392089844	0.637115478515625	0.955097556114197	0.394203841686249	74.5906753540039	14396
True	False	False	False	False	-2676.26953125	1320.42016601563	196.318130493164	0.582398653030396	0.948068082332611	0.325911343097687	72.4576263427734	12825
True	False	False	False	False	-2680.53344726563	1474.82727050781	158.607299804688	0.691682934761047	0.936300754547119	0.486513465642929	136.545455932617	19526
True	False	False	False	False	-2676.33276367188	1422.03344726563	205.191253662109	0.615538477897644	0.923807859420776	0.365140557289124	71.4000015258789	13209
True	False	False	False	False	-2660.67529296875	1198.58618164063	144.188446044922	0.732868850231171	0.949659168720245	0.589046716690063	69.2923049926758	9008
True	False	False	False	False	-2664.48461914063	1383.85180664063	80.9673614501953	0.711796820163727	0.913038194179535	0.531247735023499	135.972595214844	9926
True	False	False	False	False	-2663.42456054688	1402.52331542969	200.754699707031	0.60901153087616	0.945033609867096	0.356942981481552	85.2762451171875	15435
True	False	False	False	False	-2663.22485351563	1347.61645507813	191.881561279297	0.639960587024689	0.94719260931015	0.398286700248718	66.8381500244141	11563
True	False	False	False	False	-2661.13623046875	1457.92309570313	209.627822875977	0.540568470954895	0.877886176109314	0.283429265022278	77.3597869873047	14621
True	False	False	False	False	-2658.35473632813	1140.23046875	148.625015258789	0.823728501796722	0.967057704925537	1	66	8844
True	False	False	False	False	-2652.81298828125	1537.62658691406	198.536407470703	0.511966943740845	0.875095725059509	0.257832527160645	120.329612731934	21539
True	False	False	False	False	-2657.95141601563	1638.88793945313	317.214599609375	0.504219114780426	0.902215838432312	0.251299828290939	110.98950958252	31743
True	False	False	False	False	-2657.8935546875	1591.72106933594	107.586769104004	0.769551157951355	0.949411511421204	0.75124317407608	144.670104980469	14033
True	False	False	False	False	-2654.77294921875	1669.74731445313	159.716445922852	0.800120413303375	0.968680799007416	1	146.576385498047	21107
True	False	False	False	False	-2651.775390625	1496.07446289063	173.026138305664	0.790484547615051	0.960919916629791	1	77.4935913085938	12089
True	False	False	False	False	-2652.14819335938	1547.35046386719	28.8376903533936	0.572012841701508	0.852851867675781	0.314717352390289	87.3461532592773	2271
True	False	False	False	False	-2651.25073242188	1233.60986328125	209.627822875977	0.788861632347107	0.962906360626221	1	114.30158996582	21603
True	False	False	False	False	-2650.25170898438	1289.84826660156	232.919815063477	0.740461587905884	0.959131121635437	0.613948941230774	74.2238082885742	15587
True	False	False	False	False	-2641.53076171875	1393.62414550781	177.462707519531	0.719300389289856	0.957430899143219	0.550266742706299	73.0187530517578	11683
True	False	False	False	False	-2642.43823242188	1576.53662109375	194.099838256836	0.702725172042847	0.959767878055573	0.510070085525513	78.0971450805664	13667
True	False	False	False	False	-2637.04150390625	1516.44018554688	155.279876708984	0.860611915588379	0.970424890518188	1	77.4214248657227	10839
True	False	False	False	False	-2636.35473632813	1643.57067871094	12.2005615234375	0.768196105957031	0.939064502716064	0.742168962955475	64.7272720336914	712
True	False	False	False	False	-2636.81884765625	1714.58581542969	374.889984130859	0.262945979833603	0.933712601661682	0.101562947034836	96.6538467407227	32669
True	False	False	False	False	-2635.87036132813	1357.95251464844	181.899276733398	0.714709639549255	0.948353171348572	0.538454830646515	72.7317047119141	11928
True	False	False	False	False	-2635.36083984375	1253.19897460938	266.194061279297	0.516338169574738	0.887896656990051	0.261589676141739	118.204170227051	28369
True	False	False	False	False	-2627.15942382813	1673.45910644531	190.772415161133	0.601573288440704	0.958424985408783	0.347899287939072	98.1046524047852	16874
True	False	False	False	False	-2624.28735351563	1335.55651855469	215.173538208008	0.498363643884659	0.903920650482178	0.24646632373333	72.4278335571289	14051
True	False	False	False	False	-2616.05078125	1227.56188964844	16.6371288299561	0.76893937587738	0.947792708873749	0.747088372707367	51.0666656494141	766
True	False	False	False	False	-2612.63525390625	1283.93408203125	139.751892089844	0.537319242954254	0.946532964706421	0.280395209789276	61.976188659668	7809
True	False	False	False	False	-2612.90161132813	1619.22119140625	196.318130493164	0.702116250991821	0.950778186321259	0.508711516857147	90.5593185424805	16029
True	False	False	False	False	-2606.95825195313	1460.82116699219	257.320922851563	0.419595688581467	0.87995046377182	0.188734233379364	76.0387954711914	17641
True	False	False	False	False	-2599.69580078125	1581.41333007813	212.955261230469	0.612368762493134	0.94657826423645	0.361127883195877	79.7395858764648	15310
True	False	False	False	False	-2604.01416015625	1741.35900878906	61.0028076171875	0.731991708278656	0.944521903991699	0.586336493492126	85.4727249145508	4701
True	False	False	False	False	-2598.8515625	1286.23132324219	33.2742576599121	0.762006044387817	0.949561536312103	0.705641031265259	61.033332824707	1831
True	False	False	False	False	-2594.84912109375	1550.82983398438	189.663269042969	0.537762343883514	0.950772404670715	0.280806958675385	68.3567276000977	11689
True	False	False	False	False	-2595.28564453125	1679.54626464844	262.866638183594	0.707733333110809	0.926864683628082	0.521535754203796	122.607597351074	29058
True	False	False	False	False	-2593.83959960938	1373.51196289063	258.430084228516	0.796576797962189	0.965388774871826	1	77.9055786132813	18152
True	False	False	False	False	-2592.82250976563	1486.89697265625	246.229507446289	0.695018529891968	0.958628356456757	0.493398904800415	88.3108139038086	19605
True	False	False	False	False	-2588.41259765625	1411.78625488281	225.155807495117	0.854839503765106	0.964374125003815	1	87.5024642944336	17763
True	False	False	False	False	-2579.77490234375	1317.65856933594	265.084930419922	0.501911520957947	0.916119515895844	0.249384567141533	73.0627593994141	17462
True	False	False	False	False	-2578.31909179688	1555.65100097656	63.2210922241211	0.758609592914581	0.946574091911316	0.688213586807251	134	7638
True	False	False	False	False	-2565.75927734375	1559.69311523438	14.4188451766968	0.666414141654968	0.938069105148315	0.43965283036232	66.9230804443359	870
True	False	False	False	False	-2573.98706054688	1567.49560546875	37.7108268737793	0.712653756141663	0.93917053937912	0.533345997333527	134.382354736328	4569
True	False	False	False	False	-2569.86328125	1577.54638671875	29.9468326568604	0.624239027500153	0.907109916210175	0.376477956771851	61.3333320617676	1656
True	False	False	False	False	-2567.88037109375	1725.06555175781	443.656768798828	0.400836765766144	0.828159689903259	0.176649212837219	93.9725036621094	37589
True	False	False	False	False	-2562.87231445313	1498.47009277344	166.371292114258	0.735410094261169	0.950046956539154	0.597082853317261	70.5999984741211	10590
True	False	False	False	False	-2541.1083984375	1339.51098632813	230.701522827148	0.601119041442871	0.927140891551971	0.347356885671616	76.1586532592773	15841
True	False	False	False	False	-2551.62890625	1532.03967285156	199.645553588867	0.714016556739807	0.957720100879669	0.536720454692841	69.0833358764648	12435
True	False	False	False	False	-2552.568359375	1615.84777832031	251.77522277832	0.560251176357269	0.88995498418808	0.302581936120987	87.0396499633789	19758
True	False	False	False	False	-2549.72729492188	1383.74584960938	296.140899658203	0.648286044597626	0.939243853092194	0.41061270236969	75.9213485717773	20271
True	False	False	False	False	-2542.51635742188	1427.50744628906	259.539215087891	0.469821989536285	0.805533647537231	0.224079966545105	74.6453018188477	17467
True	False	False	False	False	-2539.90551757813	1464.40380859375	198.536407470703	0.71004980802536	0.956135630607605	0.527025043964386	74.9217910766602	13411
True	False	False	False	False	-2536.388671875	1642.20495605469	129.769607543945	0.640816748142242	0.963864982128143	0.399527877569199	92.0170974731445	10766
True	False	False	False	False	-2532.1455078125	1748.98486328125	224.046676635742	0.527717411518097	0.932563662528992	0.27162492275238	145.391082763672	29369
True	False	False	False	False	-2531.67431640625	1659.32250976563	342.724853515625	0.502093136310577	0.876518666744232	0.24953481554985	86.019416809082	26580
True	False	False	False	False	-2519.44067382813	1531.84826660156	367.1259765625	0.312355428934097	0.746605813503265	0.126076802611351	115.80362701416	38331
True	False	False	False	False	-2527.05200195313	1840.39440917969	1427.46569824219	0.0824596658349037	0.961728155612946	0.0277232453227043	95.9945602416992	123545
True	False	False	False	False	-2523.35229492188	1579.09411621094	258.430084228516	0.708526909351349	0.944016754627228	0.523402512073517	77.5021438598633	18058
True	False	False	False	False	-2522.44458007813	1728.14282226563	403.727661132813	0.566716372966766	0.875071108341217	0.309184342622757	163.925827026367	59669
True	False	False	False	False	-2521.59497070313	1778.84143066406	11.0914192199707	0.763594925403595	0.936281979084015	0.714360892772675	49.7999992370605	498
True	False	False	False	False	-2506.85302734375	1381.24230957031	205.191253662109	0.762598097324371	0.96294093132019	0.708843946456909	78.5675659179688	14535
True	False	False	False	False	-2506.1318359375	1747.65222167969	179.680999755859	0.794242918491364	0.941401302814484	1	155.740737915039	25230
True	False	False	False	False	-2503.80224609375	1468.65478515625	195.208984375	0.750541150569916	0.957805216312408	0.651979506015778	78.1534118652344	13755
True	False	False	False	False	-2499.41259765625	1582.60278320313	104.259346008301	0.71564769744873	0.922557711601257	0.54082202911377	94.8510665893555	8916
True	False	False	False	False	-2497.96411132813	1429.44226074219	244.01123046875	0.766880333423615	0.949657320976257	0.733778059482574	91.2727279663086	20080
True	False	False	False	False	-2486.20288085938	1624.11315917969	258.430084228516	0.775245785713196	0.95244300365448	0.795824766159058	75.2060089111328	17523
True	False	False	False	False	-2483.265625	1481.43566894531	138.64274597168	0.593267381191254	0.952019512653351	0.33815124630928	77.5039978027344	9688
True	False	False	False	False	-2483.2236328125	1517.5576171875	272.848907470703	0.343167036771774	0.732950747013092	0.142610773444176	83.1260147094727	20449
True	False	False	False	False	-2480.857421875	1721.85473632813	160.825576782227	0.744976580142975	0.971158802509308	0.630175292491913	77.4413757324219	11229
True	False	False	False	False	-2471.10571289063	1489.54040527344	77.6399383544922	0.729374051094055	0.940243661403656	0.578431367874146	132.471435546875	9273
True	False	False	False	False	-2470.37524414063	1568.08044433594	245.120376586914	0.541752099990845	0.890692710876465	0.284543126821518	89.2533950805664	19725
True	False	False	False	False	-2469.50048828125	1778.66052246094	16.6371288299561	0.793338239192963	0.946970880031586	1	46.0666656494141	691
True	False	False	False	False	-2460.29345703125	1466.22827148438	107.586769104004	0.726169049739838	0.947809517383575	0.56910252571106	72.0412368774414	6988
True	False	False	False	False	-2452.50390625	1651.82067871094	263.975769042969	0.692908883094788	0.957786619663239	0.489022225141525	102.512603759766	24398
True	False	False	False	False	-2459.259765625	1678.86499023438	207.409545898438	0.822358310222626	0.972137272357941	1	76.7753982543945	14357
True	False	False	False	False	-2451.09716796875	1515.04821777344	261.757507324219	0.620877861976624	0.933143794536591	0.372040390968323	92.1398315429688	21745
True	False	False	False	False	-2439.14721679688	1920.79736328125	129.769607543945	0.757999539375305	0.950016975402832	0.685239017009735	153.68376159668	17981
True	False	False	False	False	-2430.11547851563	1581.71105957031	88.7313537597656	0.627012729644775	0.936084628105164	0.380196899175644	88.5749969482422	7086
True	False	False	False	False	-2432.38793945313	1847.27087402344	122.005615234375	0.79117214679718	0.942414045333862	1	153.62727355957	16899
True	False	False	False	False	-2430.11328125	1706.71643066406	178.571853637695	0.701635718345642	0.95284903049469	0.507644534111023	75.6149063110352	12174
True	False	False	False	False	-2417.68579101563	1570.36340332031	108.695907592773	0.755093216896057	0.93343186378479	0.671637296676636	144.928573608398	14203
True	False	False	False	False	-2414.0654296875	1753.19799804688	319.432891845703	0.595756769180298	0.947545766830444	0.341035664081573	96.5034713745117	27793
True	False	False	False	False	-2409.38354492188	1592.26293945313	59.8936653137207	0.771531164646149	0.947552442550659	0.765418171882629	123.722221374512	6681
True	False	False	False	False	-2398.72973632813	1619.7216796875	215.173538208008	0.6235591173172	0.93489933013916	0.375574290752411	92.0463943481445	17857
True	False	False	False	False	-2400.30688476563	1957.18151855469	138.64274597168	0.704681634902954	0.960606098175049	0.514486134052277	107.519996643066	13440
True	False	False	False	False	-2395.6796875	1518.54138183594	156.389007568359	0.794880867004395	0.95738160610199	1	77.921989440918	10987
True	False	False	False	False	-2395.08032226563	1659.07189941406	114.241622924805	0.86297595500946	0.974962711334229	1	142.174758911133	14644
True	False	False	False	False	-2392.419921875	1806.17529296875	96.4953460693359	0.74201226234436	0.943581461906433	0.619389593601227	151.75862121582	13203
True	False	False	False	False	-2394.14184570313	1977.47680664063	730.924560546875	0.146560296416283	0.907785534858704	0.0515891909599304	129.725341796875	85489
True	False	False	False	False	-2386.42065429688	1744.82971191406	287.267761230469	0.503167152404785	0.872730135917664	0.250425040721893	160.984558105469	41695
True	False	False	False	False	-2380.30541992188	1791.20703125	16.6371288299561	0.76893937587738	0.938069105148315	0.747088372707367	50.5999984741211	759
True	False	False	False	False	-2378.46508789063	1701.7109375	239.574661254883	0.453610420227051	0.852894723415375	0.212152138352394	76.6481475830078	16556
True	False	False	False	False	-2376.3740234375	1591.80200195313	210.736968994141	0.620293259620667	0.957204341888428	0.37127611041069	66.8631591796875	12704
True	False	False	False	False	-2372.9453125	1610.95361328125	38.8199691772461	0.826309084892273	0.964570224285126	1	49.9714279174805	1749
True	False	False	False	False	-2370.09326171875	1733.65539550781	122.005615234375	0.847553610801697	0.966888904571533	1	84.8727264404297	9336
True	False	False	False	False	-2344.197265625	417.086303710938	65.4393768310547	0.82934296131134	0.960369110107422	1	88.5423736572266	5224
True	False	False	False	False	-2352.65087890625	1758.24731445313	192.990692138672	0.772183120250702	0.959872186183929	0.770358383655548	73.1724166870117	12732
True	False	False	False	False	-2353.1455078125	1930.408203125	12.2005615234375	0.768196105957031	0.939064502716064	0.742168962955475	38.4545440673828	423
True	False	False	False	False	-2350.00512695313	1667.67712402344	74.3125076293945	0.73265278339386	0.956063449382782	0.588376104831696	71.0746231079102	4762
True	False	False	False	False	-2347.451171875	1694.46166992188	166.371292114258	0.797147572040558	0.967536687850952	1	81.3533325195313	12203
True	False	False	False	False	-2344.927734375	1815.59851074219	212.955261230469	0.737086653709412	0.958914518356323	0.60254317522049	75.796875	14553
True	False	False	False	False	-2343.14038085938	1890.48779296875	126.442184448242	0.829544961452484	0.960495412349701	1	165.929824829102	18916
True	False	False	False	False	-2337.83227539063	1673.30700683594	86.513069152832	0.785991430282593	0.943020641803741	1	144.230773925781	11250
True	False	False	False	False	-2335.50512695313	1711.37573242188	150.843307495117	0.748016774654388	0.921947121620178	0.64181524515152	153.154418945313	20829
True	False	False	False	False	-2335.56640625	1866.32653808594	311.668884277344	0.373330771923065	0.75298398733139	0.159867748618126	131.537368774414	36962
True	False	False	False	False	-2331.08642578125	1597.31359863281	169.698715209961	0.65245908498764	0.959701597690582	0.417016446590424	79.699348449707	12194
True	False	False	False	False	-2322.22998046875	1978.2109375	11.0914192199707	0.763594925403595	0.936281979084015	0.714360892772675	47.4000015258789	474
True	False	False	False	False	-2312.05590820313	1778.80480957031	275.067199707031	0.716718852519989	0.94155353307724	0.543553650379181	72.9717712402344	18097
True	False	False	False	False	-2315.30908203125	1961.40795898438	262.866638183594	0.715280592441559	0.949987769126892	0.539892852306366	75.6877670288086	17938
True	False	False	False	False	-2298.86865234375	1639.85241699219	148.625015258789	0.802791655063629	0.970803201198578	1	69.2985076904297	9286
True	False	False	False	False	-2298.10571289063	1987.94641113281	163.043869018555	0.828705549240112	0.959270477294922	1	175.714279174805	25830
True	False	False	False	False	-2291.12622070313	1706.37487792969	219.610107421875	0.646410882472992	0.921009540557861	0.407785445451736	120.934341430664	23945
True	False	False	False	False	-2292.25805664063	1833.61486816406	314.996307373047	0.330973833799362	0.736389935016632	0.135943010449409	115.306335449219	32747
True	False	False	False	False	-2281.16967773438	1753.18774414063	316.10546875	0.710213422775269	0.943257033824921	0.527417421340942	82.108772277832	23401
True	False	False	False	False	-2281.7275390625	1898.68518066406	235.138092041016	0.628368377685547	0.934241950511932	0.382033824920654	86.4386825561523	18325
True	False	False	False	False	-2269.57348632813	1824.67456054688	138.64274597168	0.317982763051987	0.796734750270844	0.129019975662231	84.0559997558594	10507
True	False	False	False	False	-2270.841796875	1979.84692382813	159.716445922852	0.832318663597107	0.963439404964447	1	75.5416641235352	10878
True	False	False	False	False	-2265.56909179688	1848.65905761719	12.2005615234375	0.628655016422272	0.924342334270477	0.382423788309097	46.5454559326172	512
True	False	False	False	False	-2265.49780273438	1894.76293945313	107.586769104004	0.827301025390625	0.96119749546051	1	168.298965454102	16325
True	False	False	False	False	-2263.431640625	1735.189453125	31.0559749603271	0.792491853237152	0.95398223400116	1	49.3571434020996	1382
True	False	False	False	False	-2257.42797851563	1849.69165039063	55.4570960998535	0.761327385902405	0.950349152088165	0.702032923698425	50.939998626709	2547
True	False	False	False	False	-2239.98217773438	1917.46179199219	79.8582229614258	0.776177406311035	0.930178463459015	0.804480254650116	151.361114501953	10898
True	False	False	False	False	-2250.98901367188	1987.69543457031	149.734161376953	0.861143589019775	0.967863619327545	1	189.644439697266	25602
True	False	False	False	False	-2233.43188476563	1973.42492675781	120.896469116211	0.7624591588974	0.938130259513855	0.708087503910065	177.073394775391	19301
True	False	False	False	False	-2226.29272460938	1753.37390136719	199.645553588867	0.711473345756531	0.938166260719299	0.53046041727066	105.294441223145	18953
True	False	False	False	False	-2217.26318359375	1846.17395019531	117.569046020508	0.683611035346985	0.898734092712402	0.470589101314545	156.547164916992	16594
True	False	False	False	False	-2218.10571289063	1946.5751953125	15.5279874801636	0.695939123630524	0.939014196395874	0.495332807302475	44.3571434020996	621
True	False	False	False	False	-2212.85620117188	1918.47009277344	170.807861328125	0.815032243728638	0.952993810176849	1	121.714286804199	18744
True	False	False	False	False	-2210.24169921875	1817.70874023438	27.7285480499268	0.748627901077271	0.945234656333923	0.644232213497162	53.7599983215332	1344
True	False	False	False	False	-2201.69897460938	1802.20812988281	198.536407470703	0.725063621997833	0.962325930595398	0.565968692302704	72.1005554199219	12906
True	False	False	False	False	-2200.53442382813	1861.89318847656	338.288299560547	0.640514731407166	0.898560047149658	0.399089366197586	89.9868850708008	27446
True	False	False	False	False	-2199.66455078125	1955.84533691406	17.7462711334229	0.762108087539673	0.949675559997559	0.706189274787903	42.625	682
True	False	False	False	False	-2184.05712890625	1838.7294921875	34.3833999633789	0.716718852519989	0.951878786087036	0.543553650379181	67.5161285400391	2093
True	False	False	False	False	-2179.2158203125	2019.78540039063	210.736968994141	0.504860103130341	0.945809066295624	0.25183430314064	70.1368408203125	13326
True	False	False	False	False	-2177.8134765625	1826.44555664063	110.914192199707	0.699503779411316	0.916184842586517	0.502965569496155	166.410003662109	16641
True	False	False	False	False	-2171.10888671875	1860.39184570313	13.3097038269043	0.66390061378479	0.935661971569061	0.435427129268646	44.3333320617676	532
True	False	False	False	False	-2145.18725585938	1988.86254882813	210.736968994141	0.769620656967163	0.954594969749451	0.751721262931824	90.1157913208008	17122
True	False	False	False	False	-2131.19946289063	1884.53381347656	15.5279874801636	0.774550676345825	0.945763468742371	0.789673984050751	50.7142868041992	710
True	False	False	False	False	-2125.56372070313	1841.0029296875	25.5102653503418	0.815285325050354	0.956586837768555	1	44.8260879516602	1031
True	False	False	False	False	-2119.814453125	1906.35705566406	199.645553588867	0.647322654724121	0.935406386852264	0.40915635228157	118.97777557373	21416
True	False	False	False	False	-2118.09692382813	1921.70812988281	28.8376903533936	0.753130555152893	0.960755467414856	0.662934899330139	51.769229888916	1346
True	False	False	False	False	-2110.52661132813	1855.66857910156	22.1828384399414	0.806145071983337	0.95370626449585	1	46.25	925
True	False	False	False	False	-2094.81225585938	1893.99621582031	48.80224609375	0.555250585079193	0.921724319458008	0.297584682703018	52.6818199157715	2318
True	False	False	False	False	-2091.46655273438	1909.77380371094	43.256534576416	0.764826476573944	0.941161274909973	0.721405208110809	49.9230766296387	1947
True	False	False	False	False	-2089.90576171875	1987.88928222656	280.612915039063	0.568696856498718	0.935005724430084	0.311239898204803	83.8577041625977	21216
True	False	False	False	False	-2063.76220703125	1749.97729492188	57.6753807067871	0.805326879024506	0.945395350456238	1	132.769226074219	6904
True	False	False	False	False	-2039.58911132813	1949.37963867188	333.851715087891	0.390438914299011	0.868822515010834	0.170180022716522	96.9169464111328	29172
True	False	False	False	False	-2035.31860351563	1916.06970214844	9.98227787017822	0.754574596881866	0.933233201503754	0.669301986694336	51.8888893127441	467
True	False	False	False	False	-2028.57873535156	1924.44470214844	37.7108268737793	0.698736667633057	0.948474228382111	0.501303195953369	55.5	1887
True	False	False	False	False	-1999.76599121094	1952.35375976563	231.810668945313	0.66658890247345	0.962088406085968	0.439949244260788	77.1770324707031	16130
True	False	False	False	False	-1987.03527832031	537.054748535156	338.288299560547	0.816182672977448	0.952749133110046	1	71.8885269165039	21926
True	False	False	False	False	-1963.66674804688	491.724700927734	199.645553588867	0.714016556739807	0.954603433609009	0.536720454692841	62.0222206115723	11164
True	False	False	False	False	-1969.91564941406	587.877258300781	310.559753417969	0.786872744560242	0.964457154273987	1	69.9678573608398	19591
True	False	False	False	False	-1960.66174316406	1972.61218261719	317.214599609375	0.778592884540558	0.95381361246109	0.829684317111969	89.1048965454102	25484
True	False	False	False	False	-1943.25500488281	616.179870605469	283.940338134766	0.745313704013824	0.959586381912231	0.631435930728912	70.42578125	18029
True	False	False	False	False	-1944.40734863281	2016.9599609375	286.158630371094	0.658197522163391	0.949154078960419	0.426087290048599	88.4922485351563	22831
True	False	False	False	False	-1939.31262207031	519.112243652344	47.6931037902832	0.433302968740463	0.930792510509491	0.197925269603729	39.4186058044434	1695
True	False	False	False	False	-1923.15148925781	571.465942382813	280.612915039063	0.713137805461884	0.959843456745148	0.53453916311264	70.5770721435547	17856
True	False	False	False	False	-1903.19580078125	649.602172851563	28.8376903533936	0.84558093547821	0.95841646194458	1	36.769229888916	956
True	False	False	False	False	-2308.79907226563	2046.03430175781	104.259346008301	0.703710198402405	0.948782980442047	0.512283682823181	109.095741271973	10255
True	False	False	False	False	-2300.23876953125	2068.607421875	1142.41625976563	0.120403200387955	0.962607085704803	0.0415788479149342	119.295143127441	122874
True	False	False	False	False	-2263.23291015625	2053.24633789063	13.3097038269043	0.66390061378479	0.935661971569061	0.435427129268646	74.5833358764648	895
True	False	False	False	False	-2257.30615234375	2063.16088867188	143.079315185547	0.737918853759766	0.926375985145569	0.605302631855011	164.286819458008	21193
True	False	False	False	False	-2226.27612304688	2118.98046875	153.061584472656	0.733375728130341	0.956847608089447	0.590627431869507	138.702896118164	19141
True	False	False	False	False	-2222.7587890625	2023.90478515625	238.465515136719	0.723411500453949	0.957537531852722	0.561360776424408	69.4883728027344	14940
True	False	False	False	False	-2220.822265625	2137.732421875	54.3479537963867	0.596014022827148	0.895453035831451	0.341335475444794	125.040817260742	6127
True	False	False	False	False	-2201.14135742188	2140.4169921875	136.424453735352	0.669698774814606	0.917895674705505	0.445281118154526	165.902435302734	20406
True	False	False	False	False	-2198.89306640625	2093.22265625	215.173538208008	0.70343291759491	0.936281979084015	0.511658430099487	97.4484558105469	18905
True	False	False	False	False	-2180.88549804688	2049.53198242188	235.138092041016	0.768699884414673	0.948655486106873	0.745488107204437	86.1367950439453	18261
True	False	False	False	False	-2189.06909179688	2151.11108398438	48.80224609375	0.839954435825348	0.968140959739685	1	113.454544067383	4992
True	False	False	False	False	-2158.3525390625	2166.802734375	275.067199707031	0.716718852519989	0.95647007226944	0.543553650379181	106.870964050293	26504
True	False	False	False	False	-2139.34838867188	2065.74462890625	238.465515136719	0.835374057292938	0.964670181274414	1	88.2604675292969	18976
True	False	False	False	False	-2138.17846679688	2099.18286132813	127.551322937012	0.804429352283478	0.964859426021576	1	89.6521759033203	10310
True	False	False	False	False	-2135.32739257813	2183.08447265625	119.787330627441	0.602634787559509	0.955782294273376	0.349171280860901	98.2962951660156	10616
True	False	False	False	False	-2131.34228515625	2209.1630859375	1152.3984375	0.115032166242599	0.934936940670013	0.0395710691809654	124.129936218262	128971
True	False	False	False	False	-2127.08325195313	2114.33813476563	143.079315185547	0.531757593154907	0.909130156040192	0.275280267000198	83.8139572143555	10812
True	False	False	False	False	-2118.47485351563	2055.41015625	15.5279874801636	0.740449011325836	0.937094211578369	0.613905251026154	40.5714302062988	568
True	False	False	False	False	-2101.84204101563	2181.28466796875	117.569046020508	0.851301372051239	0.967789649963379	1	167.896224975586	17797
True	False	False	False	False	-2091.86376953125	2075.45678710938	280.612915039063	0.804345548152924	0.955934286117554	1	87.9367599487305	22248
True	False	False	False	False	-2092.98657226563	2166.15405273438	109.805053710938	0.762798249721527	0.957787871360779	0.709939241409302	98.5050506591797	9752
True	False	False	False	False	-2079.1142578125	2104.53540039063	246.229507446289	0.651127398014069	0.944454431533813	0.414955854415894	90.184684753418	20021
True	False	False	False	False	-2066.9697265625	2132.1826171875	228.483245849609	0.680030047893524	0.926199316978455	0.463831931352615	114.033981323242	23491
True	False	False	False	False	-2066.0244140625	2194.80444335938	150.843307495117	0.858114540576935	0.974861085414886	1	191.397064208984	26030
True	False	False	False	False	-2065.14624023438	2211.27026367188	133.097030639648	0.6288121342659	0.955777287483215	0.382637858390808	75.2249984741211	9027
True	False	False	False	False	-2063.93383789063	2025.00109863281	302.795745849609	0.573313176631927	0.940799057483673	0.316093474626541	81.4249114990234	22229
True	False	False	False	False	-2047.986328125	2186.62866210938	82.0765075683594	0.689364433288574	0.931029200553894	0.48183611035347	63.6621627807617	4711
True	False	False	False	False	-2055.08642578125	2268.001953125	358.252838134766	0.341925472021103	0.953219830989838	0.141924068331718	128.894729614258	41633
True	False	False	False	False	-2046.60314941406	2048.7451171875	116.459907531738	0.498344600200653	0.910226106643677	0.246450737118721	57.4190483093262	6029
True	False	False	False	False	-2035.75183105469	2126.63623046875	27.7285480499268	0.81305855512619	0.95841646194458	1	44.6399993896484	1116
True	False	False	False	False	-2035.22875976563	2259.32690429688	207.409545898438	0.552561223506927	0.947485446929932	0.294935196638107	133.925140380859	25044
True	False	False	False	False	-2030.65795898438	2241.93139648438	96.4953460693359	0.74201226234436	0.921999275684357	0.619389593601227	146.114944458008	12712
True	False	False	False	False	-2020.90051269531	2088.3759765625	32.1651153564453	0.720794081687927	0.937726140022278	0.554238379001617	58.3448257446289	1692
True	False	False	False	False	-2021.39904785156	2193.744140625	221.828384399414	0.860563576221466	0.966805100440979	1	70.8949966430664	14179
True	False	False	False	False	-2020.74194335938	2277.48876953125	202.97297668457	0.671351134777069	0.941557168960571	0.448159635066986	166.819671630859	30528
True	False	False	False	False	-2020.50708007813	2065.3779296875	322.760314941406	0.605728149414063	0.952784657478333	0.352912932634354	82.3917541503906	23976
True	False	False	False	False	-2015.06567382813	2096.21875	49.9113883972168	0.757985770702362	0.951043426990509	0.685172200202942	58.7111129760742	2642
True	False	False	False	False	-2012.99853515625	2116.28540039063	41.0382537841797	0.814018249511719	0.953058242797852	1	46.0540542602539	1704
True	False	False	False	False	-2010.62756347656	2232.37377929688	37.7108268737793	0.636951267719269	0.93317061662674	0.393970042467117	44.970588684082	1529
True	False	False	False	False	-2003.70434570313	2088.728515625	45.4748191833496	0.859376609325409	0.966616570949554	1	54.9512176513672	2253
True	False	False	False	False	-2002.45947265625	2141.87915039063	239.574661254883	0.615151524543762	0.940244734287262	0.364647418260574	75.0370407104492	16208
True	False	False	False	False	-1999.61108398438	2029.05493164063	285.049468994141	0.769841253757477	0.96760219335556	0.753248453140259	76.7898864746094	19735
True	False	False	False	False	-1983.69030761719	2054.68237304688	33.2742576599121	0.693598926067352	0.922874987125397	0.490445405244827	42.4000015258789	1272
True	False	False	False	False	-1985.78308105469	2175.66796875	43.256534576416	0.779702305793762	0.95525187253952	0.843046307563782	52.2564086914063	2038
True	False	False	False	False	-1972.54541015625	2184.63916015625	244.01123046875	0.775721669197083	0.964850187301636	0.800183773040771	85.0590896606445	18713
True	False	False	False	False	-1970.49133300781	2102.70288085938	347.161437988281	0.754875123500824	0.953545570373535	0.670652151107788	86.9616622924805	27219
True	False	False	False	False	-1962.25671386719	2216.82861328125	271.739776611328	0.73162305355072	0.942980766296387	0.585206806659698	89.0326538085938	21813
True	False	False	False	False	-1962.58923339844	2331.54809570313	1035.93859863281	0.13688637316227	0.893409967422485	0.0478411093354225	127.694862365723	119267
True	False	False	False	False	-1947.48681640625	2150.17456054688	17.7462711334229	0.739838838577271	0.941181302070618	0.6118004322052	53.5625	857
True	False	False	False	False	-1940.6962890625	2063.18994140625	201.863830566406	0.659921586513519	0.929340541362762	0.428875505924225	80.7912063598633	14704
True	False	False	False	False	-1941.38977050781	2170.53662109375	196.318130493164	0.761598765850067	0.95363175868988	0.703467845916748	102.327682495117	18112
True	False	False	False	False	-1933.65734863281	2047.31225585938	25.5102653503418	0.794671595096588	0.94915634393692	1	50.4347839355469	1160
True	False	False	False	False	-1928.85595703125	2082.9013671875	199.645553588867	0.671433746814728	0.92570036649704	0.448304355144501	103.805557250977	18685
True	False	False	False	False	-1931.55236816406	2144.70336914063	225.155807495117	0.744722843170166	0.965670347213745	0.629231154918671	71.8177337646484	14579
True	False	False	False	False	-1916.82751464844	2253.365234375	14.4188451766968	0.719225645065308	0.935661971569061	0.550069808959961	43.6153831481934	567
True	False	False	False	False	-1914.904296875	2091.53125	9.98227787017822	0.754574596881866	0.933233201503754	0.669301986694336	47.5555572509766	428
True	False	False	False	False	-423.416778564453	-3535.9951171875	16.6371288299561	0.73631078004837	0.948912382125854	0.600000023841858	90.8666687011719	1363
True	False	False	False	False	-375.49560546875	-3534.8095703125	109.805053710938	0.673756539821625	0.951774656772614	0.452408254146576	105.595962524414	10454
True	False	False	False	False	-345.200897216797	-3534.30786132813	216.282684326172	0.571936249732971	0.925502419471741	0.314636528491974	189.158981323242	36886
True	False	False	False	False	-461.3798828125	-3522.890625	184.117568969727	0.60689902305603	0.946850836277008	0.354343056678772	106.5	17679
True	False	False	False	False	-503.663299560547	-3520.78540039063	173.026138305664	0.454175561666489	0.869175136089325	0.212559103965759	101.493591308594	15833
True	False	False	False	False	-519.360534667969	-3519.94189453125	87.6222152709961	0.785240411758423	0.953829169273376	0.972049474716187	102.151901245117	8070
True	False	False	False	False	-579.006774902344	-3516.89794921875	25.5102653503418	0.688737690448761	0.937802910804749	0.480586379766464	88.3913040161133	2033
True	False	False	False	False	-624.491027832031	-3507.7724609375	96.4953460693359	0.74201226234436	0.948336601257324	0.619389593601227	107.977012634277	9394
True	False	False	False	False	-667.646179199219	-3505.1845703125	83.1856460571289	0.820133745670319	0.965045392513275	1	102.186668395996	7664
True	False	False	False	False	-743.912231445313	-3487.78930664063	113.132476806641	0.754635572433472	0.953412294387817	0.669575393199921	134.049026489258	13673
True	False	False	False	False	-784.664489746094	-3481.0966796875	84.2947845458984	0.721413135528564	0.922010362148285	0.555903851985931	134.25	10203
True	False	False	False	False	-846.852844238281	-3476.736328125	96.4953460693359	0.374345153570175	0.910515069961548	0.160468131303787	107.229881286621	9329
True	False	False	False	False	-820.510559082031	-3473.27416992188	84.2947845458984	0.819298386573792	0.962681770324707	1	126	9576
True	False	False	False	False	-898.323852539063	-3464.58056640625	49.9113883972168	0.527941167354584	0.92067277431488	0.271826058626175	109.288887023926	4918
True	False	False	False	False	-914.446105957031	-3447.9033203125	154.17073059082	0.707193672657013	0.928771615028381	0.52027440071106	149.582733154297	20792
True	False	False	False	False	-978.373657226563	-3444.6474609375	13.3097038269043	0.441305130720139	0.8579141497612	0.20344115793705	114.583335876465	1375
True	False	False	False	False	-1006.52001953125	-3428.04077148438	33.2742576599121	0.514422953128815	0.931295216083527	0.259937018156052	104.800003051758	3144
True	False	False	False	False	-1051.25695800781	-3424.72436523438	138.64274597168	0.239342093467712	0.908040881156921	0.0906180217862129	114.776000976563	14347
True	False	False	False	False	-1160.12121582031	-3391.91479492188	127.551322937012	0.312146365642548	0.935157835483551	0.125968098640442	117.660865783691	13531
True	False	False	False	False	-1162.01879882813	-3373.361328125	133.097030639648	0.683501660823822	0.945371508598328	0.47038009762764	105.391670227051	12647
True	False	False	False	False	-1229.72888183594	-3367.6435546875	69.8759460449219	0.435684770345688	0.909559488296509	0.199555158615112	119.317459106445	7517
True	False	False	False	False	-1262.45239257813	-3355.07177734375	97.6044921875	0.576453566551208	0.952686846256256	0.319446384906769	116.545455932617	10256
True	False	False	False	False	-1278.79992675781	-3338.24975585938	161.934722900391	0.750114381313324	0.927147090435028	0.650226891040802	170.16438293457	24844
True	False	False	False	False	-1249.44689941406	-3339.50341796875	29.9468326568604	0.67108416557312	0.906492054462433	0.447692304849625	73.6296310424805	1988
True	False	False	False	False	-1308.29858398438	-3337.6025390625	150.843307495117	0.299039393663406	0.916436672210693	0.119241043925285	118.117645263672	16064
True	False	False	False	False	-1365.52380371094	-3307.8505859375	87.6222152709961	0.6823810338974	0.934988081455231	0.468247920274734	112.329116821289	8874
True	False	False	False	False	-1382.80029296875	-3307.82568359375	75.4216537475586	0.579963624477386	0.940404236316681	0.323244392871857	116.867645263672	7947
True	False	False	False	False	-1400.17529296875	-3290.03100585938	159.716445922852	0.647370338439941	0.935271441936493	0.40922823548317	158.555557250977	22832
True	False	False	False	False	-1431.5791015625	-3287.548828125	56.5662384033203	0.277679979801178	0.907101631164551	0.108635649085045	118.549018859863	6046
True	False	False	False	False	-1452.63098144531	-3270.3408203125	134.206176757813	0.561427175998688	0.944787323474884	0.303770869970322	114.53719329834	13859
True	False	False	False	False	-1563.15283203125	-3215.3583984375	96.4953460693359	0.775108277797699	0.960341572761536	0.794588387012482	125.873565673828	10951
True	False	False	False	False	-1603.47229003906	-3206.9052734375	11.0914192199707	0.431209653615952	0.912751436233521	0.196500986814499	115.900001525879	1159
True	False	False	False	False	-1659.14221191406	-3177.66772460938	168.589569091797	0.198954671621323	0.91046667098999	0.0728990733623505	111.394737243652	16932
True	False	False	False	False	-1693.23559570313	-3144.25439453125	272.848907470703	0.338969945907593	0.805749356746674	0.140296533703804	129.609756469727	31884
True	False	False	False	False	-1770.82250976563	-3116.32885742188	65.4393768310547	0.397035151720047	0.939344584941864	0.174265652894974	106.796607971191	6301
True	False	False	False	False	-1785.92309570313	-3100.15258789063	25.5102653503418	0.794671595096588	0.957139134407043	1	98.6956558227539	2270
True	False	False	False	False	-1816.22094726563	-3075.93212890625	136.424453735352	0.764290273189545	0.943697929382324	0.718305766582489	136.674789428711	16811
True	False	False	False	False	-1891.07666015625	-3043.56860351563	51.0205307006836	0.282772481441498	0.904379904270172	0.11112542450428	102.15217590332	4699
True	False	False	False	False	-1879.34375	-3002.46411132813	14.4188451766968	0.805326879024506	0.942608833312988	1	63.8461532592773	830
True	False	False	False	False	-1874.04858398438	-2969.337890625	92.0587844848633	0.798473179340363	0.956322252750397	1	90.2771072387695	7493
True	False	False	False	False	-1887.15356445313	-2904.04174804688	129.769607543945	0.796257674694061	0.954709708690643	1	96.470085144043	11287
True	False	False	False	False	-1899.01684570313	-2765.06298828125	191.881561279297	0.728508532047272	0.943035304546356	0.575875341892242	93.1387252807617	16113
True	False	False	False	False	-1888.22058105469	-2724.81274414063	196.318130493164	0.687726557254791	0.931823492050171	0.478583216667175	92.0282516479492	16289
True	False	False	False	False	-1882.12097167969	-2947.31909179688	358.252838134766	0.337040096521378	0.739586710929871	0.139239206910133	136.247680664063	44008
True	False	False	False	False	-1871.908203125	-2991.654296875	178.571853637695	0.638648152351379	0.953018963336945	0.396395355463028	77.0745315551758	12409
True	False	False	False	False	-1868.97351074219	-2906.2216796875	126.442184448242	0.708366572856903	0.950534105300903	0.523024260997772	79.2807006835938	9038
True	False	False	False	False	-1869.89611816406	-2799.02661132813	280.612915039063	0.83518248796463	0.959010481834412	1	86.1897201538086	21806
True	False	False	False	False	-1852.19689941406	-2879.89086914063	230.701522827148	0.594911336898804	0.916859924793243	0.340052515268326	78.7692337036133	16384
True	False	False	False	False	-1851.9296875	-2828.32495117188	194.099838256836	0.666161417961121	0.949586749076843	0.439224898815155	74.4400024414063	13027
True	False	False	False	False	-1851.59008789063	-2749.7470703125	292.8134765625	0.855178952217102	0.959989070892334	1	81.6287841796875	21550
True	False	False	False	False	-1850.50769042969	-3021.54370117188	265.084930419922	0.734593749046326	0.956672430038452	0.59447056055069	98.75732421875	23603
True	False	False	False	False	-1849.30310058594	-3069.91381835938	103.150199890137	0.355259031057358	0.944833815097809	0.149393975734711	104.279571533203	9698
True	False	False	False	False	-1825.35388183594	-3064.93408203125	36.6016845703125	0.779091417789459	0.951372683048248	0.835518538951874	82.7272720336914	2730
True	False	False	False	False	-1849.01684570313	-3048.03271484375	192.990692138672	0.623622834682465	0.94161069393158	0.375658839941025	94.281608581543	16405
True	False	False	False	False	-1812.09582519531	-3042.58569335938	26.6194076538086	0.62885844707489	0.924846231937408	0.382700979709625	50.3333320617676	1208
True	False	False	False	False	-1845.97106933594	-2982.7734375	252.884368896484	0.801229655742645	0.961308836936951	1	84.9517517089844	19369
True	False	False	False	False	-1835.21508789063	-2998.71069335938	23.2919807434082	0.628847420215607	0.937802910804749	0.382685959339142	57.3809509277344	1205
True	False	False	False	False	-1824.01318359375	-2978.64086914063	57.6753807067871	0.791780471801758	0.9556485414505	1	73.25	3809
True	False	False	False	False	-1832.26062011719	-2939.08935546875	336.070007324219	0.329500406980515	0.685220181941986	0.135148584842682	106.24422454834	32192
True	False	False	False	False	-1832.11267089844	-2800.21118164063	175.244430541992	0.589369595050812	0.952268481254578	0.333696871995926	75.8101272583008	11978
True	False	False	False	False	-1826.78869628906	-2960.720703125	124.223899841309	0.581118404865265	0.920936584472656	0.324505805969238	151.991073608398	17023
True	False	False	False	False	-1823.41491699219	-2873.56323242188	225.155807495117	0.802383840084076	0.96436607837677	1	85.2118225097656	17298
True	False	False	False	False	-1813.42126464844	-2835.7705078125	167.480438232422	0.740312814712524	0.94652396440506	0.61343377828598	79.4105987548828	11991
True	False	False	False	False	-1810.22399902344	-2808.1259765625	160.825576782227	0.778323948383331	0.949034988880157	0.826640605926514	75.5379333496094	10953
True	False	False	False	False	-1807.38061523438	-3094.81665039063	55.4570960998535	0.4454645216465	0.941752314567566	0.206353932619095	105.620002746582	5281
True	False	False	False	False	-1765.31787109375	-3089.60717773438	191.881561279297	0.660858154296875	0.953200936317444	0.430402815341949	91.0635833740234	15754
True	False	False	False	False	-1786.88452148438	-3037.38818359375	281.722045898438	0.56941282749176	0.965728223323822	0.311986923217773	89.7401580810547	22794
True	False	False	False	False	-1805.78833007813	-2977.8671875	25.5102653503418	0.688737690448761	0.945234656333923	0.480586379766464	56.347827911377	1296
True	False	False	False	False	-1764.47778320313	-2971.61743164063	28.8376903533936	0.719225645065308	0.940220415592194	0.550069808959961	53.269229888916	1385
True	False	False	False	False	-1801.78784179688	-2956.505859375	242.902084350586	0.683456242084503	0.937249779701233	0.470293372869492	94.6712341308594	20733
True	False	False	False	False	-1783.35046386719	-2953.46313476563	12.2005615234375	0.741141617298126	0.94014710187912	0.616318583488464	56.0909080505371	617
True	False	False	False	False	-1765.23303222656	-2948.6015625	289.486053466797	0.759870648384094	0.945682764053345	0.694506108760834	93.7547912597656	24470
True	False	False	False	False	-1797.68176269531	-2892.80395507813	299.468322753906	0.597510516643524	0.95717442035675	0.343086570501328	87.1259231567383	23524
True	False	False	False	False	-1795.857421875	-2762.29907226563	262.866638183594	0.788554728031158	0.959874749183655	1	89.6962051391602	21258
True	False	False	False	False	-1793.91076660156	-2839.89379882813	54.3479537963867	0.791067004203796	0.959788382053375	1	64.0408172607422	3138
True	False	False	False	False	-1782.26635742188	-2907.14526367188	178.571853637695	0.695337653160095	0.964405119419098	0.494067549705505	71.1552810668945	11456
True	False	False	False	False	-1768.26538085938	-2825.90161132813	270.630645751953	0.710377156734467	0.941547155380249	0.527810752391815	76.8155746459961	18743
True	False	False	False	False	-1763.51232910156	-3065.90991210938	171.917007446289	0.719183564186096	0.952616155147552	0.549959003925323	169.658065795898	26297
True	False	False	False	False	-1753.11584472656	-3030.09228515625	210.736968994141	0.783208847045898	0.956480145454407	0.899701058864594	78.1684188842773	14852
True	False	False	False	False	-1761.98413085938	-2868.0390625	219.610107421875	0.568031072616577	0.952542781829834	0.310547113418579	74.0303039550781	14658
True	False	False	False	False	-1755.29455566406	-2790.81103515625	126.442184448242	0.829544961452484	0.962012887001038	1	69.8421020507813	7962
True	False	False	False	False	-1759.68835449219	-2770.43896484375	168.589569091797	0.728265225887299	0.957795083522797	0.575161814689636	93.0197372436523	14139
True	False	False	False	False	-1750.27111816406	-2754.81713867188	124.223899841309	0.762229561805725	0.965338468551636	0.70684415102005	98.8571395874023	11072
True	False	False	False	False	-1746.56298828125	-3115.373046875	141.970169067383	0.736659646034241	0.969475090503693	0.601140081882477	123.875	15856
True	False	False	False	False	-1741.97534179688	-2892.3798828125	245.120376586914	0.785620927810669	0.962585508823395	1	86.5475082397461	19127
True	False	False	False	False	-1739.30651855469	-2773.74633789063	22.1828384399414	0.691018760204315	0.941173493862152	0.485164731740952	51.25	1025
True	False	False	False	False	-1736.71179199219	-3135.58447265625	64.3302307128906	0.247337430715561	0.933726251125336	0.0942740514874458	108.844825744629	6313
True	False	False	False	False	-1636.4365234375	-3127.6884765625	209.627822875977	0.823659300804138	0.958087623119354	1	90.9735412597656	17194
True	False	False	False	False	-1733.474609375	-3048.71044921875	26.6194076538086	0.761617660522461	0.95892345905304	0.703567922115326	69.375	1665
True	False	False	False	False	-1736.22875976563	-2993.65356445313	267.30322265625	0.598870038986206	0.936395227909088	0.34468737244606	84.2863082885742	20313
True	False	False	False	False	-1735.90234375	-2699.6767578125	127.551322937012	0.761736512184143	0.955318808555603	0.704199910163879	75.1739120483398	8645
True	False	False	False	False	-1730.81164550781	-3093.43701171875	124.223899841309	0.609807014465332	0.92685878276825	0.357928603887558	85.8839263916016	9619
True	False	False	False	False	-1680.17944335938	-3088.31079101563	218.500961303711	0.749907433986664	0.957081258296967	0.649382352828979	94.7208099365234	18660
True	False	False	False	False	-1728.36352539063	-3060.6630859375	263.975769042969	0.750850260257721	0.945776283740997	0.653257846832275	83.3865509033203	19846
True	False	False	False	False	-1710.10729980469	-3019.37890625	181.899276733398	0.76094263792038	0.954329788684845	0.700016915798187	83.3963394165039	13677
True	False	False	False	False	-1728.6865234375	-2928.16748046875	23.2919807434082	0.725569725036621	0.933190703392029	0.567398190498352	64.7142868041992	1359
True	False	False	False	False	-1727.95190429688	-2943.57275390625	202.97297668457	0.794534385204315	0.95464950799942	1	95.8469924926758	17540
True	False	False	False	False	-1712.54138183594	-2899.7763671875	171.917007446289	0.823719143867493	0.961275160312653	1	81.3354873657227	12607
True	False	False	False	False	-1723.85168457031	-2842.73852539063	149.734161376953	0.761056125164032	0.959332823753357	0.700609505176544	71.8666687011719	9702
True	False	False	False	False	-1727.57653808594	-2796.17065429688	126.442184448242	0.806643486022949	0.962540864944458	1	69.4561386108398	7918
True	False	False	False	False	-1718.02868652344	-2826.57421875	97.6044921875	0.760120630264282	0.960950613021851	0.695777595043182	74.761360168457	6579
True	False	False	False	False	-1715.29125976563	-2812.66552734375	78.7490768432617	0.79235315322876	0.955614149570465	1	101	7171
True	False	False	False	False	-1715.24255371094	-2873.11987304688	166.371292114258	0.752728283405304	0.954286634922028	0.66119509935379	72.6399993896484	10896
True	False	False	False	False	-1707.78393554688	-3053.63525390625	15.5279874801636	0.717676758766174	0.928345501422882	0.546022891998291	53.6428565979004	751
True	False	False	False	False	-1682.56921386719	-3043.24682617188	148.625015258789	0.747713565826416	0.969943284988403	0.640626013278961	84.7835845947266	11361
True	False	False	False	False	-1683.33093261719	-2991.16455078125	175.244430541992	0.811767578125	0.956295371055603	1	76.0189895629883	12011
True	False	False	False	False	-1702.40014648438	-2959.45068359375	311.668884277344	0.65622490644455	0.93252032995224	0.422933429479599	77.1245574951172	21672
True	False	False	False	False	-1685.107421875	-2879.92407226563	204.082122802734	0.661707580089569	0.931834578514099	0.431795805692673	73.3043441772461	13488
True	False	False	False	False	-1687.1455078125	-2835.81640625	165.262145996094	0.601372361183167	0.930268168449402	0.347659230232239	72.7852325439453	10845
True	False	False	False	False	-1669.54296875	-2809.09130859375	238.465515136719	0.715355515480042	0.951774179935455	0.540082275867462	77.0883712768555	16574
True	False	False	False	False	-1668.02136230469	-3029.88745117188	114.241622924805	0.749501168727875	0.955314457416534	0.647733688354492	81.7572784423828	8421
True	False	False	False	False	-1648.55554199219	-2965.876953125	43.256534576416	0.817455768585205	0.96039891242981	1	55.230770111084	2154
True	False	False	False	False	-1667.41906738281	-2942.67163085938	235.138092041016	0.72719132900238	0.947724461555481	0.572038114070892	90.2594375610352	19135
True	False	False	False	False	-1652.97180175781	-2890.12915039063	191.881561279297	0.828880786895752	0.969685792922974	1	81.7398834228516	14141
True	False	False	False	False	-1661.89294433594	-2845.87109375	118.678184509277	0.748469054698944	0.946801841259003	0.643601417541504	85.4018707275391	9138
True	False	False	False	False	-1645.89758300781	-3074.68920898438	222.937530517578	0.708727538585663	0.955524623394012	0.52387672662735	76.3333358764648	15343
True	False	False	False	False	-1640.41918945313	-2986.83642578125	191.881561279297	0.821082055568695	0.96513694524765	1	80.5028915405273	13927
True	False	False	False	False	-1640.76501464844	-2877.04663085938	44.3656768798828	0.673765122890472	0.951043426990509	0.452423572540283	84.5250015258789	3381
True	False	False	False	False	-1635.78247070313	-2865.53442382813	146.40673828125	0.57310676574707	0.912213206291199	0.315874576568604	147.734848022461	19501
True	False	False	False	False	-1632.94580078125	-2824.09692382813	115.350761413574	0.769432365894318	0.965390563011169	0.750428736209869	94.038459777832	9780
True	False	False	False	False	-1629.91784667969	-2848.919921875	110.914192199707	0.655060887336731	0.949807286262512	0.421090096235275	74.1699981689453	7417
True	False	False	False	False	-1626.22106933594	-3162.33618164063	336.070007324219	0.68552964925766	0.924051880836487	0.474284619092941	182.072601318359	55168
True	False	False	False	False	-1618.763671875	-3030.4189453125	47.6931037902832	0.805555999279022	0.960126519203186	1	64.1162796020508	2757
True	False	False	False	False	-1625.63586425781	-3001.81762695313	15.5279874801636	0.800106346607208	0.94487601518631	1	58.5714302062988	820
True	False	False	False	False	-1614.255859375	-2957.12451171875	217.391815185547	0.679997324943542	0.96809720993042	0.4637710750103	82.8979568481445	16248
True	False	False	False	False	-1624.03771972656	-2916.26733398438	236.24723815918	0.734065055847168	0.953460156917572	0.592794477939606	88.6338043212891	18879
True	False	False	False	False	-1612.03234863281	-3195.552734375	39.9291114807129	0.754574596881866	0.94174599647522	0.669301986694336	113.527778625488	4087
True	False	False	False	False	-1576.98803710938	-3194.0478515625	44.3656768798828	0.685897290706635	0.950604617595673	0.474998891353607	77.1750030517578	3087
True	False	False	False	False	-1611.82971191406	-3180.69580078125	103.150199890137	0.803309321403503	0.955228745937347	1	178.408599853516	16592
True	False	False	False	False	-1575.806640625	-3164.64404296875	399.291107177734	0.760782599449158	0.954825341701508	0.69918429851532	85.6111145019531	30820
True	False	False	False	False	-1609.42211914063	-3094.111328125	154.17073059082	0.697528183460236	0.932873010635376	0.498706638813019	78.6546783447266	10933
True	False	False	False	False	-1609.01232910156	-3053.01635742188	249.556930541992	0.839292168617249	0.964933276176453	1	83.8311080932617	18862
True	False	False	False	False	-1606.8525390625	-3010.22607421875	228.483245849609	0.654921650886536	0.942103683948517	0.420870512723923	76.4417495727539	15747
True	False	False	False	False	-1606.068359375	-3154.9970703125	57.6753807067871	0.805326879024506	0.960615336894989	1	68.9230804443359	3584
True	False	False	False	False	-1587.90563964844	-3115.65698242188	276.176330566406	0.689707815647125	0.947831571102142	0.48252347111702	80.3052215576172	19996
True	False	False	False	False	-1595.08056640625	-3080.38452148438	94.2770690917969	0.806843638420105	0.952429354190826	1	90.8588256835938	7723
True	False	False	False	False	-1595.42919921875	-2983.51098632813	260.648345947266	0.585614562034607	0.949747264385223	0.329474836587906	80.0680847167969	18816
True	False	False	False	False	-1602.59838867188	-2841.48413085938	149.734161376953	0.788483679294586	0.944914817810059	1	82.8000030517578	11178
True	False	False	False	False	-1597.50390625	-2880.10961914063	149.734161376953	0.78029876947403	0.96152675151825	0.850861847400665	75.325927734375	10169
True	False	False	False	False	-1582.38549804688	-2866.05908203125	166.371292114258	0.845617949962616	0.965228617191315	1	77.586669921875	11638
True	False	False	False	False	-1578.35681152344	-3075.5712890625	79.8582229614258	0.595756769180298	0.929429292678833	0.341035664081573	84.1805572509766	6061
True	False	False	False	False	-1574.62451171875	-2888.68920898438	130.878753662109	0.825414478778839	0.955571591854095	1	86.7033920288086	10231
True	False	False	False	False	-1564.06518554688	-3100.0400390625	12.2005615234375	0.741141617298126	0.94014710187912	0.616318583488464	53.3636360168457	587
True	False	False	False	False	-1548.41870117188	-3072.79931640625	168.589569091797	0.752410411834717	0.956367969512939	0.659830510616302	83.6710510253906	12718
True	False	False	False	False	-1560.11340332031	-2916.54663085938	236.24723815918	0.772325813770294	0.948161780834198	0.771459460258484	82.0704193115234	17481
True	False	False	False	False	-1559.80163574219	-3025.82958984375	122.005615234375	0.748618364334106	0.965946316719055	0.64419424533844	104.645454406738	11511
True	False	False	False	False	-1548.30358886719	-3007.75463867188	793.036499023438	0.42702916264534	0.828232407569885	0.19367915391922	178.84895324707	127877
True	False	False	False	False	-1551.88513183594	-2862.46166992188	136.424453735352	0.784597456455231	0.9561527967453	0.938117504119873	85.3008117675781	10492
True	False	False	False	False	-1547.04406738281	-2946.80297851563	168.589569091797	0.628854393959045	0.944627642631531	0.382695436477661	72.815788269043	11068
True	False	False	False	False	-1544.59191894531	-3214.982421875	114.241622924805	0.740824818611145	0.935754537582397	0.615211486816406	140.728149414063	14495
True	False	False	False	False	-1523.98254394531	-3211.22045898438	192.990692138672	0.681876301765442	0.9004026055336	0.467293441295624	186.287353515625	32414
True	False	False	False	False	-1518.46667480469	-3139.2119140625	196.318130493164	0.548182189464569	0.938486695289612	0.290676414966583	80.3446350097656	14221
True	False	False	False	False	-1538.73901367188	-2980.95141601563	131.987884521484	0.49232679605484	0.875468790531158	0.241572752594948	98.2100830078125	11687
True	False	False	False	False	-1536.22729492188	-3105.775390625	175.244430541992	0.703833937644958	0.948947906494141	0.512563169002533	85.6519012451172	13533
True	False	False	False	False	-1517.62182617188	-3068.44482421875	55.4570960998535	0.842206358909607	0.964499771595001	1	60.9799995422363	3049
True	False	False	False	False	-1527.79797363281	-2908.95092773438	125.333038330078	0.790439307689667	0.957675635814667	1	68.5309753417969	7744
True	False	False	False	False	-1535.91467285156	-2830.5078125	169.698715209961	0.685223281383514	0.96662700176239	0.473690927028656	75.1830062866211	11503
True	False	False	False	False	-1527.04052734375	-3052.54833984375	32.1651153564453	0.670478940010071	0.942643821239471	0.446636199951172	58.7586212158203	1704
True	False	False	False	False	-1516.640625	-3002.48852539063	41.0382537841797	0.791137099266052	0.953722715377808	1	84.0810775756836	3111
True	False	False	False	False	-1514.0537109375	-2967.52001953125	144.188446044922	0.778827726840973	0.944780588150024	0.832400798797607	94.5538482666016	12292
True	False	False	False	False	-1514.13940429688	-2863.69946289063	209.627822875977	0.838750660419464	0.97033429145813	1	83.201057434082	15725
True	False	False	False	False	-1508.76525878906	-2935.10327148438	256.211791992188	0.720905900001526	0.954765200614929	0.554538428783417	86.6753234863281	20022
True	False	False	False	False	-1508.52014160156	-2991.99926757813	147.515884399414	0.760800063610077	0.961725950241089	0.699274897575378	78.2781982421875	10411
True	False	False	False	False	-1506.4482421875	-3198.65551757813	16.6371288299561	0.693598926067352	0.941181302070618	0.490445405244827	61.5999984741211	924
True	False	False	False	False	-1506.23461914063	-3177.07641601563	180.790130615234	0.646581649780273	0.944712162017822	0.408041656017303	85.8220825195313	13989
True	False	False	False	False	-1504.09582519531	-3049.07470703125	268.412353515625	0.65880936384201	0.933426082134247	0.427073359489441	97.6859512329102	23640
True	False	False	False	False	-1499.38427734375	-2891.4873046875	166.371292114258	0.825018525123596	0.962469756603241	1	84.9599990844727	12744
True	False	False	False	False	-1497.34875488281	-3257.94848632813	227.374099731445	0.148886039853096	0.926512181758881	0.0524985231459141	116.658538818359	23915
True	False	False	False	False	-1474.44848632813	-3234.76635742188	220.719253540039	0.616317808628082	0.886476099491119	0.36613655090332	92.5728607177734	18422
True	False	False	False	False	-1462.77648925781	-3179.58642578125	26.6194076538086	0.718682765960693	0.945234656333923	0.54864364862442	64.4166641235352	1546
True	False	False	False	False	-1481.20385742188	-3177.76342773438	209.627822875977	0.63592916727066	0.929462313652039	0.392519921064377	110.211639404297	20830
True	False	False	False	False	-1495.73168945313	-3127.091796875	174.135284423828	0.769729197025299	0.968819141387939	0.752471208572388	80.8152847290039	12688
True	False	False	False	False	-1471.00109863281	-3044.21313476563	308.341461181641	0.670464158058167	0.915532648563385	0.446610510349274	100.697845458984	27994
True	False	False	False	False	-1483.67358398438	-2932.37329101563	200.754699707031	0.556324124336243	0.954607903957367	0.298649668693542	75.7127075195313	13704
True	False	False	False	False	-1474.576171875	-3015.083984375	54.3479537963867	0.66256046295166	0.94907420873642	0.433202028274536	58.2653045654297	2855
True	False	False	False	False	-1473.16528320313	-2972.63891601563	270.630645751953	0.52690178155899	0.90071427822113	0.270893007516861	83.3729476928711	20343
True	False	False	False	False	-1459.08312988281	-3212.75634765625	551.243530273438	0.247187808156013	0.727130651473999	0.0942051634192467	160.281692504883	79660
True	False	False	False	False	-1445.12707519531	-3149.244140625	222.937530517578	0.80423766374588	0.954872965812683	1	102.577117919922	20618
True	False	False	False	False	-1444.91857910156	-3100.76440429688	358.252838134766	0.441888958215714	0.884649693965912	0.203848093748093	104.433433532715	33732
True	False	False	False	False	-1439.67199707031	-2932.90258789063	157.498153686523	0.808810293674469	0.972873985767365	1	76.5	10863
True	False	False	False	False	-1454.79296875	-2903.06909179688	170.807861328125	0.721253633499146	0.95999401807785	0.555473566055298	80.3831176757813	12379
True	False	False	False	False	-1428.88952636719	-3069.5654296875	126.442184448242	0.788381993770599	0.942053854465485	1	178.745620727539	20377
True	False	False	False	False	-1424.13537597656	-3121.59375	48.80224609375	0.788230717182159	0.946144938468933	1	73.5	3234
True	False	False	False	False	-1412.57495117188	-3074.37841796875	154.17073059082	0.76451712846756	0.948323309421539	0.719610869884491	133.03596496582	18492
True	False	False	False	False	-1413.99877929688	-3046.55200195313	226.264953613281	0.668162107467651	0.937934219837189	0.442632764577866	87.9607849121094	17944
True	False	False	False	False	-1412.12023925781	-3275.3154296875	39.9291114807129	0.705993711948395	0.941161274909973	0.517492473125458	81.8888854980469	2948
True	False	False	False	False	-1411.60229492188	-3218.09765625	276.176330566406	0.598854899406433	0.888005435466766	0.344669461250305	133.586349487305	33263
True	False	False	False	False	-1409.00561523438	-3166.7353515625	73.203369140625	0.815053641796112	0.962853848934174	1	65.4393920898438	4319
True	False	False	False	False	-1391.21105957031	-3141.89575195313	269.521484375	0.576655864715576	0.949146807193756	0.319663792848587	98.0781860351563	23833
True	False	False	False	False	-1409.77075195313	-3029.50170898438	22.1828384399414	0.735508561134338	0.939309358596802	0.597400009632111	59.9500007629395	1199
True	False	False	False	False	-1410.36865234375	-2964.08203125	260.648345947266	0.67914891242981	0.937937021255493	0.462196409702301	109.561698913574	25747
True	False	False	False	False	-1391.314453125	-3115.40014648438	27.7285480499268	0.707581996917725	0.95398223400116	0.521181464195251	68.4800033569336	1712
True	False	False	False	False	-1389.53918457031	-3015.92700195313	310.559753417969	0.736634731292725	0.951481342315674	0.601058423519135	88.0500030517578	24654
True	False	False	False	False	-1380.08898925781	-3161.33837890625	196.318130493164	0.745352625846863	0.951395988464355	0.631581962108612	86.8022613525391	15364
True	False	False	False	False	-1380.07678222656	-3194.50073242188	191.881561279297	0.767745316028595	0.95652037858963	0.739249765872955	91	15743
True	False	False	False	False	-1376.21850585938	-3285.45434570313	177.462707519531	0.830169141292572	0.957892000675201	1	93.3812484741211	14941
True	False	False	False	False	-1372.82495117188	-3258.84692382813	211.846115112305	0.82183825969696	0.965638160705566	1	81.0523529052734	15481
True	False	False	False	False	-1373.4296875	-3104.75634765625	511.314422607422	0.205194711685181	0.634114563465118	0.0755587071180344	144.049896240234	66407
True	False	False	False	False	-1371.35778808594	-3058.02612304688	136.424453735352	0.846625685691833	0.968704640865326	1	122.544715881348	15073
True	False	False	False	False	-1370.58679199219	-3223.43408203125	248.447799682617	0.693744719028473	0.941131055355072	0.49074712395668	83.1919631958008	18635
True	False	False	False	False	-1347.82788085938	-3196.07543945313	192.990692138672	0.662354826927185	0.922798991203308	0.432862222194672	90.1896514892578	15693
True	False	False	False	False	-1355.94274902344	-2981.69848632813	251.77522277832	0.716147065162659	0.934675812721252	0.54209166765213	96.7136535644531	21954
True	False	False	False	False	-1349.23193359375	-3063.45776367188	176.353576660156	0.824980556964874	0.965360343456268	1	83.8490600585938	13332
True	False	False	False	False	-1346.17028808594	-3301.8369140625	189.663269042969	0.698733150959015	0.947102546691895	0.501295566558838	108.350875854492	18528
True	False	False	False	False	-1343.40942382813	-3134.28344726563	186.335845947266	0.70121031999588	0.951808094978333	0.506703972816467	82.273811340332	13822
True	False	False	False	False	-1341.28454589844	-3325.01684570313	131.987884521484	0.352716237306595	0.934809267520905	0.147953003644943	118.294120788574	14077
True	False	False	False	False	-1323.30676269531	-3310.66723632813	236.24723815918	0.69538140296936	0.95475047826767	0.494159370660782	116.075119018555	24724
True	False	False	False	False	-1321.35729980469	-3211.693359375	214.064392089844	0.705611526966095	0.958384454250336	0.516613006591797	85.4300537109375	16488
True	False	False	False	False	-1339.49328613281	-3033.61499023438	266.194061279297	0.658056557178497	0.936869978904724	0.425860613584518	97.3333358764648	23360
True	False	False	False	False	-1338.34204101563	-3210.39306640625	34.3833999633789	0.596449851989746	0.950144469738007	0.341844260692596	66.870964050293	2073
True	False	False	False	False	-1331.94165039063	-3166.92822265625	250.666076660156	0.867612421512604	0.970203936100006	1	84.7522125244141	19154
True	False	False	False	False	-1332.30346679688	-3060.37451171875	48.80224609375	0.788230717182159	0.949512124061584	1	67.863639831543	2986
True	False	False	False	False	-1320.05615234375	-3102.68774414063	184.117568969727	0.590104401111603	0.939839661121368	0.334530919790268	91.5662612915039	15200
True	False	False	False	False	-1312.794921875	-3034.7744140625	27.7285480499268	0.81305855512619	0.950671494007111	1	56	1400
True	False	False	False	False	-1304.42944335938	-3266.88720703125	17.7462711334229	0.785398185253143	0.948912382125854	1	52.375	838
True	False	False	False	False	-1252.744140625	-3255.79711914063	392.636260986328	0.498914569616318	0.869265973567963	0.246917396783829	84.4632797241211	29900
True	False	False	False	False	-1304.16943359375	-3246.4169921875	256.211791992188	0.551853060722351	0.917202472686768	0.294241905212402	85.9567108154297	19856
True	False	False	False	False	-1273.45703125	-3226.32348632813	245.120376586914	0.492238312959671	0.929189682006836	0.241501688957214	87.6606369018555	19373
True	False	False	False	False	-1302.12561035156	-3150.31469726563	450.311614990234	0.255548477172852	0.682454884052277	0.0980830118060112	118.943351745605	48291
True	False	False	False	False	-1300.25085449219	-3100.57641601563	252.884368896484	0.724864780902863	0.943172931671143	0.565409243106842	93.7850875854492	21383
True	False	False	False	False	-1296.521484375	-3017.09423828125	216.282684326172	0.701266169548035	0.947982490062714	0.506827294826508	84.9333343505859	16562
True	False	False	False	False	-1283.63208007813	-3119.66088867188	9.98227787017822	0.687235474586487	0.9244145154953	0.47761595249176	54.6666679382324	492
True	False	False	False	False	-1281.98974609375	-3035.30200195313	217.391815185547	0.774715423583984	0.950792133808136	0.7911097407341	95.2448959350586	18668
True	False	False	False	False	-1279.51440429688	-3193.14135742188	271.739776611328	0.700736880302429	0.948296368122101	0.505661189556122	89.8816299438477	22021
True	False	False	False	False	-1268.01940917969	-3169.96142578125	196.318130493164	0.554136395454407	0.889606177806854	0.296483844518661	142.796615600586	25275
True	False	False	False	False	-1249.65856933594	-3117.2109375	94.2770690917969	0.747598469257355	0.948513209819794	0.640176296234131	99.2588272094727	8437
True	False	False	False	False	-1272.28552246094	-3107.06591796875	154.17073059082	0.704342007637024	0.957121014595032	0.513713896274567	74.4820175170898	10353
True	False	False	False	False	-1255.77233886719	-3102.08862304688	41.0382537841797	0.693152844905853	0.948370218276978	0.489524483680725	79.1891860961914	2930
True	False	False	False	False	-1262.23852539063	-3069.55908203125	169.698715209961	0.775282919406891	0.958387315273285	0.796160697937012	77.1241836547852	11800
True	False	False	False	False	-1257.00024414063	-3080.55981445313	31.0559749603271	0.695939123630524	0.94053065776825	0.495332807302475	67.8571395874023	1900
True	False	False	False	False	-1246.38171386719	-3153.20141601563	187.44499206543	0.6703822016716	0.955015242099762	0.446467787027359	90.1065063476563	15228
True	False	False	False	False	-1243.51391601563	-3132.5126953125	77.6399383544922	0.511842548847198	0.905643045902252	0.257726341485977	77.7571411132813	5443
True	False	False	False	False	-1243.23779296875	-3350.83276367188	105.36848449707	0.753684103488922	0.943345487117767	0.665352880954742	134.957901000977	12821
True	False	False	False	False	-1208.63671875	-3346.73974609375	226.264953613281	0.471979260444641	0.921075999736786	0.225708112120628	79.7352905273438	16266
True	False	False	False	False	-1239.5205078125	-3093.3681640625	136.424453735352	0.736890852451324	0.957506716251373	0.601898670196533	91.9918670654297	11315
True	False	False	False	False	-1241.68420410156	-3030.49072265625	175.244430541992	0.73998749256134	0.954115867614746	0.61231142282486	91.4873428344727	14455
True	False	False	False	False	-1235.41857910156	-3308.43310546875	279.503784179688	0.780462801456451	0.946367383003235	0.853102445602417	94.0317459106445	23696
True	False	False	False	False	-1223.80114746094	-3241.02685546875	24.401123046875	0.830724716186523	0.955192744731903	1	51.9545440673828	1143
True	False	False	False	False	-1231.85131835938	-3116.14575195313	168.589569091797	0.62656706571579	0.947463691234589	0.379595845937729	177.315795898438	26952
True	False	False	False	False	-1230.4208984375	-3030.55444335938	41.0382537841797	0.597336292266846	0.936637282371521	0.342882096767426	75.405403137207	2790
True	False	False	False	False	-1216.5732421875	-3087.8583984375	286.158630371094	0.445008367300034	0.894716739654541	0.206032931804657	106.581398010254	27498
True	False	False	False	False	-1211.01318359375	-3127.75463867188	387.090545654297	0.686269640922546	0.933050274848938	0.475724369287491	121.653297424316	42457
True	False	False	False	False	-1205.76892089844	-3366.63134765625	87.6222152709961	0.82315069437027	0.963311195373535	1	135.101272583008	10673
True	False	False	False	False	-1205.279296875	-3290.80151367188	349.379699707031	0.680221617221832	0.955988049507141	0.464188933372498	84.6222229003906	26656
True	False	False	False	False	-1196.65515136719	-3104.77075195313	126.442184448242	0.755112707614899	0.928392946720123	0.671725511550903	99.4824523925781	11341
True	False	False	False	False	-1194.16882324219	-3214.38623046875	313.887176513672	0.646217226982117	0.910809993743896	0.407495230436325	181.97526550293	51499
True	False	False	False	False	-1194.07861328125	-3143.42041015625	125.333038330078	0.712992250919342	0.950981438159943	0.534179747104645	72.6017684936523	8204
True	False	False	False	False	-1187.28979492188	-3368.5029296875	119.787330627441	0.785884737968445	0.956831932067871	1	139.462966918945	15062
True	False	False	False	False	-1143.48950195313	-3342.294921875	244.01123046875	0.592913269996643	0.937454640865326	0.337743520736694	78.9000015258789	17358
True	False	False	False	False	-1182.05151367188	-3192.03051757813	188.554138183594	0.60432380437851	0.940320014953613	0.351207703351974	79.8470611572266	13574
True	False	False	False	False	-1176.85949707031	-3146.59350585938	19.9645557403564	0.776177406311035	0.952117681503296	0.804480254650116	77.3333358764648	1392
True	False	False	False	False	-1176.56713867188	-3091.42407226563	164.153015136719	0.709100365638733	0.948098242282867	0.5247603058815	78.2702713012695	11584
True	False	False	False	False	-1174.71057128906	-3284.0390625	231.810668945313	0.399188905954361	0.85735547542572	0.175613388419151	71.4928207397461	14942
True	False	False	False	False	-1150.27734375	-3280.63134765625	198.536407470703	0.636317372322083	0.936218500137329	0.393069803714752	72.9720687866211	13062
True	False	False	False	False	-1163.87634277344	-3148.64111328125	158.607299804688	0.794564008712769	0.95697420835495	1	89.3916091918945	12783
True	False	False	False	False	-1168.79870605469	-3132.75610351563	157.498153686523	0.754633009433746	0.947931945323944	0.669563829898834	86.9577484130859	12348
True	False	False	False	False	-1154.26599121094	-3234.75463867188	229.592376708984	0.643122315406799	0.962217807769775	0.40289968252182	81.1449279785156	16797
True	False	False	False	False	-1145.73205566406	-3093.6669921875	188.554138183594	0.660528302192688	0.94253146648407	0.429863899946213	122.717643737793	20862
True	False	False	False	False	-1133.23852539063	-3388.71728515625	126.442184448242	0.675792455673218	0.954991400241852	0.456060022115707	123.45613861084	14074
True	False	False	False	False	-1115.68322753906	-3323.99682617188	200.754699707031	0.372096240520477	0.778310537338257	0.159138903021812	82.4751358032227	14928
True	False	False	False	False	-1126.04345703125	-3177.21337890625	166.371292114258	0.752728283405304	0.96163135766983	0.66119509935379	78.9000015258789	11835
True	False	False	False	False	-1131.8046875	-3161.83569335938	47.6931037902832	0.805555999279022	0.956683158874512	1	71.3488388061523	3068
True	False	False	False	False	-1125.47302246094	-3256.23095703125	251.77522277832	0.708422720432281	0.949555218219757	0.523156583309174	81.8590316772461	18582
True	False	False	False	False	-1113.65966796875	-3205.916015625	282.831207275391	0.461193531751633	0.887491822242737	0.217665284872055	138.62353515625	35349
True	False	False	False	False	-1123.74597167969	-3129.4873046875	235.138092041016	0.733056902885437	0.946832239627838	0.589631855487823	92.4433975219727	19598
True	False	False	False	False	-1109.17138671875	-3407.11865234375	158.607299804688	0.361273556947708	0.916167914867401	0.152833938598633	114.440559387207	16365
True	False	False	False	False	-1078.09326171875	-3405.837890625	191.881561279297	0.692204535007477	0.932354509830475	0.487577885389328	137.450866699219	23779
True	False	False	False	False	-1042.93688964844	-3389.74560546875	11.0914192199707	0.69836014509201	0.927715241909027	0.500491261482239	57.2000007629395	572
True	False	False	False	False	-1087.71215820313	-3304.55639648438	194.099838256836	0.721376538276672	0.965225219726563	0.555805087089539	75.7200012207031	13251
True	False	False	False	False	-1103.150390625	-3233.87841796875	119.787330627441	0.842233836650848	0.968259692192078	1	180.157409667969	19457
True	False	False	False	False	-1103.71704101563	-3149.81591796875	161.934722900391	0.783691704273224	0.961080968379974	0.910926580429077	73.6027374267578	10746
True	False	False	False	False	-1102.90270996094	-3133.53588867188	37.7108268737793	0.802700221538544	0.957971453666687	1	78.6764678955078	2675
True	False	False	False	False	-1099.09582519531	-3295.00854492188	18.8554134368896	0.809739828109741	0.949675559997559	1	62.4117660522461	1061
True	False	False	False	False	-1077.70178222656	-3278.62963867188	310.559753417969	0.390596628189087	0.88724285364151	0.170276984572411	88.6142883300781	24812
True	False	False	False	False	-1096.10131835938	-3198.140625	133.097030639648	0.556787312030792	0.925943434238434	0.299110472202301	87.7249984741211	10527
True	False	False	False	False	-1090.1875	-3227.36157226563	168.589569091797	0.62656706571579	0.955757796764374	0.379595845937729	98.8881607055664	15031
True	False	False	False	False	-1088.26635742188	-3179.63354492188	147.515884399414	0.788424491882324	0.961037278175354	1	87.6766891479492	11661
True	False	False	False	False	-1068.99694824219	-3361.70092773438	372.671691894531	0.273607730865479	0.688204109668732	0.10666162520647	139.360122680664	46825
True	False	False	False	False	-1021.26702880859	-3364.88159179688	115.350761413574	0.673777401447296	0.96415650844574	0.452445417642593	75.0961532592773	7810
True	False	False	False	False	-1062.38220214844	-3324.86669921875	174.135284423828	0.777160704135895	0.966165840625763	0.814203679561615	80.1783447265625	12588
True	False	False	False	False	-1068.19177246094	-3104.61572265625	245.120376586914	0.669939756393433	0.966834843158722	0.445698946714401	88.6561050415039	19593
True	False	False	False	False	-1064.29174804688	-3246.9052734375	155.279876708984	0.693009555339813	0.958871126174927	0.489229440689087	65.542854309082	9176
True	False	False	False	False	-1041.08251953125	-3247.7998046875	33.2742576599121	0.786073088645935	0.95572304725647	1	82.8000030517578	2484
True	False	False	False	False	-1055.44323730469	-3210.28784179688	80.9673614501953	0.702271580696106	0.926455497741699	0.509057402610779	171.945205688477	12552
True	False	False	False	False	-1044.82067871094	-3210.01586914063	95.3862075805664	0.72429746389389	0.951249957084656	0.563820719718933	100.732559204102	8663
True	False	False	False	False	-1053.02380371094	-3144.09790039063	199.645553588867	0.459207564592361	0.907168984413147	0.216210395097733	80.0722198486328	14413
True	False	False	False	False	-1043.68090820313	-3122.7294921875	191.881561279297	0.737747848033905	0.957859396934509	0.604732811450958	82.2138748168945	14223
True	False	False	False	False	-1042.09765625	-3188.55444335938	120.896469116211	0.741812705993652	0.94615638256073	0.618682026863098	89.2477035522461	9728
True	False	False	False	False	-1039.82165527344	-3228.18139648438	115.350761413574	0.663399517536163	0.940085887908936	0.434592872858047	65.3173065185547	6793
True	False	False	False	False	-1038.82653808594	-3158.87280273438	232.919815063477	0.645458936691284	0.952319025993347	0.406361758708954	78.3571395874023	16455
True	False	False	False	False	-1029.05017089844	-3351.1923828125	123.114753723145	0.855258643627167	0.968450367450714	1	171.567565917969	19044
True	False	False	False	False	-1022.75024414063	-3278.71948242188	94.2770690917969	0.747598469257355	0.950872540473938	0.640176296234131	69.6941146850586	5924
True	False	False	False	False	-1026.21374511719	-3257.86254882813	242.902084350586	0.600476562976837	0.905482232570648	0.3465915620327	184.095886230469	40317
True	False	False	False	False	-1022.23956298828	-3147.09448242188	44.3656768798828	0.716573357582092	0.938015878200531	0.543180823326111	62	2480
True	False	False	False	False	-1017.29870605469	-3393.34008789063	19.9645557403564	0.661957681179047	0.927662193775177	0.432207375764847	59.8333320617676	1077
True	False	False	False	False	-997.219177246094	-3376.66967773438	154.17073059082	0.738690078258514	0.949289262294769	0.60789030790329	78.7769775390625	10950
True	False	False	False	False	-1004.07684326172	-3295.19580078125	42.1473922729492	0.759709894657135	0.95525187253952	0.693692982196808	54.0526313781738	2054
True	False	False	False	False	-1008.12506103516	-3173.13916015625	269.521484375	0.707465767860413	0.953902423381805	0.520909607410431	79.0946502685547	19220
True	False	False	False	False	-998.408813476563	-3233.75122070313	320.542022705078	0.606913924217224	0.944750964641571	0.354361355304718	83.3771591186523	24096
True	False	False	False	False	-994.626159667969	-3343.61206054688	248.447799682617	0.668912529945374	0.958667635917664	0.443922638893127	87.1026763916016	19511
True	False	False	False	False	-989.366088867188	-3442.17260742188	29.9468326568604	0.483687043190002	0.911136507987976	0.234721258282661	114.296295166016	3086
True	False	False	False	False	-984.785827636719	-3406.67700195313	353.816284179688	0.585139393806458	0.863580048084259	0.328945279121399	198.733535766602	63396
True	False	False	False	False	-984.086486816406	-3315.861328125	261.757507324219	0.704747080802917	0.959996998310089	0.514635324478149	93.9957656860352	22183
True	False	False	False	False	-983.139465332031	-3253.880859375	16.6371288299561	0.76893937587738	0.938069105148315	0.747088372707367	49.7333335876465	746
True	False	False	False	False	-959.249877929688	-3240.07666015625	235.138092041016	0.775075852870941	0.963132441043854	0.794298112392426	76.3820724487305	16193
True	False	False	False	False	-977.873962402344	-3207.541015625	199.645553588867	0.791574835777283	0.956717729568481	1	85.3444442749023	15362
True	False	False	False	False	-973.358825683594	-3184.26538085938	246.229507446289	0.6284299492836	0.962434828281403	0.382117539644241	77.3963928222656	17182
True	False	False	False	False	-969.012756347656	-3135.15307617188	242.902084350586	0.757261633872986	0.966671109199524	0.681698560714722	82.0684967041016	17973
True	False	False	False	False	-958.851623535156	-3154.76586914063	146.40673828125	0.67543751001358	0.965600252151489	0.455419689416885	80.4166641235352	10615
True	False	False	False	False	-947.119689941406	-3377.23974609375	219.610107421875	0.729920923709869	0.962346494197845	0.58006089925766	82.8181838989258	16398
True	False	False	False	False	-944.448364257813	-3435.74462890625	311.668884277344	0.602959036827087	0.910238206386566	0.349561005830765	167.330963134766	47020
True	False	False	False	False	-891.462097167969	-3436.72216796875	247.338653564453	0.771092891693115	0.957615613937378	0.762177526950836	100.874443054199	22495
True	False	False	False	False	-939.317199707031	-3325.60131835938	246.229507446289	0.578289449214935	0.894773066043854	0.321426093578339	94.2792816162109	20930
True	False	False	False	False	-939.765258789063	-3272.39135742188	275.067199707031	0.768074512481689	0.948757410049438	0.741376638412476	89.2217712402344	22127
True	False	False	False	False	-939.198791503906	-3251.76196289063	22.1828384399414	0.806145071983337	0.95370626449585	1	58.8499984741211	1177
True	False	False	False	False	-930.186889648438	-3198.47998046875	89.8404998779297	0.805119872093201	0.953829169273376	1	176.259262084961	14277
True	False	False	False	False	-939.561706542969	-3188.24267578125	131.987884521484	0.528102278709412	0.93979012966156	0.271970957517624	80.890754699707	9626
True	False	False	False	False	-927.665893554688	-2842.65966796875	94.2770690917969	0.844878911972046	0.962392508983612	1	156.423522949219	13296
True	False	False	False	False	-924.040100097656	-3213.77783203125	102.041061401367	0.761244773864746	0.956256031990051	0.701598525047302	76.7717361450195	7063
True	False	False	False	False	-912.122253417969	-3414.0302734375	186.335845947266	0.639514982700348	0.924518227577209	0.397643029689789	83.6845245361328	14059
True	False	False	False	False	-903.113098144531	-3375.5947265625	180.790130615234	0.780968606472015	0.95953643321991	0.860293686389923	82.6073608398438	13465
True	False	False	False	False	-909.260131835938	-3318.939453125	158.607299804688	0.85671055316925	0.962207734584808	1	74.7972030639648	10696
True	False	False	False	False	-912.059814453125	-3279.38598632813	148.625015258789	0.688461124897003	0.956235826015472	0.480036944150925	71.7313461303711	9612
True	False	False	False	False	-901.76318359375	-3210.49731445313	163.043869018555	0.770294904708862	0.960792183876038	0.756431043148041	72.1700668334961	10609
True	False	False	False	False	-906.842834472656	-3164.33544921875	218.500961303711	0.648206412792206	0.96094286441803	0.410492062568665	71.5329971313477	14092
True	False	False	False	False	-901.543090820313	-3351.64453125	138.64274597168	0.680588185787201	0.951778590679169	0.464873433113098	68.0559997558594	8507
True	False	False	False	False	-898.45703125	-3302.00830078125	28.8376903533936	0.735885262489319	0.943764388561249	0.598617315292358	63.461540222168	1650
True	False	False	False	False	-892.875732421875	-3289.88916015625	135.315322875977	0.749961793422699	0.954983711242676	0.649603843688965	82.8688507080078	10110
True	False	False	False	False	-883.396301269531	-3248.68090820313	267.30322265625	0.795569121837616	0.968457102775574	1	84.0497894287109	20256
True	False	False	False	False	-880.383911132813	-3460.0439453125	74.3125076293945	0.722276210784912	0.932111620903015	0.558245301246643	119.820892333984	8028
True	False	False	False	False	-865.368347167969	-3400.10522460938	228.483245849609	0.631178677082062	0.953209578990936	0.385882884263992	81.7669906616211	16844
True	False	False	False	False	-876.05810546875	-3182.4599609375	18.8554134368896	0.733056426048279	0.934281527996063	0.589630365371704	49.294116973877	838
True	False	False	False	False	-874.111206054688	-3362.92407226563	13.3097038269043	0.743378639221191	0.942608833312988	0.624296009540558	52.8333320617676	634
True	False	False	False	False	-873.516418457031	-3330.46215820313	155.279876708984	0.789243400096893	0.942568719387054	1	77.9499969482422	10913
True	False	False	False	False	-873.99853515625	-3222.43310546875	184.117568969727	0.686775207519531	0.941843211650848	0.476712793111801	75.1807250976563	12480
True	False	False	False	False	-864.910888671875	-3464.15649414063	94.2770690917969	0.791837513446808	0.949439883232117	1	121.023529052734	10287
True	False	False	False	False	-837.040283203125	-3459.44897460938	128.660461425781	0.820795118808746	0.961044549942017	1	90.2586212158203	10470
True	False	False	False	False	-847.531433105469	-3432.36791992188	207.409545898438	0.726581156253815	0.950635671615601	0.570281505584717	88.8181838989258	16609
True	False	False	False	False	-862.886291503906	-3351.099609375	118.678184509277	0.801031827926636	0.965185582637787	1	76.4299087524414	8178
True	False	False	False	False	-854.819091796875	-3295.7880859375	143.079315185547	0.822870492935181	0.961592078208923	1	72.4496154785156	9346
True	False	False	False	False	-848.176452636719	-3219.95263671875	19.9645557403564	0.776177406311035	0.943199634552002	0.804480254650116	51.5555572509766	928
True	False	False	False	False	-862.416137695313	-3154.50122070313	226.264953613281	0.776553928852081	0.967680096626282	0.808126747608185	74.6666641235352	15232
True	False	False	False	False	-850.888244628906	-3195.63720703125	260.648345947266	0.585614562034607	0.957913458347321	0.329474836587906	74.6765975952148	17549
True	False	False	False	False	-840.945251464844	-3281.53149414063	148.625015258789	0.802791655063629	0.957506716251373	1	75.2686538696289	10086
True	False	False	False	False	-840.47021484375	-3327.02270507813	194.099838256836	0.776620984077454	0.955335319042206	0.808785676956177	86.6571426391602	15165
True	False	False	False	False	-831.912109375	-3387.85888671875	188.554138183594	0.715875446796417	0.958800315856934	0.541400134563446	72.970588684082	12405
True	False	False	False	False	-831.709533691406	-3304.33715820313	76.5307922363281	0.770033359527588	0.944661200046539	0.754589080810547	61.8260879516602	4266
True	False	False	False	False	-828.687561035156	-3139.099609375	209.627822875977	0.690987408161163	0.953821003437042	0.485101282596588	77.5873031616211	14664
True	False	False	False	False	-826.038635253906	-3233.78369140625	317.214599609375	0.722547113895416	0.947183847427368	0.55898505449295	82.9370651245117	23720
True	False	False	False	False	-821.702941894531	-3454.623046875	24.401123046875	0.760120630264282	0.941173493862152	0.695777595043182	60.5909080505371	1333
True	False	False	False	False	-811.364440917969	-3436.96630859375	61.0028076171875	0.720566987991333	0.937026917934418	0.553630292415619	123.254547119141	6779
True	False	False	False	False	-814.919799804688	-3285.65478515625	170.807861328125	0.574448883533478	0.932032763957977	0.317301154136658	70.6753234863281	10884
True	False	False	False	False	-815.940856933594	-3192.98706054688	154.17073059082	0.704342007637024	0.950398683547974	0.513713896274567	82.8273391723633	11513
True	False	False	False	False	-812.384033203125	-3168.9169921875	141.970169067383	0.816491663455963	0.954732000827789	1	81.140625	10386
True	False	False	False	False	-811.780090332031	-3379.76782226563	181.899276733398	0.624288439750671	0.957081258296967	0.376543790102005	75.2195129394531	12336
True	False	False	False	False	-806.492919921875	-3322.88842773438	140.861022949219	0.68170440196991	0.942457616329193	0.466969162225723	72.2047271728516	9170
True	False	False	False	False	-804.372619628906	-3475.11987304688	76.5307922363281	0.770033359527588	0.944661200046539	0.754589080810547	123.536231994629	8524
True	False	False	False	False	-791.897888183594	-3465.66772460938	149.734161376953	0.788483679294586	0.951952517032623	1	195.111114501953	26340
True	False	False	False	False	-801.299011230469	-3431.93774414063	85.4039306640625	0.707926988601685	0.935599744319916	0.521990060806274	125.480522155762	9662
True	False	False	False	False	-778.811767578125	-3388.9462890625	379.326538085938	0.549632012844086	0.895624220371246	0.292078942060471	91.6228103637695	31335
True	False	False	False	False	-789.850952148438	-3200.357421875	174.135284423828	0.745143830776215	0.96146035194397	0.63079971075058	77.5859909057617	12181
True	False	False	False	False	-787.094177246094	-3135.38256835938	159.716445922852	0.747152209281921	0.942895472049713	0.638441383838654	67.3263854980469	9695
True	False	False	False	False	-780.618774414063	-3326.888671875	134.206176757813	0.743814587593079	0.948010087013245	0.625884413719177	77.6776885986328	9399
True	False	False	False	False	-777.154479980469	-3287.51611328125	261.757507324219	0.344596564769745	0.845390856266022	0.143403649330139	93.5593185424805	22080
True	False	False	False	False	-776.192321777344	-3169.24584960938	144.188446044922	0.751398801803589	0.954996645450592	0.655545711517334	74.4153823852539	9674
True	False	False	False	False	-767.269836425781	-3260.95922851563	337.179138183594	0.365863978862762	0.807705700397491	0.155489847064018	80.8519744873047	24579
True	False	False	False	False	-766.266906738281	-3480.037109375	133.097030639648	0.786073088645935	0.961078405380249	1	119.208335876465	14305
True	False	False	False	False	-749.478820800781	-3456.82275390625	206.300399780273	0.576055884361267	0.881116151809692	0.31901940703392	73.4569854736328	13663
True	False	False	False	False	-750.532958984375	-3340.90283203125	145.297592163086	0.639715731143951	0.965151607990265	0.397932797670364	79.3206100463867	10391
True	False	False	False	False	-765.810607910156	-3222.56469726563	145.297592163086	0.757178783416748	0.96073454618454	0.681305050849915	70.4961853027344	9235
True	False	False	False	False	-759.178527832031	-3319.6865234375	113.132476806641	0.772725999355316	0.950667500495911	0.774587631225586	91.7352905273438	9357
True	False	False	False	False	-754.021362304688	-3295.60327148438	179.680999755859	0.471643835306168	0.876216530799866	0.225454315543175	85.4876556396484	13849
True	False	False	False	False	-756.324096679688	-3154.99267578125	189.663269042969	0.678315699100494	0.955531597137451	0.460659354925156	66.5789489746094	11385
True	False	False	False	False	-754.769592285156	-3129.61645507813	212.955261230469	0.718682765960693	0.959617435932159	0.54864364862442	76.2395858764648	14638
True	False	False	False	False	-749.002624511719	-3359.87744140625	149.734161376953	0.817421019077301	0.960622191429138	1	79.6888885498047	10758
True	False	False	False	False	-727.911987304688	-3324.57177734375	179.680999755859	0.575884997844696	0.92341560125351	0.318836212158203	90.3888854980469	14643
True	False	False	False	False	-745.091552734375	-3324.41918945313	93.1679229736328	0.782521784305573	0.957018911838531	0.885872364044189	173.58332824707	14581
True	False	False	False	False	-731.420959472656	-3236.982421875	311.668884277344	0.387197375297546	0.884733378887177	0.168195083737373	82.2170791625977	23103
True	False	False	False	False	-737.052917480469	-3213.59350585938	174.135284423828	0.705813467502594	0.948037922382355	0.517077386379242	77.605094909668	12184
True	False	False	False	False	-736.3466796875	-3190.8173828125	211.846115112305	0.665791571140289	0.948607087135315	0.438599705696106	81.5392684936523	15574
True	False	False	False	False	-724.582702636719	-3486.80151367188	134.206176757813	0.743814587593079	0.958928644657135	0.625884413719177	118.487602233887	14337
True	False	False	False	False	-709.277770996094	-3465.79736328125	197.427261352539	0.800221621990204	0.953852653503418	1	82.7977523803711	14738
True	False	False	False	False	-722.428771972656	-3446.85180664063	44.3656768798828	0.784437417984009	0.947175443172455	0.932413876056671	52.0499992370605	2082
True	False	False	False	False	-719.530578613281	-3412.75561523438	443.656768798828	0.417387098073959	0.883158445358276	0.187282562255859	102.662498474121	41065
True	False	False	False	False	-717.73388671875	-3324.44995117188	27.7285480499268	0.655060887336731	0.945891737937927	0.421090096235275	68.8000030517578	1720
True	False	False	False	False	-716.026306152344	-3284.57348632813	230.701522827148	0.818017661571503	0.960184812545776	1	79.413459777832	16518
True	False	False	False	False	-715.306579589844	-3376.85424804688	262.866638183594	0.54473602771759	0.898993194103241	0.287371873855591	85.8565368652344	20348
True	False	False	False	False	-703.330993652344	-3268.52270507813	11.0914192199707	0.763594925403595	0.936281979084015	0.714360892772675	61.7999992370605	618
True	False	False	False	False	-700.601196289063	-3130.85986328125	168.589569091797	0.615696489810944	0.956859290599823	0.365342199802399	77.9802627563477	11853
True	False	False	False	False	-698.311706542969	-3171.36767578125	197.427261352539	0.733743011951447	0.951911628246307	0.59177953004837	70.8707885742188	12615
True	False	False	False	False	-694.162719726563	-3497.60668945313	166.371292114258	0.439950942993164	0.913880884647369	0.2024996727705	118.400001525879	17760
True	False	False	False	False	-657.384399414063	-3486.88891601563	133.097030639648	0.765460968017578	0.96301281452179	0.725139915943146	80.1500015258789	9618
True	False	False	False	False	-676.627502441406	-3415.60131835938	29.9468326568604	0.764188587665558	0.939532041549683	0.717723667621613	48.8888893127441	1320
True	False	False	False	False	-687.92626953125	-3302.44116210938	230.701522827148	0.610065340995789	0.912909746170044	0.358249485492706	72.288459777832	15036
True	False	False	False	False	-686.683532714844	-3268.25610351563	286.158630371094	0.612251937389374	0.892601191997528	0.360981106758118	81.7945709228516	21103
True	False	False	False	False	-685.333923339844	-3360.29736328125	185.226699829102	0.718570590019226	0.945918440818787	0.548350036144257	74.676643371582	12471
True	False	False	False	False	-675.802856445313	-3345.18408203125	73.203369140625	0.802794396877289	0.958397746086121	1	63.2727279663086	4176
True	False	False	False	False	-674.548767089844	-3470.54907226563	151.952453613281	0.597044050693512	0.951243102550507	0.342539459466934	70.7883224487305	9698
True	False	False	False	False	-669.821044921875	-3458.36791992188	39.9291114807129	0.792017757892609	0.950419723987579	1	61.8333320617676	2226
True	False	False	False	False	-673.589660644531	-3385.79028320313	229.592376708984	0.765733182430267	0.955476939678192	0.726765692234039	84.5700454711914	17506
True	False	False	False	False	-666.332214355469	-3247.68725585938	179.680999755859	0.549436450004578	0.921990275382996	0.291889309883118	83.8333358764648	13581
True	False	False	False	False	-666.028747558594	-3340.66015625	18.8554134368896	0.733056426048279	0.943199634552002	0.589630365371704	58.0588226318359	987
True	False	False	False	False	-661.806396484375	-3322.08959960938	248.447799682617	0.579443633556366	0.922204852104187	0.322678357362747	85.6696395874023	19190
True	False	False	False	False	-656.67626953125	-3176.69067382813	190.772415161133	0.674038648605347	0.943398833274841	0.452911257743835	75.5697708129883	12998
True	False	False	False	False	-656.644348144531	-3269.38134765625	131.987884521484	0.712926924228668	0.943275213241577	0.534018695354462	79.1176452636719	9415
True	False	False	False	False	-650.84765625	-3232.40747070313	141.970169067383	0.739838838577271	0.942993700504303	0.6118004322052	81.9140625	10485
True	False	False	False	False	-650.480651855469	-3421.79956054688	253.993499755859	0.733696341514587	0.953749716281891	0.591632723808289	81.9170303344727	18759
True	False	False	False	False	-650.322631835938	-3380.72119140625	259.539215087891	0.605311691761017	0.944901764392853	0.352406084537506	84.5854721069336	19793
True	False	False	False	False	-647.169616699219	-3505.31420898438	105.36848449707	0.820584774017334	0.956959247589111	1	120.473686218262	11445
True	False	False	False	False	-641.820861816406	-3452.87524414063	307.232330322266	0.573002219200134	0.899284720420837	0.315763711929321	89.1552352905273	24696
True	False	False	False	False	-622.155334472656	-3389.58178710938	103.150199890137	0.756144464015961	0.960510313510895	0.676453411579132	86.3548355102539	8031
True	False	False	False	False	-641.601135253906	-3363.67431640625	80.9673614501953	0.715799152851105	0.960156261920929	0.541206359863281	100.616439819336	7345
True	False	False	False	False	-638.399353027344	-3218.02856445313	167.480438232422	0.707203209400177	0.95755922794342	0.520296692848206	70.3907318115234	10629
True	False	False	False	False	-638.820556640625	-3190.08056640625	163.043869018555	0.646452784538269	0.951021790504456	0.407848328351974	70.1156463623047	10307
True	False	False	False	False	-633.412719726563	-3289.67749023438	161.934722900391	0.596579134464264	0.951597929000854	0.341995388269424	70.8287658691406	10341
True	False	False	False	False	-630.082153320313	-3379.95678710938	45.4748191833496	0.768088281154633	0.962561309337616	0.741466164588928	74.3170700073242	3047
True	False	False	False	False	-627.386596679688	-3351.42578125	92.0587844848633	0.730007886886597	0.952540874481201	0.580321133136749	90.5060272216797	7512
True	False	False	False	False	-617.116455078125	-3167.42016601563	176.353576660156	0.712094783782959	0.953391551971436	0.531975328922272	71.1949691772461	11320
True	False	False	False	False	-612.824035644531	-3328.39599609375	94.2770690917969	0.628862977027893	0.913138866424561	0.382707178592682	159.847061157227	13587
True	False	False	False	False	-607.89111328125	-3430.15063476563	163.043869018555	0.646452784538269	0.945247948169708	0.407848328351974	91.8911590576172	13508
True	False	False	False	False	-607.79736328125	-3407.8583984375	34.3833999633789	0.770503997802734	0.950105845928192	0.757918477058411	57.7419357299805	1790
True	False	False	False	False	-607.227294921875	-3211.75073242188	173.026138305664	0.524893939495087	0.912383556365967	0.269099622964859	63.4487190246582	9898
True	False	False	False	False	-605.868225097656	-3385.0224609375	137.533599853516	0.533549427986145	0.917306780815125	0.276917576789856	174.532257080078	21642
True	False	False	False	False	-603.468627929688	-3356.6005859375	259.539215087891	0.457354366779327	0.880673408508301	0.214859873056412	96.4572677612305	22571
True	False	False	False	False	-605.513122558594	-3259.74291992188	93.1679229736328	0.772283971309662	0.961418867111206	0.771135985851288	69.3452377319336	5825
True	False	False	False	False	-604.389526367188	-3283.02099609375	222.937530517578	0.496081441640854	0.90548300743103	0.244605794548988	80.0149230957031	16083
True	False	False	False	False	-602.731567382813	-3512.0625	78.7490768432617	0.715453743934631	0.959608733654022	0.540330648422241	100.929580688477	7166
True	False	False	False	False	-564.352966308594	-3500.0322265625	138.64274597168	0.827974438667297	0.96435683965683	1	83.5439987182617	10443
True	False	False	False	False	-595.686767578125	-3448.0166015625	136.424453735352	0.623266696929932	0.926382780075073	0.375186562538147	79.9674758911133	9836
True	False	False	False	False	-600.152893066406	-3310.666015625	191.881561279297	0.728508532047272	0.934044063091278	0.575875341892242	87.39306640625	15119
True	False	False	False	False	-593.066467285156	-3416.58129882813	16.6371288299561	0.76893937587738	0.938069105148315	0.747088372707367	75.1999969482422	1128
True	False	False	False	False	-592.476989746094	-3389.05615234375	85.4039306640625	0.802311480045319	0.953479886054993	1	192.259735107422	14804
True	False	False	False	False	-591.978454589844	-3494.18408203125	230.701522827148	0.64419150352478	0.93027251958847	0.404478222131729	90.288459777832	18780
True	False	False	False	False	-559.161865234375	-3485.05395507813	12.2005615234375	0.768196105957031	0.939064502716064	0.742168962955475	67.0909118652344	738
True	False	False	False	False	-544.767517089844	-3484.11694335938	135.315322875977	0.749961793422699	0.954983711242676	0.649603843688965	79.0245895385742	9641
True	False	False	False	False	-586.368347167969	-3430.4814453125	153.061584472656	0.748235404491425	0.944726169109344	0.642676770687103	182.079711914063	25127
True	False	False	False	False	-578.7900390625	-3391.97338867188	68.7667999267578	0.637083411216736	0.905712068080902	0.394158184528351	88.8225784301758	5507
True	False	False	False	False	-580.833190917969	-3339.85791015625	15.5279874801636	0.800106346607208	0.94487601518631	1	62.7857131958008	879
True	False	False	False	False	-587.415588378906	-3261.25561523438	106.477630615234	0.748652279376984	0.966688752174377	0.644329190254211	69.9270858764648	6713
True	False	False	False	False	-587.203491210938	-3230.63134765625	207.409545898438	0.780513882637024	0.946061730384827	0.853809237480164	75.4171142578125	14103
True	False	False	False	False	-578.116638183594	-3373.6689453125	236.24723815918	0.441750347614288	0.895863115787506	0.203751415014267	89.530517578125	19070
True	False	False	False	False	-569.049255371094	-3349.38134765625	195.208984375	0.692168772220612	0.931798100471497	0.487504780292511	94.1704559326172	16574
True	False	False	False	False	-577.623474121094	-3301.10400390625	154.17073059082	0.738690078258514	0.924609124660492	0.60789030790329	67.0215835571289	9316
True	False	False	False	False	-561.552368164063	-3418.62451171875	201.863830566406	0.740992546081543	0.954403877258301	0.61579704284668	87.961540222168	16009
True	False	False	False	False	-558.394897460938	-3248.15380859375	200.754699707031	0.785851001739502	0.963825523853302	1	74.3259658813477	13453
True	False	False	False	False	-553.660522460938	-3439.40454101563	104.259346008301	0.606221079826355	0.95305460691452	0.353514075279236	123.702125549316	11628
True	False	False	False	False	-552.303100585938	-3284.52563476563	214.064392089844	0.795575261116028	0.967982530593872	1	70.4352340698242	13594
True	False	False	False	False	-553.593505859375	-3217.93115234375	241.792938232422	0.747772216796875	0.961774170398712	0.640855550765991	73.4541320800781	16013
True	False	False	False	False	-535.686462402344	-3518.70727539063	42.1473922729492	0.796495378017426	0.954181313514709	1	84.7894744873047	3222
True	False	False	False	False	-445.507934570313	-3509.60791015625	112.023338317871	0.536746025085449	0.934649229049683	0.279863506555557	95.0197982788086	9597
True	False	False	False	False	-497.567077636719	-3505.875	12.2005615234375	0.681430399417877	0.921230614185333	0.46645313501358	65.8181838989258	724
True	False	False	False	False	-526.795532226563	-3481.02807617188	44.3656768798828	0.763594925403595	0.947881937026978	0.714360892772675	126.949996948242	5078
True	False	False	False	False	-533.696533203125	-3320.58154296875	207.409545898438	0.62423300743103	0.943893432617188	0.376469999551773	71.8609619140625	13438
True	False	False	False	False	-532.649108886719	-3457.36889648438	1120.2333984375	0.185918018221855	0.649987757205963	0.0674295127391815	200.657424926758	202664
True	False	False	False	False	-525.4453125	-3406.03125	218.500961303711	0.734846949577332	0.956878006458282	0.595277607440948	78.4923858642578	15463
True	False	False	False	False	-530.997619628906	-3177.87939453125	195.208984375	0.843254446983337	0.96076774597168	1	73.5056838989258	12937
True	False	False	False	False	-526.870178222656	-3144.28930664063	126.442184448242	0.767152667045593	0.967596828937531	0.735483109951019	65.684211730957	7488
True	False	False	False	False	-525.322570800781	-3378.1923828125	126.442184448242	0.775840818881989	0.951166808605194	0.801295220851898	80.7192993164063	9202
True	False	False	False	False	-524.748901367188	-3295.328125	166.371292114258	0.626080632209778	0.930963754653931	0.378941357135773	74.6533355712891	11198
True	False	False	False	False	-520.208740234375	-3263.39599609375	174.135284423828	0.795551776885986	0.957862794399261	1	69.3439483642578	10887
True	False	False	False	False	-518.559997558594	-3492.7421875	166.371292114258	0.543891429901123	0.924139142036438	0.286568135023117	111.033332824707	16655
True	False	False	False	False	-481.157409667969	-3494.5185546875	190.772415161133	0.798061788082123	0.949426352977753	1	209.360458374023	36010
True	False	False	False	False	-485.024536132813	-3453.83959960938	153.061584472656	0.797638714313507	0.959614157676697	1	98.7028961181641	13621
True	False	False	False	False	-514.216918945313	-3223.22998046875	196.318130493164	0.597516417503357	0.970597565174103	0.343093484640121	71.9717483520508	12739
True	False	False	False	False	-513.5791015625	-3432.83422851563	38.8199691772461	0.68638277053833	0.961694955825806	0.475945204496384	55.2857131958008	1935
True	False	False	False	False	-489.789184570313	-3398.251953125	157.498153686523	0.635958850383759	0.95443332195282	0.392561972141266	77.091552734375	10947
True	False	False	False	False	-509.749877929688	-3341.00805664063	161.934722900391	0.765054762363434	0.957683384418488	0.722740411758423	72.2876739501953	10554
True	False	False	False	False	-505.912017822266	-3387.78247070313	141.970169067383	0.795358955860138	0.957304775714874	1	76.484375	9790
True	False	False	False	False	-502.977661132813	-3361.619140625	135.315322875977	0.671015024185181	0.94631826877594	0.447571516036987	72.3524627685547	8827
True	False	False	False	False	-499.978790283203	-3270.96044921875	169.698715209961	0.678988635540009	0.947132647037506	0.461899966001511	66.4640502929688	10169
True	False	False	False	False	-505.057678222656	-3203.93139648438	144.188446044922	0.690861225128174	0.942268073558807	0.484845846891403	61.4384613037109	7987
True	False	False	False	False	-482.887054443359	-3232.08276367188	178.571853637695	0.75697249174118	0.951024949550629	0.680328190326691	64.583854675293	10398
True	False	False	False	False	-482.866760253906	-3316.99560546875	154.17073059082	0.580168068408966	0.907879412174225	0.323467314243317	70.3740997314453	9782
True	False	False	False	False	-480.419311523438	-3472.24658203125	115.350761413574	0.748017251491547	0.925382375717163	0.641817271709442	176.663467407227	18373
True	False	False	False	False	-472.372283935547	-3338.13745117188	138.64274597168	0.704681634902954	0.953666150569916	0.514486134052277	67.1679992675781	8396
True	False	False	False	False	-478.931518554688	-3283.04541015625	171.917007446289	0.585076630115509	0.928998708724976	0.328875422477722	64.8645172119141	10054
True	False	False	False	False	-473.211456298828	-3198.51000976563	140.861022949219	0.715956509113312	0.94565224647522	0.541606366634369	60.1732292175293	7642
True	False	False	False	False	-469.217346191406	-3504.48388671875	100.931915283203	0.821323812007904	0.957693636417389	1	196.648345947266	17895
True	False	False	False	False	-441.684906005859	-3437.45849609375	194.099838256836	0.752993166446686	0.957670211791992	0.662339091300964	77.725715637207	13602
True	False	False	False	False	-467.155456542969	-3402.31787109375	236.24723815918	0.636064112186432	0.932473242282867	0.392710953950882	80.0328674316406	17047
True	False	False	False	False	-432.282928466797	-3385.21411132813	241.792938232422	0.69845324754715	0.963056266307831	0.500691890716553	77.0137634277344	16789
True	False	False	False	False	-458.723419189453	-3321.7763671875	114.241622924805	0.626422941684723	0.944299042224884	0.379401713609695	66.6796112060547	6868
True	False	False	False	False	-457.522338867188	-3258.35766601563	143.079315185547	0.784549057483673	0.967233538627625	0.936333775520325	71.968994140625	9284
True	False	False	False	False	-453.414367675781	-3227.45556640625	131.987884521484	0.750850260257721	0.956976473331451	0.653257846832275	64.4789886474609	7673
True	False	False	False	False	-439.873748779297	-3360.39038085938	195.208984375	0.683841109275818	0.955071032047272	0.471029430627823	83.7159118652344	14734
True	False	False	False	False	-437.842010498047	-3317.42797851563	148.625015258789	0.802791655063629	0.964154958724976	1	65.3880615234375	8762
True	False	False	False	False	-436.015777587891	-3207.5224609375	164.153015136719	0.385526269674301	0.794842123985291	0.167177557945251	61.0472984313965	9035
True	False	False	False	False	-433.354248046875	-3281.12646484375	180.790130615234	0.707700073719025	0.95416396856308	0.521457850933075	71.9141082763672	11722
True	False	False	False	False	-431.206512451172	-3520.349609375	116.459907531738	0.755209743976593	0.940934598445892	0.672165632247925	83.457145690918	8763
True	False	False	False	False	-422.617858886719	-3485.66674804688	129.769607543945	0.787340879440308	0.946362376213074	1	186.393157958984	21808
True	False	False	False	False	-412.456634521484	-3285.41552734375	153.061584472656	0.62613046169281	0.946576952934265	0.379008322954178	69.4565200805664	9585
True	False	False	False	False	-427.708923339844	-3236.962890625	140.861022949219	0.600411891937256	0.956772089004517	0.346514582633972	58.944881439209	7486
True	False	False	False	False	-405.313598632813	-3412.02490234375	293.922607421875	0.32794201374054	0.818031668663025	0.134310960769653	70.3245315551758	18636
True	False	False	False	False	-404.132965087891	-3307.80981445313	207.409545898438	0.654036045074463	0.958424985408783	0.419477880001068	75.4973297119141	14118
True	False	False	False	False	-401.099151611328	-3243.91235351563	143.079315185547	0.644753813743591	0.954378247261047	0.405312210321426	62.9069786071777	8115
True	False	False	False	False	-397.795562744141	-3268.17358398438	143.079315185547	0.753439962863922	0.949259757995605	0.664282858371735	65.4728698730469	8446
True	False	False	False	False	-394.380218505859	-3533.53295898438	105.36848449707	0.753684103488922	0.920945703983307	0.665352880954742	125.105262756348	11885
True	False	False	False	False	-342.394958496094	-3513.73583984375	33.2742576599121	0.745649039745331	0.950105845928192	0.63269704580307	64.9000015258789	1947
True	False	False	False	False	-393.851043701172	-3476.49682617188	56.5662384033203	0.776553928852081	0.948154032230377	0.808126747608185	57.0196075439453	2908
True	False	False	False	False	-390.287109375	-3454.71875	293.922607421875	0.628863394260406	0.872808158397675	0.382707744836807	83.3547134399414	22089
True	False	False	False	False	-375.040588378906	-3409.75439453125	197.427261352539	0.671894431114197	0.936482846736908	0.44911316037178	74.0561828613281	13182
True	False	False	False	False	-373.370483398438	-3324.45092773438	215.173538208008	0.607358574867249	0.944576323032379	0.354906469583511	74.8659820556641	14524
True	False	False	False	False	-371.835754394531	-3266.07958984375	185.226699829102	0.682388484477997	0.949967861175537	0.468262076377869	79.3473052978516	13251
True	False	False	False	False	-370.65625	-3467.09765625	221.828384399414	0.824430346488953	0.963534593582153	1	212.735000610352	42547
True	False	False	False	False	-365.476501464844	-3511.17163085938	13.3097038269043	0.66390061378479	0.935661971569061	0.435427129268646	46.3333320617676	556
True	False	False	False	False	-351.571746826172	-3493.77075195313	45.4748191833496	0.819687008857727	0.95525187253952	1	74.9268264770508	3072
True	False	False	False	False	-338.825775146484	-3489.76538085938	303.904907226563	0.635665476322174	0.960288941860199	0.392147123813629	90.3175201416016	24747
True	False	False	False	False	-333.888061523438	-3433.16625976563	181.899276733398	0.768088281154633	0.955837547779083	0.741466164588928	89.1585388183594	14622
True	False	False	False	False	-359.743835449219	-3371.70727539063	202.97297668457	0.682624280452728	0.956427931785583	0.468709260225296	75.6721343994141	13848
True	False	False	False	False	-363.542541503906	-3342.9921875	272.848907470703	0.554451763629913	0.957625329494476	0.296794950962067	77.0203247070313	18947
True	False	False	False	False	-357.270050048828	-3231.24755859375	207.409545898438	0.617308795452118	0.931221544742584	0.36740842461586	89.8502655029297	16802
True	False	False	False	False	-361.897125244141	-3073.62573242188	96.4953460693359	0.69021600484848	0.946199238300323	0.483544021844864	84.3908081054688	7342
True	False	False	False	False	-346.643798828125	-3404.27661132813	219.610107421875	0.769321203231812	0.964210867881775	0.749670028686523	79.3030319213867	15702
True	False	False	False	False	-329.421813964844	-3383.57885742188	160.825576782227	0.631907939910889	0.924420475959778	0.386890918016434	93.6758651733398	13583
True	False	False	False	False	-328.470184326172	-3310.0439453125	369.344268798828	0.442416906356812	0.847538828849792	0.204216599464417	77.150146484375	25691
True	False	False	False	False	-345.963897705078	-3250.32397460938	160.825576782227	0.575179994106293	0.929455518722534	0.31808152794838	64.9655151367188	9420
True	False	False	False	False	-328.866546630859	-3285.59399414063	159.716445922852	0.800120413303375	0.962278246879578	1	87.3194427490234	12574
True	False	False	False	False	-324.701019287109	-3345.5224609375	190.772415161133	0.636261403560638	0.928630411624908	0.392990410327911	70.7906951904297	12176
True	False	False	False	False	-320.147644042969	-3466.99096679688	178.571853637695	0.789340138435364	0.964566469192505	1	68.4720458984375	11024
True	False	False	False	False	-319.575775146484	-3375.34350585938	122.005615234375	0.527034044265747	0.899617671966553	0.271011531352997	115.263633728027	12679
True	False	False	False	False	-315.411682128906	-3550.99194335938	29.9468326568604	0.37952983379364	0.899863183498383	0.163558170199394	90.2962951660156	2438
True	False	False	False	False	-302.860076904297	-3551.7998046875	17.7462711334229	0.335366487503052	0.905336856842041	0.138325691223145	89.875	1438
True	False	False	False	False	-207.503204345703	-3546.15673828125	97.6044921875	0.760120630264282	0.947930753231049	0.695777595043182	140.5	12364
True	False	False	False	False	-293.192199707031	-3502.88842773438	183.008422851563	0.755585491657257	0.94703471660614	0.67387855052948	77.084846496582	12719
True	False	False	False	False	-293.792236328125	-3483.85375976563	17.7462711334229	0.820201992988586	0.947792708873749	1	51.5	824
True	False	False	False	False	-294.716125488281	-3417.623046875	31.0559749603271	0.750200152397156	0.941167593002319	0.650578022003174	55.1428565979004	1544
True	False	False	False	False	-314.48876953125	-3261.79638671875	148.625015258789	0.627584338188171	0.954035520553589	0.380969852209091	69.9626846313477	9375
True	False	False	False	False	-310.746673583984	-3241.51171875	28.8376903533936	0.797349810600281	0.952098965644836	1	53.3846168518066	1388
True	False	False	False	False	-309.531036376953	-3219.07739257813	173.026138305664	0.782837390899658	0.955024838447571	0.891967415809631	73.9871826171875	11542
True	False	False	False	False	-294.412200927734	-3258.1962890625	138.64274597168	0.788708209991455	0.954978168010712	1	68.6959991455078	8587
True	False	False	False	False	-292.761260986328	-3230.63720703125	106.477630615234	0.882610261440277	0.973772585391998	1	184.33332824707	17696
True	False	False	False	False	-291.234497070313	-3304.01342773438	234.028945922852	0.599097609519958	0.921391606330872	0.344956278800964	82.5876770019531	17426
True	False	False	False	False	-284.413940429688	-3463.59887695313	357.143707275391	0.401208281517029	0.884194850921631	0.176883295178413	107.031059265137	34464
True	False	False	False	False	-282.166229248047	-3373.34423828125	308.341461181641	0.535499811172485	0.873905122280121	0.278711140155792	159.82014465332	44430
True	False	False	False	False	-284.175262451172	-3183.4521484375	159.716445922852	0.722619116306305	0.951899349689484	0.559182107448578	72.9722213745117	10508
True	False	False	False	False	-274.505737304688	-3277.09716796875	232.919815063477	0.62244039773941	0.948455512523651	0.374094069004059	101.361907958984	21286
True	False	False	False	False	-273.193054199219	-3495.77001953125	139.751892089844	0.803734004497528	0.966442883014679	1	73.2777786254883	9233
True	False	False	False	False	-270.574981689453	-3418.3515625	266.194061279297	0.350437194108963	0.90119594335556	0.146668151021004	71.5583343505859	17174
True	False	False	False	False	-271.754516601563	-3213.53857421875	168.589569091797	0.711886703968048	0.950463652610779	0.531466901302338	70.9013137817383	10777
True	False	False	False	False	-269.463897705078	-3539.60009765625	216.282684326172	0.368032068014145	0.834910154342651	0.156753599643707	98.0769195556641	19125
True	False	False	False	False	-169.315093994141	-3542.21459960938	127.551322937012	0.836821675300598	0.969339847564697	1	102.547828674316	11793
True	False	False	False	False	-255.517242431641	-3513.69213867188	140.861022949219	0.78069794178009	0.946762561798096	0.856390178203583	191.551177978516	24327
True	False	False	False	False	-266.77392578125	-3389.76123046875	191.881561279297	0.46624544262886	0.864914834499359	0.221402361989021	90.9710998535156	15738
True	False	False	False	False	-257.756530761719	-3269.22314453125	88.7313537597656	0.769612729549408	0.944408118724823	0.751666605472565	79.4124984741211	6353
True	False	False	False	False	-259.400787353516	-3244.8623046875	169.698715209961	0.556668341159821	0.954377174377441	0.298992037773132	71.8235321044922	10989
True	False	False	False	False	-256.153869628906	-3347.5029296875	198.536407470703	0.770204424858093	0.954369783401489	0.755791664123535	69.7765350341797	12490
True	False	False	False	False	-250.835662841797	-3321.5751953125	169.698715209961	0.685223281383514	0.960181474685669	0.473690927028656	76.3267974853516	11678
True	False	False	False	False	-255.654937744141	-3289.486328125	156.389007568359	0.749318718910217	0.96051549911499	0.646997332572937	80.645393371582	11371
True	False	False	False	False	-243.554000854492	-3472.47216796875	150.843307495117	0.740479946136475	0.949983537197113	0.614012479782104	78.5367660522461	10681
True	False	False	False	False	-239.048065185547	-3365.95581054688	173.026138305664	0.809414923191071	0.95607990026474	1	74.5961532592773	11637
True	False	False	False	False	-239.090972900391	-3224.83129882813	205.191253662109	0.657646477222443	0.947541892528534	0.425202399492264	72.8918914794922	13485
True	False	False	False	False	-237.618743896484	-3538.71533203125	124.223899841309	0.774550676345825	0.970110177993774	0.789673984050751	90.5178604125977	10138
True	False	False	False	False	-219.572540283203	-3513.75830078125	208.518692016602	0.604273796081543	0.944259762763977	0.351147204637527	81.2606353759766	15277
True	False	False	False	False	-202.221328735352	-3499.900390625	140.861022949219	0.749580383300781	0.961688220500946	0.64805406332016	66.9055099487305	8497
True	False	False	False	False	-197.810119628906	-3451.72216796875	202.97297668457	0.711039304733276	0.948608219623566	0.529407858848572	90.5683059692383	16574
True	False	False	False	False	-235.228485107422	-3280.66967773438	113.132476806641	0.81917679309845	0.960092186927795	1	75.2450942993164	7675
True	False	False	False	False	-233.410537719727	-3446.62744140625	156.389007568359	0.756852924823761	0.951417982578278	0.679764032363892	102.475173950195	14449
True	False	False	False	False	-201.722854614258	-3418.47094726563	183.008422851563	0.703632354736328	0.94378262758255	0.512107908725739	74.6727294921875	12321
True	False	False	False	False	-228.472061157227	-3248.76806640625	156.389007568359	0.60669732093811	0.944268226623535	0.354096174240112	67.8936157226563	9573
True	False	False	False	False	-219.63232421875	-3397.45654296875	181.899276733398	0.744097054004669	0.968805849552155	0.626919984817505	72.3536605834961	11866
True	False	False	False	False	-186.770797729492	-3395.69555664063	34.3833999633789	0.682015299797058	0.946688234806061	0.467555910348892	81.9677429199219	2541
True	False	False	False	False	-208.470458984375	-3369.28979492188	158.607299804688	0.75994735956192	0.953716814517975	0.694895327091217	80.0559463500977	11448
True	False	False	False	False	-217.217269897461	-3336.80688476563	163.043869018555	0.800371706485748	0.967140853404999	1	63.7482986450195	9371
[truncated: 5,222 more rows]
