# Supplementary material for: Gene Delivery Mediated by Backbone-Degradable RAFT Copolymers
Source: Biomacromolecules. 2026 Feb 12;27(3):1846–56. doi: 10.1021/acs.biomac.5c01662 (PMC12977016; doi:10.1021/acs.biomac.5c01662)
Supplement: Supplementary file 2 [file bm5c01662_si_002.zip › Celigo Raw Data/Object (Cell)-Level Data/Blue/7-15-2024-9-20-17-PM_object_D10.csv]

Plate ID	PM_2024_07_15_PPP41-45_NP_5_10_20_PEIpro_200ngwell_U2OS_6k_Plate2
Plate Name
Plate Description
Scan ID	7/15/2024 9:20:17 PM
Scan Description
Scan Result ID	7/15/2024 9:20:17 PM
Scan Result Description
Software Version	5.1.0.0
Experiment Name
Application Name	Target 1
Plate Type	96-Well BD Falcon™ 353072 Plate
Acquisition Start/End Times	7/15/2024 9:20:17 PM - 7/15/2024 9:22:06 PM
Analysis Start Time	7/15/2024 9:20:17 PM
User ID	Local Administrator
Scan Area Object-Level Data CSV Report
Row	D
Column	10
Total	Class 1	Class 2	Class 3	Class 4	X Position (µm)	Y Position (µm)	Target 1: Area (µm²)	Target 1: Form Factor	Target 1: Smoothness	Target 1: Aspect Ratio	Target 1: Mean Intensity	Target 1: Integrated Intensity
True	False	False	False	False	-1977.33532714844	-2948.71435546875	161.934722900391	0.671151578426361	0.925764203071594	0.447810232639313	127.191780090332	18570
True	False	False	False	False	-2012.17907714844	-2937.29125976563	277.285491943359	0.329532146453857	0.946477472782135	0.135165676474571	130.919998168945	32730
True	False	False	False	False	-2092.06005859375	-2877.05322265625	880.65869140625	0.13698048889637	0.957762360572815	0.0478773079812527	128.97607421875	102407
True	False	False	False	False	-2146.66796875	-2822.57861328125	148.625015258789	0.602414071559906	0.964382708072662	0.348906248807907	173.873138427734	23299
True	False	False	False	False	-2203.42822265625	-2776.38623046875	93.1679229736328	0.686474680900574	0.955860614776611	0.476124733686447	123.416664123535	10367
True	False	False	False	False	-2251.09423828125	-2744.34936523438	27.7285480499268	0.731203615665436	0.945875704288483	0.583928167819977	127.23999786377	3181
True	False	False	False	False	-2259.07104492188	-2726.75708007813	174.135284423828	0.388580352067947	0.907469153404236	0.169040128588676	158.821655273438	24935
True	False	False	False	False	-2285.5068359375	-2698.75268554688	119.787330627441	0.785884737968445	0.947027742862701	1	143.648147583008	15514
True	False	False	False	False	-2328.4521484375	-2673.62084960938	188.554138183594	0.39918914437294	0.970413327217102	0.175613552331924	124.964706420898	21244
True	False	False	False	False	-2363.81494140625	-2639.74926757813	108.695907592773	0.346715182065964	0.884832382202148	0.144583150744438	125.255104064941	12275
True	False	False	False	False	-2369.287109375	-2620.6220703125	93.1679229736328	0.597214102745056	0.898865699768066	0.342738777399063	136.059524536133	11429
True	False	False	False	False	-2407.07788085938	-2580.25830078125	148.625015258789	0.650714099407196	0.910407960414886	0.414319545030594	145.537307739258	19502
True	False	False	False	False	-2430.04467773438	-2558.16064453125	42.1473922729492	0.546627998352051	0.954758107662201	0.289181053638458	103.815788269043	3945
True	False	False	False	False	-2457.17358398438	-2534.00415039063	94.2770690917969	0.806843638420105	0.967432975769043	1	131.105880737305	11144
True	False	False	False	False	-2486.0693359375	-2504.05126953125	67.6576614379883	0.811845362186432	0.951528549194336	1	135.049179077148	8238
True	False	False	False	False	-2522.24340820313	-2458.39404296875	118.678184509277	0.568631947040558	0.944801151752472	0.311172246932983	105.327102661133	11270
True	False	False	False	False	-2554.3046875	-2420.47290039063	137.533599853516	0.735072493553162	0.957730650901794	0.595998883247375	144.82258605957	17958
True	False	False	False	False	-2583.68774414063	-2384.01879882813	257.320922851563	0.591867506504059	0.927673935890198	0.336542904376984	163.590515136719	37953
True	False	False	False	False	-2626.71948242188	-2332.79736328125	309.450592041016	0.440099209547043	0.891762912273407	0.202602580189705	163.232971191406	45542
True	False	False	False	False	-2664.25317382813	-2290.98852539063	93.1679229736328	0.666415452957153	0.94951605796814	0.439655065536499	113.976188659668	9574
True	False	False	False	False	-2700.05297851563	-2248.591796875	168.589569091797	0.431577414274216	0.913926839828491	0.196750655770302	121.092102050781	18406
True	False	False	False	False	-2716.28466796875	-2216.88256835938	159.716445922852	0.633259892463684	0.931953072547913	0.388770014047623	155.881942749023	22447
True	False	False	False	False	-2750.23950195313	-2185.36767578125	44.3656768798828	0.634681344032288	0.939319789409637	0.390760332345963	126.800003051758	5072
True	False	False	False	False	-2771.1611328125	-2155.74658203125	90.9496383666992	0.582994699478149	0.927341997623444	0.326568216085434	124.74390411377	10229
True	False	False	False	False	-2790.21166992188	-2129.16870117188	59.8936653137207	0.573946237564087	0.939647316932678	0.316765993833542	127.5	6885
True	False	False	False	False	-2806.30419921875	-2104.46557617188	56.5662384033203	0.589559078216553	0.950208067893982	0.333911657333374	127.607841491699	6508
True	False	False	False	False	-2825.91162109375	-2060.48266601563	401.509399414063	0.280285239219666	0.890701711177826	0.109906427562237	121.016571044922	43808
True	False	False	False	False	-2862.40234375	-2018.01684570313	96.4953460693359	0.485455811023712	0.924102425575256	0.236109733581543	129.080459594727	11230
True	False	False	False	False	-2883.98217773438	-1982.37109375	59.8936653137207	0.707465767860413	0.937161326408386	0.520909607410431	130.407409667969	7042
True	False	False	False	False	-2904.40673828125	-1945.416015625	13.3097038269043	0.470662444829941	0.945828497409821	0.224713116884232	96.0833358764648	1153
True	False	False	False	False	-2915.6220703125	-1911.76110839844	75.4216537475586	0.598078787326813	0.958236813545227	0.343754470348358	107.426467895508	7305
True	False	False	False	False	-2898.11254882813	-1911.19885253906	190.772415161133	0.702819287776947	0.950042903423309	0.510280728340149	99	17028
True	False	False	False	False	-2882.51147460938	-1965.49633789063	61.0028076171875	0.704861104488373	0.912134349346161	0.51489520072937	144.836364746094	7966
True	False	False	False	False	-2866.20141601563	-1996.98498535156	175.244430541992	0.419831037521362	0.926559090614319	0.188889399170876	124.626579284668	19691
True	False	False	False	False	-2852.68603515625	-1944.08032226563	189.663269042969	0.713731944561005	0.949455916881561	0.536011874675751	88.6315765380859	15156
True	False	False	False	False	-2847.43041992188	-2041.77807617188	100.931915283203	0.520547389984131	0.928367495536804	0.265258103609085	127.901100158691	11639
True	False	False	False	False	-2847.07055664063	-2026.22216796875	80.9673614501953	0.57914674282074	0.95334130525589	0.322355687618256	106.095893859863	7745
True	False	False	False	False	-2820.46533203125	-2001.55163574219	273.958068847656	0.613779664039612	0.960155189037323	0.362906515598297	70.7287445068359	17470
True	False	False	False	False	-2812.6494140625	-1932.44311523438	188.554138183594	0.788782000541687	0.95846688747406	1	97.6411743164063	16599
True	False	False	False	False	-2807.01391601563	-2088.99877929688	75.4216537475586	0.708534777164459	0.952727735042572	0.523421168327332	113.264709472656	7702
True	False	False	False	False	-2788.9921875	-1973.06848144531	253.993499755859	0.510056912899017	0.918396711349487	0.256207168102264	89.3406143188477	20459
True	False	False	False	False	-2788.61157226563	-2112.6923828125	86.513069152832	0.736324191093445	0.961621642112732	0.600043714046478	113.666664123535	8866
True	False	False	False	False	-2774.634765625	-2069.54809570313	127.551322937012	0.753320038318634	0.940657138824463	0.663759410381317	165.156524658203	18993
True	False	False	False	False	-2774.02392578125	-2139.11889648438	79.8582229614258	0.683444023132324	0.940594673156738	0.470269948244095	134.16667175293	9660
True	False	False	False	False	-2769.1796875	-1904.08251953125	84.2947845458984	0.860552728176117	0.966323673725128	1	153.684204101563	11680
True	False	False	False	False	-2753.171875	-2166.3974609375	139.751892089844	0.693015515804291	0.940087497234344	0.489241719245911	124.69841003418	15712
True	False	False	False	False	-2741.97436523438	-2122.34521484375	83.1856460571289	0.69868016242981	0.927628457546234	0.501181185245514	142.800003051758	10710
True	False	False	False	False	-2748.40893554688	-1904.94396972656	126.442184448242	0.829544961452484	0.956831932067871	1	78.9473648071289	9000
True	False	False	False	False	-2735.08349609375	-2196.18774414063	107.586769104004	0.55486923456192	0.942148208618164	0.297207355499268	128.288665771484	12444
True	False	False	False	False	-2727.39819335938	-1968.10827636719	297.250030517578	0.747713565826416	0.954572319984436	0.640626013278961	93.6044769287109	25086
True	False	False	False	False	-2722.52026367188	-1919.84838867188	247.338653564453	0.708968639373779	0.952443540096283	0.524447739124298	98.8564987182617	22045
True	False	False	False	False	-2714.11108398438	-2236.60717773438	27.7285480499268	0.691563129425049	0.94144594669342	0.486269682645798	130.119995117188	3253
True	False	False	False	False	-2693.54467773438	-2221.30737304688	79.8582229614258	0.787328362464905	0.947765290737152	1	141.430557250977	10183
True	False	False	False	False	-2701.13208007813	-2196.02685546875	106.477630615234	0.804327130317688	0.950346648693085	1	145.29167175293	13948
True	False	False	False	False	-2689.60986328125	-2014.69177246094	320.542022705078	0.718147039413452	0.963550090789795	0.547244548797607	83.4740447998047	24124
True	False	False	False	False	-2688.1455078125	-2003.84802246094	15.5279874801636	0.740449011325836	0.946970880031586	0.613905251026154	74.7142868041992	1046
True	False	False	False	False	-2681.970703125	-1983.63854980469	260.648345947266	0.46326544880867	0.778464674949646	0.219191655516624	91.608512878418	21528
True	False	False	False	False	-2678.56518554688	-2268.33959960938	138.64274597168	0.370500236749649	0.91103595495224	0.158199623227119	142.255996704102	17782
True	False	False	False	False	-2667.42016601563	-2209.49829101563	227.374099731445	0.71459299325943	0.959364652633667	0.538162112236023	65.5902404785156	13446
True	False	False	False	False	-2678.36206054688	-2135.61059570313	178.571853637695	0.578994154930115	0.926654517650604	0.322189956903458	59.9130439758301	9646
True	False	False	False	False	-2662.63745117188	-2114.84130859375	149.734161376953	0.66825920343399	0.941720128059387	0.44279932975769	65.6074066162109	8857
True	False	False	False	False	-2677.318359375	-2084.54077148438	86.513069152832	0.726627349853516	0.929232120513916	0.570414066314697	157.410263061523	12278
True	False	False	False	False	-2666.55810546875	-2003.44421386719	97.6044921875	0.625652849674225	0.898865699768066	0.378367096185684	161.977279663086	14254
True	False	False	False	False	-2666.52758789063	-2079.35620117188	128.660461425781	0.319007158279419	0.84264874458313	0.129559308290482	74.3706893920898	8627
True	False	False	False	False	-2656.97729492188	-2311.21313476563	158.607299804688	0.422007828950882	0.945223271846771	0.190328821539879	123.853149414063	17711
True	False	False	False	False	-2633.72534179688	-2254.80590820313	165.262145996094	0.713891565799713	0.948876976966858	0.536409020423889	57.201343536377	8523
True	False	False	False	False	-2634.43603515625	-2077.9814453125	247.338653564453	0.557942152023315	0.93813145160675	0.300262838602066	113.107620239258	25223
True	False	False	False	False	-2648.35083007813	-1921.3056640625	192.990692138672	0.717254400253296	0.945870578289032	0.544931054115295	98.9712677001953	17221
True	False	False	False	False	-2625.96142578125	-1965.87536621094	334.960876464844	0.728345990180969	0.962855458259583	0.575398445129395	88.3178787231445	26672
True	False	False	False	False	-2615.86328125	-2121.07885742188	262.866638183594	0.797434985637665	0.953207850456238	1	96.0590744018555	22766
True	False	False	False	False	-2615.36303710938	-2058.97729492188	198.536407470703	0.747122943401337	0.965680956840515	0.638328015804291	72.3351974487305	12948
True	False	False	False	False	-2612.77221679688	-2366.94995117188	168.589569091797	0.367607712745667	0.946188271045685	0.156505763530731	125.782897949219	19119
True	False	False	False	False	-2604.0634765625	-2312.01733398438	107.586769104004	0.837860226631165	0.96260392665863	1	49.1340217590332	4766
True	False	False	False	False	-2605.82861328125	-2279.55297851563	44.3656768798828	0.685897290706635	0.958557844161987	0.474998891353607	37.5750007629395	1503
True	False	False	False	False	-2590.06762695313	-2165.31396484375	214.064392089844	0.765584409236908	0.963838398456573	0.725875437259674	72.9170989990234	14073
True	False	False	False	False	-2610.80053710938	-2035.73657226563	199.645553588867	0.809212923049927	0.958623647689819	1	69.1888885498047	12454
True	False	False	False	False	-2589.5732421875	-2209.38623046875	134.206176757813	0.692156434059143	0.949290633201599	0.487479507923126	49.5454559326172	5995
True	False	False	False	False	-2588.49975585938	-2309.41674804688	39.9291114807129	0.792017757892609	0.959428310394287	1	50.25	1809
True	False	False	False	False	-2581.22485351563	-2256.51147460938	170.807861328125	0.662633955478668	0.948735535144806	0.433323562145233	58.5324668884277	9014
True	False	False	False	False	-2580.4287109375	-2057.30786132813	262.866638183594	0.788554728031158	0.953894138336182	1	70.2278518676758	16644
True	False	False	False	False	-2576.828125	-1985.13720703125	279.503784179688	0.728278815746307	0.930424451828003	0.575201690196991	98.9484100341797	24935
True	False	False	False	False	-2575.33203125	-2412.18798828125	76.5307922363281	0.3811095058918	0.864354312419891	0.164506867527962	127.188407897949	8776
True	False	False	False	False	-2568.69750976563	-2339.59497070313	279.503784179688	0.321445286273956	0.87284129858017	0.130847439169884	105.873016357422	26680
True	False	False	False	False	-2567.30346679688	-2199.12866210938	150.843307495117	0.712653756141663	0.95017796754837	0.533345997333527	54.1176452636719	7360
True	False	False	False	False	-2573.705078125	-2106.76245117188	15.5279874801636	0.800106346607208	0.94487601518631	1	49.1428565979004	688
True	False	False	False	False	-2574.552734375	-1942.98425292969	161.934722900391	0.70898699760437	0.962982356548309	0.524491310119629	93.8356170654297	13700
True	False	False	False	False	-2565.12622070313	-2122.99243164063	217.391815185547	0.739838838577271	0.958807408809662	0.6118004322052	76.5510177612305	15004
True	False	False	False	False	-2561.39306640625	-2277.703125	258.430084228516	0.775245785713196	0.957397520542145	0.795824766159058	77.4206008911133	18039
True	False	False	False	False	-2558.87231445313	-2235.044921875	154.17073059082	0.73564600944519	0.961891055107117	0.59784334897995	51.7482032775879	7193
True	False	False	False	False	-2553.20361328125	-2166.08911132813	154.17073059082	0.688059508800507	0.952827990055084	0.479241073131561	54.0575523376465	7514
True	False	False	False	False	-2552.42260742188	-2104.72192382813	232.919815063477	0.422708451747894	0.936584234237671	0.190793752670288	65.1380920410156	13679
True	False	False	False	False	-2547.41162109375	-2445.03247070313	195.208984375	0.425651013851166	0.96363765001297	0.192755416035652	125.619316101074	22109
True	False	False	False	False	-2515.10961914063	-2441.27270507813	15.5279874801636	0.774550676345825	0.945763468742371	0.789673984050751	46.8571434020996	656
True	False	False	False	False	-2546.47680664063	-2389.12719726563	33.2742576599121	0.745649039745331	0.943335175514221	0.63269704580307	50.5666656494141	1517
True	False	False	False	False	-2529.14501953125	-2375.92553710938	175.244430541992	0.679845213890076	0.905332267284393	0.463488072156906	145.063293457031	22920
True	False	False	False	False	-2542.45458984375	-2325.23559570313	179.680999755859	0.812946498394012	0.964151680469513	1	84.4876556396484	13687
True	False	False	False	False	-2543.56469726563	-1910.07824707031	173.026138305664	0.790484547615051	0.957121014595032	1	106.378204345703	16595
True	False	False	False	False	-2530.40869140625	-2064.4462890625	224.046676635742	0.768940627574921	0.9453125	0.747096836566925	74.6485137939453	15079
True	False	False	False	False	-2526.90966796875	-2355.9599609375	100.931915283203	0.545179426670074	0.87960821390152	0.287794768810272	103.857139587402	9451
True	False	False	False	False	-2517.8935546875	-2331.64013671875	196.318130493164	0.649339616298676	0.953060269355774	0.412214756011963	83.7005615234375	14815
True	False	False	False	False	-2521.95166015625	-2210.71142578125	160.825576782227	0.623908579349518	0.943101346492767	0.376038432121277	63.2689666748047	9174
True	False	False	False	False	-2524.1748046875	-1973.98303222656	212.955261230469	0.730874300003052	0.955529093742371	0.582929074764252	76.1979141235352	14630
True	False	False	False	False	-2521.18823242188	-2284.28198242188	258.430084228516	0.347133219242096	0.805184245109558	0.144816502928734	56.2660942077637	13110
True	False	False	False	False	-2510.15087890625	-2236.0048828125	246.229507446289	0.64157897233963	0.943484663963318	0.400637835264206	77.0180206298828	17098
True	False	False	False	False	-2516.17114257813	-2124.38525390625	312.778015136719	0.63801771402359	0.937593698501587	0.395491689443588	79.0070953369141	22280
True	False	False	False	False	-2509.986328125	-2487.27026367188	250.666076660156	0.343305855989456	0.978602766990662	0.142687648534775	123.73893737793	27965
True	False	False	False	False	-2479.8369140625	-2394.42724609375	12.2005615234375	0.768196105957031	0.939064502716064	0.742168962955475	36.5454559326172	402
True	False	False	False	False	-2503.15307617188	-2369.6240234375	143.079315185547	0.685546875	0.930956244468689	0.474318087100983	126.604652404785	16332
True	False	False	False	False	-2481.927734375	-2337.03051757813	417.037384033203	0.398335248231888	0.831323266029358	0.175078392028809	122.180854797363	45940
True	False	False	False	False	-2502.16821289063	-2177.21997070313	257.320922851563	0.698014199733734	0.952253758907318	0.499747633934021	72.7413787841797	16876
True	False	False	False	False	-2498.27001953125	-2044.90515136719	225.155807495117	0.492891639471054	0.817338168621063	0.242026850581169	54.0886688232422	10980
True	False	False	False	False	-2502.22778320313	-1939.77661132813	194.099838256836	0.794006049633026	0.966409385204315	1	72.5942840576172	12704
True	False	False	False	False	-2494.14501953125	-2110.81127929688	148.625015258789	0.665963351726532	0.958269476890564	0.438889920711517	61.1343269348145	8192
True	False	False	False	False	-2473.099609375	-2231.22973632813	157.498153686523	0.556473791599274	0.908080220222473	0.298798471689224	80.9718322753906	11498
True	False	False	False	False	-2470.70068359375	-2514.2373046875	164.153015136719	0.604751467704773	0.952122032642365	0.351725876331329	145.513519287109	21536
True	False	False	False	False	-2467.19799804688	-2438.025390625	202.97297668457	0.688367664813995	0.964598894119263	0.479851514101028	60.6229515075684	11094
True	False	False	False	False	-2464.94921875	-2253.89770507813	176.353576660156	0.581306874752045	0.908640027046204	0.32471227645874	67.0943374633789	10668
True	False	False	False	False	-2464.80810546875	-2210.21240234375	164.153015136719	0.511756718158722	0.824249446392059	0.257653146982193	139.621627807617	20664
True	False	False	False	False	-2459.2763671875	-2092.53051757813	24.401123046875	0.760120630264282	0.941173493862152	0.695777595043182	37.1818199157715	818
True	False	False	False	False	-2456.45776367188	-1957.73693847656	250.666076660156	0.699938833713531	0.955517411231995	0.503913342952728	76.5221252441406	17294
True	False	False	False	False	-2455.57104492188	-2124.9365234375	205.191253662109	0.820999324321747	0.966288268566132	1	67.5513534545898	12497
True	False	False	False	False	-2452.62109375	-1998.90087890625	267.30322265625	0.727352857589722	0.95511120557785	0.572505295276642	75.7427368164063	18254
True	False	False	False	False	-2450.87866210938	-2551.0615234375	120.896469116211	0.507707595825195	0.95291405916214	0.254221469163895	125.110092163086	13637
True	False	False	False	False	-2449.7705078125	-2500.25366210938	92.0587844848633	0.763090133666992	0.953889608383179	0.711547255516052	78.8674697875977	6546
True	False	False	False	False	-2448.96875	-2383.93725585938	128.660461425781	0.811424374580383	0.957675635814667	1	66.1637954711914	7675
True	False	False	False	False	-2448.95922851563	-2355.736328125	46.5839614868164	0.738803207874298	0.949970483779907	0.6082723736763	49.1428565979004	2064
True	False	False	False	False	-2440.10913085938	-2411.40063476563	145.297592163086	0.784818708896637	0.968855977058411	0.947113275527954	57.2061080932617	7494
True	False	False	False	False	-2436.90112304688	-2365.46044921875	58.7845230102539	0.67922979593277	0.957297146320343	0.462346076965332	70.6792449951172	3746
True	False	False	False	False	-2429.5224609375	-2307.03369140625	191.881561279297	0.737747848033905	0.953412055969238	0.604732811450958	94.9537582397461	16427
True	False	False	False	False	-2439.43920898438	-2062.31567382813	207.409545898438	0.646611511707306	0.927013635635376	0.408086508512497	84.2299499511719	15751
True	False	False	False	False	-2429.30932617188	-2337.39404296875	17.7462711334229	0.762108087539673	0.940302610397339	0.706189274787903	59.4375	951
True	False	False	False	False	-2427.47119140625	-2157.69921875	181.899276733398	0.793258726596832	0.970778703689575	1	68.2804870605469	11198
True	False	False	False	False	-2426.79028320313	-2576.27661132813	67.6576614379883	0.563887000083923	0.920505166053772	0.306274831295013	125.852462768555	7677
True	False	False	False	False	-2415.55541992188	-2557.623046875	141.970169067383	0.739838838577271	0.954996645450592	0.6118004322052	91.4765625	11709
True	False	False	False	False	-2418.72778320313	-2494.31323242188	239.574661254883	0.446817606687546	0.838419377803802	0.207308351993561	161.703704833984	34928
True	False	False	False	False	-2417.80541992188	-2358.43896484375	435.892791748047	0.608575165271759	0.902706384658813	0.356403827667236	167.475830078125	65818
True	False	False	False	False	-2424.669921875	-2099.94555664063	359.361999511719	0.352996855974197	0.782306849956512	0.148111641407013	112.941360473633	36593
True	False	False	False	False	-2414.74975585938	-2178.58276367188	176.353576660156	0.77211594581604	0.962982356548309	0.769842684268951	66.0251541137695	10498
True	False	False	False	False	-2411.07690429688	-2414.0546875	206.300399780273	0.817960679531097	0.9583860039711	1	66.8010787963867	12425
True	False	False	False	False	-2409.0341796875	-2254.85864257813	195.208984375	0.499721229076385	0.905632615089417	0.247579216957092	70.4602279663086	12401
True	False	False	False	False	-2410.72338867188	-2148.91064453125	47.6931037902832	0.682282447814941	0.923047363758087	0.46806126832962	46.2558135986328	1989
True	False	False	False	False	-2399.359375	-2506.55590820313	123.114753723145	0.735241293907166	0.960861563682556	0.596540331840515	77.0180206298828	8549
True	False	False	False	False	-2399.1435546875	-2481.71728515625	84.2947845458984	0.755421161651611	0.943492233753204	0.673127472400665	151.921051025391	11546
True	False	False	False	False	-2395.51733398438	-2608.076171875	228.483245849609	0.364914357662201	0.951615393161774	0.154938235878944	124.223304748535	25590
True	False	False	False	False	-2394.91162109375	-2553.16918945313	79.8582229614258	0.765261650085449	0.961111128330231	0.723958730697632	147.652770996094	10631
True	False	False	False	False	-2389.36352539063	-2441.99829101563	244.01123046875	0.752132594585419	0.932400405406952	0.658645212650299	161.62272644043	35557
True	False	False	False	False	-2392.1396484375	-2376.478515625	167.480438232422	0.672651469707489	0.947783529758453	0.450447648763657	70.3973541259766	10630
True	False	False	False	False	-2390.51025390625	-2325.47119140625	236.24723815918	0.669844329357147	0.955589115619659	0.445533365011215	66.4507064819336	14154
True	False	False	False	False	-2384.22509765625	-2191.7978515625	366.016845703125	0.504435539245605	0.87074887752533	0.25148019194603	70.3787841796875	23225
True	False	False	False	False	-2382.638671875	-2221.48193359375	146.40673828125	0.638476550579071	0.955119788646698	0.396149098873138	61.1439399719238	8071
True	False	False	False	False	-2382.52026367188	-2528.10888671875	221.828384399414	0.546085000038147	0.864925026893616	0.288660556077957	116.779998779297	23356
True	False	False	False	False	-2362.47143554688	-2468.22021484375	293.922607421875	0.362540483474731	0.891852498054504	0.153564289212227	87.7358474731445	23250
True	False	False	False	False	-2364.60815429688	-2292.06884765625	28.8376903533936	0.797349810600281	0.959619760513306	1	56.3846168518066	1466
True	False	False	False	False	-2382.17211914063	-2286.48852539063	210.736968994141	0.651728093624115	0.935462355613708	0.415883302688599	90.5526351928711	17205
True	False	False	False	False	-2370.86450195313	-2242.97045898438	130.878753662109	0.76100093126297	0.948110461235046	0.700321018695831	159.338989257813	18802
True	False	False	False	False	-2376.61450195313	-2138.96630859375	19.9645557403564	0.725530564785004	0.945084035396576	0.56728732585907	41.2777786254883	743
True	False	False	False	False	-2369.25390625	-2124.06323242188	171.917007446289	0.767260611057281	0.96012270450592	0.736163318157196	79.9741897583008	12396
True	False	False	False	False	-2366.87548828125	-2088.978515625	202.97297668457	0.658111333847046	0.954017102718353	0.425948739051819	59.2841529846191	10849
True	False	False	False	False	-2356.84326171875	-2254.37548828125	122.005615234375	0.823490679264069	0.956214725971222	1	75.2090911865234	8273
True	False	False	False	False	-2350.2001953125	-2324.58154296875	217.391815185547	0.554830074310303	0.953624546527863	0.297168642282486	64.8979568481445	12720
True	False	False	False	False	-2349.05883789063	-2638.24145507813	27.7285480499268	0.655060887336731	0.93486762046814	0.421090096235275	81.7200012207031	2043
True	False	False	False	False	-2348.162109375	-2390.52954101563	239.574661254883	0.661818444728851	0.958540856838226	0.431978106498718	63.3888893127441	13692
True	False	False	False	False	-2342.97265625	-2275.0634765625	137.533599853516	0.602153301239014	0.947234630584717	0.348593592643738	62.4516143798828	7744
True	False	False	False	False	-2341.98803710938	-2652.63330078125	106.477630615234	0.638829112052917	0.943787634372711	0.396655410528183	127.135414123535	12205
True	False	False	False	False	-2330.03100585938	-2519.28540039063	184.117568969727	0.650525689125061	0.953112602233887	0.414030015468597	75.5963821411133	12549
True	False	False	False	False	-2337.39013671875	-2500.8056640625	26.6194076538086	0.761617660522461	0.951272964477539	0.703567922115326	42.3333320617676	1016
True	False	False	False	False	-2329.93408203125	-2435.3720703125	184.117568969727	0.795342266559601	0.972148478031158	1	68.102409362793	11305
True	False	False	False	False	-2312.87182617188	-2324.14892578125	191.881561279297	0.672184705734253	0.944749176502228	0.44962403178215	62.9075126647949	10883
True	False	False	False	False	-2330.80688476563	-2261.49682617188	192.990692138672	0.710991621017456	0.946160495281219	0.529292404651642	98.5402297973633	17146
True	False	False	False	False	-2312.54663085938	-2363.53588867188	177.462707519531	0.697277724742889	0.95691329240799	0.498171836137772	76.6125030517578	12258
True	False	False	False	False	-2310.84350585938	-2235.11181640625	208.518692016602	0.637617588043213	0.941658198833466	0.394919753074646	68.8404235839844	12942
True	False	False	False	False	-2303.79443359375	-2678.78588867188	195.208984375	0.456593006849289	0.871369361877441	0.214307025074959	101.039772033691	17783
True	False	False	False	False	-2295.125	-2623.77001953125	199.645553588867	0.707899868488312	0.949800252914429	0.521926462650299	63.283332824707	11391
True	False	False	False	False	-2295.23803710938	-2420.16357421875	26.6194076538086	0.780536234378815	0.942926585674286	0.854119598865509	39.5833320617676	950
True	False	False	False	False	-2290.90454101563	-2365.07983398438	166.371292114258	0.607595264911652	0.963458061218262	0.355197101831436	67.6466674804688	10147
True	False	False	False	False	-2290.15625	-2382.74536132813	88.7313537597656	0.806145071983337	0.959608733654022	1	145.237503051758	11619
True	False	False	False	False	-2288.330078125	-2463.11987304688	112.023338317871	0.661611497402191	0.893025040626526	0.431637853384018	146.871292114258	14834
True	False	False	False	False	-2282.24096679688	-2716.66479492188	77.6399383544922	0.425724297761917	0.895499050617218	0.192804470658302	128.31428527832	8982
True	False	False	False	False	-2259.08935546875	-2667.70971679688	165.262145996094	0.819518387317657	0.950189054012299	1	76.5906066894531	11412
True	False	False	False	False	-2279.18603515625	-2442.31713867188	180.790130615234	0.837456464767456	0.965002179145813	1	97.9079742431641	15959
True	False	False	False	False	-2253.77783203125	-2642.68408203125	222.937530517578	0.749767661094666	0.951131343841553	0.648813724517822	69.7910461425781	14028
True	False	False	False	False	-2247.35815429688	-2592.93920898438	353.816284179688	0.593510568141937	0.886661410331726	0.338431686162949	96.2695922851563	30710
True	False	False	False	False	-2245.9814453125	-2484.95166015625	138.64274597168	0.788708209991455	0.954884886741638	1	160.063995361328	20008
True	False	False	False	False	-2235.57153320313	-2549.34545898438	21.0736961364746	0.765837788581848	0.945084035396576	0.727394282817841	36.5789489746094	695
True	False	False	False	False	-2235.45556640625	-2740.82763671875	114.241622924805	0.700978994369507	0.949699282646179	0.506193876266479	131.504852294922	13545
True	False	False	False	False	-2231.0087890625	-2299.76904296875	35.4925422668457	0.704015791416168	0.931309521198273	0.512974381446838	36.375	1164
True	False	False	False	False	-2229.162109375	-2764.00268554688	207.409545898438	0.335913509130478	0.954362690448761	0.138623937964439	127.802139282227	23899
True	False	False	False	False	-2212.26220703125	-2735.27392578125	92.0587844848633	0.739471137523651	0.950555145740509	0.610541462898254	52.5180740356445	4359
True	False	False	False	False	-2227.2509765625	-2442.10815429688	14.4188451766968	0.719225645065308	0.935661971569061	0.550069808959961	36.9230766296387	480
True	False	False	False	False	-2224.68579101563	-2386.03881835938	126.442184448242	0.775840818881989	0.933894753456116	0.801295220851898	158.263153076172	18042
True	False	False	False	False	-2221.955078125	-2687.31982421875	299.468322753906	0.77458781003952	0.950224041938782	0.789996445178986	107.562965393066	29042
True	False	False	False	False	-2195.15234375	-2620.14404296875	231.810668945313	0.728536307811737	0.94556713104248	0.57595694065094	92.2440185546875	19279
True	False	False	False	False	-2212.2978515625	-2580.75415039063	290.595184326172	0.687279284000397	0.966415226459503	0.477702140808105	75.8206100463867	19865
True	False	False	False	False	-2205.7275390625	-2556.91455078125	89.8404998779297	0.69965648651123	0.950629711151123	0.503297805786133	57.6296310424805	4668
True	False	False	False	False	-2207.90087890625	-2381.42993164063	29.9468326568604	0.828017055988312	0.959619760513306	1	47.1111106872559	1272
True	False	False	False	False	-2183.7451171875	-2803.298828125	303.904907226563	0.304328233003616	0.947620272636414	0.121934786438942	128.470809936523	35201
True	False	False	False	False	-2057.51953125	-2810.54248046875	83.1856460571289	0.568180859088898	0.949760556221008	0.310702860355377	136	10200
True	False	False	False	False	-2170.09741210938	-2608.10473632813	33.2742576599121	0.708264887332916	0.942040622234344	0.52278470993042	39.3666648864746	1181
True	False	False	False	False	-2158.90454101563	-2600.00415039063	19.9645557403564	0.798721373081207	0.951427280902863	1	42.3888893127441	763
True	False	False	False	False	-2130.84545898438	-2591.9091796875	148.625015258789	0.247242704033852	0.881533205509186	0.0942304283380508	96.7164154052734	12960
True	False	False	False	False	-2169.45703125	-2479.72436523438	26.6194076538086	0.736015200614929	0.952098965644836	0.599038541316986	40.4583320617676	971
True	False	False	False	False	-2168.69384765625	-2333.45141601563	43.256534576416	0.730620563030243	0.942492067813873	0.582162261009216	40.2564086914063	1570
True	False	False	False	False	-2183.4296875	-2313.89428710938	231.810668945313	0.632744431495667	0.968408465385437	0.388052016496658	65.5310974121094	13696
True	False	False	False	False	-2145.27880859375	-2417.33544921875	242.902084350586	0.688713133335114	0.964225053787231	0.48053765296936	68.8904113769531	15087
True	False	False	False	False	-2142.17578125	-2536.47998046875	308.341461181641	0.714149951934814	0.944149255752563	0.537053406238556	97.7302169799805	27169
True	False	False	False	False	-2130.63427734375	-2520.79956054688	17.7462711334229	0.762108087539673	0.940302610397339	0.706189274787903	49.3125	789
True	False	False	False	False	-2129.3232421875	-2791.00708007813	288.376892089844	0.568040728569031	0.943520903587341	0.310557126998901	127.819229125977	33233
True	False	False	False	False	-2089.31127929688	-2796.1298828125	134.206176757813	0.823480188846588	0.96741384267807	1	74.6611557006836	9034
True	False	False	False	False	-2087.10620117188	-2771.83251953125	17.7462711334229	0.762108087539673	0.940302610397339	0.706189274787903	48.25	772
True	False	False	False	False	-2123.60498046875	-2731.10083007813	187.44499206543	0.802097499370575	0.960952758789063	1	74.6627197265625	12618
True	False	False	False	False	-2122.27392578125	-2691.42016601563	208.518692016602	0.676092565059662	0.951624691486359	0.45660275220871	62.5585098266602	11761
True	False	False	False	False	-2107.2744140625	-2630.1748046875	29.9468326568604	0.764188587665558	0.946757137775421	0.717723667621613	52.1481475830078	1408
True	False	False	False	False	-2117.68408203125	-2597.72509765625	290.595184326172	0.689279675483704	0.955826699733734	0.481666713953018	98.5114517211914	25810
True	False	False	False	False	-2108.40502929688	-2514.25708007813	27.7285480499268	0.766682505607605	0.952098965644836	0.732549428939819	37.9199981689453	948
True	False	False	False	False	-2106.09912109375	-2763.59350585938	192.990692138672	0.755458950996399	0.945597171783447	0.67330002784729	73.8563232421875	12851
True	False	False	False	False	-2090.61547851563	-2735.87622070313	125.333038330078	0.760423243045807	0.962010085582733	0.697327613830566	82.5663681030273	9330
True	False	False	False	False	-2078.97143554688	-2703.75952148438	180.790130615234	0.686398208141327	0.945768296718597	0.475975394248962	76.1411056518555	12411
True	False	False	False	False	-2101.3515625	-2646.51000976563	215.173538208008	0.809731006622314	0.960607826709747	1	105.855667114258	20536
True	False	False	False	False	-2079.58764648438	-2551.7841796875	234.028945922852	0.632048666477203	0.879290461540222	0.387085914611816	111.028434753418	23427
True	False	False	False	False	-2077.3466796875	-2728.1044921875	128.660461425781	0.743308067321777	0.918545246124268	0.624039947986603	179.25	20793
True	False	False	False	False	-2075.37890625	-2787.00244140625	92.0587844848633	0.824999392032623	0.964166045188904	1	155.048187255859	12869
True	False	False	False	False	-2072.66845703125	-2616.52612304688	258.430084228516	0.799224436283112	0.952144682407379	1	74.2746810913086	17306
True	False	False	False	False	-2054.22631835938	-2838.00122070313	94.2770690917969	0.724954545497894	0.936438024044037	0.565661549568176	77.8470611572266	6617
True	False	False	False	False	-2040.78149414063	-2836.1826171875	86.513069152832	0.740397691726685	0.946397602558136	0.613727450370789	168.602569580078	13151
True	False	False	False	False	-2048.525390625	-2652.599609375	210.736968994141	0.824926435947418	0.966655373573303	1	68.1999969482422	12958
True	False	False	False	False	-2043.78515625	-2509.06762695313	95.3862075805664	0.790671706199646	0.947246909141541	1	152.348831176758	13102
True	False	False	False	False	-2052.11572265625	-2459.66064453125	140.861022949219	0.715956509113312	0.946372330188751	0.541606366634369	167.244094848633	21240
True	False	False	False	False	-2040.44982910156	-2546.57177734375	14.4188451766968	0.742955923080444	0.934609174728394	0.622766435146332	36.538459777832	475
True	False	False	False	False	-2036.75842285156	-2818.3046875	156.389007568359	0.756852924823761	0.944438338279724	0.679764032363892	117.595741271973	16581
True	False	False	False	False	-2030.75268554688	-2913.462890625	85.4039306640625	0.740752220153809	0.928200244903564	0.614958584308624	136.987014770508	10548
True	False	False	False	False	-2016.35888671875	-2825.5869140625	18.8554134368896	0.809739828109741	0.949675559997559	1	42.8235282897949	728
True	False	False	False	False	-2022.38342285156	-2755.29272460938	210.736968994141	0.496367871761322	0.94672828912735	0.24483859539032	66.0526351928711	12550
True	False	False	False	False	-2021.98315429688	-2646.39184570313	37.7108268737793	0.802700221538544	0.951372683048248	1	45.4411773681641	1545
True	False	False	False	False	-1980.79797363281	-2793.5263671875	24.401123046875	0.58944296836853	0.938255786895752	0.333780020475388	56.5454559326172	1244
True	False	False	False	False	-1986.36352539063	-2747.7431640625	143.079315185547	0.644753813743591	0.969038307666779	0.405312210321426	76.3023223876953	9843
True	False	False	False	False	-1985.15148925781	-2775.84716796875	38.8199691772461	0.826309084892273	0.957971453666687	1	59.6571426391602	2088
True	False	False	False	False	-1992.19580078125	-2644.08935546875	330.524291992188	0.543428421020508	0.856957674026489	0.286128610372543	171.818786621094	51202
True	False	False	False	False	-2009.23156738281	-2638.25854492188	22.1828384399414	0.806145071983337	0.95370626449585	1	70.9000015258789	1418
True	False	False	False	False	-2006.13830566406	-2592.49658203125	286.158630371094	0.56729531288147	0.880326807498932	0.309783577919006	74.6976776123047	19272
True	False	False	False	False	-2009.14855957031	-2503.17114257813	143.079315185547	0.772836744785309	0.955559492111206	0.775464057922363	66.0155029296875	8516
True	False	False	False	False	-2007.17834472656	-2540.47143554688	125.333038330078	0.82226824760437	0.958907127380371	1	176.69026184082	19966
True	False	False	False	False	-1976.07080078125	-2559.99462890625	32.1651153564453	0.820795118808746	0.961207389831543	1	53.965518951416	1565
True	False	False	False	False	-1992.89514160156	-2548.27001953125	16.6371288299561	0.53170782327652	0.873390555381775	0.275234937667847	57.466667175293	862
True	False	False	False	False	-1977.25476074219	-2537.28100585938	16.6371288299561	0.76893937587738	0.947792708873749	0.747088372707367	53.8666648864746	808
True	False	False	False	False	-1969.35791015625	-2968.248046875	70.9850845336914	0.689935445785522	0.945524454116821	0.482980132102966	133.3125	8532
True	False	False	False	False	-1947.61511230469	-2967.66455078125	144.188446044922	0.732868850231171	0.938008487224579	0.589046716690063	127.784614562988	16612
True	False	False	False	False	-1961.80981445313	-2751.81591796875	278.394622802734	0.638509392738342	0.955571055412292	0.396196246147156	100.223106384277	25156
True	False	False	False	False	-1960.44946289063	-2827.41381835938	333.851715087891	0.596997141838074	0.896689713001251	0.342484563589096	89.6345520019531	26980
True	False	False	False	False	-1935.28771972656	-2621.65649414063	41.0382537841797	0.634454965591431	0.948275208473206	0.390442341566086	53.7567558288574	1989
True	False	False	False	False	-1950.11926269531	-2605.392578125	18.8554134368896	0.733056426048279	0.943199634552002	0.589630365371704	52.529411315918	893
True	False	False	False	False	-1932.16748046875	-2600.296875	179.680999755859	0.86957573890686	0.970520377159119	1	185.753082275391	30092
True	False	False	False	False	-1946.3193359375	-2528.04931640625	12.2005615234375	0.741141617298126	0.94014710187912	0.616318583488464	51.5454559326172	567
True	False	False	False	False	-1927.57897949219	-2996.00610351563	95.3862075805664	0.338218837976456	0.941742062568665	0.139884516596794	99.1976776123047	8531
True	False	False	False	False	-1926.27844238281	-2954.58081054688	21.0736961364746	0.819298386573792	0.952117681503296	1	59.1052627563477	1123
True	False	False	False	False	-1923.34411621094	-2941.95629882813	22.1828384399414	0.806145071983337	0.945084035396576	1	55.8499984741211	1117
True	False	False	False	False	-1911.62390136719	-2904.82397460938	94.2770690917969	0.781477868556976	0.953809976577759	0.868022978305817	162.011764526367	13771
True	False	False	False	False	-1894.54370117188	-2618.21875	114.241622924805	0.749501168727875	0.938112497329712	0.647733688354492	175.067962646484	18032
True	False	False	False	False	-2927.25122070313	-1886.97143554688	27.7285480499268	0.669821560382843	0.938255786895752	0.445493936538696	82	2050
True	False	False	False	False	-2951.17993164063	-1835.451171875	196.318130493164	0.622007250785828	0.960184693336487	0.373523145914078	115.293785095215	20407
True	False	False	False	False	-2980.94311523438	-1786.43420410156	94.2770690917969	0.636333703994751	0.954675555229187	0.393092930316925	104.882354736328	8915
True	False	False	False	False	-3008.91235351563	-1754.03955078125	15.5279874801636	0.564301550388336	0.93289041519165	0.306699156761169	102.785713195801	1439
True	False	False	False	False	-3020.25439453125	-1711.92553710938	74.3125076293945	0.688461124897003	0.963565766811371	0.480036944150925	104.746269226074	7018
True	False	False	False	False	-3026.54663085938	-1677.42834472656	87.6222152709961	0.608697593212128	0.957141101360321	0.356555014848709	106.063293457031	8379
True	False	False	False	False	-3041.71362304688	-1649.810546875	29.9468326568604	0.782097101211548	0.95344614982605	0.878232598304749	82.8518524169922	2237
True	False	False	False	False	-3073.33862304688	-1592.53833007813	192.990692138672	0.331177413463593	0.946846961975098	0.136052951216698	113.660919189453	19777
True	False	False	False	False	-3104.45458984375	-1520.33520507813	86.513069152832	0.626429319381714	0.954649329185486	0.379410296678543	144.858978271484	11299
True	False	False	False	False	-3152.57397460938	-1417.22595214844	236.24723815918	0.176071152091026	0.890011310577393	0.0633738860487938	107.572769165039	22913
True	False	False	False	False	-3166.63403320313	-1351.83642578125	56.5662384033203	0.653598487377167	0.957297146320343	0.418792575597763	101.215682983398	5162
True	False	False	False	False	-3186.3544921875	-1287.89306640625	116.459907531738	0.519757151603699	0.953346431255341	0.26456555724144	108.247619628906	11366
True	False	False	False	False	-3255.9775390625	-982.961486816406	107.586769104004	0.678518652915955	0.901172280311584	0.461032927036285	138.948455810547	13478
True	False	False	False	False	-3286.36181640625	-917.677124023438	593.390930175781	0.0662355870008469	0.904712498188019	0.0220222771167755	100.742057800293	53897
True	False	False	False	False	-3258.07666015625	-858.341918945313	15.5279874801636	0.549106180667877	0.887517988681793	0.291569441556931	65.7857131958008	921
True	False	False	False	False	-3294.72485351563	-790.56396484375	428.128784179688	0.332340210676193	0.839958310127258	0.136681854724884	136.072540283203	52524
True	False	False	False	False	-3321.65380859375	-680.510192871094	17.7462711334229	0.467970311641693	0.865942239761353	0.222690358757973	96	1536
True	False	False	False	False	-3331.73193359375	-567.434326171875	24.401123046875	0.558804452419281	0.956406116485596	0.301126569509506	94.6818161010742	2083
True	False	False	False	False	-3338.52978515625	-446.725128173828	11.0914192199707	0.571504533290863	0.94487601518631	0.314181357622147	90.8000030517578	908
True	False	False	False	False	-3334.38354492188	-534.898254394531	15.5279874801636	0.471635580062866	0.856126129627228	0.225448057055473	93.5	1309
True	False	False	False	False	-3327.46533203125	-472.345062255859	73.203369140625	0.815053641796112	0.969603180885315	1	87.2121200561523	5756
True	False	False	False	False	-3329.80712890625	-385.047912597656	184.117568969727	0.469907104969025	0.939460277557373	0.224144026637077	116.186744689941	19287
True	False	False	False	False	-3330.73315429688	-307.428833007813	102.041061401367	0.491787910461426	0.971120178699493	0.241140246391296	96.0543441772461	8837
True	False	False	False	False	-3328.54541015625	-423.636627197266	128.660461425781	0.60785174369812	0.952668428421021	0.35551244020462	112.224136352539	13018
True	False	False	False	False	-3327.2080078125	-253.812850952148	107.586769104004	0.779021024703979	0.950800597667694	0.834679305553436	100.618553161621	9760
True	False	False	False	False	-3325.37084960938	-646.374267578125	11.0914192199707	0.431209653615952	0.846143364906311	0.196500986814499	94.8000030517578	948
True	False	False	False	False	-3317.365234375	-610.999450683594	13.3097038269043	0.589048624038696	0.948912382125854	0.333333343267441	76	912
True	False	False	False	False	-3324.365234375	-550.019714355469	61.0028076171875	0.654936611652374	0.95495480298996	0.420894086360931	94.4363632202148	5194
True	False	False	False	False	-3324.380859375	-156.387680053711	54.3479537963867	0.528231859207153	0.934723675251007	0.272087603807449	71.673469543457	3512
True	False	False	False	False	-3323.81689453125	-507.312957763672	86.513069152832	0.750372409820557	0.951087892055511	0.651284754276276	84.6153869628906	6600
True	False	False	False	False	-3321.23217773438	-109.201309204102	62.1119499206543	0.489926636219025	0.95335590839386	0.239651724696159	72.2857131958008	4048
True	False	False	False	False	-3320.92504882813	-588.93212890625	104.259346008301	0.5904461145401	0.962470710277557	0.334919691085815	97.7340393066406	9187
True	False	False	False	False	-3320.85888671875	-332.732147216797	278.394622802734	0.421290040016174	0.891510605812073	0.189853295683861	121.203186035156	30422
True	False	False	False	False	-3318.47802734375	-68.3099060058594	122.005615234375	0.6835116147995	0.948458433151245	0.470399111509323	109.054542541504	11996
True	False	False	False	False	-3318.25048828125	-42.0244941711426	58.7845230102539	0.58794766664505	0.958396434783936	0.332090228796005	91.3962249755859	4844
True	False	False	False	False	-3316.208984375	39.7645225524902	57.6753807067871	0.210633009672165	0.835382342338562	0.0778991729021072	93.0192337036133	4837
True	False	False	False	False	-3313.86108398438	-743.640319824219	84.2947845458984	0.281138747930527	0.878530323505402	0.110324092209339	99.065788269043	7529
True	False	False	False	False	-3307.50390625	-715.989624023438	106.477630615234	0.587518930435181	0.962955892086029	0.331607699394226	109.041664123535	10468
True	False	False	False	False	-3313.7587890625	-13.5831241607666	23.2919807434082	0.644013285636902	0.959619760513306	0.404214441776276	79.523811340332	1670
True	False	False	False	False	-3313.06591796875	9.15557098388672	96.4953460693359	0.598832786083221	0.958626866340637	0.344643384218216	104.482757568359	9090
True	False	False	False	False	-3308.01928710938	-698.973205566406	23.2919807434082	0.594368875026703	0.932306885719299	0.339423686265945	81.8095245361328	1718
True	False	False	False	False	-3301.4169921875	-630.599426269531	138.64274597168	0.768403470516205	0.960323333740234	0.74352765083313	76.9280014038086	9616
True	False	False	False	False	-3299.88842773438	-462.812316894531	147.515884399414	0.731516420841217	0.951508343219757	0.584881007671356	69.0977478027344	9190
True	False	False	False	False	-3302.17041015625	-290.639343261719	257.320922851563	0.359260648488998	0.856479346752167	0.151677682995796	83.4396514892578	19358
True	False	False	False	False	-3305.689453125	-208.780166625977	136.424453735352	0.683436155319214	0.950571656227112	0.470254987478256	92.4796752929688	11375
True	False	False	False	False	-3302.32470703125	-141.35009765625	45.4748191833496	0.73448771238327	0.949512124061584	0.594133496284485	79.0731735229492	3242
True	False	False	False	False	-3301.57861328125	-125.775932312012	160.825576782227	0.509553968906403	0.954108059406281	0.255780845880508	81.151725769043	11767
True	False	False	False	False	-3298.4052734375	-88.9013977050781	146.40673828125	0.708543181419373	0.93740713596344	0.523440957069397	80.7272720336914	10656
True	False	False	False	False	-3297.2197265625	-333.53955078125	133.097030639648	0.777435421943665	0.944507658481598	0.817042171955109	142.875	17145
True	False	False	False	False	-3294.82470703125	-104.935882568359	74.3125076293945	0.675146460533142	0.955297648906708	0.45489576458931	146.522384643555	9817
True	False	False	False	False	-3294.79370117188	-607.070373535156	153.061584472656	0.601402044296265	0.928205728530884	0.347694665193558	72.2971038818359	9977
True	False	False	False	False	-3292.17309570313	-831.324340820313	123.114753723145	0.581651210784912	0.951999127864838	0.325089901685715	116.081077575684	12885
True	False	False	False	False	-3274.19140625	-748.756408691406	178.571853637695	0.815820634365082	0.968300402164459	1	81.2546615600586	13082
True	False	False	False	False	-3290.1455078125	-544.892272949219	289.486053466797	0.748768270015717	0.965041399002075	0.644791126251221	86.1647491455078	22489
True	False	False	False	False	-3291.59619140625	-154.946563720703	153.061584472656	0.575994193553925	0.931386172771454	0.318953275680542	77.5144958496094	10697
True	False	False	False	False	-3291.44189453125	-3.82399559020996	227.374099731445	0.743318259716034	0.964799284934998	0.624076902866364	82.1999969482422	16851
True	False	False	False	False	-3284.94213867188	-236.770935058594	18.8554134368896	0.625182271003723	0.939309358596802	0.377736806869507	71.3529434204102	1213
True	False	False	False	False	-3283.85595703125	-705.746276855469	195.208984375	0.585593402385712	0.939407825469971	0.32945117354393	84.1022720336914	14802
True	False	False	False	False	-3266.45043945313	-623.830932617188	99.8227767944336	0.490023493766785	0.916547179222107	0.239728972315788	63.5	5715
True	False	False	False	False	-3275.5546875	-485.086730957031	108.695907592773	0.587116301059723	0.924654185771942	0.331155300140381	64.0816345214844	6280
True	False	False	False	False	-3276.45581054688	-372.650970458984	210.736968994141	0.491492390632629	0.912177979946136	0.240903347730637	74.542106628418	14163
True	False	False	False	False	-3274.09643554688	-294.975219726563	25.5102653503418	0.506011366844177	0.919539213180542	0.25279688835144	71	1633
True	False	False	False	False	-3282.24462890625	-140.184814453125	25.5102653503418	0.748013913631439	0.935181617736816	0.641803920269012	64.6521759033203	1487
True	False	False	False	False	-3278.77807617188	-256.921417236328	190.772415161133	0.385586649179459	0.824888408184052	0.167214244604111	100.970932006836	17367
True	False	False	False	False	-3268.17114257813	-237.360305786133	145.297592163086	0.679700970649719	0.962266862392426	0.463219910860062	97.114501953125	12722
True	False	False	False	False	-3278.1728515625	-31.4107532501221	227.374099731445	0.658915579319	0.928119122982025	0.427244901657104	82.5414657592773	16921
True	False	False	False	False	-3259.48413085938	-306.507110595703	131.987884521484	0.641424357891083	0.931685388088226	0.400412321090698	118.462181091309	14097
True	False	False	False	False	-3257.63940429688	-468.828857421875	98.7136306762695	0.694063067436218	0.951414883136749	0.491407215595245	65.1460647583008	5798
True	False	False	False	False	-3256.22192382813	-512.993591308594	112.023338317871	0.778208315372467	0.945563912391663	0.825352907180786	85.0396041870117	8589
True	False	False	False	False	-3252.57055664063	-441.684173583984	72.0942230224609	0.762581646442413	0.947114050388336	0.708754479885101	82.8307723999023	5384
True	False	False	False	False	-3246.416015625	-864.043518066406	140.861022949219	0.734058856964111	0.925289869308472	0.592774868011475	79.5669326782227	10105
True	False	False	False	False	-3246.36889648438	-760.428833007813	171.917007446289	0.578179061412811	0.948559105396271	0.321306675672531	71.6451644897461	11105
True	False	False	False	False	-3241.96630859375	-453.609832763672	77.6399383544922	0.781193256378174	0.951855719089508	0.863637804985046	75.6428604125977	5295
True	False	False	False	False	-3242.25903320313	-255.406982421875	146.40673828125	0.624050140380859	0.943818092346191	0.376226603984833	69.1287841796875	9125
True	False	False	False	False	-3244.74975585938	-61.7189407348633	230.701522827148	0.705449223518372	0.940289855003357	0.516240537166595	78.9086532592773	16413
True	False	False	False	False	-3241.576171875	-310.065856933594	206.300399780273	0.569899201393127	0.955178916454315	0.312495559453964	97.5752716064453	18149
True	False	False	False	False	-3239.03833007813	-652.913208007813	137.533599853516	0.580749690532684	0.942302763462067	0.324102401733398	70.5564498901367	8749
True	False	False	False	False	-3237.5302734375	-1137.29235839844	1497.34167480469	0.0463478788733482	0.926312386989594	0.0152050387114286	104.554817199707	141149
True	False	False	False	False	-3196.802734375	-1177.365234375	85.4039306640625	0.726884126663208	0.935411870479584	0.571152091026306	136.610382080078	10519
True	False	False	False	False	-3201.40087890625	-960.079772949219	166.371292114258	0.631654798984528	0.951874136924744	0.386540561914444	81.120002746582	12168
True	False	False	False	False	-3234.81323242188	-819.22705078125	92.0587844848633	0.824999392032623	0.962392508983612	1	64.9518051147461	5391
True	False	False	False	False	-3236.09741210938	-413.133209228516	212.955261230469	0.671523630619049	0.968584358692169	0.448461979627609	79.75	15312
True	False	False	False	False	-3236.60498046875	-179.907684326172	151.952453613281	0.738446533679962	0.952081918716431	0.607070088386536	78.9270095825195	10813
True	False	False	False	False	-3236.29370117188	-142.233139038086	148.625015258789	0.854764699935913	0.974723696708679	1	74.4925384521484	9982
True	False	False	False	False	-3235.70703125	-720.946105957031	125.333038330078	0.512701034545898	0.942565023899078	0.258459806442261	65.2831878662109	7377
True	False	False	False	False	-3234.72338867188	-363.874908447266	156.389007568359	0.794880867004395	0.966564297676086	1	72.0638275146484	10161
True	False	False	False	False	-3233.8291015625	-102.132621765137	220.719253540039	0.701675534248352	0.953981459140778	0.507732808589935	74.4422073364258	14814
True	False	False	False	False	-3230.39086914063	-30.5393333435059	179.680999755859	0.682187139987946	0.923852801322937	0.46788090467453	89.9259262084961	14568
True	False	False	False	False	-3229.8427734375	-932.11767578125	276.176330566406	0.608680307865143	0.939859747886658	0.356533646583557	78.1646575927734	19463
True	False	False	False	False	-3216.66333007813	-840.828796386719	191.881561279297	0.692204535007477	0.935071051120758	0.487577885389328	74.9132919311523	12960
True	False	False	False	False	-3214.67651367188	-793.747741699219	227.374099731445	0.421434938907623	0.879675388336182	0.189949229359627	79.7365875244141	16346
True	False	False	False	False	-3216.37280273438	-685.8984375	232.919815063477	0.575799465179443	0.926397562026978	0.318744510412216	95.6666641235352	20090
True	False	False	False	False	-3227.33740234375	-226.095016479492	135.315322875977	0.536511838436127	0.854411005973816	0.279646575450897	68.6557388305664	8376
True	False	False	False	False	-3226.34228515625	-589.677185058594	184.117568969727	0.519698560237885	0.943580985069275	0.264514267444611	75.7951812744141	12582
True	False	False	False	False	-3222.50048828125	-537.7763671875	217.391815185547	0.761550307273865	0.958207309246063	0.703210771083832	88.4285736083984	17332
True	False	False	False	False	-3217.712890625	-479.366302490234	125.333038330078	0.61525171995163	0.932478487491608	0.364775002002716	67.0088500976563	7572
True	False	False	False	False	-3217.5283203125	38.3000373840332	411.491668701172	0.580747485160828	0.887047111988068	0.324100017547607	93.9838256835938	34868
True	False	False	False	False	-3215.80541992188	-734.691650390625	123.114753723145	0.625757277011871	0.94565224647522	0.378507137298584	65.2612609863281	7244
True	False	False	False	False	-3215.07495117188	-628.231140136719	127.551322937012	0.657834649085999	0.955229640007019	0.425504207611084	70.1304321289063	8065
True	False	False	False	False	-3215.71606445313	-339.989532470703	270.630645751953	0.673845827579498	0.964765846729279	0.452567338943481	81.9262313842773	19990
True	False	False	False	False	-3205.66455078125	-576.819580078125	158.607299804688	0.691682934761047	0.953370094299316	0.486513465642929	77.9580383300781	11148
True	False	False	False	False	-3204.06616210938	-496.948394775391	86.513069152832	0.812731087207794	0.950159788131714	1	65.7307662963867	5127
True	False	False	False	False	-3203.0947265625	-816.181945800781	56.5662384033203	0.823355436325073	0.96298485994339	1	68.8235321044922	3510
True	False	False	False	False	-3193.61401367188	-414.43603515625	273.958068847656	0.60961252450943	0.925343573093414	0.357687264680862	82.6477737426758	20414
True	False	False	False	False	-3201.59423828125	-272.764373779297	95.3862075805664	0.766198992729187	0.957966983318329	0.729580998420715	62.2790679931641	5356
True	False	False	False	False	-3196.75122070313	-133.513870239258	260.648345947266	0.565184354782104	0.92715847492218	0.307604998350143	104.246810913086	24498
True	False	False	False	False	-3191.23071289063	-999.821594238281	179.680999755859	0.794242918491364	0.953570008277893	1	76.2716064453125	12356
True	False	False	False	False	-3189.01147460938	-916.275268554688	157.498153686523	0.744094371795654	0.957683384418488	0.626910030841827	75.9295806884766	10782
True	False	False	False	False	-3189.85278320313	-640.652160644531	160.825576782227	0.65186595916748	0.936464190483093	0.41609662771225	78.875862121582	11437
True	False	False	False	False	-3182.91967773438	-64.8264923095703	307.232330322266	0.716544151306152	0.95135909318924	0.543106019496918	87.2852020263672	24178
True	False	False	False	False	-3181.57055664063	-1333.35864257813	112.023338317871	0.349239379167557	0.914138197898865	0.145995363593102	108.277229309082	10936
True	False	False	False	False	-3177.30078125	-1308.67114257813	13.3097038269043	0.615151524543762	0.920290231704712	0.364647418260574	82.1666641235352	986
True	False	False	False	False	-3178.29370117188	-555.828308105469	173.026138305664	0.717120826244354	0.962777554988861	0.544586777687073	75.5320510864258	11783
True	False	False	False	False	-3180.80786132813	-329.3251953125	311.668884277344	0.586428880691528	0.913270592689514	0.330384761095047	86.9857635498047	24443
True	False	False	False	False	-3180.69482421875	-274.531433105469	73.203369140625	0.562905848026276	0.926073908805847	0.305273294448853	61.4545440673828	4056
True	False	False	False	False	-3177.62133789063	-951.108642578125	54.3479537963867	0.805008351802826	0.953930974006653	1	131.224487304688	6430
True	False	False	False	False	-3175.15502929688	-891.797241210938	185.226699829102	0.54697585105896	0.957309544086456	0.289515018463135	73.9281463623047	12346
True	False	False	False	False	-3175.97827148438	-468.248413085938	231.810668945313	0.714525997638702	0.954735100269318	0.537993967533112	75.3349304199219	15745
True	False	False	False	False	-3175.02465820313	-702.753540039063	238.465515136719	0.743430376052856	0.944375932216644	0.62448388338089	94.4093017578125	20298
True	False	False	False	False	-3171.00463867188	-195.020553588867	104.259346008301	0.811947047710419	0.952967822551727	1	68.6702117919922	6455
True	False	False	False	False	-3165.87622070313	-1380.66455078125	23.2919807434082	0.369401603937149	0.900505721569061	0.157554984092712	109.761901855469	2305
True	False	False	False	False	-3134.02392578125	-1369.447265625	129.769607543945	0.643514454364777	0.951595425605774	0.403477519750595	73.9658126831055	8654
True	False	False	False	False	-3164.4306640625	-761.908203125	208.518692016602	0.61575722694397	0.953833639621735	0.365419745445251	96.4680862426758	18136
True	False	False	False	False	-3164.15161132813	-151.795684814453	237.356369018555	0.639050364494324	0.949113428592682	0.396973520517349	96.8785018920898	20732
True	False	False	False	False	-3163.2646484375	-1266.72216796875	220.719253540039	0.748552799224854	0.964598894119263	0.643933773040771	107.592964172363	21411
True	False	False	False	False	-3124.935546875	-1182.30078125	123.114753723145	0.798364579677582	0.946056306362152	1	76.0450439453125	8441
True	False	False	False	False	-3146.29125976563	-1147.47375488281	43.256534576416	0.656920969486237	0.953352153301239	0.424041956663132	67	2613
True	False	False	False	False	-3159.97192382813	-244.596725463867	126.442184448242	0.439186871051788	0.857276141643524	0.201969906687737	68.3421020507813	7791
True	False	False	False	False	-3159.5439453125	-1053.61804199219	163.043869018555	0.682064414024353	0.944341957569122	0.467648804187775	75.9659881591797	11167
True	False	False	False	False	-3136.62158203125	-1058.03271484375	24.401123046875	0.809059381484985	0.955780923366547	1	58.0454559326172	1277
True	False	False	False	False	-3159.12377929688	-946.659790039063	110.914192199707	0.727671027183533	0.955314457416534	0.573428332805634	75.120002746582	7512
True	False	False	False	False	-3157.93579101563	-212.081008911133	90.9496383666992	0.753896296024323	0.948065996170044	0.666286945343018	63.4512176513672	5203
True	False	False	False	False	-3156.72265625	-34.3433036804199	199.645553588867	0.578559994697571	0.948758721351624	0.321719139814377	75.1388854980469	13525
True	False	False	False	False	-3156.517578125	14.1132469177246	210.736968994141	0.583986639976501	0.950878262519836	0.327665001153946	82.4421081542969	15664
True	False	False	False	False	-3151.70947265625	-552.377807617188	144.188446044922	0.665203630924225	0.955111503601074	0.437609136104584	72.1461563110352	9379
True	False	False	False	False	-3150.93823242188	-1024.439453125	174.135284423828	0.742241442203522	0.963981747627258	0.620205044746399	84.6878967285156	13296
True	False	False	False	False	-3133.86328125	-965.082275390625	180.790130615234	0.674363613128662	0.951349973678589	0.453491747379303	74.7300643920898	12181
True	False	False	False	False	-3146.29321289063	-882.138427734375	148.625015258789	0.802791655063629	0.958077073097229	1	74.723876953125	10013
True	False	False	False	False	-3146.15380859375	-652.13037109375	155.279876708984	0.736634731292725	0.946900069713593	0.601058423519135	71.292854309082	9981
True	False	False	False	False	-3146.861328125	-590.151428222656	184.117568969727	0.603966951370239	0.959113657474518	0.350776195526123	74.3493957519531	12342
True	False	False	False	False	-3145.36987304688	-390.281311035156	270.630645751953	0.37297660112381	0.814485490322113	0.159658446907997	80.8114776611328	19718
True	False	False	False	False	-3146.52294921875	-296.757049560547	146.40673828125	0.744143784046173	0.956108272075653	0.627091646194458	67.4924240112305	8909
True	False	False	False	False	-3141.35864257813	-191.619812011719	72.0942230224609	0.700715720653534	0.942998588085175	0.505614638328552	58.230770111084	3785
True	False	False	False	False	-3146.2333984375	-98.3150634765625	202.97297668457	0.669051349163055	0.956863343715668	0.444161951541901	74.6448059082031	13660
True	False	False	False	False	-3140.44750976563	-827.370788574219	320.542022705078	0.683926582336426	0.949804663658142	0.471193224191666	80.0345993041992	23130
True	False	False	False	False	-3138.8955078125	-441.290313720703	72.0942230224609	0.790630877017975	0.955623149871826	1	60.8461532592773	3955
True	False	False	False	False	-3137.57080078125	-919.29052734375	168.589569091797	0.621096134185791	0.930502831935883	0.372326284646988	70.9078979492188	10778
True	False	False	False	False	-3133.50903320313	-490.917755126953	78.7490768432617	0.632559657096863	0.926850259304047	0.387795060873032	59.0422554016113	4192
True	False	False	False	False	-3132.80053710938	-1160.72314453125	163.043869018555	0.72070187330246	0.953570008277893	0.553991317749023	88.9455795288086	13075
True	False	False	False	False	-3120.6181640625	-1032.69519042969	139.751892089844	0.265294998884201	0.77034193277359	0.102677777409554	70.6190490722656	8898
True	False	False	False	False	-3125.111328125	-315.205047607422	138.64274597168	0.549704730510712	0.945123434066772	0.292149513959885	65.5279998779297	8191
True	False	False	False	False	-3131.47119140625	-57.2109832763672	163.043869018555	0.74487966299057	0.958387315273285	0.629814207553864	72.9115676879883	10718
True	False	False	False	False	-3127.3603515625	-270.661956787109	188.554138183594	0.628862977027893	0.921183228492737	0.382707178592682	70.0411758422852	11907
True	False	False	False	False	-3124.11279296875	-138.610961914063	119.787330627441	0.735007107257843	0.958860516548157	0.595789611339569	62.6111106872559	6762
True	False	False	False	False	-3123.31884765625	-760.850463867188	207.409545898438	0.579152941703796	0.914045691490173	0.322362393140793	74.1176452636719	13860
True	False	False	False	False	-3120.18286132813	-613.616333007813	138.64274597168	0.827974438667297	0.952355682849884	1	69.4400024414063	8680
True	False	False	False	False	-3118.51440429688	-26.1859302520752	136.424453735352	0.718396246433258	0.959966003894806	0.547894239425659	71.8943099975586	8843
True	False	False	False	False	-3117.52563476563	-348.044158935547	103.150199890137	0.565605163574219	0.958573222160339	0.308037877082825	59.5483856201172	5538
True	False	False	False	False	-3117.32470703125	-1488.29577636719	89.8404998779297	0.456633687019348	0.942656874656677	0.214336529374123	105.58024597168	8552
True	False	False	False	False	-3099.37744140625	-1402.29443359375	167.480438232422	0.723474025726318	0.953509747982025	0.561533451080322	73.0463562011719	11030
True	False	False	False	False	-3110.61328125	-1216.41564941406	276.176330566406	0.800341367721558	0.94816792011261	1	82.3935775756836	20516
True	False	False	False	False	-3113.4404296875	-455.744384765625	94.2770690917969	0.536321580410004	0.879859030246735	0.279470503330231	61.5529403686523	5232
True	False	False	False	False	-3115.51635742188	-421.864929199219	94.2770690917969	0.654927790164948	0.937304735183716	0.420880168676376	61.8705863952637	5259
True	False	False	False	False	-3113.99853515625	-187.822463989258	124.223899841309	0.56752735376358	0.892394661903381	0.310024172067642	62.0982131958008	6955
True	False	False	False	False	-3113.32934570313	-987.409240722656	146.40673828125	0.593422770500183	0.86784702539444	0.338330417871475	71.3787841796875	9422
True	False	False	False	False	-3111.74145507813	-909.064147949219	161.934722900391	0.555768966674805	0.91848224401474	0.298098415136337	69.5547943115234	10155
True	False	False	False	False	-3109.30346679688	-511.089324951172	122.005615234375	0.668995320796967	0.951874852180481	0.444065421819687	67.3545455932617	7409
True	False	False	False	False	-3112.20263671875	28.7817726135254	332.742584228516	0.770665466785431	0.958212614059448	0.759075462818146	120.983329772949	36295
True	False	False	False	False	-3108.70874023438	-238.38525390625	131.987884521484	0.597164392471313	0.885512828826904	0.342680543661118	64.1176452636719	7630
True	False	False	False	False	-3107.99633789063	-546.630981445313	143.079315185547	0.593003749847412	0.946956217288971	0.337847650051117	69.7286834716797	8995
True	False	False	False	False	-3107.91796875	-1270.82739257813	187.44499206543	0.720690071582794	0.957378268241882	0.553959727287292	71.8461532592773	12142
True	False	False	False	False	-3101.45239257813	-1154.14916992188	178.571853637695	0.730485558509827	0.95434182882309	0.581755340099335	74.8633575439453	12053
True	False	False	False	False	-3105.93359375	-834.592956542969	180.790130615234	0.602968633174896	0.952467203140259	0.349572569131851	70.6748428344727	11520
True	False	False	False	False	-3106.21337890625	-706.851928710938	201.863830566406	0.543491423130035	0.939259171485901	0.286188364028931	79.6648330688477	14499
True	False	False	False	False	-3103.23388671875	-582.052612304688	131.987884521484	0.731520116329193	0.954983711242676	0.584892332553864	71.050422668457	8455
True	False	False	False	False	-3105.24682617188	-46.2198257446289	105.36848449707	0.62926059961319	0.914344370365143	0.383249700069427	61.5999984741211	5852
True	False	False	False	False	-3103.11669921875	-167.00553894043	76.5307922363281	0.614741027355194	0.93503600358963	0.364125341176987	59.7391319274902	4122
True	False	False	False	False	-3100.48681640625	-126.764358520508	227.374099731445	0.607620418071747	0.954546570777893	0.355228006839752	78.253662109375	16042
True	False	False	False	False	-3098.07397460938	-1024.19970703125	134.206176757813	0.724908888339996	0.962207734584808	0.56553328037262	80.4628067016602	9736
True	False	False	False	False	-3096.73901367188	-643.201416015625	156.389007568359	0.749318718910217	0.955550789833069	0.646997332572937	69.4822692871094	9797
True	False	False	False	False	-3094.296875	-1566.67944335938	59.8936653137207	0.441305130720139	0.943271398544312	0.20344115793705	107.907409667969	5827
True	False	False	False	False	-3081.59741210938	-1542.28588867188	195.208984375	0.66434508562088	0.953077554702759	0.436169356107712	106.494316101074	18743
True	False	False	False	False	-3093.1396484375	-1334.44738769531	201.863830566406	0.673253357410431	0.933406293392181	0.451513648033142	76.3296737670898	13892
True	False	False	False	False	-3089.50903320313	-1498.36657714844	204.082122802734	0.667173445224762	0.93774688243866	0.440943121910095	100.858695983887	18558
True	False	False	False	False	-3066.41455078125	-1492.16149902344	43.256534576416	0.779702305793762	0.95525187253952	0.843046307563782	64.3589706420898	2510
True	False	False	False	False	-3078.27270507813	-889.389892578125	163.043869018555	0.652361631393433	0.941443145275116	0.416865080595016	69.3945541381836	10201
True	False	False	False	False	-3084.0546875	-691.414611816406	138.64274597168	0.471835970878601	0.898169279098511	0.22559966146946	69.1360015869141	8642
True	False	False	False	False	-3087.630859375	-379.198547363281	185.226699829102	0.792605221271515	0.957994103431702	1	77.6287460327148	12964
True	False	False	False	False	-3089.19580078125	-300.564422607422	136.424453735352	0.617237150669098	0.949984192848206	0.367316275835037	67.0406494140625	8246
True	False	False	False	False	-3087.8525390625	-325.880706787109	136.424453735352	0.583775103092194	0.940692484378815	0.327430725097656	65.8211364746094	8096
True	False	False	False	False	-3084.3212890625	-557.717895507813	106.477630615234	0.710245251655579	0.951248407363892	0.527493894100189	64.3229141235352	6175
True	False	False	False	False	-3081.34228515625	-454.209381103516	230.701522827148	0.610065340995789	0.954784870147705	0.358249485492706	79.7307662963867	16584
True	False	False	False	False	-3080.96215820313	-222.765563964844	205.191253662109	0.603969752788544	0.95170122385025	0.350779563188553	94.097297668457	17408
True	False	False	False	False	-3080.87109375	-768.822082519531	228.483245849609	0.549644351005554	0.948320925235748	0.29209092259407	78.5145645141602	16174
True	False	False	False	False	-3078.27465820313	-356.684875488281	11.0914192199707	0.763594925403595	0.936281979084015	0.714360892772675	57.4000015258789	574
True	False	False	False	False	-3075.59375	-1282.31066894531	161.934722900391	0.706193745136261	0.953882575035095	0.517954051494598	86.1164398193359	12573
True	False	False	False	False	-3064.46459960938	-1135.61999511719	155.279876708984	0.695782601833344	0.94291627407074	0.495003014802933	73.4785690307617	10287
True	False	False	False	False	-3066.75390625	-950.896240234375	159.716445922852	0.69651985168457	0.943627119064331	0.496560543775558	72.9583358764648	10506
True	False	False	False	False	-3074.32104492188	-353.796112060547	13.3097038269043	0.685805439949036	0.930356502532959	0.474820286035538	56	672
True	False	False	False	False	-3072.8291015625	-199.174942016602	131.987884521484	0.739435315132141	0.916151106357574	0.61041921377182	146.579833984375	17443
True	False	False	False	False	-3069.48901367188	-52.0849227905273	160.825576782227	0.817430675029755	0.963339745998383	1	70.2206878662109	10182
True	False	False	False	False	-3070.10473632813	-12.475848197937	164.153015136719	0.715867638587952	0.952051281929016	0.541380345821381	74.8378372192383	11076
True	False	False	False	False	-3066.99633789063	-521.964660644531	144.188446044922	0.829249382019043	0.961003601551056	1	70.0923080444336	9112
True	False	False	False	False	-3066.73559570313	-42.7704467773438	12.2005615234375	0.628655016422272	0.889008522033691	0.382423788309097	54.4545440673828	599
True	False	False	False	False	-3066.11499023438	25.7418746948242	212.955261230469	0.710245251655579	0.948701798915863	0.527493894100189	84.640625	16251
True	False	False	False	False	-3065.23095703125	-1096.93640136719	114.241622924805	0.463049620389938	0.927159488201141	0.219032227993011	64.3883514404297	6632
True	False	False	False	False	-3063.91357421875	-1637.60583496094	47.6931037902832	0.23993793129921	0.911332190036774	0.0908887088298798	106.162788391113	4565
True	False	False	False	False	-3056.4208984375	-1430.71765136719	127.551322937012	0.617291390895844	0.937442779541016	0.367386013269424	67.260871887207	7735
True	False	False	False	False	-3063.03491210938	-1183.29760742188	184.117568969727	0.664196252822876	0.92645525932312	0.435920625925064	81	13446
True	False	False	False	False	-3062.23779296875	-823.387145996094	129.769607543945	0.719225645065308	0.938633501529694	0.550069808959961	71.6752166748047	8386
True	False	False	False	False	-3060.529296875	-1065.48315429688	83.1856460571289	0.480587124824524	0.92898017168045	0.232305094599724	61.3866653442383	4604
True	False	False	False	False	-3058.81982421875	-1013.87512207031	154.17073059082	0.775613307952881	0.959540724754333	0.799180150032043	68.7194213867188	9552
True	False	False	False	False	-3057.5810546875	-778.205444335938	130.878753662109	0.612249732017517	0.950423657894135	0.360978364944458	66.898307800293	7894
True	False	False	False	False	-3054.9384765625	-658.459350585938	126.442184448242	0.71930193901062	0.941332638263702	0.550270855426788	67.5789489746094	7704
True	False	False	False	False	-3056.6748046875	-564.242736816406	163.043869018555	0.534838199615479	0.961704134941101	0.278101414442062	69.3129272460938	10189
True	False	False	False	False	-3054.84204101563	-114.830490112305	229.592376708984	0.613548398017883	0.955068707466125	0.362614125013351	79.7584533691406	16510
True	False	False	False	False	-3052.96508789063	-728.556945800781	187.44499206543	0.617867052555084	0.953190982341766	0.36812761425972	71.7041397094727	12118
True	False	False	False	False	-3051.02099609375	-600.252136230469	163.043869018555	0.660857200622559	0.958623647689819	0.430401235818863	69.3129272460938	10189
True	False	False	False	False	-3049.44848632813	-929.63623046875	156.389007568359	0.70075249671936	0.949186623096466	0.505695521831512	74.5248260498047	10508
True	False	False	False	False	-3046.52368164063	-448.352813720703	228.483245849609	0.580657660961151	0.954338848590851	0.32400181889534	74.3009719848633	15306
True	False	False	False	False	-3046.62084960938	-411.635467529297	183.008422851563	0.449188202619553	0.940209686756134	0.208988800644875	66.4848480224609	10970
True	False	False	False	False	-3046.57568359375	-343.772247314453	219.610107421875	0.524582922458649	0.944900870323181	0.268822938203812	72.2727279663086	14310
True	False	False	False	False	-3043.04272460938	-1344.36242675781	166.371292114258	0.76008129119873	0.95227313041687	0.695577025413513	79.2600021362305	11889
True	False	False	False	False	-3039.26586914063	-1666.06823730469	96.4953460693359	0.698709607124329	0.938320636749268	0.501244783401489	111.965515136719	9741
True	False	False	False	False	-3038.61328125	-1215.05920410156	178.571853637695	0.699016630649567	0.955336093902588	0.501908600330353	83.4347839355469	13433
True	False	False	False	False	-3028.79248046875	-1019.95861816406	156.389007568359	0.628104984760284	0.96909087896347	0.381675899028778	76.9503555297852	10850
True	False	False	False	False	-3032.72827148438	-705.945556640625	180.790130615234	0.660253465175629	0.963458061218262	0.429415732622147	72.9693222045898	11894
True	False	False	False	False	-3036.57690429688	-31.1004524230957	141.970169067383	0.786845147609711	0.958928644657135	1	74.4296875	9527
True	False	False	False	False	-3032.92138671875	-645.825012207031	99.8227767944336	0.693452954292297	0.948040068149567	0.490143746137619	62.5555572509766	5630
True	False	False	False	False	-3029.01196289063	33.154426574707	289.486053466797	0.793671727180481	0.951186239719391	1	94.9616851806641	24785
True	False	False	False	False	-3027.41137695313	-827.534301757813	157.498153686523	0.744094371795654	0.962079882621765	0.626910030841827	73.8169021606445	10482
True	False	False	False	False	-3020.103515625	-761.6435546875	134.206176757813	0.792623698711395	0.962518155574799	1	81.5206604003906	9864
True	False	False	False	False	-3025.03393554688	-471.143127441406	196.318130493164	0.562723994255066	0.925956606864929	0.305088013410568	69.3502807617188	12275
True	False	False	False	False	-3025.39916992188	-57.8526840209961	134.206176757813	0.73265141248703	0.958664655685425	0.588371932506561	70.6033020019531	8543
True	False	False	False	False	-3020.5205078125	-553.585388183594	161.934722900391	0.750114381313324	0.951413810253143	0.650226891040802	66.4041061401367	9695
True	False	False	False	False	-3019.23364257813	-1083.28259277344	58.7845230102539	0.635044157505035	0.92648047208786	0.391270726919174	116.415092468262	6170
True	False	False	False	False	-3019.10913085938	-1685.39880371094	124.223899841309	0.531567573547363	0.947384893894196	0.275107234716415	92.6964263916016	10382
True	False	False	False	False	-3014.76245117188	-1370.61828613281	154.17073059082	0.51418799161911	0.90021550655365	0.259734958410263	71.7985610961914	9980
True	False	False	False	False	-3016.44165039063	-1225.869140625	147.515884399414	0.645857989788055	0.964735507965088	0.406957656145096	69.7819519042969	9281
True	False	False	False	False	-3015.8857421875	-883.622619628906	175.244430541992	0.601448595523834	0.913182854652405	0.347750335931778	67.3670883178711	10644
True	False	False	False	False	-3015.71655273438	-674.587036132813	129.769607543945	0.851375102996826	0.964158892631531	1	73.470085144043	8596
True	False	False	False	False	-3013.576171875	-1170.35327148438	141.970169067383	0.847845852375031	0.963757157325745	1	68.1015625	8717
True	False	False	False	False	-3013.24584960938	-1007.17926025391	166.371292114258	0.665675103664398	0.954150259494781	0.438403218984604	76.8199996948242	11523
True	False	False	False	False	-3008.56494140625	19.2034244537354	69.8759460449219	0.739117622375488	0.913914442062378	0.609337687492371	153.126983642578	9647
True	False	False	False	False	-3008.12524414063	-947.256896972656	51.0205307006836	0.788781881332397	0.952934086322784	1	61.1739120483398	2814
True	False	False	False	False	-3007.58862304688	-1291.93249511719	82.0765075683594	0.650850415229797	0.925619304180145	0.414529263973236	68.8513488769531	5095
True	False	False	False	False	-3007.21508789063	-1134.44885253906	138.64274597168	0.673765122890472	0.958387911319733	0.452423572540283	69.5039978027344	8688
True	False	False	False	False	-3007.10375976563	-1734.21484375	12.2005615234375	0.628655016422272	0.924342334270477	0.382423788309097	81.8181838989258	900
True	False	False	False	False	-3001.33935546875	-1485.86047363281	192.990692138672	0.765188992023468	0.953178703784943	0.723530054092407	155.07470703125	26983
True	False	False	False	False	-2998.7421875	-960.299377441406	104.259346008301	0.684010803699493	0.940560340881348	0.47135466337204	65.9574432373047	6200
True	False	False	False	False	-3002.9296875	-20.5617542266846	160.825576782227	0.597711980342865	0.930144071578979	0.343323171138763	90.7517242431641	13159
True	False	False	False	False	-3002.1162109375	-841.183898925781	175.244430541992	0.657062351703644	0.968988358974457	0.424267679452896	69.2974700927734	10949
True	False	False	False	False	-3000.0986328125	-775.0859375	143.079315185547	0.709515929222107	0.941267490386963	0.52574896812439	77.3720932006836	9981
True	False	False	False	False	-3001.7568359375	-642.691101074219	78.7490768432617	0.803937435150146	0.957183837890625	1	66.2676086425781	4705
True	False	False	False	False	-3001.533203125	-364.958221435547	176.353576660156	0.48350116610527	0.946687757968903	0.234575778245926	63.1257858276367	10037
True	False	False	False	False	-2995.40966796875	13.8573055267334	87.6222152709961	0.82315069437027	0.963311195373535	1	101.329116821289	8005
True	False	False	False	False	-2994.046875	-1313.28161621094	127.551322937012	0.626141130924225	0.933196663856506	0.379022628068924	70.8782577514648	8151
True	False	False	False	False	-2992.3037109375	-632.004272460938	120.896469116211	0.620847344398499	0.951297760009766	0.372000455856323	73.5779800415039	8020
True	False	False	False	False	-2992.29272460938	-1764.58020019531	85.4039306640625	0.802311480045319	0.958927392959595	1	116.870132446289	8999
True	False	False	False	False	-2987.55810546875	-1657.05151367188	112.023338317871	0.706498801708221	0.951108157634735	0.518659710884094	69.0693054199219	6976
True	False	False	False	False	-2988.28173828125	-1604.89965820313	252.884368896484	0.810504853725433	0.956403732299805	1	95.4035110473633	21752
True	False	False	False	False	-2988.88525390625	-1477.74621582031	84.2947845458984	0.511435091495514	0.932298541069031	0.257378965616226	98.7105255126953	7502
True	False	False	False	False	-2989.837890625	-728.100830078125	68.7667999267578	0.596449851989746	0.936706244945526	0.341844260692596	57.7741928100586	3582
True	False	False	False	False	-2985.24926757813	-64.6484527587891	248.447799682617	0.796285450458527	0.955964386463165	1	70.9419631958008	15891
True	False	False	False	False	-2980.1142578125	-607.476257324219	171.917007446289	0.58304363489151	0.948343098163605	0.3266222178936	73.5806427001953	11405
True	False	False	False	False	-2979.068359375	-1052.18334960938	87.6222152709961	0.480460286140442	0.961922466754913	0.232206717133522	58.4177207946777	4615
True	False	False	False	False	-2978.36596679688	-1534.59973144531	108.695907592773	0.777484655380249	0.947931587696075	0.817557096481323	68.9795913696289	6760
True	False	False	False	False	-2978.12426757813	-1637.36413574219	117.569046020508	0.503090739250183	0.914917945861816	0.25036159157753	70.0377349853516	7424
True	False	False	False	False	-2977.8564453125	-1813.9423828125	44.3656768798828	0.295935541391373	0.945390522480011	0.117672979831696	100.824996948242	4033
True	False	False	False	False	-2966.08154296875	-1774.69885253906	78.7490768432617	0.729563295841217	0.953055739402771	0.57899397611618	70.112678527832	4978
True	False	False	False	False	-2976.73681640625	-894.609252929688	167.480438232422	0.757746458053589	0.958067119121552	0.684017658233643	71.4900665283203	10795
True	False	False	False	False	-2976.01000976563	-1710.43395996094	253.993499755859	0.791839778423309	0.944809198379517	1	108.934494018555	24946
True	False	False	False	False	-2975.30786132813	-1562.93371582031	118.678184509277	0.634296417236328	0.941701114177704	0.390219837427139	67.2897186279297	7200
True	False	False	False	False	-2966.1572265625	-1229.65209960938	161.934722900391	0.783691704273224	0.963463962078094	0.910926580429077	75.9383544921875	11087
True	False	False	False	False	-2975.98095703125	-425.105285644531	164.153015136719	0.530437827110291	0.947888076305389	0.274080723524094	63.277027130127	9365
True	False	False	False	False	-2974.66845703125	-1010.65850830078	77.6399383544922	0.652101457118988	0.907420694828033	0.416461527347565	62.3142852783203	4362
True	False	False	False	False	-2967.49096679688	-824.404602050781	131.987884521484	0.552147388458252	0.903695642948151	0.29452982544899	66.4117660522461	7903
True	False	False	False	False	-2972.73315429688	-787.873168945313	100.931915283203	0.786033868789673	0.96260392665863	1	63.2197799682617	5753
True	False	False	False	False	-2969.35913085938	-700.058898925781	84.2947845458984	0.64819461107254	0.957231283187866	0.41047415137291	57.6578941345215	4382
True	False	False	False	False	-2963.6171875	-658.643310546875	117.569046020508	0.793545544147491	0.954675555229187	1	78.3207550048828	8302
True	False	False	False	False	-2963.55004882813	-1511.1220703125	359.361999511719	0.470625132322311	0.846448183059692	0.224684953689575	139.515426635742	45203
True	False	False	False	False	-2963.5400390625	-1453.50085449219	168.589569091797	0.654028356075287	0.912187814712524	0.419465810060501	109.592102050781	16658
True	False	False	False	False	-2961.34375	-1189.08544921875	225.155807495117	0.744722843170166	0.943712055683136	0.629231154918671	79.5221710205078	16143
True	False	False	False	False	-2961.14477539063	-22.802770614624	151.952453613281	0.791858732700348	0.952852010726929	1	89.8029174804688	12303
True	False	False	False	False	-2963.21337890625	4.76253032684326	149.734161376953	0.640728771686554	0.94906085729599	0.399400055408478	81.9629592895508	11065
True	False	False	False	False	-2959.4833984375	-773.275756835938	88.7313537597656	0.735508561134338	0.951477408409119	0.597400009632111	61.2125015258789	4897
True	False	False	False	False	-2959.46948242188	-516.410949707031	124.223899841309	0.717676758766174	0.9442218542099	0.546022891998291	61.2946434020996	6865
True	False	False	False	False	-2959.26440429688	-1393.84045410156	107.586769104004	0.581125319004059	0.920550107955933	0.324513405561447	71.567008972168	6942
True	False	False	False	False	-2953.7490234375	-1347.22888183594	149.734161376953	0.575699150562286	0.912494361400604	0.318637073040009	67.65185546875	9133
True	False	False	False	False	-2955.7978515625	-1119.03527832031	201.863830566406	0.686993181705475	0.93498820066452	0.477140158414841	75.1373596191406	13675
True	False	False	False	False	-2952.87036132813	-847.070556640625	57.6753807067871	0.549472093582153	0.95756721496582	0.29192391037941	56.1923065185547	2922
True	False	False	False	False	-2948.79833984375	-1867.11413574219	70.9850845336914	0.336747318506241	0.925824463367462	0.139079168438911	97.328125	6229
True	False	False	False	False	-2937.65600585938	-1747.55065917969	110.914192199707	0.57799905538559	0.926642298698425	0.321112036705017	67.9899978637695	6799
True	False	False	False	False	-2938.57421875	-1591.79467773438	92.0587844848633	0.798473179340363	0.954577445983887	1	66.2650604248047	5500
True	False	False	False	False	-2944.97314453125	-1146.09680175781	89.8404998779297	0.485269606113434	0.930586695671082	0.235963210463524	62.5185203552246	5064
True	False	False	False	False	-2948.3662109375	-580.494689941406	136.424453735352	0.736890852451324	0.941365599632263	0.601898670196533	133.544708251953	16426
True	False	False	False	False	-2947.73608398438	-923.097778320313	192.990692138672	0.613525331020355	0.937116920948029	0.362585008144379	68.1839065551758	11864
True	False	False	False	False	-2939.5576171875	-1559.23303222656	120.896469116211	0.67729789018631	0.942295670509338	0.458794146776199	67.8899078369141	7400
True	False	False	False	False	-2930.70703125	-1507.80700683594	118.678184509277	0.728201508522034	0.957392990589142	0.574975252151489	69.0467300415039	7388
True	False	False	False	False	-2936.44750976563	-1289.72338867188	170.807861328125	0.498854398727417	0.887821853160858	0.246868088841438	70.8441543579102	10910
True	False	False	False	False	-2935.70239257813	-335.989959716797	225.155807495117	0.707621395587921	0.956829071044922	0.521273612976074	81.3497543334961	16514
True	False	False	False	False	-2934.59765625	-1243.98718261719	133.097030639648	0.577209532260895	0.952988743782043	0.320259779691696	67.6916656494141	8123
True	False	False	False	False	-2931.74462890625	-1485.26611328125	122.005615234375	0.652080416679382	0.946377336978912	0.416428864002228	68.8818206787109	7577
True	False	False	False	False	-2926.0771484375	-795.418395996094	190.772415161133	0.488363921642303	0.826070427894592	0.238408342003822	66.8488388061523	11498
True	False	False	False	False	-2926.03051757813	-1620.412109375	113.132476806641	0.763600468635559	0.940449655056	0.714391827583313	66.6568603515625	6799
True	False	False	False	False	-2920.72216796875	-1543.60815429688	154.17073059082	0.697528183460236	0.942058682441711	0.498706638813019	71.5395660400391	9944
True	False	False	False	False	-2914.84106445313	-1348.72473144531	114.241622924805	0.664263546466827	0.951034307479858	0.43603304028511	61.6601943969727	6351
True	False	False	False	False	-2914.984375	-1204.29150390625	116.459907531738	0.81883841753006	0.961325287818909	1	64.6190490722656	6785
True	False	False	False	False	-2914.41870117188	-1157.21960449219	115.350761413574	0.769432365894318	0.951248407363892	0.750428736209869	64.3557662963867	6693
True	False	False	False	False	-2911.45678710938	-1837.81237792969	225.155807495117	0.509346127510071	0.887742340564728	0.255604863166809	85.7733993530273	17412
True	False	False	False	False	-2904.24975585938	-1806.95178222656	155.279876708984	0.655685126781464	0.954115867614746	0.422076970338821	85.9142837524414	12028
True	False	False	False	False	-2908.83764648438	-1790.44653320313	105.36848449707	0.762958765029907	0.928189039230347	0.710821866989136	161.284210205078	15322
True	False	False	False	False	-2907.05029296875	-1773.60009765625	167.480438232422	0.723474025726318	0.959026396274567	0.561533451080322	88.9139099121094	13426
True	False	False	False	False	-2902.57763671875	-1483.86413574219	228.483245849609	0.746944189071655	0.955526232719421	0.637637436389923	84.019416809082	17308
True	False	False	False	False	-2900.2802734375	-1699.41821289063	173.026138305664	0.61661022901535	0.960547685623169	0.366511225700378	82.4935913085938	12869
True	False	False	False	False	-2883.24829101563	-1662.23693847656	155.279876708984	0.693009555339813	0.954597949981689	0.489229440689087	73.25	10255
True	False	False	False	False	-2898.69409179688	-1582.89196777344	154.17073059082	0.721209406852722	0.951704978942871	0.555354535579681	70.0431671142578	9736
True	False	False	False	False	-2898.3466796875	-1417.11840820313	204.082122802734	0.614218592643738	0.962242364883423	0.363462299108505	82.2445678710938	15133
True	False	False	False	False	-2898.109375	-1008.03747558594	156.389007568359	0.501233279705048	0.948540031909943	0.248824194073677	63.5248222351074	8957
True	False	False	False	False	-2898.04321289063	-894.509765625	186.335845947266	0.534110903739929	0.925086915493011	0.277432650327682	67.1726226806641	11285
True	False	False	False	False	-2894.49462890625	-935.621154785156	150.843307495117	0.766693592071533	0.954772591590881	0.73261821269989	70.0147094726563	9522
True	False	False	False	False	-2892.85400390625	-1620.66430664063	163.043869018555	0.704309105873108	0.951768398284912	0.513639271259308	78.8979568481445	11598
True	False	False	False	False	-2885.94506835938	-1451.28381347656	120.896469116211	0.725337266921997	0.960169970989227	0.5667405128479	68.4954147338867	7466
True	False	False	False	False	-2890.18823242188	-1091.75927734375	135.315322875977	0.326473087072372	0.740545153617859	0.133523836731911	66.4508209228516	8107
True	False	False	False	False	-2886.146484375	-1231.50561523438	211.846115112305	0.623557984828949	0.950792133808136	0.375572770833969	81.8324584960938	15630
True	False	False	False	False	-2867.81372070313	-1800.11450195313	165.262145996094	0.655248045921326	0.956717729568481	0.421385616064072	72.2684555053711	10768
True	False	False	False	False	-2876.4619140625	-1730.85217285156	153.061584472656	0.547412693500519	0.90211009979248	0.289934992790222	67.4927520751953	9314
True	False	False	False	False	-2882.23266601563	-1143.52526855469	194.099838256836	0.679955661296844	0.952394068241119	0.46369343996048	76.274284362793	13348
True	False	False	False	False	-2877.8447265625	-1526.56701660156	196.318130493164	0.702116250991821	0.928820848464966	0.508711516857147	82.1299438476563	14537
True	False	False	False	False	-2873.16259765625	-1761.87585449219	159.716445922852	0.747152209281921	0.964829623699188	0.638441383838654	69.7638854980469	10046
True	False	False	False	False	-2868.53344726563	-1698.51525878906	174.135284423828	0.814603447914124	0.961736083030701	1	78.9936294555664	12402
True	False	False	False	False	-2869.85229492188	-1030.91259765625	147.515884399414	0.652063608169556	0.948285460472107	0.416402816772461	67.5714263916016	8987
True	False	False	False	False	-2860.267578125	-1842.68664550781	226.264953613281	0.792634010314941	0.94742614030838	1	77.9313735961914	15898
True	False	False	False	False	-2851.81616210938	-1719.42736816406	87.6222152709961	0.673781275749207	0.943009436130524	0.452452331781387	75.037971496582	5928
True	False	False	False	False	-2858.17553710938	-1449.16870117188	156.389007568359	0.6517054438591	0.962596237659454	0.415848284959793	65.503547668457	9236
True	False	False	False	False	-2859.439453125	-1262.17248535156	133.097030639648	0.6288121342659	0.948890268802643	0.382637858390808	66.8499984741211	8022
True	False	False	False	False	-2852.2236328125	-1219.96423339844	114.241622924805	0.566512703895569	0.951508343219757	0.308973848819733	62.1844673156738	6405
True	False	False	False	False	-2851.2890625	-1531.68249511719	229.592376708984	0.750570118427277	0.960648357868195	0.652099132537842	84.3140106201172	17453
True	False	False	False	False	-2844.69750976563	-1891.33972167969	245.120376586914	0.616584718227386	0.949602365493774	0.366478443145752	91.9095001220703	20312
True	False	False	False	False	-2830.80078125	-1744.18664550781	136.424453735352	0.72914445400238	0.957730650901794	0.577750682830811	75.8048782348633	9324
True	False	False	False	False	-2844.89892578125	-1648.44299316406	151.952453613281	0.627364933490753	0.957535147666931	0.380672931671143	72.3795623779297	9916
True	False	False	False	False	-2845.69287109375	-1287.6328125	170.807861328125	0.512394189834595	0.945436298847198	0.258197426795959	65.2597427368164	10050
True	False	False	False	False	-2838.10791015625	-1712.26379394531	108.695907592773	0.742422997951508	0.928706407546997	0.620853245258331	159.377548217773	15619
True	False	False	False	False	-2835.3876953125	-1671.24865722656	167.480438232422	0.685113787651062	0.944882392883301	0.473479032516479	76.4503326416016	11544
True	False	False	False	False	-2830.00439453125	-1808.23461914063	255.102645874023	0.653044819831848	0.935639798641205	0.417927980422974	90.8739166259766	20901
True	False	False	False	False	-2820.79565429688	-1467.09033203125	115.350761413574	0.639311671257019	0.953589022159576	0.397349894046783	62.1730766296387	6466
True	False	False	False	False	-2813.64086914063	-1614.02563476563	232.919815063477	0.60689902305603	0.920693278312683	0.354343086481094	73.8333358764648	15505
True	False	False	False	False	-2796.61376953125	-1685.36328125	219.610107421875	0.492017716169357	0.862702071666718	0.241324588656425	123.691917419434	24491
True	False	False	False	False	-2804.4287109375	-1674.267578125	14.4188451766968	0.742955923080444	0.934609174728394	0.622766435146332	85	1105
True	False	False	False	False	-2795.56396484375	-1578.87548828125	189.663269042969	0.600922226905823	0.960691154003143	0.347122192382813	74.3801193237305	12719
True	False	False	False	False	-2803.60546875	-1450.51770019531	77.6399383544922	0.821241796016693	0.968445777893066	1	134.485717773438	9414
True	False	False	False	False	-2791.88159179688	-1538.52014160156	199.645553588867	0.563528537750244	0.956591188907623	0.305908501148224	70.3166656494141	12657
True	False	False	False	False	-2791.0546875	-1495.70129394531	118.678184509277	0.574349403381348	0.93740713596344	0.317195147275925	63.0934562683105	6751
True	False	False	False	False	-2790.58911132813	-1882.68664550781	188.554138183594	0.738092064857483	0.95574426651001	0.605881333351135	119.976470947266	20396
True	False	False	False	False	-2790.1787109375	-1834.43835449219	168.589569091797	0.583526968955994	0.940788090229034	0.327156156301498	66.815788269043	10156
True	False	False	False	False	-2786.79931640625	-1789.54956054688	153.061584472656	0.692510008811951	0.9415123462677	0.488203257322311	71.7028961181641	9895
True	False	False	False	False	-2779.02490234375	-1649.54809570313	200.754699707031	0.627956748008728	0.957929909229279	0.381474643945694	71.5248641967773	12946
True	False	False	False	False	-2783.94458007813	-1397.27978515625	188.554138183594	0.731479048728943	0.948658525943756	0.584767043590546	75.3823547363281	12815
True	False	False	False	False	-2778.609375	-1319.07055664063	135.315322875977	0.723216474056244	0.940395414829254	0.560822665691376	62.9918022155762	7685
True	False	False	False	False	-2777.67553710938	-1468.11242675781	155.279876708984	0.560165524482727	0.946064114570618	0.302495568990707	76.0785751342773	10651
True	False	False	False	False	-2769.44287109375	-1803.23986816406	52.1296730041504	0.625520169734955	0.939567387104034	0.378189235925674	72.2127685546875	3394
True	False	False	False	False	-2770.18139648438	-1621.55505371094	72.0942230224609	0.762581646442413	0.949838936328888	0.708754479885101	67.461540222168	4385
True	False	False	False	False	-2770.24975585938	-1521.00280761719	123.114753723145	0.746964454650879	0.962010085582733	0.637715458869934	64.6486511230469	7176
True	False	False	False	False	-2767.57250976563	-318.839385986328	48.80224609375	0.710345864295959	0.930095136165619	0.527735590934753	94.3181838989258	4150
True	False	False	False	False	-2760.01489257813	-1584.94262695313	13.3097038269043	0.743378639221191	0.942608833312988	0.624296009540558	55.8333320617676	670
True	False	False	False	False	-2756.98193359375	-1630.99792480469	126.442184448242	0.620696425437927	0.930883288383484	0.37180295586586	70.2192993164063	8005
True	False	False	False	False	-2756.42895507813	-1809.93798828125	94.2770690917969	0.791837513446808	0.951787889003754	1	156.741180419922	13323
True	False	False	False	False	-2753.32934570313	-1571.11096191406	114.241622924805	0.693129122257233	0.947917997837067	0.489475697278976	68.3980560302734	7045
True	False	False	False	False	-2748.72973632813	-1870.27648925781	161.934722900391	0.73981249332428	0.957121014595032	0.611710011959076	72.3561630249023	10564
True	False	False	False	False	-2752.2021484375	-1829.13732910156	95.3862075805664	0.790671706199646	0.961418867111206	1	68.5813980102539	5898
True	False	False	False	False	-2742.73950195313	-1378.51098632813	112.023338317871	0.490463584661484	0.950227379798889	0.240080296993256	57.3762359619141	5795
True	False	False	False	False	-2727.76977539063	-1777.16943359375	151.952453613281	0.800164878368378	0.953964829444885	1	70.2262802124023	9621
True	False	False	False	False	-2731.41577148438	-1520.02563476563	178.571853637695	0.708019733428955	0.945736587047577	0.522207856178284	72.4347839355469	11662
True	False	False	False	False	-2729.45776367188	-1685.11804199219	280.612915039063	0.649927854537964	0.937933087348938	0.413113445043564	102.177864074707	25851
True	False	False	False	False	-2722.7294921875	-1406.01391601563	131.987884521484	0.80079972743988	0.964073777198792	1	70.4033584594727	8378
True	False	False	False	False	-2718.271484375	-1860.78454589844	194.099838256836	0.63453996181488	0.925047278404236	0.390561670064926	103.97142791748	18195
True	False	False	False	False	-2716.29223632813	-1580.6513671875	206.300399780273	0.731496572494507	0.957953631877899	0.584820449352264	74.9623641967773	13943
True	False	False	False	False	-2701.4345703125	-1764.98901367188	190.772415161133	0.753557503223419	0.963661670684814	0.664797186851501	86.7209320068359	14916
True	False	False	False	False	-2693.732421875	-1740.95104980469	89.8404998779297	0.779232859611511	0.94258189201355	0.837222635746002	155.975311279297	12634
True	False	False	False	False	-2700.88623046875	-1519.08728027344	112.023338317871	0.661611497402191	0.957006096839905	0.431637853384018	57.0891075134277	5766
True	False	False	False	False	-2694.30908203125	-1625.42248535156	287.267761230469	0.686196863651276	0.93515419960022	0.475582450628281	83.3590698242188	21590
True	False	False	False	False	-2672.33569335938	-1851.2822265625	220.719253540039	0.707414329051971	0.948722004890442	0.520789325237274	94.5175857543945	18809
True	False	False	False	False	-2675.3095703125	-1792.83630371094	9.98227787017822	0.687235474586487	0.936281979084015	0.47761595249176	51	459
True	False	False	False	False	-2671.94946289063	-681.62158203125	68.7667999267578	0.765656411647797	0.953308761119843	0.726305961608887	113.580642700195	7042
True	False	False	False	False	-2624.90600585938	-1667.38342285156	115.350761413574	0.639311671257019	0.89916056394577	0.397349894046783	126.375	13143
True	False	False	False	False	-2609.08032226563	-1892.53063964844	204.082122802734	0.686354517936707	0.927186131477356	0.475890010595322	82.9402160644531	15261
True	False	False	False	False	-2606.2978515625	-678.514709472656	184.117568969727	0.46313601732254	0.885241031646729	0.219096034765244	92.9939727783203	15437
True	False	False	False	False	-2596.52514648438	-1819.00158691406	124.223899841309	0.67099004983902	0.946066617965698	0.447527855634689	61.7857131958008	6920
True	False	False	False	False	-2558.80151367188	-1859.1318359375	191.881561279297	0.85636180639267	0.964395821094513	1	83.1734085083008	14389
True	False	False	False	False	-2539.26904296875	-1887.21008300781	90.9496383666992	0.84259420633316	0.972272574901581	1	74.9146347045898	6143
True	False	False	False	False	-2521.07983398438	-1898.654296875	84.2947845458984	0.819298386573792	0.962681770324707	1	68.1973648071289	5183
True	False	False	False	False	-2503.32666015625	-1883.08044433594	166.371292114258	0.680576622486115	0.95314359664917	0.464851796627045	67.6866683959961	10153
True	False	False	False	False	-2494.685546875	-473.790069580078	62.1119499206543	0.745300650596619	0.956483066082001	0.631386935710907	115.714286804199	6480
True	False	False	False	False	-2456.6279296875	-492.227172851563	64.3302307128906	0.784255266189575	0.943983793258667	0.926509618759155	113.396553039551	6577
True	False	False	False	False	-2436.931640625	14.5870447158813	17.7462711334229	0.785398185253143	0.948912382125854	1	39.75	636
True	False	False	False	False	-2428.77880859375	-259.015380859375	82.0765075683594	0.745684206485748	0.936923801898956	0.632829606533051	129.554046630859	9587
True	False	False	False	False	-2223.0693359375	-1152.05798339844	15.5279874801636	0.800106346607208	0.94487601518631	1	36	504
True	False	False	False	False	-2195.4365234375	-739.278076171875	37.7108268737793	0.802700221538544	0.951372683048248	1	41.3529396057129	1406
True	False	False	False	False	-2170.34912109375	-443.847534179688	25.5102653503418	0.688737690448761	0.937802910804749	0.480586379766464	36.3913040161133	837
True	False	False	False	False	-2124.03833007813	-601.381774902344	77.6399383544922	0.804287791252136	0.952967047691345	1	104.214286804199	7295
True	False	False	False	False	-2120.89965820313	-369.087768554688	220.719253540039	0.707414329051971	0.943460881710052	0.520789325237274	163.502517700195	32537
True	False	False	False	False	-2106.3427734375	-899.606994628906	140.861022949219	0.652496755123138	0.936466217041016	0.417074978351593	48.0472450256348	6102
True	False	False	False	False	-2065.39526367188	-1104.45959472656	88.7313537597656	0.725948393344879	0.92123818397522	0.56847357749939	147.274993896484	11782
True	False	False	False	False	-2055.40478515625	40.3768997192383	66.5485153198242	0.811298549175262	0.948977708816528	1	142.283340454102	8537
True	False	False	False	False	-2010.52331542969	-1052.20581054688	76.5307922363281	0.770033359527588	0.928959608078003	0.754589080810547	141.260864257813	9747
True	False	False	False	False	-2010.92333984375	-890.238037109375	205.191253662109	0.740218698978424	0.947848498821259	0.613108575344086	71.2594604492188	13183
True	False	False	False	False	-2000.54211425781	-732.634887695313	96.4953460693359	0.659089803695679	0.936254680156708	0.427526652812958	106.183906555176	9238
True	False	False	False	False	-1967.92431640625	-1089.34790039063	95.3862075805664	0.827333629131317	0.956963539123535	1	146.220932006836	12575
True	False	False	False	False	-1966.06188964844	-930.416687011719	89.8404998779297	0.805119872093201	0.964166045188904	1	148.308639526367	12013
True	False	False	False	False	-1962.81359863281	-566.197387695313	169.698715209961	0.821265935897827	0.954788029193878	1	62.5490188598633	9570
True	False	False	False	False	-1959.29455566406	-708.133117675781	72.0942230224609	0.762581646442413	0.935756623744965	0.708754479885101	125.430770874023	8153
True	False	False	False	False	-1931.08325195313	-792.3037109375	105.36848449707	0.810243308544159	0.967486977577209	1	146.263153076172	13895
True	False	False	False	False	-1941.46984863281	-739.163146972656	53.2388153076172	0.605727910995483	0.900296449661255	0.352912664413452	113.104164123535	5429
True	False	False	False	False	-1938.373046875	-113.537254333496	174.135284423828	0.690429151058197	0.942888617515564	0.483973413705826	65.0254745483398	10209
True	False	False	False	False	-1899.40124511719	-793.616088867188	48.80224609375	0.754487037658691	0.958557844161987	0.668910324573517	94.8181838989258	4172
True	False	False	False	False	-1901.09167480469	-534.5205078125	190.772415161133	0.763307452201843	0.955826163291931	0.712753474712372	55.1860466003418	9492
True	False	False	False	False	-3313.92919921875	57.6565856933594	14.4188451766968	0.509884297847748	0.896023273468018	0.256060808897018	92.461540222168	1202
True	False	False	False	False	-3313.0947265625	65.1013870239258	9.98227787017822	0.557533979415894	0.931919693946838	0.29985499382019	93.7777786254883	844
True	False	False	False	False	-3311.39038085938	74.3816528320313	24.401123046875	0.423286974430084	0.862344026565552	0.191178292036057	92.8181838989258	2042
True	False	False	False	False	-3309.91552734375	88.9344177246094	47.6931037902832	0.371422588825226	0.931933164596558	0.158742040395737	95.3488388061523	4100
True	False	False	False	False	-3299.86328125	152.950408935547	25.5102653503418	0.748013913631439	0.94746345281601	0.641803920269012	101.260871887207	2329
True	False	False	False	False	-3295.93627929688	122.761962890625	229.592376708984	0.449859976768494	0.945640206336975	0.209466949105263	126.536231994629	26193
True	False	False	False	False	-3285.59545898438	179.355804443359	134.206176757813	0.751862764358521	0.95333856344223	0.657500267028809	144.719009399414	17511
True	False	False	False	False	-3290.83251953125	208.595993041992	98.7136306762695	0.275639623403549	0.884504079818726	0.107644729316235	102.146064758301	9091
True	False	False	False	False	-3287.427734375	225.379104614258	15.5279874801636	0.514855980873108	0.882846653461456	0.260309815406799	100.071426391602	1401
True	False	False	False	False	-3274.734375	83.1714859008789	268.412353515625	0.790057718753815	0.964144885540009	1	86.9793395996094	21049
True	False	False	False	False	-3277.87377929688	246.428497314453	109.805053710938	0.478857398033142	0.955632209777832	0.230966329574585	116.989898681641	11582
True	False	False	False	False	-3266.90502929688	223.715484619141	46.5839614868164	0.614211022853851	0.923971652984619	0.363452702760696	109.071426391602	4581
True	False	False	False	False	-3262.099609375	236.890014648438	176.353576660156	0.797891974449158	0.965411841869354	1	94.5220108032227	15029
True	False	False	False	False	-3258.10327148438	176.906829833984	222.937530517578	0.534088850021362	0.899819433689117	0.277412444353104	126.646766662598	25456
True	False	False	False	False	-3257.13256835938	333.573272705078	167.480438232422	0.676266133785248	0.963259816169739	0.456917196512222	124.430465698242	18789
True	False	False	False	False	-3250.34375	357.419189453125	14.4188451766968	0.742955923080444	0.94487601518631	0.622766435146332	87.3076934814453	1135
True	False	False	False	False	-3228.12280273438	142.148849487305	198.536407470703	0.71004980802536	0.965422868728638	0.527025043964386	77.3687133789063	13849
True	False	False	False	False	-3223.94091796875	177.346527099609	189.663269042969	0.698733150959015	0.955533444881439	0.501295566558838	75.0935668945313	12841
True	False	False	False	False	-3225.72314453125	496.716735839844	1127.99731445313	0.0613715350627899	0.921990752220154	0.0203378535807133	106.25074005127	108057
True	False	False	False	False	-3221.83056640625	423.994110107422	26.6194076538086	0.780536234378815	0.950671494007111	0.854119598865509	76.6666641235352	1840
True	False	False	False	False	-3214.96020507813	216.938674926758	228.483245849609	0.633164465427399	0.949872970581055	0.388636946678162	92.9417495727539	19146
True	False	False	False	False	-3214.67529296875	337.724914550781	277.285491943359	0.741000473499298	0.959790110588074	0.615824639797211	95.8239974975586	23956
True	False	False	False	False	-3212.94897460938	276.551116943359	263.975769042969	0.750850260257721	0.949234306812286	0.653257846832275	110.571426391602	26316
True	False	False	False	False	-3211.24560546875	419.501831054688	340.506591796875	0.29391211271286	0.834869503974915	0.116655766963959	79.2019577026367	24315
True	False	False	False	False	-3208.39306640625	125.785705566406	178.571853637695	0.723796010017395	0.947105526924133	0.562425196170807	94.1490707397461	15158
True	False	False	False	False	-3196.97802734375	65.9610061645508	183.008422851563	0.716383457183838	0.956307172775269	0.542695045471191	86.0424270629883	14197
True	False	False	False	False	-3195.302734375	514.980590820313	62.1119499206543	0.706682562828064	0.91280996799469	0.519085705280304	128.321426391602	7186
True	False	False	False	False	-3186.98657226563	598.692321777344	53.2388153076172	0.761617660522461	0.955653548240662	0.703567922115326	115.666664123535	5552
True	False	False	False	False	-3181.90380859375	644.35400390625	455.857330322266	0.184000626206398	0.931634783744812	0.0666347667574883	111.111923217773	45667
True	False	False	False	False	-3180.5927734375	478.929473876953	72.0942230224609	0.667910039424896	0.912615656852722	0.442200928926468	132.492309570313	8612
True	False	False	False	False	-3177.02026367188	406.371307373047	15.5279874801636	0.800106346607208	0.94487601518631	1	56.0714302062988	785
True	False	False	False	False	-3172.9423828125	597.379577636719	169.698715209961	0.801735460758209	0.957683384418488	1	97.5359497070313	14923
True	False	False	False	False	-3168.99658203125	106.649520874023	207.409545898438	0.726581156253815	0.927985906600952	0.570281505584717	104.732620239258	19585
True	False	False	False	False	-3167.87158203125	182.381927490234	322.760314941406	0.7065589427948	0.940996944904327	0.518799006938934	95.3539505004883	27748
True	False	False	False	False	-3167.12084960938	377.361480712891	156.389007568359	0.82352739572525	0.959966003894806	1	84.4255294799805	11904
True	False	False	False	False	-3165.09619140625	314.484649658203	319.432891845703	0.641468942165375	0.902871549129486	0.400477290153503	136.663192749023	39359
True	False	False	False	False	-3162.921875	702.194702148438	31.0559749603271	0.695939123630524	0.94053065776825	0.495332807302475	119.428573608398	3344
True	False	False	False	False	-3158.32397460938	407.223052978516	177.462707519531	0.725948393344879	0.950194835662842	0.56847357749939	82.5749969482422	13212
True	False	False	False	False	-3157.47045898438	687.700561523438	110.914192199707	0.803114473819733	0.959158360958099	1	122.73999786377	12274
True	False	False	False	False	-3156.4208984375	141.828186035156	177.462707519531	0.76659494638443	0.956053674221039	0.732008516788483	74.4000015258789	11904
True	False	False	False	False	-3153.37622070313	435.065216064453	220.719253540039	0.667379260063171	0.954564809799194	0.441293954849243	87.0100479125977	17315
True	False	False	False	False	-3150.12915039063	642.421142578125	158.607299804688	0.826538681983948	0.96152675151825	1	81.0629348754883	11592
True	False	False	False	False	-3147.94506835938	715.344970703125	103.150199890137	0.737817108631134	0.939520239830017	0.604963421821594	126.301078796387	11746
True	False	False	False	False	-3140.861328125	70.1470947265625	207.409545898438	0.691749274730682	0.964445471763611	0.486648708581924	80.5721893310547	15067
True	False	False	False	False	-3145.01513671875	238.39128112793	290.595184326172	0.546777129173279	0.858434319496155	0.289324164390564	108.011451721191	28299
True	False	False	False	False	-3142.646484375	738.761901855469	116.459907531738	0.669778347015381	0.956741273403168	0.445418983697891	142.009521484375	14911
True	False	False	False	False	-3136.12426757813	669.456604003906	161.934722900391	0.757529318332672	0.959173381328583	0.682975828647614	77.4726028442383	11311
True	False	False	False	False	-3133.42260742188	169.466857910156	181.899276733398	0.637215554714203	0.925287425518036	0.394346356391907	76.634147644043	12568
True	False	False	False	False	-3131.33129882813	751.009948730469	84.2947845458984	0.780941009521484	0.967919170856476	0.859888970851898	100	7600
True	False	False	False	False	-3127.53564453125	591.867797851563	178.571853637695	0.737268269062042	0.952847123146057	0.603142499923706	100.198760986328	16132
True	False	False	False	False	-3123.16552734375	470.135864257813	189.663269042969	0.602947294712067	0.922641694545746	0.349546879529953	83.4619903564453	14272
True	False	False	False	False	-3121.00903320313	523.4794921875	171.917007446289	0.562021136283875	0.953827559947968	0.304373323917389	78.5290298461914	12172
True	False	False	False	False	-3122.37768554688	711.833740234375	125.333038330078	0.769035220146179	0.96741384267807	0.747732698917389	69.7433624267578	7881
True	False	False	False	False	-3117.05395507813	364.831909179688	159.716445922852	0.800120413303375	0.959077000617981	1	83.2013854980469	11981
True	False	False	False	False	-3110.25463867188	623.800659179688	158.607299804688	0.682462990283966	0.969745218753815	0.468403249979019	76.8391571044922	10988
True	False	False	False	False	-3106.38598632813	579.147399902344	143.079315185547	0.660086691379547	0.953311920166016	0.429144084453583	102.79069519043	13260
True	False	False	False	False	-3105.67895507813	850.526123046875	1153.50756835938	0.0780645310878754	0.919699549674988	0.0261661130934954	115.704811096191	120333
True	False	False	False	False	-3102.31103515625	310.642608642578	181.899276733398	0.634969234466553	0.954428851604462	0.391165256500244	73.5975646972656	12070
True	False	False	False	False	-3101.38427734375	86.4371032714844	301.686614990234	0.80023330450058	0.958974540233612	1	90.2720565795898	24554
True	False	False	False	False	-3098.951171875	387.904876708984	237.356369018555	0.645865201950073	0.954493165016174	0.406968384981155	89.2570114135742	19101
True	False	False	False	False	-3098.37182617188	705.81201171875	175.244430541992	0.611738681793213	0.964084088802338	0.360337406396866	84.0126571655273	13274
True	False	False	False	False	-3097.85693359375	818.385070800781	276.176330566406	0.405525743961334	0.784571528434753	0.179618880152702	93.0160675048828	23161
True	False	False	False	False	-3091.78881835938	346.696807861328	179.680999755859	0.751662850379944	0.953118085861206	0.656655788421631	80.956787109375	13115
True	False	False	False	False	-3094.22827148438	775.527221679688	208.518692016602	0.625520169734955	0.945368587970734	0.378189235925674	85.2659606933594	16030
True	False	False	False	False	-3093.33251953125	641.006713867188	159.716445922852	0.683444023132324	0.955035388469696	0.470269948244095	79.9236145019531	11509
True	False	False	False	False	-3091.232421875	259.140319824219	153.061584472656	0.826755583286285	0.960024297237396	1	79.7463760375977	11005
True	False	False	False	False	-3084.41577148438	414.757843017578	348.270568847656	0.641526877880096	0.918728828430176	0.40056186914444	91.2834396362305	28663
True	False	False	False	False	-3085.666015625	587.087768554688	24.401123046875	0.760120630264282	0.941173493862152	0.695777595043182	54.9545440673828	1209
True	False	False	False	False	-3085.29541015625	528.013244628906	208.518692016602	0.660663068294525	0.955092966556549	0.430083870887756	73.0106353759766	13726
True	False	False	False	False	-3083.59619140625	160.646743774414	295.031768798828	0.749781250953674	0.951051950454712	0.648868799209595	91.6804504394531	24387
True	False	False	False	False	-3083.83447265625	202.38298034668	195.208984375	0.704208076000214	0.956464290618896	0.513410031795502	82.2272720336914	14472
True	False	False	False	False	-3082.58764648438	669.830200195313	136.424453735352	0.666905462741852	0.963279843330383	0.440486967563629	70.7804870605469	8706
True	False	False	False	False	-3079.90454101563	701.486694335938	135.315322875977	0.618199467658997	0.935637652873993	0.368556767702103	70.5	8601
True	False	False	False	False	-3078.77416992188	314.071472167969	161.934722900391	0.715799152851105	0.952538132667542	0.541206359863281	74.4794540405273	10874
True	False	False	False	False	-3074.92333984375	489.113403320313	144.188446044922	0.732868850231171	0.947770297527313	0.589046716690063	71.538459777832	9300
True	False	False	False	False	-3073.85400390625	758.01513671875	64.3302307128906	0.771918535232544	0.954430818557739	0.768335938453674	134.068969726563	7776
True	False	False	False	False	-3071.62353515625	276.631164550781	236.24723815918	0.437881201505661	0.910003900527954	0.201067060232162	119.037559509277	25355
True	False	False	False	False	-3067.79443359375	578.629028320313	138.64274597168	0.604617953300476	0.953882575035095	0.351563960313797	69.4000015258789	8675
True	False	False	False	False	-3065.6923828125	860.470153808594	201.863830566406	0.598850607872009	0.94855809211731	0.344664424657822	80.6428604125977	14677
True	False	False	False	False	-3063.94287109375	789.23486328125	64.3302307128906	0.743308067321777	0.936576306819916	0.624039947986603	127.517242431641	7396
True	False	False	False	False	-3063.76611328125	730.45654296875	165.262145996094	0.78077507019043	0.962079882621765	0.857489347457886	72.7516784667969	10840
True	False	False	False	False	-3058.81420898438	235.612335205078	239.574661254883	0.752937018871307	0.957879364490509	0.662096261978149	85.8935165405273	18553
True	False	False	False	False	-3056.97241210938	950.866271972656	148.625015258789	0.594669759273529	0.947243273258209	0.339772313833237	137.768661499023	18461
True	False	False	False	False	-3052.26611328125	509.669311523438	134.206176757813	0.792623698711395	0.959042251110077	1	76.7024765014648	9281
True	False	False	False	False	-3052.43432617188	633.625549316406	168.589569091797	0.668440997600555	0.936626136302948	0.44311136007309	68.9671020507813	10483
True	False	False	False	False	-3050.05249023438	193.343460083008	161.934722900391	0.794927000999451	0.965828239917755	1	71.0890426635742	10379
True	False	False	False	False	-3047.53369140625	539.280029296875	128.660461425781	0.731921255588531	0.946742355823517	0.586120128631592	69.5603485107422	8069
True	False	False	False	False	-3047.64794921875	759.591613769531	130.878753662109	0.764478147029877	0.960699737071991	0.719386100769043	71.9576263427734	8491
True	False	False	False	False	-3045.47290039063	992.121765136719	99.8227767944336	0.50737076997757	0.939140796661377	0.253937989473343	121.85555267334	10967
True	False	False	False	False	-3043.97778320313	372.577026367188	234.028945922852	0.750072479248047	0.94704008102417	0.650055587291718	88.1421813964844	18598
True	False	False	False	False	-3043.9384765625	971.2861328125	144.188446044922	0.751398801803589	0.945112228393555	0.655545711517334	120.061538696289	15608
True	False	False	False	False	-3041.8486328125	338.270965576172	227.374099731445	0.716991364955902	0.944423794746399	0.544253587722778	123.91219329834	25402
True	False	False	False	False	-3041.291015625	455.112823486328	195.208984375	0.704208076000214	0.955532133579254	0.513410031795502	72.613639831543	12780
True	False	False	False	False	-3041.26538085938	672.150756835938	127.551322937012	0.648307085037231	0.932629406452179	0.410644590854645	66.2260894775391	7616
True	False	False	False	False	-3038.20068359375	267.812316894531	207.409545898438	0.804626941680908	0.952519357204437	1	79.026741027832	14778
True	False	False	False	False	-3037.20361328125	587.024963378906	219.610107421875	0.576453566551208	0.892275512218475	0.319446384906769	123.065658569336	24367
True	False	False	False	False	-3036.60400390625	122.641738891602	232.919815063477	0.761447966098785	0.968012809753418	0.702669262886047	78.8904724121094	16567
True	False	False	False	False	-3036.49755859375	298.275238037109	199.645553588867	0.714016556739807	0.95889276266098	0.536720454692841	79.783332824707	14361
True	False	False	False	False	-3035.63256835938	815.871215820313	159.716445922852	0.65335351228714	0.95293802022934	0.418409734964371	85.75	12348
True	False	False	False	False	-3032.87255859375	786.818420410156	168.589569091797	0.654028356075287	0.926528036594391	0.419465810060501	87.3881607055664	13283
True	False	False	False	False	-3030.24682617188	834.084838867188	118.678184509277	0.618459045886993	0.881747186183929	0.368892341852188	137	14659
True	False	False	False	False	-3029.4951171875	703.871459960938	134.206176757813	0.792623698711395	0.940127968788147	1	90.9338836669922	11003
True	False	False	False	False	-3025.76196289063	1006.09539794922	156.389007568359	0.525956451892853	0.930946290493011	0.270047128200531	114.780143737793	16184
True	False	False	False	False	-3021.87719726563	433.065307617188	173.026138305664	0.714371740818024	0.954130351543427	0.537607729434967	80.3269195556641	12531
True	False	False	False	False	-3025.3515625	743.356323242188	112.023338317871	0.714657843112946	0.957431972026825	0.53832471370697	71.4257431030273	7214
True	False	False	False	False	-3023.8037109375	566.373962402344	138.64274597168	0.506329357624054	0.929173469543457	0.253063380718231	67.2639999389648	8408
True	False	False	False	False	-3023.40551757813	929.878967285156	198.536407470703	0.513523042201996	0.912177562713623	0.25916400551796	88.2513961791992	15797
True	False	False	False	False	-3022.11059570313	1025.40551757813	78.7490768432617	0.79235315322876	0.955614149570465	1	138.901412963867	9862
True	False	False	False	False	-3019.47973632813	861.407104492188	197.427261352539	0.581116855144501	0.907302856445313	0.324504107236862	85.8314590454102	15278
True	False	False	False	False	-3013.26928710938	510.445251464844	221.828384399414	0.817231714725494	0.960552930831909	1	94.8300018310547	18966
True	False	False	False	False	-3010.9140625	754.246948242188	117.569046020508	0.72139585018158	0.956785082817078	0.555857241153717	74.1792449951172	7863
True	False	False	False	False	-3012.73754882813	1038.82568359375	79.8582229614258	0.787328362464905	0.963185131549835	1	129.736114501953	9341
True	False	False	False	False	-3010.51318359375	619.548889160156	252.884368896484	0.668725430965424	0.95903754234314	0.443600505590439	81.75	18639
True	False	False	False	False	-3008.96459960938	208.955352783203	195.208984375	0.66434508562088	0.915588557720184	0.436169356107712	96.761360168457	17030
True	False	False	False	False	-3008.82739257813	1069.15209960938	171.917007446289	0.351631253957748	0.945564985275269	0.147340536117554	120.37419128418	18658
True	False	False	False	False	-3007.35888671875	669.208862304688	187.44499206543	0.802097499370575	0.963403820991516	1	94.5739669799805	15983
True	False	False	False	False	-3004.68701171875	787.542236328125	145.297592163086	0.784818708896637	0.960830867290497	0.947113275527954	83.9160308837891	10993
True	False	False	False	False	-3004.86206054688	896.103149414063	185.226699829102	0.398958712816238	0.805659174919128	0.175469025969505	78.0838317871094	13040
True	False	False	False	False	-3004.1357421875	174.879013061523	197.427261352539	0.742949068546295	0.948782682418823	0.622741758823395	75.8595504760742	13503
True	False	False	False	False	-3000.451171875	418.448760986328	230.701522827148	0.684400677680969	0.957989394664764	0.472103625535965	80.8173065185547	16810
True	False	False	False	False	-3001.1123046875	909.544921875	33.2742576599121	0.745649039745331	0.94053065776825	0.63269704580307	70.1666641235352	2105
True	False	False	False	False	-2999.6220703125	987.254333496094	212.955261230469	0.626822650432587	0.939364910125732	0.379940390586853	80.0416641235352	15368
True	False	False	False	False	-3000.52954101563	1049.00939941406	113.132476806641	0.785913348197937	0.95934933423996	1	119.284317016602	12167
True	False	False	False	False	-2994.951171875	242.353378295898	127.551322937012	0.641694486141205	0.910429775714874	0.400806427001953	121.860870361328	14014
True	False	False	False	False	-2992.39721679688	1097.08093261719	164.153015136719	0.337951064109802	0.878510475158691	0.139737784862518	116.25	17205
True	False	False	False	False	-2989.45092773438	263.498138427734	216.282684326172	0.715374171733856	0.970426440238953	0.540129363536835	85.8153839111328	16734
True	False	False	False	False	-2990.90234375	476.645294189453	285.049468994141	0.624005675315857	0.958497822284698	0.376167476177216	86.0856018066406	22124
True	False	False	False	False	-2988.85205078125	943.124145507813	214.064392089844	0.620344877243042	0.926160514354706	0.371343523263931	88.4145050048828	17064
True	False	False	False	False	-2986.57421875	148.665252685547	187.44499206543	0.776880919933319	0.955747842788696	0.81136953830719	76.7100601196289	12964
True	False	False	False	False	-2984.09814453125	311.064971923828	236.24723815918	0.684629321098328	0.955274701118469	0.472543835639954	91.6760559082031	19527
True	False	False	False	False	-2983.73168945313	369.245361328125	240.683807373047	0.672065198421478	0.940458714962006	0.449413537979126	81.889404296875	17770
True	False	False	False	False	-2983.13549804688	707.787536621094	232.919815063477	0.815946757793427	0.956639170646667	1	92.2619018554688	19375
True	False	False	False	False	-2978.36376953125	833.010620117188	178.571853637695	0.692753672599792	0.961170852184296	0.488703340291977	80.5962753295898	12976
True	False	False	False	False	-2975.59692382813	623.5048828125	199.645553588867	0.699382960796356	0.947958648204803	0.502702951431274	82.4166641235352	14835
True	False	False	False	False	-2975.50219726563	557.113037109375	198.536407470703	0.71004980802536	0.949657797813416	0.527025043964386	88.0446929931641	15760
True	False	False	False	False	-2973.23974609375	119.748893737793	188.554138183594	0.822280406951904	0.964805006980896	1	77.2764739990234	13137
True	False	False	False	False	-2964.92163085938	190.530364990234	206.300399780273	0.760025501251221	0.964906334877014	0.695292770862579	82.0537643432617	15262
True	False	False	False	False	-2969.04956054688	590.430236816406	201.863830566406	0.602765381336212	0.959543287754059	0.349328190088272	94.989013671875	17288
True	False	False	False	False	-2967.41235351563	1119.88842773438	312.778015136719	0.689348816871643	0.933482646942139	0.481804847717285	146.219863891602	41234
True	False	False	False	False	-2972.60498046875	1143.44653320313	26.6194076538086	0.554879128932953	0.936113715171814	0.297217160463333	126.958335876465	3047
True	False	False	False	False	-2967.18017578125	1069.74670410156	291.704345703125	0.444953560829163	0.889838039875031	0.205994382500648	88.4144515991211	23253
True	False	False	False	False	-2966.57690429688	531.423217773438	161.934722900391	0.636265933513641	0.958519220352173	0.392996817827225	79.6301345825195	11626
True	False	False	False	False	-2960.1171875	730.579162597656	177.462707519531	0.528178632259369	0.865300595760345	0.272039711475372	85.4812469482422	13677
True	False	False	False	False	-2960.82788085938	785.002380371094	171.917007446289	0.696822226047516	0.944664359092712	0.497202187776566	96.8903198242188	15018
True	False	False	False	False	-2956.3125	162.732070922852	148.625015258789	0.802791655063629	0.962778031826019	1	75.3507461547852	10097
True	False	False	False	False	-2956.34936523438	426.826354980469	334.960876464844	0.364172995090485	0.816150307655334	0.154508382081985	120.298011779785	36330
True	False	False	False	False	-2954.89916992188	261.512451171875	201.863830566406	0.759644508361816	0.948306620121002	0.693363130092621	77.9450531005859	14186
True	False	False	False	False	-2949.36547851563	458.149658203125	124.223899841309	0.838463246822357	0.962107300758362	1	94.1785736083984	10548
True	False	False	False	False	-2952.66162109375	771.707885742188	105.36848449707	0.702846884727478	0.938535392284393	0.510342478752136	140.263153076172	13325
True	False	False	False	False	-2952.341796875	837.010131835938	136.424453735352	0.756108999252319	0.939211189746857	0.676289081573486	72.1463394165039	8874
True	False	False	False	False	-2950.71606445313	874.16650390625	171.917007446289	0.602246403694153	0.935609340667725	0.348705172538757	86.7032241821289	13439
True	False	False	False	False	-2950.89208984375	1156.64770507813	114.241622924805	0.640015423297882	0.94037801027298	0.398366034030914	128.067962646484	13191
True	False	False	False	False	-2950.3642578125	517.88818359375	128.660461425781	0.759870648384094	0.962518155574799	0.694506108760834	76.9051742553711	8921
True	False	False	False	False	-2947.95678710938	1180.91674804688	88.7313537597656	0.661952018737793	0.944536328315735	0.432197988033295	124.0625	9925
True	False	False	False	False	-2940.884765625	136.517517089844	187.44499206543	0.749993979930878	0.974871158599854	0.649735033512115	83.0473403930664	14035
True	False	False	False	False	-2945.14404296875	682.7236328125	178.571853637695	0.740105509757996	0.955248296260834	0.612717866897583	84.8198776245117	13656
True	False	False	False	False	-2944.70874023438	284.435760498047	112.023338317871	0.434584617614746	0.937841534614563	0.198801070451736	62.1287117004395	6275
True	False	False	False	False	-2944.0009765625	985.921569824219	164.153015136719	0.702428579330444	0.951569080352783	0.5094074010849	78.6486511230469	11640
True	False	False	False	False	-2943.16674804688	1198.37438964844	18.8554134368896	0.374008387327194	0.915807723999023	0.160268649458885	122.176467895508	2077
True	False	False	False	False	-2938.11401367188	394.855682373047	225.155807495117	0.750936388969421	0.950865685939789	0.653615593910217	97.2463073730469	19741
True	False	False	False	False	-2938.98779296875	655.405639648438	204.082122802734	0.784656643867493	0.966953456401825	0.940379023551941	89.625	16491
True	False	False	False	False	-2937.89819335938	230.73828125	220.719253540039	0.701675534248352	0.949805498123169	0.507732808589935	90.391960144043	17988
True	False	False	False	False	-2935.76440429688	354.280364990234	126.442184448242	0.819941997528076	0.968009173870087	1	99.9649124145508	11396
True	False	False	False	False	-2935.94189453125	948.975830078125	151.952453613281	0.772331058979034	0.960668444633484	0.771500051021576	82.2335739135742	11266
True	False	False	False	False	-2935.17236328125	1060.27868652344	244.01123046875	0.746148228645325	0.954915523529053	0.634588003158569	88.0636367797852	19374
True	False	False	False	False	-2933.83740234375	492.501434326172	158.607299804688	0.615302979946136	0.950385808944702	0.36484032869339	85.6153869628906	12243
True	False	False	False	False	-2932.943359375	924.747680664063	167.480438232422	0.569977879524231	0.939193546772003	0.312577933073044	78.8410568237305	11905
True	False	False	False	False	-2928.89428710938	969.278625488281	134.206176757813	0.814258515834808	0.95994633436203	1	82.9008255004883	10031
True	False	False	False	False	-2928.95288085938	1184.30993652344	196.318130493164	0.639606058597565	0.923178434371948	0.397774517536163	139.50846862793	24693
True	False	False	False	False	-2928.5654296875	736.045593261719	179.680999755859	0.712417364120483	0.956717729568481	0.532765328884125	78.7962951660156	12765
True	False	False	False	False	-2927.17041015625	1208.53234863281	115.350761413574	0.727483928203583	0.956118404865265	0.572885155677795	135.903839111328	14134
True	False	False	False	False	-2924.6123046875	310.675384521484	153.061584472656	0.75136935710907	0.967140853404999	0.655422210693359	79.7318878173828	11003
True	False	False	False	False	-2925.66552734375	1132.23461914063	135.315322875977	0.712555587291718	0.959402859210968	0.533104717731476	81.1967239379883	9906
True	False	False	False	False	-2925.02563476563	1232.27453613281	59.8936653137207	0.253891408443451	0.918551802635193	0.0973098129034042	121.037040710449	6536
True	False	False	False	False	-2922.40698242188	272.747741699219	138.64274597168	0.741000473499298	0.964343845844269	0.615824639797211	74.3040008544922	9288
True	False	False	False	False	-2919.17993164063	410.006469726563	118.678184509277	0.700915157794952	0.947703957557678	0.506053328514099	75.3925247192383	8067
True	False	False	False	False	-2921.91381835938	555.947631835938	210.736968994141	0.753684103488922	0.953483045101166	0.665352880954742	78.684211730957	14950
True	False	False	False	False	-2917.04223632813	617.257385253906	184.117568969727	0.723425626754761	0.936302125453949	0.561399817466736	99.2469863891602	16475
True	False	False	False	False	-2916.88989257813	833.102844238281	136.424453735352	0.837091445922852	0.963263034820557	1	72.3170700073242	8895
True	False	False	False	False	-2919.8134765625	1178.66748046875	13.3097038269043	0.517451584339142	0.917803108692169	0.262555181980133	96.4166641235352	1157
True	False	False	False	False	-2917.70776367188	880.210083007813	192.990692138672	0.511913955211639	0.941968202590942	0.25778728723526	72.4712677001953	12610
True	False	False	False	False	-2916.09814453125	648.250610351563	11.0914192199707	0.763594925403595	0.936281979084015	0.714360892772675	55.5	555
True	False	False	False	False	-2915.68579101563	1183.35729980469	9.98227787017822	0.754574596881866	0.933233201503754	0.669301986694336	84.6666641235352	762
True	False	False	False	False	-2914.92358398438	423.879791259766	143.079315185547	0.486934751272202	0.882595360279083	0.23727622628212	77.7829437255859	10034
True	False	False	False	False	-2907.9892578125	1014.96875	214.064392089844	0.772228181362152	0.951690316200256	0.770705342292786	93.7202072143555	18088
True	False	False	False	False	-2904.2041015625	312.885650634766	138.64274597168	0.722498834133148	0.955556869506836	0.558853149414063	77.2160034179688	9652
True	False	False	False	False	-2903.77197265625	739.924743652344	187.44499206543	0.60076892375946	0.910352289676666	0.346939533948898	75.2011871337891	12709
True	False	False	False	False	-2903.37963867188	1254.31860351563	150.843307495117	0.403104245662689	0.914459407329559	0.178081139922142	134.41911315918	18281
True	False	False	False	False	-2901.65795898438	771.210754394531	112.023338317871	0.787644565105438	0.959103643894196	1	67.5841598510742	6826
True	False	False	False	False	-2900.19750976563	666.317016601563	198.536407470703	0.794372320175171	0.962242305278778	1	88.1061477661133	15771
True	False	False	False	False	-2895.21655273438	510.534332275391	324.978576660156	0.763237833976746	0.955196917057037	0.712366342544556	92.1365203857422	26996
True	False	False	False	False	-2895.20458984375	899.023254394531	256.211791992188	0.697172224521637	0.958043038845062	0.497946947813034	91.2337646484375	21075
True	False	False	False	False	-2894.16455078125	459.099884033203	159.716445922852	0.747152209281921	0.94989287853241	0.638441383838654	68.2291641235352	9825
True	False	False	False	False	-2894.2177734375	1143.23132324219	164.153015136719	0.742691874504089	0.940252184867859	0.621816456317902	83.1216201782227	12302
True	False	False	False	False	-2892.40283203125	584.112548828125	279.503784179688	0.700972855091095	0.969168722629547	0.50618040561676	89.4960327148438	22553
True	False	False	False	False	-2892.4072265625	1288.42041015625	190.772415161133	0.310021370649338	0.951921164989471	0.124865680932999	116.029067993164	19957
True	False	False	False	False	-2890.67065429688	805.145141601563	192.990692138672	0.717254400253296	0.950221061706543	0.544931054115295	78.4137954711914	13644
True	False	False	False	False	-2890.51733398438	283.825408935547	174.135284423828	0.696739971637726	0.962242305278778	0.497027397155762	69.5541381835938	10920
True	False	False	False	False	-2889.21728515625	942.968688964844	289.486053466797	0.693518400192261	0.961928308010101	0.490278899669647	86.6973190307617	22628
True	False	False	False	False	-2887.80395507813	1050.4560546875	147.515884399414	0.673938751220703	0.957121014595032	0.452733039855957	82.9548873901367	11033
True	False	False	False	False	-2884.3984375	837.385070800781	194.099838256836	0.691710233688354	0.949747562408447	0.486569076776505	76.1085739135742	13319
True	False	False	False	False	-2886.09545898438	1102.64038085938	310.559753417969	0.539352297782898	0.927860379219055	0.282289624214172	92.5035705566406	25901
True	False	False	False	False	-2881.35766601563	777.96875	100.931915283203	0.752970397472382	0.956256031990051	0.662240564823151	66.4175796508789	6044
True	False	False	False	False	-2878.80737304688	433.6572265625	128.660461425781	0.768360316753387	0.94886040687561	0.743243813514709	71.8448257446289	8334
True	False	False	False	False	-2877.62963867188	1179.36865234375	123.114753723145	0.515028238296509	0.924618601799011	0.26045823097229	81.909912109375	9092
True	False	False	False	False	-2875.71508789063	1266.35424804688	214.064392089844	0.608882784843445	0.938953578472137	0.356783747673035	89.0051803588867	17178
True	False	False	False	False	-2871.57177734375	703.42578125	197.427261352539	0.765901625156403	0.966805100440979	0.727778673171997	82.0617980957031	14607
True	False	False	False	False	-2870.24926757813	1315.908203125	148.625015258789	0.540831506252289	0.935331404209137	0.283676415681839	140.156723022461	18781
True	False	False	False	False	-2869.95166015625	1164.93249511719	109.805053710938	0.700506210327148	0.946495532989502	0.505154669284821	139.818176269531	13842
True	False	False	False	False	-2868.92358398438	488.306579589844	147.515884399414	0.731516420841217	0.957965433597565	0.584881007671356	68.8120269775391	9152
True	False	False	False	False	-2868.6015625	1019.10247802734	199.645553588867	0.622406840324402	0.912581443786621	0.374049782752991	117.683334350586	21183
True	False	False	False	False	-2863.25366210938	1077.24377441406	78.7490768432617	0.39617657661438	0.912247002124786	0.173730298876762	63.0422554016113	4476
True	False	False	False	False	-2857.888671875	1117.07104492188	138.64274597168	0.711980938911438	0.96426260471344	0.531696975231171	81.1760025024414	10147
True	False	False	False	False	-2855.61547851563	1206.96594238281	186.335845947266	0.609158396720886	0.942362189292908	0.357124656438828	72.3273773193359	12151
True	False	False	False	False	-2855.10473632813	1329.89562988281	87.6222152709961	0.703833937644958	0.958662450313568	0.512563169002533	129.367095947266	10220
True	False	False	False	False	-2853.3076171875	944.739685058594	245.120376586914	0.581415295600891	0.933642208576202	0.3248310983181	78.4479675292969	17337
True	False	False	False	False	-2851.1904296875	564.697692871094	314.996307373047	0.7419393658638	0.960388958454132	0.619130730628967	87.1901397705078	24762
True	False	False	False	False	-2850.15600585938	763.06201171875	145.297592163086	0.793201148509979	0.9578537940979	1	79.2519073486328	10382
True	False	False	False	False	-2849.6103515625	1050.94201660156	183.008422851563	0.416854083538055	0.818194925785065	0.186933398246765	71.6242446899414	11818
True	False	False	False	False	-2848.80444335938	675.364624023438	21.0736961364746	0.787328064441681	0.95306122303009	1	51	969
True	False	False	False	False	-2848.5087890625	1090.2509765625	103.150199890137	0.487329423427582	0.937572717666626	0.237588375806808	63.1935501098633	5877
True	False	False	False	False	-2848.50390625	1362.57751464844	48.80224609375	0.632937669754028	0.944456338882446	0.38832101225853	118.386360168457	5209
True	False	False	False	False	-2841.8759765625	833.992858886719	215.173538208008	0.591781258583069	0.961173176765442	0.336444109678268	81.4536056518555	15802
True	False	False	False	False	-2841.60180664063	1334.59545898438	79.8582229614258	0.692651450634003	0.943685412406921	0.488493382930756	137.16667175293	9876
True	False	False	False	False	-2845.5810546875	1347.25842285156	96.4953460693359	0.698709607124329	0.94535768032074	0.501244783401489	126.390808105469	10996
True	False	False	False	False	-2840.09033203125	975.219543457031	240.683807373047	0.64800900220871	0.947271823883057	0.410193055868149	81.3963165283203	17663
True	False	False	False	False	-2837.97412109375	894.115478515625	228.483245849609	0.500175774097443	0.878476083278656	0.247952848672867	87.9029159545898	18108
True	False	False	False	False	-2837.60913085938	1157.49255371094	134.206176757813	0.724908888339996	0.960830867290497	0.56553328037262	70.1735534667969	8491
True	False	False	False	False	-2835.83325195313	603.050598144531	166.371292114258	0.711920857429504	0.954978227615356	0.531550288200378	72.8600006103516	10929
True	False	False	False	False	-2832.97900390625	629.161315917969	146.40673828125	0.790809690952301	0.966102182865143	1	73.3787841796875	9686
True	False	False	False	False	-2832.09521484375	715.875793457031	263.975769042969	0.723731338977814	0.946856081485748	0.562245845794678	78.2394943237305	18621
True	False	False	False	False	-2827.05786132813	1392.78454589844	350.488861083984	0.228309631347656	0.934462666511536	0.0856562480330467	118.594940185547	37476
True	False	False	False	False	-2823.91552734375	789.920043945313	199.645553588867	0.693452954292297	0.940109968185425	0.490143746137619	78.8555526733398	14194
True	False	False	False	False	-2822.01416015625	841.591430664063	157.498153686523	0.719543635845184	0.961444437503815	0.550909161567688	77.1830978393555	10960
True	False	False	False	False	-2821.00073242188	1093.44213867188	271.739776611328	0.417820990085602	0.911976218223572	0.187567114830017	112.722450256348	27617
True	False	False	False	False	-2820.21411132813	1212.16259765625	131.987884521484	0.552147388458252	0.91363662481308	0.29452982544899	66.7310943603516	7941
True	False	False	False	False	-2816.34326171875	1275.57641601563	218.500961303711	0.734846949577332	0.951530635356903	0.595277607440948	89.7360382080078	17678
True	False	False	False	False	-2816.11279296875	1359.30676269531	184.117568969727	0.770222425460815	0.959678649902344	0.755918800830841	80.8674697875977	13424
True	False	False	False	False	-2808.31298828125	653.089172363281	148.625015258789	0.755418717861176	0.958779573440552	0.673116326332092	68.8208923339844	9222
True	False	False	False	False	-2809.87036132813	993.592956542969	218.500961303711	0.686706483364105	0.955778777599335	0.476578176021576	81.9796981811523	16150
True	False	False	False	False	-2807.93603515625	1232.73950195313	96.4953460693359	0.775108277797699	0.952123403549194	0.794588387012482	81.0459747314453	7051
True	False	False	False	False	-2805.77319335938	1312.22546386719	269.521484375	0.720252454280853	0.946162581443787	0.552790641784668	77.4074096679688	18810
True	False	False	False	False	-2799.85229492188	938.33251953125	195.208984375	0.773984313011169	0.942888617515564	0.784835934638977	74.4375	13101
True	False	False	False	False	-2800.93432617188	1192.7255859375	156.389007568359	0.564166724681854	0.916394352912903	0.306561082601547	81.1843948364258	11447
True	False	False	False	False	-2798.15625	975.580444335938	26.6194076538086	0.780536234378815	0.95841646194458	0.854119598865509	58.125	1395
True	False	False	False	False	-2797.39208984375	1029.25036621094	165.262145996094	0.819518387317657	0.967520534992218	1	105.402687072754	15705
True	False	False	False	False	-2795.88110351563	1446.4208984375	14.4188451766968	0.719225645065308	0.945763468742371	0.550069808959961	117.769233703613	1531
True	False	False	False	False	-2795.84106445313	604.006286621094	239.574661254883	0.774152457714081	0.946332275867462	0.786256849765778	85.2222213745117	18408
True	False	False	False	False	-2793.63623046875	1426.30627441406	197.427261352539	0.697551608085632	0.934219837188721	0.498756766319275	126.511238098145	22519
True	False	False	False	False	-2791.21313476563	682.620666503906	157.498153686523	0.69618821144104	0.944466531276703	0.495858699083328	66.8943634033203	9499
True	False	False	False	False	-2789.75512695313	1096.96887207031	135.315322875977	0.820987939834595	0.966992378234863	1	80.6229476928711	9836
True	False	False	False	False	-2789.45190429688	774.911010742188	241.792938232422	0.700700461864471	0.95426619052887	0.505581080913544	84.3899078369141	18397
True	False	False	False	False	-2789.38525390625	1225.1943359375	308.341461181641	0.475672870874405	0.860171496868134	0.228518947958946	145.046768188477	40323
True	False	False	False	False	-2787.72192382813	1132.68762207031	157.498153686523	0.754633009433746	0.956847608089447	0.669563829898834	80.8028182983398	11474
True	False	False	False	False	-2786.23876953125	715.866027832031	256.211791992188	0.702445089817047	0.945875108242035	0.509444296360016	89.2900466918945	20626
True	False	False	False	False	-2783.28149414063	901.362854003906	218.500961303711	0.781451463699341	0.950121879577637	0.867608726024628	110.802032470703	21828
True	False	False	False	False	-2782.84204101563	1454.62634277344	26.6194076538086	0.780536234378815	0.950671494007111	0.854119598865509	108.166664123535	2596
True	False	False	False	False	-2781.66918945313	1191.31628417969	119.787330627441	0.764188587665558	0.957431972026825	0.717723667621613	74.9907379150391	8099
True	False	False	False	False	-2778.9248046875	845.703735351563	171.917007446289	0.607418537139893	0.90587455034256	0.354980111122131	91.9741897583008	14256
True	False	False	False	False	-2768.95263671875	954.015686035156	146.40673828125	0.770961821079254	0.961888611316681	0.761220216751099	75.4242401123047	9956
True	False	False	False	False	-2771.64282226563	1464.72888183594	126.442184448242	0.738563656806946	0.942577242851257	0.607464194297791	140.491226196289	16016
True	False	False	False	False	-2764.73193359375	792.431640625	224.046676635742	0.78486305475235	0.964210867881775	0.94912451505661	77.599006652832	15675
True	False	False	False	False	-2766.14404296875	834.341125488281	19.9645557403564	0.776177406311035	0.952117681503296	0.804480254650116	63.7222213745117	1147
True	False	False	False	False	-2763.09008789063	983.781860351563	178.571853637695	0.723796010017395	0.947520852088928	0.562425196170807	76.3043441772461	12285
True	False	False	False	False	-2765.88330078125	1014.14666748047	206.300399780273	0.489335924386978	0.859245777130127	0.239181041717529	70.9516143798828	13197
True	False	False	False	False	-2760.32934570313	1335.54260253906	167.480438232422	0.506403386592865	0.898712813854218	0.253125458955765	70.9205322265625	10709
True	False	False	False	False	-2763.9140625	1365.31579589844	140.861022949219	0.734058856964111	0.950379192829132	0.592774868011475	82.6456680297852	10496
True	False	False	False	False	-2760.64453125	1412.544921875	341.61572265625	0.299709916114807	0.817398488521576	0.119581036269665	87.3538970947266	26905
True	False	False	False	False	-2761.68212890625	1483.22973632813	104.259346008301	0.650069355964661	0.952865779399872	0.413330078125	125.361701965332	11784
True	False	False	False	False	-2757.48315429688	865.083190917969	123.114753723145	0.492599576711655	0.894012331962585	0.241791948676109	124.063064575195	13771
True	False	False	False	False	-2759.28637695313	1143.32165527344	165.262145996094	0.707174718379974	0.952076733112335	0.520230174064636	75.5369110107422	11255
True	False	False	False	False	-2751.53100585938	900.957580566406	204.082122802734	0.50091290473938	0.890168368816376	0.248559936881065	88.0543441772461	16202
True	False	False	False	False	-2751.16040039063	1496.70166015625	120.896469116211	0.774956405162811	0.941246449947357	0.793233931064606	150.330276489258	16386
True	False	False	False	False	-2744.2685546875	724.192321777344	180.790130615234	0.799145638942719	0.96031379699707	1	70.3128814697266	11461
True	False	False	False	False	-2747.54028320313	940.32861328125	129.769607543945	0.757999539375305	0.960699737071991	0.685239017009735	74.7606811523438	8747
True	False	False	False	False	-2746.38110351563	1220.18811035156	224.046676635742	0.70986133813858	0.937202215194702	0.526573896408081	91.1287155151367	18408
True	False	False	False	False	-2740.59765625	692.124694824219	160.825576782227	0.817430675029755	0.965228617191315	1	70.0620727539063	10159
True	False	False	False	False	-2738.77172851563	1390.58825683594	38.8199691772461	0.770017266273499	0.965798377990723	0.754476308822632	66.2857131958008	2320
True	False	False	False	False	-2735.490234375	1403.56213378906	70.9850845336914	0.790355026721954	0.953308761119843	1	132.375	8472
True	False	False	False	False	-2733.66064453125	1370.20190429688	86.513069152832	0.492153942584991	0.943265020847321	0.241433933377266	59.5641021728516	4646
True	False	False	False	False	-2732.34350585938	818.060424804688	145.297592163086	0.657382667064667	0.950722396373749	0.424779862165451	75.129768371582	9842
True	False	False	False	False	-2731.60107421875	843.219848632813	130.878753662109	0.76100093126297	0.959952354431152	0.700321018695831	69.1694946289063	8162
True	False	False	False	False	-2732.00659179688	1520.58618164063	321.651153564453	0.521454334259033	0.916009485721588	0.266055166721344	146.706893920898	42545
True	False	False	False	False	-2729.673828125	1206.1259765625	93.1679229736328	0.772283971309662	0.939011096954346	0.771135985851288	135.988098144531	11423
True	False	False	False	False	-2724.42260742188	1047.14367675781	411.491668701172	0.412387639284134	0.794378101825714	0.184025406837463	89.8113174438477	33320
True	False	False	False	False	-2726.61938476563	1246.34252929688	214.064392089844	0.604227840900421	0.954864203929901	0.351091623306274	94.9378204345703	18323
True	False	False	False	False	-2726.5166015625	1321.43188476563	218.500961303711	0.749907433986664	0.9473916888237	0.649382352828979	88.8984756469727	17513
True	False	False	False	False	-2727.82299804688	1442.74853515625	185.226699829102	0.60553240776062	0.945182025432587	0.352674633264542	74.562873840332	12452
True	False	False	False	False	-2726.19140625	1469.96203613281	202.97297668457	0.732216358184814	0.956411778926849	0.587027549743652	85.7103805541992	15685
True	False	False	False	False	-2725.63623046875	1271.056640625	282.831207275391	0.619149565696716	0.958860874176025	0.369787275791168	83.3215713500977	21247
True	False	False	False	False	-2724.20751953125	1161.43981933594	234.028945922852	0.648532509803772	0.932220041751862	0.410986632108688	80.9099502563477	17072
True	False	False	False	False	-2723.71166992188	1005.88928222656	133.097030639648	0.765460968017578	0.944441914558411	0.725139915943146	75.4333343505859	9052
True	False	False	False	False	-2716.83642578125	1502.14074707031	120.896469116211	0.659991800785065	0.949785888195038	0.428989678621292	72.357795715332	7887
True	False	False	False	False	-2712.52026367188	527.396179199219	181.899276733398	0.796396315097809	0.951443076133728	1	81.6829299926758	13396
True	False	False	False	False	-2711.66821289063	874.695251464844	137.533599853516	0.699044167995453	0.960115194320679	0.501968204975128	70.8951644897461	8791
True	False	False	False	False	-2709.03125	1567.029296875	250.666076660156	0.179794907569885	0.894425451755524	0.0649000778794289	105.349555969238	23809
True	False	False	False	False	-2701.73828125	912.637939453125	221.828384399414	0.793351709842682	0.948537409305573	1	79.6900024414063	15938
True	False	False	False	False	-2697.677734375	1096.8515625	305.014038085938	0.5653395652771	0.869848430156708	0.30776458978653	99.5454559326172	27375
True	False	False	False	False	-2698.54223632813	1209.44421386719	204.082122802734	0.495891124010086	0.888753235340118	0.244451224803925	77.5706558227539	14273
True	False	False	False	False	-2698.06762695313	1362.00122070313	219.610107421875	0.703859448432922	0.944591522216797	0.512620806694031	77.0454559326172	15255
True	False	False	False	False	-2696.20922851563	938.996154785156	178.571853637695	0.638648152351379	0.9349085688591	0.396395355463028	73.42236328125	11821
True	False	False	False	False	-2696.04736328125	1156.90539550781	280.612915039063	0.324963927268982	0.867583215236664	0.132717624306679	102.272727966309	25875
True	False	False	False	False	-2690.14794921875	878.032104492188	138.64274597168	0.827974438667297	0.965804636478424	1	73.7600021362305	9220
True	False	False	False	False	-2693.01928710938	1594.67248535156	12.2005615234375	0.523949325084686	0.885416984558105	0.268260091543198	107.545455932617	1183
True	False	False	False	False	-2686.01025390625	986.273681640625	234.028945922852	0.743987619876862	0.948492884635925	0.626518130302429	83.2227478027344	17560
True	False	False	False	False	-2680.3623046875	1426.03344726563	211.846115112305	0.735830664634705	0.968590021133423	0.59844034910202	78.1151809692383	14920
True	False	False	False	False	-2683.27661132813	1530.69665527344	177.462707519531	0.76659494638443	0.956053674221039	0.732008516788483	72.2937469482422	11567
True	False	False	False	False	-2677.31640625	1253.37878417969	235.138092041016	0.747513592243195	0.956143379211426	0.639845371246338	75.3443374633789	15973
True	False	False	False	False	-2675.33862304688	1602.46215820313	104.259346008301	0.577839434146881	0.926897943019867	0.32093945145607	122.585105895996	11523
True	False	False	False	False	-2674.17236328125	1297.43298339844	231.810668945313	0.674837052822113	0.961901724338531	0.454339891672134	75.9952163696289	15883
True	False	False	False	False	-2675.02294921875	1477.7822265625	232.919815063477	0.850633323192596	0.965059220790863	1	84.3476181030273	17713
True	False	False	False	False	-2668.41064453125	1590.56811523438	41.0382537841797	0.830802142620087	0.965447545051575	1	129.864868164063	4805
True	False	False	False	False	-2668.38037109375	1144.20495605469	160.825576782227	0.770576000213623	0.949228763580322	0.758433282375336	143.86897277832	20861
True	False	False	False	False	-2661.84521484375	1102.30871582031	192.990692138672	0.81492292881012	0.952898442745209	1	93.4425277709961	16259
True	False	False	False	False	-2665.11938476563	1622.43103027344	69.8759460449219	0.713352918624878	0.935029923915863	0.535071432590485	121.746032714844	7670
True	False	False	False	False	-2661.93359375	1207.31872558594	231.810668945313	0.664459347724915	0.952925205230713	0.436360597610474	75.8803863525391	15859
True	False	False	False	False	-2658.43090820313	1329.23095703125	221.828384399414	0.691563129425049	0.944327116012573	0.486269682645798	83.3399963378906	16668
True	False	False	False	False	-2659.13500976563	1550.40783691406	173.026138305664	0.629624724388123	0.959003388881683	0.383747607469559	83.1923065185547	12978
True	False	False	False	False	-2657.36083984375	1640.84350585938	82.0765075683594	0.398868948221207	0.941796839237213	0.175412744283676	104.067565917969	7701
True	False	False	False	False	-2652.34497070313	1134.81176757813	114.241622924805	0.467329263687134	0.873431026935577	0.222210943698883	115.844657897949	11932
True	False	False	False	False	-2652.95751953125	1154.24011230469	133.097030639648	0.737667322158813	0.952194273471832	0.604465067386627	92.2916641235352	11075
True	False	False	False	False	-2643.20947265625	1238.71594238281	18.8554134368896	0.809739828109741	0.949675559997559	1	49.1764717102051	836
True	False	False	False	False	-2648.32348632813	1265.88464355469	230.701522827148	0.832245945930481	0.965273141860962	1	79.6971130371094	16577
True	False	False	False	False	-2631.07690429688	1337.95190429688	160.825576782227	0.688190162181854	0.963403820991516	0.479499697685242	66.931037902832	9705
True	False	False	False	False	-2645.97216796875	1415.26721191406	137.533599853516	0.770503997802734	0.954740822315216	0.757918477058411	69.2661285400391	8589
True	False	False	False	False	-2646.29296875	1592.32739257813	281.722045898438	0.243171572685242	0.773131430149078	0.0923627093434334	75.0748062133789	19069
True	False	False	False	False	-2637.03662109375	1623.28649902344	76.5307922363281	0.781291306018829	0.950720965862274	0.865128993988037	78.6521759033203	5427
True	False	False	False	False	-2636.61328125	1380.9306640625	174.135284423828	0.675542414188385	0.950869143009186	0.455608785152435	73.0318450927734	11466
True	False	False	False	False	-2633.69116210938	1496.14343261719	219.610107421875	0.744791209697723	0.954702079296112	0.629485189914703	80.4848480224609	15936
True	False	False	False	False	-2633.93994140625	1638.52746582031	105.36848449707	0.683284997940063	0.909205317497253	0.469966500997543	151.694732666016	14411
True	False	False	False	False	-2632.294921875	1536.84753417969	144.188446044922	0.608850479125977	0.944024443626404	0.356743842363358	67.023078918457	8713
True	False	False	False	False	-2629.8642578125	1035.22143554688	266.194061279297	0.686436116695404	0.943740427494049	0.476049482822418	80.5791702270508	19339
True	False	False	False	False	-2627.66674804688	1111.35961914063	100.931915283203	0.689392805099487	0.952857196331024	0.481892853975296	132.615386962891	12068
True	False	False	False	False	-2628.71240234375	1661.36767578125	252.884368896484	0.383576333522797	0.893057882785797	0.16599515080452	128.16667175293	29222
True	False	False	False	False	-2622.33129882813	1189.91674804688	157.498153686523	0.829367995262146	0.961325526237488	1	90.1830978393555	12806
True	False	False	False	False	-2618.27905273438	1691.17858886719	103.150199890137	0.310447454452515	0.921193540096283	0.125086352229118	102.376342773438	9521
True	False	False	False	False	-2617.42651367188	1125.49548339844	158.607299804688	0.694418728351593	0.963495850563049	0.492146819829941	91.755241394043	13121
True	False	False	False	False	-2612.04028320313	1079.90222167969	201.863830566406	0.580474555492401	0.922475218772888	0.323801785707474	75.6153869628906	13762
True	False	False	False	False	-2612.17211914063	1606.80676269531	145.297592163086	0.54000186920166	0.931339502334595	0.282897740602493	94.129768371582	12331
True	False	False	False	False	-2611.90063476563	1225.53686523438	292.8134765625	0.642796695232391	0.95396888256073	0.402420878410339	82.261360168457	21717
True	False	False	False	False	-2611.84301757813	1314.1494140625	220.719253540039	0.583668291568756	0.931696474552155	0.327312469482422	74.4824142456055	14822
True	False	False	False	False	-2611.06005859375	1562.66748046875	150.843307495117	0.598078787326813	0.951021790504456	0.343754470348358	73.970588684082	10060
True	False	False	False	False	-2600.8759765625	1437.36657714844	237.356369018555	0.739972531795502	0.939256131649017	0.612260043621063	122.757011413574	26270
True	False	False	False	False	-2599.95825195313	1472.21411132813	80.9673614501953	0.786957621574402	0.958222687244415	1	75.876708984375	5539
True	False	False	False	False	-2598.00903320313	1716.18688964844	74.3125076293945	0.36479526758194	0.915198683738708	0.154869124293327	101.641792297363	6810
True	False	False	False	False	-2595.04272460938	1271.22021484375	249.556930541992	0.684199810028076	0.939085185527802	0.471717447042465	75.4755554199219	16982
True	False	False	False	False	-2596.08911132813	1533.83276367188	252.884368896484	0.580000579357147	0.911988198757172	0.323284655809402	77.8771896362305	17756
True	False	False	False	False	-2594.04541015625	1457.50903320313	148.625015258789	0.663309156894684	0.936303377151489	0.434442758560181	144.925369262695	19420
True	False	False	False	False	-2591.43432617188	1604.71472167969	173.026138305664	0.717120826244354	0.91162520647049	0.544586777687073	78.8461532592773	12300
True	False	False	False	False	-2589.53930664063	1680.17651367188	392.636260986328	0.287799417972565	0.813519895076752	0.113606616854668	108.994346618652	38584
True	False	False	False	False	-2584.71240234375	1366.96813964844	196.318130493164	0.716962397098541	0.954594969749451	0.544179022312164	76.8644104003906	13605
True	False	False	False	False	-2578.7763671875	1335.69995117188	165.262145996094	0.676039397716522	0.958929181098938	0.456506609916687	64.5369110107422	9616
True	False	False	False	False	-2578.74462890625	1729.57019042969	87.6222152709961	0.785240411758423	0.953829169273376	0.972049474716187	128.886077880859	10182
True	False	False	False	False	-2577.96728515625	1401.08532714844	166.371292114258	0.825018525123596	0.956584572792053	1	84.0666656494141	12610
True	False	False	False	False	-2576.1787109375	1102.50109863281	190.772415161133	0.641592264175415	0.930997014045715	0.400657176971436	70.4651184082031	12120
True	False	False	False	False	-2575.95385742188	1160.9443359375	198.536407470703	0.607093334197998	0.944733500480652	0.354581147432327	71.2458114624023	12753
True	False	False	False	False	-2567.03979492188	1699.69030761719	42.1473922729492	0.525587975978851	0.936300873756409	0.269718170166016	74.9736862182617	2849
True	False	False	False	False	-2559.51440429688	1569.80493164063	199.645553588867	0.735508561134338	0.959886789321899	0.597400009632111	87.0555572509766	15670
True	False	False	False	False	-2555.45556640625	1233.10485839844	236.24723815918	0.730621457099915	0.953137934207916	0.582165062427521	84.3474197387695	17966
True	False	False	False	False	-2553.97412109375	1469.0556640625	160.825576782227	0.331100702285767	0.86620682477951	0.136011525988579	73.7172393798828	10689
True	False	False	False	False	-2554.82470703125	1701.6474609375	76.5307922363281	0.71895444393158	0.924369275569916	0.54935622215271	140.913040161133	9723
True	False	False	False	False	-2553.71142578125	1685.33056640625	72.0942230224609	0.815056502819061	0.964561104774475	1	140.092300415039	9106
True	False	False	False	False	-2552.1982421875	1383.07971191406	184.117568969727	0.787859082221985	0.969321131706238	1	70.5481948852539	11711
True	False	False	False	False	-2547.86352539063	1482.00634765625	73.203369140625	0.815053641796112	0.956012189388275	1	135.33332824707	8932
True	False	False	False	False	-2544.08325195313	1193.96716308594	164.153015136719	0.725604593753815	0.950504779815674	0.567497134208679	68.5135116577148	10140
True	False	False	False	False	-2545.95581054688	1338.81958007813	210.736968994141	0.723260998725891	0.945788323879242	0.560945451259613	70.9736862182617	13485
True	False	False	False	False	-2545.93603515625	1535.61682128906	14.4188451766968	0.719225645065308	0.945763468742371	0.550069808959961	47.3076934814453	615
True	False	False	False	False	-2543.49169921875	1289.08544921875	250.666076660156	0.669864416122437	0.91871577501297	0.445568263530731	79.9026565551758	18058
True	False	False	False	False	-2536.20703125	1120.60998535156	198.536407470703	0.681388020515442	0.904727876186371	0.466373324394226	67.787712097168	12134
True	False	False	False	False	-2534.32739257813	1250.68542480469	170.807861328125	0.629268407821655	0.952788174152374	0.383260428905487	73.3441543579102	11295
True	False	False	False	False	-2532.2626953125	1793.89453125	588.954345703125	0.0782428905367851	0.937559843063354	0.0262291189283133	97.2598876953125	51645
True	False	False	False	False	-2526.21313476563	1275.67822265625	106.477630615234	0.718682765960693	0.952397286891937	0.54864364862442	65.4270858764648	6281
True	False	False	False	False	-2526.2890625	1412.69616699219	231.810668945313	0.342269331216812	0.771755874156952	0.14211405813694	102.55980682373	21435
True	False	False	False	False	-2524.74047851563	1716.32971191406	74.3125076293945	0.73265278339386	0.936923146247864	0.588376104831696	132.567169189453	8882
True	False	False	False	False	-2517.69384765625	1582.55432128906	164.153015136719	0.711891770362854	0.957201063632965	0.531479299068451	66.6824340820313	9869
True	False	False	False	False	-2516.73120117188	1438.45202636719	117.569046020508	0.571352779865265	0.946316838264465	0.314021587371826	58.9811325073242	6252
True	False	False	False	False	-2514.95458984375	1487.37927246094	228.483245849609	0.610584378242493	0.935751259326935	0.358895391225815	70.2961196899414	14481
True	False	False	False	False	-2504.20288085938	1277.34704589844	118.678184509277	0.778608024120331	0.955314457416534	0.829857766628265	69.7009353637695	7458
True	False	False	False	False	-2505.546875	1361.43774414063	128.660461425781	0.647274434566498	0.934302687644958	0.409083664417267	69.6293106079102	8077
True	False	False	False	False	-2504.18603515625	1227.95422363281	181.899276733398	0.545666575431824	0.945260286331177	0.288260161876678	74.2560958862305	12178
True	False	False	False	False	-2501.9580078125	1556.74645996094	166.371292114258	0.76008129119873	0.967034101486206	0.695577025413513	67.9866638183594	10198
True	False	False	False	False	-2490.08178710938	1328.38244628906	263.975769042969	0.682784855365753	0.966947019100189	0.469014167785645	72.8529434204102	17339
True	False	False	False	False	-2490.76611328125	1409.03759765625	120.896469116211	0.771264374256134	0.955935597419739	0.76343834400177	63.2385330200195	6893
True	False	False	False	False	-2475.98852539063	1452.2353515625	140.861022949219	0.698515653610229	0.943818986415863	0.500826358795166	64.6299209594727	8208
True	False	False	False	False	-2490.33325195313	1743.08227539063	12.2005615234375	0.681430399417877	0.921230614185333	0.46645313501358	47.6363639831543	524
True	False	False	False	False	-2489.24267578125	1497.87121582031	199.645553588867	0.699382960796356	0.946849822998047	0.502702951431274	76.7777786254883	13820
True	False	False	False	False	-2480.83740234375	1665.04028320313	153.061584472656	0.806005537509918	0.964607656002045	1	69.2826080322266	9561
True	False	False	False	False	-2477.46752929688	1772.21215820313	146.40673828125	0.740985691547394	0.943820595741272	0.61577296257019	101.053031921387	13339
True	False	False	False	False	-2475.02856445313	1859.61242675781	13.3097038269043	0.615151524543762	0.938069105148315	0.364647418260574	97.1666641235352	1166
True	False	False	False	False	-2470.89868164063	1424.37390136719	135.315322875977	0.705158889293671	0.934524834156036	0.515575468540192	67.9672164916992	8292
True	False	False	False	False	-2470.49096679688	1290.39147949219	289.486053466797	0.541299700737	0.952497541904449	0.284116864204407	87.505744934082	22839
True	False	False	False	False	-2464.31787109375	1364.28527832031	147.515884399414	0.673938751220703	0.958387315273285	0.452733039855957	62.518798828125	8315
True	False	False	False	False	-2464.00048828125	1522.70385742188	292.8134765625	0.438181012868881	0.793963134288788	0.201274111866951	77.6666641235352	20504
True	False	False	False	False	-2455.31225585938	1789.2763671875	153.061584472656	0.581122398376465	0.947454690933228	0.324510216712952	57.4782600402832	7932
True	False	False	False	False	-2454.64184570313	1866.08654785156	154.17073059082	0.76451712846756	0.963789045810699	0.719610869884491	154.258987426758	21442
True	False	False	False	False	-2441.09057617188	1680.04943847656	143.079315185547	0.61806720495224	0.919497609138489	0.368385910987854	82.5271301269531	10646
True	False	False	False	False	-2445.97924804688	1698.15466308594	119.787330627441	0.776787161827087	0.954065203666687	0.810432493686676	75.4259262084961	8146
True	False	False	False	False	-2441.17163085938	1883.1796875	48.80224609375	0.698149502277374	0.960135102272034	0.500038266181946	103.272727966309	4544
True	False	False	False	False	-2435.85229492188	1419.75048828125	144.188446044922	0.787146151065826	0.949212551116943	1	73.1076889038086	9504
True	False	False	False	False	-2435.82373046875	1482.44494628906	256.211791992188	0.762557923793793	0.968880474567413	0.708625137805939	76.7792205810547	17736
True	False	False	False	False	-2433.69677734375	1373.62890625	154.17073059082	0.630667626857758	0.956532716751099	0.385178744792938	74.8705062866211	10407
True	False	False	False	False	-2430.9716796875	1508.55834960938	24.401123046875	0.830724716186523	0.955192744731903	1	51.3636360168457	1130
True	False	False	False	False	-2432.22875976563	1576.23950195313	69.8759460449219	0.703073918819427	0.917191863059998	0.510851562023163	134.507934570313	8474
True	False	False	False	False	-2428.94067382813	1703.2529296875	105.36848449707	0.820584774017334	0.966595351696014	1	77.1368408203125	7328
True	False	False	False	False	-2427.16015625	1893.94262695313	158.607299804688	0.778592884540558	0.948670923709869	0.829684317111969	138.034957885742	19739
True	False	False	False	False	-2421.984375	1850.92651367188	252.884368896484	0.744351923465729	0.952296614646912	0.627858221530914	78.3421020507813	17862
True	False	False	False	False	-2411.69604492188	1573.6689453125	224.046676635742	0.451125621795654	0.851137340068817	0.210370093584061	114	23028
True	False	False	False	False	-2412.31665039063	1768.15893554688	90.9496383666992	0.730561852455139	0.962716162204742	0.581985175609589	56.1219520568848	4602
True	False	False	False	False	-2411.33349609375	1803.17236328125	208.518692016602	0.730466604232788	0.959775507450104	0.581698298454285	104.335105895996	19615
True	False	False	False	False	-2411.158203125	1916.37536621094	96.4953460693359	0.74201226234436	0.96119749546051	0.619389593601227	113.551727294922	9879
True	False	False	False	False	-2408.96606445313	804.879455566406	97.6044921875	0.706740736961365	0.930517971515656	0.51922070980072	137.738632202148	12121
True	False	False	False	False	-2410.31005859375	1695.42309570313	82.0765075683594	0.745684206485748	0.926398038864136	0.632829606533051	142.959457397461	10579
True	False	False	False	False	-2408.83911132813	1743.98425292969	192.990692138672	0.825828194618225	0.96044510602951	1	101.856323242188	17723
True	False	False	False	False	-2405.146484375	1457.5478515625	283.940338134766	0.662221312522888	0.947520554065704	0.432641893625259	75.265625	19268
True	False	False	False	False	-2400.53247070313	1543.22888183594	31.0559749603271	0.792491853237152	0.95398223400116	1	52.3214302062988	1465
True	False	False	False	False	-2401.59252929688	1841.17419433594	23.2919807434082	0.707453370094299	0.957677602767944	0.520880579948425	49.4285697937012	1038
True	False	False	False	False	-2396.06201171875	1669.15661621094	229.592376708984	0.577525019645691	0.899507939815521	0.320600003004074	97.5024185180664	20183
True	False	False	False	False	-2394.94213867188	1490.38110351563	192.990692138672	0.630914032459259	0.943362712860107	0.385518014431	77.4080429077148	13469
True	False	False	False	False	-2393.80517578125	1612.5361328125	216.282684326172	0.721342861652374	0.960303366184235	0.555714190006256	78.5589752197266	15319
True	False	False	False	False	-2395.1318359375	1936.73620605469	107.586769104004	0.709267497062683	0.938924551010132	0.525157570838928	124.484535217285	12075
True	False	False	False	False	-2393.2236328125	1584.26733398438	113.132476806641	0.805147111415863	0.966486155986786	1	145.362747192383	14827
True	False	False	False	False	-2385.49609375	1769.28564453125	171.917007446289	0.535961449146271	0.856951832771301	0.279137432575226	91.6774215698242	14210
True	False	False	False	False	-2385.39282226563	1912.40234375	236.24723815918	0.751039624214172	0.953593254089355	0.654044926166534	89.0328674316406	18964
True	False	False	False	False	-2379.46630859375	340.262420654297	75.4216537475586	0.769968271255493	0.942276895046234	0.754133403301239	118.882354736328	8084
True	False	False	False	False	-2379.42700195313	1544.21166992188	171.917007446289	0.703262507915497	0.950747132301331	0.511275053024292	77.4774169921875	12009
True	False	False	False	False	-2378.54833984375	1901.21984863281	24.401123046875	0.830724716186523	0.955192744731903	1	67.0454559326172	1475
True	False	False	False	False	-2374.99438476563	1716.70324707031	244.01123046875	0.479378432035446	0.85693484544754	0.231368899345398	81.5500030517578	17941
True	False	False	False	False	-2373.0419921875	1964.62341308594	282.831207275391	0.321845799684525	0.91939389705658	0.131059646606445	120.372550964355	30695
True	False	False	False	False	-2371.89184570313	1819.40197753906	185.226699829102	0.582131862640381	0.950707614421844	0.32561782002449	70.0538940429688	11699
True	False	False	False	False	-2360.47607421875	1753.27136230469	163.043869018555	0.713843047618866	0.952764511108398	0.536288261413574	71.5442199707031	10517
True	False	False	False	False	-2366.80004882813	1944.96142578125	103.150199890137	0.769519209861755	0.950061023235321	0.751023590564728	72.0752716064453	6703
True	False	False	False	False	-2354.62768554688	1530.6376953125	18.8554134368896	0.809739828109741	0.949675559997559	1	46.5882339477539	792
True	False	False	False	False	-2345.51123046875	1711.07080078125	177.462707519531	0.688450872898102	0.963987946510315	0.480016618967056	74.1187515258789	11859
True	False	False	False	False	-2348.56713867188	1829.39025878906	173.026138305664	0.723823487758636	0.955039620399475	0.562501490116119	70.4358978271484	10988
True	False	False	False	False	-2343.05200195313	1804.03625488281	138.64274597168	0.52173388004303	0.921361327171326	0.266301274299622	59.8559989929199	7482
True	False	False	False	False	-2342.20458984375	1986.88720703125	140.861022949219	0.525424420833588	0.929963290691376	0.269572257995605	162.543304443359	20643
True	False	False	False	False	-2341.92456054688	1597.48864746094	300.577453613281	0.511470198631287	0.866928398609161	0.257408857345581	80.2398529052734	21745
True	False	False	False	False	-2335.05834960938	1507.63134765625	174.135284423828	0.649540424346924	0.952020227909088	0.412521123886108	80.2420349121094	12598
True	False	False	False	False	-2333.7919921875	1920.12878417969	190.772415161133	0.717905819416046	0.957833290100098	0.546617150306702	73.6686019897461	12671
True	False	False	False	False	-2331.302734375	1534.98693847656	161.934722900391	0.722709953784943	0.954079568386078	0.55943089723587	81.3835601806641	11882
True	False	False	False	False	-2317.16674804688	1567.47961425781	200.754699707031	0.821229100227356	0.967607617378235	1	72.7569046020508	13169
True	False	False	False	False	-2328.93359375	1737.65295410156	169.698715209961	0.681560754776001	0.961679041385651	0.466698437929153	67.7843170166016	10371
True	False	False	False	False	-2329.14526367188	1879.48327636719	357.143707275391	0.712586641311646	0.951058268547058	0.533181011676788	96.0962753295898	30943
True	False	False	False	False	-2323.81030273438	1795.94067382813	163.043869018555	0.605956315994263	0.94962739944458	0.353191018104553	72.1904754638672	10612
True	False	False	False	False	-2319.63012695313	1635.84399414063	227.374099731445	0.570235848426819	0.95729386806488	0.3128482401371	72.7268295288086	14909
True	False	False	False	False	-2315.04223632813	1951.70275878906	290.595184326172	0.620030343532562	0.962698340415955	0.370933085680008	72.3549652099609	18957
True	False	False	False	False	-2309.35400390625	1816.06750488281	160.825576782227	0.55665397644043	0.952947020530701	0.298977762460709	65.3586196899414	9477
True	False	False	False	False	-2306.37084960938	1745.30493164063	176.353576660156	0.824980556964874	0.960454761981964	1	64.1823883056641	10205
True	False	False	False	False	-2304.0595703125	1889.62023925781	35.4925422668457	0.75548255443573	0.951372683048248	0.673407912254333	49.0625	1570
True	False	False	False	False	-2299.18774414063	1664.671875	164.153015136719	0.592175006866455	0.92344057559967	0.336895346641541	62.3648643493652	9230
True	False	False	False	False	-2296.546875	1994.27197265625	105.36848449707	0.786068022251129	0.948336124420166	1	176.399993896484	16758
True	False	False	False	False	-2295.2900390625	1707.26135253906	277.285491943359	0.635965526103973	0.947373151779175	0.39257138967514	92.6399993896484	23160
True	False	False	False	False	-2292.912109375	1541.78637695313	185.226699829102	0.725066900253296	0.958651423454285	0.565977931022644	70.8323364257813	11829
True	False	False	False	False	-2285.7978515625	1610.57421875	211.846115112305	0.567876100540161	0.954074561595917	0.310386121273041	73.8272247314453	14101
True	False	False	False	False	-2285.779296875	2010.53479003906	433.674499511719	0.463935077190399	0.845830142498016	0.219686821103096	130.260864257813	50932
True	False	False	False	False	-2277.68383789063	1436.81665039063	72.0942230224609	0.537836015224457	0.927811145782471	0.280875474214554	67.6153869628906	4395
True	False	False	False	False	-2270.37377929688	1572.86450195313	177.462707519531	0.653785407543182	0.942674040794373	0.419085085391998	70.7437515258789	11319
True	False	False	False	False	-2268.19775390625	1696.07299804688	154.17073059082	0.746117413043976	0.962924122810364	0.634470880031586	68.553955078125	9529
True	False	False	False	False	-2272.7587890625	1778.0361328125	366.016845703125	0.626544177532196	0.875909209251404	0.379564970731735	95.5060577392578	31517
True	False	False	False	False	-2266.0107421875	1835.60424804688	350.488861083984	0.592869520187378	0.921436250209808	0.337693154811859	97.1582260131836	30702
True	False	False	False	False	-2269.236328125	1926.64270019531	259.539215087891	0.698774695396423	0.946805000305176	0.50138533115387	68.7478637695313	16087
True	False	False	False	False	-2262.33544921875	1626.26721191406	190.772415161133	0.756393730640411	0.93878310918808	0.677612125873566	73.1046524047852	12574
True	False	False	False	False	-2259.44799804688	1977.59118652344	231.810668945313	0.608478784561157	0.917494595050812	0.356284916400909	89.3588485717773	18676
True	False	False	False	False	-2242.64477539063	1653.85913085938	306.123168945313	0.731236815452576	0.941309928894043	0.584029138088226	82.7934799194336	22851
True	False	False	False	False	-2253.34057617188	1888.24853515625	289.486053466797	0.808336436748505	0.962687492370605	1	84.6781616210938	22101
True	False	False	False	False	-2244.03247070313	1700.8896484375	252.884368896484	0.738563656806946	0.940566301345825	0.607464194297791	77.8991241455078	17761
True	False	False	False	False	-2242.24682617188	1742.46374511719	168.589569091797	0.711886703968048	0.951681077480316	0.531466901302338	76.4736862182617	11624
True	False	False	False	False	-2241.71923828125	1586.43054199219	185.226699829102	0.846223890781403	0.957061946392059	1	64.7365264892578	10811
True	False	False	False	False	-2237.298828125	1822.78991699219	201.863830566406	0.728215157985687	0.960306107997894	0.575015306472778	73.0054931640625	13287
True	False	False	False	False	-2227.35424804688	1863.74951171875	258.430084228516	0.65479052066803	0.922594428062439	0.420663803815842	73.540771484375	17135
True	False	False	False	False	-2216.2626953125	1075.05236816406	72.0942230224609	0.667910039424896	0.887038946151733	0.442200928926468	130.984619140625	8514
True	False	False	False	False	-2215.99487304688	1931.25659179688	269.521484375	0.764188587665558	0.960405886173248	0.717723667621613	69.9382705688477	16995
True	False	False	False	False	-2215.48999023438	1970.00646972656	225.155807495117	0.727559983730316	0.953654050827026	0.573105692863464	83.2167510986328	16893
True	False	False	False	False	-2211.2060546875	1622.51037597656	259.539215087891	0.664402067661285	0.958356499671936	0.436264753341675	82.6111145019531	19331
True	False	False	False	False	-2189.65283203125	600.101379394531	15.5279874801636	0.800106346607208	0.94487601518631	1	38.2857131958008	536
True	False	False	False	False	-2206.14868164063	1727.5087890625	22.1828384399414	0.708943724632263	0.940415441989899	0.524388790130615	46.9500007629395	939
True	False	False	False	False	-2207.80834960938	1798.66625976563	244.01123046875	0.592913269996643	0.931852698326111	0.337743520736694	78.2636337280273	17218
True	False	False	False	False	-2201.63989257813	1746.29333496094	151.952453613281	0.772331058979034	0.943210124969482	0.771500051021576	68.2919692993164	9356
True	False	False	False	False	-2198.78344726563	1844.37036132813	170.807861328125	0.654298424720764	0.942246735095978	0.419889748096466	69.4220809936523	10691
True	False	False	False	False	-2198.65478515625	1687.55236816406	303.904907226563	0.751281201839447	0.958531498908997	0.655053198337555	85.9270095825195	23544
True	False	False	False	False	-2184.49633789063	364.145446777344	77.6399383544922	0.792614340782166	0.94873970746994	1	119.31428527832	8352
True	False	False	False	False	-2177.01513671875	1688.181640625	158.607299804688	0.741963624954224	0.961736083030701	0.619216978549957	83.4335632324219	11931
True	False	False	False	False	-2182.59741210938	1955.22424316406	13.3097038269043	0.743378639221191	0.942608833312988	0.624296009540558	50.75	609
True	False	False	False	False	-2181.3076171875	1975.40673828125	362.689422607422	0.741828501224518	0.963127434253693	0.618737816810608	94.1590194702148	30790
True	False	False	False	False	-2178.66333007813	1716.37219238281	178.571853637695	0.730485558509827	0.951889395713806	0.581755340099335	78.0248413085938	12562
True	False	False	False	False	-2168.09985351563	1754.10083007813	165.262145996094	0.669848442077637	0.953302979469299	0.445540577173233	69.6644287109375	10380
True	False	False	False	False	-2174.81103515625	1923.083984375	143.079315185547	0.692439913749695	0.95402455329895	0.488059669733047	80.2248077392578	10349
True	False	False	False	False	-2172.4091796875	1809.59533691406	120.896469116211	0.741812705993652	0.955317556858063	0.618682026863098	58.8073387145996	6410
True	False	False	False	False	-2170.41430664063	1845.33728027344	149.734161376953	0.717432796955109	0.958144426345825	0.545391619205475	75.3925933837891	10178
True	False	False	False	False	-2166.77197265625	1872.04370117188	179.680999755859	0.758721351623535	0.957768082618713	0.688763201236725	70.6234588623047	11441
True	False	False	False	False	-2155.43969726563	1997.21105957031	9.98227787017822	0.754574596881866	0.933233201503754	0.669301986694336	45	405
True	False	False	False	False	-2152.04028320313	340.671539306641	205.191253662109	0.762598097324371	0.958568394184113	0.708843946456909	73.248649597168	13551
True	False	False	False	False	-2150.57690429688	1701.47058105469	11.0914192199707	0.735508561134338	0.937464773654938	0.597400009632111	44.2000007629395	442
True	False	False	False	False	-2151.9912109375	1899.10717773438	251.77522277832	0.695522129535675	0.942216277122498	0.494455009698868	74.3744506835938	16883
True	False	False	False	False	-2147.95190429688	1806.01342773438	125.333038330078	0.592131435871124	0.95950448513031	0.336845397949219	57.2300872802734	6467
True	False	False	False	False	-2146.32568359375	1960.0673828125	185.226699829102	0.709531426429749	0.948379814624786	0.525785982608795	69.7305374145508	11645
True	False	False	False	False	-2139.12084960938	1848.01220703125	165.262145996094	0.684942364692688	0.958160042762756	0.473147690296173	67.6174468994141	10075
True	False	False	False	False	-2127.76904296875	1773.30847167969	244.01123046875	0.415215671062469	0.856649398803711	0.185862973332405	84.7409057617188	18643
True	False	False	False	False	-2122.77734375	1870.44714355469	156.389007568359	0.557320773601532	0.943155229091644	0.299642205238342	85.28369140625	12025
True	False	False	False	False	-2123.07299804688	1882.34997558594	73.203369140625	0.614838540554047	0.881384074687958	0.364249229431152	143.060607910156	9442
True	False	False	False	False	-2121.32739257813	1936.25634765625	271.739776611328	0.847164809703827	0.969196498394012	1	70.0897979736328	17172
True	False	False	False	False	-2118.130859375	1903.84497070313	107.586769104004	0.660145282745361	0.956177234649658	0.429239451885223	65.206184387207	6325
True	False	False	False	False	-2116.75268554688	1733.07275390625	195.208984375	0.692168772220612	0.964455723762512	0.487504780292511	75.4715881347656	13283
True	False	False	False	False	-2111.64624023438	1818.37963867188	186.335845947266	0.634147584438324	0.942925035953522	0.390011161565781	76.0833358764648	12782
True	False	False	False	False	-2102.78491210938	1749.44775390625	116.459907531738	0.776830792427063	0.965390563011169	0.810867488384247	99.3809509277344	10435
True	False	False	False	False	-2099.31567382813	1847.94409179688	146.40673828125	0.708543181419373	0.95402455329895	0.523440957069397	63.9545440673828	8442
True	False	False	False	False	-2080.2119140625	1898.080078125	135.315322875977	0.671015024185181	0.91239207983017	0.447571516036987	77.3688507080078	9439
True	False	False	False	False	-2078.74877929688	1936.12231445313	168.589569091797	0.755421161651611	0.962551116943359	0.673127472400665	93.875	14269
True	False	False	False	False	-2069.908203125	1801.62280273438	130.878753662109	0.649014532566071	0.93879371881485	0.411719381809235	82	9676
True	False	False	False	False	-2062.96166992188	1830.32751464844	169.698715209961	0.821265935897827	0.961080968379974	1	82.3071899414063	12593
True	False	False	False	False	-2041.61193847656	1826.60852050781	166.371292114258	0.76008129119873	0.956596493721008	0.695577025413513	74.8399963378906	11226
True	False	False	False	False	-2045.45849609375	1954.56823730469	12.2005615234375	0.768196105957031	0.939064502716064	0.742168962955475	51	561
True	False	False	False	False	-2036.44970703125	1880.74609375	156.389007568359	0.738854289054871	0.962079882621765	0.608445107936859	88.9574432373047	12543
True	False	False	False	False	-2034.48107910156	1939.51501464844	166.371292114258	0.742510259151459	0.964395821094513	0.62116527557373	90.4266662597656	13564
True	False	False	False	False	-2031.85681152344	1919.48156738281	79.8582229614258	0.815260469913483	0.94873970746994	1	163.805557250977	11794
True	False	False	False	False	-2026.42919921875	1904.37036132813	139.751892089844	0.754863798618317	0.948104739189148	0.67060112953186	97.0158767700195	12224
True	False	False	False	False	-2029.35815429688	1972.19836425781	183.008422851563	0.577090620994568	0.938928723335266	0.320131689310074	83.084846496582	13709
True	False	False	False	False	-2022.17822265625	1806.23522949219	176.353576660156	0.684148073196411	0.952036023139954	0.471618115901947	63.7358474731445	10134
True	False	False	False	False	-2011.86376953125	1841.66882324219	84.2947845458984	0.765837788581848	0.97075629234314	0.727394282817841	136.105270385742	10344
True	False	False	False	False	-2009.77514648438	2000.68469238281	146.40673828125	0.656023621559143	0.905567765235901	0.422613710165024	144.659088134766	19095
True	False	False	False	False	-2004.21044921875	1877.83056640625	117.569046020508	0.771331310272217	0.941289067268372	0.763932764530182	87.7547149658203	9302
True	False	False	False	False	-1988.1953125	1762.55749511719	215.173538208008	0.589932262897491	0.921480715274811	0.334335297346115	89.7010345458984	17402
True	False	False	False	False	-1986.81628417969	1941.7470703125	220.719253540039	0.742307305335999	0.954891443252563	0.620439887046814	85.1005020141602	16935
True	False	False	False	False	-1963.67883300781	1918.04467773438	14.4188451766968	0.68755978345871	0.937094211578369	0.478254348039627	48.461540222168	630
True	False	False	False	False	-1961.78674316406	1907.91101074219	209.627822875977	0.740658760070801	0.942211747169495	0.61463338136673	90.6878280639648	17140
True	False	False	False	False	-1960.84875488281	1986.45275878906	9.98227787017822	0.754574596881866	0.933233201503754	0.669301986694336	44.5555572509766	401
True	False	False	False	False	-1951.51147460938	1963.08972167969	291.704345703125	0.466346710920334	0.818307280540466	0.221477791666985	148.384033203125	39025
True	False	False	False	False	-1928.71508789063	1891.81298828125	171.917007446289	0.812215685844421	0.957683384418488	1	72.8193511962891	11287
True	False	False	False	False	-1901.64880371094	532.901428222656	77.6399383544922	0.754616916179657	0.949983477592468	0.669491648674011	134.199996948242	9394
True	False	False	False	False	-1923.25	1063.58020019531	273.958068847656	0.800110638141632	0.955891966819763	1	167.939270019531	41481
True	False	False	False	False	-1901.39575195313	1945.07543945313	32.1651153564453	0.820795118808746	0.95398223400116	1	44.5172424316406	1291
True	False	False	False	False	-1910.81811523438	2000.03247070313	49.9113883972168	0.806145071983337	0.955260276794434	1	50.0222206115723	2251
True	False	False	False	False	-1893.720703125	1997.34997558594	49.9113883972168	0.757985770702362	0.953352153301239	0.685172200202942	56.9555549621582	2563
True	False	False	False	False	-2274.91845703125	2058.79931640625	1146.85278320313	0.100691147148609	0.943919003009796	0.0342864952981472	118.87427520752	122916
True	False	False	False	False	-2233.46655273438	2059.962890625	300.577453613281	0.586751580238342	0.890264749526978	0.330746203660965	88.7453842163086	24050
True	False	False	False	False	-2193.16284179688	2094.962890625	53.2388153076172	0.774922788143158	0.946614563465118	0.792935788631439	65.9166641235352	3164
True	False	False	False	False	-2194.09228515625	2119.31713867188	216.282684326172	0.390115261077881	0.872281849384308	0.169981181621552	129.138458251953	25182
True	False	False	False	False	-2175.47290039063	2059.70239257813	328.306030273438	0.742691874504089	0.945735692977905	0.621816456317902	86.0608139038086	25474
True	False	False	False	False	-2144.06762695313	2018.52087402344	206.300399780273	0.60920661687851	0.950684428215027	0.357184380292892	64.3978500366211	11978
True	False	False	False	False	-2120.08935546875	2100.17822265625	106.477630615234	0.855291903018951	0.970127999782562	1	176.91667175293	16984
True	False	False	False	False	-2113.19750976563	2032.74060058594	129.769607543945	0.615616202354431	0.951365888118744	0.365239679813385	69.0427322387695	8078
True	False	False	False	False	-2095.87524414063	2033.26159667969	110.914192199707	0.739838838577271	0.954942405223846	0.6118004322052	175.240005493164	17524
True	False	False	False	False	-2084.53149414063	2076.5751953125	38.8199691772461	0.770017266273499	0.946688234806061	0.754476308822632	52.5428581237793	1839
True	False	False	False	False	-2081.01513671875	2178.62451171875	244.01123046875	0.33554607629776	0.867486119270325	0.138423562049866	83.5727310180664	18386
True	False	False	False	False	-2074.9775390625	2224.654296875	2006.43774414063	0.0639308542013168	0.941588997840881	0.021222747862339	125.22664642334	226535
True	False	False	False	False	-2073.6845703125	2089.95654296875	108.695907592773	0.611677765846252	0.892981767654419	0.360261082649231	169.795913696289	16640
True	False	False	False	False	-2072.13427734375	2170.75268554688	73.203369140625	0.747322142124176	0.929262816905975	0.639100313186646	167.636367797852	11064
True	False	False	False	False	-2057.94091796875	2225.24365234375	118.678184509277	0.760737001895905	0.963072657585144	0.698947727680206	119.87850189209	12827
True	False	False	False	False	-2041.97644042969	2175.10571289063	138.64274597168	0.788708209991455	0.952979803085327	1	69.9919967651367	8749
True	False	False	False	False	-2028.60693359375	2162.01220703125	115.350761413574	0.756777882575989	0.931645095348358	0.679410755634308	174.701919555664	18169
True	False	False	False	False	-2027.47253417969	2202.06787109375	125.333038330078	0.578215479850769	0.956911087036133	0.321346044540405	84.6283187866211	9563
True	False	False	False	False	-2020.35668945313	2093.9599609375	286.158630371094	0.807724297046661	0.957679450511932	1	88.3372116088867	22791
True	False	False	False	False	-2015.46215820313	2113.50952148438	80.9673614501953	0.786957621574402	0.948136508464813	1	167.534240722656	12230
True	False	False	False	False	-2014.60595703125	2200.8466796875	85.4039306640625	0.686015367507935	0.918632090091705	0.475228786468506	156.740264892578	12069
True	False	False	False	False	-2008.6162109375	2045.68530273438	15.5279874801636	0.740449011325836	0.946970880031586	0.613905251026154	65	910
True	False	False	False	False	-1988.71606445313	2043.50610351563	166.371292114258	0.612923800945282	0.920187890529633	0.361826151609421	159.580001831055	23937
True	False	False	False	False	-1991.81481933594	2060.5419921875	268.412353515625	0.447602480649948	0.897715032100677	0.207863569259644	93.7396697998047	22685
True	False	False	False	False	-1970.98974609375	2096.86157226563	317.214599609375	0.722547113895416	0.948136985301971	0.55898505449295	90.1258773803711	25776
True	False	False	False	False	-1963.98754882813	2266.830078125	387.090545654297	0.553523778915405	0.896886646747589	0.2958804666996	157.859603881836	55093
True	False	False	False	False	-1952.86938476563	2086.61767578125	9.98227787017822	0.785398185253143	0.931883156299591	1	51.4444427490234	463
True	False	False	False	False	-1952.80773925781	2251.0947265625	46.5839614868164	0.76637989282608	0.968852162361145	0.730685889720917	56.5952377319336	2377
True	False	False	False	False	-1948.33996582031	2036.78125	283.940338134766	0.687908947467804	0.961173892021179	0.478943437337875	78.54296875	20107
True	False	False	False	False	-1943.10681152344	2135.39404296875	290.595184326172	0.788274645805359	0.961843848228455	1	98.3587799072266	25770
True	False	False	False	False	-1942.7890625	2322.19653320313	226.264953613281	0.316607683897018	0.954943120479584	0.128297746181488	87.1666641235352	17782
True	False	False	False	False	-1928.49047851563	2081.42358398438	197.427261352539	0.663973391056061	0.927266538143158	0.435548514127731	106.556182861328	18967
True	False	False	False	False	-1925.72668457031	2063.25634765625	54.3479537963867	0.825362265110016	0.964499771595001	1	54.5714302062988	2674
True	False	False	False	False	-1924.94677734375	2175.50610351563	14.4188451766968	0.805326879024506	0.942608833312988	1	41.6153831481934	541
True	False	False	False	False	-1921.5576171875	2269.63159179688	178.571853637695	0.835357666015625	0.954183161258698	1	165.248443603516	26605
True	False	False	False	False	-1912.50988769531	2333.85229492188	98.7136306762695	0.685747921466827	0.951809823513031	0.474708467721939	89.2247161865234	7941
True	False	False	False	False	-1901.107421875	2119.7578125	435.892791748047	0.401465088129044	0.791201531887054	0.177045226097107	103.636131286621	40729
True	False	False	False	False	-1894.65905761719	2354.89599609375	130.878753662109	0.404757440090179	0.943459808826447	0.179130002856255	89.4661026000977	10557
True	False	False	False	False	-140.3935546875	-3560.37939453125	32.1651153564453	0.684656083583832	0.939307272434235	0.472595363855362	89.8275833129883	2605
True	False	False	False	False	-58.1790199279785	-3559.9716796875	33.2742576599121	0.262460708618164	0.931497395038605	0.101333230733871	87.2666702270508	2618
True	False	False	False	False	-184.808135986328	-3559.73681640625	82.0765075683594	0.310472875833511	0.952561438083649	0.125099524855614	90.8513488769531	6723
True	False	False	False	False	-260.282562255859	-3557.00439453125	15.5279874801636	0.483713120222092	0.894427955150604	0.234741687774658	93.2857131958008	1306
True	False	False	False	False	-267.687133789063	-3556.82080078125	13.3097038269043	0.685805439949036	0.934609174728394	0.474820286035538	94.5	1134
True	False	False	False	False	-493.339294433594	-3535.89575195313	69.8759460449219	0.224714368581772	0.839863836765289	0.0840595886111259	98.3015899658203	6193
True	False	False	False	False	-551.949340820313	-3528.09765625	31.0559749603271	0.5245481133461	0.890275895595551	0.268791943788528	100.25	2807
True	False	False	False	False	-469.102844238281	-3524.5224609375	118.678184509277	0.801031827926636	0.963646411895752	1	110.523361206055	11826
True	False	False	False	False	-572.227355957031	-3511.51513671875	226.264953613281	0.631803214550018	0.920310258865356	0.386745929718018	171.965682983398	35081
True	False	False	False	False	-650.519104003906	-3505.560546875	84.2947845458984	0.610367000102997	0.962346732616425	0.358624696731567	126.223686218262	9593
True	False	False	False	False	-718.949462890625	-3501.16918945313	12.2005615234375	0.508639216423035	0.881693780422211	0.255007147789001	107.090911865234	1178
True	False	False	False	False	-774.009643554688	-3489.28784179688	212.955261230469	0.25329664349556	0.913620352745056	0.0970328599214554	106.4375	20436
True	False	False	False	False	-804.03955078125	-3474.2666015625	47.6931037902832	0.756393730640411	0.958025753498077	0.677612125873566	94.0930252075195	4046
True	False	False	False	False	-743.253845214844	-3463.64794921875	133.097030639648	0.711360454559326	0.891532063484192	0.530186176300049	189.133331298828	22696
True	False	False	False	False	-930.612670898438	-3451.48974609375	1214.51037597656	0.0671206042170525	0.932289123535156	0.0223299711942673	110.545204162598	121047
True	False	False	False	False	-849.280700683594	-3437.25537109375	219.610107421875	0.539025843143463	0.881799697875977	0.281984508037567	85.4141387939453	16912
True	False	False	False	False	-1062.53259277344	-3414.64990234375	113.132476806641	0.345941454172134	0.894280612468719	0.144151777029037	116.833335876465	11917
True	False	False	False	False	-1126.83581542969	-3393.43286132813	105.36848449707	0.504860103130341	0.939674496650696	0.25183430314064	116.357894897461	11054
True	False	False	False	False	-1092.31823730469	-3392.88549804688	343.834014892578	0.527435660362244	0.914762437343597	0.271371841430664	196.925811767578	61047
True	False	False	False	False	-1176.1103515625	-3364.84619140625	126.442184448242	0.775840818881989	0.944620370864868	0.801295220851898	180.903503417969	20623
True	False	False	False	False	-1248.826171875	-3350.42919921875	47.6931037902832	0.563352346420288	0.915328145027161	0.305728614330292	119.441864013672	5136
True	False	False	False	False	-1285.58056640625	-3336.0224609375	108.695907592773	0.454709619283676	0.941416621208191	0.212944284081459	117.969390869141	11561
True	False	False	False	False	-1312.03259277344	-3315.09423828125	169.698715209961	0.666771829128265	0.959748387336731	0.44025981426239	181.660125732422	27794
True	False	False	False	False	-1338.15795898438	-3305.13061523438	12.2005615234375	0.608575522899628	0.925560414791107	0.356404304504395	100.090911865234	1101
True	False	False	False	False	-1422.68627929688	-3278.31274414063	340.506591796875	0.244396552443504	0.934033334255219	0.0929232835769653	115.065147399902	35325
True	False	False	False	False	-1493.81616210938	-3246.013671875	295.031768798828	0.205173164606094	0.932982921600342	0.0755494832992554	114.236839294434	30387
True	False	False	False	False	-1569.13073730469	-3197.92016601563	198.536407470703	0.511966943740845	0.908598124980927	0.257832527160645	172.469268798828	30872
True	False	False	False	False	-1604.14050292969	-3179.42822265625	48.80224609375	0.555250585079193	0.921724319458008	0.297584682703018	97.7272720336914	4300
True	False	False	False	False	-1643.23596191406	-3158.03515625	14.4188451766968	0.523994266986847	0.927839636802673	0.268299996852875	91.7692337036133	1193
True	False	False	False	False	-1685.49462890625	-3132.14013671875	253.993499755859	0.409389197826385	0.871275126934052	0.182090908288956	130.314407348633	29842
True	False	False	False	False	-1741.70922851563	-3104.150390625	99.8227767944336	0.767598927021027	0.939615309238434	0.738312005996704	180.766662597656	16269
True	False	False	False	False	-1845.46472167969	-3039.2177734375	105.36848449707	0.639293849468231	0.931415498256683	0.397324234247208	148.747375488281	14131
True	False	False	False	False	-1892.65515136719	-3006.7158203125	359.361999511719	0.417006343603134	0.896224737167358	0.187033087015152	191.546295166016	62061
True	False	False	False	False	-1877.91943359375	-2929.47045898438	252.884368896484	0.65409642457962	0.954887509346008	0.419572561979294	106.328948974609	24243
True	False	False	False	False	-1890.01037597656	-2663.40234375	12.2005615234375	0.741141617298126	0.928999543190002	0.616318583488464	47.9090919494629	527
True	False	False	False	False	-1888.45727539063	-2801.91943359375	125.333038330078	0.786703884601593	0.949600994586945	1	168.628311157227	19055
True	False	False	False	False	-1877.52722167969	-2915.48461914063	15.5279874801636	0.717676758766174	0.938069105148315	0.546022891998291	75.5714263916016	1058
True	False	False	False	False	-1868.55456542969	-3035.41259765625	79.8582229614258	0.497925460338593	0.952253043651581	0.246108084917068	100.736114501953	7253
True	False	False	False	False	-1845.43518066406	-2963.27685546875	217.391815185547	0.710684776306152	0.949212253093719	0.528551399707794	99.1428604125977	19432
True	False	False	False	False	-1856.533203125	-2789.67724609375	11.0914192199707	0.403072535991669	0.912074565887451	0.178061038255692	47.9000015258789	479
True	False	False	False	False	-1858.17797851563	-2742.62451171875	25.5102653503418	0.794671595096588	0.94915634393692	1	52.2608680725098	1202
True	False	False	False	False	-1856.03833007813	-2942.6328125	129.769607543945	0.67625892162323	0.915342330932617	0.456904143095016	174.726501464844	20443
True	False	False	False	False	-1832.677734375	-2913.1748046875	234.028945922852	0.670817852020264	0.929929912090302	0.44722706079483	94.7393341064453	19990
True	False	False	False	False	-1849.27575683594	-2866.3046875	228.483245849609	0.578913509845734	0.922178030014038	0.322102457284927	86.3495178222656	17788
True	False	False	False	False	-1853.92309570313	-2853.2119140625	48.80224609375	0.535196304321289	0.844626367092133	0.278431236743927	104.159088134766	4583
True	False	False	False	False	-1841.63403320313	-2852.04736328125	31.0559749603271	0.695939123630524	0.94053065776825	0.495332807302475	75.6428604125977	2118
True	False	False	False	False	-1833.24243164063	-2735.80346679688	25.5102653503418	0.688737690448761	0.927292883396149	0.480586379766464	52.4782600402832	1207
True	False	False	False	False	-1827.58068847656	-2698.3193359375	58.7845230102539	0.807007014751434	0.950349152088165	1	70.1886825561523	3720
True	False	False	False	False	-1827.03881835938	-2900.61547851563	16.6371288299561	0.793338239192963	0.946970880031586	1	71.1333312988281	1067
True	False	False	False	False	-1796.98986816406	-2756.17553710938	183.008422851563	0.76558256149292	0.95846688747406	0.725864291191101	84.0969696044922	13876
True	False	False	False	False	-1819.27160644531	-2716.43017578125	360.471130371094	0.613386809825897	0.915182590484619	0.362410008907318	92.1292343139648	29942
True	False	False	False	False	-1793.51879882813	-3082.31958007813	451.420776367188	0.133649468421936	0.942289650440216	0.046599168330431	102.773956298828	41829
True	False	False	False	False	-1744.15405273438	-3069.99682617188	251.77522277832	0.672828435897827	0.943102836608887	0.450760662555695	177.546249389648	40303
True	False	False	False	False	-1780.54187011719	-2992.45922851563	192.990692138672	0.789468884468079	0.960623741149902	1	107.63793182373	18729
True	False	False	False	False	-1788.76245117188	-2977.21508789063	33.2742576599121	0.745649039745331	0.943335175514221	0.63269704580307	102.199996948242	3066
True	False	False	False	False	-1785.71606445313	-2832.2216796875	197.427261352539	0.712210476398468	0.960306107997894	0.532258272171021	76.8820190429688	13685
True	False	False	False	False	-1776.77880859375	-2975.18432617188	93.1679229736328	0.748380422592163	0.930793106555939	0.643250167369843	167.595245361328	14078
True	False	False	False	False	-1767.67065429688	-2867.70043945313	248.447799682617	0.652149498462677	0.943275928497314	0.416535973548889	89.0223236083984	19941
True	False	False	False	False	-1762.52551269531	-2781.619140625	177.462707519531	0.591871082782745	0.941947638988495	0.336546957492828	89.9875030517578	14398
True	False	False	False	False	-1760.607421875	-3017.67309570313	116.459907531738	0.687813937664032	0.915415227413177	0.478755712509155	171.866668701172	18046
True	False	False	False	False	-1745.6884765625	-3009.3154296875	187.44499206543	0.643321633338928	0.943644464015961	0.403193235397339	101.147926330566	17094
True	False	False	False	False	-1748.97985839844	-2778.97998046875	70.9850845336914	0.729068458080292	0.932897984981537	0.577525734901428	165.328125	10581
True	False	False	False	False	-1742.72106933594	-2947.79174804688	100.931915283203	0.721950054168701	0.932526051998138	0.557357847690582	166.901092529297	15188
True	False	False	False	False	-1735.76245117188	-2906.98168945313	13.3097038269043	0.743378639221191	0.942608833312988	0.624296009540558	53.8333320617676	646
True	False	False	False	False	-1724.64685058594	-3123.16723632813	114.241622924805	0.417215406894684	0.939743399620056	0.187170028686523	105.844657897949	10902
True	False	False	False	False	-1705.638671875	-3074.64404296875	275.067199707031	0.616264581680298	0.920381307601929	0.366068422794342	152.604843139648	37846
True	False	False	False	False	-1687.42895507813	-2801.2666015625	98.7136306762695	0.759070038795471	0.96516364812851	0.690488159656525	153.797760009766	13688
True	False	False	False	False	-1669.80261230469	-3155.38208007813	9.98227787017822	0.497925460338593	0.915458858013153	0.246108084917068	111.222221374512	1001
True	False	False	False	False	-1653.51232910156	-3150.720703125	56.5662384033203	0.490628093481064	0.932412564754486	0.240211740136147	88.9019622802734	4534
True	False	False	False	False	-1665.1298828125	-3086.28466796875	46.5839614868164	0.839679360389709	0.961324214935303	1	67.1190490722656	2819
True	False	False	False	False	-1662.63452148438	-2934.189453125	263.975769042969	0.776998937129974	0.949775695800781	0.812557935714722	93.8613433837891	22339
True	False	False	False	False	-1669.41784667969	-2875.20141601563	26.6194076538086	0.780536234378815	0.95841646194458	0.854119598865509	53.2916679382324	1279
True	False	False	False	False	-1660.66198730469	-2947.92578125	49.9113883972168	0.757985770702362	0.945469677448273	0.685172200202942	72.8222198486328	3277
True	False	False	False	False	-1654.85900878906	-2779.23803710938	88.7313537597656	0.822043120861053	0.966115951538086	1	154.5	12360
True	False	False	False	False	-1653.53149414063	-3102.04760742188	128.660461425781	0.653944551944733	0.889663457870483	0.419334411621094	170.74137878418	19806
True	False	False	False	False	-1635.6962890625	-3069.92236328125	38.8199691772461	0.748372912406921	0.960002601146698	0.643220484256744	56.2000007629395	1967
True	False	False	False	False	-1637.37658691406	-3002.52856445313	195.208984375	0.734601318836212	0.954385459423065	0.594494700431824	89.4602279663086	15745
True	False	False	False	False	-1631.66064453125	-2812.9150390625	127.551322937012	0.782646477222443	0.963263034820557	0.888233423233032	164.008697509766	18861
True	False	False	False	False	-1629.59143066406	-3177.34497070313	56.5662384033203	0.448559075593948	0.915126800537109	0.208541810512543	112.137252807617	5719
True	False	False	False	False	-1627.28466796875	-3140.59130859375	187.44499206543	0.63040167093277	0.921898245811462	0.384813040494919	161.473373413086	27289
True	False	False	False	False	-1625.06213378906	-3045.77197265625	225.155807495117	0.788748562335968	0.957748055458069	1	111.507392883301	22636
True	False	False	False	False	-1627.97546386719	-2947.38549804688	54.3479537963867	0.777484655380249	0.950243830680847	0.817557096481323	146.632659912109	7185
True	False	False	False	False	-1629.36474609375	-2867.61987304688	107.586769104004	0.717643678188324	0.96386045217514	0.545937120914459	155.567016601563	15090
True	False	False	False	False	-1627.44445800781	-2966.8681640625	173.026138305664	0.772210657596588	0.955849528312683	0.770570337772369	91.0256423950195	14200
True	False	False	False	False	-1625.79565429688	-2839.36767578125	117.569046020508	0.733056902885437	0.965059459209442	0.589631855487823	154.566040039063	16384
True	False	False	False	False	-1620.01733398438	-2790.78759765625	88.7313537597656	0.735508561134338	0.935599744319916	0.597400009632111	160.925003051758	12874
True	False	False	False	False	-1607.19494628906	-3079.65942382813	270.630645751953	0.763894259929657	0.962073087692261	0.716049075126648	108.84016418457	26557
True	False	False	False	False	-1596.12023925781	-2998.4052734375	181.899276733398	0.637215554714203	0.95442146062851	0.394346356391907	105.17073059082	17248
True	False	False	False	False	-1601.26208496094	-2923.54907226563	17.7462711334229	0.762108087539673	0.949675559997559	0.706189274787903	52.375	838
True	False	False	False	False	-1604.83666992188	-2787.51806640625	102.041061401367	0.794671595096588	0.953575491905212	1	165.315216064453	15209
True	False	False	False	False	-1601.16857910156	-2960.24462890625	31.0559749603271	0.733668208122253	0.95572304725647	0.591544389724731	54.6071434020996	1529
True	False	False	False	False	-1600.80322265625	-2881.138671875	16.6371288299561	0.745649039745331	0.948589444160461	0.63269704580307	52.7999992370605	792
True	False	False	False	False	-1593.26928710938	-3196.73608398438	36.6016845703125	0.580488204956055	0.930523276329041	0.32381671667099	113.848487854004	3757
True	False	False	False	False	-1582.9794921875	-3104.00024414063	130.878753662109	0.834946751594543	0.96615344285965	1	177.025421142578	20889
True	False	False	False	False	-1591.92114257813	-2940.83227539063	19.9645557403564	0.776177406311035	0.952117681503296	0.804480254650116	54.1666679382324	975
True	False	False	False	False	-1591.32861328125	-3091.31372070313	177.462707519531	0.616402626037598	0.936987042427063	0.366245150566101	125.268753051758	20043
True	False	False	False	False	-1553.69165039063	-3047.13549804688	276.176330566406	0.52291202545166	0.86839348077774	0.267341166734695	102.381523132324	25493
True	False	False	False	False	-1569.68176269531	-2912.81127929688	21.0736961364746	0.765837788581848	0.945084035396576	0.727394282817841	51.9473686218262	987
True	False	False	False	False	-1574.24548339844	-2899.3876953125	21.0736961364746	0.698733150959015	0.947545111179352	0.501295566558838	53.7894744873047	1022
True	False	False	False	False	-1570.85180664063	-2885.91455078125	9.98227787017822	0.687235474586487	0.9244145154953	0.47761595249176	55.3333320617676	498
True	False	False	False	False	-1565.77136230469	-2965.98681640625	175.244430541992	0.707616209983826	0.960878849029541	0.521261513233185	90.626579284668	14319
True	False	False	False	False	-1552.38244628906	-2793.39184570313	12.2005615234375	0.741141617298126	0.94014710187912	0.616318583488464	54.0909080505371	595
True	False	False	False	False	-1551.13708496094	-3217.84692382813	44.3656768798828	0.673765122890472	0.962191045284271	0.452423572540283	114.324996948242	4573
True	False	False	False	False	-1502.23474121094	-3187.40405273438	280.612915039063	0.590835988521576	0.939995467662811	0.335363924503326	158.272720336914	40043
True	False	False	False	False	-1548.27685546875	-3158.396484375	29.9468326568604	0.828017055988312	0.959619760513306	1	60.1851844787598	1625
True	False	False	False	False	-1507.50622558594	-3138.8564453125	138.64274597168	0.768403470516205	0.946485161781311	0.74352765083313	180.072006225586	22509
True	False	False	False	False	-1548.71630859375	-3023.03466796875	96.4953460693359	0.765188992023468	0.954900205135345	0.723530054092407	148.126434326172	12887
True	False	False	False	False	-1549.9990234375	-3000.85205078125	189.663269042969	0.62517911195755	0.92385458946228	0.377732574939728	79.8304061889648	13651
True	False	False	False	False	-1532.25183105469	-2887.78662109375	35.4925422668457	0.795358955860138	0.963647246360779	1	53.96875	1727
True	False	False	False	False	-1546.87414550781	-2854.47802734375	217.391815185547	0.683220624923706	0.949222326278687	0.469843715429306	90.7091827392578	17779
True	False	False	False	False	-1533.76989746094	-2834.591796875	48.80224609375	0.710345864295959	0.946614563465118	0.527735590934753	62.0454559326172	2730
True	False	False	False	False	-1529.65563964844	-3124.96899414063	173.026138305664	0.737513780593872	0.952089428901672	0.603955328464508	94.9423065185547	14811
True	False	False	False	False	-1492.45166015625	-3009.25732421875	312.778015136719	0.786773204803467	0.961928009986877	1	106.514183044434	30037
True	False	False	False	False	-1521.93005371094	-2926.89184570313	343.834014892578	0.488999098539352	0.908225893974304	0.238913029432297	164.135482788086	50882
True	False	False	False	False	-1519.19311523438	-2859.78515625	27.7285480499268	0.766682505607605	0.944578170776367	0.732549428939819	53.7999992370605	1345
True	False	False	False	False	-1488.27099609375	-3152.47241210938	146.40673828125	0.770961821079254	0.941272556781769	0.761220216751099	183.196975708008	24182
True	False	False	False	False	-1487.64587402344	-3173.87329101563	180.790130615234	0.773620665073395	0.954260289669037	0.781806230545044	194.165649414063	31649
True	False	False	False	False	-1456.52795410156	-3178.9033203125	11.0914192199707	0.69836014509201	0.927715241909027	0.500491261482239	60.4000015258789	604
True	False	False	False	False	-1480.62036132813	-3113.09106445313	171.917007446289	0.759923756122589	0.965082406997681	0.694775581359863	99.7677383422852	15464
True	False	False	False	False	-1484.06713867188	-3061.00561523438	32.1651153564453	0.776993036270142	0.948197305202484	0.812498211860657	56.9310340881348	1651
True	False	False	False	False	-1475.06225585938	-3029.64086914063	362.689422607422	0.376822590827942	0.835000097751617	0.161940172314644	136.464828491211	44624
True	False	False	False	False	-1478.29870605469	-2133.86596679688	127.551322937012	0.81371933221817	0.962540864944458	1	162.886962890625	18732
True	False	False	False	False	-1469.56225585938	-3167.96435546875	170.807861328125	0.642776131629944	0.928665220737457	0.402390688657761	107.24674987793	16516
True	False	False	False	False	-1458.62915039063	-2899.27783203125	21.0736961364746	0.656467795372009	0.94915634393692	0.423319727182388	52.1052627563477	990
True	False	False	False	False	-1455.75354003906	-3254.55541992188	102.041061401367	0.761244773864746	0.946824729442596	0.701598525047302	120.97826385498	11130
True	False	False	False	False	-1447.75622558594	-3207.82275390625	15.5279874801636	0.800106346607208	0.94487601518631	1	53.5714302062988	750
True	False	False	False	False	-1453.21105957031	-3153.84814453125	26.6194076538086	0.829222500324249	0.957139134407043	1	63.8333320617676	1532
True	False	False	False	False	-1452.10119628906	-2981.01953125	139.751892089844	0.725149393081665	0.945789277553558	0.566210210323334	163.69841003418	20626
True	False	False	False	False	-1447.09826660156	-2956.12182617188	38.8199691772461	0.826309084892273	0.957971453666687	1	63.4000015258789	2219
True	False	False	False	False	-1440.66955566406	-3142.76416015625	195.208984375	0.731917560100555	0.950552225112915	0.586108803749084	86.3579559326172	15199
True	False	False	False	False	-1417.03051757813	-3109.46948242188	177.462707519531	0.653785407543182	0.927211463451385	0.419085085391998	89.4312515258789	14309
True	False	False	False	False	-1438.28771972656	-3060.55883789063	129.769607543945	0.530849754810333	0.841484725475311	0.274454563856125	172.512817382813	20184
True	False	False	False	False	-1432.7158203125	-2955.10717773438	31.0559749603271	0.792491853237152	0.946757137775421	1	60.5714302062988	1696
True	False	False	False	False	-1429.21423339844	-3101.23999023438	85.4039306640625	0.740752220153809	0.94258189201355	0.614958584308624	169.610382080078	13060
True	False	False	False	False	-1412.30151367188	-3059.55151367188	196.318130493164	0.636533915996552	0.940206408500671	0.393377006053925	87.9378509521484	15565
True	False	False	False	False	-1425.18322753906	-3024.99853515625	26.6194076538086	0.67927873134613	0.950989484786987	0.462436705827713	53.0833320617676	1274
True	False	False	False	False	-1421.37219238281	-2269.64990234375	13.3097038269043	0.80851811170578	0.94014710187912	1	43.6666679382324	524
True	False	False	False	False	-1405.36218261719	-3154.09619140625	173.026138305664	0.757547736167908	0.958750009536743	0.683063924312592	82.4487152099609	12862
True	False	False	False	False	-1388.49401855469	-3018.91015625	110.914192199707	0.719247400760651	0.935754537582397	0.55012708902359	172	17200
True	False	False	False	False	-1404.09606933594	-2976.505859375	206.300399780273	0.42082017660141	0.81414657831192	0.189542502164841	88.8440856933594	16525
True	False	False	False	False	-1391.69812011719	-2985.19458007813	79.8582229614258	0.776177406311035	0.95637571811676	0.804480254650116	161.375	11619
True	False	False	False	False	-1398.85241699219	-2919.36987304688	9.98227787017822	0.687235474586487	0.9244145154953	0.47761595249176	59.3333320617676	534
True	False	False	False	False	-1395.90393066406	-2937.36083984375	222.937530517578	0.687175691127777	0.949644267559052	0.47749850153923	77.4626846313477	15570
True	False	False	False	False	-1379.55639648438	-3287.48120117188	160.825576782227	0.592492997646332	0.934438288211823	0.337260365486145	161.262069702148	23383
True	False	False	False	False	-1316.24267578125	-3289.833984375	45.4748191833496	0.819687008857727	0.96739661693573	1	70.0731735229492	2873
True	False	False	False	False	-1327.27185058594	-3193.03540039063	38.8199691772461	0.733614146709442	0.93917053937912	0.591374695301056	119.428573608398	4180
True	False	False	False	False	-1368.39050292969	-3184.16796875	312.778015136719	0.447259902954102	0.86140251159668	0.207621097564697	162.574462890625	45846
True	False	False	False	False	-1361.62268066406	-3077.28686523438	273.958068847656	0.706457197666168	0.930327773094177	0.518563270568848	182.165985107422	44995
True	False	False	False	False	-1376.01342773438	-2989.55395507813	9.98227787017822	0.754574596881866	0.933233201503754	0.669301986694336	56.4444427490234	508
True	False	False	False	False	-1375.77270507813	-3069.95141601563	99.8227767944336	0.53918844461441	0.92108279466629	0.2821364402771	104.64444732666	9418
True	False	False	False	False	-1372.19921875	-3016.66625976563	143.079315185547	0.716774523258209	0.959626257419586	0.543696463108063	104.627906799316	13497
True	False	False	False	False	-1374.51501464844	-2875.41723632813	326.087738037109	0.768063962459564	0.956908047199249	0.741308331489563	96.0986404418945	28253
True	False	False	False	False	-1359.98657226563	-3168.828125	149.734161376953	0.476011037826538	0.905137956142426	0.228777781128883	112.155555725098	15141
True	False	False	False	False	-1345.23779296875	-3056.224609375	211.846115112305	0.668026149272919	0.94008868932724	0.442399680614471	87.1151809692383	16639
True	False	False	False	False	-1352.63037109375	-2940.53442382813	217.391815185547	0.731116712093353	0.956427931785583	0.583664178848267	77.7653045654297	15242
True	False	False	False	False	-1348.37866210938	-3020.24291992188	52.1296730041504	0.758778512477875	0.959788382053375	0.689045190811157	64.0425567626953	3010
True	False	False	False	False	-1334.80505371094	-2928.09497070313	28.8376903533936	0.778573036193848	0.945234656333923	0.82945716381073	57.0769233703613	1484
True	False	False	False	False	-1342.2001953125	-2369.34790039063	66.5485153198242	0.811298549175262	0.958205223083496	1	132.566665649414	7954
True	False	False	False	False	-1336.83557128906	-2895.69311523438	29.9468326568604	0.764188587665558	0.946757137775421	0.717723667621613	54.4074058532715	1469
True	False	False	False	False	-1326.50109863281	-2248.4052734375	86.513069152832	0.801492035388947	0.942426681518555	1	144.987182617188	11309
True	False	False	False	False	-1324.43566894531	-3280.15795898438	11.0914192199707	0.763594925403595	0.936281979084015	0.714360892772675	64.0999984741211	641
True	False	False	False	False	-1306.78564453125	-3223.9091796875	105.36848449707	0.719695806503296	0.908964872360229	0.551311790943146	172.242111206055	16363
True	False	False	False	False	-1320.85729980469	-3164.52319335938	42.1473922729492	0.796495378017426	0.947963654994965	1	60.315788269043	2292
True	False	False	False	False	-1316.43920898438	-2964.54272460938	181.899276733398	0.751006186008453	0.954628944396973	0.653905808925629	85.4390258789063	14012
True	False	False	False	False	-1312.74108886719	-3091.23876953125	14.4188451766968	0.805326879024506	0.942608833312988	1	52.461540222168	682
True	False	False	False	False	-1310.56469726563	-3199.23120117188	279.503784179688	0.518056631088257	0.855965852737427	0.263081282377243	115.670631408691	29149
True	False	False	False	False	-1302.08544921875	-3182.50756835938	210.736968994141	0.639293849468231	0.95044332742691	0.397324234247208	105.526313781738	20050
True	False	False	False	False	-1299.43322753906	-3060.42700195313	14.4188451766968	0.805326879024506	0.942608833312988	1	53.1538467407227	691
True	False	False	False	False	-1299.39709472656	-3000.6689453125	183.008422851563	0.772771716117859	0.96242880821228	0.774948835372925	101.078788757324	16678
True	False	False	False	False	-1293.81567382813	-3304.66040039063	49.9113883972168	0.757985770702362	0.95892596244812	0.685172200202942	73.6222229003906	3313
True	False	False	False	False	-1282.5	-3119.38037109375	24.401123046875	0.779838144779205	0.956586837768555	0.844782948493958	64.2727279663086	1414
True	False	False	False	False	-1286.10412597656	-3011.78369140625	11.0914192199707	0.763594925403595	0.936281979084015	0.714360892772675	57.2000007629395	572
True	False	False	False	False	-1273.22766113281	-2044.92858886719	78.7490768432617	0.715453743934631	0.923872649669647	0.540330648422241	139.436614990234	9900
True	False	False	False	False	-1272.78588867188	-3106.93920898438	151.952453613281	0.615900933742523	0.903910100460052	0.365603297948837	156.452560424805	21434
True	False	False	False	False	-1267.41271972656	-2970.65771484375	22.1828384399414	0.755204319953918	0.943390667438507	0.672140836715698	50.4500007629395	1009
True	False	False	False	False	-1271.31311035156	-2940.5439453125	29.9468326568604	0.707465767860413	0.948771238327026	0.520909607410431	57.1111106872559	1542
True	False	False	False	False	-1262.23278808594	-3333.54077148438	125.333038330078	0.669864416122437	0.895432472229004	0.445568263530731	184.398223876953	20837
True	False	False	False	False	-1244.37890625	-3303.22534179688	251.77522277832	0.721685528755188	0.961192786693573	0.556640386581421	109.273124694824	24805
True	False	False	False	False	-1259.67236328125	-3139.130859375	169.698715209961	0.696847200393677	0.922008275985718	0.497255235910416	93.8496704101563	14359
True	False	False	False	False	-1259.58850097656	-3242.16015625	323.869445800781	0.713793754577637	0.956962645053864	0.536165654659271	106.523971557617	31105
True	False	False	False	False	-1255.46008300781	-3177.59594726563	307.232330322266	0.599742412567139	0.942566096782684	0.345719665288925	100.599281311035	27866
True	False	False	False	False	-1257.45727539063	-2930.703125	228.483245849609	0.807278871536255	0.967207252979279	1	98.8883514404297	20371
True	False	False	False	False	-1245.0673828125	-3101.47680664063	286.158630371094	0.69737696647644	0.959368407726288	0.498383611440659	87.3023223876953	22524
True	False	False	False	False	-1234.46887207031	-3012.03955078125	202.97297668457	0.719698250293732	0.937258183956146	0.551318228244781	98.2568283081055	17981
True	False	False	False	False	-1233.419921875	-2959.91821289063	279.503784179688	0.752526581287384	0.958667635917664	0.660328269004822	100.285713195801	25272
True	False	False	False	False	-1227.07250976563	-3349.23168945313	116.459907531738	0.799393713474274	0.974581122398376	1	116.819046020508	12266
True	False	False	False	False	-1219.22778320313	-3227.21948242188	195.208984375	0.585593402385712	0.888177633285522	0.32945117354393	95.2897720336914	16771
True	False	False	False	False	-1212.15344238281	-3364.0712890625	12.2005615234375	0.443379789590836	0.93289041519165	0.204890042543411	120.181816101074	1322
True	False	False	False	False	-1204.21740722656	-3326.96801757813	115.350761413574	0.656205236911774	0.958389520645142	0.422902166843414	168.182693481445	17491
True	False	False	False	False	-1196.96374511719	-3260.271484375	141.970169067383	0.680232584476471	0.929538369178772	0.4642094373703	103.2734375	13219
True	False	False	False	False	-1207.22741699219	-3218.76318359375	104.259346008301	0.687331438064575	0.937373995780945	0.477804660797119	178.38298034668	16768
True	False	False	False	False	-1203.04431152344	-3156.1552734375	272.848907470703	0.734609246253967	0.949682831764221	0.594520032405853	97.6097564697266	24012
True	False	False	False	False	-1206.71606445313	-1935.88781738281	76.5307922363281	0.770033359527588	0.928959608078003	0.754589080810547	141.724639892578	9779
True	False	False	False	False	-1200.49987792969	-3087.0048828125	246.229507446289	0.727117598056793	0.963021099567413	0.57182514667511	106.47297668457	23637
True	False	False	False	False	-1195.43542480469	-3173.08740234375	12.2005615234375	0.768196105957031	0.939064502716064	0.742168962955475	64.636360168457	711
True	False	False	False	False	-1190.47326660156	-3042.21826171875	273.958068847656	0.77924370765686	0.950522541999817	0.83735454082489	89.2267227172852	22039
True	False	False	False	False	-1183.00280761719	-2318.11572265625	15.5279874801636	0.800106346607208	0.94487601518631	1	43.7857131958008	613
True	False	False	False	False	-1182.76000976563	-3220.54418945313	186.335845947266	0.609158396720886	0.948211789131165	0.357124656438828	78.9404754638672	13262
True	False	False	False	False	-1180.34399414063	-3283.47802734375	160.825576782227	0.762943148612976	0.941935062408447	0.710735678672791	102.006896972656	14791
True	False	False	False	False	-1174.12487792969	-3202.84350585938	123.114753723145	0.598303437232971	0.94625586271286	0.344018995761871	92.7567596435547	10296
True	False	False	False	False	-1179.07055664063	-2965.63232421875	169.698715209961	0.764707982540131	0.964223563671112	0.720715999603271	73.9607849121094	11316
True	False	False	False	False	-1163.88635253906	-3381.0986328125	57.6753807067871	0.666414141654968	0.940697908401489	0.43965283036232	118.153846740723	6144
True	False	False	False	False	-1144.83117675781	-3379.04125976563	98.7136306762695	0.736421585083008	0.956256031990051	0.600361526012421	114.910110473633	10227
True	False	False	False	False	-1115.408203125	-3341.24853515625	96.4953460693359	0.836953818798065	0.967214345932007	1	191.264373779297	16640
True	False	False	False	False	-1138.52099609375	-3293.79760742188	18.8554134368896	0.685223281383514	0.919217467308044	0.473690927028656	66	1122
True	False	False	False	False	-1160.85437011719	-3270.26000976563	155.279876708984	0.670770585536957	0.946414351463318	0.447144627571106	98.5642852783203	13799
True	False	False	False	False	-1154.16979980469	-3198.900390625	551.243530273438	0.29346838593483	0.744881272315979	0.11643324047327	172.507049560547	85736
True	False	False	False	False	-1152.60876464844	-3028.298828125	219.610107421875	0.738577127456665	0.955791532993317	0.60750949382782	82.797981262207	16394
True	False	False	False	False	-1144.12023925781	-3107.4169921875	252.884368896484	0.788381993770599	0.955523490905762	1	87.192985534668	19880
True	False	False	False	False	-1143.939453125	-3248.46826171875	220.719253540039	0.479936599731445	0.847109198570251	0.231800824403763	144.95979309082	28847
True	False	False	False	False	-1138.50891113281	-3277.33935546875	61.0028076171875	0.760719418525696	0.947627902030945	0.698856711387634	71.6727294921875	3942
True	False	False	False	False	-1136.73547363281	-3329.46069335938	131.987884521484	0.502961814403534	0.88703328371048	0.250254601240158	163.537811279297	19461
True	False	False	False	False	-1124.72680664063	-3334.1826171875	44.3656768798828	0.784437417984009	0.955680787563324	0.932413876056671	129.574996948242	5183
True	False	False	False	False	-1134.55383300781	-3146.19458007813	305.014038085938	0.595412135124207	0.913963198661804	0.340634435415268	96.5854568481445	26561
True	False	False	False	False	-1136.41906738281	-3001.47778320313	302.795745849609	0.587334632873535	0.937900841236115	0.331400543451309	90.3809509277344	24674
True	False	False	False	False	-1126.66821289063	-3309.77734375	143.079315185547	0.356254547834396	0.806909322738647	0.14996026456356	178.20930480957	22989
True	False	False	False	False	-1114.64282226563	-3371.51440429688	158.607299804688	0.756815671920776	0.976976573467255	0.679588556289673	88.4125900268555	12643
True	False	False	False	False	-1056.01708984375	-3350.30590820313	136.424453735352	0.870325863361359	0.973378539085388	1	185.195129394531	22779
True	False	False	False	False	-1110.83569335938	-3305.72973632813	97.6044921875	0.598894655704498	0.901688277721405	0.344716459512711	114.056816101074	10037
True	False	False	False	False	-1108.58776855469	-3255.0341796875	157.498153686523	0.762220680713654	0.957934498786926	0.706796109676361	89.8661956787109	12761
True	False	False	False	False	-1105.28210449219	-3347.4560546875	115.350761413574	0.699858546257019	0.920778334140778	0.503738164901733	103.519233703613	10766
True	False	False	False	False	-1076.61535644531	-3310.07568359375	17.7462711334229	0.762108087539673	0.940302610397339	0.706189274787903	82.25	1316
True	False	False	False	False	-1103.08532714844	-3286.80126953125	195.208984375	0.781058788299561	0.954150259494781	0.86162406206131	85.8579559326172	15111
True	False	False	False	False	-1090.61865234375	-3219.17944335938	280.612915039063	0.777624309062958	0.962420582771301	0.819027602672577	82.9051361083984	20975
True	False	False	False	False	-1101.82238769531	-3098.02221679688	399.291107177734	0.779448628425598	0.947991251945496	0.839866042137146	111.89722442627	40283
True	False	False	False	False	-1078.72521972656	-3140.31005859375	240.683807373047	0.609826385974884	0.91657543182373	0.357952654361725	108.691246032715	23586
True	False	False	False	False	-1074.10388183594	-3243.162109375	131.987884521484	0.664014279842377	0.917660593986511	0.435616761445999	106.067230224609	12622
True	False	False	False	False	-1073.2900390625	-3297.6787109375	260.648345947266	0.618247032165527	0.920297682285309	0.368618190288544	115.25106048584	27084
True	False	False	False	False	-1071.86999511719	-3277.119140625	143.079315185547	0.845028579235077	0.96743381023407	1	182.93798828125	23599
True	False	False	False	False	-1059.24389648438	-3237.53540039063	170.807861328125	0.780350148677826	0.950398683547974	0.851559281349182	189.876617431641	29241
True	False	False	False	False	-1064.68859863281	-3176.74267578125	267.30322265625	0.746394991874695	0.957281291484833	0.635528683662415	81.460578918457	19632
True	False	False	False	False	-1050.59008789063	-3266.9267578125	227.374099731445	0.695274472236633	0.956939160823822	0.493935108184814	84.6926803588867	17362
True	False	False	False	False	-1039.02319335938	-3154.86987304688	291.704345703125	0.485259920358658	0.933942377567291	0.235955595970154	91.6996231079102	24117
True	False	False	False	False	-1038.67639160156	-3062.29907226563	239.574661254883	0.67927873134613	0.959926843643188	0.462436705827713	86.0046310424805	18577
True	False	False	False	False	-1036.60437011719	-3412.79858398438	56.5662384033203	0.745827674865723	0.93880307674408	0.633371949195862	97.2549057006836	4960
True	False	False	False	False	-968.356018066406	-3407.11206054688	82.0765075683594	0.825832903385162	0.960151076316833	1	175.162155151367	12962
True	False	False	False	False	-1033.0478515625	-3368.19750976563	15.5279874801636	0.774550676345825	0.945763468742371	0.789673984050751	56.5	791
True	False	False	False	False	-1026.71594238281	-3311.70556640625	241.792938232422	0.836900472640991	0.963779866695404	1	94.9495391845703	20699
True	False	False	False	False	-997.290466308594	-3271.26318359375	442.547637939453	0.43194442987442	0.832701861858368	0.197000056505203	100.182960510254	39973
True	False	False	False	False	-1019.42315673828	-3269.13012695313	14.4188451766968	0.742955923080444	0.934609174728394	0.622766435146332	59.3076934814453	771
True	False	False	False	False	-1012.07873535156	-3242.52661132813	210.736968994141	0.750999689102173	0.94356632232666	0.653878629207611	186.178939819336	35374
True	False	False	False	False	-985.976135253906	-3140.94189453125	16.6371288299561	0.714476346969604	0.940302610397339	0.53786963224411	49.7999992370605	747
True	False	False	False	False	-986.226257324219	-2044.42614746094	95.3862075805664	0.591949641704559	0.958626866340637	0.336637020111084	45.1279067993164	3881
True	False	False	False	False	-988.638366699219	-1994.21362304688	99.8227767944336	0.86581426858902	0.968959093093872	1	160.877777099609	14479
True	False	False	False	False	-981.189758300781	-3111.15649414063	419.255645751953	0.594922840595245	0.885821878910065	0.340065896511078	146.626983642578	55425
True	False	False	False	False	-978.395935058594	-3237.47290039063	16.6371288299561	0.76893937587738	0.938069105148315	0.747088372707367	56.4000015258789	846
True	False	False	False	False	-974.673217773438	-3391.19653320313	155.279876708984	0.572062194347382	0.926052391529083	0.314769476652145	80.1142883300781	11216
True	False	False	False	False	-964.753723144531	-3315.927734375	102.041061401367	0.761244773864746	0.946749210357666	0.701598525047302	181.84782409668	16730
True	False	False	False	False	-971.962707519531	-3132.82495117188	39.9291114807129	0.754574596881866	0.947963654994965	0.669301986694336	65.3333358764648	2352
True	False	False	False	False	-958.5166015625	-3227.78662109375	235.138092041016	0.663711428642273	0.923689246177673	0.435111850500107	133.476409912109	28297
True	False	False	False	False	-955.698852539063	-3420.58178710938	89.8404998779297	0.843989968299866	0.963311195373535	1	182.456787109375	14779
True	False	False	False	False	-861.642700195313	-3418.33081054688	87.6222152709961	0.785240411758423	0.945148706436157	0.972049474716187	167.44303894043	13228
True	False	False	False	False	-950.248657226563	-3311.779296875	176.353576660156	0.58817183971405	0.933925867080688	0.332342892885208	102.169815063477	16245
True	False	False	False	False	-955.173461914063	-3264.64892578125	197.427261352539	0.833656787872314	0.971246063709259	1	97.4887619018555	17353
True	False	False	False	False	-952.817504882813	-3289.80786132813	120.896469116211	0.783979654312134	0.950352549552917	0.918468296527863	183.587158203125	20011
True	False	False	False	False	-946.425415039063	-3410.85107421875	55.4570960998535	0.655060887336731	0.949028789997101	0.421090096235275	84.1600036621094	4208
True	False	False	False	False	-887.7568359375	-3398.61547851563	181.899276733398	0.804048359394073	0.957306742668152	1	83.1707305908203	13640
True	False	False	False	False	-941.163391113281	-3261.70361328125	22.1828384399414	0.691018760204315	0.941173493862152	0.485164731740952	66.5999984741211	1332
True	False	False	False	False	-945.212707519531	-3153.75830078125	188.554138183594	0.724954545497894	0.955054879188538	0.565661549568176	83.3529434204102	14170
True	False	False	False	False	-944.327392578125	-3213.98266601563	164.153015136719	0.709100365638733	0.932700932025909	0.5247603058815	103.844596862793	15369
True	False	False	False	False	-935.183532714844	-3116.20776367188	163.043869018555	0.849658668041229	0.972674369812012	1	80.9795913696289	11904
True	False	False	False	False	-926.946350097656	-3389.01977539063	27.7285480499268	0.81305855512619	0.950671494007111	1	53.1199989318848	1328
True	False	False	False	False	-887.674133300781	-3331.72900390625	260.648345947266	0.644347012042999	0.94122576713562	0.404708623886108	89.1191482543945	20943
True	False	False	False	False	-908.818237304688	-3259.8935546875	157.498153686523	0.689562678337097	0.954517602920532	0.482232689857483	109.781692504883	15589
True	False	False	False	False	-892.391418457031	-3258.232421875	23.2919807434082	0.792964518070221	0.946847438812256	1	62.0476188659668	1303
True	False	False	False	False	-890.786865234375	-3234.24438476563	67.6576614379883	0.781755030155182	0.957297146320343	0.872471511363983	146.098358154297	8912
True	False	False	False	False	-910.494079589844	-3144.60888671875	221.828384399414	0.697163939476013	0.936475038528442	0.497929245233536	86.3000030517578	17260
True	False	False	False	False	-925.293090820313	-3089.01635742188	196.318130493164	0.745352625846863	0.954182863235474	0.631581962108612	79.9209060668945	14146
True	False	False	False	False	-905.28955078125	-3214.89038085938	374.889984130859	0.414281010627747	0.920118987560272	0.185254260897636	119.346153259277	40339
True	False	False	False	False	-896.974182128906	-3202.58276367188	12.2005615234375	0.741141617298126	0.928999543190002	0.616318583488464	76.2727279663086	839
True	False	False	False	False	-885.479675292969	-3140.35278320313	53.2388153076172	0.774922788143158	0.954331636428833	0.792935788631439	59.6041679382324	2861
True	False	False	False	False	-879.539672851563	-3171.60595703125	37.7108268737793	0.786078751087189	0.945348680019379	1	56.794116973877	1931
True	False	False	False	False	-871.570556640625	-3251.49584960938	69.8759460449219	0.750200152397156	0.942746043205261	0.650578022003174	127.095237731934	8007
True	False	False	False	False	-854.170227050781	-3255.49609375	104.259346008301	0.426494657993317	0.906981647014618	0.193320512771606	76.1170196533203	7155
True	False	False	False	False	-831.908813476563	-3242.69653320313	19.9645557403564	0.776177406311035	0.952117681503296	0.804480254650116	70.3888854980469	1267
True	False	False	False	False	-845.781799316406	-3237.6650390625	79.8582229614258	0.459276556968689	0.87913590669632	0.216260820627213	103.513885498047	7453
True	False	False	False	False	-852.519775390625	-3184.94775390625	211.846115112305	0.660442769527435	0.892771244049072	0.429724335670471	84.3193740844727	16105
True	False	False	False	False	-848.079711914063	-3135.4794921875	185.226699829102	0.810964584350586	0.958750009536743	1	83.8143692016602	13997
True	False	False	False	False	-831.356994628906	-3322.38549804688	383.763122558594	0.563501596450806	0.894942045211792	0.30588099360466	126.271675109863	43690
True	False	False	False	False	-787.270812988281	-3292.83911132813	39.9291114807129	0.71972519159317	0.952736556529999	0.551389634609222	72.6666641235352	2616
True	False	False	False	False	-808.157836914063	-3256.03881835938	393.745391845703	0.494173586368561	0.892687976360321	0.243060320615768	89.7014083862305	31844
True	False	False	False	False	-826.145812988281	-3180.82763671875	26.6194076538086	0.761617660522461	0.943622469902039	0.703567922115326	59.25	1422
True	False	False	False	False	-816.160034179688	-3147.61254882813	25.5102653503418	0.794671595096588	0.94915634393692	1	57.3043479919434	1318
True	False	False	False	False	-809.9296875	-3197.47192382813	288.376892089844	0.534502863883972	0.933811128139496	0.277792870998383	92.8769226074219	24148
True	False	False	False	False	-791.826110839844	-3201.93969726563	86.513069152832	0.785991430282593	0.943020641803741	1	173.230773925781	13512
True	False	False	False	False	-799.920776367188	-3148.54223632813	110.914192199707	0.779846131801605	0.953666865825653	0.844886004924774	162.75	16275
True	False	False	False	False	-789.231506347656	-3274.96557617188	131.987884521484	0.80079972743988	0.93931633234024	1	188.151260375977	22390
True	False	False	False	False	-777.753723144531	-3266.25463867188	69.8759460449219	0.766303777694702	0.948924779891968	0.730220139026642	176.380950927734	11112
True	False	False	False	False	-777.004028320313	-3448.58569335938	192.990692138672	0.732719540596008	0.953650832176208	0.588583052158356	174.086212158203	30291
True	False	False	False	False	-759.110778808594	-3436.30688476563	342.724853515625	0.474873334169388	0.831351101398468	0.22790801525116	151.595474243164	46843
True	False	False	False	False	-774.958129882813	-3392.19018554688	405.945953369141	0.797511398792267	0.95261013507843	1	85.3032760620117	31221
True	False	False	False	False	-775.150207519531	-3282.64404296875	87.6222152709961	0.82315069437027	0.957111597061157	1	188	14852
True	False	False	False	False	-763.087036132813	-3289.50634765625	15.5279874801636	0.514855980873108	0.939309358596802	0.260309815406799	114.285713195801	1600
True	False	False	False	False	-758.282958984375	-3275.86840820313	94.2770690917969	0.694646954536438	0.891495883464813	0.492622494697571	171.199996948242	14552
True	False	False	False	False	-760.472473144531	-3225.74389648438	200.754699707031	0.75547069311142	0.956207931041718	0.673353552818298	94.9668502807617	17189
True	False	False	False	False	-757.415893554688	-3407.01684570313	17.7462711334229	0.820201992988586	0.947792708873749	1	52.3125	837
True	False	False	False	False	-753.950439453125	-3296.22021484375	99.8227767944336	0.714016556739807	0.935694992542267	0.536720454692841	177.477783203125	15973
True	False	False	False	False	-748.037048339844	-3197.36157226563	263.975769042969	0.723731338977814	0.962046504020691	0.562245845794678	82.7899169921875	19704
True	False	False	False	False	-738.225158691406	-3484.30883789063	231.810668945313	0.344173341989517	0.836634337902069	0.143168672919273	113.645935058594	23752
True	False	False	False	False	-721.277954101563	-3384.49194335938	9.98227787017822	0.687235474586487	0.936281979084015	0.47761595249176	51.6666679382324	465
True	False	False	False	False	-734.76611328125	-3253.96704101563	200.754699707031	0.581774234771729	0.939437210559845	0.325224876403809	87.5193405151367	15841
True	False	False	False	False	-719.569519042969	-3137.51391601563	26.6194076538086	0.554879128932953	0.938818573951721	0.297217160463333	55.9166679382324	1342
True	False	False	False	False	-729.121337890625	-3134.1767578125	23.2919807434082	0.772283971309662	0.947545111179352	0.771135985851288	58.476188659668	1228
True	False	False	False	False	-715.783630371094	-3201.0458984375	204.082122802734	0.656308591365814	0.9522625207901	0.423066467046738	81.9184799194336	15073
True	False	False	False	False	-715.386291503906	-3151.24462890625	31.0559749603271	0.792491853237152	0.950989484786987	1	59	1652
True	False	False	False	False	-708.303405761719	-3374.25854492188	15.5279874801636	0.800106346607208	0.94487601518631	1	66.5	931
True	False	False	False	False	-704.231079101563	-3351.89819335938	698.759399414063	0.563133597373962	0.898292779922485	0.305505454540253	108.042854309082	68067
True	False	False	False	False	-697.543029785156	-3494.2294921875	149.734161376953	0.655570149421692	0.944813251495361	0.421894937753677	114.214813232422	15419
True	False	False	False	False	-666.340576171875	-3239.58740234375	251.77522277832	0.791281044483185	0.945132076740265	1	79.9427337646484	18147
True	False	False	False	False	-683.0791015625	-3203.4150390625	36.6016845703125	0.820213973522186	0.956876516342163	1	55.5151519775391	1832
True	False	False	False	False	-689.880187988281	-3186.40869140625	34.3833999633789	0.830578744411469	0.962256669998169	1	54.4516143798828	1688
True	False	False	False	False	-668.7958984375	-3212.63134765625	9.98227787017822	0.687235474586487	0.9244145154953	0.47761595249176	58.6666679382324	528
True	False	False	False	False	-668.35400390625	-3204.45629882813	49.9113883972168	0.757985770702362	0.964499771595001	0.685172200202942	63.2222213745117	2845
True	False	False	False	False	-666.027099609375	-3501.06689453125	96.4953460693359	0.751482903957367	0.919881761074066	0.655898630619049	193.356323242188	16822
True	False	False	False	False	-630.329956054688	-3479.11376953125	398.181945800781	0.392166554927826	0.801882147789001	0.171244040131569	170.136489868164	61079
True	False	False	False	False	-653.015441894531	-3189.55224609375	257.320922851563	0.808710157871246	0.956829071044922	1	94.5646514892578	21939
True	False	False	False	False	-656.455688476563	-3155.33520507813	18.8554134368896	0.75434798002243	0.942380666732788	0.66828989982605	50.705883026123	862
True	False	False	False	False	-649.877746582031	-3444.81616210938	291.704345703125	0.405080199241638	0.872766852378845	0.1793352663517	146.961975097656	38651
True	False	False	False	False	-646.633056640625	-3411.85107421875	178.571853637695	0.638648152351379	0.936545312404633	0.396395355463028	85.4844741821289	13763
True	False	False	False	False	-648.37451171875	-2928.28125	125.333038330078	0.769035220146179	0.946695744991302	0.747732698917389	162.76106262207	18392
True	False	False	False	False	-627.511962890625	-3395.53393554688	183.008422851563	0.77577930688858	0.964080810546875	0.80072009563446	98.6606063842773	16279
True	False	False	False	False	-625.604858398438	-3508.75341796875	120.896469116211	0.477545142173767	0.952089130878448	0.229955121874809	124.908256530762	13615
True	False	False	False	False	-602.851867675781	-3504.00390625	186.335845947266	0.769323408603668	0.967457592487335	0.749684989452362	138.803573608398	23319
True	False	False	False	False	-579.235168457031	-3471.4794921875	216.282684326172	0.384411752223969	0.858738958835602	0.166501089930534	112.758972167969	21988
True	False	False	False	False	-583.467346191406	-3435.9130859375	195.208984375	0.773984313011169	0.961178958415985	0.784835934638977	94.7727279663086	16680
True	False	False	False	False	-623.704772949219	-3414.77075195313	41.0382537841797	0.814018249511719	0.953058242797852	1	62.2702713012695	2304
True	False	False	False	False	-598.997375488281	-3407.19140625	196.318130493164	0.568917334079742	0.890293717384338	0.311469733715057	94.6497192382813	16753
True	False	False	False	False	-613.034851074219	-3264.43774414063	296.140899658203	0.493842422962189	0.873618602752686	0.242792949080467	126.528091430664	33783
True	False	False	False	False	-612.408996582031	-3203.61254882813	35.4925422668457	0.795358955860138	0.956876516342163	1	63.90625	2045
True	False	False	False	False	-613.876342773438	-3165.58349609375	100.931915283203	0.739883303642273	0.958241879940033	0.61195319890976	163.70329284668	14897
True	False	False	False	False	-612.303039550781	-3180.62109375	88.7313537597656	0.769612729549408	0.933400869369507	0.751666605472565	172.875	13830
True	False	False	False	False	-601.740417480469	-3244.16845703125	102.041061401367	0.729883551597595	0.945586264133453	0.579949259757996	162.619567871094	14961
True	False	False	False	False	-595.983215332031	-3218.74462890625	224.046676635742	0.588099122047424	0.891731858253479	0.332260876893997	91.0247497558594	18387
True	False	False	False	False	-596.16015625	-3187.48706054688	177.462707519531	0.719300389289856	0.939320623874664	0.550266742706299	86.1187515258789	13779
True	False	False	False	False	-583.735961914063	-3347.79638671875	230.701522827148	0.681263327598572	0.956713199615479	0.466138988733292	96.0048065185547	19969
True	False	False	False	False	-580.58154296875	-3291.74560546875	15.5279874801636	0.717676758766174	0.938069105148315	0.546022891998291	54	756
True	False	False	False	False	-578.617370605469	-1980.55554199219	156.389007568359	0.749318718910217	0.953716814517975	0.646997332572937	65.8865280151367	9290
True	False	False	False	False	-565.447570800781	-3470.79028320313	140.861022949219	0.705661714076996	0.960403025150299	0.516728401184082	104.622047424316	13287
True	False	False	False	False	-552.317016601563	-3425.39135742188	150.843307495117	0.722747147083282	0.925171375274658	0.559532701969147	105.029411315918	14284
True	False	False	False	False	-550.726135253906	-3327.48413085938	260.648345947266	0.468948781490326	0.824436724185944	0.223423779010773	79.0680847167969	18581
True	False	False	False	False	-565.352111816406	-3280.21923828125	80.9673614501953	0.725601851940155	0.926900327205658	0.567489385604858	164.534240722656	12011
True	False	False	False	False	-550.512573242188	-3209.54516601563	9.98227787017822	0.687235474586487	0.9244145154953	0.47761595249176	52.2222213745117	470
True	False	False	False	False	-558.370483398438	-3137.455078125	271.739776611328	0.787484467029572	0.957536458969116	1	86.6285705566406	21224
True	False	False	False	False	-559.809936523438	-1907.22229003906	92.0587844848633	0.666585028171539	0.934397518634796	0.43994265794754	107.710845947266	8940
True	False	False	False	False	-556.442138671875	-3174.09985351563	306.123168945313	0.775631725788116	0.955306470394135	0.799349904060364	86.8478240966797	23970
True	False	False	False	False	-550.192077636719	-3369.40258789063	16.6371288299561	0.76893937587738	0.947792708873749	0.747088372707367	53.1333351135254	797
True	False	False	False	False	-545.598266601563	-3261.79174804688	306.123168945313	0.644548356533051	0.914984166622162	0.405007123947144	116.043479919434	32028
True	False	False	False	False	-541.825988769531	-3201.24780273438	38.8199691772461	0.770017266273499	0.946688234806061	0.754476308822632	53.4285697937012	1870
True	False	False	False	False	-535.177124023438	-3479.5478515625	244.01123046875	0.329504042863846	0.723601579666138	0.135150551795959	130.236358642578	28652
True	False	False	False	False	-531.483947753906	-1942.45141601563	169.698715209961	0.726159274578094	0.95135885477066	0.56907457113266	65.1699371337891	9971
True	False	False	False	False	-530.781188964844	-3519.84619140625	122.005615234375	0.778340220451355	0.95287299156189	0.826822757720947	174.163635253906	19158
True	False	False	False	False	-501.786712646484	-3516.71826171875	159.716445922852	0.699274837970734	0.927419304847717	0.502468287944794	183.70832824707	26454
True	False	False	False	False	-490.375	-3468.16528320313	204.082122802734	0.680651724338531	0.95660936832428	0.46499228477478	95.135871887207	17505
True	False	False	False	False	-497.595703125	-3426.9091796875	131.987884521484	0.74275153875351	0.930489480495453	0.622030794620514	96.8403396606445	11524
True	False	False	False	False	-528.771057128906	-3426.5556640625	303.904907226563	0.492684453725815	0.916478037834167	0.241860195994377	147.489044189453	40412
True	False	False	False	False	-509.285339355469	-3385.23071289063	112.023338317871	0.756114184856415	0.934383630752563	0.676312983036041	181.782180786133	18360
True	False	False	False	False	-522.14697265625	-3161.43286132813	236.24723815918	0.62665331363678	0.935024917125702	0.379712015390396	88.478874206543	18846
True	False	False	False	False	-527.787658691406	-2091.35009765625	11.0914192199707	0.763594925403595	0.936281979084015	0.714360892772675	34.5	345
True	False	False	False	False	-509.455688476563	-3364.55834960938	228.483245849609	0.654921650886536	0.949916124343872	0.420870512723923	108.543685913086	22360
True	False	False	False	False	-483.518157958984	-3188.49951171875	9.98227787017822	0.785398185253143	0.931883156299591	1	51	459
True	False	False	False	False	-484.444763183594	-3150.27319335938	209.627822875977	0.653527140617371	0.952385365962982	0.418681025505066	95.6984100341797	18087
True	False	False	False	False	-482.414794921875	-3409.123046875	137.533599853516	0.782398581504822	0.948062121868134	0.883594453334808	190.943542480469	23677
True	False	False	False	False	-470.162384033203	-3356.21044921875	245.120376586914	0.507960617542267	0.907003045082092	0.254434615373611	102.660636901855	22688
True	False	False	False	False	-461.809265136719	-3225.62548828125	366.016845703125	0.520547449588776	0.898359000682831	0.265258133411407	82.033332824707	27071
True	False	False	False	False	-468.399963378906	-3211.83764648438	15.5279874801636	0.717676758766174	0.938069105148315	0.546022891998291	67.0714263916016	939
True	False	False	False	False	-461.567047119141	-3285.71899414063	259.539215087891	0.766421258449554	0.95462954044342	0.730939626693726	119.782051086426	28029
True	False	False	False	False	-460.242919921875	-3454.72119140625	219.610107421875	0.63931930065155	0.963331282138824	0.397360861301422	85.5	16929
True	False	False	False	False	-449.864440917969	-3413.62084960938	259.539215087891	0.664402067661285	0.956068098545074	0.436264753341675	87.2393188476563	20414
True	False	False	False	False	-458.742614746094	-3192.31982421875	324.978576660156	0.757932960987091	0.948800086975098	0.684917151927948	97.5938568115234	28595
True	False	False	False	False	-450.563720703125	-3315.04760742188	42.1473922729492	0.745215535163879	0.949666619300842	0.631068110466003	52.9736824035645	2013
True	False	False	False	False	-441.559722900391	-2101.00708007813	75.4216537475586	0.839752197265625	0.964830636978149	1	134.735290527344	9162
True	False	False	False	False	-440.309295654297	-3510.55517578125	11.0914192199707	0.763594925403595	0.936281979084015	0.714360892772675	54.7000007629395	547
True	False	False	False	False	-434.938537597656	-3531.10400390625	144.188446044922	0.661404132843018	0.926233887672424	0.431297332048416	140.007690429688	18201
True	False	False	False	False	-393.573272705078	-3490.17065429688	158.607299804688	0.806155741214752	0.955555021762848	1	99.8671340942383	14281
True	False	False	False	False	-424.928955078125	-3466.72924804688	21.0736961364746	0.765837788581848	0.95370626449585	0.727394282817841	95.2105255126953	1809
True	False	False	False	False	-430.445617675781	-3346.84350585938	292.8134765625	0.788361191749573	0.95672345161438	1	91.1022720336914	24051
True	False	False	False	False	-425.454010009766	-3449.88891601563	136.424453735352	0.570706963539124	0.918345928192139	0.3133425116539	79.0081329345703	9718
True	False	False	False	False	-423.970336914063	-3480.74560546875	118.678184509277	0.801031827926636	0.953064560890198	1	147.224304199219	15753
True	False	False	False	False	-412.993133544922	-3466.36743164063	93.1679229736328	0.782521784305573	0.945214629173279	0.885872364044189	182.869049072266	15361
True	False	False	False	False	-396.860534667969	-3449.06665039063	153.061584472656	0.654967188835144	0.9436274766922	0.42094224691391	75.3478240966797	10398
True	False	False	False	False	-410.269378662109	-3408.98779296875	271.739776611328	0.718586564064026	0.956711649894714	0.548391759395599	95.0979614257813	23299
True	False	False	False	False	-397.481262207031	-3219.26000976563	21.0736961364746	0.717444062232971	0.938502132892609	0.54542076587677	59.2631568908691	1126
True	False	False	False	False	-401.679931640625	-3205.86645507813	180.790130615234	0.646581649780273	0.94141697883606	0.408041656017303	105.214721679688	17150
True	False	False	False	False	-391.422454833984	-3463.9912109375	75.4216537475586	0.758873462677002	0.957493424415588	0.689513981342316	77.6470565795898	5280
True	False	False	False	False	-388.157318115234	-3546.56884765625	138.64274597168	0.186808034777641	0.906397938728333	0.0677992552518845	93.6080017089844	11701
True	False	False	False	False	-281.832702636719	-3545.06103515625	41.0382537841797	0.693152844905853	0.936613917350769	0.489524483680725	96.8378372192383	3583
True	False	False	False	False	-344.257232666016	-3525.54370117188	286.158630371094	0.790505349636078	0.974365651607513	1	93.468994140625	24115
True	False	False	False	False	-369.46142578125	-3502.79760742188	156.389007568359	0.682009041309357	0.961818158626556	0.467544049024582	82.1134719848633	11578
True	False	False	False	False	-343.363708496094	-3493.345703125	102.041061401367	0.819654762744904	0.966074287891388	1	184.456527709961	16970
True	False	False	False	False	-374.044006347656	-3403.8837890625	283.940338134766	0.685058236122131	0.923207521438599	0.473371684551239	88.68359375	22703
True	False	False	False	False	-370.467193603516	-2752.93725585938	31.0559749603271	0.792491853237152	0.946757137775421	1	45.3214302062988	1269
True	False	False	False	False	-370.218566894531	-3357.74389648438	305.014038085938	0.690000891685486	0.952534079551697	0.483111530542374	94.1672744750977	25896
True	False	False	False	False	-367.562164306641	-3483.9912109375	194.099838256836	0.759800672531128	0.924969792366028	0.694151699542999	216.165710449219	37829
True	False	False	False	False	-358.920043945313	-3470.18579101563	148.625015258789	0.589283525943756	0.92091691493988	0.333599299192429	101.910446166992	13656
True	False	False	False	False	-354.339111328125	-3428.19677734375	267.30322265625	0.63588011264801	0.966095685958862	0.392450541257858	74.8008270263672	18027
True	False	False	False	False	-359.868469238281	-3233.53588867188	44.3656768798828	0.799694657325745	0.95525187253952	1	58.0999984741211	2324
True	False	False	False	False	-361.6611328125	-2476.99487304688	14.4188451766968	0.805326879024506	0.942608833312988	1	40.3846168518066	525
True	False	False	False	False	-344.107574462891	-3298.92065429688	358.252838134766	0.735560953617096	0.953864574432373	0.597568809986115	107.297210693359	34657
True	False	False	False	False	-328.689208984375	-3234.08471679688	70.9850845336914	0.778467297554016	0.945000946521759	0.828254580497742	73.375	4696
True	False	False	False	False	-342.77099609375	-3217.98193359375	228.483245849609	0.831427574157715	0.958535254001617	1	99.9951477050781	20599
True	False	False	False	False	-334.626373291016	-2080.51000976563	9.98227787017822	0.754574596881866	0.933233201503754	0.669301986694336	34.7777786254883	313
True	False	False	False	False	-328.224670410156	-3447.21923828125	42.1473922729492	0.432884395122528	0.890406727790833	0.197639867663383	50.5526313781738	1921
True	False	False	False	False	-327.77197265625	-3498.71459960938	38.8199691772461	0.826309084892273	0.964570224285126	1	57.6285705566406	2017
True	False	False	False	False	-318.463562011719	-3434.64575195313	106.477630615234	0.794342398643494	0.960162580013275	1	77.6770858764648	7457
True	False	False	False	False	-318.246063232422	-3276.77319335938	78.7490768432617	0.587482392787933	0.947494983673096	0.331566601991653	55.4507026672363	3937
True	False	False	False	False	-326.833068847656	-3210.98413085938	11.0914192199707	0.69836014509201	0.927715241909027	0.500491261482239	63.4000015258789	634
True	False	False	False	False	-319.750305175781	-3243.73608398438	11.0914192199707	0.673765122890472	0.91785192489624	0.452423572540283	59.9000015258789	599
True	False	False	False	False	-317.805694580078	-3410.10083007813	145.297592163086	0.765121161937714	0.958043396472931	0.723130643367767	69.6412200927734	9123
True	False	False	False	False	-313.330718994141	-3324.00170898438	347.161437988281	0.553136348724365	0.951172709465027	0.295499622821808	120.645370483398	37762
True	False	False	False	False	-311.851684570313	-3251.587890625	90.9496383666992	0.551811575889587	0.937098562717438	0.294201284646988	63.0853652954102	5173
True	False	False	False	False	-310.369598388672	-3225.84228515625	288.376892089844	0.500827133655548	0.845358431339264	0.248489245772362	90.7961502075195	23607
True	False	False	False	False	-303.819549560547	-2004.46960449219	16.6371288299561	0.793338239192963	0.946970880031586	1	32.6666679382324	490
True	False	False	False	False	-301.347778320313	-3511.7294921875	299.468322753906	0.534162640571594	0.923435151576996	0.277480185031891	93.0555572509766	25125
True	False	False	False	False	-290.848480224609	-3443.81689453125	206.300399780273	0.661201298236847	0.944521486759186	0.430964648723602	74.4569854736328	13849
True	False	False	False	False	-290.219360351563	-3364.0556640625	234.028945922852	0.71562397480011	0.948379933834076	0.540761888027191	111.075828552246	23437
True	False	False	False	False	-288.79833984375	-2178.31079101563	169.698715209961	0.742979526519775	0.964735507965088	0.622851550579071	89.470588684082	13689
True	False	False	False	False	-287.669708251953	-3535.09423828125	144.188446044922	0.751398801803589	0.937229692935944	0.655545711517334	110.846153259277	14410
True	False	False	False	False	-274.385101318359	-3522.13232421875	11.0914192199707	0.763594925403595	0.936281979084015	0.714360892772675	58.4000015258789	584
True	False	False	False	False	-285.832580566406	-3410.36083984375	256.211791992188	0.529504776000977	0.89011812210083	0.27323591709137	77.0649337768555	17802
True	False	False	False	False	-278.731872558594	-3210.47314453125	156.389007568359	0.767703473567963	0.959490358829498	0.738981306552887	83.638298034668	11793
True	False	False	False	False	-280.559478759766	-3165.0966796875	219.610107421875	0.844358801841736	0.95853990316391	1	81.419189453125	16121
True	False	False	False	False	-272.443542480469	-3344.115234375	138.64274597168	0.818826138973236	0.963957905769348	1	191.304000854492	23913
True	False	False	False	False	-252.177062988281	-3276.36059570313	323.869445800781	0.792580306529999	0.963215589523315	1	94.0034255981445	27449
True	False	False	False	False	-266.043914794922	-3252.962890625	43.256534576416	0.779702305793762	0.952736556529999	0.843046307563782	73.6410293579102	2872
True	False	False	False	False	-257.664154052734	-3235.59155273438	276.176330566406	0.656988143920898	0.909056007862091	0.424149215221405	128.036148071289	31881
True	False	False	False	False	-265.801116943359	-3196.8427734375	177.462707519531	0.784437417984009	0.951692223548889	0.932413876056671	204.662506103516	32746
True	False	False	False	False	-254.871612548828	-2253.21997070313	11.0914192199707	0.763594925403595	0.936281979084015	0.714360892772675	36.2999992370605	363
True	False	False	False	False	-263.964294433594	-2210.32568359375	188.554138183594	0.738092064857483	0.95416396856308	0.605881333351135	81.4000015258789	13838
True	False	False	False	False	-249.390594482422	-3498.88745117188	241.792938232422	0.680335462093353	0.93245941400528	0.464401364326477	89.8853225708008	19595
True	False	False	False	False	-241.31298828125	-3471.41845703125	29.9468326568604	0.828017055988312	0.959619760513306	1	51.1851844787598	1382
True	False	False	False	False	-243.730194091797	-3185.34521484375	173.026138305664	0.692302107810974	0.953659415245056	0.487777471542358	77.3525619506836	12067
True	False	False	False	False	-242.56330871582	-3411.072265625	174.135284423828	0.610017359256744	0.924828171730042	0.358189851045609	81.5350341796875	12801
True	False	False	False	False	-242.205139160156	-3148.01684570313	150.843307495117	0.758873462677002	0.958990335464478	0.689513981342316	81.154411315918	11037
True	False	False	False	False	-238.622665405273	-2188.59375	187.44499206543	0.643321633338928	0.928698897361755	0.403193235397339	71.7396469116211	12124
True	False	False	False	False	-232.967681884766	-3557.9033203125	143.079315185547	0.250871866941452	0.926035225391388	0.0959067791700363	91.1782913208008	11762
True	False	False	False	False	-77.9231185913086	-3559.66918945313	26.6194076538086	0.253602504730225	0.933544635772705	0.0971752554178238	87.25	2094
True	False	False	False	False	-203.909042358398	-3559.46215820313	21.0736961364746	0.282514989376068	0.925506293773651	0.110998965799809	92	1748
True	False	False	False	False	-208.461517333984	-3546.3486328125	39.9291114807129	0.71972519159317	0.952736556529999	0.551389634609222	65	2340
True	False	False	False	False	-155.287628173828	-3545.07348632813	146.40673828125	0.832875907421112	0.968038380146027	1	122.037879943848	16109
True	False	False	False	False	-187.82258605957	-3535.23266601563	118.678184509277	0.728201508522034	0.958860516548157	0.574975252151489	119.504669189453	12787
True	False	False	False	False	-201.787353515625	-3501.15478515625	18.8554134368896	0.497218459844589	0.870244681835175	0.245531126856804	50.529411315918	859
True	False	False	False	False	-221.012954711914	-3436.7548828125	99.8227767944336	0.744696021080017	0.956256031990051	0.629131495952606	79.2666702270508	7134
True	False	False	False	False	-216.79216003418	-3390.72290039063	117.569046020508	0.826636910438538	0.957459390163422	1	94.1886825561523	9984
True	False	False	False	False	-229.114715576172	-2322.81762695313	17.7462711334229	0.820201992988586	0.947792708873749	1	35.25	564
True	False	False	False	False	-232.631210327148	-2243.9990234375	25.5102653503418	0.729883551597595	0.943622469902039	0.579949259757996	32.3913040161133	745
True	False	False	False	False	-224.776443481445	-3305.55078125	176.353576660156	0.853472471237183	0.970520377159119	1	82.7924499511719	13164
True	False	False	False	False	-217.593246459961	-3247.69189453125	149.734161376953	0.638233065605164	0.958582580089569	0.395800083875656	88.2666702270508	11916
True	False	False	False	False	-223.352905273438	-3224.59033203125	140.861022949219	0.698515653610229	0.948956847190857	0.500826358795166	111.165351867676	14118
True	False	False	False	False	-205.486175537109	-3428.53100585938	245.120376586914	0.405378699302673	0.840579926967621	0.17952524125576	136.800903320313	30233
True	False	False	False	False	-194.391784667969	-3312.81665039063	161.934722900391	0.775890290737152	0.963109135627747	0.801759004592896	87.4862976074219	12773
True	False	False	False	False	-201.086822509766	-3227.86254882813	36.6016845703125	0.779091417789459	0.94477391242981	0.835518538951874	57.1818199157715	1887
True	False	False	False	False	-205.254501342773	-3173.46484375	177.462707519531	0.76659494638443	0.951128363609314	0.732008516788483	89.96875	14395
True	False	False	False	False	-201.526763916016	-2360.65063476563	21.0736961364746	0.819298386573792	0.952117681503296	1	34.7894744873047	661
True	False	False	False	False	-193.149978637695	-3251.74340820313	158.607299804688	0.734701037406921	0.92462158203125	0.594812333583832	82.7342681884766	11831
True	False	False	False	False	-186.807632446289	-3222.5478515625	75.4216537475586	0.685223281383514	0.942986130714417	0.473690927028656	79.0735321044922	5377
True	False	False	False	False	-192.124603271484	-2195.63256835938	11.0914192199707	0.55325049161911	0.931477785110474	0.295611768960953	81	810
True	False	False	False	False	-182.75993347168	-2191.80493164063	179.680999755859	0.653841078281403	0.881318032741547	0.419172316789627	166.592590332031	26988
True	False	False	False	False	-179.11833190918	-1975.3125	23.2919807434082	0.846452295780182	0.95370626449585	1	34.8571434020996	732
True	False	False	False	False	-178.350631713867	-2167.07470703125	70.9850845336914	0.820201992988586	0.957297146320343	1	160.21875	10254
True	False	False	False	False	-178.338409423828	-3207.59545898438	302.795745849609	0.743202269077301	0.95381361246109	0.623656630516052	110.520149230957	30172
True	False	False	False	False	-174.199157714844	-3460.27197265625	31.0559749603271	0.792491853237152	0.95398223400116	1	51.5	1442
True	False	False	False	False	-169.839981079102	-3399.46020507813	39.9291114807129	0.849917888641357	0.964570224285126	1	58.8888893127441	2120
True	False	False	False	False	-171.352203369141	-3382.2744140625	165.262145996094	0.740511536598206	0.955761313438416	0.614121973514557	85.4765090942383	12736
True	False	False	False	False	-168.943099975586	-3289.109375	232.919815063477	0.752648234367371	0.951012670993805	0.660850763320923	74.7428588867188	15696
True	False	False	False	False	-157.68766784668	-3521.689453125	97.6044921875	0.809059381484985	0.947246909141541	1	177.806823730469	15647
True	False	False	False	False	-140.497329711914	-3499.59106445313	323.869445800781	0.533778667449951	0.957649111747742	0.277127742767334	109.746574401855	32046
True	False	False	False	False	-153.552230834961	-2166.12255859375	90.9496383666992	0.753896296024323	0.958007514476776	0.666286945343018	165.353652954102	13559
True	False	False	False	False	-152.314605712891	-2108.42456054688	90.9496383666992	0.84259420633316	0.966115951538086	1	155.585372924805	12758
True	False	False	False	False	-152.2802734375	-1990.83752441406	96.4953460693359	0.799865543842316	0.943129003047943	1	174.57470703125	15188
True	False	False	False	False	-139.841613769531	-3413.98364257813	19.9645557403564	0.776177406311035	0.943199634552002	0.804480254650116	48.1666679382324	867
True	False	False	False	False	-137.658111572266	-3357.35180664063	339.397430419922	0.561293601989746	0.875434339046478	0.303635507822037	190.673202514648	58346
True	False	False	False	False	-139.773483276367	-3323.59619140625	208.518692016602	0.774964511394501	0.958568394184113	0.793306231498718	111.138298034668	20894
True	False	False	False	False	-137.094619750977	-3278.21166992188	150.843307495117	0.532960772514343	0.861912786960602	0.276378601789474	79.3235321044922	10788
True	False	False	False	False	-134.568450927734	-3251.46948242188	295.031768798828	0.747529089450836	0.95252138376236	0.639905750751495	91.9849624633789	24468
True	False	False	False	False	-128.879959106445	-3543.69555664063	131.987884521484	0.809868931770325	0.960328042507172	1	208.739501953125	24840
True	False	False	False	False	-121.190246582031	-3437.24584960938	11.0914192199707	0.763594925403595	0.936281979084015	0.714360892772675	47.7999992370605	478
True	False	False	False	False	-122.831405639648	-3413.556640625	17.7462711334229	0.762108087539673	0.940302610397339	0.706189274787903	47.5625	761
True	False	False	False	False	-113.718452453613	-3209.48852539063	229.592376708984	0.750570118427277	0.945555031299591	0.652099132537842	107.864730834961	22328
True	False	False	False	False	-115.443588256836	-2273.34008789063	117.569046020508	0.826636910438538	0.961251974105835	1	182.726409912109	19369
True	False	False	False	False	-108.174026489258	-3548.34008789063	196.318130493164	0.761598765850067	0.944191217422485	0.703467845916748	206.197738647461	36497
True	False	False	False	False	-21.7174301147461	-3545.2265625	196.318130493164	0.457863956689835	0.912188231945038	0.215230569243431	112.073448181152	19837
True	False	False	False	False	25.9010200500488	-3548.41259765625	130.878753662109	0.733221530914307	0.972248435020447	0.590145409107208	134.49153137207	15870
True	False	False	False	False	63.6118049621582	-3543.48071289063	205.191253662109	0.733850359916687	0.956187903881073	0.592117309570313	132.670272827148	24544
True	False	False	False	False	-37.7390975952148	-3536.638671875	36.6016845703125	0.820213973522186	0.956876516342163	1	65.8484878540039	2173
True	False	False	False	False	-86.6948928833008	-3473.41748046875	250.666076660156	0.598766386508942	0.898928284645081	0.344564974308014	137.194686889648	31006
True	False	False	False	False	-67.4132080078125	-3410.97705078125	271.739776611328	0.608809769153595	0.939942300319672	0.356693595647812	99.673469543457	24420
True	False	False	False	False	-106.754241943359	-3251.19287109375	31.0559749603271	0.733668208122253	0.93486762046814	0.591544389724731	49.3928565979004	1383
True	False	False	False	False	-105.83472442627	-3388.568359375	47.6931037902832	0.805555999279022	0.956683158874512	1	52.6046524047852	2262
True	False	False	False	False	-65.2087936401367	-3354.8525390625	337.179138183594	0.634428381919861	0.942501485347748	0.390405029058456	83.2927627563477	25321
True	False	False	False	False	-97.7866668701172	-3329.19750976563	229.592376708984	0.629463791847229	0.946810305118561	0.383527427911758	107.536231994629	22260
True	False	False	False	False	-101.063247680664	-2442.25024414063	190.772415161133	0.805555999279022	0.966585278511047	1	57.4360466003418	9879
True	False	False	False	False	-92.1244659423828	-3283.34765625	278.394622802734	0.573146760463715	0.931606650352478	0.315916925668716	111.207168579102	27913
True	False	False	False	False	-90.5053024291992	-3343.06079101563	85.4039306640625	0.85931259393692	0.971104025840759	1	165.792205810547	12766
True	False	False	False	False	-57.9523429870605	-3222.48901367188	18.8554134368896	0.786078751087189	0.950416266918182	1	60.0588226318359	1021
True	False	False	False	False	-66.7588119506836	-3205.92163085938	265.084930419922	0.589867949485779	0.919633746147156	0.334262251853943	99.774055480957	23846
True	False	False	False	False	-57.3881874084473	-3436.21264648438	27.7285480499268	0.447858363389969	0.915852427482605	0.208044826984406	49.3600006103516	1234
True	False	False	False	False	-56.2274475097656	-3513.26171875	42.1473922729492	0.836018741130829	0.965798377990723	1	50.8421058654785	1932
True	False	False	False	False	-23.661018371582	-3502.61596679688	280.612915039063	0.700787484645844	0.955080032348633	0.505772411823273	106.679840087891	26990
True	False	False	False	False	-36.1448516845703	-3263.83056640625	15.5279874801636	0.800106346607208	0.94487601518631	1	49.9285697937012	699
True	False	False	False	False	-8.9271068572998	-3452.99853515625	171.917007446289	0.696822226047516	0.935304045677185	0.497202187776566	86.4774169921875	13404
True	False	False	False	False	-18.1441307067871	-3395.81201171875	27.7285480499268	0.748627901077271	0.937802910804749	0.644232213497162	46.7599983215332	1169
True	False	False	False	False	1.12742185592651	-3248.69018554688	154.17073059082	0.721209406852722	0.92290872335434	0.555354535579681	155.388488769531	21599
True	False	False	False	False	2.064049243927	-3353.45263671875	259.539215087891	0.831833899021149	0.960024952888489	1	82.0170974731445	19192
True	False	False	False	False	8.0726146697998	-3399.873046875	286.158630371094	0.626433730125427	0.946081936359406	0.379416227340698	74.2093048095703	19146
True	False	False	False	False	12.8785972595215	-3368.67651367188	84.2947845458984	0.819298386573792	0.960834741592407	1	163.776321411133	12447
True	False	False	False	False	21.6261749267578	-3216.40502929688	184.117568969727	0.739471137523651	0.950705349445343	0.610541462898254	75.9698791503906	12611
True	False	False	False	False	33.2039604187012	-3347.90551757813	230.701522827148	0.560572564601898	0.908295810222626	0.302906334400177	140.163467407227	29154
True	False	False	False	False	34.8445167541504	-3472.59619140625	259.539215087891	0.706226408481598	0.93421745300293	0.518029570579529	113.568374633789	26575
True	False	False	False	False	59.3128814697266	-3420.03637695313	322.760314941406	0.634086906909943	0.936773836612701	0.389926165342331	86.7663192749023	25249
True	False	False	False	False	38.1110916137695	-3375.4423828125	96.4953460693359	0.69021600484848	0.960335493087769	0.483544021844864	146.011489868164	12703
True	False	False	False	False	35.105110168457	-3318.94921875	137.533599853516	0.790976285934448	0.943021178245544	1	81.9193572998047	10158
True	False	False	False	False	44.5041656494141	-3272.14282226563	149.734161376953	0.580880403518677	0.921345233917236	0.324245393276215	73.4962997436523	9922
True	False	False	False	False	35.4661331176758	-3185.43286132813	200.754699707031	0.821229100227356	0.960127413272858	1	74.9723739624023	13570
True	False	False	False	False	43.6264266967773	-3238.1337890625	185.226699829102	0.718570590019226	0.949702262878418	0.548350036144257	81.9760513305664	13690
True	False	False	False	False	53.9601440429688	-3396.62890625	21.0736961364746	0.698733150959015	0.931073546409607	0.501295566558838	50.5263175964355	960
True	False	False	False	False	58.9640731811523	-3275.77783203125	22.1828384399414	0.806145071983337	0.945084035396576	1	52.5499992370605	1051
True	False	False	False	False	-3.32832336425781	-3132.90649414063	17.7462711334229	0.689935445785522	0.934281527996063	0.482980132102966	43.1875	691
True	False	False	False	False	-32.3899993896484	-2079.47680664063	437.001922607422	0.765435755252838	0.939598560333252	0.72499030828476	110.977157592773	43725
True	False	False	False	False	-22.1672058105469	-2324.97924804688	9.98227787017822	0.785398185253143	0.931883156299591	1	32.8888893127441	296
True	False	False	False	False	6.10589981079102	-2996.65844726563	79.8582229614258	0.776177406311035	0.958222687244415	0.804480254650116	145.277770996094	10460
True	False	False	False	False	56.5625419616699	-2254.23901367188	15.5279874801636	0.717676758766174	0.938069105148315	0.546022891998291	34.2857131958008	480
True	False	False	False	False	-1.30915641784668	-2234.962890625	93.1679229736328	0.748380422592163	0.928418517112732	0.643250167369843	125.023811340332	10502
True	False	False	False	False	58.3025817871094	-2239.29345703125	14.4188451766968	0.805326879024506	0.942608833312988	1	37.9230766296387	493
True	False	False	False	False	21.8020668029785	-2229.48120117188	14.4188451766968	0.805326879024506	0.942608833312988	1	35.461540222168	461
True	False	False	False	False	39.2899513244629	-2227.5390625	18.8554134368896	0.666771829128265	0.908051609992981	0.44025981426239	36.1764717102051	615
True	False	False	False	False	-11.3279819488525	-2070.54956054688	151.952453613281	0.613565981388092	0.959632813930511	0.36263632774353	163.722625732422	22430
True	False	False	False	False	15.7770519256592	-2141.4248046875	12.2005615234375	0.608575522899628	0.925560414791107	0.356404304504395	32	352
True	False	False	False	False	59.4997406005859	-2149.8173828125	339.397430419922	0.791561424732208	0.963715255260468	1	93.5653610229492	28631
True	False	False	False	False	44.8787231445313	-2126.52368164063	34.3833999633789	0.716718852519989	0.945348680019379	0.543553650379181	36.8064498901367	1141
True	False	False	False	False	21.9085807800293	-2066.46923828125	272.848907470703	0.818499803543091	0.950924158096313	1	69.5894317626953	17119
True	False	False	False	False	24.2735137939453	-1982.57092285156	31.0559749603271	0.695939123630524	0.923023104667664	0.495332807302475	38.9642868041992	1091
True	False	False	False	False	32.816291809082	-2100.74340820313	367.1259765625	0.695115983486176	0.928812682628632	0.493602871894836	76.2870101928711	25251
True	False	False	False	False	-1890.13928222656	-510.891021728516	66.5485153198242	0.84339964389801	0.967569947242737	1	107.366668701172	6442
True	False	False	False	False	-1878.88122558594	-901.48486328125	77.6399383544922	0.792614340782166	0.959860801696777	1	123.300003051758	8631
True	False	False	False	False	-1864.25134277344	-1040.34692382813	11.0914192199707	0.763594925403595	0.936281979084015	0.714360892772675	36.2000007629395	362
True	False	False	False	False	-1840.33508300781	-1038.70129394531	79.8582229614258	0.750213325023651	0.954543590545654	0.650631964206696	127.305557250977	9166
True	False	False	False	False	-1841.962890625	-251.812225341797	74.3125076293945	0.814957976341248	0.960359692573547	1	117.432838439941	7868
True	False	False	False	False	-1827.53369140625	-843.610046386719	85.4039306640625	0.765360891819	0.95633727312088	0.724545955657959	135.636367797852	10444
True	False	False	False	False	-1798.91638183594	-1036.85766601563	86.513069152832	0.775300621986389	0.954563736915588	0.796320915222168	120.333335876465	9386
True	False	False	False	False	-1817.24072265625	-789.413940429688	54.3479537963867	0.758865714073181	0.931532680988312	0.689475536346436	95.8163299560547	4695
True	False	False	False	False	-1819.1650390625	-271.810699462891	68.7667999267578	0.782398581504822	0.957625508308411	0.883594453334808	125.967742919922	7810
True	False	False	False	False	-1802.5400390625	-1011.59167480469	67.6576614379883	0.843707025051117	0.967830955982208	1	134.114761352539	8181
True	False	False	False	False	-1793.45385742188	-1263.23840332031	122.005615234375	0.883425951004028	0.979335725307465	1	148.436370849609	16328
True	False	False	False	False	-1793.38696289063	-160.482162475586	190.772415161133	0.717905819416046	0.951134860515594	0.546617150306702	68.3255844116211	11752
True	False	False	False	False	-1781.24572753906	-708.803771972656	9.98227787017822	0.754574596881866	0.933233201503754	0.669301986694336	35.8888893127441	323
True	False	False	False	False	-1770.42785644531	-852.770874023438	74.3125076293945	0.827402949333191	0.951239705085754	1	128.208953857422	8590
True	False	False	False	False	-1774.33325195313	-334.806915283203	15.5279874801636	0.800106346607208	0.94487601518631	1	33.7857131958008	473
True	False	False	False	False	-1756.72680664063	-1012.13299560547	57.6753807067871	0.748017251491547	0.934013783931732	0.641817271709442	130.961532592773	6810
True	False	False	False	False	-1746.56408691406	-1031.48449707031	63.2210922241211	0.758609592914581	0.942373871803284	0.688213586807251	127.228073120117	7252
True	False	False	False	False	-1698.48681640625	-1288.50439453125	25.5102653503418	0.794671595096588	0.94915634393692	1	34	782
True	False	False	False	False	-1706.11511230469	-1021.24847412109	69.8759460449219	0.766303777694702	0.925833880901337	0.730220139026642	129.523803710938	8160
True	False	False	False	False	-1722.06677246094	-917.755798339844	62.1119499206543	0.774550676345825	0.940346956253052	0.789673984050751	131.375	7357
True	False	False	False	False	-1719.05187988281	-1009.06085205078	82.0765075683594	0.809198617935181	0.958607375621796	1	128.02702331543	9474
True	False	False	False	False	-1718.00830078125	-720.470886230469	114.241622924805	0.64989560842514	0.939760386943817	0.413064062595367	121.116508483887	12475
True	False	False	False	False	-1712.71520996094	-700.5615234375	128.660461425781	0.595981299877167	0.915855228900909	0.341297298669815	119.344825744629	13844
True	False	False	False	False	-1705.02380371094	-152.164337158203	93.1679229736328	0.738803207874298	0.934651851654053	0.6082723736763	133.5	11214
True	False	False	False	False	-1689.03369140625	-1094.70849609375	74.3125076293945	0.71211850643158	0.919982075691223	0.532033205032349	133.985076904297	8977
True	False	False	False	False	-1685.16394042969	-1119.75842285156	122.005615234375	0.809867918491364	0.958665788173676	1	143.936370849609	15833
True	False	False	False	False	-1555.11083984375	-255.477966308594	266.194061279297	0.716691970825195	0.959070265293121	0.543484687805176	58.5708351135254	14057
True	False	False	False	False	-1554.81176757813	-1491.09191894531	87.6222152709961	0.76423704624176	0.94836163520813	0.718000948429108	129.240509033203	10210
True	False	False	False	False	-1548.76782226563	-372.075500488281	66.5485153198242	0.718917906284332	0.928427696228027	0.549260377883911	126.166664123535	7570
True	False	False	False	False	-1533.93029785156	-1499.19702148438	97.6044921875	0.737299859523773	0.915458261966705	0.603246867656708	140.306823730469	12347
True	False	False	False	False	-1531.16040039063	25.6353015899658	82.0765075683594	0.735541641712189	0.936585366725922	0.597506582736969	129.648651123047	9594
True	False	False	False	False	-1522.56018066406	-482.201568603516	89.8404998779297	0.779232859611511	0.958789765834808	0.837222635746002	129.296295166016	10473
True	False	False	False	False	-1523.60986328125	-327.110534667969	384.872253417969	0.73988002538681	0.957482159137726	0.611942052841187	65.5014419555664	22729
True	False	False	False	False	-1500.70166015625	-1338.72045898438	80.9673614501953	0.715799152851105	0.910268843173981	0.541206359863281	134.424652099609	9813
True	False	False	False	False	-1517.16015625	-861.595397949219	89.8404998779297	0.789801955223083	0.956672668457031	1	122.962959289551	9960
True	False	False	False	False	-1520.54956054688	1.46418809890747	67.6576614379883	0.843707025051117	0.962780237197876	1	140.606552124023	8577
True	False	False	False	False	-1510.71691894531	-1018.90649414063	64.3302307128906	0.727281153202057	0.913857460021973	0.572297871112823	117.689651489258	6826
True	False	False	False	False	-1499.96520996094	32.0550193786621	82.0765075683594	0.797737896442413	0.965293765068054	1	128.054046630859	9476
True	False	False	False	False	-1491.98669433594	-1515.68176269531	109.805053710938	0.819165587425232	0.965687274932861	1	139.555557250977	13816
True	False	False	False	False	-1491.52770996094	-893.441650390625	83.1856460571289	0.69868016242981	0.904992580413818	0.501181185245514	126.013336181641	9451
True	False	False	False	False	-1471.40185546875	-1878.21240234375	22.1828384399414	0.806145071983337	0.945084035396576	1	35.75	715
True	False	False	False	False	-1468.10009765625	-1114.49243164063	170.807861328125	0.648498892784119	0.947454690933228	0.410935580730438	65.0519485473633	10018
True	False	False	False	False	-1465.07312011719	-917.553833007813	74.3125076293945	0.786045730113983	0.939226984977722	1	121.358207702637	8131
True	False	False	False	False	-1464.5703125	-591.512451171875	13.3097038269043	0.769369602203369	0.941614151000977	0.75	33.8333320617676	406
True	False	False	False	False	-1455.87561035156	-164.996444702148	192.990692138672	0.717254400253296	0.960852682590485	0.544931054115295	60.5	10527
True	False	False	False	False	-1452.29187011719	-3.65138053894043	12.2005615234375	0.741141617298126	0.94014710187912	0.616318583488464	37.3636360168457	411
True	False	False	False	False	-1433.86218261719	-197.812133789063	169.698715209961	0.329165577888489	0.806385636329651	0.134968385100365	70.4444427490234	10778
True	False	False	False	False	-1396.35620117188	-1265.05236816406	114.241622924805	0.837450325489044	0.963718354701996	1	141.291259765625	14553
True	False	False	False	False	-1381.32763671875	-848.814147949219	64.3302307128906	0.771918535232544	0.963489770889282	0.768335938453674	122.051727294922	7079
True	False	False	False	False	-1388.86791992188	-516.669860839844	11.0914192199707	0.763594925403595	0.936281979084015	0.714360892772675	35.9000015258789	359
True	False	False	False	False	-1364.86865234375	-936.358581542969	104.259346008301	0.733055353164673	0.926095128059387	0.589626967906952	135.074462890625	12697
True	False	False	False	False	-1344.69323730469	-562.810546875	90.9496383666992	0.763890326023102	0.947642803192139	0.716026604175568	119.67073059082	9813
True	False	False	False	False	-1344.41223144531	-1075.91296386719	77.6399383544922	0.765458166599274	0.945134520530701	0.725123286247253	124.457145690918	8712
True	False	False	False	False	-1342.201171875	-489.264617919922	80.9673614501953	0.760632932186127	0.963311195373535	0.698408961296082	124.808219909668	9111
True	False	False	False	False	-1340.14575195313	-464.736236572266	98.7136306762695	0.706082999706268	0.932452082633972	0.517698526382446	130.33708190918	11600
True	False	False	False	False	-1339.38439941406	-428.779846191406	100.931915283203	0.752970397472382	0.942842662334442	0.662240564823151	135.34065246582	12316
True	False	False	False	False	-1332.29016113281	-541.042358398438	59.8936653137207	0.75905966758728	0.938668191432953	0.690436720848083	130.722229003906	7059
True	False	False	False	False	-1318.69006347656	-1419.40759277344	67.6576614379883	0.590107083320618	0.870991587638855	0.334533989429474	126.360656738281	7708
True	False	False	False	False	-1313.82507324219	-946.462280273438	16.6371288299561	0.76893937587738	0.938069105148315	0.747088372707367	34.2000007629395	513
True	False	False	False	False	-1308.87048339844	-1807.7392578125	12.2005615234375	0.768196105957031	0.939064502716064	0.742168962955475	35.6363639831543	392
True	False	False	False	False	-1307.96704101563	-562.0673828125	70.9850845336914	0.778467297554016	0.963134229183197	0.828254580497742	125.875	8056
True	False	False	False	False	-1308.89831542969	28.7480354309082	68.7667999267578	0.794570684432983	0.945465743541718	1	135.096771240234	8376
True	False	False	False	False	-1306.35217285156	-1230.90478515625	66.5485153198242	0.811298549175262	0.958205223083496	1	129.149993896484	7749
True	False	False	False	False	-1303.53039550781	-163.174865722656	78.7490768432617	0.803937435150146	0.946846783161163	1	132.492950439453	9407
True	False	False	False	False	-1277.15173339844	-1188.07482910156	75.4216537475586	0.871464610099792	0.973896324634552	1	136.75	9299
True	False	False	False	False	-1292.16235351563	-1126.23193359375	98.7136306762695	0.685747921466827	0.896851897239685	0.474708467721939	136.471908569336	12146
True	False	False	False	False	-1284.53540039063	-196.703308105469	112.023338317871	0.811145603656769	0.967789649963379	1	146.138610839844	14760
True	False	False	False	False	-1272.84973144531	-1891.73217773438	109.805053710938	0.785418212413788	0.943345487117767	1	156.555557250977	15499
True	False	False	False	False	-1262.86352539063	-1312.04650878906	24.401123046875	0.779838144779205	0.948501110076904	0.844782948493958	36.8181800842285	810
True	False	False	False	False	-1259.10791015625	-770.086181640625	74.3125076293945	0.827402949333191	0.964830636978149	1	124.791046142578	8361
True	False	False	False	False	-1250.01477050781	-1096.89184570313	59.8936653137207	0.730168700218201	0.933995962142944	0.580802917480469	122.555557250977	6618
True	False	False	False	False	-1248.44750976563	-507.766021728516	126.442184448242	0.599831163883209	0.895985007286072	0.345824897289276	114.517547607422	13055
True	False	False	False	False	-1231.82275390625	-1195.18603515625	78.7490768432617	0.729563295841217	0.933719873428345	0.57899397611618	121.436622619629	8622
True	False	False	False	False	-1233.13049316406	-301.410034179688	80.9673614501953	0.798263490200043	0.949625492095947	1	133.821914672852	9769
True	False	False	False	False	-1225.01818847656	-1241.72326660156	76.5307922363281	0.699274837970734	0.925529778003693	0.502468228340149	125.507247924805	8660
True	False	False	False	False	-1224.32214355469	-1427.56323242188	73.203369140625	0.774313688278198	0.956417441368103	0.787631273269653	133.560607910156	8815
True	False	False	False	False	-1216.15393066406	-41.6098251342773	108.695907592773	0.78705221414566	0.942997932434082	1	161.969390869141	15873
True	False	False	False	False	-1209.6220703125	-198.316223144531	27.7285480499268	0.691563129425049	0.9330775141716	0.486269682645798	38.9599990844727	974
True	False	False	False	False	-1209.15502929688	-1272.64782714844	11.0914192199707	0.763594925403595	0.936281979084015	0.714360892772675	40.9000015258789	409
True	False	False	False	False	-1198.19348144531	-1321.83764648438	13.3097038269043	0.80851811170578	0.94014710187912	1	37.4166679382324	449
True	False	False	False	False	-1196.82507324219	-507.403503417969	183.008422851563	0.808951079845428	0.95129257440567	1	68.2727279663086	11265
True	False	False	False	False	-1190.28881835938	-1897.91467285156	118.678184509277	0.859332501888275	0.964526832103729	1	156.915893554688	16790
True	False	False	False	False	-1191.84631347656	-653.180969238281	87.6222152709961	0.749889969825745	0.947148978710175	0.649311125278473	132.468353271484	10465
True	False	False	False	False	-1184.46484375	-1137.48156738281	82.0765075683594	0.825832903385162	0.964687943458557	1	126.648651123047	9372
True	False	False	False	False	-1181.94580078125	-9.19854640960693	124.223899841309	0.838463246822357	0.972617328166962	1	163.919647216797	18359
True	False	False	False	False	-1176.73388671875	-1102.21374511719	128.660461425781	0.789452075958252	0.960328042507172	1	96.0603485107422	11143
True	False	False	False	False	-1163.76818847656	-1061.02612304688	176.353576660156	0.833176076412201	0.957149982452393	1	67.6352233886719	10754
True	False	False	False	False	-1161.12316894531	-1285.79028320313	65.4393768310547	0.848711907863617	0.972344279289246	1	124.288139343262	7333
True	False	False	False	False	-1152.40319824219	-1101.74572753906	14.4188451766968	0.742955923080444	0.934609174728394	0.622766435146332	34.1538467407227	444
True	False	False	False	False	-1157.93615722656	-498.771881103516	12.2005615234375	0.768196105957031	0.939064502716064	0.742168962955475	37.0909080505371	408
True	False	False	False	False	-1159.02709960938	-243.461364746094	16.6371288299561	0.793338239192963	0.946970880031586	1	32.8666648864746	493
True	False	False	False	False	-1155.06665039063	-864.604553222656	113.132476806641	0.785913348197937	0.961484730243683	1	120.911766052246	12333
True	False	False	False	False	-1140.71606445313	-531.943420410156	52.1296730041504	0.80592930316925	0.952934086322784	1	127.19149017334	5978
True	False	False	False	False	-1141.79797363281	-112.705055236816	62.1119499206543	0.616013824939728	0.866935849189758	0.365747570991516	133.910720825195	7499
True	False	False	False	False	-1133.59069824219	-278.284545898438	114.241622924805	0.712310016155243	0.926832497119904	0.532502174377441	143.359222412109	14766
True	False	False	False	False	-1122.35400390625	-586.9404296875	73.203369140625	0.726016283035278	0.933288156986237	0.568666875362396	131.348480224609	8669
True	False	False	False	False	-1115.81042480469	-123.799743652344	68.7667999267578	0.794570684432983	0.955283284187317	1	137.903228759766	8550
True	False	False	False	False	-1112.83166503906	-1170.51159667969	17.7462711334229	0.762108087539673	0.940302610397339	0.706189274787903	35.75	572
True	False	False	False	False	-1114.48681640625	-389.114868164063	110.914192199707	0.852887690067291	0.969129860401154	1	137.759994506836	13776
True	False	False	False	False	-1112.81823730469	-275.601196289063	79.8582229614258	0.815260469913483	0.953309655189514	1	123.986114501953	8927
True	False	False	False	False	-1111.29858398438	-822.04443359375	12.2005615234375	0.741141617298126	0.94014710187912	0.616318583488464	40.3636360168457	444
True	False	False	False	False	-1105.57800292969	-952.104797363281	78.7490768432617	0.739793658256531	0.922588586807251	0.611645519733429	127.915489196777	9082
True	False	False	False	False	-1101.52075195313	-1290.91357421875	74.3125076293945	0.73265278339386	0.925994217395782	0.588376104831696	130.059707641602	8714
True	False	False	False	False	-1105.1552734375	40.2759895324707	37.7108268737793	0.802700221538544	0.951372683048248	1	43.1176452636719	1466
True	False	False	False	False	-1096.22436523438	-880.925048828125	144.188446044922	0.767287015914917	0.97102028131485	0.736330032348633	140.561538696289	18273
True	False	False	False	False	-1088.35559082031	-201.343292236328	11.0914192199707	0.673765122890472	0.91785192489624	0.452423572540283	35.7999992370605	358
True	False	False	False	False	-1087.33642578125	-1553.81005859375	119.787330627441	0.832143545150757	0.960910856723785	1	147.398147583008	15919
True	False	False	False	False	-1079.87524414063	-1157.38598632813	98.7136306762695	0.647627234458923	0.889985084533691	0.409615904092789	139.34831237793	12402
True	False	False	False	False	-1081.16333007813	-458.339935302734	75.4216537475586	0.871464610099792	0.973896324634552	1	129.691177368164	8819
True	False	False	False	False	-1078.15576171875	-1392.79919433594	16.6371288299561	0.76893937587738	0.938069105148315	0.747088372707367	36.1333351135254	542
True	False	False	False	False	-1075.69189453125	-194.056686401367	15.5279874801636	0.800106346607208	0.94487601518631	1	37.5714302062988	526
True	False	False	False	False	-1065.91003417969	-69.4033508300781	130.878753662109	0.752703249454498	0.936001062393188	0.661087512969971	155.49153137207	18348
True	False	False	False	False	-1052.41015625	-502.743530273438	75.4216537475586	0.858114540576935	0.969272673130035	1	124.558822631836	8470
True	False	False	False	False	-1062.38146972656	-148.429214477539	76.5307922363281	0.685842871665955	0.920845091342926	0.474893063306808	139.550720214844	9629
True	False	False	False	False	-1046.9580078125	-1525.80834960938	11.0914192199707	0.763594925403595	0.936281979084015	0.714360892772675	43.5	435
True	False	False	False	False	-1045.96813964844	-896.692810058594	68.7667999267578	0.727385580539703	0.965720891952515	0.572600066661835	51.8709678649902	3216
True	False	False	False	False	-1048.10913085938	-96.9095230102539	46.5839614868164	0.738803207874298	0.916506230831146	0.6082723736763	122.095237731934	5128
True	False	False	False	False	-1045.81408691406	-1427.25451660156	118.678184509277	0.791627526283264	0.952677488327026	1	147.046722412109	15734
True	False	False	False	False	-1042.39697265625	-129.530914306641	97.6044921875	0.819784700870514	0.957649946212769	1	146.795455932617	12918
True	False	False	False	False	-1033.40319824219	-1521.56799316406	61.0028076171875	0.645261406898499	0.924526393413544	0.406067341566086	110.581817626953	6082
True	False	False	False	False	-1032.54797363281	-1310.95495605469	123.114753723145	0.807714879512787	0.960495412349701	1	114.783782958984	12741
True	False	False	False	False	-1032.24475097656	-1505.61901855469	123.114753723145	0.746964454650879	0.935793340206146	0.637715458869934	146.315322875977	16241
True	False	False	False	False	-1025.23022460938	-1762.25927734375	78.7490768432617	0.832973837852478	0.965720891952515	1	131.225357055664	9317
True	False	False	False	False	-1025.58947753906	-832.226623535156	141.970169067383	0.816491663455963	0.952628970146179	1	139.9453125	17913
True	False	False	False	False	-997.981140136719	-1689.02185058594	64.3302307128906	0.802213251590729	0.940346956253052	1	135.810348510742	7877
True	False	False	False	False	-1019.24584960938	-663.265808105469	9.98227787017822	0.754574596881866	0.933233201503754	0.669301986694336	36.2222213745117	326
True	False	False	False	False	-1016.50640869141	-63.183723449707	116.459907531738	0.843270182609558	0.960092186927795	1	152.952377319336	16060
True	False	False	False	False	-1007.98950195313	-259.173400878906	236.24723815918	0.751039624214172	0.937554478645325	0.654044926166534	157.136154174805	33470
True	False	False	False	False	-1005.48443603516	-1118.76782226563	98.7136306762695	0.768758356571198	0.94160121679306	0.745877683162689	107.123596191406	9534
True	False	False	False	False	-1004.35577392578	-1019.53210449219	69.8759460449219	0.713352918624878	0.906288325786591	0.535071432590485	124.507934570313	7844
True	False	False	False	False	-1002.55072021484	-503.077026367188	113.132476806641	0.686399757862091	0.903603255748749	0.475978404283524	137.343139648438	14009
True	False	False	False	False	-991.638671875	16.43967628479	17.7462711334229	0.762108087539673	0.940302610397339	0.706189274787903	35.25	564
True	False	False	False	False	-982.649169921875	-141.200241088867	9.98227787017822	0.754574596881866	0.933233201503754	0.669301986694336	34.2222213745117	308
True	False	False	False	False	-979.466491699219	-605.7783203125	130.878753662109	0.633394658565521	0.946367502212524	0.388958096504211	133.822036743164	15791
True	False	False	False	False	-975.0224609375	-47.5248680114746	16.6371288299561	0.793338239192963	0.946970880031586	1	40.533332824707	608
True	False	False	False	False	-972.405822753906	-1291.9423828125	128.660461425781	0.789452075958252	0.954709708690643	1	145.396545410156	16866
True	False	False	False	False	-974.068542480469	-1016.98602294922	72.0942230224609	0.762581646442413	0.935756623744965	0.708754479885101	128.569229125977	8357
True	False	False	False	False	-972.730102539063	-435.206604003906	13.3097038269043	0.80851811170578	0.94014710187912	1	36.4166679382324	437
True	False	False	False	False	-971.152587890625	-1725.68420410156	95.3862075805664	0.790671706199646	0.958007514476776	1	146.395355224609	12590
True	False	False	False	False	-969.478637695313	-532.016662597656	70.9850845336914	0.820201992988586	0.964172780513763	1	126.625	8104
True	False	False	False	False	-966.92431640625	-76.0932006835938	130.878753662109	0.803063333034515	0.951706171035767	1	153.711868286133	18138
True	False	False	False	False	-970.84130859375	32.5117721557617	15.5279874801636	0.800106346607208	0.94487601518631	1	36.4285697937012	510
True	False	False	False	False	-964.762145996094	-195.506744384766	186.335845947266	0.695049583911896	0.927232205867767	0.49346387386322	158.54167175293	26635
True	False	False	False	False	-956.891235351563	-1417.19787597656	120.896469116211	0.850032269954681	0.961251974105835	1	144.678894042969	15770
True	False	False	False	False	-956.816955566406	-1112.01672363281	98.7136306762695	0.768758356571198	0.958612501621246	0.745877683162689	132.775283813477	11817
True	False	False	False	False	-956.04541015625	-53.2094841003418	100.931915283203	0.847731947898865	0.965309083461761	1	155.604400634766	14160
True	False	False	False	False	-937.335632324219	-535.086730957031	68.7667999267578	0.794570684432983	0.950327515602112	1	124.838706970215	7740
True	False	False	False	False	-928.023071289063	-1704.88500976563	106.477630615234	0.682530403137207	0.908229351043701	0.46853107213974	117.1875	11250
True	False	False	False	False	-925.626220703125	-1264.16162109375	112.023338317871	0.718078851699829	0.900266647338867	0.547066926956177	140.138610839844	14154
True	False	False	False	False	-912.882446289063	-1415.25012207031	11.0914192199707	0.673765122890472	0.928999543190002	0.452423572540283	36.4000015258789	364
True	False	False	False	False	-908.104675292969	-927.885681152344	66.5485153198242	0.66959422826767	0.886815130710602	0.445100098848343	121.533332824707	7292
True	False	False	False	False	-905.241638183594	-732.362487792969	68.7667999267578	0.825154304504395	0.963489770889282	1	127.661293029785	7915
True	False	False	False	False	-896.857177734375	-1156.49194335938	77.6399383544922	0.821241796016693	0.97037261724472	1	126.114288330078	8828
True	False	False	False	False	-882.517456054688	-664.161926269531	125.333038330078	0.845949530601501	0.971078157424927	1	138.575225830078	15659
True	False	False	False	False	-871.7587890625	-1307.80480957031	122.005615234375	0.79117214679718	0.948189854621887	1	145.990905761719	16059
True	False	False	False	False	-876.308288574219	-905.737609863281	74.3125076293945	0.758645176887512	0.961753726005554	0.688388466835022	113.656715393066	7615
True	False	False	False	False	-874.382263183594	-707.262634277344	72.0942230224609	0.710782587528229	0.899609446525574	0.528787314891815	119.815383911133	7788
True	False	False	False	False	-867.220031738281	-1755.95568847656	93.1679229736328	0.808093369007111	0.958789765834808	1	150.976196289063	12682
True	False	False	False	False	-870.78271484375	-234.600601196289	153.061584472656	0.683109402656555	0.945392251014709	0.469631791114807	146.695648193359	20244
True	False	False	False	False	-867.403503417969	-4.47088479995728	9.98227787017822	0.606388568878174	0.906704366207123	0.353718668222427	38.5555572509766	347
True	False	False	False	False	-860.56982421875	-737.449829101563	64.3302307128906	0.771918535232544	0.951528549194336	0.768335938453674	126.775863647461	7353
True	False	False	False	False	-855.887084960938	-470.915679931641	59.8936653137207	0.789699912071228	0.954383611679077	1	130.407409667969	7042
True	False	False	False	False	-856.957580566406	-33.0722923278809	114.241622924805	0.784167170524597	0.944500684738159	0.923836290836334	166.650482177734	17165
True	False	False	False	False	-852.705383300781	-659.478881835938	167.480438232422	0.810530424118042	0.967852890491486	1	145.470199584961	21966
True	False	False	False	False	-849.478088378906	-1155.13720703125	11.0914192199707	0.763594925403595	0.936281979084015	0.714360892772675	35.9000015258789	359
True	False	False	False	False	-848.7080078125	28.7891025543213	103.150199890137	0.828564047813416	0.960341572761536	1	159.354843139648	14820
True	False	False	False	False	-843.109008789063	-856.525207519531	110.914192199707	0.748627901077271	0.934383630752563	0.644232213497162	134.360000610352	13436
True	False	False	False	False	-842.926940917969	-361.749114990234	74.3125076293945	0.845495223999023	0.967274308204651	1	130.462692260742	8741
True	False	False	False	False	-841.359008789063	-1540.357421875	102.041061401367	0.729883551597595	0.921632647514343	0.579949259757996	145.739135742188	13408
True	False	False	False	False	-833.696960449219	-887.110595703125	73.203369140625	0.815053641796112	0.960058152675629	1	126.833335876465	8371
True	False	False	False	False	-836.705322265625	14.3784284591675	108.695907592773	0.83582991361618	0.96284031867981	1	168.581634521484	16521
True	False	False	False	False	-835.516967773438	-690.082214355469	73.203369140625	0.668871581554413	0.902661919593811	0.443852096796036	130.015151977539	8581
True	False	False	False	False	-834.872985839844	-310.975921630859	86.513069152832	0.801492035388947	0.961762547492981	1	138.730773925781	10821
True	False	False	False	False	-817.643432617188	-1700.15649414063	83.1856460571289	0.781472206115723	0.947195470333099	0.867934346199036	141.546661376953	10616
True	False	False	False	False	-826.7841796875	-1200.69812011719	70.9850845336914	0.790355026721954	0.948536276817322	1	128.96875	8254
True	False	False	False	False	-830.075256347656	-134.248260498047	127.551322937012	0.81371933221817	0.948640644550323	1	154.817398071289	17804
True	False	False	False	False	-827.448364257813	-1060.74621582031	92.0587844848633	0.852869749069214	0.967919170856476	1	133.289154052734	11063
True	False	False	False	False	-826.269775390625	-1446.94543457031	63.2210922241211	0.758609592914581	0.931575179100037	0.688213586807251	132.929824829102	7577
True	False	False	False	False	-819.785217285156	-609.853515625	165.262145996094	0.69783627986908	0.951624274253845	0.499366074800491	139.557052612305	20794
True	False	False	False	False	-825.212158203125	-179.802352905273	67.6576614379883	0.85745632648468	0.967569947242737	1	133.540985107422	8146
True	False	False	False	False	-822.032958984375	-86.9101257324219	112.023338317871	0.811145603656769	0.962346732616425	1	148.613861083984	15010
True	False	False	False	False	-816.817749023438	-286.914764404297	15.5279874801636	0.800106346607208	0.94487601518631	1	35.4285697937012	496
True	False	False	False	False	-816.227905273438	-198.342437744141	72.0942230224609	0.790630877017975	0.951607763767242	1	126.123077392578	8198
True	False	False	False	False	-813.083129882813	-1242.52819824219	85.4039306640625	0.818404853343964	0.961111128330231	1	139.025970458984	10705
True	False	False	False	False	-812.085021972656	-171.224655151367	22.1828384399414	0.806145071983337	0.945084035396576	1	39.9000015258789	798
True	False	False	False	False	-804.954284667969	-1329.05847167969	75.4216537475586	0.733056426048279	0.921260416507721	0.589630365371704	129.573532104492	8811
True	False	False	False	False	-805.371887207031	-798.292663574219	124.223899841309	0.828619480133057	0.952677488327026	1	136.035720825195	15236
True	False	False	False	False	-803.840515136719	-969.270874023438	97.6044921875	0.809059381484985	0.963831067085266	1	129.875	11429
True	False	False	False	False	-799.738647460938	-1670.49475097656	106.477630615234	0.761617660522461	0.928626835346222	0.703567922115326	143.07292175293	13735
True	False	False	False	False	-798.563903808594	-1179.49194335938	65.4393768310547	0.816044509410858	0.96068811416626	1	132.440673828125	7814
True	False	False	False	False	-793.184814453125	-772.384094238281	69.8759460449219	0.820045709609985	0.954839408397675	1	125.269844055176	7892
True	False	False	False	False	-794.829345703125	-617.039245605469	75.4216537475586	0.786078751087189	0.964060544967651	1	125.764709472656	8552
True	False	False	False	False	-783.868591308594	-1541.43017578125	119.787330627441	0.867363631725311	0.971638321876526	1	147.824081420898	15965
True	False	False	False	False	-783.831726074219	-137.355682373047	119.787330627441	0.764188587665558	0.964657068252563	0.717723667621613	144.361114501953	15591
True	False	False	False	False	-782.448974609375	-1596.74951171875	14.4188451766968	0.742955923080444	0.934609174728394	0.622766435146332	37.538459777832	488
True	False	False	False	False	-778.874328613281	-1453.26086425781	66.5485153198242	0.76893937587738	0.940603911876678	0.747088372707367	131.83332824707	7910
True	False	False	False	False	-779.236389160156	-631.080993652344	72.0942230224609	0.762581646442413	0.943170487880707	0.708754479885101	124.030769348145	8062
True	False	False	False	False	-777.390808105469	-398.817901611328	9.98227787017822	0.785398185253143	0.931883156299591	1	34.3333320617676	309
True	False	False	False	False	-774.130859375	-528.98193359375	16.6371288299561	0.76893937587738	0.938069105148315	0.747088372707367	39.2666664123535	589
True	False	False	False	False	-767.131713867188	-1069.48596191406	99.8227767944336	0.86581426858902	0.973171412944794	1	135.311111450195	12178
True	False	False	False	False	-765.745666503906	-936.879577636719	103.150199890137	0.74689644575119	0.956243515014648	0.637453377246857	133.161285400391	12384
True	False	False	False	False	-758.560546875	-1826.79443359375	86.513069152832	0.775300621986389	0.93909353017807	0.796320915222168	124.051284790039	9676
True	False	False	False	False	-759.067504882813	-147.506240844727	14.4188451766968	0.805326879024506	0.942608833312988	1	34.6923065185547	451
True	False	False	False	False	-749.141357421875	-1775.12121582031	83.1856460571289	0.849229693412781	0.975463509559631	1	129.893325805664	9742
True	False	False	False	False	-756.941223144531	-978.988403320313	13.3097038269043	0.743378639221191	0.942608833312988	0.624296009540558	35.5	426
True	False	False	False	False	-756.88232421875	-591.669189453125	16.6371288299561	0.76893937587738	0.938069105148315	0.747088372707367	32.8666648864746	493
[truncated: 5,189 more rows]
