# Supplementary material for: Gene Delivery Mediated by Backbone-Degradable RAFT Copolymers
Source: Biomacromolecules. 2026 Feb 12;27(3):1846–56. doi: 10.1021/acs.biomac.5c01662 (PMC12977016; doi:10.1021/acs.biomac.5c01662)
Supplement: Supplementary file 2 [file bm5c01662_si_002.zip › Celigo Raw Data/Object (Cell)-Level Data/Blue/7-15-2024-9-16-56-PM_object_G9.csv]

Plate ID	PM_2024_07_15_PPP41-45_NP_5_10_20_PEIpro_200ngwell_U2OS_6k_Plate2
Plate Name
Plate Description
Scan ID	7/15/2024 9:16:56 PM
Scan Description
Scan Result ID	7/15/2024 9:16:56 PM
Scan Result Description
Software Version	5.1.0.0
Experiment Name
Application Name	Target 1
Plate Type	96-Well BD Falcon™ 353072 Plate
Acquisition Start/End Times	7/15/2024 9:16:56 PM - 7/15/2024 9:18:46 PM
Analysis Start Time	7/15/2024 9:16:56 PM
User ID	Local Administrator
Scan Area Object-Level Data CSV Report
Row	G
Column	9
Total	Class 1	Class 2	Class 3	Class 4	X Position (µm)	Y Position (µm)	Target 1: Area (µm²)	Target 1: Form Factor	Target 1: Smoothness	Target 1: Aspect Ratio	Target 1: Mean Intensity	Target 1: Integrated Intensity
True	False	False	False	False	-1957.99609375	-2951.68676757813	163.043869018555	0.755252122879028	0.951882421970367	0.672358095645905	133.795913696289	19668
True	False	False	False	False	-1945.20458984375	-2976.087890625	74.3125076293945	0.336218625307083	0.895948588848114	0.138790428638458	99.8059692382813	6687
True	False	False	False	False	-2003.39892578125	-2937.16064453125	79.8582229614258	0.433250188827515	0.922628045082092	0.197889268398285	134.597229003906	9691
True	False	False	False	False	-2037.2099609375	-2897.88452148438	307.232330322266	0.300431460142136	0.854723274707794	0.119947381317616	154.891693115234	42905
True	False	False	False	False	-2133.02270507813	-2842.08203125	38.8199691772461	0.332229733467102	0.916763484477997	0.136622041463852	135.714279174805	4750
True	False	False	False	False	-2115.59106445313	-2833.958984375	158.607299804688	0.685144245624542	0.949387013912201	0.47353795170784	156.839157104492	22428
True	False	False	False	False	-2163.65234375	-2803.5263671875	166.371292114258	0.618322730064392	0.917950570583344	0.36871612071991	179.419998168945	26913
True	False	False	False	False	-2190.685546875	-2773.41430664063	240.683807373047	0.514956057071686	0.869530975818634	0.260396033525467	127.304145812988	27625
True	False	False	False	False	-2221.0439453125	-2769.34936523438	246.229507446289	0.294692248106003	0.943342208862305	0.117047496140003	129.65315246582	28783
True	False	False	False	False	-2237.89990234375	-2743.73046875	114.241622924805	0.385543376207352	0.905525863170624	0.167187944054604	119.650482177734	12324
True	False	False	False	False	-2269.6923828125	-2712.65771484375	99.8227767944336	0.685194611549377	0.961144268512726	0.47363543510437	110.47777557373	9943
True	False	False	False	False	-2307.01879882813	-2694.23291015625	82.0765075683594	0.62323272228241	0.955867409706116	0.375141590833664	128.175674438477	9485
True	False	False	False	False	-2332.83349609375	-2670.73217773438	45.4748191833496	0.558060944080353	0.907372713088989	0.300381690263748	128.17073059082	5255
True	False	False	False	False	-2354.83837890625	-2650.36352539063	41.0382537841797	0.443332731723785	0.873409390449524	0.20485708117485	128.918914794922	4770
True	False	False	False	False	-2384.689453125	-2622.01806640625	139.751892089844	0.477271944284439	0.940512418746948	0.229745075106621	127.714286804199	16092
True	False	False	False	False	-2424.31689453125	-2583.29663085938	113.132476806641	0.245031729340553	0.906653106212616	0.0932144299149513	129.774505615234	13237
True	False	False	False	False	-2432.24731445313	-2563.9931640625	63.2210922241211	0.770733594894409	0.958205223083496	0.759566485881805	128.315795898438	7314
True	False	False	False	False	-2462.02905273438	-2528.13110351563	238.465515136719	0.465504020452499	0.896884202957153	0.220850631594658	145.167434692383	31211
True	False	False	False	False	-2487.2236328125	-2502.6484375	175.244430541992	0.640000343322754	0.94360888004303	0.398344188928604	167.132904052734	26407
True	False	False	False	False	-2529.19140625	-2472.28393554688	144.188446044922	0.330310672521591	0.890137493610382	0.135585159063339	129.215377807617	16798
True	False	False	False	False	-2534.2783203125	-2451.30224609375	56.5662384033203	0.745827674865723	0.949190139770508	0.633371949195862	133.803924560547	6824
True	False	False	False	False	-2551.9169921875	-2430.38940429688	201.863830566406	0.496937334537506	0.954631328582764	0.24530203640461	154.043960571289	28036
True	False	False	False	False	-2574.61450195313	-2408.431640625	65.4393768310547	0.692189514636993	0.943260431289673	0.487547129392624	138.915252685547	8196
True	False	False	False	False	-2617.9189453125	-2346.64184570313	212.955261230469	0.326669812202454	0.813449203968048	0.133629128336906	113.619789123535	21815
True	False	False	False	False	-2668.91284179688	-2305.642578125	198.536407470703	0.257867932319641	0.923969507217407	0.0991691276431084	129.162017822266	23120
True	False	False	False	False	-2675.16137695313	-2276.66284179688	181.899276733398	0.831022262573242	0.967034101486206	1	168.268295288086	27596
True	False	False	False	False	-2698.10107421875	-2245.96850585938	154.17073059082	0.738690078258514	0.939051747322083	0.60789030790329	159.309356689453	22144
True	False	False	False	False	-2730.65112304688	-2225.42626953125	13.3097038269043	0.571581065654755	0.889299392700195	0.314262002706528	134	1608
True	False	False	False	False	-2756.115234375	-2190.146484375	35.4925422668457	0.460318326950073	0.909043610095978	0.217023149132729	133.28125	4265
True	False	False	False	False	-2788.51977539063	-2142.75390625	324.978576660156	0.265412569046021	0.954701542854309	0.102733701467514	126.354949951172	37022
True	False	False	False	False	-2799.56274414063	-2109.65356445313	90.9496383666992	0.788853049278259	0.950250029563904	1	173.353652954102	14215
True	False	False	False	False	-2826.02978515625	-2064.63159179688	189.663269042969	0.405794888734818	0.781382381916046	0.17979034781456	153.233917236328	26203
True	False	False	False	False	-2855.17578125	-2024.22875976563	140.861022949219	0.597114980220795	0.902237832546234	0.342622578144073	175.858261108398	22334
True	False	False	False	False	-2883.2548828125	-1997.45422363281	23.2919807434082	0.594368875026703	0.929314136505127	0.339423686265945	135.761901855469	2851
True	False	False	False	False	-2916.45581054688	-1916.1787109375	120.896469116211	0.7624591588974	0.938775300979614	0.708087503910065	160.678894042969	17514
True	False	False	False	False	-2909.57397460938	-1931.27368164063	94.2770690917969	0.757289707660675	0.924364864826202	0.681832194328308	176.117645263672	14970
True	False	False	False	False	-2935.73583984375	-1908.28125	44.3656768798828	0.645768940448761	0.948874831199646	0.406824588775635	137.225006103516	5489
True	False	False	False	False	-2906.81323242188	-1959.35034179688	21.0736961364746	0.617924511432648	0.927436709403992	0.368201732635498	137.631576538086	2615
True	False	False	False	False	-2879.50366210938	-1980.13525390625	86.513069152832	0.717120826244354	0.918049395084381	0.544586777687073	165.641021728516	12920
True	False	False	False	False	-2899.87646484375	-1943.61767578125	123.114753723145	0.727117598056793	0.954126596450806	0.57182514667511	133.477478027344	14816
True	False	False	False	False	-2890.94677734375	-1965.19494628906	67.6576614379883	0.73089987039566	0.958709478378296	0.583006620407104	143.098358154297	8729
True	False	False	False	False	-2882.2197265625	-1954.98962402344	116.459907531738	0.652442932128906	0.934824466705322	0.416991353034973	143.657150268555	15084
True	False	False	False	False	-2867.11303710938	-2003.48620605469	106.477630615234	0.682530403137207	0.921541571617126	0.46853107213974	174.35417175293	16738
True	False	False	False	False	-2858.06689453125	-1964.15563964844	161.934722900391	0.66242790222168	0.942565023899078	0.432982921600342	107.465751647949	15690
True	False	False	False	False	-2853.49194335938	-2045.03198242188	44.3656768798828	0.47927862405777	0.905638337135315	0.231291726231575	134.324996948242	5373
True	False	False	False	False	-2833.46215820313	-2041.31604003906	180.790130615234	0.756302773952484	0.934217631816864	0.677188336849213	139.233123779297	22695
True	False	False	False	False	-2851.88305664063	-1989.58703613281	163.043869018555	0.737673699855804	0.954286634922028	0.604486227035522	117.380950927734	17255
True	False	False	False	False	-2829.2529296875	-1927.19934082031	189.663269042969	0.803989410400391	0.965300559997559	1	84.1403503417969	14388
True	False	False	False	False	-2849.64038085938	-1899.92004394531	205.191253662109	0.644876599311829	0.947121739387512	0.405494719743729	98.4864883422852	18220
True	False	False	False	False	-2822.67333984375	-2091.462890625	153.061584472656	0.328390061855316	0.93071311712265	0.134551510214806	129.079711914063	17813
True	False	False	False	False	-2796.6484375	-2087.67797851563	197.427261352539	0.615491211414337	0.935023069381714	0.365080237388611	93.6348342895508	16667
True	False	False	False	False	-2795.0048828125	-2022.65454101563	145.297592163086	0.768447697162628	0.96918249130249	0.743818640708923	84.7099227905273	11097
True	False	False	False	False	-2787.52075195313	-1991.2744140625	212.955261230469	0.768226981163025	0.946649014949799	0.74237060546875	79.515625	15267
True	False	False	False	False	-2793.4541015625	-1961.14208984375	309.450592041016	0.615783870220184	0.95057874917984	0.365453749895096	89.2723999023438	24907
True	False	False	False	False	-2777.67944335938	-2137.14575195313	78.7490768432617	0.661417245864868	0.953584969043732	0.431318759918213	88.0845108032227	6254
True	False	False	False	False	-2769.20874023438	-2111.64868164063	191.881561279297	0.658548176288605	0.937435805797577	0.426651984453201	89.8901748657227	15551
True	False	False	False	False	-2762.65234375	-2056.76123046875	215.173538208008	0.607358574867249	0.887315332889557	0.354906469583511	75.0927810668945	14568
True	False	False	False	False	-2772.73168945313	-2034.04858398438	124.223899841309	0.6639364361763	0.927078604698181	0.435486882925034	71.3035736083984	7986
True	False	False	False	False	-2757.64379882813	-2101.59521484375	36.6016845703125	0.779091417789459	0.951372683048248	0.835518538951874	55.3333320617676	1826
True	False	False	False	False	-2756.1484375	-2169.78637695313	176.353576660156	0.571801662445068	0.953525424003601	0.314494550228119	148.308181762695	23581
True	False	False	False	False	-2742.94970703125	-2148.77221679688	190.772415161133	0.717905819416046	0.95276015996933	0.546617150306702	94.5872116088867	16269
True	False	False	False	False	-2755.21240234375	-1972.71374511719	161.934722900391	0.699517905712128	0.948795735836029	0.502996265888214	122.623291015625	17903
True	False	False	False	False	-2754.26293945313	-1901.91223144531	258.430084228516	0.565732777118683	0.92301732301712	0.308169275522232	87.3905563354492	20362
True	False	False	False	False	-2743.88598632813	-1941.57666015625	158.607299804688	0.577156007289886	0.919770002365112	0.320202112197876	86.1608428955078	12321
True	False	False	False	False	-2733.80932617188	-2008.07666015625	123.114753723145	0.56246018409729	0.922524809837341	0.3048195540905	61.5135116577148	6828
True	False	False	False	False	-2733.3818359375	-2203.31323242188	222.937530517578	0.348331272602081	0.935780644416809	0.145486429333687	134.228851318359	26980
True	False	False	False	False	-2730.19140625	-2131.2001953125	177.462707519531	0.55325049161911	0.919279217720032	0.295611768960953	73.1125030517578	11698
True	False	False	False	False	-2732.38623046875	-2055.4130859375	188.554138183594	0.634131848812103	0.947421908378601	0.389989137649536	63.0588226318359	10720
True	False	False	False	False	-2727.001953125	-1971.49304199219	219.610107421875	0.720394313335419	0.963221609592438	0.553169012069702	107.691917419434	21323
True	False	False	False	False	-2720.64013671875	-2103.96997070313	171.917007446289	0.703262507915497	0.943211019039154	0.511275053024292	82.780647277832	12831
True	False	False	False	False	-2719.6337890625	-1937.115234375	234.028945922852	0.427341997623444	0.903620958328247	0.193889275193214	79.3981018066406	16753
True	False	False	False	False	-2715.37768554688	-2230.70556640625	90.9496383666992	0.65054839849472	0.923291087150574	0.414064913988113	168.292678833008	13800
True	False	False	False	False	-2712.845703125	-2077.64013671875	198.536407470703	0.654427230358124	0.93863582611084	0.420092135667801	76.7486038208008	13738
True	False	False	False	False	-2714.84448242188	-2031.43139648438	210.736968994141	0.675420701503754	0.941981434822083	0.455389380455017	72.2684173583984	13731
True	False	False	False	False	-2689.16088867188	-2015.32360839844	169.698715209961	0.733056426048279	0.952302277088165	0.589630365371704	62.0130729675293	9488
True	False	False	False	False	-2712.1474609375	-2003.29345703125	104.259346008301	0.745750606060028	0.948859751224518	0.63308048248291	73.6489334106445	6923
True	False	False	False	False	-2690.572265625	-1913.51745605469	126.442184448242	0.700783967971802	0.940120279788971	0.505764663219452	79.3245620727539	9043
True	False	False	False	False	-2686.328125	-2262.98803710938	49.9113883972168	0.806145071983337	0.963389337062836	1	109.599998474121	4932
True	False	False	False	False	-2683.923828125	-2206.609375	166.371292114258	0.659645676612854	0.933856070041656	0.428427338600159	70.0400009155273	10506
True	False	False	False	False	-2680.037109375	-2146.12939453125	147.515884399414	0.788424491882324	0.951684832572937	1	71.8872146606445	9561
True	False	False	False	False	-2685.76196289063	-2117.57421875	87.6222152709961	0.785240411758423	0.949547469615936	0.972049474716187	67.1139221191406	5302
True	False	False	False	False	-2675.12329101563	-2109.10107421875	110.914192199707	0.691563129425049	0.959395885467529	0.486269682645798	65.0400009155273	6504
True	False	False	False	False	-2678.20678710938	-2052.87084960938	180.790130615234	0.657877147197723	0.950743615627289	0.425572454929352	60.9815940856934	9940
True	False	False	False	False	-2679.9384765625	-1965.42822265625	239.574661254883	0.686713993549347	0.955762207508087	0.476592928171158	92.0740737915039	19888
True	False	False	False	False	-2679.81127929688	-2008.50061035156	36.6016845703125	0.779091417789459	0.948639392852783	0.835518538951874	58.3636360168457	1926
True	False	False	False	False	-2674.82690429688	-2087.08471679688	108.695907592773	0.764249205589294	0.953089475631714	0.718070447444916	74.8571395874023	7336
True	False	False	False	False	-2667.23388671875	-2185.86352539063	168.589569091797	0.645801067352295	0.950019598007202	0.406872570514679	60.8223686218262	9245
True	False	False	False	False	-2656.97485351563	-2129.78442382813	32.1651153564453	0.759870648384094	0.941819429397583	0.694506108760834	59.5517234802246	1727
True	False	False	False	False	-2664.59375	-1928.01647949219	109.805053710938	0.819165587425232	0.960162580013275	1	71.1111145019531	7040
True	False	False	False	False	-2660.28564453125	-2081.8310546875	113.132476806641	0.742224454879761	0.962012887001038	0.620144486427307	69.1078414916992	7049
True	False	False	False	False	-2658.20581054688	-2028.32751464844	186.335845947266	0.634147584438324	0.954572200775146	0.390011161565781	60.648811340332	10189
True	False	False	False	False	-2654.85717773438	-2302.162109375	125.333038330078	0.720809042453766	0.9478719830513	0.554278552532196	132.477874755859	14970
True	False	False	False	False	-2646.62719726563	-2278.1708984375	169.698715209961	0.793849229812622	0.964829623699188	1	78.529411315918	12015
True	False	False	False	False	-2643.96044921875	-2096.47583007813	108.695907592773	0.733655333518982	0.940449655056	0.591503977775574	74.2857131958008	7280
True	False	False	False	False	-2643.14672851563	-2065.30859375	49.9113883972168	0.612505912780762	0.914458572864532	0.361300259828568	90.8666687011719	4089
True	False	False	False	False	-2642.02368164063	-2142.81567382813	191.881561279297	0.607950568199158	0.959130167961121	0.355634063482285	63.9653167724609	11066
True	False	False	False	False	-2640.7216796875	-2341.21459960938	72.0942230224609	0.515678644180298	0.916253566741943	0.26101940870285	129.092300415039	8391
True	False	False	False	False	-2639.5361328125	-2322.5302734375	169.698715209961	0.561293601989746	0.942259430885315	0.303635507822037	160.078430175781	24492
True	False	False	False	False	-2633.63159179688	-2238.94140625	225.155807495117	0.727559983730316	0.967133164405823	0.573105692863464	64.9359588623047	13182
True	False	False	False	False	-2622.17749023438	-2139.95458984375	155.279876708984	0.733614146709442	0.961546540260315	0.591374695301056	62.4071426391602	8737
True	False	False	False	False	-2637.560546875	-1961.63891601563	117.569046020508	0.619105696678162	0.950592994689941	0.369730323553085	71.6509399414063	7595
True	False	False	False	False	-2639.62451171875	-1933.56372070313	135.315322875977	0.654865682125092	0.95402455329895	0.420782208442688	70.3606567382813	8584
True	False	False	False	False	-2633.45385742188	-2069.54077148438	54.3479537963867	0.68877637386322	0.958259999752045	0.480663388967514	93.673469543457	4590
True	False	False	False	False	-2630.89184570313	-2022.66857910156	186.335845947266	0.639514982700348	0.954431593418121	0.397643029689789	72.5952377319336	12196
True	False	False	False	False	-2623.8466796875	-1955.271484375	107.586769104004	0.575016379356384	0.9501873254776	0.317906677722931	69.0721664428711	6700
True	False	False	False	False	-2621.08129882813	-2185.08154296875	120.896469116211	0.753803789615631	0.945625305175781	0.665879309177399	69.1284408569336	7535
True	False	False	False	False	-2609.14453125	-2117.60131835938	85.4039306640625	0.765360891819	0.959884345531464	0.724545955657959	65.8181838989258	5068
True	False	False	False	False	-2614.32690429688	-2100.86401367188	159.716445922852	0.627549946308136	0.955252528190613	0.380923300981522	70	10080
True	False	False	False	False	-2608.36645507813	-2285.44580078125	174.135284423828	0.647177815437317	0.944706380367279	0.408938109874725	62.6178359985352	9831
True	False	False	False	False	-2608.27465820313	-2079.79541015625	144.188446044922	0.603186249732971	0.933350324630737	0.349834442138672	69.2846145629883	9007
True	False	False	False	False	-2607.91088867188	-2380.74438476563	380.435699462891	0.233644157648087	0.953839719295502	0.0880435705184937	126.956268310547	43546
True	False	False	False	False	-2583.67724609375	-2385.025390625	92.0587844848633	0.749119520187378	0.94677472114563	0.646196484565735	141.120483398438	11713
True	False	False	False	False	-2597.82470703125	-2244.96313476563	215.173538208008	0.809731006622314	0.959458589553833	1	71.5051574707031	13872
True	False	False	False	False	-2598.76318359375	-2159.18627929688	151.952453613281	0.780331075191498	0.955881536006927	0.851300001144409	64.5036468505859	8837
True	False	False	False	False	-2607.63208007813	-2038.05017089844	126.442184448242	0.700783967971802	0.956074059009552	0.505764663219452	61.0087738037109	6955
True	False	False	False	False	-2605.744140625	-2003.51977539063	187.44499206543	0.759761035442352	0.947105526924133	0.693951070308685	75.3964462280273	12742
True	False	False	False	False	-2598.525390625	-2197.93872070313	160.825576782227	0.701356768608093	0.955119788646698	0.507027387619019	51.0482749938965	7402
True	False	False	False	False	-2597.8779296875	-2110.5068359375	98.7136306762695	0.736421585083008	0.957874178886414	0.600361526012421	72.1797790527344	6424
True	False	False	False	False	-2596.26391601563	-1910.24011230469	199.645553588867	0.660345375537872	0.943732917308807	0.429565489292145	83.3000030517578	14994
True	False	False	False	False	-2591.83032226563	-1982.41735839844	161.934722900391	0.589264214038849	0.963329970836639	0.333577424287796	75.3493118286133	11001
True	False	False	False	False	-2588.64453125	-1953.30554199219	140.861022949219	0.574026942253113	0.969360709190369	0.316851824522018	78.6850357055664	9993
True	False	False	False	False	-2583.95385742188	-1939.18225097656	125.333038330078	0.659990012645721	0.948696672916412	0.428986817598343	80.0707931518555	9048
True	False	False	False	False	-2583.4423828125	-2288.84326171875	174.135284423828	0.696739971637726	0.950104236602783	0.497027397155762	65.605094909668	10300
True	False	False	False	False	-2575.70849609375	-2130.86499023438	138.64274597168	0.554729282855988	0.903367638587952	0.297069013118744	69.9199981689453	8740
True	False	False	False	False	-2582.73510742188	-2030.18933105469	144.188446044922	0.732868850231171	0.955555021762848	0.589046716690063	67.2230758666992	8739
True	False	False	False	False	-2580.79272460938	-1969.47766113281	86.513069152832	0.785991430282593	0.959608733654022	1	76.1410293579102	5939
True	False	False	False	False	-2574.54370117188	-2054.25512695313	169.698715209961	0.740052342414856	0.962330639362335	0.612534761428833	63.4575157165527	9709
True	False	False	False	False	-2572.7978515625	-2422.11596679688	54.3479537963867	0.666950881481171	0.94303572177887	0.44056424498558	127.632652282715	6254
True	False	False	False	False	-2563.16040039063	-2391.4140625	163.043869018555	0.571162760257721	0.918794274330139	0.313821524381638	81.7687072753906	12020
True	False	False	False	False	-2562.38818359375	-2111.64868164063	112.023338317871	0.778208315372467	0.960910856723785	0.825352907180786	61.7425727844238	6236
True	False	False	False	False	-2566.07666015625	-1921.46923828125	150.843307495117	0.689140379428864	0.943018198013306	0.481388688087463	72.8382339477539	9906
True	False	False	False	False	-2563.36010742188	-2078.064453125	184.117568969727	0.77745521068573	0.946940004825592	0.817248582839966	79.2168655395508	13150
True	False	False	False	False	-2561.72534179688	-2188.02221679688	164.153015136719	0.597336292266846	0.904923379421234	0.342882096767426	51.9054069519043	7682
True	False	False	False	False	-2549.712890625	-2151.39282226563	214.064392089844	0.830443859100342	0.956019997596741	1	90.5544052124023	17477
True	False	False	False	False	-2557.69970703125	-1969.01013183594	143.079315185547	0.772836744785309	0.969426274299622	0.775464057922363	69.7286834716797	8995
True	False	False	False	False	-2556.09423828125	-1943.2294921875	130.878753662109	0.706935942173004	0.961401164531708	0.519674301147461	66.398307800293	7835
True	False	False	False	False	-2549.27514648438	-2449.39868164063	45.4748191833496	0.624288439750671	0.929915845394135	0.376543790102005	128.390243530273	5264
True	False	False	False	False	-2537.65942382813	-2420.5244140625	175.244430541992	0.626747846603394	0.952310383319855	0.379839509725571	83.2848129272461	13159
True	False	False	False	False	-2547.92138671875	-2350.80444335938	187.44499206543	0.705384194850922	0.937132477760315	0.516091406345367	67.763313293457	11452
True	False	False	False	False	-2547.1884765625	-2317.13305664063	180.790130615234	0.633330106735229	0.953260898590088	0.388868004083633	69.355827331543	11305
True	False	False	False	False	-2546.22680664063	-2274.08715820313	171.917007446289	0.759923756122589	0.949531018733978	0.694775581359863	62.8193550109863	9737
True	False	False	False	False	-2546.41870117188	-2235.18530273438	183.008422851563	0.808951079845428	0.948801398277283	1	68.6666641235352	11330
True	False	False	False	False	-2531.5244140625	-2176.28759765625	179.680999755859	0.653841078281403	0.956743121147156	0.419172316789627	64.0740737915039	10380
True	False	False	False	False	-2545.84545898438	-2096.06201171875	80.9673614501953	0.826583564281464	0.957183837890625	1	56.2739715576172	4108
True	False	False	False	False	-2534.56860351563	-1916.37121582031	145.297592163086	0.602197647094727	0.947455763816833	0.348646700382233	70.0610656738281	9178
True	False	False	False	False	-2530.46728515625	-2107.15771484375	166.371292114258	0.680576622486115	0.953639924526215	0.464851796627045	76.9933319091797	11549
True	False	False	False	False	-2527.90185546875	-2042.39587402344	150.843307495117	0.642960727214813	0.955629706382751	0.402662009000778	54.875	7463
True	False	False	False	False	-2530.14819335938	-2009.29211425781	125.333038330078	0.812749564647675	0.957082509994507	1	74.123893737793	8376
True	False	False	False	False	-2530.04443359375	-1933.98876953125	89.8404998779297	0.566598057746887	0.922793030738831	0.309062063694	59.9259262084961	4854
True	False	False	False	False	-2526.81225585938	-2300.14916992188	184.117568969727	0.795342266559601	0.963740468025208	1	72.5903625488281	12050
True	False	False	False	False	-2520.87475585938	-2138.67944335938	247.338653564453	0.358385771512985	0.830534696578979	0.151176705956459	62.0852012634277	13845
True	False	False	False	False	-2519.2490234375	-2084.76171875	160.825576782227	0.825897872447968	0.960465252399445	1	69.931037902832	10140
True	False	False	False	False	-2518.794921875	-2453.0888671875	141.970169067383	0.778467297554016	0.943697571754456	0.828254580497742	125.5234375	16067
True	False	False	False	False	-2514.29736328125	-2340.77099609375	227.374099731445	0.764688432216644	0.961673855781555	0.72060227394104	72.0634155273438	14773
True	False	False	False	False	-2514.63793945313	-1982.27380371094	140.861022949219	0.841222047805786	0.963757157325745	1	178.157485961914	22626
True	False	False	False	False	-2508.63818359375	-2496.36108398438	21.0736961364746	0.497846275568008	0.908118784427643	0.246043413877487	133.578948974609	2538
True	False	False	False	False	-2508.63745117188	-2474.85473632813	244.01123046875	0.494518995285034	0.928070187568665	0.243339464068413	157.763641357422	34708
True	False	False	False	False	-2507.0537109375	-2398.06860351563	62.1119499206543	0.774550676345825	0.950586557388306	0.789673984050751	46	2576
True	False	False	False	False	-2505.115234375	-2430.93139648438	16.6371288299561	0.793338239192963	0.946970880031586	1	43.7333335876465	656
True	False	False	False	False	-2484.89965820313	-2341.67016601563	153.061584472656	0.777968525886536	0.970342099666595	0.822720050811768	63.1086959838867	8709
True	False	False	False	False	-2502.78955078125	-2220.7841796875	235.138092041016	0.768699884414673	0.952940165996552	0.745488107204437	72.4858474731445	15367
True	False	False	False	False	-2498.67578125	-2047.51538085938	166.371292114258	0.695984125137329	0.95019268989563	0.495427757501602	63.6800003051758	9552
True	False	False	False	False	-2503.34106445313	-1998.57373046875	19.9645557403564	0.679683864116669	0.943390667438507	0.463188141584396	62.8888893127441	1132
True	False	False	False	False	-2503.41235351563	-1936.51623535156	116.459907531738	0.734479010105133	0.961267530918121	0.594105780124664	62.5523796081543	6568
True	False	False	False	False	-2501.90795898438	-2006.3798828125	108.695907592773	0.846498012542725	0.966595351696014	1	59.2448997497559	5806
True	False	False	False	False	-2499.5751953125	-1955.72375488281	80.9673614501953	0.650378227233887	0.948876082897186	0.41380363702774	69.6027374267578	5081
True	False	False	False	False	-2494.96997070313	-2175.32739257813	119.787330627441	0.776787161827087	0.950423002243042	0.810432493686676	55.1018524169922	5951
True	False	False	False	False	-2493.02270507813	-2150.28369140625	165.262145996094	0.839980483055115	0.956108272075653	1	66.4161071777344	9896
True	False	False	False	False	-2494.455078125	-2082.4794921875	166.371292114258	0.702519774436951	0.947020351886749	0.509610950946808	64.4800033569336	9672
True	False	False	False	False	-2490.46826171875	-2245.8330078125	220.719253540039	0.671784043312073	0.974126398563385	0.448919057846069	75.2412033081055	14973
True	False	False	False	False	-2485.16137695313	-2190.1650390625	100.931915283203	0.772079348564148	0.961298823356628	0.769562065601349	56.230770111084	5117
True	False	False	False	False	-2483.580078125	-2522.095703125	36.6016845703125	0.606794536113739	0.917160093784332	0.354215174913406	130.393936157227	4303
True	False	False	False	False	-2483.35522460938	-2432.91674804688	214.064392089844	0.82303661108017	0.952854216098785	1	105.424873352051	20347
True	False	False	False	False	-2468.48828125	-2311.4599609375	186.335845947266	0.67219865322113	0.931612074375153	0.449648559093475	60.9047622680664	10232
True	False	False	False	False	-2481.93603515625	-2003.88000488281	158.607299804688	0.78651762008667	0.957965433597565	1	68.5734252929688	9806
True	False	False	False	False	-2478.18701171875	-2279.54736328125	170.807861328125	0.714543700218201	0.943130254745483	0.538038432598114	62.0194816589355	9551
True	False	False	False	False	-2469.41625976563	-2193.69580078125	18.8554134368896	0.809739828109741	0.949675559997559	1	49.5882339477539	843
True	False	False	False	False	-2473.92578125	-2031.96960449219	150.843307495117	0.748016774654388	0.958511888980865	0.64181524515152	68.8014678955078	9357
True	False	False	False	False	-2463.12915039063	-2348.61645507813	156.389007568359	0.741896390914917	0.954420924186707	0.618978500366211	74.4680862426758	10500
True	False	False	False	False	-2457.57446289063	-2259.62377929688	165.262145996094	0.560474216938019	0.908843696117401	0.302807033061981	54.1006698608398	8061
True	False	False	False	False	-2461.14599609375	-2180.05712890625	178.571853637695	0.796961009502411	0.961892664432526	1	74.0931701660156	11929
True	False	False	False	False	-2453.90087890625	-2115.60083007813	206.300399780273	0.731496572494507	0.966686844825745	0.584820449352264	59.677417755127	11100
True	False	False	False	False	-2459.16284179688	-1957.43127441406	214.064392089844	0.557769119739532	0.922045707702637	0.300089865922928	65.6735763549805	12675
True	False	False	False	False	-2452.0107421875	-2554.98852539063	168.589569091797	0.477381974458694	0.964832544326782	0.229829654097557	126.875	19285
True	False	False	False	False	-2426.39819335938	-2547.85424804688	133.097030639648	0.708264887332916	0.952356100082397	0.52278470993042	83.6166687011719	10034
True	False	False	False	False	-2433.48071289063	-2466.33422851563	13.3097038269043	0.769369602203369	0.941614151000977	0.75	41.8333320617676	502
True	False	False	False	False	-2442.08056640625	-2390.29345703125	265.084930419922	0.745872378349304	0.955347299575806	0.633540987968445	74.6443481445313	17840
True	False	False	False	False	-2446.68872070313	-2166.62377929688	146.40673828125	0.744143784046173	0.944545745849609	0.627091646194458	73.3333358764648	9680
True	False	False	False	False	-2451.9658203125	-2079.34033203125	186.335845947266	0.779502213001251	0.948924422264099	0.840531468391418	83.0535736083984	13953
True	False	False	False	False	-2444.36108398438	-2340.3359375	144.188446044922	0.759280562400818	0.965967118740082	0.691536962985992	65.1461563110352	8469
True	False	False	False	False	-2439.82446289063	-2178.86303710938	25.5102653503418	0.571664273738861	0.933759927749634	0.314349681138992	55.347827911377	1273
True	False	False	False	False	-2442.72900390625	-1989.20727539063	154.17073059082	0.595873236656189	0.965701997280121	0.341171354055405	67.3884887695313	9367
True	False	False	False	False	-2436.24755859375	-2426.451171875	272.848907470703	0.72914445400238	0.954546570777893	0.577750682830811	70.3780517578125	17313
True	False	False	False	False	-2436.13598632813	-2027.61145019531	135.315322875977	0.446034222841263	0.891648709774017	0.206755355000496	49.4426231384277	6032
True	False	False	False	False	-2427.76196289063	-2496.89013671875	168.589569091797	0.738123416900635	0.952764511108398	0.60598623752594	62.559211730957	9509
True	False	False	False	False	-2415.18115234375	-2466.89721679688	164.153015136719	0.814018249511719	0.964335501194	1	61.8243255615234	9150
True	False	False	False	False	-2424.89770507813	-2281.81225585938	177.462707519531	0.645768940448761	0.961731731891632	0.406824588775635	72.65625	11625
True	False	False	False	False	-2426.69653320313	-2132.51928710938	176.353576660156	0.690333187580109	0.959136962890625	0.483779966831207	63.1069183349609	10034
True	False	False	False	False	-2423.244140625	-2322.16650390625	144.188446044922	0.77064049243927	0.961037278175354	0.758896112442017	72.3153839111328	9401
True	False	False	False	False	-2422.791015625	-2220.67358398438	212.955261230469	0.599194526672363	0.938317060470581	0.345070868730545	60.3854179382324	11594
True	False	False	False	False	-2421.73413085938	-1916.53747558594	88.7313537597656	0.769612729549408	0.9486203789711	0.751666605472565	63.7249984741211	5098
True	False	False	False	False	-2414.45263671875	-2576.2734375	88.7313537597656	0.703622102737427	0.958927810192108	0.512084782123566	105.425003051758	8434
True	False	False	False	False	-2394.24365234375	-2453.10766601563	28.8376903533936	0.797349810600281	0.952098965644836	1	56.769229888916	1476
True	False	False	False	False	-2413.59814453125	-2083.45849609375	185.226699829102	0.774862349033356	0.948900997638702	0.792401194572449	70.7664642333984	11818
True	False	False	False	False	-2414.28637695313	-2026.5712890625	93.1679229736328	0.703786194324493	0.955981969833374	0.51245528459549	49.4047622680664	4150
True	False	False	False	False	-2399.31787109375	-2411.86767578125	240.683807373047	0.605424761772156	0.946189224720001	0.352543652057648	80.0552978515625	17372
True	False	False	False	False	-2396.4013671875	-2289.49633789063	143.079315185547	0.692439913749695	0.94449919462204	0.488059669733047	59.6201553344727	7691
True	False	False	False	False	-2393.681640625	-2219.07177734375	207.409545898438	0.79450523853302	0.964215219020844	1	69.9572219848633	13082
True	False	False	False	False	-2393.43310546875	-2599.50903320313	180.790130615234	0.559114098548889	0.949580788612366	0.301437377929688	138.325149536133	22547
True	False	False	False	False	-2379.783203125	-2558.5322265625	175.244430541992	0.819792032241821	0.962266862392426	1	84.7278518676758	13387
True	False	False	False	False	-2371.537109375	-2527.1298828125	191.881561279297	0.757938623428345	0.965326845645905	0.684944331645966	75.8554916381836	13123
True	False	False	False	False	-2393.20947265625	-2501.57397460938	214.064392089844	0.812729179859161	0.956491589546204	1	78.9170989990234	15231
True	False	False	False	False	-2375.76806640625	-2457.15454101563	148.625015258789	0.782643020153046	0.95204222202301	0.888168036937714	61.3208961486816	8217
True	False	False	False	False	-2390.65893554688	-2173.71508789063	245.120376586914	0.512708306312561	0.935199379920959	0.25846603512764	66.1085968017578	14610
True	False	False	False	False	-2392.42626953125	-2123.20068359375	191.881561279297	0.728508532047272	0.936830937862396	0.575875341892242	68.5838165283203	11865
True	False	False	False	False	-2387.77392578125	-2086.01440429688	144.188446044922	0.684017956256866	0.950831413269043	0.471368461847305	67.1846160888672	8734
True	False	False	False	False	-2386.85717773438	-2023.81042480469	245.120376586914	0.713583648204803	0.961309611797333	0.535643458366394	65.6244354248047	14503
True	False	False	False	False	-2380.98876953125	-2346.93090820313	208.518692016602	0.752222299575806	0.943879902362823	0.659027099609375	101.86701965332	19151
True	False	False	False	False	-2373.40966796875	-2257.04541015625	110.914192199707	0.803114473819733	0.967789649963379	1	55.8800010681152	5588
True	False	False	False	False	-2373.10107421875	-1940.35620117188	175.244430541992	0.733103275299072	0.953827917575836	0.589776337146759	73.8797454833984	11673
True	False	False	False	False	-2371.48095703125	-2158.63549804688	226.264953613281	0.511855185031891	0.896012604236603	0.257737159729004	63.9656867980957	13049
True	False	False	False	False	-2370.13598632813	-2547.2763671875	46.5839614868164	0.786822140216827	0.950805008411407	1	60.6190490722656	2546
True	False	False	False	False	-2369.388671875	-2436.48315429688	134.206176757813	0.8463996052742	0.966963469982147	1	64.2644653320313	7776
True	False	False	False	False	-2368.69116210938	-2297.27416992188	176.353576660156	0.474808424711227	0.813433945178986	0.22785846889019	132.899368286133	21131
True	False	False	False	False	-2365.6552734375	-2276.84301757813	97.6044921875	0.658792555332184	0.928256750106812	0.427046239376068	60.9772720336914	5366
True	False	False	False	False	-2361.16162109375	-2629.8701171875	202.97297668457	0.627717018127441	0.949629426002502	0.381149649620056	146.956283569336	26893
True	False	False	False	False	-2342.0595703125	-2587.65014648438	228.483245849609	0.777585685253143	0.955075919628143	0.818619430065155	88.8058242797852	18294
True	False	False	False	False	-2351.92065429688	-2419.26489257813	108.695907592773	0.755093216896057	0.972220122814178	0.671637296676636	67.9081649780273	6655
True	False	False	False	False	-2357.28637695313	-2209.30615234375	160.825576782227	0.797517895698547	0.964335501194	1	61.2000007629395	8874
True	False	False	False	False	-2359.86669921875	-2080.2333984375	206.300399780273	0.693814873695374	0.940903127193451	0.490892469882965	60.3709678649902	11229
True	False	False	False	False	-2353.77416992188	-2397.8447265625	113.132476806641	0.683218002319336	0.967671990394592	0.469838678836823	65.6176452636719	6693
True	False	False	False	False	-2352.39501953125	-2120.5712890625	108.695907592773	0.777484655380249	0.964160740375519	0.817557096481323	96.7857131958008	9485
True	False	False	False	False	-2344.97314453125	-2026.20764160156	138.64274597168	0.733251571655273	0.946722030639648	0.590239226818085	78.8320007324219	9854
True	False	False	False	False	-2344.24462890625	-2505.00146484375	197.427261352539	0.797187864780426	0.958004772663116	1	61.5842704772949	10962
True	False	False	False	False	-2338.45751953125	-2309.2216796875	185.226699829102	0.662448704242706	0.950704216957092	0.433017253875732	64.9520950317383	10847
True	False	False	False	False	-2341.67749023438	-2250.07861328125	267.30322265625	0.471035897731781	0.83044707775116	0.224994912743568	63.2448120117188	15242
True	False	False	False	False	-2337.05932617188	-2653.23095703125	120.896469116211	0.536526083946228	0.96449601650238	0.279659777879715	128.82568359375	14042
True	False	False	False	False	-2334.6513671875	-2515.25659179688	17.7462711334229	0.762108087539673	0.949675559997559	0.706189274787903	48.6875	779
True	False	False	False	False	-2325.75122070313	-2346.41259765625	222.937530517578	0.714524030685425	0.960024952888489	0.53798907995224	98.6666641235352	19832
True	False	False	False	False	-2333.2548828125	-2156.14086914063	146.40673828125	0.782496511936188	0.954991400241852	0.885400652885437	60.6893920898438	8011
True	False	False	False	False	-2332.62255859375	-2067.28076171875	208.518692016602	0.709641337394714	0.959900319576263	0.526048123836517	57.1702117919922	10748
True	False	False	False	False	-2326.3779296875	-2207.6181640625	174.135284423828	0.745143830776215	0.954527795314789	0.63079971075058	57.7070045471191	9060
True	False	False	False	False	-2320.1396484375	-2169.82495117188	137.533599853516	0.622255384922028	0.913275957107544	0.373850047588348	65.7419357299805	8152
True	False	False	False	False	-2319.42724609375	-2472.337890625	185.226699829102	0.622941315174103	0.957328021526337	0.374755829572678	58.119758605957	9706
True	False	False	False	False	-2316.63745117188	-2258.6650390625	31.0559749603271	0.750200152397156	0.941167593002319	0.650578022003174	42.4285697937012	1188
True	False	False	False	False	-2313.20068359375	-2132.86840820313	146.40673828125	0.842007040977478	0.961592078208923	1	70.3712158203125	9289
True	False	False	False	False	-2311.70092773438	-2672.80981445313	201.863830566406	0.584988474845886	0.893280327320099	0.328777283430099	156.846160888672	28546
True	False	False	False	False	-2291.80053710938	-2545.89111328125	296.140899658203	0.785523116588593	0.951421022415161	1	85.4756546020508	22822
True	False	False	False	False	-2310.43823242188	-2523.63232421875	208.518692016602	0.774964511394501	0.956953227519989	0.793306231498718	63.0319137573242	11850
True	False	False	False	False	-2309.2177734375	-2440.71411132813	170.807861328125	0.737847626209259	0.957795083522797	0.605065226554871	61.2857131958008	9438
True	False	False	False	False	-2299.55444335938	-2360.97387695313	248.447799682617	0.693744719028473	0.958225071430206	0.49074712395668	79.6428604125977	17840
True	False	False	False	False	-2308.82690429688	-2239.7275390625	157.498153686523	0.652763843536377	0.940402746200562	0.41749033331871	66.7042236328125	9472
True	False	False	False	False	-2307.4794921875	-2001.31530761719	159.716445922852	0.792017757892609	0.950276136398315	1	62.4236106872559	8989
True	False	False	False	False	-2301.9658203125	-2095.79272460938	175.244430541992	0.73998749256134	0.964654743671417	0.61231142282486	58.6898727416992	9273
True	False	False	False	False	-2295.38623046875	-2310.13256835938	148.625015258789	0.77451878786087	0.95690929889679	0.789397180080414	68.6567153930664	9200
True	False	False	False	False	-2290.81811523438	-2391.2744140625	195.208984375	0.531178832054138	0.953324377536774	0.274753600358963	66.6931838989258	11738
True	False	False	False	False	-2288.26806640625	-2697.9365234375	118.678184509277	0.576742947101593	0.937536656856537	0.319757431745529	157.121490478516	16812
True	False	False	False	False	-2287.30639648438	-2637.8935546875	189.663269042969	0.645471632480621	0.931637287139893	0.406380712985992	75.8888854980469	12977
True	False	False	False	False	-2273.13671875	-2472.09838867188	255.102645874023	0.681720435619354	0.95180732011795	0.466999381780624	86.0434799194336	19790
True	False	False	False	False	-2285.73999023438	-2032.06494140625	171.917007446289	0.823719143867493	0.956847608089447	1	64.4645156860352	9992
True	False	False	False	False	-2284.6875	-2291.27001953125	331.633453369141	0.515726745128632	0.938269734382629	0.261060982942581	101.625419616699	30386
True	False	False	False	False	-2283.96459960938	-2252.61499023438	133.097030639648	0.711360454559326	0.954927504062653	0.530186176300049	68.8166656494141	8258
True	False	False	False	False	-2283.75903320313	-2145.63500976563	15.5279874801636	0.800106346607208	0.94487601518631	1	35.6428565979004	499
True	False	False	False	False	-2278.7626953125	-2195.70678710938	218.500961303711	0.714310705661774	0.954898774623871	0.537455081939697	55.6142120361328	10956
True	False	False	False	False	-2277.91162109375	-2117.6640625	211.846115112305	0.665791571140289	0.957879364490509	0.438599705696106	63.5916213989258	12146
True	False	False	False	False	-2269.70385742188	-2580.08056640625	204.082122802734	0.774829864501953	0.966006636619568	0.792114913463593	63.3695640563965	11660
True	False	False	False	False	-2267.32104492188	-2430.11596679688	303.904907226563	0.591684818267822	0.890222311019897	0.336333721876144	71.1532821655273	19496
True	False	False	False	False	-2263.31274414063	-2328.4375	189.663269042969	0.735781848430634	0.953686237335205	0.598282516002655	60.8947372436523	10413
True	False	False	False	False	-2262.0595703125	-2734.07446289063	176.353576660156	0.397348284721375	0.937524974346161	0.174461171030998	126.647796630859	20137
True	False	False	False	False	-2233.98486328125	-2693.19384765625	144.188446044922	0.759280562400818	0.961325526237488	0.691536962985992	57.1923065185547	7435
True	False	False	False	False	-2245.38037109375	-2641.28344726563	116.459907531738	0.71459025144577	0.953242182731628	0.538155138492584	58.7523803710938	6169
True	False	False	False	False	-2261.0146484375	-2398.86401367188	176.353576660156	0.744670927524567	0.96242880821228	0.629038512706757	76.1886825561523	12114
True	False	False	False	False	-2253.13134765625	-2164.64428710938	219.610107421875	0.732440412044525	0.944559693336487	0.587718963623047	54.1666679382324	10725
True	False	False	False	False	-2241.70092773438	-2546.69140625	155.279876708984	0.736634731292725	0.949541032314301	0.601058423519135	69.707145690918	9759
True	False	False	False	False	-2237.6259765625	-2349.27612304688	212.955261230469	0.746008455753326	0.949015736579895	0.634056925773621	70.4427108764648	13525
True	False	False	False	False	-2237.26513671875	-2663.75903320313	131.987884521484	0.602997839450836	0.939961075782776	0.349607676267624	64.5042037963867	7676
True	False	False	False	False	-2216.27368164063	-2650.25415039063	165.262145996094	0.723555207252502	0.939985573291779	0.561758041381836	68.671142578125	10232
True	False	False	False	False	-2228.56274414063	-2611.77709960938	36.6016845703125	0.762958765029907	0.951878786087036	0.710821986198425	53.7878799438477	1775
True	False	False	False	False	-2237.232421875	-2587.19946289063	139.751892089844	0.647358953952789	0.935106933116913	0.409211099147797	57.1746025085449	7204
True	False	False	False	False	-2234.98120117188	-2499.33227539063	257.320922851563	0.793157994747162	0.960366606712341	1	76.4568939208984	17738
True	False	False	False	False	-2231.31616210938	-2403.79565429688	145.297592163086	0.713256418704987	0.938938915729523	0.53483247756958	84.2977066040039	11043
True	False	False	False	False	-2231.18627929688	-2530.28930664063	129.769607543945	0.809128880500793	0.954345107078552	1	67.6837615966797	7919
True	False	False	False	False	-2222.18627929688	-2600.86889648438	125.333038330078	0.760423243045807	0.944298624992371	0.697327613830566	58.1327438354492	6569
True	False	False	False	False	-2220.072265625	-2454.20068359375	165.262145996094	0.661237299442291	0.941521346569061	0.431023597717285	58.1140937805176	8659
True	False	False	False	False	-2218.9599609375	-2634.10083007813	28.8376903533936	0.797349810600281	0.959619760513306	1	45.3076934814453	1178
True	False	False	False	False	-2212.95556640625	-2760.35424804688	78.7490768432617	0.765397131443024	0.947457671165466	0.724761068820953	103.647888183594	7359
True	False	False	False	False	-2193.42309570313	-2692.11108398438	19.9645557403564	0.725530564785004	0.936461865901947	0.56728732585907	44.5555572509766	802
True	False	False	False	False	-2202.88330078125	-2583.8505859375	148.625015258789	0.823728501796722	0.959506332874298	1	67.8432846069336	9091
True	False	False	False	False	-2212.01953125	-2423.54248046875	143.079315185547	0.702367007732391	0.94860965013504	0.509270012378693	59.2868232727051	7648
True	False	False	False	False	-2209.841796875	-2389.41943359375	164.153015136719	0.650850415229797	0.938372313976288	0.414529263973236	89.5472946166992	13253
True	False	False	False	False	-2208.1376953125	-2549.2197265625	157.498153686523	0.744094371795654	0.960792183876038	0.626910030841827	66.6549301147461	9465
True	False	False	False	False	-2202.9130859375	-2368.7958984375	131.987884521484	0.638762414455414	0.957171022891998	0.396559506654739	56.1512603759766	6682
True	False	False	False	False	-2206.2197265625	-2349.462890625	9.98227787017822	0.606388568878174	0.928999543190002	0.353718668222427	39.2222213745117	353
True	False	False	False	False	-2205.90844726563	-2281.51904296875	328.306030273438	0.532243072986603	0.840922951698303	0.2757228910923	111.202705383301	32916
True	False	False	False	False	-2205.93115234375	-2144.224609375	154.17073059082	0.811846137046814	0.961888611316681	1	62.9064750671387	8744
True	False	False	False	False	-2196.29516601563	-2680.37036132813	23.2919807434082	0.792964518070221	0.946847438812256	1	87.9523773193359	1847
True	False	False	False	False	-2189.42749023438	-2796.0380859375	120.896469116211	0.375130891799927	0.932204067707062	0.16093410551548	130.559631347656	14231
True	False	False	False	False	-2158.66040039063	-2775.84252929688	187.44499206543	0.711664378643036	0.958124101161957	0.530925095081329	84.9940795898438	14364
True	False	False	False	False	-2186.46923828125	-2670.13134765625	252.884368896484	0.693322420120239	0.967357635498047	0.489874273538589	76.6008758544922	17465
True	False	False	False	False	-2185.12109375	-2524.79711914063	150.843307495117	0.748016774654388	0.954233944416046	0.64181524515152	56.919116973877	7741
True	False	False	False	False	-2182.99755859375	-2445.55859375	196.318130493164	0.307766020298004	0.806814730167389	0.123700685799122	52.4293785095215	9280
True	False	False	False	False	-2184.94409179688	-2367.30102539063	37.7108268737793	0.84506893157959	0.963647246360779	1	49.470588684082	1682
True	False	False	False	False	-2182.9267578125	-2489.49194335938	136.424453735352	0.805724918842316	0.963957905769348	1	66.9756088256836	8238
True	False	False	False	False	-2179.87841796875	-2275.48974609375	135.315322875977	0.671015024185181	0.959831178188324	0.447571516036987	52.1393432617188	6361
True	False	False	False	False	-2179.59155273438	-2564.07861328125	157.498153686523	0.729563295841217	0.956295371055603	0.57899397611618	61.0704231262207	8672
True	False	False	False	False	-2178.92163085938	-2427.3330078125	17.7462711334229	0.739838838577271	0.941181302070618	0.6118004322052	48.0625	769
True	False	False	False	False	-2175.45727539063	-2729.37426757813	176.353576660156	0.816905379295349	0.951882421970367	1	74.7610092163086	11887
True	False	False	False	False	-2165.22265625	-2642.31860351563	237.356369018555	0.739972531795502	0.960141003131866	0.612260043621063	77.6355133056641	16614
True	False	False	False	False	-2160.74047851563	-2428.07543945313	131.987884521484	0.61743825674057	0.927318632602692	0.36757504940033	52.5546226501465	6254
True	False	False	False	False	-2169.71533203125	-2175.90454101563	137.533599853516	0.682015299797058	0.943133234977722	0.467555910348892	80.1854858398438	9943
True	False	False	False	False	-2168.66259765625	-2364.48022460938	191.881561279297	0.622148990631104	0.920345842838287	0.373709857463837	63.5953750610352	11002
True	False	False	False	False	-2164.61010742188	-2243.44653320313	149.734161376953	0.761056125164032	0.952330470085144	0.700609505176544	54.8666648864746	7407
True	False	False	False	False	-2153.96020507813	-2505.26147460938	166.371292114258	0.709147870540619	0.969887554645538	0.524873197078705	57.1533317565918	8573
True	False	False	False	False	-2153.02416992188	-2825.17138671875	103.150199890137	0.545539200305939	0.95273619890213	0.288138389587402	131.139785766602	12196
True	False	False	False	False	-2133.48291015625	-2827.5078125	75.4216537475586	0.733056426048279	0.947335720062256	0.589630365371704	136.470581054688	9280
True	False	False	False	False	-2138.736328125	-2745.63940429688	180.790130615234	0.56362396478653	0.870309352874756	0.306005954742432	105.975463867188	17274
True	False	False	False	False	-2151.15112304688	-2397.60424804688	234.028945922852	0.60978901386261	0.924805998802185	0.357906311750412	66.5165863037109	14035
True	False	False	False	False	-2151.47119140625	-2290.18627929688	137.533599853516	0.735072493553162	0.956361055374146	0.595998883247375	51.1290321350098	6340
True	False	False	False	False	-2150.32739257813	-2698.48461914063	259.539215087891	0.738230884075165	0.955057919025421	0.606346130371094	76.1367492675781	17816
True	False	False	False	False	-2149.65966796875	-2589.43676757813	270.630645751953	0.723216474056244	0.969142615795135	0.560822665691376	109.487701416016	26715
True	False	False	False	False	-2144.77685546875	-2529.07983398438	166.371292114258	0.778283536434174	0.957892000675201	0.826189339160919	60.439998626709	9066
True	False	False	False	False	-2127.95288085938	-2561.23168945313	171.917007446289	0.752691686153412	0.93092554807663	0.661037564277649	56.8645172119141	8814
True	False	False	False	False	-2125.15307617188	-2811.05322265625	157.498153686523	0.611000180244446	0.942618012428284	0.359413892030716	95.2394332885742	13524
True	False	False	False	False	-2107.60864257813	-2698.021484375	324.978576660156	0.519542157649994	0.931329786777496	0.264377444982529	70.7508544921875	20730
True	False	False	False	False	-2120.04223632813	-2665.39428710938	188.554138183594	0.647128283977509	0.950684309005737	0.408863484859467	65.9117660522461	11205
True	False	False	False	False	-2104.9365234375	-2607.9052734375	289.486053466797	0.710534036159515	0.950644671916962	0.528188228607178	95.3639831542969	24890
True	False	False	False	False	-2119.66625976563	-2497.673828125	178.571853637695	0.630931556224823	0.947274386882782	0.385542124509811	69.0434799194336	11116
True	False	False	False	False	-2112.38671875	-2455.8759765625	242.902084350586	0.5442014336586	0.913865983486176	0.286862850189209	68.3013687133789	14958
True	False	False	False	False	-2103.78247070313	-2838.28247070313	94.2770690917969	0.514672517776489	0.901093602180481	0.260151773691177	110.305885314941	9376
True	False	False	False	False	-2100.79516601563	-2865.65771484375	295.031768798828	0.300099104642868	0.955177485942841	0.11977856606245	131.060150146484	34862
True	False	False	False	False	-2069.970703125	-2871.12158203125	246.229507446289	0.619374692440033	0.919215023517609	0.370079636573792	130.788284301758	29035
True	False	False	False	False	-2087.0458984375	-2793.6552734375	14.4188451766968	0.742955923080444	0.934609174728394	0.622766435146332	45.6923065185547	594
True	False	False	False	False	-2098.82153320313	-2372.27880859375	295.031768798828	0.817581295967102	0.966604769229889	1	73.7481231689453	19617
True	False	False	False	False	-2094.0654296875	-2189.75390625	269.521484375	0.738935768604279	0.939686596393585	0.60872095823288	100.777778625488	24489
True	False	False	False	False	-2093.34985351563	-1970.18627929688	26.6194076538086	0.780536234378815	0.95841646194458	0.854119598865509	41.25	990
True	False	False	False	False	-2092.54028320313	-2775.84448242188	168.589569091797	0.788660645484924	0.95607990026474	1	80.2105255126953	12192
True	False	False	False	False	-2087.94604492188	-2550.13745117188	149.734161376953	0.761056125164032	0.946372330188751	0.700609505176544	106.585182189941	14389
True	False	False	False	False	-2088.91943359375	-2425.99755859375	211.846115112305	0.82183825969696	0.960003972053528	1	83.2251281738281	15896
True	False	False	False	False	-2088.0908203125	-2529.73681640625	148.625015258789	0.755418717861176	0.954772591590881	0.673116326332092	69.6567153930664	9334
True	False	False	False	False	-2085.30200195313	-2502.22875976563	229.592376708984	0.653050422668457	0.935155630111694	0.417936742305756	69.9758453369141	14485
True	False	False	False	False	-2083.15844726563	-2242.623046875	192.990692138672	0.81492292881012	0.955333292484283	1	66.6034469604492	11589
True	False	False	False	False	-2081.51245117188	-2850.88793945313	77.6399383544922	0.754616916179657	0.958222687244415	0.669491648674011	89.5857162475586	6271
True	False	False	False	False	-2079.82299804688	-2832.07299804688	69.8759460449219	0.795017898082733	0.964448213577271	1	88.1904754638672	5556
True	False	False	False	False	-2048.00708007813	-2830.76733398438	134.206176757813	0.805190920829773	0.965725541114807	1	55.3223152160645	6694
True	False	False	False	False	-2073.71728515625	-2735.33837890625	242.902084350586	0.81012350320816	0.965079247951508	1	93.6210021972656	20503
True	False	False	False	False	-2077.97900390625	-2684.37060546875	134.206176757813	0.792623698711395	0.956162750720978	1	66.1900863647461	8009
True	False	False	False	False	-2072.62622070313	-2614.3134765625	140.861022949219	0.715956509113312	0.939897418022156	0.541606366634369	92.5984268188477	11760
True	False	False	False	False	-2065.39184570313	-2816.00927734375	89.8404998779297	0.843989968299866	0.96769505739212	1	156.320983886719	12662
True	False	False	False	False	-2027.5986328125	-2797.06982421875	139.751892089844	0.743678152561188	0.959755480289459	0.6253861784935	57.2539672851563	7214
True	False	False	False	False	-2054.12841796875	-2664.34057617188	156.389007568359	0.756852924823761	0.95586770772934	0.679764032363892	72.6524810791016	10244
True	False	False	False	False	-2062.904296875	-2447.20361328125	143.079315185547	0.781091213226318	0.96396404504776	0.862106204032898	62.2558135986328	8031
True	False	False	False	False	-2060.64819335938	-2571.17846679688	200.754699707031	0.73316490650177	0.96000874042511	0.589968621730804	75.0386734008789	13582
True	False	False	False	False	-2051.70092773438	-2501.45654296875	252.884368896484	0.553592562675476	0.927530169487	0.295948147773743	69.4912261962891	15844
True	False	False	False	False	-2051.07934570313	-2795.53076171875	94.2770690917969	0.844878911972046	0.964166045188904	1	47.8352928161621	4066
True	False	False	False	False	-2043.88000488281	-2766.181640625	113.132476806641	0.529232800006866	0.932839572429657	0.272990137338638	56.8235282897949	5796
True	False	False	False	False	-2043.95556640625	-2725.92749023438	196.318130493164	0.612033367156982	0.903910458087921	0.360706806182861	79.3559341430664	14046
True	False	False	False	False	-2037.15515136719	-2683.1591796875	199.645553588867	0.497099369764328	0.917405188083649	0.245434045791626	100.416664123535	18075
True	False	False	False	False	-2041.15344238281	-2385.05590820313	258.430084228516	0.828279078006744	0.958525002002716	1	78.8712463378906	18377
True	False	False	False	False	-2038.21276855469	-2592.7509765625	171.917007446289	0.742638885974884	0.956563711166382	0.621626198291779	66.870964050293	10365
True	False	False	False	False	-2031.38977050781	-2463.5	176.353576660156	0.797891974449158	0.953764677047729	1	62.0566024780273	9867
True	False	False	False	False	-2025.86242675781	-2920.85229492188	55.4570960998535	0.53901207447052	0.90418928861618	0.28197169303894	133.020004272461	6651
True	False	False	False	False	-1982.80310058594	-2935.68383789063	148.625015258789	0.630026817321777	0.935000777244568	0.38429844379425	144.171646118164	19319
True	False	False	False	False	-2006.57580566406	-2919.87451171875	133.097030639648	0.594008207321167	0.923508167266846	0.339006364345551	129.866668701172	15584
True	False	False	False	False	-2008.18701171875	-2830.80688476563	160.825576782227	0.694726705551147	0.957795083522797	0.492788851261139	65.2689666748047	9464
True	False	False	False	False	-2011.2421875	-2723.62475585938	106.477630615234	0.739683151245117	0.95024836063385	0.611266613006592	71.3958358764648	6854
True	False	False	False	False	-2023.66833496094	-2626.3193359375	239.574661254883	0.732581913471222	0.944235980510712	0.588156521320343	88.2268524169922	19057
True	False	False	False	False	-2021.32250976563	-2565.17651367188	151.952453613281	0.764453411102295	0.962198376655579	0.719243407249451	89.6861343383789	12287
True	False	False	False	False	-2015.27551269531	-2530.52807617188	293.922607421875	0.599555611610413	0.933118164539337	0.345498293638229	75.128303527832	19909
True	False	False	False	False	-2013.20141601563	-2481.2978515625	126.442184448242	0.708366572856903	0.960690140724182	0.523024260997772	71.5526351928711	8157
True	False	False	False	False	-2012.35583496094	-2678.59301757813	210.736968994141	0.675420701503754	0.939308881759644	0.455389380455017	71.7473678588867	13632
True	False	False	False	False	-2000.33142089844	-2492.97583007813	140.861022949219	0.734058856964111	0.963439404964447	0.592774868011475	73.5118103027344	9336
True	False	False	False	False	-1999.52758789063	-2745.41845703125	214.064392089844	0.443603605031967	0.846102178096771	0.205046817660332	76.6476669311523	14793
True	False	False	False	False	-1994.42004394531	-2844.60961914063	122.005615234375	0.527034044265747	0.929425835609436	0.271011531352997	53.4363632202148	5878
True	False	False	False	False	-1927.79541015625	-2914.5673828125	170.807861328125	0.677236258983612	0.945736587047577	0.458681643009186	116.896102905273	18002
True	False	False	False	False	-1989.55078125	-2790.09008789063	174.135284423828	0.745143830776215	0.96513694524765	0.63079971075058	76.7324829101563	12047
True	False	False	False	False	-1985.98962402344	-2641.923828125	190.772415161133	0.674038648605347	0.932571470737457	0.452911257743835	80.7034912109375	13881
True	False	False	False	False	-1981.26672363281	-2685.28735351563	228.483245849609	0.718078851699829	0.948607087135315	0.547066926956177	78.9368896484375	16261
True	False	False	False	False	-1981.01135253906	-2891.42846679688	177.462707519531	0.603950083255768	0.944419622421265	0.350755751132965	85.46875	13675
True	False	False	False	False	-1948.44226074219	-2875.62036132813	89.8404998779297	0.650522708892822	0.941403746604919	0.414025485515594	96.0246887207031	7778
True	False	False	False	False	-1940.46044921875	-2853.04345703125	34.3833999633789	0.770503997802734	0.956876516342163	0.757918477058411	71.7741928100586	2225
True	False	False	False	False	-1961.24938964844	-2801.349609375	178.571853637695	0.717197895050049	0.950705349445343	0.54478532075882	90.0062103271484	14491
True	False	False	False	False	-1970.123046875	-2715.49047851563	112.023338317871	0.846219122409821	0.965472340583801	1	87.900993347168	8878
True	False	False	False	False	-1979.29406738281	-2585.17407226563	270.630645751953	0.626807868480682	0.938672780990601	0.379920482635498	105.930328369141	25847
True	False	False	False	False	-1971.36645507813	-2505.17553710938	153.061584472656	0.733375728130341	0.928302109241486	0.590627431869507	83.8913040161133	11577
True	False	False	False	False	-1967.97583007813	-2769.5146484375	166.371292114258	0.421538978815079	0.824225902557373	0.190018117427826	78.0599975585938	11709
True	False	False	False	False	-1953.54870605469	-2745.98315429688	170.807861328125	0.698725283145905	0.942565023899078	0.501278698444366	81.5129852294922	12553
True	False	False	False	False	-1952.72521972656	-2592.09619140625	149.734161376953	0.76893937587738	0.958566606044769	0.747088372707367	80.7629623413086	10903
True	False	False	False	False	-1963.97229003906	-2538.13598632813	181.899276733398	0.637215554714203	0.931312441825867	0.394346356391907	98.3902435302734	16136
True	False	False	False	False	-1960.63232421875	-2498.62622070313	48.80224609375	0.773984313011169	0.955666422843933	0.784835934638977	67.8181838989258	2984
True	False	False	False	False	-1949.43371582031	-2697.77709960938	204.082122802734	0.694542586803436	0.933844268321991	0.492404788732529	76.9402160644531	14157
True	False	False	False	False	-1947.89611816406	-2620.7470703125	177.462707519531	0.703622102737427	0.945247948169708	0.512084782123566	71.0625	11370
True	False	False	False	False	-1941.99084472656	-2824.27880859375	151.952453613281	0.517132222652435	0.928494989871979	0.262277901172638	66.5182495117188	9113
True	False	False	False	False	-1939.4033203125	-2867.0029296875	63.2210922241211	0.678752541542053	0.939963221549988	0.461463987827301	119.280700683594	6799
True	False	False	False	False	-1911.49157714844	-2787.67724609375	126.442184448242	0.585705757141113	0.927675247192383	0.329576551914215	72.3421020507813	8247
True	False	False	False	False	-1938.86926269531	-2655.58520507813	200.754699707031	0.656295657157898	0.946019411087036	0.423045814037323	80.850830078125	14634
True	False	False	False	False	-1936.88317871094	-2540.58520507813	133.097030639648	0.637718021869659	0.929573833942413	0.395063251256943	78.1999969482422	9384
True	False	False	False	False	-1926.6171875	-2602.07153320313	136.424453735352	0.776088893413544	0.957804203033447	0.803636133670807	71.4146347045898	8784
True	False	False	False	False	-1926.35803222656	-2769.26977539063	209.627822875977	0.685303151607513	0.944040179252625	0.473845601081848	92.5290985107422	17488
True	False	False	False	False	-1921.41101074219	-2721.29736328125	191.881561279297	0.683804929256439	0.963247716426849	0.470960229635239	74.6473999023438	12914
True	False	False	False	False	-1922.37133789063	-2527.09204101563	105.36848449707	0.711196482181549	0.954038023948669	0.529788494110107	91.0947341918945	8654
True	False	False	False	False	-1910.27319335938	-3001.89428710938	18.8554134368896	0.401350110769272	0.932708501815796	0.176972717046738	139.882354736328	2378
True	False	False	False	False	-1907.67810058594	-2984.28076171875	206.300399780273	0.783251941204071	0.952496469020844	0.900644063949585	171.720428466797	31940
True	False	False	False	False	-1907.12524414063	-2664.79272460938	202.97297668457	0.711039304733276	0.950176358222961	0.529407858848572	79.5519104003906	14558
True	False	False	False	False	-1906.10217285156	-2931.9423828125	323.869445800781	0.626562416553497	0.923216760158539	0.379589557647705	93.7773971557617	27383
True	False	False	False	False	-1905.64562988281	-2846.84423828125	183.008422851563	0.559611201286316	0.913519442081451	0.301937133073807	95.5454559326172	15765
True	False	False	False	False	-1900.33862304688	-2617.8095703125	270.630645751953	0.600515425205231	0.954644739627838	0.346637785434723	81.3770523071289	19856
True	False	False	False	False	-1901.9384765625	-2480.734375	133.097030639648	0.66959422826767	0.936446249485016	0.445100098848343	93.341667175293	11201
True	False	False	False	False	-2945.01196289063	-1870.59777832031	96.4953460693359	0.69021600484848	0.928700804710388	0.483544021844864	149.609191894531	13016
True	False	False	False	False	-2971.90063476563	-1811.17126464844	176.353576660156	0.638476014137268	0.969059467315674	0.396148353815079	140.503143310547	22340
True	False	False	False	False	-2991.13671875	-1773.40856933594	192.990692138672	0.79679924249649	0.957535147666931	1	148.097702026367	25769
True	False	False	False	False	-3012.65771484375	-1729.49365234375	260.648345947266	0.714608669281006	0.964414775371552	0.538201332092285	156.310638427734	36733
True	False	False	False	False	-3039.99487304688	-1684.89770507813	174.135284423828	0.549110472202301	0.938859283924103	0.291573584079742	148.337585449219	23289
True	False	False	False	False	-3059.56030273438	-1643.2705078125	173.026138305664	0.707799673080444	0.951449036598206	0.52169132232666	164.455123901367	25655
True	False	False	False	False	-3072.19091796875	-1620.27465820313	55.4570960998535	0.761327385902405	0.932110965251923	0.702032923698425	141.600006103516	7080
True	False	False	False	False	-3081.90771484375	-1595.791015625	52.1296730041504	0.758778512477875	0.930095136165619	0.689045190811157	129.468078613281	6085
True	False	False	False	False	-3096.10498046875	-1538.47680664063	221.828384399414	0.691563129425049	0.938643336296082	0.486269682645798	145.149993896484	29030
True	False	False	False	False	-3132.78198242188	-1471.92456054688	19.9645557403564	0.621916890144348	0.94915634393692	0.373404234647751	114.555557250977	2062
True	False	False	False	False	-3121.228515625	-1452.76123046875	31.0559749603271	0.681158900260925	0.947863936424255	0.465942800045013	96.4642868041992	2701
True	False	False	False	False	-3151.24584960938	-1449.13061523438	44.3656768798828	0.304530948400497	0.866550743579865	0.122038580477238	111.25	4450
True	False	False	False	False	-3168.83764648438	-1402.94018554688	28.8376903533936	0.402663439512253	0.927147924900055	0.17780214548111	112.461540222168	2924
True	False	False	False	False	-3187.3515625	-1350.43957519531	27.7285480499268	0.380663692951202	0.914017677307129	0.164238765835762	112.120002746582	2803
True	False	False	False	False	-3197.29736328125	-1276.65161132813	116.459907531738	0.764054596424103	0.964158892631531	0.716959476470947	147.247619628906	15461
True	False	False	False	False	-3232.66040039063	-1208.77453613281	57.6753807067871	0.400661706924438	0.912076711654663	0.176538974046707	112.673080444336	5859
True	False	False	False	False	-3235.76831054688	-1164.40148925781	102.041061401367	0.696968555450439	0.968716204166412	0.497513294219971	139.641311645508	12847
True	False	False	False	False	-3248.666015625	-1116.69799804688	90.9496383666992	0.687029421329498	0.950422644615173	0.477211236953735	124.353660583496	10197
True	False	False	False	False	-3260.26684570313	-1062.14172363281	283.940338134766	0.373799651861191	0.909164547920227	0.160145103931427	134.5625	34448
True	False	False	False	False	-3278.1064453125	-991.661499023438	120.896469116211	0.614482343196869	0.93533718585968	0.363796830177307	138.302749633789	15075
True	False	False	False	False	-3289.21362304688	-943.817565917969	78.7490768432617	0.739793658256531	0.948343932628632	0.611645519733429	143.352111816406	10178
True	False	False	False	False	-3314.64575195313	-851.86669921875	18.8554134368896	0.641923666000366	0.946847438812256	0.401141285896301	105.823532104492	1799
True	False	False	False	False	-3309.935546875	-808.391784667969	80.9673614501953	0.630554616451263	0.96260392665863	0.385023266077042	93.4383544921875	6821
True	False	False	False	False	-3316.951171875	-753.875305175781	177.462707519531	0.376135408878326	0.91492110490799	0.161531046032906	122.693748474121	19631
True	False	False	False	False	-3326.5703125	-696.583984375	125.333038330078	0.659990012645721	0.953964829444885	0.428986817598343	127.743362426758	14435
True	False	False	False	False	-3333.68920898438	-656.264953613281	117.569046020508	0.588977515697479	0.964153528213501	0.333252876996994	136.584899902344	14478
True	False	False	False	False	-3338.865234375	-599.683654785156	66.5485153198242	0.66959422826767	0.929047286510468	0.445100098848343	99.1666641235352	5950
True	False	False	False	False	-3346.01684570313	-526.285278320313	53.2388153076172	0.649038851261139	0.944080293178558	0.411756366491318	102.125	4902
True	False	False	False	False	-3347.80615234375	-472.961395263672	114.241622924805	0.586672246456146	0.934216737747192	0.330657333135605	136.436889648438	14053
True	False	False	False	False	-3349.791015625	-419.371246337891	130.878753662109	0.725372850894928	0.942605376243591	0.566841185092926	144.610168457031	17064
True	False	False	False	False	-3352.2353515625	-367.763519287109	94.2770690917969	0.791837513446808	0.965309083461761	1	143.470581054688	12195
True	False	False	False	False	-3354.0947265625	-295.195892333984	84.2947845458984	0.656467795372009	0.940025091171265	0.423319727182388	142.184204101563	10806
True	False	False	False	False	-3353.67504882813	-335.5947265625	113.132476806641	0.683218002319336	0.9670689702034	0.469838678836823	140.617645263672	14343
True	False	False	False	False	-3351.99926757813	-222.432312011719	267.30322265625	0.321125537157059	0.941023170948029	0.130678161978722	129.979248046875	31325
True	False	False	False	False	-3349.84448242188	-392.815002441406	163.043869018555	0.704309105873108	0.944591701030731	0.513639271259308	149.578231811523	21988
True	False	False	False	False	-3346.46411132813	-266.97265625	334.960876464844	0.337227582931519	0.883898258209229	0.139341741800308	136.092712402344	41100
True	False	False	False	False	-3347.01928710938	-162.677825927734	388.199676513672	0.202052220702171	0.789139747619629	0.0742158889770508	125.882858276367	44059
True	False	False	False	False	-3346.73657226563	-108.063934326172	272.848907470703	0.379245787858963	0.955612599849701	0.163387954235077	114.82926940918	28248
True	False	False	False	False	-3345.33349609375	-443.052398681641	221.828384399414	0.420009642839432	0.87912517786026	0.189007207751274	137.175003051758	27435
True	False	False	False	False	-3345.314453125	-505.540832519531	90.9496383666992	0.573593080043793	0.856118381023407	0.316390633583069	136.292678833008	11176
True	False	False	False	False	-3339.90576171875	-300.542877197266	123.114753723145	0.658008396625519	0.95111745595932	0.425783306360245	98.5855865478516	10943
True	False	False	False	False	-3342.03125	-74.753044128418	141.970169067383	0.775036215782166	0.962579786777496	0.793944418430328	132.53125	16964
True	False	False	False	False	-3339.53198242188	-579.545043945313	22.1828384399414	0.755204319953918	0.946847438812256	0.672140836715698	91.9499969482422	1839
True	False	False	False	False	-3336.96435546875	-562.661865234375	176.353576660156	0.636187970638275	0.941703677177429	0.392886370420456	122.647796630859	19501
True	False	False	False	False	-3338.0947265625	-0.781834125518799	238.465515136719	0.431674033403397	0.924883127212524	0.196816295385361	131.888366699219	28356
True	False	False	False	False	-3337.82641601563	-224.386932373047	77.6399383544922	0.851448595523834	0.965096175670624	1	91.042854309082	6373
True	False	False	False	False	-3337.826171875	-43.3783531188965	334.960876464844	0.307946622371674	0.833336770534515	0.1237937733531	106.619201660156	32199
True	False	False	False	False	-3335.880859375	-630.176818847656	114.241622924805	0.564137816429138	0.956737160682678	0.306531518697739	119.563110351563	12315
True	False	False	False	False	-3334.39013671875	-328.44287109375	148.625015258789	0.782643020153046	0.958043396472931	0.888168036937714	92.9552230834961	12456
True	False	False	False	False	-3334.01782226563	42.4497146606445	292.8134765625	0.383472323417664	0.917969465255737	0.165932238101959	142.784088134766	37695
True	False	False	False	False	-3332.134765625	-677.79638671875	41.0382537841797	0.693152844905853	0.948370218276978	0.489524483680725	107.837837219238	3990
True	False	False	False	False	-3330.845703125	-520.43896484375	130.878753662109	0.781607866287231	0.953871011734009	0.870086967945099	91.8050842285156	10833
True	False	False	False	False	-3331.99487304688	-482.585876464844	113.132476806641	0.611080229282379	0.935820400714874	0.359513878822327	88.7254867553711	9050
True	False	False	False	False	-3327.90795898438	-394.990264892578	173.026138305664	0.858019232749939	0.968839824199677	1	97.0961532592773	15147
True	False	False	False	False	-3330.10913085938	-143.201171875	134.206176757813	0.433668732643127	0.911412239074707	0.198174923658371	95.9421463012695	11609
True	False	False	False	False	-3329.73071289063	-369.567565917969	188.554138183594	0.412766396999359	0.825158536434174	0.184270784258842	92.8882369995117	15791
True	False	False	False	False	-3329.33837890625	-209.010299682617	120.896469116211	0.7624591588974	0.961267530918121	0.708087503910065	88.6330261230469	9661
True	False	False	False	False	-3326.875	-166.891815185547	117.569046020508	0.741474032402039	0.957675635814667	0.61748605966568	89.7358474731445	9512
True	False	False	False	False	-3320.06176757813	-717.984436035156	117.569046020508	0.733056902885437	0.963580071926117	0.589631855487823	108.783020019531	11531
True	False	False	False	False	-3319.08837890625	-617.549682617188	131.987884521484	0.597164392471313	0.924209296703339	0.342680543661118	76.2436981201172	9073
True	False	False	False	False	-3319.81323242188	-194.059616088867	124.223899841309	0.814991533756256	0.960495412349701	1	88.9553604125977	9963
True	False	False	False	False	-3317.68408203125	-511.73974609375	12.2005615234375	0.608575522899628	0.890795469284058	0.356404304504395	62	682
True	False	False	False	False	-3316.39965820313	-78.1590957641602	244.01123046875	0.804323971271515	0.961426734924316	1	92.2090911865234	20286
True	False	False	False	False	-3314.82250976563	-15.1032810211182	97.6044921875	0.809059381484985	0.961418867111206	1	92.886360168457	8174
True	False	False	False	False	-3310.06372070313	-778.167358398438	231.810668945313	0.630774855613708	0.928025484085083	0.385326355695724	129.215316772461	27006
True	False	False	False	False	-3308.98706054688	-675.241333007813	225.155807495117	0.721633672714233	0.956354260444641	0.55650007724762	105.635467529297	21444
True	False	False	False	False	-3308.8115234375	-833.601745605469	36.6016845703125	0.659748077392578	0.961324214935303	0.428593575954437	95.0909118652344	3138
True	False	False	False	False	-3304.63696289063	-576.887756347656	181.899276733398	0.76094263792038	0.95090252161026	0.700016915798187	96.2439041137695	15784
True	False	False	False	False	-3300.37915039063	-427.311645507813	229.592376708984	0.828244745731354	0.962556600570679	1	94.1400985717773	19487
True	False	False	False	False	-3305.0703125	40.954174041748	130.878753662109	0.781607866287231	0.956766605377197	0.870086967945099	94.6440658569336	11168
True	False	False	False	False	-3303.876953125	-168.681381225586	13.3097038269043	0.66390061378479	0.935661971569061	0.435427129268646	54.9166679382324	659
True	False	False	False	False	-3300.16748046875	-543.397277832031	191.881561279297	0.658548176288605	0.923151135444641	0.426651984453201	100.080924987793	17314
True	False	False	False	False	-3296.94653320313	-903.902954101563	146.40673828125	0.52174711227417	0.942036867141724	0.266312956809998	142.08332824707	18755
True	False	False	False	False	-3295.26318359375	-878.035827636719	190.772415161133	0.557162046432495	0.881853997707367	0.299483895301819	128.877914428711	22167
True	False	False	False	False	-3293.82397460938	-736.705261230469	277.285491943359	0.313636779785156	0.738435447216034	0.126744076609612	97.7519989013672	24438
True	False	False	False	False	-3294.95532226563	-5.24413585662842	164.153015136719	0.587080240249634	0.936493039131165	0.331114858388901	81.0202713012695	11991
True	False	False	False	False	-3292.73950195313	-844.192565917969	124.223899841309	0.762229561805725	0.957392990589142	0.70684415102005	106.982139587402	11982
True	False	False	False	False	-3286.71362304688	-607.457885742188	211.846115112305	0.764225840568542	0.931866645812988	0.717936635017395	84.2670135498047	16095
True	False	False	False	False	-3290.5634765625	-477.123840332031	149.734161376953	0.817421019077301	0.968690097332001	1	82.4962997436523	11137
True	False	False	False	False	-3287.80395507813	-365.870361328125	190.772415161133	0.805555999279022	0.953611612319946	1	92.7906951904297	15960
True	False	False	False	False	-3289.43237304688	-248.414642333984	164.153015136719	0.749946892261505	0.946683406829834	0.649543106555939	80.1689224243164	11865
True	False	False	False	False	-3289.39233398438	-202.616149902344	118.678184509277	0.690060198307037	0.95305460691452	0.483230650424957	79.7196273803711	8530
True	False	False	False	False	-3287.49291992188	-137.859817504883	188.554138183594	0.576569080352783	0.928731977939606	0.319570511579514	75.5058822631836	12836
True	False	False	False	False	-3287.28149414063	-119.830192565918	13.3097038269043	0.743378639221191	0.942608833312988	0.624296009540558	58.25	699
True	False	False	False	False	-3283.96508789063	-969.600463867188	99.8227767944336	0.596141576766968	0.93834662437439	0.341484308242798	139.588882446289	12563
True	False	False	False	False	-3276.65869140625	-951.752075195313	47.6931037902832	0.654741525650024	0.942854642868042	0.42058664560318	123.767440795898	5322
True	False	False	False	False	-3280.22827148438	-705.913635253906	97.6044921875	0.706740736961365	0.938320636749268	0.51922070980072	71.6477279663086	6305
True	False	False	False	False	-3283.36157226563	-297.486236572266	116.459907531738	0.799393713474274	0.959592163562775	1	116.390472412109	12221
True	False	False	False	False	-3278.92504882813	-900.010681152344	195.208984375	0.638165950775146	0.916381001472473	0.395703881978989	122.289772033691	21523
True	False	False	False	False	-3271.34301757813	-817.930847167969	211.846115112305	0.647792339324951	0.930823981761932	0.409865349531174	92.6492156982422	17696
True	False	False	False	False	-3277.60668945313	-506.989227294922	181.899276733398	0.768088281154633	0.955333292484283	0.741466164588928	91.5914611816406	15021
True	False	False	False	False	-3269.81494140625	-472.826538085938	136.424453735352	0.736890852451324	0.967479050159454	0.601898670196533	79.8699188232422	9824
True	False	False	False	False	-3275.82983398438	-331.195220947266	115.350761413574	0.778573036193848	0.952498853206635	0.82945716381073	96.086540222168	9993
True	False	False	False	False	-3274.34228515625	-43.0159568786621	103.150199890137	0.779191911220551	0.955981969833374	0.836726665496826	80.2903213500977	7467
True	False	False	False	False	-3269.4736328125	-1029.39794921875	164.153015136719	0.492430806159973	0.943208038806915	0.241656303405762	138.932434082031	20562
True	False	False	False	False	-3254.361328125	-996.976989746094	157.498153686523	0.781017482280731	0.952914655208588	0.861013054847717	93.5845108032227	13289
True	False	False	False	False	-3266.89477539063	-581.487182617188	205.191253662109	0.552450060844421	0.901911795139313	0.294826239347458	87.7567596435547	16235
True	False	False	False	False	-3266.51782226563	-185.891693115234	109.805053710938	0.700506210327148	0.934810221195221	0.505154669284821	82.4343414306641	8161
True	False	False	False	False	-3266.12475585938	31.6005344390869	202.97297668457	0.682624280452728	0.945864379405975	0.468709260225296	98.9125671386719	18101
True	False	False	False	False	-3265.4521484375	-958.608459472656	73.203369140625	0.494094401597977	0.880414664745331	0.242996379733086	107.515151977539	7096
True	False	False	False	False	-3262.82006835938	-923.47216796875	109.805053710938	0.655755758285522	0.9360111951828	0.42218890786171	75.1818161010742	7443
True	False	False	False	False	-3259.56176757813	-687.54443359375	136.424453735352	0.477911680936813	0.846189081668854	0.230237185955048	70.3821105957031	8657
True	False	False	False	False	-3253.16748046875	-444.891143798828	109.805053710938	0.741141617298126	0.948782980442047	0.616318583488464	70.5555572509766	6985
True	False	False	False	False	-3264.22631835938	-160.511138916016	138.64274597168	0.65770959854126	0.934913456439972	0.425303608179092	75.2799987792969	9410
True	False	False	False	False	-3259.40161132813	-391.707672119141	148.625015258789	0.814957976341248	0.959147870540619	1	87.0447769165039	11664
True	False	False	False	False	-3256.21362304688	-256.918548583984	137.533599853516	0.682015299797058	0.949503302574158	0.467555910348892	75.7741928100586	9396
True	False	False	False	False	-3259.23217773438	-87.3275985717773	205.191253662109	0.820999324321747	0.964612364768982	1	100.27027130127	18550
True	False	False	False	False	-3256.03637695313	-230.642623901367	170.807861328125	0.629268407821655	0.94222503900528	0.383260428905487	76.2402572631836	11741
True	False	False	False	False	-3252.55297851563	-49.876392364502	125.333038330078	0.845949530601501	0.965823113918304	1	80.7787628173828	9128
True	False	False	False	False	-3255.5400390625	59.8003845214844	209.627822875977	0.71341598033905	0.951984643936157	0.535227656364441	73.9153442382813	13970
True	False	False	False	False	-3250.9755859375	-545.817993164063	186.335845947266	0.786822140216827	0.95999401807785	1	99.0476226806641	16640
True	False	False	False	False	-3250.5703125	-129.433746337891	231.810668945313	0.671772480010986	0.926558792591095	0.448898732662201	91.9043045043945	19208
True	False	False	False	False	-3250.60864257813	-5.32466173171997	176.353576660156	0.737743198871613	0.95019268989563	0.604717314243317	100.13207244873	15921
True	False	False	False	False	-3250.28076171875	-875.112915039063	147.515884399414	0.706804156303406	0.954253971576691	0.51936799287796	98.1804504394531	13058
True	False	False	False	False	-3250.27465820313	-1088.17175292969	153.061584472656	0.70901221036911	0.958845496177673	0.524551153182983	122.036231994629	16841
True	False	False	False	False	-3246.2705078125	-911.814270019531	19.9645557403564	0.725530564785004	0.927839636802673	0.56728732585907	59.4444427490234	1070
True	False	False	False	False	-3241.88452148438	-1142.41040039063	86.513069152832	0.750372409820557	0.949343144893646	0.651284754276276	130.897430419922	10210
True	False	False	False	False	-3241.1181640625	-773.886474609375	150.843307495117	0.522103071212769	0.943332672119141	0.266626715660095	75.4485321044922	10261
True	False	False	False	False	-3239.82666015625	-502.244842529297	154.17073059082	0.775613307952881	0.93887585401535	0.799180150032043	82.0647506713867	11407
True	False	False	False	False	-3238.01831054688	-364.537658691406	136.424453735352	0.805724918842316	0.96743381023407	1	85.8617858886719	10561
True	False	False	False	False	-3235.83911132813	-437.202392578125	93.1679229736328	0.834939122200012	0.968447744846344	1	75.0595245361328	6305
True	False	False	False	False	-3233.84106445313	-327.323852539063	112.023338317871	0.787644565105438	0.94665914773941	1	103.336631774902	10437
True	False	False	False	False	-3233.57788085938	-66.2577133178711	189.663269042969	0.800872504711151	0.948237717151642	1	95.4444427490234	16321
True	False	False	False	False	-3232.39477539063	-601.996704101563	171.917007446289	0.590028703212738	0.931794404983521	0.334444880485535	77.9290313720703	12079
True	False	False	False	False	-3232.28051757813	-202.92366027832	125.333038330078	0.600517809391022	0.920181572437286	0.34664061665535	80.7610626220703	9126
True	False	False	False	False	-3229.91918945313	-1187.3876953125	67.6576614379883	0.680754125118256	0.947318851947784	0.465183943510056	135.180328369141	8246
True	False	False	False	False	-3216.28369140625	-1112.27087402344	173.026138305664	0.707799673080444	0.954782247543335	0.52169132232666	97.8461532592773	15264
True	False	False	False	False	-3227.6142578125	-1013.94415283203	178.571853637695	0.521529614925385	0.937156796455383	0.266121387481689	86.7453384399414	13966
True	False	False	False	False	-3212.51635742188	-944.823364257813	208.518692016602	0.791674017906189	0.959756672382355	1	89.4946823120117	16825
True	False	False	False	False	-3223.89770507813	-740.159240722656	231.810668945313	0.587344288825989	0.916984260082245	0.331411361694336	101.507179260254	21215
True	False	False	False	False	-3225.65185546875	-523.846130371094	96.4953460693359	0.864758431911469	0.972729384899139	1	83.1839065551758	7237
True	False	False	False	False	-3226.3583984375	-258.365264892578	129.769607543945	0.796257674694061	0.949699282646179	1	76.7948684692383	8985
True	False	False	False	False	-3225.90649414063	-218.363815307617	122.005615234375	0.60501354932785	0.939340174198151	0.352043896913528	82.7818145751953	9106
True	False	False	False	False	-3226.17041015625	51.8162231445313	98.7136306762695	0.844812750816345	0.960797727108002	1	68.8651657104492	6129
True	False	False	False	False	-3225.5029296875	-646.410095214844	235.138092041016	0.628368377685547	0.934681415557861	0.382033824920654	93.6933975219727	19863
True	False	False	False	False	-3218.69140625	-568.640930175781	164.153015136719	0.702428579330444	0.953809857368469	0.5094074010849	89.7905426025391	13289
True	False	False	False	False	-3217.03393554688	-410.024169921875	184.117568969727	0.730007886886597	0.9533811211586	0.580321133136749	97.3493957519531	16160
True	False	False	False	False	-3216.76684570313	-867.253356933594	145.297592163086	0.706105828285217	0.955234885215759	0.517751157283783	103.061065673828	13501
True	False	False	False	False	-3213.505859375	-795.090393066406	149.734161376953	0.640728771686554	0.96044510602951	0.399400055408478	77.6148147583008	10478
True	False	False	False	False	-3212.94702148438	-449.269287109375	225.155807495117	0.772747278213501	0.953334033489227	0.774755537509918	85.8916244506836	17436
True	False	False	False	False	-3216.41455078125	-385.025512695313	176.353576660156	0.816905379295349	0.960648775100708	1	92.7421417236328	14746
True	False	False	False	False	-3214.62768554688	-169.221405029297	146.40673828125	0.626490354537964	0.938959360122681	0.379492491483688	72.5606079101563	9578
True	False	False	False	False	-3215.02734375	-131.029846191406	211.846115112305	0.366623848676682	0.82940000295639	0.155932083725929	72.0680618286133	13765
True	False	False	False	False	-3211.97973632813	20.5934047698975	210.736968994141	0.73823755979538	0.949717044830322	0.606368362903595	80.2105255126953	15240
True	False	False	False	False	-3210.9111328125	-530.182250976563	125.333038330078	0.646394014358521	0.949227809906006	0.407760173082352	81.5044250488281	9210
True	False	False	False	False	-3210.04907226563	-1245.29064941406	369.344268798828	0.352780938148499	0.911745309829712	0.147989585995674	143.768768310547	47875
True	False	False	False	False	-3193.93896484375	-1182.26147460938	224.046676635742	0.563575148582458	0.929840803146362	0.305956095457077	92.0643539428711	18597
True	False	False	False	False	-3196.11181640625	-1111.5966796875	63.2210922241211	0.758609592914581	0.949476361274719	0.688213586807251	79.4385986328125	4528
True	False	False	False	False	-3204.38134765625	-700.473876953125	221.828384399414	0.691563129425049	0.94116872549057	0.486269682645798	89.5400009155273	17908
True	False	False	False	False	-3207.64868164063	-592.783325195313	118.678184509277	0.787780582904816	0.963948369026184	1	78.2897186279297	8377
True	False	False	False	False	-3206.95166015625	-621.495910644531	167.480438232422	0.685113787651062	0.94031822681427	0.473479032516479	84.9006652832031	12820
True	False	False	False	False	-3205.83618164063	-346.862487792969	145.297592163086	0.654749989509583	0.948826849460602	0.420599967241287	89.2748107910156	11695
True	False	False	False	False	-3206.814453125	-290.353759765625	127.551322937012	0.77388209104538	0.941380083560944	0.783978283405304	125.104347229004	14387
True	False	False	False	False	-3204.13500976563	-1031.52783203125	190.772415161133	0.491945892572403	0.889458894729614	0.241266965866089	94.139533996582	16192
True	False	False	False	False	-3199.29907226563	-911.25634765625	175.244430541992	0.792873740196228	0.962369561195374	1	87.2278518676758	13782
True	False	False	False	False	-3195.177734375	-259.021209716797	175.244430541992	0.673781275749207	0.941712856292725	0.452452331781387	76.1835479736328	12037
True	False	False	False	False	-3201.95874023438	-226.875	149.734161376953	0.606909692287445	0.911411643028259	0.354356110095978	95.5925903320313	12905
True	False	False	False	False	-3196.58935546875	-149.776214599609	129.769607543945	0.659582018852234	0.950932502746582	0.428323924541473	75.5470123291016	8839
True	False	False	False	False	-3201.55395507813	-43.6992034912109	273.958068847656	0.756801605224609	0.960510194301605	0.679522454738617	89.0080947875977	21985
True	False	False	False	False	-3199.642578125	49.9911918640137	118.678184509277	0.748469054698944	0.951979696750641	0.643601417541504	68.2897186279297	7307
True	False	False	False	False	-3193.73974609375	-485.548187255859	176.353576660156	0.754636108875275	0.95748645067215	0.669577658176422	85.5031433105469	13595
True	False	False	False	False	-3188.17456054688	-115.349235534668	120.896469116211	0.695293724536896	0.949881255626678	0.49397537112236	74.7247695922852	8145
True	False	False	False	False	-3187.15625	-1147.88903808594	186.335845947266	0.707453370094299	0.95255035161972	0.520880579948425	84.2678604125977	14157
True	False	False	False	False	-3186.17626953125	-963.94921875	158.607299804688	0.826538681983948	0.96152675151825	1	91.902099609375	13142
True	False	False	False	False	-3185.763671875	-131.699081420898	82.0765075683594	0.868169903755188	0.97037261724472	1	72.1756744384766	5341
True	False	False	False	False	-3185.1845703125	-1318.36157226563	305.014038085938	0.552141189575195	0.951299786567688	0.294523775577545	148.036361694336	40710
True	False	False	False	False	-3182.1259765625	-1282.39184570313	44.3656768798828	0.799694657325745	0.95525187253952	1	85.3499984741211	3414
True	False	False	False	False	-3179.84350585938	-887.453735351563	117.569046020508	0.72139585018158	0.953850090503693	0.555857241153717	75.9622650146484	8052
True	False	False	False	False	-3184.5263671875	-549.667724609375	129.769607543945	0.766421258449554	0.954126596450806	0.730939626693726	74.2307662963867	8685
True	False	False	False	False	-3183.90893554688	-815.454162597656	196.318130493164	0.778381943702698	0.954358398914337	0.827291071414948	124.576271057129	22050
True	False	False	False	False	-3177.60424804688	-633.995056152344	202.97297668457	0.552305281162262	0.928190290927887	0.294684410095215	76.7049179077148	14037
True	False	False	False	False	-3181.43896484375	-314.943359375	129.769607543945	0.659582018852234	0.948876798152924	0.428323924541473	94.1709365844727	11018
True	False	False	False	False	-3182.92797851563	-182.37548828125	120.896469116211	0.771264374256134	0.958928346633911	0.76343834400177	72.4495391845703	7897
True	False	False	False	False	-3177.46655273438	-506.813751220703	155.279876708984	0.46215632557869	0.889196336269379	0.218373492360115	74.3499984741211	10409
True	False	False	False	False	-3177.09155273438	-84.2658309936523	229.592376708984	0.592051148414612	0.949247717857361	0.336753368377686	83.8357467651367	17354
True	False	False	False	False	-3176.90380859375	-1183.39697265625	25.5102653503418	0.672707319259644	0.913253724575043	0.450546443462372	68.739128112793	1581
True	False	False	False	False	-3173.24609375	-1077.88989257813	227.374099731445	0.722831547260284	0.940104603767395	0.559764266014099	112.263412475586	23014
True	False	False	False	False	-3175.68603515625	-767.744323730469	146.40673828125	0.811434090137482	0.96508526802063	1	101.00757598877	13333
True	False	False	False	False	-3176.41430664063	-718.678100585938	105.36848449707	0.497809618711472	0.934513688087463	0.246013462543488	64.4842071533203	6126
True	False	False	False	False	-3174.9912109375	-1030.59509277344	145.297592163086	0.563669145107269	0.854084193706512	0.306052148342133	79.6183242797852	10430
True	False	False	False	False	-3167.96923828125	-1010.11346435547	123.114753723145	0.625757277011871	0.937226116657257	0.378507137298584	83.3423385620117	9251
True	False	False	False	False	-3171.06127929688	-571.496643066406	107.586769104004	0.596281111240387	0.923427522182465	0.341647148132324	69.2989654541016	6722
True	False	False	False	False	-3173.884765625	-202.513809204102	117.569046020508	0.72139585018158	0.944081008434296	0.555857241153717	73.6132049560547	7803
True	False	False	False	False	-3170.77392578125	-16.8092842102051	155.279876708984	0.829920530319214	0.961037278175354	1	86.3785705566406	12093
True	False	False	False	False	-3169.95483398438	11.1746196746826	138.64274597168	0.818826138973236	0.957602500915527	1	81.7279968261719	10216
True	False	False	False	False	-3169.23999023438	47.1981163024902	170.807861328125	0.747835576534271	0.963437974452972	0.641103804111481	75.4025955200195	11612
True	False	False	False	False	-3169.08178710938	-48.0561256408691	94.2770690917969	0.791837513446808	0.953584969043732	1	65.4000015258789	5559
True	False	False	False	False	-3167.77392578125	-427.571716308594	138.64274597168	0.704681634902954	0.958779573440552	0.514486134052277	114.34400177002	14293
True	False	False	False	False	-3166.62939453125	-394.513916015625	149.734161376953	0.599107623100281	0.890392422676086	0.34496808052063	109.377777099609	14766
True	False	False	False	False	-3165.48071289063	-363.408081054688	250.666076660156	0.637032151222229	0.959843456745148	0.394085198640823	85.3495559692383	19289
True	False	False	False	False	-3165.04956054688	-909.357543945313	135.315322875977	0.639292359352112	0.939503729343414	0.397322028875351	71.9344253540039	8776
True	False	False	False	False	-3162.90869140625	-861.983703613281	148.625015258789	0.719278693199158	0.956631183624268	0.550209581851959	85.0447769165039	11396
True	False	False	False	False	-3161.89111328125	-162.904327392578	141.970169067383	0.613275945186615	0.950108349323273	0.362270176410675	69.5234375	8899
True	False	False	False	False	-3161.34643554688	-229.988037109375	169.698715209961	0.565976679325104	0.893327176570892	0.308420658111572	74.1895446777344	11351
True	False	False	False	False	-3159.93969726563	-1378.7060546875	280.612915039063	0.509263038635254	0.918729245662689	0.255534529685974	140.047424316406	35432
True	False	False	False	False	-3156.40307617188	-1241.5224609375	251.77522277832	0.67787116765976	0.953909754753113	0.459843009710312	95.6740112304688	21718
True	False	False	False	False	-3159.45190429688	-885.232299804688	102.041061401367	0.738865315914154	0.958498001098633	0.608482539653778	76.1086959838867	7002
True	False	False	False	False	-3156.78198242188	-727.976989746094	85.4039306640625	0.730905413627625	0.948882162570953	0.583023309707642	63.8571434020996	4917
True	False	False	False	False	-3159.63232421875	-679.105163574219	189.663269042969	0.76875227689743	0.960804462432861	0.745836973190308	91.7017517089844	15681
True	False	False	False	False	-3158.44018554688	-591.736206054688	141.970169067383	0.664135277271271	0.947245538234711	0.435818791389465	83.03125	10628
True	False	False	False	False	-3158.43994140625	-82.6228256225586	118.678184509277	0.657753348350525	0.9466153383255	0.42537385225296	73.6542053222656	7881
True	False	False	False	False	-3156.4072265625	-511.878723144531	181.899276733398	0.72121262550354	0.956662654876709	0.555363178253174	82.6219482421875	13550
True	False	False	False	False	-3154.0341796875	-831.745727539063	112.023338317871	0.756114184856415	0.937533795833588	0.676312983036041	72.3366317749023	7306
True	False	False	False	False	-3154.00024414063	-1200.85119628906	232.919815063477	0.523315131664276	0.889290630817413	0.267697900533676	104.547622680664	21955
True	False	False	False	False	-3153.25610351563	-952.74951171875	141.970169067383	0.63614410161972	0.961297035217285	0.392824232578278	70.5234375	9027
True	False	False	False	False	-3153.75659179688	-192.777328491211	116.459907531738	0.613265097141266	0.94538825750351	0.362256407737732	68.7333297729492	7217
True	False	False	False	False	-3151.83911132813	-133.631408691406	137.533599853516	0.583009898662567	0.931308090686798	0.326584964990616	70.2741928100586	8714
True	False	False	False	False	-3152.02490234375	-104.702651977539	99.8227767944336	0.801836133003235	0.970127999782562	1	71.7888870239258	6461
True	False	False	False	False	-3150.79272460938	-45.7997932434082	80.9673614501953	0.814673006534576	0.957493424415588	1	68.4520568847656	4997
True	False	False	False	False	-3149.708984375	-1421.38012695313	116.459907531738	0.706587970256805	0.934938490390778	0.518866300582886	113.761901855469	11945
True	False	False	False	False	-3130.91381835938	-1366.93566894531	210.736968994141	0.683284997940063	0.957842350006104	0.469966500997543	96.0157928466797	18243
True	False	False	False	False	-3144.05224609375	-697.386779785156	168.589569091797	0.497846275568008	0.904500246047974	0.246043413877487	75.0394744873047	11406
True	False	False	False	False	-3144.7958984375	24.1584777832031	218.500961303711	0.673500537872314	0.944622099399567	0.451952815055847	77.4060897827148	15249
True	False	False	False	False	-3143.77685546875	-540.291015625	124.223899841309	0.714430212974548	0.941506624221802	0.537754118442535	132.714279174805	14864
True	False	False	False	False	-3143.421875	-1323.44604492188	179.680999755859	0.776177406311035	0.953533589839935	0.804480254650116	94.5925903320313	15324
True	False	False	False	False	-3127.77392578125	-1264.77209472656	24.401123046875	0.760120630264282	0.94915634393692	0.695777595043182	89.363639831543	1966
True	False	False	False	False	-3142.21362304688	-990.003601074219	117.569046020508	0.651606142520905	0.953589022159576	0.415694743394852	71.0377349853516	7530
True	False	False	False	False	-3141.7939453125	-908.497924804688	59.8936653137207	0.822233557701111	0.966247379779816	1	70.4259262084961	3803
True	False	False	False	False	-3142.49633789063	-636.689086914063	155.279876708984	0.702546358108521	0.93951404094696	0.509670376777649	77.3714294433594	10832
True	False	False	False	False	-3140.14624023438	-461.715209960938	176.353576660156	0.690333187580109	0.94727748632431	0.483779966831207	106.050315856934	16862
True	False	False	False	False	-3140.72998046875	-264.339080810547	184.117568969727	0.578646063804626	0.911255657672882	0.321812391281128	83.4578323364258	13854
True	False	False	False	False	-3138.38549804688	-916.606994628906	15.5279874801636	0.800106346607208	0.94487601518631	1	65.6428604125977	919
True	False	False	False	False	-3136.443359375	-666.05224609375	137.533599853516	0.770503997802734	0.956631362438202	0.757918477058411	77.5241928100586	9613
True	False	False	False	False	-3136.0361328125	-298.252868652344	129.769607543945	0.70094496011734	0.954182624816895	0.506118953227997	92.0427322387695	10769
True	False	False	False	False	-3135.5322265625	-493.028350830078	183.008422851563	0.6886887550354	0.948284447193146	0.480489075183868	82.1515121459961	13555
True	False	False	False	False	-3135.13110351563	-124.497711181641	119.787330627441	0.608844935894012	0.94367516040802	0.356736987829208	66.6388854980469	7197
True	False	False	False	False	-3134.82836914063	-1144.49401855469	181.899276733398	0.690609216690063	0.904661059379578	0.484336644411087	111.128051757813	18225
True	False	False	False	False	-3130.00268554688	-1083.07116699219	240.683807373047	0.722010016441345	0.945212364196777	0.557520747184753	90.4976959228516	19638
True	False	False	False	False	-3130.2255859375	-763.77392578125	224.046676635742	0.609648466110229	0.944605350494385	0.357731848955154	72.5445556640625	14654
True	False	False	False	False	-3134.77099609375	-211.355453491211	144.188446044922	0.608850479125977	0.921854197978973	0.356743842363358	80.6692276000977	10487
True	False	False	False	False	-3133.89672851563	-609.640747070313	143.079315185547	0.669323861598969	0.94364607334137	0.444632470607758	86.2248077392578	11123
True	False	False	False	False	-3132.96704101563	-560.828857421875	144.188446044922	0.637355387210846	0.942671000957489	0.394545674324036	95.6384582519531	12433
True	False	False	False	False	-3133.52124023438	-363.663665771484	154.17073059082	0.603498816490173	0.919841051101685	0.350211083889008	80.3740997314453	11172
True	False	False	False	False	-3129.68530273438	-186.708389282227	137.533599853516	0.724236845970154	0.963248133659363	0.563651561737061	74.4032287597656	9226
True	False	False	False	False	-3133.23657226563	-92.411994934082	105.36848449707	0.711196482181549	0.950322151184082	0.529788494110107	66.6631546020508	6333
True	False	False	False	False	-3130.67211914063	-13.5007495880127	215.173538208008	0.581125319004059	0.923959732055664	0.324513405561447	78.8814468383789	15303
True	False	False	False	False	-3129.46801757813	-232.953842163086	136.424453735352	0.676515161991119	0.939314663410187	0.457368969917297	78.4634170532227	9651
True	False	False	False	False	-3129.36450195313	-395.383880615234	97.6044921875	0.760120630264282	0.955305933952332	0.695777595043182	76.2045440673828	6706
True	False	False	False	False	-3128.15185546875	-336.222717285156	160.825576782227	0.71089643239975	0.957822680473328	0.529062271118164	80.0137939453125	11602
True	False	False	False	False	-3128.05541992188	-1060.90307617188	32.1651153564453	0.776993036270142	0.948197305202484	0.812498211860657	64.7931060791016	1879
True	False	False	False	False	-3126.166015625	-1021.22283935547	123.114753723145	0.675077140331268	0.949610114097595	0.45477107167244	95.2882919311523	10577
True	False	False	False	False	-3127.77270507813	-858.586120605469	168.589569091797	0.762764632701874	0.964151680469513	0.709754824638367	80.3026351928711	12206
True	False	False	False	False	-3125.638671875	-714.139099121094	134.206176757813	0.593230783939362	0.939780175685883	0.338109105825424	75.4297485351563	9127
True	False	False	False	False	-3125.1064453125	-425.312164306641	173.026138305664	0.535103023052216	0.883522987365723	0.278345316648483	95.1858978271484	14849
True	False	False	False	False	-3125.5888671875	-160.132049560547	148.625015258789	0.672437250614166	0.956284999847412	0.450069338083267	70.1567153930664	9401
True	False	False	False	False	-3124.61767578125	-904.315490722656	95.3862075805664	0.528661608695984	0.929071545600891	0.272474706172943	70.0116271972656	6021
True	False	False	False	False	-3123.58935546875	-535.634033203125	102.041061401367	0.794671595096588	0.966595351696014	1	91.4347839355469	8412
True	False	False	False	False	-3120.72021484375	-57.879508972168	194.099838256836	0.838463246822357	0.954822361469269	1	88.4400024414063	15477
True	False	False	False	False	-3120.34399414063	-1465.74572753906	156.389007568359	0.707564532756805	0.952504515647888	0.52114063501358	131.475173950195	18538
True	False	False	False	False	-3119.99243164063	-1501.20715332031	184.117568969727	0.429409146308899	0.931086122989655	0.195281967520714	127.963851928711	21242
True	False	False	False	False	-3097.009765625	-1362.009765625	190.772415161133	0.717905819416046	0.927637279033661	0.546617150306702	82.9186019897461	14262
True	False	False	False	False	-3119.64135742188	-948.261535644531	135.315322875977	0.720069348812103	0.964987576007843	0.55230313539505	76.5327835083008	9337
True	False	False	False	False	-3119.32763671875	54.7499656677246	244.01123046875	0.754632532596588	0.96324759721756	0.669561564922333	90	19800
True	False	False	False	False	-3115.63354492188	-1269.01721191406	237.356369018555	0.687843561172485	0.936982929706573	0.478814214468002	136.602798461914	29233
True	False	False	False	False	-3097.65942382813	-1117.03186035156	145.297592163086	0.648458957672119	0.962625861167908	0.410874933004379	91.3129806518555	11962
True	False	False	False	False	-3114.21899414063	-809.390380859375	215.173538208008	0.652752697467804	0.947524785995483	0.417472988367081	72.6082458496094	14086
True	False	False	False	False	-3114.1083984375	-297.590484619141	133.097030639648	0.574946224689484	0.918078780174255	0.317831754684448	77.5666656494141	9308
True	False	False	False	False	-3112.890625	-562.368408203125	98.7136306762695	0.792926847934723	0.952234208583832	1	74.730339050293	6651
True	False	False	False	False	-3112.74145507813	-1008.09893798828	156.389007568359	0.741896390914917	0.960177063941956	0.618978500366211	85.7092208862305	12085
True	False	False	False	False	-3095.28979492188	-989.296752929688	112.023338317871	0.644262969493866	0.958162069320679	0.404584050178528	75.0495071411133	7580
True	False	False	False	False	-3103.63232421875	-926.502014160156	143.079315185547	0.734764277935028	0.948056578636169	0.595013916492462	81.0155029296875	10451
True	False	False	False	False	-3109.90795898438	-104.964378356934	119.787330627441	0.75546407699585	0.952497780323029	0.673323512077332	67.6481475830078	7306
True	False	False	False	False	-3110.32934570313	13.4109859466553	186.335845947266	0.738803207874298	0.949151039123535	0.6082723736763	71.3809509277344	11992
True	False	False	False	False	-3108.63208007813	-850.616455078125	116.459907531738	0.465972572565079	0.864620804786682	0.221199154853821	73.9428558349609	7764
True	False	False	False	False	-3108.30444335938	-733.4345703125	141.970169067383	0.687072157859802	0.930635213851929	0.477295190095901	87.09375	11148
True	False	False	False	False	-3108.5283203125	-674.022583007813	183.008422851563	0.709964990615845	0.941879987716675	0.526821851730347	86.6484832763672	14297
True	False	False	False	False	-3107.65307617188	-631.594543457031	170.807861328125	0.692326605319977	0.939870357513428	0.487827599048615	81.8831176757813	12610
True	False	False	False	False	-3103.10205078125	-413.353088378906	114.241622924805	0.749501168727875	0.956831932067871	0.647733688354492	80.8543701171875	8328
True	False	False	False	False	-3107.06079101563	-390.793670654297	95.3862075805664	0.766198992729187	0.949859619140625	0.729580998420715	71.3837203979492	6139
True	False	False	False	False	-3102.48510742188	-580.376647949219	128.660461425781	0.780611455440521	0.974038422107697	0.855170607566833	78.0344848632813	9052
True	False	False	False	False	-3097.77905273438	-354.935302734375	157.498153686523	0.702909708023071	0.950975358486176	0.510483264923096	79.3309860229492	11265
True	False	False	False	False	-3099.091796875	-254.019134521484	100.931915283203	0.739883303642273	0.95276540517807	0.61195319890976	81.2087936401367	7390
True	False	False	False	False	-3099.34204101563	-129.719024658203	120.896469116211	0.793161451816559	0.961123943328857	1	72.9357833862305	7950
True	False	False	False	False	-3099.00927734375	-319.415618896484	184.117568969727	0.590104401111603	0.895358204841614	0.334530919790268	84.2831344604492	13991
True	False	False	False	False	-3097.5126953125	-201.634765625	156.389007568359	0.749318718910217	0.954791128635406	0.646997332572937	73.645393371582	10384
True	False	False	False	False	-3096.74389648438	-23.3435039520264	147.515884399414	0.69007807970047	0.951704978942871	0.483266651630402	67.7293243408203	9008
True	False	False	False	False	-3096.443359375	-962.713317871094	100.931915283203	0.681251406669617	0.944165527820587	0.466116547584534	68.7362670898438	6255
True	False	False	False	False	-3095.71459960938	-284.265686035156	177.462707519531	0.810753405094147	0.968300402164459	1	98.4437484741211	15751
True	False	False	False	False	-3093.84545898438	-150.821746826172	87.6222152709961	0.713017404079437	0.964163720607758	0.534241855144501	66.8480987548828	5281
True	False	False	False	False	-3092.18969726563	-1568.76062011719	248.447799682617	0.513459205627441	0.928551018238068	0.259109228849411	157.754470825195	35337
True	False	False	False	False	-3068.80346679688	-1565.01586914063	123.114753723145	0.735241293907166	0.945337176322937	0.596540331840515	86.3963928222656	9590
True	False	False	False	False	-3069.59643554688	-1413.79809570313	180.790130615234	0.780968606472015	0.950618326663971	0.860293686389923	89.7852783203125	14635
True	False	False	False	False	-3088.02661132813	-1220.77270507813	231.810668945313	0.652248203754425	0.920390009880066	0.416689068078995	103.315788269043	21593
True	False	False	False	False	-3087.13793945313	-880.513488769531	109.805053710938	0.762798249721527	0.949333667755127	0.709939241409302	76.1313095092773	7537
True	False	False	False	False	-3090.43090820313	-559.551940917969	171.917007446289	0.666936814785004	0.944697141647339	0.440540254116058	83.6128997802734	12960
True	False	False	False	False	-3092.04443359375	-173.338348388672	90.9496383666992	0.763890326023102	0.961875200271606	0.716026604175568	70.1463394165039	5752
True	False	False	False	False	-3091.15844726563	-531.4052734375	124.223899841309	0.783444225788116	0.952595949172974	0.904983460903168	87.7053604125977	9823
True	False	False	False	False	-3090.36767578125	-506.014038085938	156.389007568359	0.721490085124969	0.958183586597443	0.556111693382263	99.6879425048828	14056
True	False	False	False	False	-3088.19775390625	-434.775238037109	118.678184509277	0.588513195514679	0.921983182430267	0.332728028297424	77.2056045532227	8261
True	False	False	False	False	-3086.904296875	-764.586303710938	153.061584472656	0.740749657154083	0.950792074203491	0.614949762821198	72.760871887207	10041
True	False	False	False	False	-3086.71899414063	-1152.6259765625	177.462707519531	0.609061896800995	0.88696551322937	0.357005268335342	99.375	15900
True	False	False	False	False	-3081.3857421875	-856.172729492188	110.914192199707	0.727671027183533	0.941289067268372	0.573428332805634	74.4100036621094	7441
True	False	False	False	False	-3083.55859375	-459.652008056641	89.8404998779297	0.670226395130157	0.901945292949677	0.446196794509888	102.888885498047	8334
True	False	False	False	False	-3086.54516601563	-54.4207077026367	133.097030639648	0.765460968017578	0.944441914558411	0.725139915943146	63.7583351135254	7651
True	False	False	False	False	-3086.51391601563	-90.1024932861328	207.409545898438	0.726581156253815	0.955478608608246	0.570281505584717	75.6577529907227	14148
True	False	False	False	False	-3083.19677734375	-624.269958496094	155.279876708984	0.670770585536957	0.943360388278961	0.447144627571106	82.8499984741211	11599
True	False	False	False	False	-3082.72338867188	-379.245941162109	143.079315185547	0.585295855998993	0.873431026935577	0.329119563102722	98.7209320068359	12735
True	False	False	False	False	-3081.08764648438	-235.586761474609	100.931915283203	0.619311571121216	0.946627259254456	0.369997620582581	63.4945068359375	5778
True	False	False	False	False	-3077.28588867188	-187.786514282227	92.0587844848633	0.716931939125061	0.947323083877563	0.544100821018219	65.6987915039063	5453
True	False	False	False	False	-3078.15087890625	-12.1236438751221	99.8227767944336	0.801836133003235	0.966074287891388	1	80.4555587768555	7241
True	False	False	False	False	-3076.81616210938	-1315.39172363281	281.722045898438	0.663565456867218	0.929005146026611	0.434868901968002	133.972442626953	34029
True	False	False	False	False	-3072.78173828125	-1079.97937011719	224.046676635742	0.409114122390747	0.847064614295959	0.181914135813713	78.1534652709961	15787
True	False	False	False	False	-3075.10961914063	-665.745849609375	195.208984375	0.520057618618011	0.942816436290741	0.264828652143478	84.301139831543	14837
True	False	False	False	False	-3074.04223632813	-347.201110839844	160.825576782227	0.672784626483917	0.93063896894455	0.450683176517487	80.2827606201172	11641
True	False	False	False	False	-3074.25659179688	19.473970413208	225.155807495117	0.730036079883575	0.953133344650269	0.580405533313751	75.3399047851563	15294
True	False	False	False	False	-3073.81201171875	-406.327056884766	192.990692138672	0.415681540966034	0.911272346973419	0.186166897416115	80.494255065918	14006
True	False	False	False	False	-3073.19506835938	-129.127975463867	151.952453613281	0.772331058979034	0.954219400882721	0.771500051021576	74.4160614013672	10195
True	False	False	False	False	-3073.08203125	-1050.890625	69.8759460449219	0.713352918624878	0.957967877388	0.535071432590485	82.9047622680664	5223
True	False	False	False	False	-3072.8701171875	-973.770874023438	115.350761413574	0.707784593105316	0.963263034820557	0.521656036376953	72.7019195556641	7561
True	False	False	False	False	-3072.373046875	-940.837341308594	54.3479537963867	0.825362265110016	0.95892596244812	1	67.8163299560547	3323
True	False	False	False	False	-3070.55615234375	-580.264831542969	158.607299804688	0.778592884540558	0.942246437072754	0.829684317111969	77.0769195556641	11022
True	False	False	False	False	-3070.00244140625	51.6147613525391	189.663269042969	0.793421924114227	0.941861987113953	1	69.1520462036133	11825
True	False	False	False	False	-3069.44775390625	-301.949981689453	113.132476806641	0.713493883609772	0.947446823120117	0.535420715808868	79	8058
True	False	False	False	False	-3069.32861328125	-1463.67834472656	201.863830566406	0.667682588100433	0.961545348167419	0.441811800003052	98.2966995239258	17890
True	False	False	False	False	-3066.59912109375	-1038.29113769531	95.3862075805664	0.52303272485733	0.942337095737457	0.267447918653488	73.6279067993164	6332
True	False	False	False	False	-3068.87060546875	-804.489013671875	185.226699829102	0.718570590019226	0.943584680557251	0.548350036144257	91.5269470214844	15285
True	False	False	False	False	-3067.46923828125	-1014.56048583984	126.442184448242	0.746769428253174	0.946331381797791	0.63696414232254	99.5	11343
True	False	False	False	False	-3065.46044921875	-722.322692871094	166.371292114258	0.651257693767548	0.959136962890625	0.415156751871109	81.7933349609375	12269
True	False	False	False	False	-3064.6923828125	-1608.00512695313	92.0587844848633	0.678302347660065	0.948686838150024	0.460634738206863	108.626502990723	9016
True	False	False	False	False	-3061.94360351563	-1591.53527832031	82.0765075683594	0.809198617935181	0.962414622306824	1	102.581077575684	7591
True	False	False	False	False	-3058.75024414063	-1222.07507324219	9.98227787017822	0.687235474586487	0.9244145154953	0.47761595249176	66	594
True	False	False	False	False	-3064.02514648438	-267.451751708984	167.480438232422	0.685113787651062	0.943211019039154	0.473479032516479	88.9139099121094	13426
True	False	False	False	False	-3062.3212890625	-1059.64978027344	62.1119499206543	0.745300650596619	0.949476361274719	0.631386935710907	81.2678604125977	4551
True	False	False	False	False	-3061.47314453125	-945.311340332031	95.3862075805664	0.742845177650452	0.943331718444824	0.62236750125885	72.6046524047852	6244
True	False	False	False	False	-3061.37622070313	-382.643646240234	107.586769104004	0.812705516815186	0.967100620269775	1	100.639175415039	9762
True	False	False	False	False	-3061.6455078125	-10.6299514770508	106.477630615234	0.780536234378815	0.956637859344482	0.854119598865509	151.45832824707	14540
True	False	False	False	False	-3058.20043945313	-435.250213623047	173.026138305664	0.570338845252991	0.908325672149658	0.312956184148788	76.1923065185547	11886
True	False	False	False	False	-3054.849609375	-324.762115478516	114.241622924805	0.771086752414703	0.957753896713257	0.762132465839386	78.019416809082	8036
True	False	False	False	False	-3057.74365234375	-247.523910522461	82.0765075683594	0.711891770362854	0.951087892055511	0.531479299068451	70.7162170410156	5233
True	False	False	False	False	-3056.69189453125	-186.671264648438	83.1856460571289	0.668196797370911	0.9389328956604	0.442692250013351	69.0400009155273	5178
True	False	False	False	False	-3057.59008789063	-150.931900024414	148.625015258789	0.755418717861176	0.950994849205017	0.673116326332092	74.6194000244141	9999
True	False	False	False	False	-3055.7431640625	-53.0699501037598	135.315322875977	0.73089987039566	0.950051963329315	0.583006620407104	63.967212677002	7804
True	False	False	False	False	-3054.37280273438	-1385.16040039063	155.279876708984	0.838737607002258	0.95888364315033	1	81.8785705566406	11463
True	False	False	False	False	-3054.29516601563	-1629.26794433594	87.6222152709961	0.694826781749725	0.958236813545227	0.492997974157333	111.44303894043	8804
True	False	False	False	False	-3044.84741210938	-1598.8251953125	119.787330627441	0.640224397182465	0.939529180526733	0.398668557405472	89.5185165405273	9668
True	False	False	False	False	-3050.20532226563	-1231.740234375	12.2005615234375	0.58944296836853	0.892525732517242	0.333780020475388	65.8181838989258	724
True	False	False	False	False	-3053.56689453125	-365.624542236328	103.150199890137	0.60920661687851	0.945639967918396	0.357184380292892	74.9354858398438	6969
True	False	False	False	False	-3053.12963867188	-1193.27661132813	170.807861328125	0.692326605319977	0.959556043148041	0.487827599048615	111.733764648438	17207
True	False	False	False	False	-3048.77099609375	-1174.01513671875	160.825576782227	0.491779506206512	0.828021049499512	0.241133511066437	83.3931045532227	12092
True	False	False	False	False	-3052.8134765625	-874.7744140625	177.462707519531	0.648101568222046	0.936988234519958	0.410333245992661	85.34375	13655
True	False	False	False	False	-3051.1611328125	-612.962463378906	161.934722900391	0.57914674282074	0.92787104845047	0.322355687618256	85.2260284423828	12443
True	False	False	False	False	-3051.34252929688	-227.511947631836	95.3862075805664	0.720543026924133	0.947445392608643	0.55356627702713	70.5116271972656	6064
True	False	False	False	False	-3051.36938476563	-201.92790222168	141.970169067383	0.63614410161972	0.953468322753906	0.392824232578278	76.84375	9836
True	False	False	False	False	-3049.4130859375	-77.8540344238281	139.751892089844	0.774550676345825	0.950221836566925	0.789673984050751	65.5476226806641	8259
True	False	False	False	False	-3049.08251953125	-536.899108886719	176.353576660156	0.663645505905151	0.935278594493866	0.435002118349075	87.8238983154297	13964
True	False	False	False	False	-3048.04638671875	-1277.48425292969	146.40673828125	0.762958765029907	0.958821892738342	0.710821986198425	82.9393920898438	10948
True	False	False	False	False	-3046.30639648438	-670.337585449219	227.374099731445	0.653831243515015	0.921536922454834	0.41915687918663	82.3268280029297	16877
True	False	False	False	False	-3046.28833007813	-501.992340087891	188.554138183594	0.68020099401474	0.948262095451355	0.46415051817894	94.0176467895508	15983
True	False	False	False	False	-3045.302734375	-27.3956661224365	122.005615234375	0.757144927978516	0.965141594409943	0.681144237518311	69.018180847168	7592
True	False	False	False	False	-3044.46118164063	-1658.82678222656	129.769607543945	0.711567759513855	0.924085378646851	0.53068995475769	101.273506164551	11849
True	False	False	False	False	-3032.75122070313	-1535.14880371094	133.097030639648	0.726596474647522	0.967879235744476	0.570325434207916	83.3666687011719	10004
True	False	False	False	False	-3037.78002929688	-1454.84155273438	114.241622924805	0.732298254966736	0.964572608470917	0.587279975414276	88.271842956543	9092
True	False	False	False	False	-3041.08837890625	-1224.08435058594	84.2947845458984	0.755421161651611	0.952055633068085	0.673127472400665	70.6447372436523	5369
True	False	False	False	False	-3037.69653320313	-1126.49145507813	138.64274597168	0.756871342658997	0.949785888195038	0.679850697517395	106.360000610352	13295
True	False	False	False	False	-3041.705078125	-743.926513671875	151.952453613281	0.725061178207397	0.96372127532959	0.565961718559265	84.4087600708008	11564
True	False	False	False	False	-3043.65014648438	-466.450866699219	137.533599853516	0.716718852519989	0.938671410083771	0.543553650379181	101.99193572998	12647
True	False	False	False	False	-3042.43310546875	-277.570190429688	145.297592163086	0.588927149772644	0.938905298709869	0.333195924758911	78.6335906982422	10301
True	False	False	False	False	-3041.83251953125	-103.450714111328	97.6044921875	0.784017562866211	0.954608798027039	0.919521510601044	70.7727279663086	6228
True	False	False	False	False	-3040.32299804688	-119.586769104004	90.9496383666992	0.708294212818146	0.948976397514343	0.52285373210907	65.6219482421875	5381
True	False	False	False	False	-3038.46923828125	-1027.13159179688	148.625015258789	0.495692014694214	0.862186014652252	0.244289606809616	90.9776153564453	12191
True	False	False	False	False	-3036.68212890625	-965.639526367188	134.206176757813	0.73265141248703	0.959237992763519	0.588371932506561	70.8347091674805	8571
True	False	False	False	False	-3035.10009765625	-349.66064453125	181.899276733398	0.72121262550354	0.952690064907074	0.555363178253174	81.9329299926758	13437
True	False	False	False	False	-3036.54809570313	-249.565780639648	144.188446044922	0.584431529045105	0.932885944843292	0.328158408403397	89.6076889038086	11649
True	False	False	False	False	-3037.5361328125	-160.882766723633	97.6044921875	0.706740736961365	0.932728886604309	0.51922070980072	85.4545440673828	7520
True	False	False	False	False	-3035.056640625	-313.3779296875	116.459907531738	0.833019316196442	0.971811234951019	1	79.3523788452148	8332
True	False	False	False	False	-3034.802734375	-908.99365234375	181.899276733398	0.78575986623764	0.966713130474091	1	82.4756088256836	13526
True	False	False	False	False	-3033.71997070313	-1151.3544921875	141.970169067383	0.657634496688843	0.948863625526428	0.425183236598969	77.4921875	9919
True	False	False	False	False	-3032.45166015625	-847.927856445313	173.026138305664	0.790484547615051	0.963235259056091	1	77.75	12129
True	False	False	False	False	-3033.228515625	-428.324768066406	184.117568969727	0.514114379882813	0.919881045818329	0.259671688079834	87.5240936279297	14529
True	False	False	False	False	-3032.33325195313	-394.540374755859	113.132476806641	0.611080229282379	0.925848066806793	0.359513878822327	73.3921585083008	7486
True	False	False	False	False	-3033.17065429688	-10.0819473266602	134.206176757813	0.699378907680511	0.950316071510315	0.502694189548492	66.0909118652344	7997
True	False	False	False	False	-3032.01831054688	-1440.47119140625	97.6044921875	0.794247210025787	0.972323775291443	1	93.4659118652344	8225
True	False	False	False	False	-3031.85107421875	-996.480163574219	143.079315185547	0.632452666759491	0.949531018733978	0.387646466493607	79.6821670532227	10279
True	False	False	False	False	-3031.681640625	-761.916870117188	146.40673828125	0.711495935916901	0.936255872249603	0.530515313148499	74.5151519775391	9836
True	False	False	False	False	-3031.30493164063	-569.09814453125	143.079315185547	0.644753813743591	0.964223563671112	0.405312210321426	79.6124038696289	10270
True	False	False	False	False	-3030.80639648438	-799.231567382813	189.663269042969	0.664413809776306	0.928445160388947	0.436284303665161	76.7719268798828	13128
True	False	False	False	False	-3030.75561523438	-1476.67907714844	188.554138183594	0.740857541561127	0.94958233833313	0.615325689315796	92.2705917358398	15686
True	False	False	False	False	-3029.42944335938	-1708.73876953125	110.914192199707	0.748627901077271	0.940348029136658	0.644232213497162	153.089996337891	15309
True	False	False	False	False	-2981.38110351563	-1693.15942382813	195.208984375	0.798543214797974	0.957234621047974	1	91.7102279663086	16141
True	False	False	False	False	-3020.97338867188	-1655.64392089844	119.787330627441	0.678384900093079	0.961886703968048	0.460786640644073	88.2592620849609	9532
True	False	False	False	False	-3023.9921875	-1555.50927734375	146.40673828125	0.67818558216095	0.957570433616638	0.46042013168335	83.4469680786133	11015
True	False	False	False	False	-3023.15942382813	-1305.04699707031	89.8404998779297	0.843989968299866	0.972078859806061	1	119.913581848145	9713
True	False	False	False	False	-3026.1474609375	-677.391662597656	86.513069152832	0.764826476573944	0.958394765853882	0.721405208110809	72.3717956542969	5645
True	False	False	False	False	-3026.88354492188	-185.285751342773	87.6222152709961	0.75999253988266	0.937613189220428	0.695125102996826	94.4430389404297	7461
True	False	False	False	False	-3027.17358398438	29.2963981628418	175.244430541992	0.632186830043793	0.913285970687866	0.387277454137802	68.9746856689453	10898
True	False	False	False	False	-3025.91479492188	-212.094848632813	164.153015136719	0.680345416069031	0.928676009178162	0.464419931173325	115.641891479492	17115
True	False	False	False	False	-3024.37084960938	-1085.4287109375	141.970169067383	0.575440287590027	0.884653210639954	0.318359911441803	75.0546875	9607
True	False	False	False	False	-3022.59204101563	-936.453491210938	122.005615234375	0.748618364334106	0.953242182731628	0.64419424533844	66.8818206787109	7357
True	False	False	False	False	-3023.0302734375	-373.736450195313	95.3862075805664	0.733483374118805	0.949979424476624	0.590964496135712	70.2209320068359	6039
True	False	False	False	False	-3022.41870117188	-1406.74951171875	196.318130493164	0.493825733661652	0.941350877285004	0.24277950823307	83.0282516479492	14696
True	False	False	False	False	-3021.12231445313	-551.059020996094	92.0587844848633	0.763090133666992	0.941535890102386	0.711547255516052	97.9156646728516	8127
True	False	False	False	False	-3022.06176757813	-281.986358642578	117.569046020508	0.72139585018158	0.933963239192963	0.555857241153717	75.3773574829102	7990
True	False	False	False	False	-3020.734375	-51.6085624694824	190.772415161133	0.798061788082123	0.93962299823761	1	78.6453475952148	13527
True	False	False	False	False	-3018.8447265625	-1624.05615234375	95.3862075805664	0.766198992729187	0.964395225048065	0.729580998420715	136.093017578125	11704
True	False	False	False	False	-3012.98095703125	-1615.16833496094	45.4748191833496	0.73448771238327	0.949512124061584	0.594133496284485	84.4878082275391	3464
True	False	False	False	False	-3018.2724609375	-1493.83813476563	118.678184509277	0.834435343742371	0.968259692192078	1	89.8971939086914	9619
True	False	False	False	False	-3016.69213867188	-1250.10144042969	158.607299804688	0.767588436603546	0.959014177322388	0.738245189189911	72.7062911987305	10397
True	False	False	False	False	-3018.21508789063	-412.745819091797	92.0587844848633	0.730007886886597	0.947535932064056	0.580321133136749	74.7831344604492	6207
True	False	False	False	False	-3017.54760742188	-658.961303710938	95.3862075805664	0.733483374118805	0.945332765579224	0.590964496135712	69.7325592041016	5997
True	False	False	False	False	-3016.861328125	-134.511703491211	127.551322937012	0.571535706520081	0.942279756069183	0.31421422958374	69.7826080322266	8025
True	False	False	False	False	-3016.60498046875	-1379.31103515625	156.389007568359	0.767703473567963	0.958177745342255	0.738981306552887	102.212768554688	14412
True	False	False	False	False	-3010.94750976563	-1334.30493164063	100.931915283203	0.810745477676392	0.948180556297302	1	97.0988998413086	8836
True	False	False	False	False	-3015.53442382813	58.764518737793	148.625015258789	0.679005980491638	0.944774389266968	0.461932063102722	69.5447769165039	9319
True	False	False	False	False	-3015.240234375	-1156.23767089844	87.6222152709961	0.785240411758423	0.955602645874023	0.972049474716187	89.9240493774414	7104
True	False	False	False	False	-3014.32568359375	-1042.08459472656	197.427261352539	0.587598741054535	0.953900098800659	0.331697463989258	86.8707885742188	15463
True	False	False	False	False	-3013.17919921875	-1007.09259033203	115.350761413574	0.769432365894318	0.960166454315186	0.750428736209869	96.4423065185547	10030
True	False	False	False	False	-3012.43310546875	-892.563720703125	93.1679229736328	0.54172945022583	0.950940012931824	0.284521818161011	68.25	5733
True	False	False	False	False	-3012.91796875	-479.394897460938	168.589569091797	0.632110595703125	0.950001299381256	0.387171804904938	79.6447372436523	12106
True	False	False	False	False	-3012.84497070313	-301.308929443359	119.787330627441	0.67108416557312	0.94510018825531	0.447692304849625	68.7037048339844	7420
True	False	False	False	False	-3012.46044921875	-602.684753417969	175.244430541992	0.409896016120911	0.860747694969177	0.182416900992393	94.0569610595703	14861
True	False	False	False	False	-3011.50219726563	12.0331048965454	135.315322875977	0.671015024185181	0.948348820209503	0.447571516036987	75.0983581542969	9162
True	False	False	False	False	-3010.53588867188	-1524.52258300781	133.097030639648	0.807529091835022	0.951440989971161	1	82.0500030517578	9846
True	False	False	False	False	-3009.279296875	-1221.07690429688	151.952453613281	0.532308101654053	0.919682562351227	0.275782287120819	74.1532821655273	10159
True	False	False	False	False	-3009.66015625	-870.27490234375	125.333038330078	0.732085049152374	0.954379320144653	0.586623311042786	70.9822998046875	8021
True	False	False	False	False	-3008.6328125	-1678.63159179688	201.863830566406	0.478812575340271	0.910082995891571	0.230931729078293	108.18132019043	19689
True	False	False	False	False	-2991.61328125	-1674.70642089844	109.805053710938	0.772047638893127	0.964467108249664	0.769319832324982	89.5959625244141	8870
True	False	False	False	False	-2986.04956054688	-1562.25769042969	194.099838256836	0.752993166446686	0.950869143009186	0.662339091300964	110.720001220703	19376
True	False	False	False	False	-2988.55932617188	-1452.65966796875	136.424453735352	0.725971519947052	0.964421510696411	0.568539500236511	89.8048782348633	11046
True	False	False	False	False	-3006.6337890625	-1073.85314941406	64.3302307128906	0.771918535232544	0.944521903991699	0.768335938453674	70.1379318237305	4068
True	False	False	False	False	-3007.9873046875	-678.034790039063	90.9496383666992	0.678500771522522	0.917647063732147	0.460999995470047	108.58536529541	8904
True	False	False	False	False	-3006.4580078125	-529.433227539063	189.663269042969	0.596075177192688	0.916527330875397	0.341406792402267	84.7543869018555	14493
True	False	False	False	False	-3006.87548828125	-381.425506591797	93.1679229736328	0.772283971309662	0.967948973178864	0.771135985851288	68.1190490722656	5722
True	False	False	False	False	-3005.80517578125	-1397.43872070313	158.607299804688	0.778592884540558	0.950527250766754	0.829684317111969	90.9440536499023	13005
True	False	False	False	False	-3000.42041015625	-1363.77844238281	139.751892089844	0.825376749038696	0.950650691986084	1	78.6666641235352	9912
True	False	False	False	False	-3003.21557617188	-1282.01379394531	125.333038330078	0.606555879116058	0.947645604610443	0.353923171758652	75.2654876708984	8505
True	False	False	False	False	-2999.86059570313	-1125.70629882813	135.315322875977	0.758076548576355	0.963494658470154	0.685611963272095	84.8114776611328	10347
True	False	False	False	False	-3000.349609375	-964.667846679688	110.914192199707	0.719247400760651	0.925452768802643	0.55012708902359	64.3399963378906	6434
True	False	False	False	False	-3005.65649414063	-176.962677001953	105.36848449707	0.639293849468231	0.956423282623291	0.397324234247208	64.684211730957	6145
True	False	False	False	False	-3005.55639648438	-821.063842773438	145.297592163086	0.776568472385406	0.962974190711975	0.808269858360291	76.6106872558594	10036
True	False	False	False	False	-3003.1591796875	-792.26318359375	97.6044921875	0.513974547386169	0.937427282333374	0.259551554918289	64.1818161010742	5648
True	False	False	False	False	-3003.41284179688	-426.885711669922	167.480438232422	0.772659599781036	0.962001085281372	0.774064362049103	81.708610534668	12338
True	False	False	False	False	-3003.38256835938	-345.182464599609	140.861022949219	0.831927359104156	0.96743381023407	1	76.8503952026367	9760
True	False	False	False	False	-3003.083984375	-147.078872680664	108.695907592773	0.704862415790558	0.945201694965363	0.514898300170898	70.8877563476563	6947
True	False	False	False	False	-3002.095703125	-111.749229431152	108.695907592773	0.742422997951508	0.956595182418823	0.620853245258331	66.4693908691406	6514
True	False	False	False	False	-3001.59643554688	-262.795104980469	122.005615234375	0.800438165664673	0.954685926437378	1	86.6636352539063	9533
True	False	False	False	False	-2999.33520507813	-204.374069213867	104.259346008301	0.657533586025238	0.925768613815308	0.425021469593048	67.2446823120117	6321
True	False	False	False	False	-2998.32470703125	-89.6288146972656	114.241622924805	0.566512703895569	0.931650876998901	0.308973848819733	63.1067962646484	6500
True	False	False	False	False	-2997.59814453125	-1039.130859375	147.515884399414	0.530253648757935	0.953291118144989	0.273913741111755	79.4135360717773	10562
True	False	False	False	False	-2996.45727539063	-909.157836914063	114.241622924805	0.580657660961151	0.922376692295074	0.32400181889534	74.7669906616211	7701
True	False	False	False	False	-2997.09204101563	-574.446899414063	170.807861328125	0.714543700218201	0.944261968135834	0.538038432598114	89.8116912841797	13831
True	False	False	False	False	-2995.943359375	-1186.67626953125	128.660461425781	0.759870648384094	0.969469964504242	0.694506108760834	80.3275833129883	9318
True	False	False	False	False	-2994.43579101563	-1164.05053710938	139.751892089844	0.693015515804291	0.958511888980865	0.489241719245911	81.476188659668	10266
True	False	False	False	False	-2995.20263671875	-735.418090820313	161.934722900391	0.683785915374756	0.951176822185516	0.470923721790314	86.5958938598633	12643
True	False	False	False	False	-2995.00439453125	-470.454284667969	88.7313537597656	0.769612729549408	0.955300211906433	0.751666605472565	66.8000030517578	5344
True	False	False	False	False	-2994.54467773438	-1092.98291015625	86.513069152832	0.567583382129669	0.946470022201538	0.310082316398621	67.2051315307617	5242
True	False	False	False	False	-2989.57421875	-555.675170898438	143.079315185547	0.449670732021332	0.898450970649719	0.209332153201103	73.4651184082031	9477
True	False	False	False	False	-2993.97045898438	-45.0581893920898	165.262145996094	0.78077507019043	0.954574525356293	0.857489347457886	77.1342315673828	11493
True	False	False	False	False	-2993.29956054688	-12.3271350860596	157.498153686523	0.736775100231171	0.95607990026474	0.601518452167511	73.2816925048828	10406
True	False	False	False	False	-2992.40478515625	25.1601943969727	35.4925422668457	0.75548255443573	0.948639392852783	0.673407912254333	60.21875	1927
True	False	False	False	False	-2988.34619140625	-445.911590576172	82.0765075683594	0.721547484397888	0.960995376110077	0.556266784667969	62.472972869873	4623
True	False	False	False	False	-2988.05200195313	-1299.23706054688	89.8404998779297	0.81622189283371	0.962134122848511	1	95.7777786254883	7758
True	False	False	False	False	-2987.736328125	-1258.99072265625	120.896469116211	0.630019009113312	0.935903429985046	0.384287714958191	74.6513748168945	8137
True	False	False	False	False	-2987.26220703125	-411.270568847656	117.569046020508	0.72139585018158	0.959720134735107	0.555857241153717	68.301887512207	7240
True	False	False	False	False	-2985.19384765625	13.1170749664307	86.513069152832	0.812731087207794	0.96769505739212	1	73.9871826171875	5771
True	False	False	False	False	-2984.16748046875	-160.865188598633	89.8404998779297	0.712417364120483	0.952540874481201	0.532765328884125	66.1975326538086	5362
True	False	False	False	False	-2984.15014648438	-939.457275390625	119.787330627441	0.764188587665558	0.966773271560669	0.717723667621613	80	8640
True	False	False	False	False	-2983.74365234375	-866.992431640625	120.896469116211	0.636627554893494	0.949323236942291	0.393509924411774	73.1192626953125	7970
True	False	False	False	False	-2983.52905273438	-826.546081542969	144.188446044922	0.799139618873596	0.948735058307648	1	75.0615386962891	9758
True	False	False	False	False	-2982.88891601563	-182.221115112305	126.442184448242	0.611923635005951	0.950878143310547	0.360569208860397	64.6403503417969	7369
True	False	False	False	False	-2981.501953125	-1535.56579589844	133.097030639648	0.765460968017578	0.965022087097168	0.725139915943146	78.6416702270508	9437
True	False	False	False	False	-2981.0478515625	-1203.56262207031	93.1679229736328	0.558975517749786	0.893699169158936	0.301298230886459	95.5833358764648	8029
True	False	False	False	False	-2980.12890625	-780.216918945313	104.259346008301	0.811947047710419	0.956959247589111	1	68.3936157226563	6429
True	False	False	False	False	-2979.724609375	-1001.06463623047	126.442184448242	0.65211433172226	0.956575036048889	0.416481405496597	87.0701751708984	9926
True	False	False	False	False	-2978.51782226563	-922.66845703125	95.3862075805664	0.636261403560638	0.949718296527863	0.392990410327911	72.5232543945313	6237
True	False	False	False	False	-2979.06762695313	-213.023239135742	106.477630615234	0.794342398643494	0.952349483966827	1	67.6666641235352	6496
True	False	False	False	False	-2977.34545898438	-1631.060546875	128.660461425781	0.720794081687927	0.951936304569244	0.554238379001617	90.8275833129883	10536
True	False	False	False	False	-2974.88793945313	-1091.16552734375	145.297592163086	0.621744215488434	0.949568510055542	0.373177081346512	85.0381698608398	11140
True	False	False	False	False	-2975.71069335938	-693.763000488281	209.627822875977	0.630909323692322	0.952317118644714	0.385511517524719	79.6349182128906	15051
True	False	False	False	False	-2976.3154296875	-381.100891113281	118.678184509277	0.594533920288086	0.946733593940735	0.33961483836174	65.4579467773438	7004
True	False	False	False	False	-2975.52026367188	43.3558807373047	100.931915283203	0.681251406669617	0.947142243385315	0.466116547584534	84.0219802856445	7646
True	False	False	False	False	-2974.73461914063	-889.261962890625	122.005615234375	0.659008085727692	0.947298169136047	0.427394479513168	67.5272750854492	7428
True	False	False	False	False	-2974.4521484375	-1750.36743164063	146.40673828125	0.799256145954132	0.961195588111877	1	87.5984878540039	11563
True	False	False	False	False	-2963.17163085938	-1657.65686035156	118.678184509277	0.757112741470337	0.950206816196442	0.680991768836975	92.5981292724609	9908
True	False	False	False	False	-2974.29907226563	-1474.76428222656	139.751892089844	0.847905576229095	0.969056069850922	1	76.6587295532227	9659
True	False	False	False	False	-2971.150390625	-1047.01892089844	95.3862075805664	0.733483374118805	0.954907953739166	0.590964496135712	81.7093048095703	7027
True	False	False	False	False	-2973.1396484375	-665.913879394531	207.409545898438	0.55016040802002	0.918007612228394	0.29259192943573	79.1871643066406	14808
True	False	False	False	False	-2974.40234375	-338.597900390625	148.625015258789	0.832641422748566	0.963494658470154	1	94.559700012207	12671
True	False	False	False	False	-2973.7236328125	-532.512512207031	127.551322937012	0.753320038318634	0.945639967918396	0.663759410381317	69.4434814453125	7986
True	False	False	False	False	-2973.54565429688	-488.891632080078	216.282684326172	0.748603641986847	0.952490448951721	0.64413583278656	75.3692321777344	14697
True	False	False	False	False	-2973.13012695313	-143.114151000977	180.790130615234	0.652192711830139	0.949831664562225	0.416602969169617	89.7791442871094	14634
True	False	False	False	False	-2972.732421875	-1025.7724609375	103.150199890137	0.72525691986084	0.953740179538727	0.566513538360596	81.0107498168945	7534
True	False	False	False	False	-2970.50537109375	-99.8158416748047	183.008422851563	0.716383457183838	0.955821633338928	0.542695045471191	83.7515182495117	13819
True	False	False	False	False	-2969.62475585938	-1446.90344238281	119.787330627441	0.80851811170578	0.962107300758362	1	85.1574096679688	9197
True	False	False	False	False	-2966.44653320313	-1383.63366699219	134.206176757813	0.649497926235199	0.918442368507385	0.412456274032593	71.7272720336914	8679
True	False	False	False	False	-2968.47534179688	-615.6982421875	179.680999755859	0.794242918491364	0.954299628734589	1	124.086418151855	20102
True	False	False	False	False	-2967.38305664063	26.1465301513672	120.896469116211	0.659991800785065	0.944395124912262	0.428989678621292	77.9174346923828	8493
True	False	False	False	False	-2967.14013671875	-1359.70690917969	114.241622924805	0.817152261734009	0.95716655254364	1	84.9417495727539	8749
True	False	False	False	False	-2966.69140625	-1072.634765625	104.259346008301	0.77779358625412	0.965687274932861	0.82083135843277	75.5425567626953	7101
True	False	False	False	False	-2966.22875976563	-1595.93017578125	166.371292114258	0.587824404239655	0.945917725563049	0.331951409578323	88.4199981689453	13263
True	False	False	False	False	-2962.06225585938	-1208.82019042969	114.241622924805	0.6822509765625	0.936327159404755	0.468001574277878	75.2135925292969	7747
True	False	False	False	False	-2965.22241210938	-987.600341796875	104.259346008301	0.754927635192871	0.960092186927795	0.670888781547546	70.1702117919922	6596
True	False	False	False	False	-2961.2861328125	-406.853363037109	139.751892089844	0.676336646080017	0.952635228633881	0.457045078277588	72.7777786254883	9170
True	False	False	False	False	-2964.7529296875	-7.27331638336182	145.297592163086	0.673047840595245	0.948804140090942	0.451149165630341	86.1908416748047	11291
True	False	False	False	False	-2960.71875	-1796.1162109375	187.44499206543	0.533166766166687	0.869759261608124	0.276567071676254	118.153846740723	19968
True	False	False	False	False	-2960.17895507813	-1840.77722167969	227.374099731445	0.371659129858017	0.942437291145325	0.158881336450577	120.321952819824	24666
True	False	False	False	False	-2936.55493164063	-1834.19738769531	157.498153686523	0.556473791599274	0.926585257053375	0.298798471689224	86.0422515869141	12218
True	False	False	False	False	-2960.13110351563	-437.162506103516	138.64274597168	0.756871342658997	0.957280397415161	0.679850697517395	71.5039978027344	8938
True	False	False	False	False	-2959.77880859375	-1720.65625	129.769607543945	0.628026902675629	0.932453155517578	0.381569892168045	78.5811996459961	9194
True	False	False	False	False	-2938.89770507813	-1696.78479003906	102.041061401367	0.819654762744904	0.957966983318329	1	83.6739120483398	7698
True	False	False	False	False	-2958.42993164063	-1339.93872070313	126.442184448242	0.682972013950348	0.94535094499588	0.469370156526566	88.192985534668	10054
True	False	False	False	False	-2956.09814453125	-1284.49243164063	118.678184509277	0.627663373947144	0.957952260971069	0.381076902151108	73.5420532226563	7869
True	False	False	False	False	-2958.82763671875	-794.3427734375	75.4216537475586	0.769968271255493	0.957183837890625	0.754133403301239	72.2941207885742	4916
True	False	False	False	False	-2958.37963867188	-1262.62438964844	106.477630615234	0.794342398643494	0.953019738197327	1	83.4166641235352	8008
True	False	False	False	False	-2954.20703125	-936.140563964844	114.241622924805	0.708962976932526	0.963665783405304	0.524434328079224	63.3980598449707	6530
True	False	False	False	False	-2957.61645507813	59.5800857543945	134.206176757813	0.561427175998688	0.937701463699341	0.303770869970322	66.6611557006836	8066
True	False	False	False	False	-2955.013671875	-185.244323730469	106.477630615234	0.784542441368103	0.958134829998016	0.936093747615814	65.0520858764648	6245
True	False	False	False	False	-2953.47338867188	-1310.29650878906	140.861022949219	0.622647225856781	0.937114596366882	0.374367088079453	77.4251937866211	9833
True	False	False	False	False	-2953.36840820313	-563.306396484375	174.135284423828	0.752221286296844	0.954822361469269	0.659022986888885	72.7770690917969	11426
True	False	False	False	False	-2952.75415039063	-1690.6640625	38.8199691772461	0.673411130905151	0.956101536750793	0.451793849468231	64.5999984741211	2261
True	False	False	False	False	-2940.38256835938	-1624.75500488281	146.40673828125	0.790809690952301	0.967479050159454	1	77.5833358764648	10241
True	False	False	False	False	-2937.73559570313	-1571.03784179688	151.952453613281	0.735381960868835	0.950878143310547	0.596992313861847	93.6934280395508	12836
True	False	False	False	False	-2951.20288085938	-1226.18725585938	140.861022949219	0.643535494804382	0.947341620922089	0.403508603572845	72.031494140625	9148
True	False	False	False	False	-2951.69311523438	-828.204223632813	151.952453613281	0.735381960868835	0.950817286968231	0.596992313861847	68.5401458740234	9390
True	False	False	False	False	-2951.11401367188	-1530.44482421875	179.680999755859	0.642614901065826	0.940812945365906	0.402153879404068	96.8827133178711	15695
True	False	False	False	False	-2950.51782226563	-1431.80712890625	134.206176757813	0.783914089202881	0.94949072599411	0.916682362556458	79.2314071655273	9587
True	False	False	False	False	-2950.14111328125	-368.494140625	135.315322875977	0.778218626976013	0.951301991939545	0.825467169284821	73.3606567382813	8950
True	False	False	False	False	-2950.80053710938	36.3578796386719	102.041061401367	0.708863019943237	0.948614001274109	0.524197518825531	66.489128112793	6117
True	False	False	False	False	-2948.65405273438	-1406.99621582031	124.223899841309	0.838463246822357	0.965185582637787	1	78.1071395874023	8748
True	False	False	False	False	-2937.52368164063	-1110.35375976563	83.1856460571289	0.6895392537117	0.953183054924011	0.482185840606689	63.8933334350586	4792
True	False	False	False	False	-2938.67895507813	-889.884338378906	133.097030639648	0.765460968017578	0.939497351646423	0.725139915943146	114.166664123535	13700
True	False	False	False	False	-2941.57177734375	-797.123779296875	109.805053710938	0.593107283115387	0.921862781047821	0.337966829538345	65.1717147827148	6452
True	False	False	False	False	-2940.77221679688	-490.300415039063	194.099838256836	0.584175288677216	0.961864590644836	0.32787412405014	66.9257125854492	11712
True	False	False	False	False	-2939.83447265625	10.8709926605225	178.571853637695	0.789340138435364	0.959068238735199	1	77.4099349975586	12463
True	False	False	False	False	-2937.75512695313	-966.500915527344	106.477630615234	0.56069952249527	0.884267210960388	0.303034573793411	61.6875	5922
True	False	False	False	False	-2936.0986328125	-1599.763671875	151.952453613281	0.678159356117249	0.939407527446747	0.460371941328049	93.6350402832031	12828
True	False	False	False	False	-2932.87426757813	-1890.20300292969	106.477630615234	0.770989894866943	0.956243515014648	0.761425018310547	131.51042175293	12625
True	False	False	False	False	-2914.4208984375	-1873.6279296875	179.680999755859	0.744702398777008	0.955041348934174	0.629155278205872	102.228393554688	16561
True	False	False	False	False	-2932.51196289063	-1462.81787109375	250.666076660156	0.78146630525589	0.9579798579216	0.867842257022858	100.079643249512	22618
True	False	False	False	False	-2932.49829101563	-1169.16748046875	301.686614990234	0.479537039995193	0.79717618227005	0.231491565704346	90.216911315918	24539
True	False	False	False	False	-2931.3203125	-1071.16174316406	204.082122802734	0.767992258071899	0.96730625629425	0.740843117237091	73.6847839355469	13558
True	False	False	False	False	-2931.19799804688	-935.425109863281	113.132476806641	0.763600468635559	0.958391427993774	0.714391827583313	75.9901962280273	7751
True	False	False	False	False	-2930.33715820313	-536.22021484375	206.300399780273	0.682356894016266	0.954819202423096	0.468202233314514	71.0322570800781	13212
True	False	False	False	False	-2930.17407226563	-1442.609375	97.6044921875	0.784017562866211	0.956287920475006	0.919521510601044	76.738639831543	6753
True	False	False	False	False	-2928.39306640625	-1284.28356933594	124.223899841309	0.714430212974548	0.956741273403168	0.537754118442535	74.3392868041992	8326
True	False	False	False	False	-2926.65966796875	-1766.01123046875	259.539215087891	0.485303193330765	0.833656668663025	0.235989630222321	97.7094039916992	22864
True	False	False	False	False	-2914.00708007813	-1719.015625	127.551322937012	0.761736512184143	0.959413766860962	0.704199910163879	94.6260833740234	10882
True	False	False	False	False	-2925.89086914063	-1419.208984375	179.680999755859	0.812946498394012	0.961109399795532	1	87.2345657348633	14132
True	False	False	False	False	-2923.93725585938	-1028.50537109375	261.757507324219	0.723097920417786	0.946031987667084	0.560496151447296	94.9406814575195	22406
True	False	False	False	False	-2924.67529296875	-570.097595214844	116.459907531738	0.662514925003052	0.94185197353363	0.433126717805862	72.6952362060547	7633
True	False	False	False	False	-2923.45385742188	-1387.66430664063	168.589569091797	0.711886703968048	0.952898442745209	0.531466901302338	80.3815765380859	12218
True	False	False	False	False	-2923.25756835938	-1678.376953125	126.442184448242	0.658918976783752	0.936960697174072	0.427250385284424	80.1491241455078	9137
True	False	False	False	False	-2911.92016601563	-1628.65930175781	159.716445922852	0.739838838577271	0.968080461025238	0.6118004322052	80.0555572509766	11528
True	False	False	False	False	-2913.072265625	-1356.18981933594	159.716445922852	0.668144762516022	0.955541551113129	0.4426029920578	77.2777786254883	11128
True	False	False	False	False	-2923.17016601563	-1340.56506347656	110.914192199707	0.691563129425049	0.957916557788849	0.486269682645798	85.2799987792969	8528
True	False	False	False	False	-2922.52587890625	-1234.6025390625	156.389007568359	0.70075249671936	0.944087564945221	0.505695521831512	77.3758850097656	10910
True	False	False	False	False	-2913.96704101563	-923.853271484375	134.206176757813	0.636662900447845	0.952596068382263	0.393560111522675	72.3471069335938	8754
True	False	False	False	False	-2921.68017578125	-671.020751953125	151.952453613281	0.710832297801971	0.960985481739044	0.528907418251038	75.3503646850586	10323
True	False	False	False	False	-2921.94897460938	-621.292541503906	176.353576660156	0.769074022769928	0.973765552043915	0.747994244098663	79.5534591674805	12649
True	False	False	False	False	-2920.32153320313	52.607120513916	166.371292114258	0.76008129119873	0.956071972846985	0.695577025413513	75.5066680908203	11326
True	False	False	False	False	-2917.291015625	-841.971008300781	180.790130615234	0.666043877601624	0.952122032642365	0.43902599811554	71.7177886962891	11690
True	False	False	False	False	-2913.46923828125	-959.903137207031	95.3862075805664	0.720543026924133	0.955981969833374	0.55356627702713	78.2325592041016	6728
True	False	False	False	False	-2913.28637695313	-947.810974121094	88.7313537597656	0.661952018737793	0.945206582546234	0.432197988033295	76.0625	6085
True	False	False	False	False	-2912.57470703125	-462.450378417969	125.333038330078	0.769035220146179	0.953850090503693	0.747732698917389	69.6725692749023	7873
True	False	False	False	False	-2910.69995117188	-1563.95690917969	156.389007568359	0.614475965499878	0.934563815593719	0.363788723945618	91.5460968017578	12908
True	False	False	False	False	-2907.1650390625	-1146.98022460938	56.5662384033203	0.745827674865723	0.956534862518311	0.633371949195862	65.9411773681641	3363
True	False	False	False	False	-2910.68481445313	-984.345825195313	147.515884399414	0.706804156303406	0.940313100814819	0.51936799287796	79.8120269775391	10615
True	False	False	False	False	-2905.76684570313	-1267.89453125	115.350761413574	0.594911336898804	0.90460193157196	0.340052515268326	86.7596130371094	9023
True	False	False	False	False	-2906.11206054688	-1124.11340332031	200.754699707031	0.571024775505066	0.881991744041443	0.313676416873932	120.519340515137	21814
True	False	False	False	False	-2902.95678710938	-1802.32739257813	168.589569091797	0.745215535163879	0.957822680473328	0.631068110466003	82.0394744873047	12470
True	False	False	False	False	-2898.70629882813	-1690.26049804688	116.459907531738	0.638586461544037	0.944299042224884	0.396306842565536	85.4190444946289	8969
True	False	False	False	False	-2897.4462890625	-1529.09326171875	259.539215087891	0.626186072826385	0.913289725780487	0.379083037376404	93.1239318847656	21791
True	False	False	False	False	-2902.94140625	-1314.79077148438	174.135284423828	0.635949671268463	0.95180881023407	0.392548948526382	75.2993621826172	11822
True	False	False	False	False	-2899.01684570313	-1231.67651367188	115.350761413574	0.78787750005722	0.968716204166412	1	79.461540222168	8264
True	False	False	False	False	-2899.94116210938	-1210.79907226563	75.4216537475586	0.530295372009277	0.937546074390411	0.273951560258865	64.4852905273438	4385
True	False	False	False	False	-2895.109375	-1105.95349121094	44.3656768798828	0.784437417984009	0.953189611434937	0.932413876056671	71.2249984741211	2849
True	False	False	False	False	-2894.97998046875	-730.919738769531	92.0587844848633	0.787859082221985	0.963248789310455	1	80.361442565918	6670
True	False	False	False	False	-2893.7890625	-1598.04272460938	191.881561279297	0.653020977973938	0.92146360874176	0.417890876531601	96.7745666503906	16742
True	False	False	False	False	-2887.51733398438	-1764.70922851563	139.751892089844	0.660252749919891	0.935047030448914	0.429414510726929	90.9047622680664	11454
True	False	False	False	False	-2888.3759765625	-1662.37182617188	184.117568969727	0.56300276517868	0.909837305545807	0.305372029542923	85.361442565918	14170
True	False	False	False	False	-2889.24951171875	-1088.63989257813	105.36848449707	0.762958765029907	0.953055143356323	0.710821866989136	76.6421051025391	7281
True	False	False	False	False	-2887.71704101563	-1068.48608398438	202.97297668457	0.708532750606537	0.960304915904999	0.523416340351105	82.792350769043	15151
True	False	False	False	False	-2887.11767578125	-1705.76721191406	153.061584472656	0.593788862228394	0.914995610713959	0.338752925395966	79.4710159301758	10967
True	False	False	False	False	-2886.67456054688	-1887.80859375	157.498153686523	0.705722391605377	0.949706077575684	0.516867816448212	85.4154891967773	12129
True	False	False	False	False	-2886.21533203125	-1830.54846191406	196.318130493164	0.647115230560303	0.945258677005768	0.408843815326691	89.9039535522461	15913
True	False	False	False	False	-2886.28735351563	-1407.587890625	196.318130493164	0.612033367156982	0.926993429660797	0.360706806182861	87.0451965332031	15407
True	False	False	False	False	-2882.94287109375	-1114.37939453125	74.3125076293945	0.758645176887512	0.950720965862274	0.688388466835022	75.0447769165039	5028
True	False	False	False	False	-2882.4638671875	-1735.6796875	155.279876708984	0.62938779592514	0.943910002708435	0.383423566818237	78.7642822265625	11027
True	False	False	False	False	-2874.34887695313	-1630.55065917969	160.825576782227	0.741957902908325	0.954366087913513	0.619196534156799	101.634483337402	14737
True	False	False	False	False	-2869.06640625	-1569.35217285156	212.955261230469	0.701955497264862	0.930560648441315	0.508354067802429	82.8177108764648	15901
True	False	False	False	False	-2877.32666015625	-1305.66430664063	157.498153686523	0.618833959102631	0.951619863510132	0.369377881288528	74.3380279541016	10556
True	False	False	False	False	-2881.15307617188	-1231.8037109375	39.9291114807129	0.506039798259735	0.932662010192871	0.252820700407028	63.9444427490234	2302
True	False	False	False	False	-2880.96118164063	-1002.548828125	96.4953460693359	0.810468971729279	0.963592112064362	1	67.5287322998047	5875
True	False	False	False	False	-2881.57934570313	-295.126678466797	154.17073059082	0.672335147857666	0.954525649547577	0.449889183044434	70.4676284790039	9795
True	False	False	False	False	-2878.92138671875	-1188.837890625	144.188446044922	0.616998076438904	0.903590857982635	0.367008924484253	84.4307708740234	10976
True	False	False	False	False	-2877.40795898438	-1031.97631835938	256.211791992188	0.748281598091125	0.962433338165283	0.64285933971405	84.8744583129883	19606
True	False	False	False	False	-2877.45874023438	-274.643829345703	109.805053710938	0.785418212413788	0.945690810680389	1	74.5959625244141	7385
True	False	False	False	False	-2873.1171875	-1254.35363769531	127.551322937012	0.733566761016846	0.949881255626678	0.591225862503052	76.3565216064453	8781
True	False	False	False	False	-2872.95703125	-1486.88879394531	216.282684326172	0.679734826087952	0.945538401603699	0.463282823562622	90.8717956542969	17720
True	False	False	False	False	-2870.61206054688	-1357.23095703125	134.206176757813	0.724908888339996	0.943403720855713	0.56553328037262	76.2809906005859	9230
True	False	False	False	False	-2872.88525390625	39.255500793457	511.314422607422	0.824141561985016	0.944952368736267	1	91.4099807739258	42140
True	False	False	False	False	-2869.427734375	-1211.640625	100.931915283203	0.701157987117767	0.959996163845062	0.506588459014893	66.1318664550781	6018
True	False	False	False	False	-2868.96801757813	-1607.04248046875	164.153015136719	0.742691874504089	0.955546796321869	0.621816456317902	88.2364883422852	13059
True	False	False	False	False	-2866.53125	-1146.63427734375	224.046676635742	0.642204761505127	0.925929188728333	0.401552617549896	81.0297012329102	16368
True	False	False	False	False	-2865.92016601563	-1684.91613769531	155.279876708984	0.679850518703461	0.954973220825195	0.463497906923294	70.7642822265625	9907
True	False	False	False	False	-2860.35107421875	-1653.17993164063	127.551322937012	0.733566761016846	0.953899741172791	0.591225862503052	76.8173904418945	8834
True	False	False	False	False	-2864.12426757813	-1523.52905273438	170.807861328125	0.593287527561188	0.948637068271637	0.338174492120743	79.0844192504883	12179
True	False	False	False	False	-2865.73486328125	-1085.68640136719	106.477630615234	0.727271556854248	0.949119210243225	0.572269976139069	71.9166641235352	6904
True	False	False	False	False	-2862.208984375	-1281.92993164063	161.934722900391	0.66242790222168	0.954782247543335	0.432982921600342	72.315071105957	10558
True	False	False	False	False	-2856.1513671875	-1541.81164550781	116.459907531738	0.53946578502655	0.931365847587585	0.282395780086517	78.533332824707	8246
True	False	False	False	False	-2851.869140625	-1777.41784667969	228.483245849609	0.704269587993622	0.929909408092499	0.513549625873566	99.7038803100586	20539
True	False	False	False	False	-2830.54321289063	-1893.60327148438	19.9645557403564	0.776177406311035	0.952117681503296	0.804480254650116	63.4444427490234	1142
True	False	False	False	False	-2844.537109375	-1557.18103027344	94.2770690917969	0.430712759494781	0.844758927822113	0.1961639970541	69.4470596313477	5903
True	False	False	False	False	-2848.82641601563	-1425.12292480469	244.01123046875	0.635798990726471	0.914615631103516	0.392335802316666	86.268180847168	18979
True	False	False	False	False	-2849.60229492188	-1220.82897949219	87.6222152709961	0.75999253988266	0.935983538627625	0.695125102996826	66.6962051391602	5269
True	False	False	False	False	-2848.009765625	-1173.72619628906	133.097030639648	0.683501660823822	0.950653076171875	0.47038009762764	75.6999969482422	9084
True	False	False	False	False	-2847.7333984375	-1114.48522949219	89.8404998779297	0.768874526023865	0.960797727108002	0.74665355682373	64.8518524169922	5253
True	False	False	False	False	-2847.35327148438	-1198.33203125	165.262145996094	0.578933656215668	0.921419560909271	0.322124302387238	77.65771484375	11571
True	False	False	False	False	-2847.15771484375	-1375.19372558594	143.079315185547	0.61806720495224	0.945693016052246	0.368385910987854	83.8759689331055	10820
True	False	False	False	False	-2845.34375	-1328.36755371094	164.153015136719	0.677737295627594	0.952221393585205	0.459597736597061	69.155403137207	10235
True	False	False	False	False	-2844.775390625	-1481.56713867188	184.117568969727	0.578646063804626	0.905015826225281	0.321812391281128	78.4939727783203	13030
True	False	False	False	False	-2838.107421875	-1266.25183105469	135.315322875977	0.612218976020813	0.940774202346802	0.360939741134644	71.2622985839844	8694
True	False	False	False	False	-2842.96997070313	-1241.14013671875	100.931915283203	0.847731947898865	0.973599314689636	1	71.3406600952148	6492
True	False	False	False	False	-2838.923828125	-1135.62976074219	131.987884521484	0.750850260257721	0.960387885570526	0.653257846832275	68.0588226318359	8099
True	False	False	False	False	-2840.5546875	47.9392395019531	240.683807373047	0.850385963916779	0.965632379055023	1	69.4654388427734	15074
True	False	False	False	False	-2837.84985351563	-1823.70642089844	187.44499206543	0.766782999038696	0.950691163539886	0.733172476291656	85.8698196411133	14512
True	False	False	False	False	-2837.39379882813	-1796.49450683594	201.863830566406	0.728215157985687	0.964614033699036	0.575015306472778	84.4340667724609	15367
True	False	False	False	False	-2837.7197265625	-1627.81640625	170.807861328125	0.714543700218201	0.94014835357666	0.538038432598114	89.1038970947266	13722
True	False	False	False	False	-2835.97045898438	-1515.13513183594	95.3862075805664	0.548580348491669	0.944897830486298	0.291060864925385	72.9767456054688	6276
True	False	False	False	False	-2834.26025390625	-1711.62768554688	208.518692016602	0.6683109998703	0.921244859695435	0.442888200283051	99.3670196533203	18681
True	False	False	False	False	-2833.42797851563	-1666.47583007813	165.262145996094	0.64111989736557	0.94640177488327	0.39996874332428	74.7315444946289	11135
True	False	False	False	False	-2833.57446289063	-1536.33862304688	127.551322937012	0.782646477222443	0.961795568466187	0.888233423233032	78.3478240966797	9010
True	False	False	False	False	-2826.34912109375	-1469.1357421875	74.3125076293945	0.814957976341248	0.963134229183197	1	106	7102
True	False	False	False	False	-2830.83642578125	-1296.56799316406	134.206176757813	0.607200801372528	0.940739750862122	0.354712903499603	69.9338836669922	8462
True	False	False	False	False	-2830.66259765625	-1393.77087402344	130.878753662109	0.706935942173004	0.939509272575378	0.519674301147461	78.4661026000977	9259
True	False	False	False	False	-2800.76782226563	-1855.64514160156	204.082122802734	0.751853168010712	0.960552930831909	0.657459616661072	80.8695678710938	14880
True	False	False	False	False	-2807.26928710938	-1653.53894042969	158.607299804688	0.75994735956192	0.951123237609863	0.694895327091217	76.0489501953125	10875
True	False	False	False	False	-2822.1513671875	-1512.86462402344	31.0559749603271	0.750200152397156	0.962256669998169	0.650578022003174	90.5357131958008	2535
True	False	False	False	False	-2821.17211914063	-1584.00756835938	253.993499755859	0.618989646434784	0.93860936164856	0.36957973241806	102.454147338867	23462
True	False	False	False	False	-2806.95483398438	-1516.66809082031	316.10546875	0.58078807592392	0.939135372638702	0.324144393205643	98.4807052612305	28067
True	False	False	False	False	-2814.42114257813	-1467.20288085938	28.8376903533936	0.797349810600281	0.952098965644836	1	81.1538467407227	2110
True	False	False	False	False	-2819.25732421875	-1185.33044433594	88.7313537597656	0.780051290988922	0.958511233329773	0.847558856010437	72.625	5810
True	False	False	False	False	-2817.7294921875	-1347.51611328125	147.515884399414	0.80531108379364	0.9578537940979	1	75.4887237548828	10040
True	False	False	False	False	-2810.03588867188	-1237.97204589844	99.8227767944336	0.722803056240082	0.962346732616425	0.559686005115509	66.7333297729492	6006
True	False	False	False	False	-2814.79370117188	-1134.189453125	97.6044921875	0.760120630264282	0.964942038059235	0.695777595043182	65.9431838989258	5803
True	False	False	False	False	-2807.154296875	-1215.44519042969	134.206176757813	0.805190920829773	0.960771024227142	1	68.0330581665039	8232
True	False	False	False	False	-2805.787109375	-1474.88989257813	75.4216537475586	0.758873462677002	0.926389634609222	0.689513981342316	96.9411773681641	6592
True	False	False	False	False	-2804.6171875	-1261.67602539063	100.931915283203	0.752970397472382	0.956256031990051	0.662240564823151	78.3296737670898	7128
True	False	False	False	False	-2802.81689453125	-1814.51611328125	191.881561279297	0.627288103103638	0.941141068935394	0.380568981170654	76.7572250366211	13279
True	False	False	False	False	-2795.3916015625	-1740.11682128906	280.612915039063	0.531312227249146	0.895477890968323	0.274874866008759	92.1501998901367	23314
True	False	False	False	False	-2796.25805664063	-1558.66369628906	21.0736961364746	0.656467795372009	0.941173493862152	0.423319727182388	64.7368392944336	1230
True	False	False	False	False	-2802.5	-1375.96350097656	155.279876708984	0.677172064781189	0.944806575775146	0.458564549684525	79.5071411132813	11131
True	False	False	False	False	-2802.27783203125	-1306.35766601563	167.480438232422	0.685113787651062	0.953639924526215	0.473479032516479	73.1920547485352	11052
True	False	False	False	False	-2802.28784179688	-1175.46948242188	141.970169067383	0.613275945186615	0.943360388278961	0.362270176410675	71.9140625	9205
True	False	False	False	False	-2796.24169921875	-1617.9716796875	198.536407470703	0.607093334197998	0.917914748191833	0.354581147432327	83.2346343994141	14899
True	False	False	False	False	-2793.46411132813	-1406.31591796875	109.805053710938	0.795083343982697	0.955309629440308	1	83.8989868164063	8306
True	False	False	False	False	-2780.68676757813	-1889.19152832031	206.300399780273	0.744219899177551	0.95693039894104	0.627371728420258	81.2741928100586	15117
True	False	False	False	False	-2790.3056640625	-1546.23583984375	171.917007446289	0.502093732357025	0.903807401657104	0.249535277485847	86.0258102416992	13334
True	False	False	False	False	-2790.87573242188	-1263.76611328125	27.7285480499268	0.748627901077271	0.942156314849854	0.644232213497162	60.7999992370605	1520
True	False	False	False	False	-2791.2822265625	-1127.59997558594	113.132476806641	0.809218764305115	0.97563648223877	1	66.2647094726563	6759
True	False	False	False	False	-2787.3076171875	-1435.54357910156	176.353576660156	0.617788255214691	0.939781308174133	0.368025958538055	78.9685516357422	12556
True	False	False	False	False	-2784.27954101563	-1202.10339355469	120.896469116211	0.659991800785065	0.953701078891754	0.428989678621292	64.9357833862305	7078
True	False	False	False	False	-2784.84545898438	-1148.7548828125	102.041061401367	0.654091596603394	0.960951387882233	0.419565081596375	66.5434799194336	6122
True	False	False	False	False	-2779.48876953125	-395.215393066406	170.807861328125	0.498854398727417	0.948606371879578	0.246868088841438	81.668830871582	12577
True	False	False	False	False	-2778.6708984375	-1683.22827148438	211.846115112305	0.720965385437012	0.950438976287842	0.55469810962677	102.282722473145	19536
True	False	False	False	False	-2775.09155273438	-1827.8212890625	128.660461425781	0.660718262195587	0.952084243297577	0.430174142122269	79.9396514892578	9273
True	False	False	False	False	-2777.27197265625	-1509.45263671875	112.023338317871	0.706498801708221	0.947446823120117	0.518659710884094	80.7920761108398	8160
True	False	False	False	False	-2777.2177734375	-1485.54821777344	112.023338317871	0.787644565105438	0.957532703876495	1	89.6930694580078	9059
True	False	False	False	False	-2775.31225585938	-1766.24890136719	187.44499206543	0.759761035442352	0.945652484893799	0.693951070308685	103.502960205078	17492
True	False	False	False	False	-2773.72631835938	-1569.22790527344	157.498153686523	0.77314817905426	0.963203012943268	0.777953743934631	85.7323913574219	12174
True	False	False	False	False	-2773.388671875	-1231.92663574219	147.515884399414	0.796800673007965	0.956129848957062	1	70.0300750732422	9314
True	False	False	False	False	-2760.95849609375	-1708.00085449219	65.4393768310547	0.586445331573486	0.951972842216492	0.330403178930283	62.9491539001465	3714
True	False	False	False	False	-2771.11596679688	-1452.30651855469	159.716445922852	0.471643835306168	0.867383658885956	0.225454315543175	75.1736145019531	10825
True	False	False	False	False	-2770.58178710938	-1611.66467285156	229.592376708984	0.577525019645691	0.915034115314484	0.320600003004074	114.729469299316	23749
True	False	False	False	False	-2764.4091796875	-1335.31213378906	146.40673828125	0.811434090137482	0.967057704925537	1	77.7045440673828	10257
True	False	False	False	False	-2769.41821289063	-1306.068359375	90.9496383666992	0.730561852455139	0.936636686325073	0.581985175609589	60.7317085266113	4980
True	False	False	False	False	-2768.0546875	-1284.32971191406	112.023338317871	0.726439833641052	0.959145665168762	0.569876611232758	68.7722778320313	6946
True	False	False	False	False	-2766.73461914063	-1178.33776855469	100.931915283203	0.810745477676392	0.949859619140625	1	69.9670333862305	6367
True	False	False	False	False	-2765.64135742188	-1157.59936523438	144.188446044922	0.807786464691162	0.955321669578552	1	76.3692321777344	9928
True	False	False	False	False	-2752.68969726563	-1751.48779296875	135.315322875977	0.723216474056244	0.935061454772949	0.560822665691376	73.8278656005859	9007
True	False	False	False	False	-2755.23999023438	-1521.4521484375	157.498153686523	0.536005675792694	0.911591827869415	0.279178321361542	81.4859161376953	11571
True	False	False	False	False	-2753.39990234375	-1436.50122070313	136.424453735352	0.756108999252319	0.967057704925537	0.676289081573486	83.1544723510742	10228
True	False	False	False	False	-2753.24682617188	-1349.08386230469	84.2947845458984	0.505739748477936	0.946689903736115	0.2525694668293	65.2631607055664	4960
True	False	False	False	False	-2750.59594726563	-1640.1796875	228.483245849609	0.672528505325317	0.946793556213379	0.45023038983345	93.3398056030273	19228
True	False	False	False	False	-2749.34375	-1591.22814941406	113.132476806641	0.598333299160004	0.948084473609924	0.344054192304611	64.7745132446289	6607
True	False	False	False	False	-2748.95361328125	-1877.44946289063	86.513069152832	0.775300621986389	0.943375170230865	0.796320915222168	120.820510864258	9424
True	False	False	False	False	-2745.39672851563	-1840.93615722656	194.099838256836	0.786734759807587	0.956732213497162	1	70.5485687255859	12346
True	False	False	False	False	-2748.36059570313	-1555.82214355469	114.241622924805	0.580657660961151	0.921041071414948	0.32400181889534	66	6798
True	False	False	False	False	-2745.9111328125	-1795.2373046875	126.442184448242	0.665830671787262	0.942106127738953	0.438665717840195	75.4385986328125	8600
True	False	False	False	False	-2745.18676757813	-1712.03356933594	153.061584472656	0.670138359069824	0.944731414318085	0.446043819189072	78.0362319946289	10769
True	False	False	False	False	-2745.54028320313	-1365.13513183594	116.459907531738	0.635771930217743	0.940269231796265	0.39229753613472	65.9238128662109	6922
True	False	False	False	False	-2740.69140625	-1489.5712890625	23.2919807434082	0.550251126289368	0.877241969108582	0.292680114507675	62.1428565979004	1305
True	False	False	False	False	-2734.4208984375	-1175.22766113281	94.2770690917969	0.844878911972046	0.966674208641052	1	99.5529403686523	8462
True	False	False	False	False	-2731.42626953125	-1679.88562011719	102.041061401367	0.717458426952362	0.947622299194336	0.54545783996582	66.2934799194336	6099
True	False	False	False	False	-2733.31201171875	-1632.7607421875	69.8759460449219	0.713352918624878	0.951505064964294	0.535071432590485	68.8253936767578	4336
True	False	False	False	False	-2728.7412109375	-1545.45520019531	136.424453735352	0.589319884777069	0.925385475158691	0.333640515804291	74.0894317626953	9113
True	False	False	False	False	-2733.17846679688	-1461.13610839844	136.424453735352	0.693406701087952	0.946346461772919	0.490048199892044	69.081298828125	8497
True	False	False	False	False	-2728.908203125	-1495.24780273438	34.3833999633789	0.619763374328613	0.946664214134216	0.370585262775421	62.0967750549316	1925
True	False	False	False	False	-2721.11865234375	-1851.42321777344	17.7462711334229	0.64491605758667	0.927839636802673	0.405553311109543	57.3125	917
True	False	False	False	False	-2717.18359375	-1885.38720703125	209.627822875977	0.418257385492325	0.843220889568329	0.187853634357452	77.4074096679688	14630
True	False	False	False	False	-2716.69946289063	-1507.88977050781	128.660461425781	0.660718262195587	0.954539000988007	0.430174142122269	71.1465530395508	8253
True	False	False	False	False	-2714.90283203125	-1650.00671386719	124.223899841309	0.74186509847641	0.958814084529877	0.618867516517639	78.7321395874023	8818
True	False	False	False	False	-2713.1064453125	-1707.51831054688	228.483245849609	0.563158512115479	0.948252320289612	0.305530816316605	81.4320373535156	16775
True	False	False	False	False	-2709.48608398438	-1846.92163085938	66.5485153198242	0.693598926067352	0.923169195652008	0.490445405244827	61.0666656494141	3664
True	False	False	False	False	-2708.59228515625	-1626.67309570313	164.153015136719	0.797737896442413	0.94068968296051	1	96.1959457397461	14237
True	False	False	False	False	-2705.16088867188	-1471.44250488281	134.206176757813	0.699378907680511	0.954996645450592	0.502694189548492	75.611572265625	9149
True	False	False	False	False	-2708.96630859375	-1421.00244140625	98.7136306762695	0.792926847934723	0.956287920475006	1	73.9662933349609	6583
True	False	False	False	False	-2703.41259765625	-1591.91369628906	53.2388153076172	0.701955497264862	0.944887697696686	0.508354067802429	59.625	2862
True	False	False	False	False	-2701.919921875	-1802.78247070313	229.592376708984	0.653050422668457	0.928626179695129	0.417936742305756	89.0483093261719	18433
True	False	False	False	False	-2698.24731445313	-1520.19189453125	168.589569091797	0.683335363864899	0.948587656021118	0.470062524080276	71.4539489746094	10861
True	False	False	False	False	-2698.41064453125	-1455.13842773438	70.9850845336914	0.807637214660645	0.952801048755646	1	77.109375	4935
True	False	False	False	False	-2693.47021484375	-1888.72192382813	112.023338317871	0.637276232242584	0.935029208660126	0.394432842731476	76.099006652832	7686
True	False	False	False	False	-2691.255859375	-1858.69360351563	77.6399383544922	0.643570005893707	0.925658285617828	0.403559476137161	59.1857147216797	4143
True	False	False	False	False	-2691.6806640625	-1749.90698242188	207.409545898438	0.646611511707306	0.937086582183838	0.408086508512497	71.8770065307617	13441
True	False	False	False	False	-2689.66284179688	-1704.5390625	169.698715209961	0.570718705654144	0.928323328495026	0.313354790210724	80.8169937133789	12365
True	False	False	False	False	-2691.13305664063	-614.344970703125	129.769607543945	0.766421258449554	0.945043623447418	0.730939626693726	65.6495742797852	7681
True	False	False	False	False	-2690.75927734375	-1673.10900878906	166.371292114258	0.651257693767548	0.95464950799942	0.415156751871109	72.8399963378906	10926
True	False	False	False	False	-2689.65966796875	-1566.93859863281	250.666076660156	0.613435447216034	0.922073662281036	0.362471491098404	94.5309753417969	21364
True	False	False	False	False	-2684.56689453125	-1590.80554199219	208.518692016602	0.709641337394714	0.945470333099365	0.526048123836517	79.8138275146484	15005
True	False	False	False	False	-2684.06909179688	-1642.97058105469	116.459907531738	0.613265097141266	0.92207944393158	0.362256407737732	87.8952407836914	9229
True	False	False	False	False	-2681.41943359375	-1494.38256835938	107.586769104004	0.63540905714035	0.943631708621979	0.391785085201263	82.2680435180664	7980
True	False	False	False	False	-2683.0771484375	-948.1318359375	140.861022949219	0.410068422555923	0.94266414642334	0.182527899742126	91.6299209594727	11637
True	False	False	False	False	-2678.43139648438	-1817.07067871094	140.861022949219	0.810112833976746	0.9561527967453	1	72.9055099487305	9259
True	False	False	False	False	-2668.88745117188	-1357.49963378906	197.427261352539	0.782779574394226	0.955049395561218	0.890820920467377	93.0224685668945	16558
True	False	False	False	False	-2658.59228515625	-1706.16186523438	211.846115112305	0.733247697353363	0.959560215473175	0.590227007865906	82.8010482788086	15815
True	False	False	False	False	-2655.93090820313	-1615.74597167969	166.371292114258	0.728411257266998	0.955757260322571	0.575589895248413	110.786666870117	16618
True	False	False	False	False	-2655.42260742188	-1896.32360839844	155.279876708984	0.693009555339813	0.954597949981689	0.489229440689087	72.0500030517578	10087
True	False	False	False	False	-2648.58032226563	-1869.06860351563	175.244430541992	0.774631977081299	0.957822680473328	0.790380477905273	85.1898727416992	13460
True	False	False	False	False	-2654.1630859375	-1810.39904785156	200.754699707031	0.504985630512238	0.881661951541901	0.251939088106155	83.8342514038086	15174
True	False	False	False	False	-2648.396484375	-1795.52917480469	75.4216537475586	0.698736667633057	0.92936646938324	0.501303195953369	71.8970565795898	4889
True	False	False	False	False	-2651.31372070313	-1559.28051757813	124.223899841309	0.783444225788116	0.946900010108948	0.904983460903168	82.2410736083984	9211
True	False	False	False	False	-2642.85375976563	-1763.58178710938	147.515884399414	0.597918450832367	0.924201250076294	0.343565821647644	68.1729354858398	9067
True	False	False	False	False	-2635.10620117188	-1731.48608398438	158.607299804688	0.663504838943481	0.950136184692383	0.434768080711365	68.0489501953125	9731
True	False	False	False	False	-2635.03515625	-1438.2626953125	227.374099731445	0.489739745855331	0.864658951759338	0.239502713084221	74.0682907104492	15184
True	False	False	False	False	-2630.11767578125	-1886.56591796875	122.005615234375	0.720566987991333	0.957602500915527	0.553630292415619	67.3090896606445	7404
True	False	False	False	False	-2631.44799804688	-1390.01257324219	215.173538208008	0.657967090606689	0.940808296203613	0.425716906785965	74.1701049804688	14389
True	False	False	False	False	-2618.4423828125	-1872.04223632813	112.023338317871	0.811145603656769	0.956243515014648	1	72.0099029541016	7273
True	False	False	False	False	-2615.21801757813	-1844.79846191406	187.44499206543	0.705384194850922	0.929307043552399	0.516091406345367	69.2662734985352	11706
True	False	False	False	False	-2614.88061523438	-1699.80102539063	259.539215087891	0.809128880500793	0.95656955242157	1	75.6410293579102	17700
True	False	False	False	False	-2609.06909179688	-1790.78955078125	252.884368896484	0.773280918598175	0.940269827842712	0.779026746749878	76.6140365600586	17468
True	False	False	False	False	-2604.03588867188	-1733.34521484375	183.008422851563	0.716383457183838	0.963138937950134	0.542695045471191	71.9030303955078	11864
True	False	False	False	False	-2593.04516601563	-1667.34985351563	165.262145996094	0.730507373809814	0.957764506340027	0.581821024417877	71.0134201049805	10581
True	False	False	False	False	-2577.46850585938	-1881.20227050781	192.990692138672	0.758289515972137	0.955738961696625	0.686647415161133	83.8103485107422	14583
True	False	False	False	False	-2575.80712890625	-1728.09240722656	216.282684326172	0.796800911426544	0.948434770107269	1	71.0974349975586	13864
True	False	False	False	False	-2574.21875	-1819.30407714844	231.810668945313	0.522914350032806	0.888690292835236	0.267343252897263	70.6937789916992	14775
True	False	False	False	False	-2571.99096679688	-1271.53234863281	164.153015136719	0.631136894226074	0.943102121353149	0.385825216770172	125.864868164063	18628
True	False	False	False	False	-2571.630859375	-1855.96325683594	190.772415161133	0.780394494533539	0.953639924526215	0.852164566516876	84.8255844116211	14590
True	False	False	False	False	-2566.66479492188	-1781.34606933594	256.211791992188	0.783455669879913	0.954915523529053	0.905247986316681	66.4285736083984	15345
True	False	False	False	False	-2561.912109375	-1689.72216796875	148.625015258789	0.695266664028168	0.957361221313477	0.493918627500534	69.0820922851563	9257
True	False	False	False	False	-2554.77416992188	-1746.43420410156	136.424453735352	0.676515161991119	0.959284722805023	0.457368969917297	68.552848815918	8432
True	False	False	False	False	-2537.39233398438	-1796.41748046875	141.970169067383	0.721593976020813	0.92946720123291	0.556392550468445	77.3046875	9895
True	False	False	False	False	-2543.6611328125	-1648.19226074219	174.135284423828	0.762403786182404	0.948532164096832	0.707787096500397	70.8980865478516	11131
True	False	False	False	False	-2540.53100585938	-1771.7451171875	122.005615234375	0.79117214679718	0.957082509994507	1	68.1090927124023	7492
True	False	False	False	False	-2524.0400390625	-1895.63513183594	145.297592163086	0.753925144672394	0.965426504611969	0.666414380073547	71.8778610229492	9416
True	False	False	False	False	-2452.81567382813	-1746.77270507813	211.846115112305	0.814507722854614	0.965310573577881	1	87.759162902832	16762
True	False	False	False	False	-2458.78735351563	-197.75813293457	59.8936653137207	0.647026121616364	0.904794156551361	0.408709734678268	82.185188293457	4438
True	False	False	False	False	-2413.45874023438	22.5274562835693	17.7462711334229	0.762108087539673	0.940302610397339	0.706189274787903	36.4375	583
True	False	False	False	False	-2335.72021484375	-1161.67163085938	78.7490768432617	0.832973837852478	0.965720891952515	1	128.338027954102	9112
True	False	False	False	False	-2293.89013671875	-305.855041503906	199.645553588867	0.729114294052124	0.947921454906464	0.577661335468292	59.7888870239258	10762
True	False	False	False	False	-2270.8037109375	43.019832611084	110.914192199707	0.47912186384201	0.920507788658142	0.231170579791069	60.1300010681152	6013
True	False	False	False	False	-2259.46215820313	28.9503326416016	14.4188451766968	0.666414141654968	0.934041440486908	0.43965283036232	38.1538467407227	496
True	False	False	False	False	-2215.33911132813	-773.894897460938	275.067199707031	0.742881834506989	0.964278101921082	0.622499585151672	81.6371002197266	20246
True	False	False	False	False	-2202.42504882813	-841.873168945313	165.262145996094	0.75501412153244	0.960919916629791	0.67127937078476	63.4765090942383	9458
True	False	False	False	False	-2147.39184570313	-1221.44653320313	165.262145996094	0.627443730831146	0.941804707050323	0.380779564380646	71.2013397216797	10609
True	False	False	False	False	-2091.14208984375	-986.222595214844	157.498153686523	0.747158110141754	0.963292300701141	0.638464152812958	64.1056365966797	9103
True	False	False	False	False	-2085.775390625	-1017.39025878906	189.663269042969	0.811589777469635	0.959727227687836	1	60.3625717163086	10322
True	False	False	False	False	-2079.09155273438	-711.329711914063	176.353576660156	0.816905379295349	0.955020248889923	1	59.0188674926758	9384
True	False	False	False	False	-2080.05249023438	-290.650177001953	22.1828384399414	0.806145071983337	0.945084035396576	1	35	700
True	False	False	False	False	-2079.6708984375	-678.0654296875	166.371292114258	0.845617949962616	0.962004125118256	1	59.1866683959961	8878
True	False	False	False	False	-2069.4970703125	-1423.80090332031	189.663269042969	0.811589777469635	0.962685883045197	1	82.8421020507813	14166
True	False	False	False	False	-2068.40063476563	-1043.92565917969	122.005615234375	0.800438165664673	0.955314457416534	1	72	7920
True	False	False	False	False	-2067.71557617188	-634.827514648438	168.589569091797	0.745215535163879	0.952538132667542	0.631068110466003	62.7302627563477	9535
True	False	False	False	False	-2062.46166992188	-992.133911132813	169.698715209961	0.793849229812622	0.962266862392426	1	59.2679748535156	9068
True	False	False	False	False	-2053.25756835938	-666.531799316406	140.861022949219	0.760854780673981	0.938132405281067	0.699559509754181	60.7716522216797	7718
True	False	False	False	False	-2043.53784179688	-1423.26599121094	226.264953613281	0.783154606819153	0.956442713737488	0.898529052734375	67.6666641235352	13804
True	False	False	False	False	-2037.87451171875	-978.224548339844	177.462707519531	0.802910149097443	0.959327280521393	1	55.8250007629395	8932
True	False	False	False	False	-2035.24060058594	-1218.04638671875	189.663269042969	0.811589777469635	0.957994103431702	1	60.8654975891113	10408
True	False	False	False	False	-2030.94763183594	-1054.30993652344	234.028945922852	0.844249486923218	0.961431324481964	1	66.3080596923828	13991
True	False	False	False	False	-2029.53125	-464.395111083984	168.589569091797	0.458745360374451	0.909296691417694	0.215872943401337	56.3552627563477	8566
True	False	False	False	False	-2022.09167480469	-736.419738769531	163.043869018555	0.727660059928894	0.966165840625763	0.573396384716034	64.4081649780273	9468
True	False	False	False	False	-2009.68811035156	-1202.49743652344	177.462707519531	0.822043120861053	0.954492092132568	1	53.40625	8545
True	False	False	False	False	-2001.40905761719	-1076.42565917969	176.353576660156	0.824980556964874	0.952986359596252	1	58.9622650146484	9375
True	False	False	False	False	-2005.28979492188	-960.451354980469	126.442184448242	0.727187871932983	0.936067342758179	0.572028160095215	46.0175437927246	5246
True	False	False	False	False	-2002.01037597656	-917.492431640625	90.9496383666992	0.628679633140564	0.969173848628998	0.382457345724106	40.7560958862305	3342
True	False	False	False	False	-1995.44116210938	-1268.30554199219	262.866638183594	0.643292963504791	0.94972962141037	0.403150975704193	63.7552757263184	15110
True	False	False	False	False	-1983.39221191406	-1091.01953125	118.678184509277	0.778608024120331	0.950062692165375	0.829857766628265	154.785049438477	16562
True	False	False	False	False	-1978.80810546875	-1322.49877929688	291.704345703125	0.765693426132202	0.952634572982788	0.726527214050293	92.2357406616211	24258
True	False	False	False	False	-1975.33081054688	-1109.57788085938	224.046676635742	0.74105429649353	0.947390735149384	0.616012811660767	75.8069305419922	15313
True	False	False	False	False	-1958.5498046875	-989.932678222656	176.353576660156	0.805686175823212	0.959653615951538	1	64.4716949462891	10251
True	False	False	False	False	-1958.09716796875	-1230.79272460938	180.790130615234	0.686398208141327	0.955261051654816	0.475975394248962	50.4601211547852	8225
True	False	False	False	False	-1950.40234375	-1150.48449707031	183.008422851563	0.73224264383316	0.955826163291931	0.587108492851257	55.472728729248	9153
True	False	False	False	False	-1954.80126953125	-824.057861328125	151.952453613281	0.55980372428894	0.906662404537201	0.302130997180939	53.1021881103516	7275
True	False	False	False	False	-1956.052734375	-808.645141601563	56.5662384033203	0.500078856945038	0.839118182659149	0.247873172163963	49.0784301757813	2503
True	False	False	False	False	-1954.73181152344	-1119.95922851563	185.226699829102	0.563758432865143	0.973092794418335	0.306143403053284	53.9760475158691	9014
True	False	False	False	False	-1951.04736328125	-1066.06115722656	289.486053466797	0.599899172782898	0.88896244764328	0.34590557217598	61.6436767578125	16089
True	False	False	False	False	-1951.0087890625	-904.0341796875	170.807861328125	0.543005168437958	0.846383452415466	0.28572741150856	48.4935073852539	7468
True	False	False	False	False	-1948.22143554688	-933.802612304688	226.264953613281	0.660820126533508	0.936251223087311	0.430340588092804	61.8235282897949	12612
True	False	False	False	False	-1939.86059570313	-1317.51135253906	305.014038085938	0.81510055065155	0.962529420852661	1	76.0909118652344	20925
True	False	False	False	False	-1928.50805664063	-1330.89758300781	23.2919807434082	0.792964518070221	0.946847438812256	1	46.238094329834	971
True	False	False	False	False	-1935.99951171875	-741.299560546875	210.736968994141	0.769620656967163	0.952277779579163	0.751721262931824	60.5789489746094	11510
True	False	False	False	False	-1932.56604003906	-967.224609375	228.483245849609	0.734780311584473	0.948515474796295	0.595064997673035	58.3737869262695	12025
True	False	False	False	False	-1932.3974609375	-857.565124511719	211.846115112305	0.496100515127182	0.968018591403961	0.24462129175663	54.2146606445313	10355
True	False	False	False	False	-1927.79565429688	-1400.32702636719	150.843307495117	0.814773619174957	0.962778031826019	1	61.4485282897949	8357
True	False	False	False	False	-1927.31640625	-1112.02954101563	188.554138183594	0.544665396213531	0.959445714950562	0.287304580211639	51.8235282897949	8810
True	False	False	False	False	-1924.583984375	-1022.68432617188	165.262145996094	0.747710049152374	0.949462234973907	0.640612363815308	67.6107406616211	10074
True	False	False	False	False	-1923.26098632813	-796.024169921875	155.279876708984	0.80919873714447	0.964791834354401	1	64.8285751342773	9076
True	False	False	False	False	-1916.06884765625	-1150.57067871094	175.244430541992	0.723530352115631	0.956331372261047	0.56168931722641	51.3544311523438	8114
True	False	False	False	False	-1913.53698730469	-856.376403808594	144.188446044922	0.431129276752472	0.940868139266968	0.196446433663368	49.5538444519043	6442
True	False	False	False	False	-1909.00964355469	-1287.46130371094	163.043869018555	0.711030662059784	0.962330639362335	0.529386937618256	51.8979606628418	7629
True	False	False	False	False	-1901.86547851563	-731.509826660156	166.371292114258	0.767542660236359	0.967399775981903	0.737952947616577	68.4599990844727	10269
True	False	False	False	False	-3327.580078125	102.279365539551	240.683807373047	0.425635397434235	0.938142001628876	0.192744970321655	134.1474609375	29110
True	False	False	False	False	-3325.5986328125	126.641693115234	23.2919807434082	0.725569725036621	0.94915634393692	0.567398190498352	103.666664123535	2177
True	False	False	False	False	-3321.90942382813	145.613250732422	159.716445922852	0.569178700447083	0.938799738883972	0.311742395162582	116.333335876465	16752
True	False	False	False	False	-3316.21264648438	82.4804916381836	107.586769104004	0.802616775035858	0.952349483966827	1	95.2164916992188	9236
True	False	False	False	False	-3312.740234375	175.409729003906	192.990692138672	0.606532633304596	0.923043191432953	0.353894710540771	131.977005004883	22964
True	False	False	False	False	-3314.79321289063	197.998458862305	127.551322937012	0.563814401626587	0.929431140422821	0.306200623512268	150.513046264648	17309
True	False	False	False	False	-3310.2666015625	285.640167236328	22.1828384399414	0.399847328662872	0.919693410396576	0.176026776432991	109.800003051758	2196
True	False	False	False	False	-3306.64501953125	255.632583618164	177.462707519531	0.396468609571457	0.957921624183655	0.1739122569561	136.59375	21855
True	False	False	False	False	-3302.06665039063	204.532089233398	133.097030639648	0.66959422826767	0.942109644412994	0.445100098848343	101.408332824707	12169
True	False	False	False	False	-3299.58032226563	63.9922027587891	148.625015258789	0.540831506252289	0.946416974067688	0.283676415681839	76.7985076904297	10291
True	False	False	False	False	-3297.00024414063	302.90966796875	82.0765075683594	0.760389924049377	0.967919170856476	0.697156250476837	128.256759643555	9491
True	False	False	False	False	-3294.6162109375	266.245361328125	128.660461425781	0.720794081687927	0.962092399597168	0.554238379001617	110.896553039551	12864
True	False	False	False	False	-3291.73413085938	161.856475830078	170.807861328125	0.494990229606628	0.860123932361603	0.243720754981041	81	12474
True	False	False	False	False	-3287.55712890625	132.458450317383	154.17073059082	0.854464650154114	0.963690519332886	1	79.1582717895508	11003
True	False	False	False	False	-3286.87158203125	82.0104446411133	157.498153686523	0.650261461734772	0.958659529685974	0.413624554872513	81.3169021606445	11547
True	False	False	False	False	-3285.33569335938	322.241546630859	286.158630371094	0.296501874923706	0.782630383968353	0.117958404123783	130.310073852539	33620
True	False	False	False	False	-3284.5537109375	354.362121582031	115.350761413574	0.639311671257019	0.925769448280334	0.397349894046783	141.336532592773	14699
True	False	False	False	False	-3281.20288085938	291.579650878906	125.333038330078	0.790439307689667	0.952595949172974	1	85.2566375732422	9634
True	False	False	False	False	-3278.86157226563	382.333099365234	181.899276733398	0.768088281154633	0.958272337913513	0.741466164588928	128.560974121094	21084
True	False	False	False	False	-3277.47265625	103.620292663574	46.5839614868164	0.823659300804138	0.961694955825806	1	63.261905670166	2657
True	False	False	False	False	-3277.28442382813	115.303993225098	21.0736961364746	0.602947294712067	0.94045352935791	0.349546879529953	56	1064
True	False	False	False	False	-3275.41625976563	341.279968261719	93.1679229736328	0.808093369007111	0.960534572601318	1	106.059524536133	8909
True	False	False	False	False	-3272.41186523438	423.384124755859	228.483245849609	0.464815139770508	0.958245933055878	0.220339000225067	139.844665527344	28808
True	False	False	False	False	-3266.62524414063	259.714416503906	218.500961303711	0.829573273658752	0.959278523921967	1	86.6852798461914	17077
True	False	False	False	False	-3266.23168945313	168.749267578125	139.751892089844	0.782931506633759	0.951936304569244	0.893864810466766	92.1666641235352	11613
True	False	False	False	False	-3264.97436523438	495.459716796875	9.98227787017822	0.461363643407822	0.881207823753357	0.217790275812149	114.777778625488	1033
True	False	False	False	False	-3264.705078125	449.378845214844	80.9673614501953	0.786957621574402	0.951916694641113	1	105.273971557617	7685
True	False	False	False	False	-3259.66479492188	474.419189453125	138.64274597168	0.655012667179108	0.939418733119965	0.421013981103897	140.175994873047	17522
True	False	False	False	False	-3257.88208007813	93.0584106445313	94.2770690917969	0.625806987285614	0.946787893772125	0.378573894500732	64.2941207885742	5465
True	False	False	False	False	-3254.36303710938	129.217926025391	183.008422851563	0.725610256195068	0.95720636844635	0.567513167858124	76.7151489257813	12658
True	False	False	False	False	-3252.22265625	546.478637695313	34.3833999633789	0.358359426259995	0.872953653335571	0.151161640882492	113.935485839844	3532
True	False	False	False	False	-3250.49072265625	516.987976074219	195.208984375	0.437349081039429	0.924821436405182	0.200699999928474	122.477272033691	21556
True	False	False	False	False	-3249.03198242188	217.659896850586	170.807861328125	0.772800981998444	0.94633674621582	0.775180578231812	86.8441543579102	13374
True	False	False	False	False	-3246.7373046875	391.962341308594	202.97297668457	0.777510523796082	0.953498184680939	0.817827820777893	93.0437164306641	17027
True	False	False	False	False	-3245.8037109375	570.170593261719	149.734161376953	0.307432591915131	0.927813053131104	0.123528882861137	111.444442749023	15045
True	False	False	False	False	-3241.8037109375	95.7358474731445	104.259346008301	0.837473332881927	0.960341572761536	1	64.4361724853516	6057
True	False	False	False	False	-3233.96313476563	302.474914550781	183.008422851563	0.772771716117859	0.95999401807785	0.774948835372925	75.5090942382813	12459
True	False	False	False	False	-3234.87353515625	446.222015380859	119.787330627441	0.785884737968445	0.957460463047028	1	69.3611145019531	7491
True	False	False	False	False	-3229.48120117188	69.7519760131836	127.551322937012	0.753320038318634	0.952090442180634	0.663759410381317	81.5478286743164	9378
True	False	False	False	False	-3228.90087890625	474.018798828125	124.223899841309	0.6639364361763	0.937656104564667	0.435486882925034	102.705360412598	11503
True	False	False	False	False	-3228.62182617188	148.969467163086	156.389007568359	0.714476406574249	0.955330193042755	0.537869870662689	82.4042587280273	11619
True	False	False	False	False	-3228.0908203125	238.814590454102	151.952453613281	0.800164878368378	0.959966003894806	1	75.1021881103516	10289
True	False	False	False	False	-3218.65673828125	110.853553771973	180.790130615234	0.756302773952484	0.948980987071991	0.677188336849213	68.7607345581055	11208
True	False	False	False	False	-3225.05712890625	267.269317626953	117.569046020508	0.58301305770874	0.934176862239838	0.326588481664658	59.4339637756348	6300
True	False	False	False	False	-3224.42114257813	191.396591186523	206.300399780273	0.522708296775818	0.912084341049194	0.267161071300507	81.7903213500977	15213
True	False	False	False	False	-3217.61743164063	540.148803710938	209.627822875977	0.623911023139954	0.962500035762787	0.376041650772095	98.32275390625	18583
True	False	False	False	False	-3221.39965820313	595.672729492188	204.082122802734	0.323621720075607	0.778976261615753	0.132002666592598	110.39673614502	20313
True	False	False	False	False	-3215.44750976563	629.335388183594	161.934722900391	0.671151578426361	0.934522867202759	0.447810232639313	132.143829345703	19293
True	False	False	False	False	-3215.009765625	426.239624023438	207.409545898438	0.491966784000397	0.892468333244324	0.241283714771271	81.6470565795898	15268
True	False	False	False	False	-3211.85913085938	650.248779296875	78.7490768432617	0.739793658256531	0.952727735042572	0.611645519733429	113.816902160645	8081
True	False	False	False	False	-3209.45581054688	322.223785400391	211.846115112305	0.770886719226837	0.956862390041351	0.760674178600311	80.146598815918	15308
True	False	False	False	False	-3208.2763671875	702.258117675781	100.931915283203	0.395096331834793	0.927190363407135	0.173058241605759	114.879119873047	10454
True	False	False	False	False	-3204.57177734375	373.200408935547	186.335845947266	0.745556116104126	0.966288268566132	0.63234680891037	75.1130981445313	12619
True	False	False	False	False	-3202.82495117188	210.827056884766	186.335845947266	0.569785952568054	0.921589493751526	0.312377035617828	85.4880981445313	14362
True	False	False	False	False	-3203.0791015625	533.779846191406	99.8227767944336	0.722803056240082	0.911094784736633	0.559686005115509	141.222229003906	12710
True	False	False	False	False	-3202.88403320313	675.569152832031	181.899276733398	0.507920205593109	0.942407429218292	0.254400610923767	126.091461181641	20679
True	False	False	False	False	-3199.27221679688	262.289642333984	110.914192199707	0.605497062206268	0.918742716312408	0.352631598711014	62.4900016784668	6249
True	False	False	False	False	-3197.3447265625	287.38720703125	36.6016845703125	0.691693365573883	0.93917053937912	0.486534744501114	58.8181800842285	1941
True	False	False	False	False	-3195.54663085938	70.9034805297852	116.459907531738	0.687813937664032	0.945667803287506	0.478755712509155	87.9238128662109	9232
True	False	False	False	False	-3192.705078125	95.4675674438477	127.551322937012	0.804429352283478	0.959779739379883	1	88.1478271484375	10137
True	False	False	False	False	-3188.474609375	493.18603515625	252.884368896484	0.706133008003235	0.944797456264496	0.517813801765442	100.442985534668	22901
True	False	False	False	False	-3192.38989257813	617.672912597656	156.389007568359	0.756852924823761	0.941438734531403	0.679764032363892	89.3262405395508	12595
True	False	False	False	False	-3190.30541992188	572.135131835938	145.297592163086	0.793201148509979	0.95255434513092	1	79.0839691162109	10360
True	False	False	False	False	-3189.75708007813	664.778991699219	141.970169067383	0.507745087146759	0.928164541721344	0.254253089427948	83.875	10736
True	False	False	False	False	-3190.14868164063	711.213256835938	190.772415161133	0.479875862598419	0.912879943847656	0.231753796339035	106.953491210938	18396
True	False	False	False	False	-3186.689453125	304.219421386719	129.769607543945	0.766421258449554	0.963957905769348	0.730939626693726	69.529914855957	8135
True	False	False	False	False	-3186.53247070313	734.679931640625	58.7845230102539	0.807007014751434	0.9556485414505	1	116.924530029297	6197
True	False	False	False	False	-3185.06103515625	185.559265136719	242.902084350586	0.632908999919891	0.930316686630249	0.388281017541885	84.0137023925781	18399
True	False	False	False	False	-3183.73657226563	142.202499389648	170.807861328125	0.799037754535675	0.948611497879028	1	93.8376617431641	14451
True	False	False	False	False	-3179.15112304688	224.633636474609	178.571853637695	0.764128386974335	0.953302264213562	0.717379927635193	93.5093154907227	15055
True	False	False	False	False	-3182.26977539063	415.168823242188	212.955261230469	0.784542441368103	0.963103115558624	0.936093747615814	82.703125	15879
True	False	False	False	False	-3179.41455078125	753.555541992188	54.3479537963867	0.716579556465149	0.954383611679077	0.543196678161621	102.163269042969	5006
True	False	False	False	False	-3178.69140625	369.678619384766	222.937530517578	0.676305651664734	0.948984086513519	0.45698881149292	77.9701461791992	15672
True	False	False	False	False	-3176.9990234375	456.621948242188	105.36848449707	0.753684103488922	0.939520239830017	0.665352880954742	79.4210510253906	7545
True	False	False	False	False	-3174.50463867188	266.665985107422	114.241622924805	0.640015423297882	0.957304775714874	0.398366034030914	63.2330093383789	6513
True	False	False	False	False	-3173.53735351563	778.214477539063	78.7490768432617	0.661417245864868	0.961875200271606	0.431318759918213	123.211265563965	8748
True	False	False	False	False	-3169.4130859375	523.843383789063	331.633453369141	0.43525156378746	0.887549042701721	0.199257969856262	87.1538467407227	26059
True	False	False	False	False	-3168.93286132813	110.787811279297	180.790130615234	0.817964732646942	0.95680695772171	1	84.1472396850586	13716
True	False	False	False	False	-3167.10400390625	603.187561035156	176.353576660156	0.76180374622345	0.951849699020386	0.704558432102203	85.2389907836914	13553
True	False	False	False	False	-3165.55053710938	759.340393066406	92.0587844848633	0.695407807826996	0.959913015365601	0.494214832782745	90.6144561767578	7521
True	False	False	False	False	-3165.42626953125	439.680450439453	79.8582229614258	0.739838838577271	0.936389088630676	0.6118004322052	85.3611145019531	6146
True	False	False	False	False	-3164.53173828125	802.444213867188	99.8227767944336	0.767598927021027	0.96516364812851	0.738312005996704	137.455551147461	12371
True	False	False	False	False	-3163.62890625	303.278564453125	109.805053710938	0.829462349414825	0.971031665802002	1	73.2424240112305	7251
True	False	False	False	False	-3163.5107421875	577.371398925781	176.353576660156	0.663645505905151	0.933738350868225	0.435002118349075	89.3333358764648	14204
True	False	False	False	False	-3162.06274414063	684.841064453125	187.44499206543	0.589103519916534	0.910147964954376	0.333395451307297	79.7159729003906	13472
True	False	False	False	False	-3161.13061523438	79.0002365112305	186.335845947266	0.804924726486206	0.953081011772156	1	76.1726226806641	12797
True	False	False	False	False	-3161.20678710938	778.760070800781	86.513069152832	0.634185671806335	0.954369425773621	0.390064597129822	100.564102172852	7844
True	False	False	False	False	-3159.55859375	214.461380004883	104.259346008301	0.676092565059662	0.939425945281982	0.45660275220871	67.6702117919922	6361
True	False	False	False	False	-3159.16796875	237.170639038086	94.2770690917969	0.703324019908905	0.947772622108459	0.511413395404816	65.2352905273438	5545
True	False	False	False	False	-3157.3994140625	327.794677734375	210.736968994141	0.793035507202148	0.953855812549591	1	81.5578918457031	15496
True	False	False	False	False	-3155.83984375	826.79736328125	112.023338317871	0.811145603656769	0.967789649963379	1	127.475250244141	12875
True	False	False	False	False	-3151.37451171875	373.396575927734	137.533599853516	0.706285059452057	0.954539000988007	0.518165111541748	76.0080642700195	9425
True	False	False	False	False	-3150.44360351563	178.019409179688	166.371292114258	0.816705822944641	0.958177745342255	1	78.4533309936523	11768
True	False	False	False	False	-3147.72045898438	265.882598876953	167.480438232422	0.810530424118042	0.96921706199646	1	89.291389465332	13483
True	False	False	False	False	-3148.67895507813	719.970703125	168.589569091797	0.683335363864899	0.958623647689819	0.470062524080276	72.5789489746094	11032
True	False	False	False	False	-3149.20385742188	794.366027832031	59.8936653137207	0.624239027500153	0.925081849098206	0.376477956771851	77.5185165405273	4186
True	False	False	False	False	-3148.2412109375	620.55419921875	238.465515136719	0.709740042686462	0.948118388652802	0.526283979415894	89.0697708129883	19150
True	False	False	False	False	-3147.14379882813	655.709716796875	170.807861328125	0.683426439762115	0.950595140457153	0.470236390829086	97.2272720336914	14973
True	False	False	False	False	-3145.943359375	144.659286499023	173.026138305664	0.782837390899658	0.944554626941681	0.891967415809631	86.961540222168	13566
True	False	False	False	False	-3143.77001953125	847.375427246094	174.135284423828	0.675542414188385	0.930356919765472	0.455608785152435	120.439491271973	18909
True	False	False	False	False	-3142.66479492188	94.8079223632813	171.917007446289	0.687864303588867	0.95484447479248	0.478855133056641	72.1096801757813	11177
True	False	False	False	False	-3143.00439453125	431.449066162109	159.716445922852	0.689935445785522	0.943360388278961	0.482980132102966	79.8194427490234	11494
True	False	False	False	False	-3141.70483398438	402.746734619141	155.279876708984	0.762258768081665	0.970309793949127	0.707001686096191	75.542854309082	10576
True	False	False	False	False	-3138.64501953125	450.923492431641	94.2770690917969	0.817713499069214	0.956322252750397	1	74.7294082641602	6352
True	False	False	False	False	-3135.99926757813	821.190856933594	118.678184509277	0.454609960317612	0.916012227535248	0.212872356176376	69.2523345947266	7410
True	False	False	False	False	-3134.60815429688	566.868591308594	212.955261230469	0.730874300003052	0.954431593418121	0.582929074764252	96.046875	18441
True	False	False	False	False	-3133.38598632813	300.040191650391	117.569046020508	0.762402236461639	0.949798047542572	0.707778513431549	88.7830200195313	9411
True	False	False	False	False	-3133.64599609375	485.512969970703	114.241622924805	0.68991619348526	0.960642337799072	0.482941478490829	82.3398056030273	8481
True	False	False	False	False	-3133.63159179688	872.187377929688	178.571853637695	0.618077874183655	0.949756741523743	0.36839970946312	118.142860412598	19021
True	False	False	False	False	-3132.99096679688	318.574127197266	96.4953460693359	0.810468971729279	0.961875200271606	1	92.4022979736328	8039
True	False	False	False	False	-3132.50073242188	197.097305297852	208.518692016602	0.745750606060028	0.957308292388916	0.63308048248291	87.5957412719727	16468
True	False	False	False	False	-3130.21752929688	745.4365234375	115.350761413574	0.6888747215271	0.952423274517059	0.480859190225601	76.25	7930
True	False	False	False	False	-3131.87768554688	775.682800292969	125.333038330078	0.684211671352386	0.945779383182526	0.471740275621414	71.5929183959961	8090
True	False	False	False	False	-3126.76928710938	246.050888061523	169.698715209961	0.740052342414856	0.959343791007996	0.612534761428833	84.3594741821289	12907
True	False	False	False	False	-3126.32763671875	350.277130126953	187.44499206543	0.791505575180054	0.961211442947388	1	79.3905334472656	13417
True	False	False	False	False	-3124.73974609375	930.847717285156	68.7667999267578	0.472022980451584	0.901360094547272	0.225741192698479	118.112899780273	7323
True	False	False	False	False	-3122.99291992188	162.26155090332	89.8404998779297	0.678650975227356	0.938446044921875	0.461276769638062	65.2962951660156	5289
True	False	False	False	False	-3124.54516601563	511.284942626953	251.77522277832	0.763787925243378	0.956126391887665	0.715447723865509	100.317176818848	22772
True	False	False	False	False	-3123.82690429688	445.756500244141	109.805053710938	0.720394313335419	0.959606468677521	0.553169012069702	74.5555572509766	7381
True	False	False	False	False	-3122.81323242188	904.093811035156	287.267761230469	0.525898396968842	0.929352939128876	0.269995301961899	136.633209228516	35388
True	False	False	False	False	-3120.365234375	795.790893554688	84.2947845458984	0.791891813278198	0.957111597061157	1	68.7105255126953	5222
True	False	False	False	False	-3119.02685546875	116.052925109863	185.226699829102	0.774862349033356	0.958968818187714	0.792401194572449	76.5928115844727	12791
True	False	False	False	False	-3115.94189453125	177.92301940918	76.5307922363281	0.547412693500519	0.941791653633118	0.289934992790222	60.9130439758301	4203
True	False	False	False	False	-3113.51318359375	725.326049804688	144.188446044922	0.790630877017975	0.970582783222198	1	72.1076889038086	9374
True	False	False	False	False	-3111.23608398438	232.627746582031	145.297592163086	0.563669145107269	0.937103569507599	0.306052148342133	70.0305328369141	9174
True	False	False	False	False	-3110.76928710938	372.009918212891	159.716445922852	0.674418985843658	0.95999401807785	0.453590780496597	77.0277786254883	11092
True	False	False	False	False	-3109.4970703125	473.274475097656	130.878753662109	0.60625684261322	0.947060406208038	0.353557705879211	80.7966079711914	9534
True	False	False	False	False	-3108.9599609375	653.75390625	135.315322875977	0.626807868480682	0.917189836502075	0.379920482635498	88.1393432617188	10753
True	False	False	False	False	-3108.95654296875	947.084289550781	108.695907592773	0.677731871604919	0.942764282226563	0.459587782621384	135.714279174805	13300
True	False	False	False	False	-3107.45678710938	805.906982421875	115.350761413574	0.78787750005722	0.95595383644104	1	76.5769195556641	7964
True	False	False	False	False	-3104.74096679688	294.558044433594	189.663269042969	0.707461178302765	0.956400752067566	0.520898938179016	87.6432723999023	14987
True	False	False	False	False	-3106.31225585938	321.335021972656	183.008422851563	0.703632354736328	0.948964715003967	0.512107908725739	88.6727294921875	14631
True	False	False	False	False	-3104.8369140625	545.322204589844	281.722045898438	0.739490985870361	0.946995437145233	0.610609233379364	101.314964294434	25734
True	False	False	False	False	-3099.57202148438	428.733703613281	139.751892089844	0.676336646080017	0.948948919773102	0.457045078277588	79.2063522338867	9980
True	False	False	False	False	-3100.75537109375	701.33349609375	228.483245849609	0.746944189071655	0.954011380672455	0.637637436389923	86.5	17819
True	False	False	False	False	-3096.92919921875	766.528991699219	128.660461425781	0.670478940010071	0.942433536052704	0.446636199951172	77.1120681762695	8945
True	False	False	False	False	-3098.19409179688	969.25439453125	86.513069152832	0.665252387523651	0.946013271808624	0.437691152095795	109.346153259277	8529
True	False	False	False	False	-3096.18334960938	939.890808105469	107.586769104004	0.660145282745361	0.959720134735107	0.429239451885223	87	8439
True	False	False	False	False	-3092.21923828125	89.5653991699219	105.36848449707	0.740853786468506	0.95596182346344	0.61531263589859	71.8105239868164	6822
True	False	False	False	False	-3093.06396484375	262.761047363281	183.008422851563	0.610367059707642	0.93753981590271	0.35862472653389	82.0303039550781	13535
True	False	False	False	False	-3091.17358398438	218.342727661133	247.338653564453	0.690647602081299	0.94451105594635	0.484414160251617	81.7847518920898	18238
True	False	False	False	False	-3088.43774414063	71.0001602172852	82.0765075683594	0.825832903385162	0.955614149570465	1	67.3243255615234	4982
True	False	False	False	False	-3090.82495117188	114.309669494629	146.40673828125	0.726016283035278	0.950822591781616	0.568666875362396	73.2803039550781	9673
True	False	False	False	False	-3088.98193359375	166.043640136719	129.769607543945	0.650097846984863	0.953772962093353	0.413373708724976	73.4529876708984	8594
True	False	False	False	False	-3090.7353515625	797.991333007813	120.896469116211	0.614482343196869	0.933965027332306	0.363796830177307	82.0183486938477	8940
True	False	False	False	False	-3089.986328125	607.362670898438	278.394622802734	0.578486084938049	0.897244691848755	0.321639031171799	105.211158752441	26408
True	False	False	False	False	-3083.97583007813	133.762710571289	150.843307495117	0.598078787326813	0.949842095375061	0.343754470348358	74.5147094726563	10134
True	False	False	False	False	-3086.23754882813	1002.19561767578	75.4216537475586	0.827121496200562	0.960359692573547	1	124.632354736328	8475
True	False	False	False	False	-3085.29272460938	364.610504150391	186.335845947266	0.70121031999588	0.945109665393829	0.506703972816467	78.8809509277344	13252
True	False	False	False	False	-3084.39721679688	651.882873535156	106.477630615234	0.81877213716507	0.966806530952454	1	92.1354141235352	8845
True	False	False	False	False	-3082.498046875	985.886047363281	160.825576782227	0.688190162181854	0.958501696586609	0.479499697685242	102.744827270508	14898
True	False	False	False	False	-3080.09106445313	488.697601318359	113.132476806641	0.785913348197937	0.952456653118134	1	80.1078414916992	8171
True	False	False	False	False	-3080.34521484375	746.076721191406	120.896469116211	0.614482343196869	0.924239754676819	0.363796830177307	66.1376113891602	7209
True	False	False	False	False	-3078.3759765625	778.681396484375	106.477630615234	0.748652279376984	0.95596182346344	0.644329190254211	85.78125	8235
True	False	False	False	False	-3078.89990234375	874.933166503906	216.282684326172	0.73606413602829	0.956519544124603	0.599197506904602	121.569229125977	23706
True	False	False	False	False	-3077.59619140625	820.769653320313	181.899276733398	0.811811208724976	0.963144242763519	1	83.3109741210938	13663
True	False	False	False	False	-3075.76904296875	239.600128173828	90.9496383666992	0.678500771522522	0.939011633396149	0.460999995470047	67.6951217651367	5551
True	False	False	False	False	-3074.7060546875	924.061950683594	165.262145996094	0.655248045921326	0.964772999286652	0.421385616064072	74.9127502441406	11162
True	False	False	False	False	-3074.54711914063	411.844970703125	218.500961303711	0.788232922554016	0.946649014949799	1	86.4923858642578	17039
True	False	False	False	False	-3073.90502929688	158.642654418945	105.36848449707	0.731978118419647	0.955579578876495	0.586294770240784	78.1473693847656	7424
True	False	False	False	False	-3073.55346679688	518.147338867188	129.769607543945	0.690558314323425	0.955089449882507	0.484233826398849	75.7008514404297	8857
True	False	False	False	False	-3072.05639648438	319.748107910156	158.607299804688	0.589467704296112	0.929746389389038	0.333808064460754	71.9440536499023	10288
True	False	False	False	False	-3071.689453125	633.594177246094	124.223899841309	0.838463246822357	0.959930598735809	1	83.3214263916016	9332
True	False	False	False	False	-3071.171875	77.2991180419922	76.5307922363281	0.781291306018829	0.957967877388	0.865128993988037	69.6086959838867	4803
True	False	False	False	False	-3069.90307617188	450.427124023438	168.589569091797	0.752410411834717	0.957101106643677	0.659830510616302	79.4276351928711	12073
True	False	False	False	False	-3071.16284179688	1021.12054443359	236.24723815918	0.55484527349472	0.95995682477951	0.297183692455292	121.65258026123	25912
True	False	False	False	False	-3067.31713867188	899.654479980469	146.40673828125	0.799256145954132	0.969263434410095	1	71.5909118652344	9450
True	False	False	False	False	-3066.49755859375	90.8031463623047	87.6222152709961	0.608697593212128	0.948686838150024	0.356555014848709	70.7594909667969	5590
True	False	False	False	False	-3065.8037109375	763.026733398438	87.6222152709961	0.75999253988266	0.947897672653198	0.695125102996826	70.6708831787109	5583
True	False	False	False	False	-3066.44067382813	836.152770996094	18.8554134368896	0.809739828109741	0.949675559997559	1	58	986
True	False	False	False	False	-3063.66064453125	575.522766113281	187.44499206543	0.612784326076508	0.925260305404663	0.361650496721268	99.4852066040039	16813
True	False	False	False	False	-3063.45654296875	181.339019775391	171.917007446289	0.703262507915497	0.950668036937714	0.511275053024292	78.6903228759766	12197
True	False	False	False	False	-3061.64624023438	659.079284667969	155.279876708984	0.64958518743515	0.945497155189514	0.412589520215988	71.8642883300781	10061
True	False	False	False	False	-3061.35961914063	114.83073425293	198.536407470703	0.511966943740845	0.875158488750458	0.257832527160645	78.117317199707	13983
True	False	False	False	False	-3060.607421875	501.938293457031	93.1679229736328	0.834939122200012	0.964166045188904	1	83.1190490722656	6982
True	False	False	False	False	-3058.6044921875	296.028015136719	190.772415161133	0.611433446407318	0.924406230449677	0.359955370426178	72.0465087890625	12392
True	False	False	False	False	-3058.25146484375	704.069519042969	155.279876708984	0.589544475078583	0.937831878662109	0.333895117044449	79.9357147216797	11191
True	False	False	False	False	-3057.58203125	266.733123779297	115.350761413574	0.735885262489319	0.966773271560669	0.598617315292358	66.6153869628906	6928
True	False	False	False	False	-3056.01123046875	149.093688964844	140.861022949219	0.688593447208405	0.963279843330383	0.480299681425095	68.6771621704102	8722
True	False	False	False	False	-3053.80834960938	1068.00891113281	214.064392089844	0.439514726400375	0.918816447257996	0.202197089791298	136.284973144531	26303
True	False	False	False	False	-3052.00317382813	376.976501464844	90.9496383666992	0.678500771522522	0.923278570175171	0.460999995470047	67.634147644043	5546
True	False	False	False	False	-3050.89013671875	617.692321777344	118.678184509277	0.748469054698944	0.956804096698761	0.643601417541504	90.2897186279297	9661
True	False	False	False	False	-3049.7919921875	947.5478515625	183.008422851563	0.790551066398621	0.955332398414612	1	85.7818145751953	14154
True	False	False	False	False	-3049.26049804688	977.3203125	209.627822875977	0.5853471159935	0.940597355365753	0.329176604747772	82.5767211914063	15607
True	False	False	False	False	-3048.71118164063	97.1279144287109	109.805053710938	0.741141617298126	0.951597213745117	0.616318583488464	74.919189453125	7417
True	False	False	False	False	-3048.99291992188	771.745727539063	168.589569091797	0.659941136837006	0.950647532939911	0.428907334804535	83.4539489746094	12685
True	False	False	False	False	-3048.59619140625	212.868743896484	219.610107421875	0.7826207280159	0.959429264068604	0.887740910053253	74.3535385131836	14722
True	False	False	False	False	-3047.09130859375	464.105499267578	135.315322875977	0.566067099571228	0.898688793182373	0.308513879776001	71.7786865234375	8757
True	False	False	False	False	-3046.31811523438	830.344848632813	214.064392089844	0.552009046077728	0.91960597038269	0.294394433498383	87.6269454956055	16912
True	False	False	False	False	-3046.14892578125	405.758392333984	218.500961303711	0.532493233680725	0.91862690448761	0.27595129609108	91.0659866333008	17940
True	False	False	False	False	-3045.34497070313	1044.4453125	105.36848449707	0.795948684215546	0.955981969833374	1	84.2947387695313	8008
True	False	False	False	False	-3043.91040039063	505.317443847656	116.459907531738	0.635771930217743	0.948401689529419	0.39229753613472	81.1809539794922	8524
True	False	False	False	False	-3043.20336914063	693.8359375	133.097030639648	0.765460968017578	0.959582805633545	0.725139915943146	93.466667175293	11216
True	False	False	False	False	-3042.24926757813	1093.57580566406	86.513069152832	0.750372409820557	0.956322252750397	0.651284754276276	140.615386962891	10968
True	False	False	False	False	-3041.8642578125	320.855010986328	116.459907531738	0.498344600200653	0.861118197441101	0.246450737118721	66.0476226806641	6935
True	False	False	False	False	-3040.95336914063	728.685485839844	158.607299804688	0.663504838943481	0.933474659919739	0.434768080711365	81.3076934814453	11627
True	False	False	False	False	-3038.84204101563	184.25065612793	159.716445922852	0.674418985843658	0.953531265258789	0.453590780496597	74.1944427490234	10684
True	False	False	False	False	-3038.67529296875	368.670471191406	68.7667999267578	0.782398581504822	0.955627143383026	0.883594453334808	68.0806427001953	4221
True	False	False	False	False	-3037.51708984375	75.4178161621094	109.805053710938	0.666211485862732	0.92719167470932	0.439309626817703	68.1010131835938	6742
True	False	False	False	False	-3036.66577148438	1083.53247070313	27.7285480499268	0.766682505607605	0.944578170776367	0.732549428939819	98.0400009155273	2451
True	False	False	False	False	-3036.2939453125	1070.68432617188	88.7313537597656	0.795180141925812	0.953829169273376	1	91.5374984741211	7323
True	False	False	False	False	-3034.85620117188	350.684692382813	124.223899841309	0.814991533756256	0.956831932067871	1	89	9968
True	False	False	False	False	-3035.03295898438	612.403747558594	120.896469116211	0.793161451816559	0.955314457416534	1	94.7064208984375	10323
True	False	False	False	False	-3031.8994140625	236.806869506836	198.536407470703	0.777167558670044	0.96948516368866	0.814273357391357	78.8268127441406	14110
True	False	False	False	False	-3030.11962890625	135.838150024414	131.987884521484	0.731520116329193	0.950799524784088	0.584892332553864	72.9075622558594	8676
True	False	False	False	False	-3030.5556640625	1052.31945800781	27.7285480499268	0.748627901077271	0.937802910804749	0.644232213497162	57.2799987792969	1432
True	False	False	False	False	-3027.80517578125	498.094024658203	137.533599853516	0.735072493553162	0.950251221656799	0.595998883247375	83.9919357299805	10415
True	False	False	False	False	-3026.21166992188	1115.57971191406	113.132476806641	0.809218764305115	0.955582082271576	1	127.990196228027	13055
True	False	False	False	False	-3025.30493164063	546.124450683594	257.320922851563	0.572591483592987	0.862443923950195	0.315328866243362	109.87931060791	25492
True	False	False	False	False	-3024.42724609375	751.453002929688	154.17073059082	0.63897305727005	0.925081014633179	0.396862357854843	87.0143890380859	12095
True	False	False	False	False	-3023.904296875	89.6897888183594	129.769607543945	0.757999539375305	0.959267914295197	0.685239017009735	68.5897445678711	8025
True	False	False	False	False	-3021.24194335938	648.100158691406	143.079315185547	0.764712512493134	0.951684832572937	0.720741987228394	75.6201553344727	9755
True	False	False	False	False	-3020.15063476563	1098.52307128906	118.678184509277	0.736495494842529	0.952976644039154	0.600602865219116	93.4579467773438	10000
True	False	False	False	False	-3019.90698242188	332.757934570313	177.462707519531	0.627012729644775	0.926080942153931	0.380196899175644	78.90625	12625
True	False	False	False	False	-3019.07495117188	825.051025390625	144.188446044922	0.732868850231171	0.952883720397949	0.589046716690063	74.1384582519531	9638
True	False	False	False	False	-3017.96142578125	1013.86212158203	131.987884521484	0.739435315132141	0.95870703458786	0.61041921377182	89.7899169921875	10685
True	False	False	False	False	-3018.49926757813	1135.36340332031	205.191253662109	0.505749106407166	0.911795973777771	0.25257733464241	131.081085205078	24250
True	False	False	False	False	-3017.56567382813	157.796859741211	160.825576782227	0.597711980342865	0.941917836666107	0.343323171138763	78.7793121337891	11423
True	False	False	False	False	-3012.87280273438	926.664428710938	186.335845947266	0.738803207874298	0.956717729568481	0.6082723736763	86.6190490722656	14552
True	False	False	False	False	-3013.14526367188	968.708374023438	174.135284423828	0.735303997993469	0.947733461856842	0.596741735935211	81.5414047241211	12802
True	False	False	False	False	-3011.77294921875	297.901214599609	187.44499206543	0.727176249027252	0.967971980571747	0.571994483470917	78.1716003417969	13211
True	False	False	False	False	-3011.99853515625	378.655029296875	117.569046020508	0.694364547729492	0.953530192375183	0.492033988237381	66.1132049560547	7008
True	False	False	False	False	-3011.12939453125	206.094680786133	179.680999755859	0.751662850379944	0.951347887516022	0.656655788421631	73.0555572509766	11835
True	False	False	False	False	-3011.08081054688	1049.19799804688	25.5102653503418	0.729883551597595	0.943622469902039	0.579949259757996	64.4782638549805	1483
True	False	False	False	False	-3010.04809570313	608.106018066406	104.259346008301	0.787570297718048	0.952050924301147	1	100.702125549316	9466
True	False	False	False	False	-3010.27294921875	898.985107421875	164.153015136719	0.775534987449646	0.956395626068115	0.798458695411682	99.9932403564453	14799
True	False	False	False	False	-3009.21459960938	265.873718261719	183.008422851563	0.492725729942322	0.870868742465973	0.241893380880356	71.2424240112305	11755
True	False	False	False	False	-3008.099609375	788.871032714844	184.117568969727	0.753171443939209	0.947775185108185	0.663112580776215	97.0662612915039	16113
True	False	False	False	False	-3007.26611328125	237.627807617188	151.952453613281	0.641634702682495	0.933933019638062	0.400719165802002	69.7591247558594	9557
True	False	False	False	False	-3007.46215820313	1159.86181640625	177.462707519531	0.508677005767822	0.94377988576889	0.255039095878601	131.706253051758	21073
True	False	False	False	False	-3003.48901367188	113.116744995117	170.807861328125	0.677236258983612	0.916889250278473	0.458681643009186	67.1883087158203	10347
True	False	False	False	False	-3003.18872070313	455.282928466797	245.120376586914	0.622938573360443	0.898116946220398	0.374752163887024	109.153846740723	24123
True	False	False	False	False	-3003.28686523438	1033.93872070313	137.533599853516	0.790976285934448	0.965022087097168	1	70.6774215698242	8764
True	False	False	False	False	-3001.07373046875	574.033752441406	160.825576782227	0.789482295513153	0.958177745342255	1	108.117240905762	15677
True	False	False	False	False	-2996.37084960938	423.230651855469	218.500961303711	0.765435755252838	0.945208489894867	0.72499030828476	84.4314727783203	16633
True	False	False	False	False	-2996.25122070313	670.849670410156	241.792938232422	0.634681224822998	0.938686192035675	0.390760123729706	81.6926574707031	17809
True	False	False	False	False	-2995.11254882813	130.619522094727	120.896469116211	0.80642431974411	0.960166454315186	1	75.3394470214844	8212
True	False	False	False	False	-2995.447265625	1103.02587890625	114.241622924805	0.762033998966217	0.960166454315186	0.705790936946869	76.3786392211914	7867
True	False	False	False	False	-2994.78784179688	718.860717773438	207.409545898438	0.622192978858948	0.939813017845154	0.373767793178558	88.9090881347656	16626
True	False	False	False	False	-2993.6767578125	73.875846862793	167.480438232422	0.622444927692413	0.942422151565552	0.374100029468536	69.9801330566406	10567
True	False	False	False	False	-2994.37670898438	1192.03930664063	95.3862075805664	0.827333629131317	0.960534572601318	1	138.093017578125	11876
True	False	False	False	False	-2991.85131835938	491.184783935547	221.828384399414	0.761327385902405	0.952236473560333	0.702032923698425	88.2850036621094	17657
True	False	False	False	False	-2992.17700195313	540.764526367188	240.683807373047	0.708440184593201	0.949842810630798	0.523197889328003	106.364051818848	23081
True	False	False	False	False	-2992.16479492188	820.721374511719	160.825576782227	0.663999378681183	0.957535147666931	0.43559193611145	74.9103469848633	10862
True	False	False	False	False	-2991.3076171875	183.835861206055	184.117568969727	0.619211137294769	0.945227980613708	0.36986717581749	73.638557434082	12224
True	False	False	False	False	-2991.17993164063	620.282531738281	146.40673828125	0.708543181419373	0.958474338054657	0.523440957069397	85.4848480224609	11284
True	False	False	False	False	-2987.21508789063	385.671508789063	139.751892089844	0.547056496143341	0.891672611236572	0.28959247469902	67.8412704467773	8548
True	False	False	False	False	-2986.423828125	1053.13317871094	420.364807128906	0.33408921957016	0.898661732673645	0.13763065636158	87.7968368530273	33275
True	False	False	False	False	-2984.10522460938	309.694580078125	183.008422851563	0.741778492927551	0.943965673446655	0.61856085062027	79.7818145751953	13164
True	False	False	False	False	-2982.71215820313	359.211212158203	169.698715209961	0.821265935897827	0.964227437973022	1	80.5816955566406	12329
True	False	False	False	False	-2982.38061523438	935.652648925781	147.515884399414	0.77680242061615	0.961325526237488	0.810584485530853	76.3383483886719	10153
True	False	False	False	False	-2981.0126953125	1089.14477539063	139.751892089844	0.666844606399536	0.96318519115448	0.440383464097977	74.5079345703125	9388
True	False	False	False	False	-2979.97924804688	227.586395263672	178.571853637695	0.663666427135468	0.956480145454407	0.435036957263947	73.1552810668945	11778
True	False	False	False	False	-2979.5087890625	269.961120605469	194.099838256836	0.577695429325104	0.90678733587265	0.320783913135529	74.3085708618164	13004
True	False	False	False	False	-2978.80615234375	846.931457519531	51.0205307006836	0.774829864501953	0.948734700679779	0.792114913463593	62.1956520080566	2861
True	False	False	False	False	-2978.66748046875	992.984069824219	164.153015136719	0.825832903385162	0.957661509513855	1	93.7094573974609	13869
True	False	False	False	False	-2978.58862304688	1178.0654296875	166.371292114258	0.805162727832794	0.957171022891998	1	98.0666656494141	14710
True	False	False	False	False	-2976.97216796875	769.136047363281	110.914192199707	0.637884140014648	0.953311264514923	0.395300626754761	67.5999984741211	6760
True	False	False	False	False	-2976.52758789063	1219.57507324219	63.2210922241211	0.801229655742645	0.960369110107422	1	109.228073120117	6226
True	False	False	False	False	-2976.18188476563	878.92919921875	143.079315185547	0.74561882019043	0.946321904659271	0.63258308172226	73.06201171875	9425
True	False	False	False	False	-2974.6650390625	89.0726470947266	185.226699829102	0.703242301940918	0.954182863235474	0.511229753494263	74.0179672241211	12361
True	False	False	False	False	-2974.43579101563	720.616760253906	160.825576782227	0.679102420806885	0.94227921962738	0.46211040019989	74.151725769043	10752
True	False	False	False	False	-2972.5859375	752.867065429688	83.1856460571289	0.820133745670319	0.96690559387207	1	74.4800033569336	5586
True	False	False	False	False	-2972.16870117188	1130.77172851563	204.082122802734	0.688737690448761	0.937837183475494	0.480586379766464	89.8260879516602	16528
True	False	False	False	False	-2971.904296875	139.282104492188	173.026138305664	0.665252387523651	0.938600599765778	0.437691152095795	73.3910293579102	11449
True	False	False	False	False	-2967.01342773438	644.175170898438	170.807861328125	0.711791753768921	0.970225870609283	0.53123539686203	80.4090881347656	12383
True	False	False	False	False	-2966.73120117188	333.343078613281	174.135284423828	0.647177815437317	0.93963360786438	0.408938109874725	74.4140090942383	11683
True	False	False	False	False	-2964.77856445313	1196.82995605469	124.223899841309	0.706682562828064	0.933588862419128	0.519085705280304	97.7946395874023	10953
True	False	False	False	False	-2965.0419921875	1243.21813964844	230.701522827148	0.530639827251434	0.938621044158936	0.274264007806778	142.75	29692
True	False	False	False	False	-2963.14184570313	672.972900390625	137.533599853516	0.724236845970154	0.946837484836578	0.563651561737061	93.2661285400391	11565
True	False	False	False	False	-2964.19653320313	855.364685058594	95.3862075805664	0.854818642139435	0.964166045188904	1	68.9186019897461	5927
True	False	False	False	False	-2963.82958984375	1012.06842041016	133.097030639648	0.574946224689484	0.906746804714203	0.317831754684448	70.6833343505859	8482
True	False	False	False	False	-2961.39892578125	828.342529296875	128.660461425781	0.759870648384094	0.96743381023407	0.694506108760834	76.5	8874
True	False	False	False	False	-2960.83984375	933.906677246094	165.262145996094	0.737560153007507	0.960641086101532	0.604109227657318	75.1409378051758	11196
True	False	False	False	False	-2960.4677734375	202.989105224609	145.297592163086	0.765121161937714	0.953401744365692	0.723130643367767	68.2977066040039	8947
True	False	False	False	False	-2957.30615234375	501.779968261719	282.831207275391	0.781313419342041	0.954771041870117	0.865468084812164	86.9803924560547	22180
True	False	False	False	False	-2956.02099609375	396.395812988281	224.046676635742	0.630402565002441	0.925692737102509	0.384814262390137	77.5297012329102	15661
True	False	False	False	False	-2954.1376953125	884.129089355469	115.350761413574	0.778573036193848	0.947243809700012	0.82945716381073	75.0673065185547	7807
True	False	False	False	False	-2953.91625976563	906.259033203125	216.282684326172	0.721342861652374	0.950303316116333	0.555714190006256	79.5692291259766	15516
True	False	False	False	False	-2952.97729492188	747.168273925781	160.825576782227	0.72763729095459	0.956284999847412	0.573330342769623	81.3172378540039	11791
True	False	False	False	False	-2948.73413085938	368.353729248047	135.315322875977	0.671015024185181	0.937995433807373	0.447571516036987	72.8688507080078	8890
True	False	False	False	False	-2950.447265625	814.265869140625	140.861022949219	0.691477596759796	0.947358310222626	0.486095726490021	80.889762878418	10273
True	False	False	False	False	-2949.83618164063	1207.720703125	163.043869018555	0.711030662059784	0.962330639362335	0.529386937618256	100.687072753906	14801
True	False	False	False	False	-2949.40625	611.321350097656	208.518692016602	0.593108594417572	0.904860019683838	0.337968349456787	125.734039306641	23638
True	False	False	False	False	-2945.38330078125	167.58447265625	164.153015136719	0.665352821350098	0.951671838760376	0.437860190868378	73.1824340820313	10831
True	False	False	False	False	-2947.8828125	532.240844726563	241.792938232422	0.733505606651306	0.94045877456665	0.591034114360809	103.408256530762	22543
True	False	False	False	False	-2946.04516601563	583.977600097656	200.754699707031	0.778810083866119	0.957670211791992	0.832194209098816	106.491714477539	19275
True	False	False	False	False	-2946.27709960938	783.377502441406	219.610107421875	0.51726758480072	0.895245313644409	0.26239538192749	74.6010131835938	14771
True	False	False	False	False	-2945.60473632813	694.990051269531	204.082122802734	0.67501974105835	0.946780383586884	0.454667925834656	85.1413040161133	15666
True	False	False	False	False	-2945.57055664063	1275.24853515625	198.536407470703	0.60030597448349	0.954564809799194	0.346388697624207	143.737426757813	25729
True	False	False	False	False	-2940.01416015625	89.9604568481445	130.878753662109	0.642475247383118	0.951296150684357	0.401948988437653	64.7627105712891	7642
True	False	False	False	False	-2940.15991210938	232.133743286133	137.533599853516	0.67232745885849	0.956955194473267	0.44987565279007	66.620964050293	8261
True	False	False	False	False	-2937.07861328125	272.484130859375	165.262145996094	0.555797934532166	0.9346644282341	0.298127144575119	69.6174468994141	10373
True	False	False	False	False	-2934.34326171875	129.868026733398	187.44499206543	0.483365446329117	0.899571418762207	0.234469577670097	69.5266265869141	11750
True	False	False	False	False	-2936.07690429688	470.680541992188	248.447799682617	0.780823588371277	0.958929657936096	0.858185887336731	81.21875	18193
True	False	False	False	False	-2934.3505859375	849.357849121094	161.934722900391	0.750114381313324	0.943235158920288	0.650226891040802	74.2671203613281	10843
True	False	False	False	False	-2933.06396484375	380.346252441406	77.6399383544922	0.821241796016693	0.956417441368103	1	103.085716247559	7216
True	False	False	False	False	-2932.48266601563	396.732696533203	75.4216537475586	0.827121496200562	0.967870712280273	1	111.117645263672	7556
True	False	False	False	False	-2931.71923828125	999.715942382813	99.8227767944336	0.636823832988739	0.952942848205566	0.393788814544678	65.4888916015625	5894
True	False	False	False	False	-2931.71044921875	1304.9736328125	124.223899841309	0.74186509847641	0.958814084529877	0.618867516517639	146.3125	16387
True	False	False	False	False	-2931.69555664063	895.281433105469	70.9850845336914	0.778467297554016	0.941413700580597	0.828254580497742	68.734375	4399
True	False	False	False	False	-2931.50512695313	1254.10339355469	180.790130615234	0.810089766979218	0.961816489696503	1	89.0552139282227	14516
True	False	False	False	False	-2930.76904296875	1046.50048828125	171.917007446289	0.620183229446411	0.919568002223969	0.371132552623749	86.1677398681641	13356
True	False	False	False	False	-2930.06372070313	1091.12463378906	195.208984375	0.725498676300049	0.950769484043121	0.567197144031525	87.8409118652344	15460
True	False	False	False	False	-2929.98852539063	307.572113037109	129.769607543945	0.841519415378571	0.968009173870087	1	70.461540222168	8244
True	False	False	False	False	-2929.63110351563	561.584228515625	140.861022949219	0.810112833976746	0.958162069320679	1	73.7873992919922	9371
True	False	False	False	False	-2927.80102539063	719.426635742188	179.680999755859	0.712417364120483	0.938860952854156	0.532765328884125	89.5061721801758	14500
True	False	False	False	False	-2924.29711914063	648.72705078125	144.188446044922	0.616998076438904	0.939409792423248	0.367008924484253	92.7923049926758	12063
True	False	False	False	False	-2924.30126953125	1291.77697753906	52.1296730041504	0.745750606060028	0.950243830680847	0.63308048248291	100.57447052002	4727
True	False	False	False	False	-2923.57299804688	1320.93688964844	54.3479537963867	0.777484655380249	0.949315667152405	0.817557096481323	122.163269042969	5986
True	False	False	False	False	-2923.24780273438	246.118423461914	131.987884521484	0.577872931957245	0.913448631763458	0.320975691080093	59.7310905456543	7108
True	False	False	False	False	-2922.98266601563	885.654296875	67.6576614379883	0.811845362186432	0.953580796718597	1	68.0327835083008	4150
True	False	False	False	False	-2921.1630859375	72.5356903076172	134.206176757813	0.706714987754822	0.953401744365692	0.51916092634201	71.7933883666992	8687
True	False	False	False	False	-2919.36157226563	359.439971923828	198.536407470703	0.618948996067047	0.955956816673279	0.369527012109756	77.1117324829102	13803
True	False	False	False	False	-2920.67895507813	786.530517578125	125.333038330078	0.61525171995163	0.930078506469727	0.364775002002716	67.7699127197266	7658
True	False	False	False	False	-2920.17333984375	937.989685058594	157.498153686523	0.673951745033264	0.947892546653748	0.45275616645813	74.6971817016602	10607
True	False	False	False	False	-2919.91674804688	1005.45349121094	25.5102653503418	0.397335797548294	0.942328631877899	0.174453377723694	72.8260879516602	1675
True	False	False	False	False	-2919.28295898438	1122.61376953125	151.952453613281	0.635665476322174	0.944843888282776	0.392147123813629	78.5693435668945	10764
True	False	False	False	False	-2918.4814453125	427.435089111328	251.77522277832	0.665792465209961	0.930428028106689	0.438601225614548	84.8766555786133	19267
True	False	False	False	False	-2917.74755859375	1211.59301757813	147.515884399414	0.69007807970047	0.947270333766937	0.483266651630402	80.6390991210938	10725
True	False	False	False	False	-2914.48461914063	120.184722900391	114.241622924805	0.837450325489044	0.962114334106445	1	85.708740234375	8828
True	False	False	False	False	-2913.85693359375	289.738067626953	137.533599853516	0.637083411216736	0.924681067466736	0.394158184528351	65.4838714599609	8120
True	False	False	False	False	-2912.58276367188	99.8454132080078	122.005615234375	0.800438165664673	0.960495412349701	1	63.981819152832	7038
True	False	False	False	False	-2913.3330078125	969.119689941406	298.359191894531	0.761475920677185	0.965666234493256	0.702817142009735	83.9591064453125	22585
True	False	False	False	False	-2913.22314453125	335.238800048828	135.315322875977	0.677879810333252	0.961501479148865	0.4598588347435	63.9262313842773	7799
True	False	False	False	False	-2913.08178710938	634.28466796875	155.279876708984	0.539352297782898	0.950388014316559	0.282289624214172	71.25	9975
True	False	False	False	False	-2912.4140625	584.962158203125	148.625015258789	0.688461124897003	0.950079202651978	0.480036944150925	75.223876953125	10080
True	False	False	False	False	-2907.29711914063	918.724365234375	149.734161376953	0.710326373577118	0.953946650028229	0.527688682079315	73.0370407104492	9860
True	False	False	False	False	-2910.46801757813	1284.00109863281	127.551322937012	0.688962996006012	0.964154958724976	0.481034994125366	83.3826065063477	9589
True	False	False	False	False	-2909.560546875	1148.38122558594	237.356369018555	0.40389159321785	0.777901530265808	0.178580164909363	84.0981292724609	17997
True	False	False	False	False	-2908.58471679688	1318.755859375	61.0028076171875	0.804323971271515	0.966921865940094	1	98.7090911865234	5429
True	False	False	False	False	-2909.43676757813	1359.8583984375	31.0559749603271	0.387275338172913	0.909626185894012	0.168242648243904	115.535713195801	3235
True	False	False	False	False	-2906.669921875	753.426330566406	179.680999755859	0.751662850379944	0.953827917575836	0.656655788421631	87.7222213745117	14211
True	False	False	False	False	-2903.22021484375	555.219787597656	134.206176757813	0.792623698711395	0.954126596450806	1	77.0165252685547	9319
True	False	False	False	False	-2904.90478515625	1186.5986328125	170.807861328125	0.772800981998444	0.970236241817474	0.775180578231812	75.7207794189453	11661
True	False	False	False	False	-2903.99389648438	1239.9521484375	166.371292114258	0.805162727832794	0.957171022891998	1	75.1866683959961	11278
True	False	False	False	False	-2906.0224609375	1336.34240722656	124.223899841309	0.733668208122253	0.938715994358063	0.591544389724731	132.071426391602	14792
True	False	False	False	False	-2903.8232421875	1218.75378417969	11.0914192199707	0.763594925403595	0.936281979084015	0.714360892772675	58.7999992370605	588
True	False	False	False	False	-2903.36181640625	716.980773925781	150.843307495117	0.748016774654388	0.952827572822571	0.64181524515152	91.2647094726563	12412
True	False	False	False	False	-2901.76831054688	476.622222900391	261.757507324219	0.736509919166565	0.957680881023407	0.600650131702423	78.9830474853516	18640
True	False	False	False	False	-2901.30737304688	1007.39898681641	255.102645874023	0.567655384540558	0.918908715248108	0.310156971216202	96.7826080322266	22260
True	False	False	False	False	-2900.78784179688	1259.66271972656	32.1651153564453	0.776993036270142	0.948197305202484	0.812498211860657	56.2068977355957	1630
True	False	False	False	False	-2895.619140625	72.9543533325195	154.17073059082	0.697528183460236	0.952445685863495	0.498706638813019	76.6115112304688	10649
True	False	False	False	False	-2898.91284179688	1087.64721679688	161.934722900391	0.73265552520752	0.922520458698273	0.588384509086609	91.2397232055664	13321
True	False	False	False	False	-2897.888671875	155.224090576172	178.571853637695	0.800150036811829	0.949706077575684	1	75.6770172119141	12184
True	False	False	False	False	-2896.81323242188	253.627059936523	154.17073059082	0.731373071670532	0.958886682987213	0.584443867206573	72.6978454589844	10105
True	False	False	False	False	-2896.74926757813	861.537353515625	164.153015136719	0.767906427383423	0.952455639839172	0.740287721157074	80.7905426025391	11957
True	False	False	False	False	-2894.76440429688	354.776550292969	117.569046020508	0.784229159355164	0.95800256729126	0.925705969333649	71.6226425170898	7592
True	False	False	False	False	-2894.51831054688	1325.56176757813	74.3125076293945	0.698115170001984	0.957111597061157	0.499964475631714	107.253730773926	7186
True	False	False	False	False	-2894.31176757813	800.694396972656	200.754699707031	0.492745846509933	0.88587886095047	0.241909563541412	74.4530410766602	13476
True	False	False	False	False	-2892.98803710938	214.024368286133	198.536407470703	0.689600467681885	0.956366062164307	0.482308328151703	73.3631286621094	13132
True	False	False	False	False	-2893.69873046875	407.5908203125	235.138092041016	0.800233840942383	0.958807408809662	1	78.4433975219727	16630
True	False	False	False	False	-2890.16064453125	615.545166015625	166.371292114258	0.582819104194641	0.923091173171997	0.326374530792236	75.553337097168	11333
True	False	False	False	False	-2888.72265625	991.758483886719	17.7462711334229	0.689935445785522	0.939505636692047	0.482980132102966	65.9375	1055
True	False	False	False	False	-2888.19897460938	1056.08093261719	298.359191894531	0.564912974834442	0.902888417243958	0.307326227426529	102.724906921387	27633
True	False	False	False	False	-2887.52734375	508.131927490234	239.574661254883	0.503049731254578	0.929963171482086	0.250327527523041	82.7083358764648	17865
True	False	False	False	False	-2886.69384765625	323.466491699219	110.914192199707	0.803114473819733	0.952394783496857	1	76.1999969482422	7620
True	False	False	False	False	-2886.90698242188	892.241577148438	130.878753662109	0.706935942173004	0.951428830623627	0.519674301147461	73.0254211425781	8617
True	False	False	False	False	-2884.57250976563	119.224189758301	94.2770690917969	0.757289707660675	0.950555145740509	0.681832194328308	81.9882354736328	6969
True	False	False	False	False	-2884.75830078125	452.108276367188	255.102645874023	0.615482032299042	0.915579438209534	0.365068554878235	83.4826049804688	19201
True	False	False	False	False	-2886.35766601563	777.784118652344	115.350761413574	0.639311671257019	0.948827087879181	0.397349894046783	65.1346130371094	6774
True	False	False	False	False	-2886.43432617188	1376.77746582031	118.678184509277	0.682536005973816	0.946451187133789	0.468541741371155	136.925231933594	14651
True	False	False	False	False	-2885.08666992188	570.246459960938	143.079315185547	0.845028579235077	0.963957905769348	1	72.4108505249023	9341
True	False	False	False	False	-2883.60009765625	292.221313476563	126.442184448242	0.73520427942276	0.95793205499649	0.596421539783478	64.4298248291016	7345
True	False	False	False	False	-2883.5205078125	947.559143066406	247.338653564453	0.649238109588623	0.929170548915863	0.412059992551804	96.8251113891602	21592
True	False	False	False	False	-2883.47998046875	1337.49792480469	102.041061401367	0.830349385738373	0.961773693561554	1	124.67391204834	11470
True	False	False	False	False	-2883.14013671875	1403.14526367188	17.7462711334229	0.428685814142227	0.911207258701324	0.194793805480003	113.625	1818
True	False	False	False	False	-2881.94018554688	677.722045898438	131.987884521484	0.80079972743988	0.954109191894531	1	97.2689056396484	11575
True	False	False	False	False	-2879.76953125	381.104156494141	120.896469116211	0.650160431861877	0.970867097377777	0.413469672203064	74.3853225708008	8108
True	False	False	False	False	-2878.78540039063	1123.90881347656	134.206176757813	0.751862764358521	0.947148740291595	0.657500267028809	89.6694183349609	10850
True	False	False	False	False	-2876.28637695313	104.492607116699	122.005615234375	0.748618364334106	0.956785082817078	0.64419424533844	73.1727294921875	8049
True	False	False	False	False	-2875.76123046875	1266.74694824219	136.424453735352	0.550865769386292	0.956735730171204	0.293278276920319	62.3252029418945	7666
True	False	False	False	False	-2874.8466796875	1075.44775390625	92.0587844848633	0.824999392032623	0.97701108455658	1	82.5783157348633	6854
True	False	False	False	False	-2873.55883789063	1166.90563964844	114.241622924805	0.771086752414703	0.959930598735809	0.762132465839386	85.5922317504883	8816
True	False	False	False	False	-2873.29321289063	1328.68115234375	73.203369140625	0.614838540554047	0.940143883228302	0.364249229431152	83.9242401123047	5539
True	False	False	False	False	-2871.86352539063	522.925842285156	237.356369018555	0.433417946100235	0.83481776714325	0.198003709316254	89.266357421875	19103
True	False	False	False	False	-2870.71557617188	549.986999511719	253.993499755859	0.666706442832947	0.951629936695099	0.440148741006851	84.2445449829102	19292
True	False	False	False	False	-2870.5888671875	276.581298828125	125.333038330078	0.728755116462708	0.966258406639099	0.576600790023804	65.5398254394531	7406
True	False	False	False	False	-2870.34814453125	360.288146972656	117.569046020508	0.826636910438538	0.961325287818909	1	67.801887512207	7187
True	False	False	False	False	-2869.05859375	819.739379882813	175.244430541992	0.507847130298615	0.91254073381424	0.254339009523392	74.8164520263672	11821
True	False	False	False	False	-2867.9443359375	138.512252807617	127.551322937012	0.632514178752899	0.947029531002045	0.387731909751892	73.4000015258789	8441
True	False	False	False	False	-2867.72436523438	886.063354492188	118.678184509277	0.859332501888275	0.975487053394318	1	74.3831787109375	7959
True	False	False	False	False	-2866.60375976563	910.391418457031	148.625015258789	0.564278304576874	0.942251324653625	0.306675344705582	71.6716384887695	9604
True	False	False	False	False	-2866.005859375	743.922729492188	134.206176757813	0.801479279994965	0.952355682849884	1	102.504135131836	12403
True	False	False	False	False	-2863.9384765625	641.428344726563	138.64274597168	0.65770959854126	0.931299030780792	0.425303608179092	91.3199996948242	11415
True	False	False	False	False	-2865.91650390625	1032.57922363281	209.627822875977	0.772283971309662	0.957088470458984	0.771135985851288	87.6243362426758	16561
True	False	False	False	False	-2864.70922851563	1110.59533691406	139.751892089844	0.703073918819427	0.962198376655579	0.510851562023163	81.1507949829102	10225
True	False	False	False	False	-2864.20825195313	1409.95593261719	138.64274597168	0.748872816562653	0.94535094499588	0.645208597183228	137.223999023438	17153
True	False	False	False	False	-2864.12646484375	838.775817871094	150.843307495117	0.786078751087189	0.954996645450592	1	89.4485321044922	12165
True	False	False	False	False	-2863.94409179688	1183.74890136719	156.389007568359	0.82352739572525	0.972531378269196	1	87.2695007324219	12305
True	False	False	False	False	-2862.70751953125	414.878540039063	201.863830566406	0.622218787670135	0.934273719787598	0.373801827430725	78.9340667724609	14366
True	False	False	False	False	-2857.31762695313	583.201477050781	144.188446044922	0.631289780139923	0.954004168510437	0.386036187410355	69.2538452148438	9003
True	False	False	False	False	-2857.86499023438	774.586791992188	176.353576660156	0.730911612510681	0.951130390167236	0.583042144775391	79.4339599609375	12630
True	False	False	False	False	-2861.91333007813	1232.3115234375	277.285491943359	0.403991848230362	0.881355881690979	0.178643748164177	83.431999206543	20858
True	False	False	False	False	-2860.61865234375	1155.4912109375	114.241622924805	0.700978994369507	0.944591999053955	0.506193876266479	75.8640747070313	7814
True	False	False	False	False	-2857.32104492188	725.406372070313	149.734161376953	0.78029876947403	0.947674334049225	0.850861847400665	86.7037048339844	11705
True	False	False	False	False	-2851.72998046875	307.985900878906	134.206176757813	0.689197540283203	0.960465252399445	0.481502711772919	67.5619812011719	8175
True	False	False	False	False	-2849.2548828125	695.261108398438	149.734161376953	0.618206322193146	0.948760390281677	0.368565618991852	76.1777801513672	10284
True	False	False	False	False	-2848.22094726563	1274.36938476563	124.223899841309	0.706682562828064	0.92326146364212	0.519085705280304	70.9553604125977	7947
True	False	False	False	False	-2847.82275390625	905.616149902344	126.442184448242	0.583332419395447	0.956911087036133	0.326941102743149	70.3859634399414	8024
True	False	False	False	False	-2847.66796875	623.697875976563	150.843307495117	0.598078787326813	0.927870392799377	0.343754470348358	73.2867660522461	9967
True	False	False	False	False	-2846.02490234375	1077.01599121094	115.350761413574	0.820934295654297	0.960435390472412	1	85.75	8918
True	False	False	False	False	-2843.02392578125	868.392272949219	212.955261230469	0.617130696773529	0.916354715824127	0.367179334163666	97.0625	18636
True	False	False	False	False	-2843.99951171875	1305.28479003906	231.810668945313	0.773131549358368	0.950303316116333	0.7778200507164	94.9330139160156	19841
True	False	False	False	False	-2841.15112304688	474.588989257813	150.843307495117	0.673209309577942	0.949014842510223	0.451435506343842	62.2279396057129	8463
True	False	False	False	False	-2842.041015625	984.247009277344	169.698715209961	0.733056426048279	0.950618326663971	0.589630365371704	88.3856201171875	13523
True	False	False	False	False	-2842.96142578125	1185.07336425781	113.132476806641	0.785913348197937	0.954664885997772	1	73.6960754394531	7517
True	False	False	False	False	-2841.74926757813	820.078491210938	97.6044921875	0.750541150569916	0.957911789417267	0.651979506015778	64.9431838989258	5715
True	False	False	False	False	-2841.4677734375	1428.02453613281	255.102645874023	0.549464106559753	0.946598589420319	0.291916131973267	124.026084899902	28526
True	False	False	False	False	-2838.05834960938	1052.0380859375	204.082122802734	0.636238098144531	0.92851322889328	0.392957359552383	98.5271759033203	18129
True	False	False	False	False	-2837.6708984375	1128.98559570313	157.498153686523	0.630172431468964	0.951211094856262	0.384498208761215	72.5845108032227	10307
True	False	False	False	False	-2834.9580078125	333.635986328125	153.061584472656	0.835585951805115	0.9578537940979	1	82.4855041503906	11383
True	False	False	False	False	-2835.77905273438	786.788208007813	192.990692138672	0.732719540596008	0.948609054088593	0.588583052158356	78.1091918945313	13591
True	False	False	False	False	-2835.24462890625	1013.82861328125	181.899276733398	0.582994699478149	0.931088864803314	0.326568216085434	84.2621917724609	13819
True	False	False	False	False	-2833.75219726563	543.771301269531	110.914192199707	0.672940909862518	0.932874739170074	0.450959801673889	65.4599990844727	6546
True	False	False	False	False	-2832.82055664063	662.276611328125	137.533599853516	0.658975303173065	0.936705708503723	0.427341461181641	76.7096786499023	9512
True	False	False	False	False	-2831.2890625	835.873046875	93.1679229736328	0.674616158008575	0.962346732616425	0.453943878412247	62.9642868041992	5289
True	False	False	False	False	-2832.5712890625	1353.80920410156	136.424453735352	0.725971519947052	0.959755480289459	0.568539500236511	109.365852355957	13452
True	False	False	False	False	-2829.85864257813	510.003692626953	180.790130615234	0.552828013896942	0.895239949226379	0.295196861028671	74.8159484863281	12195
True	False	False	False	False	-2830.55419921875	920.853393554688	185.226699829102	0.610555052757263	0.936392843723297	0.358858793973923	76.2874221801758	12740
True	False	False	False	False	-2828.9716796875	1457.2646484375	228.483245849609	0.621720671653748	0.908449292182922	0.373146176338196	138.849517822266	28603
True	False	False	False	False	-2828.23046875	1253.68139648438	120.896469116211	0.608214735984802	0.930518507957458	0.355959385633469	65.2018356323242	7107
True	False	False	False	False	-2827.71313476563	1398.17346191406	146.40673828125	0.632440865039825	0.943384170532227	0.387630045413971	74.5454559326172	9840
True	False	False	False	False	-2825.34594726563	600.217834472656	153.061584472656	0.699274837970734	0.93742847442627	0.502468228340149	72.4855041503906	10003
True	False	False	False	False	-2824.63671875	1223.64660644531	165.262145996094	0.63540130853653	0.936989486217499	0.391774117946625	72.7785263061523	10844
True	False	False	False	False	-2822.7890625	1477.68920898438	93.1679229736328	0.846452295780182	0.963919818401337	1	145.142852783203	12192
True	False	False	False	False	-2822.29370117188	1289.49230957031	115.350761413574	0.825085759162903	0.962576270103455	1	68.0769195556641	7080
True	False	False	False	False	-2819.87915039063	626.435302734375	112.023338317871	0.679670333862305	0.950586199760437	0.463163018226624	76.8712844848633	7764
True	False	False	False	False	-2819.2724609375	1168.04345703125	109.805053710938	0.74999874830246	0.943089306354523	0.649754703044891	88.7373733520508	8785
True	False	False	False	False	-2816.14111328125	712.377563476563	169.698715209961	0.612180888652802	0.924670875072479	0.360891938209534	72.3398666381836	11068
True	False	False	False	False	-2812.4375	973.840087890625	67.6576614379883	0.781755030155182	0.95444917678833	0.872471511363983	66.836067199707	4077
True	False	False	False	False	-2815.80395507813	1054.15393066406	190.772415161133	0.72429746389389	0.945768296718597	0.563820719718933	92.7267456054688	15949
True	False	False	False	False	-2812.81713867188	1129.66296386719	134.206176757813	0.689197540283203	0.952640354633331	0.481502711772919	73.4545440673828	8888
True	False	False	False	False	-2811.61865234375	755.322814941406	153.061584472656	0.7622190117836	0.957876861095428	0.706787109375	76.340576171875	10535
True	False	False	False	False	-2808.94897460938	1498.30578613281	178.571853637695	0.552253782749176	0.944501638412476	0.294633984565735	137.77018737793	22181
True	False	False	False	False	-2808.81884765625	633.703369140625	119.787330627441	0.785884737968445	0.951650977134705	1	75.1944427490234	8121
True	False	False	False	False	-2807.49975585938	849.565612792969	197.427261352539	0.82590115070343	0.964317619800568	1	83.7134857177734	14901
True	False	False	False	False	-2807.72900390625	1186.43444824219	167.480438232422	0.685113787651062	0.939593136310577	0.473479032516479	112.549667358398	16995
True	False	False	False	False	-2807.30053710938	1244.94421386719	192.990692138672	0.779273569583893	0.953940212726593	0.837717056274414	76.5114974975586	13313
True	False	False	False	False	-2806.36865234375	949.518981933594	159.716445922852	0.772956192493439	0.966070592403412	0.776414334774017	77.1875	11115
True	False	False	False	False	-2806.74926757813	999.166198730469	104.259346008301	0.657533586025238	0.935869097709656	0.425021469593048	69.7127685546875	6553
True	False	False	False	False	-2805.95971679688	1086.55310058594	202.97297668457	0.663547515869141	0.925076544284821	0.43483904004097	98.7103805541992	18064
True	False	False	False	False	-2804.138671875	821.858337402344	186.335845947266	0.497952312231064	0.803369641304016	0.246130034327507	68.851188659668	11567
True	False	False	False	False	-2802.89282226563	663.799865722656	154.17073059082	0.811846137046814	0.962684988975525	1	73.10791015625	10162
True	False	False	False	False	-2798.1328125	1401.45727539063	148.625015258789	0.516237199306488	0.839471101760864	0.261502325534821	69.776123046875	9350
True	False	False	False	False	-2801.66381835938	1473.52294921875	105.36848449707	0.795948684215546	0.963844060897827	1	80.7894744873047	7675
True	False	False	False	False	-2795.10180664063	976.65478515625	98.7136306762695	0.8182532787323	0.953889608383179	1	80.5955047607422	7173
True	False	False	False	False	-2792.82080078125	1292.0859375	174.135284423828	0.684203743934631	0.955252528190613	0.471725076436996	70.8089141845703	11117
True	False	False	False	False	-2789.61669921875	586.333618164063	134.206176757813	0.771839797496796	0.958750545978546	0.76773864030838	81.2809906005859	9835
True	False	False	False	False	-2790.53344726563	792.837890625	180.790130615234	0.597979426383972	0.96782523393631	0.343637585639954	66.6871185302734	10870
True	False	False	False	False	-2789.48852539063	1006.65161132813	117.569046020508	0.59757000207901	0.927464306354523	0.343156367540359	67.4905624389648	7154
True	False	False	False	False	-2791.08520507813	1372.30114746094	151.952453613281	0.687491834163666	0.950639188289642	0.478120416402817	72.6496353149414	9953
True	False	False	False	False	-2789.00390625	866.346252441406	79.8582229614258	0.431350767612457	0.893592476844788	0.196596741676331	58.1805572509766	4189
True	False	False	False	False	-2788.6962890625	1130.4443359375	209.627822875977	0.579091131687164	0.912936866283417	0.322295248508453	101.058204650879	19100
True	False	False	False	False	-2788.3505859375	732.097351074219	12.2005615234375	0.768196105957031	0.939064502716064	0.742168962955475	55.3636360168457	609
True	False	False	False	False	-2788.15991210938	1524.37609863281	83.1856460571289	0.639665722846985	0.91081303358078	0.397860646247864	136.160003662109	10212
True	False	False	False	False	-2784.94482421875	676.123352050781	126.442184448242	0.806643486022949	0.966773271560669	1	72.7456130981445	8293
True	False	False	False	False	-2785.72216796875	711.4111328125	237.356369018555	0.623035669326782	0.950651526451111	0.374880701303482	79.5280380249023	17019
True	False	False	False	False	-2782.35302734375	765.778076171875	136.424453735352	0.563254654407501	0.949315190315247	0.305628895759583	67.3983764648438	8290
True	False	False	False	False	-2780.16821289063	1043.9482421875	217.391815185547	0.768090546131134	0.951485753059387	0.741481125354767	99.3061218261719	19464
True	False	False	False	False	-2778.44750976563	1193.85070800781	201.863830566406	0.83343368768692	0.969865143299103	1	83.3241729736328	15165
True	False	False	False	False	-2777.87084960938	1420.49926757813	185.226699829102	0.643370270729065	0.91643100976944	0.403264909982681	80.8083801269531	13495
True	False	False	False	False	-2777.41723632813	1271.345703125	125.333038330078	0.669864416122437	0.941701114177704	0.445568263530731	73.1327438354492	8264
True	False	False	False	False	-2775.4345703125	818.619567871094	126.442184448242	0.755112707614899	0.945432722568512	0.671725511550903	70.4736862182617	8034
True	False	False	False	False	-2773.79150390625	912.533752441406	272.848907470703	0.64718621969223	0.934013664722443	0.40895077586174	113.40650177002	27898
True	False	False	False	False	-2775.28759765625	1367.10668945313	157.498153686523	0.556473791599274	0.926007449626923	0.298798471689224	75.021125793457	10653
True	False	False	False	False	-2774.07568359375	1489.44262695313	185.226699829102	0.549494802951813	0.889001488685608	0.29194587469101	94.8263473510742	15836
True	False	False	False	False	-2772.7060546875	1539.58715820313	247.338653564453	0.572861313819885	0.930406153202057	0.315614461898804	130.089691162109	29010
True	False	False	False	False	-2772.2392578125	1513.43273925781	105.36848449707	0.753684103488922	0.956510245800018	0.665352880954742	90.7894744873047	8625
True	False	False	False	False	-2769.91455078125	1336.7939453125	133.097030639648	0.676494359970093	0.949659168720245	0.45733118057251	79.375	9525
True	False	False	False	False	-2768.47314453125	753.481628417969	128.660461425781	0.798443734645844	0.961578607559204	1	81.1120681762695	9409
True	False	False	False	False	-2767.2421875	848.748779296875	145.297592163086	0.546777129173279	0.938357651233673	0.289324164390564	74.1068725585938	9708
True	False	False	False	False	-2765.6376953125	868.901123046875	143.079315185547	0.727231442928314	0.952883720397949	0.572153985500336	75.93798828125	9796
True	False	False	False	False	-2766.63110351563	988.663024902344	133.097030639648	0.745649039745331	0.959287881851196	0.63269704580307	95.6833343505859	11482
True	False	False	False	False	-2764.72387695313	790.268249511719	149.734161376953	0.800280511379242	0.95442408323288	1	66.7703704833984	9014
True	False	False	False	False	-2762.73828125	937.067810058594	181.899276733398	0.705662131309509	0.93904036283493	0.516729354858398	82.1829299926758	13478
True	False	False	False	False	-2764.34741210938	1243.35546875	200.754699707031	0.697305500507355	0.964820265769958	0.498231053352356	80.679557800293	14603
True	False	False	False	False	-2763.38598632813	1569.21313476563	122.005615234375	0.668995320796967	0.953836739063263	0.444065421819687	112.181816101074	12340
True	False	False	False	False	-2758.55200195313	1095.88806152344	183.008422851563	0.741778492927551	0.930682063102722	0.61856085062027	102.86060333252	16972
True	False	False	False	False	-2750.2490234375	1216.19299316406	195.208984375	0.757295966148376	0.959320425987244	0.681861996650696	85.5625	15059
True	False	False	False	False	-2749.1708984375	1276.99462890625	221.828384399414	0.408615857362747	0.884627223014832	0.181594252586365	77.6350021362305	15527
True	False	False	False	False	-2749.1669921875	817.806457519531	126.442184448242	0.829544961452484	0.956831932067871	1	69.7894744873047	7956
True	False	False	False	False	-2748.68774414063	989.451599121094	161.934722900391	0.519007503986359	0.915042579174042	0.263910204172134	88.6780853271484	12947
True	False	False	False	False	-2747.36645507813	901.826843261719	131.987884521484	0.739435315132141	0.960109293460846	0.61041921377182	86.5042037963867	10294
True	False	False	False	False	-2746.46142578125	1588.7255859375	97.6044921875	0.678042888641357	0.929735004901886	0.460158079862595	124.556816101074	10961
True	False	False	False	False	-2744.9326171875	1025.01708984375	100.931915283203	0.836640954017639	0.969654679298401	1	72.472526550293	6595
True	False	False	False	False	-2744.60668945313	1187.52429199219	107.586769104004	0.726169049739838	0.936632215976715	0.56910252571106	110.659790039063	10734
True	False	False	False	False	-2738.50610351563	968.464233398438	175.244430541992	0.624515533447266	0.941963016986847	0.376846343278885	77.6835479736328	12274
True	False	False	False	False	-2734.70703125	1011.71734619141	56.5662384033203	0.758329689502716	0.961408913135529	0.686843395233154	70.6078414916992	3601
True	False	False	False	False	-2738.43334960938	1166.21081542969	200.754699707031	0.656295657157898	0.954898774623871	0.423045814037323	85.29833984375	15439
True	False	False	False	False	-2741.55639648438	1359.82873535156	96.4953460693359	0.670337855815887	0.95934933423996	0.44639065861702	79.7471237182617	6938
True	False	False	False	False	-2741.6533203125	1456.90844726563	113.132476806641	0.733632326126099	0.933650135993958	0.591431677341461	80.0196075439453	8162
True	False	False	False	False	-2741.46606445313	1413.04040527344	178.571853637695	0.789340138435364	0.956790804862976	1	73.2732925415039	11797
True	False	False	False	False	-2740.29150390625	1316.67919921875	209.627822875977	0.788861632347107	0.958309292793274	1	97.2962951660156	18389
True	False	False	False	False	-2738.32763671875	1044.89831542969	54.3479537963867	0.791067004203796	0.95526784658432	1	61.7551002502441	3026
True	False	False	False	False	-2734.6220703125	990.886596679688	56.5662384033203	0.668162107467651	0.946992635726929	0.442632764577866	73.0980377197266	3728
True	False	False	False	False	-2731.34985351563	1067.73132324219	188.554138183594	0.796189069747925	0.954115867614746	1	76.1117630004883	12939
True	False	False	False	False	-2732.78735351563	1492.24328613281	189.663269042969	0.793421924114227	0.955541551113129	1	82.0350875854492	14028
True	False	False	False	False	-2730.6162109375	1034.35729980469	64.3302307128906	0.84819620847702	0.96172833442688	1	67.068962097168	3890
True	False	False	False	False	-2729.74462890625	1602.46875	125.333038330078	0.541407704353333	0.924211621284485	0.284218549728394	113.920356750488	12873
True	False	False	False	False	-2727.5703125	1259.81872558594	108.695907592773	0.810891211032867	0.967305481433868	1	74.7857131958008	7329
True	False	False	False	False	-2728.0849609375	1368.43627929688	124.223899841309	0.805557072162628	0.968009173870087	1	78.4821395874023	8790
True	False	False	False	False	-2726.69458007813	928.23291015625	247.338653564453	0.320564150810242	0.752210080623627	0.130381181836128	74.0896835327148	16522
True	False	False	False	False	-2725.7333984375	828.259094238281	251.77522277832	0.793936789035797	0.961400628089905	1	73.40087890625	16662
True	False	False	False	False	-2724.552734375	1010.35260009766	52.1296730041504	0.758778512477875	0.957528114318848	0.689045190811157	64.8936157226563	3050
True	False	False	False	False	-2724.3466796875	1348.63500976563	144.188446044922	0.515678644180298	0.917441725730896	0.26101940870285	70.9230804443359	9220
True	False	False	False	False	-2722.181640625	1619.75427246094	86.513069152832	0.812731087207794	0.965879201889038	1	128.153839111328	9996
True	False	False	False	False	-2719.58325195313	1573.84558105469	238.465515136719	0.665871024131775	0.929916560649872	0.43873393535614	94.544189453125	20327
True	False	False	False	False	-2715.18725585938	1193.52404785156	153.061584472656	0.818064510822296	0.957730650901794	1	72.5652160644531	10014
True	False	False	False	False	-2713.72241210938	1110.962890625	204.082122802734	0.495891124010086	0.891354858875275	0.244451224803925	95.4184799194336	17557
True	False	False	False	False	-2712.509765625	1438.55554199219	87.6222152709961	0.811767578125	0.955605924129486	1	87.8480987548828	6940
True	False	False	False	False	-2711.45971679688	1595.47619628906	143.079315185547	0.692439913749695	0.946306705474854	0.488059669733047	80.3023223876953	10359
True	False	False	False	False	-2707.59057617188	1047.982421875	220.719253540039	0.701675534248352	0.956143379211426	0.507732808589935	79.180908203125	15757
True	False	False	False	False	-2705.65478515625	1270.96606445313	153.061584472656	0.75136935710907	0.931365728378296	0.655422210693359	92.2536239624023	12731
True	False	False	False	False	-2706.37768554688	1495.11840820313	260.648345947266	0.741385757923126	0.953106164932251	0.617175400257111	82.7446823120117	19445
True	False	False	False	False	-2706.12915039063	1406.625	180.790130615234	0.817964732646942	0.957328915596008	1	73.9325180053711	12051
True	False	False	False	False	-2705.318359375	1149.85400390625	199.645553588867	0.735508561134338	0.952122032642365	0.597400009632111	82.7444458007813	14894
True	False	False	False	False	-2704.74755859375	1642.59094238281	224.046676635742	0.563575148582458	0.951525449752808	0.305956095457077	137.722778320313	27820
True	False	False	False	False	-2702.39233398438	1002.60552978516	196.318130493164	0.745352625846863	0.951395988464355	0.631581962108612	76.2937850952148	13504
True	False	False	False	False	-2701.93774414063	1234.00012207031	195.208984375	0.683841109275818	0.92733633518219	0.471029430627823	87.8125	15455
True	False	False	False	False	-2700.17553710938	914.537414550781	180.790130615234	0.780968606472015	0.96076774597168	0.860293686389923	74.165641784668	12089
True	False	False	False	False	-2700.67065429688	966.225952148438	241.792938232422	0.69845324754715	0.952676355838776	0.500691890716553	78.9587173461914	17213
True	False	False	False	False	-2695.95288085938	1295.908203125	9.98227787017822	0.687235474586487	0.9244145154953	0.47761595249176	57	513
True	False	False	False	False	-2697.79248046875	1539.36584472656	178.571853637695	0.815820634365082	0.959129095077515	1	82.2981338500977	13250
True	False	False	False	False	-2693.95068359375	1447.90368652344	188.554138183594	0.592589318752289	0.935424745082855	0.337371021509171	75.8705902099609	12898
True	False	False	False	False	-2692.09423828125	1200.4951171875	136.424453735352	0.827717363834381	0.956423282623291	1	82.4227676391602	10138
True	False	False	False	False	-2685.02465820313	1665.81433105469	163.043869018555	0.730571746826172	0.961297035217285	0.582015097141266	135.244903564453	19881
True	False	False	False	False	-2682.60498046875	930.527160644531	119.787330627441	0.785884737968445	0.958977937698364	1	65.6759262084961	7093
True	False	False	False	False	-2682.8369140625	1365.54553222656	190.772415161133	0.634072721004486	0.924588680267334	0.389906287193298	69.8081359863281	12007
True	False	False	False	False	-2679.38720703125	1211.53979492188	109.805053710938	0.695804715156555	0.964775860309601	0.495049506425858	79.1515121459961	7836
True	False	False	False	False	-2678.56494140625	1307.52099609375	232.919815063477	0.662514925003052	0.939914107322693	0.433126717805862	93.0809555053711	19547
True	False	False	False	False	-2677.673828125	1033.92529296875	200.754699707031	0.75547069311142	0.944436430931091	0.673353552818298	87.7348098754883	15880
True	False	False	False	False	-2675.05737304688	1182.33996582031	165.262145996094	0.646915972232819	0.95464950799942	0.408544033765793	68.6241607666016	10225
True	False	False	False	False	-2670.99365234375	1074.60339355469	209.627822875977	0.756223440170288	0.955998182296753	0.676819801330566	83.7407379150391	15827
True	False	False	False	False	-2670.24584960938	1283.51953125	185.226699829102	0.703242301940918	0.944113433361053	0.511229753494263	79.5269470214844	13281
True	False	False	False	False	-2673.9287109375	1395.36218261719	183.008422851563	0.570539593696594	0.922306895256042	0.31316676735878	70.6484832763672	11657
True	False	False	False	False	-2672.91845703125	1337.58288574219	225.155807495117	0.701936602592468	0.940735459327698	0.508312046527863	90.4433517456055	18360
True	False	False	False	False	-2670.03955078125	1468.03186035156	157.498153686523	0.551735401153564	0.929523706436157	0.294126868247986	78.8521118164063	11197
True	False	False	False	False	-2671.76342773438	1633.01831054688	155.279876708984	0.63520485162735	0.948350608348846	0.391497045755386	73.5	10290
True	False	False	False	False	-2669.44482421875	1126.03698730469	149.734161376953	0.646814525127411	0.951849699020386	0.408391445875168	74.3777770996094	10041
True	False	False	False	False	-2668.2470703125	1594.23034667969	151.952453613281	0.745924651622772	0.953152477741241	0.633738994598389	92.0291976928711	12608
True	False	False	False	False	-2667.43286132813	947.234313964844	130.878753662109	0.744540572166443	0.930177509784698	0.628555476665497	69.3728790283203	8186
True	False	False	False	False	-2664.50122070313	1694.83325195313	63.2210922241211	0.801229655742645	0.955277323722839	1	108.105262756348	6162
True	False	False	False	False	-2659.38208007813	1163.32763671875	150.843307495117	0.660426199436188	0.93276047706604	0.429697334766388	103.125	14025
True	False	False	False	False	-2658.21240234375	1412.72399902344	173.026138305664	0.764826476573944	0.954217433929443	0.721405208110809	90.1730804443359	14067
True	False	False	False	False	-2659.32788085938	1675.08764648438	150.843307495117	0.748016774654388	0.965654790401459	0.64181524515152	94.3014678955078	12825
True	False	False	False	False	-2656.60302734375	1210.908203125	127.551322937012	0.725611567497253	0.950981438159943	0.5675168633461	78.3826065063477	9014
True	False	False	False	False	-2653.12158203125	1001.87042236328	153.061584472656	0.699274837970734	0.942359983921051	0.502468228340149	81.4637680053711	11242
True	False	False	False	False	-2652.89135742188	1572.18469238281	130.878753662109	0.85865181684494	0.967822372913361	1	72.6101684570313	8568
True	False	False	False	False	-2652.21508789063	1449.61511230469	168.589569091797	0.540336549282074	0.920175790786743	0.283211588859558	78.8289489746094	11982
True	False	False	False	False	-2651.70263671875	1515.80187988281	210.736968994141	0.610702216625214	0.929013073444366	0.359042227268219	108.915786743164	20694
True	False	False	False	False	-2649.6201171875	447.080627441406	234.028945922852	0.803200364112854	0.953334033489227	1	70.052131652832	14781
True	False	False	False	False	-2649.59423828125	1089.27429199219	230.701522827148	0.81511652469635	0.964057505130768	1	79.4086532592773	16517
True	False	False	False	False	-2649.78686523438	1395.55102539063	117.569046020508	0.641826868057251	0.953701078891754	0.400999844074249	74.0849075317383	7853
True	False	False	False	False	-2650.427734375	1489.68725585938	115.350761413574	0.801323413848877	0.960910856723785	1	70.8173065185547	7365
True	False	False	False	False	-2648.0615234375	1709.83508300781	265.084930419922	0.399834007024765	0.764705300331116	0.1760184019804	131.518829345703	31433
True	False	False	False	False	-2645.58666992188	1241.69750976563	122.005615234375	0.720566987991333	0.952619612216949	0.553630292415619	96.3090896606445	10594
True	False	False	False	False	-2644.92016601563	1039.24731445313	201.863830566406	0.766407787799835	0.949285268783569	0.730857133865356	88.7307662963867	16149
True	False	False	False	False	-2644.09692382813	1537.04528808594	143.079315185547	0.647346317768097	0.952445685863495	0.409191995859146	80.8061981201172	10424
True	False	False	False	False	-2640.55126953125	1152.25146484375	18.8554134368896	0.786078751087189	0.950416266918182	1	51.1176452636719	869
True	False	False	False	False	-2637.74487304688	986.345275878906	154.17073059082	0.731373071670532	0.958352208137512	0.584443867206573	79.7841720581055	11090
True	False	False	False	False	-2636.78466796875	1499.73034667969	126.442184448242	0.775840818881989	0.955317556858063	0.801295220851898	73.807014465332	8414
True	False	False	False	False	-2636.56274414063	1361.16223144531	141.970169067383	0.786845147609711	0.95416671037674	1	71.3125	9128
True	False	False	False	False	-2635.09375	1733.24560546875	65.4393768310547	0.744540572166443	0.933371484279633	0.628555476665497	120.542373657227	7112
True	False	False	False	False	-2627.87231445313	1167.18957519531	141.970169067383	0.786845147609711	0.958928644657135	1	90.1171875	11535
True	False	False	False	False	-2630.06982421875	1386.46228027344	114.241622924805	0.717084109783173	0.97717696428299	0.544492185115814	68.019416809082	7006
True	False	False	False	False	-2624.44555664063	1434.361328125	135.315322875977	0.697876751422882	0.963071346282959	0.499452769756317	68.4426193237305	8350
True	False	False	False	False	-2626.2841796875	1628.3955078125	149.734161376953	0.808782637119293	0.962207734584808	1	73.6370391845703	9941
True	False	False	False	False	-2621.93676757813	1268.02197265625	250.666076660156	0.641687512397766	0.924976289272308	0.400796234607697	91.8982315063477	20769
True	False	False	False	False	-2623.08227539063	1547.31750488281	154.17073059082	0.775613307952881	0.957661509513855	0.799180150032043	72.0575561523438	10016
True	False	False	False	False	-2622.59155273438	1599.123046875	247.338653564453	0.728028416633606	0.952229559421539	0.574469387531281	77.2825088500977	17234
True	False	False	False	False	-2617.96337890625	587.7841796875	165.262145996094	0.69783627986908	0.957054972648621	0.499366074800491	83.2214736938477	12400
True	False	False	False	False	-2618.62377929688	1143.71740722656	131.987884521484	0.623572051525116	0.948271870613098	0.375591456890106	64.8067245483398	7712
True	False	False	False	False	-2620.00317382813	1320.19323730469	188.554138183594	0.439756333827972	0.82147741317749	0.202364638447762	75.5705871582031	12847
True	False	False	False	False	-2616.7958984375	1341.83666992188	154.17073059082	0.746117413043976	0.946367502212524	0.634470880031586	114.115104675293	15862
True	False	False	False	False	-2616.93579101563	1750.06323242188	265.084930419922	0.517467260360718	0.927413761615753	0.262568801641464	140.581588745117	33599
True	False	False	False	False	-2616.67553710938	1669.41540527344	181.899276733398	0.84259420633316	0.963727056980133	1	66.0182952880859	10827
True	False	False	False	False	-2616.30639648438	1072.0458984375	209.627822875977	0.521954357624054	0.896166980266571	0.266495555639267	69.3333358764648	13104
True	False	False	False	False	-2615.74633789063	1202.56970214844	169.698715209961	0.666771829128265	0.951188266277313	0.44025981426239	73.5163421630859	11248
True	False	False	False	False	-2614.9853515625	1037.40612792969	153.061584472656	0.575994193553925	0.948306620121002	0.318953275680542	63.0724639892578	8704
True	False	False	False	False	-2613.86181640625	1457.79577636719	123.114753723145	0.689725339412689	0.949953258037567	0.482558608055115	68.6306304931641	7618
True	False	False	False	False	-2612.68212890625	1118.48132324219	135.315322875977	0.778218626976013	0.954732000827789	0.825467169284821	68.6885223388672	8380
True	False	False	False	False	-2608.92309570313	1721.23071289063	136.424453735352	0.764290273189545	0.965477705001831	0.718305766582489	74.0487823486328	9108
True	False	False	False	False	-2607.76196289063	1576.04821777344	190.772415161133	0.813156247138977	0.959805727005005	1	73.8197708129883	12697
True	False	False	False	False	-2604.59252929688	1243.37121582031	148.625015258789	0.564278304576874	0.910333335399628	0.306675344705582	86.5074615478516	11592
True	False	False	False	False	-2607.44116210938	1393.41235351563	119.787330627441	0.79902595281601	0.972778558731079	1	70.6388854980469	7629
True	False	False	False	False	-2606.1171875	1288.34020996094	156.389007568359	0.775517404079437	0.959284722805023	0.798297166824341	75.9290771484375	10706
True	False	False	False	False	-2602.70336914063	1436.31018066406	115.350761413574	0.756777882575989	0.952279508113861	0.679410755634308	73.5576934814453	7650
True	False	False	False	False	-2600.83032226563	1510.2431640625	230.701522827148	0.673777401447296	0.944089889526367	0.452445417642593	83.3125	17329
True	False	False	False	False	-2595.11254882813	1174.77856445313	159.716445922852	0.606388568878174	0.950187742710114	0.353718668222427	68.2569427490234	9829
True	False	False	False	False	-2597.005859375	1411.95581054688	93.1679229736328	0.703786194324493	0.958284735679626	0.51245528459549	71.5595245361328	6011
True	False	False	False	False	-2595.72509765625	1320.65686035156	155.279876708984	0.655685126781464	0.958776593208313	0.422076970338821	80.6071395874023	11285
True	False	False	False	False	-2592.65991210938	1775.29858398438	234.028945922852	0.582710921764374	0.928875625133514	0.326255261898041	117.042655944824	24696
True	False	False	False	False	-2584.54663085938	1365.00378417969	248.447799682617	0.668912529945374	0.942008674144745	0.443922638893127	90.4464263916016	20260
True	False	False	False	False	-2589.12109375	1649.87927246094	226.264953613281	0.536691009998322	0.911768972873688	0.279812544584274	78.7745132446289	16070
True	False	False	False	False	-2585.60620117188	1459.36010742188	124.223899841309	0.783444225788116	0.940234303474426	0.904983460903168	77.9553604125977	8731
True	False	False	False	False	-2581.8359375	1147.38903808594	122.005615234375	0.62654322385788	0.946069300174713	0.379563689231873	66.3181838989258	7295
True	False	False	False	False	-2582.2734375	1678.61767578125	160.825576782227	0.72763729095459	0.945076644420624	0.573330342769623	65.820686340332	9544
True	False	False	False	False	-2580.93212890625	1724.72973632813	155.279876708984	0.72639799118042	0.950339078903198	0.569756746292114	72.0285720825195	10084
True	False	False	False	False	-2576.46899414063	1200.37133789063	200.754699707031	0.552125811576843	0.908412635326385	0.294508695602417	71.8895034790039	13012
True	False	False	False	False	-2579.56127929688	1405.36157226563	123.114753723145	0.658008396625519	0.95442408323288	0.425783306360245	73.6306304931641	8173
True	False	False	False	False	-2576.33984375	1443.94128417969	105.36848449707	0.820584774017334	0.96260392665863	1	71.3263168334961	6776
True	False	False	False	False	-2577.95361328125	1802.6015625	109.805053710938	0.744791209697723	0.930467486381531	0.629485189914703	135.717178344727	13436
True	False	False	False	False	-2576.84741210938	1579.03625488281	174.135284423828	0.814603447914124	0.95661062002182	1	76.7388534545898	12048
True	False	False	False	False	-2569.9921875	1178.13916015625	114.241622924805	0.762033998966217	0.946024298667908	0.705790936946869	67.6990280151367	6973
True	False	False	False	False	-2570.99365234375	1389.83215332031	83.1856460571289	0.770665466785431	0.946899116039276	0.759075462818146	69.0266647338867	5177
True	False	False	False	False	-2570.13647460938	1539.447265625	195.208984375	0.706740736961365	0.964030921459198	0.51922070980072	70.2727279663086	12368
True	False	False	False	False	-2568.88671875	1244.83447265625	183.008422851563	0.646606862545013	0.936468541622162	0.408079504966736	88.9272689819336	14673
True	False	False	False	False	-2563.65283203125	1272.50695800781	194.099838256836	0.671823799610138	0.930484533309937	0.448988974094391	95.2457122802734	16668
True	False	False	False	False	-2564.94848632813	1511.87084960938	158.607299804688	0.685144245624542	0.940306425094604	0.47353795170784	72.9720306396484	10435
True	False	False	False	False	-2567.90380859375	1616.61267089844	173.026138305664	0.790484547615051	0.958387315273285	1	76.8974380493164	11996
True	False	False	False	False	-2563.59887695313	1338.01965332031	176.353576660156	0.576524913311005	0.927218914031982	0.319523006677628	67.0503158569336	10661
True	False	False	False	False	-2563.49145507813	760.604431152344	278.394622802734	0.573146760463715	0.946443259716034	0.315916925668716	135.398406982422	33985
True	False	False	False	False	-2561.92602539063	1816.75646972656	106.477630615234	0.770989894866943	0.951460897922516	0.761425018310547	137.4375	13194
True	False	False	False	False	-2559.85205078125	1405.73486328125	134.206176757813	0.649497926235199	0.951357126235962	0.412456274032593	78.7933883666992	9534
True	False	False	False	False	-2561.375	1484.79748535156	170.807861328125	0.581301927566528	0.910879492759705	0.324706852436066	66.6818161010742	10269
True	False	False	False	False	-2561.11108398438	1744.98754882813	239.574661254883	0.713041186332703	0.951560258865356	0.534300565719604	92.7870407104492	20042
True	False	False	False	False	-2560.06030273438	1772.08337402344	54.3479537963867	0.68877637386322	0.950185596942902	0.480663388967514	54.9183654785156	2691
True	False	False	False	False	-2549.43896484375	1650.75622558594	217.391815185547	0.677731871604919	0.938112437725067	0.459587782621384	72.9489822387695	14298
True	False	False	False	False	-2548.51416015625	1832.60705566406	108.695907592773	0.83147007226944	0.967571914196014	1	120.76530456543	11835
True	False	False	False	False	-2546.7998046875	1352.73718261719	134.206176757813	0.801479279994965	0.958814084529877	1	80.611572265625	9754
True	False	False	False	False	-2547.80346679688	1687.67858886719	219.610107421875	0.593107283115387	0.952525615692139	0.337966829538345	86.4747467041016	17122
True	False	False	False	False	-2546.384765625	1222.494140625	184.117568969727	0.578646063804626	0.91332745552063	0.321812391281128	76.4096374511719	12684
True	False	False	False	False	-2545.076171875	1380.71496582031	158.607299804688	0.628862261772156	0.940040647983551	0.382706135511398	73.9720306396484	10578
True	False	False	False	False	-2544.68115234375	1182.46716308594	160.825576782227	0.618343532085419	0.944944322109222	0.368743002414703	71.3793106079102	10350
True	False	False	False	False	-2540.55883789063	1738.13415527344	108.695907592773	0.810891211032867	0.959492325782776	1	67.3673477172852	6602
True	False	False	False	False	-2537.80981445313	1304.78259277344	173.026138305664	0.598882913589478	0.913688778877258	0.344702571630478	73.4423065185547	11457
True	False	False	False	False	-2540.30590820313	1440.26318359375	97.6044921875	0.527206480503082	0.923277318477631	0.271166175603867	57.9318199157715	5098
True	False	False	False	False	-2538.95922851563	1409.11413574219	128.660461425781	0.789452075958252	0.944688856601715	1	77.8103485107422	9026
True	False	False	False	False	-2534.52221679688	1523.85400390625	176.353576660156	0.581306874752045	0.945846199989319	0.32471227645874	67.6540908813477	10757
True	False	False	False	False	-2532.01782226563	1802.27087402344	216.282684326172	0.789873778820038	0.952993810176849	1	90.5025634765625	17648
True	False	False	False	False	-2529.32836914063	1484.74487304688	97.6044921875	0.640350520610809	0.954685926437378	0.398851245641708	61.5227279663086	5414
True	False	False	False	False	-2528.28662109375	1561.71276855469	288.376892089844	0.688846290111542	0.95473039150238	0.48080250620842	86.3961563110352	22463
True	False	False	False	False	-2527.49853515625	1422.57336425781	89.8404998779297	0.779232859611511	0.95210999250412	0.837222635746002	69.901237487793	5662
True	False	False	False	False	-2527.29077148438	1857.57189941406	103.150199890137	0.769519209861755	0.959492325782776	0.751023590564728	103.860214233398	9659
True	False	False	False	False	-2521.4912109375	1273.85827636719	145.297592163086	0.696175515651703	0.954168379306793	0.495831906795502	66.3053436279297	8686
True	False	False	False	False	-2526.77880859375	1344.25109863281	179.680999755859	0.667788565158844	0.943166553974152	0.441993087530136	70.2037048339844	11373
True	False	False	False	False	-2520.29614257813	1380.42211914063	176.353576660156	0.754636108875275	0.94906085729599	0.669577658176422	77.3207550048828	12294
True	False	False	False	False	-2524.83837890625	1768.34631347656	175.244430541992	0.726314723491669	0.968601107597351	0.569518506526947	94.5696182250977	14942
True	False	False	False	False	-2519.84765625	1236.908203125	176.353576660156	0.657814800739288	0.95363837480545	0.425472408533096	63.9119491577148	10162
True	False	False	False	False	-2517.5546875	1611.47241210938	185.226699829102	0.676456034183502	0.959592580795288	0.457261621952057	71.1676635742188	11885
True	False	False	False	False	-2517.13647460938	1830.63500976563	324.978576660156	0.391223400831223	0.838709890842438	0.17066265642643	81.4470977783203	23864
True	False	False	False	False	-2510.76611328125	1295.9482421875	122.005615234375	0.6835116147995	0.947970151901245	0.470399111509323	64.1999969482422	7062
True	False	False	False	False	-2513.2724609375	1698.07409667969	139.751892089844	0.590116620063782	0.949879050254822	0.334544777870178	80.476188659668	10140
True	False	False	False	False	-2507.78344726563	1436.22607421875	148.625015258789	0.679005980491638	0.942300915718079	0.461932063102722	77.9179077148438	10441
True	False	False	False	False	-2505.32006835938	1473.78491210938	215.173538208008	0.390502095222473	0.855549216270447	0.170218855142593	79.9742279052734	15515
True	False	False	False	False	-2507.6162109375	1653.13305664063	285.049468994141	0.711867094039917	0.94058221578598	0.531419157981873	94.1089477539063	24186
True	False	False	False	False	-2505.61499023438	1876.01159667969	188.554138183594	0.747598469257355	0.969289302825928	0.640176296234131	125.099998474121	21267
True	False	False	False	False	-2504.89599609375	1565.59631347656	188.554138183594	0.754431784152985	0.946674227714539	0.668663680553436	76.4294128417969	12993
True	False	False	False	False	-2499.43383789063	1413.74291992188	225.155807495117	0.750936388969421	0.937171697616577	0.653615593910217	72.9113311767578	14801
True	False	False	False	False	-2495.478515625	1605.05895996094	184.117568969727	0.658481895923615	0.939228475093842	0.426545202732086	85.5662612915039	14204
True	False	False	False	False	-2495.357421875	1342.03125	216.282684326172	0.60392951965332	0.942941129207611	0.350730955600739	73.6358947753906	14359
True	False	False	False	False	-2492.22290039063	1275.51721191406	120.896469116211	0.741812705993652	0.959720134735107	0.618682026863098	64.1834869384766	6996
True	False	False	False	False	-2493.96923828125	1385.14562988281	176.353576660156	0.728109657764435	0.947533309459686	0.574706792831421	70.2138366699219	11164
True	False	False	False	False	-2493.875	1889.392578125	26.6194076538086	0.780536234378815	0.942926585674286	0.854119598865509	91.375	2193
True	False	False	False	False	-2490.03662109375	1529.38464355469	290.595184326172	0.802761256694794	0.965264618396759	1	95.2366409301758	24952
True	False	False	False	False	-2488.60302734375	1660.365234375	98.7136306762695	0.768758356571198	0.957644045352936	0.745877683162689	71.0786514282227	6326
True	False	False	False	False	-2488.2841796875	1737.798828125	179.680999755859	0.642614901065826	0.94690066576004	0.402153879404068	68.2716064453125	11060
True	False	False	False	False	-2487.6865234375	1695.63391113281	214.064392089844	0.42437207698822	0.84744518995285	0.191901028156281	85.4041442871094	16483
True	False	False	False	False	-2485.8662109375	1767.68322753906	178.571853637695	0.669538199901581	0.93770045042038	0.445003151893616	81.3602447509766	13099
True	False	False	False	False	-2480.9873046875	1465.04992675781	185.226699829102	0.712161183357239	0.939312815666199	0.532137751579285	96.3173675537109	16085
True	False	False	False	False	-2478.75317382813	1906.4794921875	85.4039306640625	0.553820490837097	0.938871443271637	0.296172529459	96.3116912841797	7416
True	False	False	False	False	-2477.27563476563	1309.61291503906	181.899276733398	0.78575986623764	0.952359735965729	1	68.9756088256836	11312
True	False	False	False	False	-2478.15942382813	1479.44836425781	28.8376903533936	0.735885262489319	0.946757137775421	0.598617315292358	64.6538467407227	1681
True	False	False	False	False	-2477.13598632813	1333.79284667969	69.8759460449219	0.739117622375488	0.924399197101593	0.609337687492371	88.8253936767578	5596
True	False	False	False	False	-2476.21752929688	1357.00866699219	11.0914192199707	0.763594925403595	0.936281979084015	0.714360892772675	53.2999992370605	533
True	False	False	False	False	-2474.7529296875	1614.50439453125	157.498153686523	0.712582767009735	0.951161205768585	0.533171415328979	71.6760559082031	10178
True	False	False	False	False	-2472.70068359375	1437.77954101563	180.790130615234	0.56362396478653	0.916210114955902	0.306005954742432	80.1042938232422	13057
True	False	False	False	False	-2472.666015625	1643.77038574219	130.878753662109	0.825414478778839	0.961267530918121	1	65.7881393432617	7763
True	False	False	False	False	-2473.63037109375	1787.37231445313	113.132476806641	0.785913348197937	0.963119089603424	1	76.4019622802734	7793
True	False	False	False	False	-2471.96069335938	1837.66723632813	221.828384399414	0.705201506614685	0.939716398715973	0.515673041343689	107.690002441406	21538
True	False	False	False	False	-2464.6982421875	1588.82836914063	167.480438232422	0.783472120761871	0.960454761981964	0.905631244182587	70.6423873901367	10667
True	False	False	False	False	-2462.56787109375	1372.76257324219	171.917007446289	0.625588715076447	0.948483347892761	0.378281056880951	68.0580673217773	10549
True	False	False	False	False	-2460.33862304688	1340.35876464844	163.043869018555	0.675748467445374	0.949924290180206	0.455980658531189	68.972785949707	10139
True	False	False	False	False	-2460.3203125	1496.06701660156	151.952453613281	0.81213653087616	0.943611562252045	1	69.7299270629883	9553
True	False	False	False	False	-2459.00073242188	1744.83325195313	130.878753662109	0.682038903236389	0.947050988674164	0.467600554227829	61.6864395141602	7279
True	False	False	False	False	-2456.61938476563	930.735900878906	163.043869018555	0.789059460163116	0.957171022891998	1	86.176872253418	12668
True	False	False	False	False	-2456.90795898438	1526.84216308594	221.828384399414	0.739838838577271	0.936089754104614	0.6118004322052	79.0299987792969	15806
True	False	False	False	False	-2458.59008789063	1670.21240234375	131.987884521484	0.670856893062592	0.952795565128326	0.447295248508453	68.5462188720703	8157
True	False	False	False	False	-2458.54174804688	1716.08874511719	122.005615234375	0.686577081680298	0.953234076499939	0.47632497549057	64.6545486450195	7112
True	False	False	False	False	-2458.45703125	1923.35363769531	316.10546875	0.480587512254715	0.852934956550598	0.232305407524109	129.589477539063	36933
True	False	False	False	False	-2457.5859375	1803.04614257813	123.114753723145	0.755423963069916	0.958860516548157	0.673140406608582	74.6396408081055	8285
True	False	False	False	False	-2454.59375	1282.89868164063	141.970169067383	0.807637214660645	0.958389520645142	1	63.390625	8114
True	False	False	False	False	-2447.95166015625	1309.82043457031	170.807861328125	0.82663369178772	0.962924122810364	1	67.9610366821289	10466
True	False	False	False	False	-2450.68383789063	1419.72326660156	166.371292114258	0.665675103664398	0.955826163291931	0.438403218984604	75.1800003051758	11277
True	False	False	False	False	-2449.341796875	1557.25695800781	166.371292114258	0.651257693767548	0.932387113571167	0.415156751871109	83.9266662597656	12589
True	False	False	False	False	-2447.76098632813	1635.15649414063	126.442184448242	0.775840818881989	0.96741384267807	0.801295220851898	73.4561386108398	8374
True	False	False	False	False	-2447.703125	1396.38134765625	151.952453613281	0.842170178890228	0.969030141830444	1	79.1532821655273	10844
True	False	False	False	False	-2446.4638671875	1868.89904785156	245.120376586914	0.601639926433563	0.929365694522858	0.347979009151459	78.2895965576172	17302
True	False	False	False	False	-2443.42822265625	1663.80139160156	105.36848449707	0.702846884727478	0.965390563011169	0.510342478752136	73.5684204101563	6989
True	False	False	False	False	-2436.97924804688	1695.10168457031	107.586769104004	0.802616775035858	0.957874178886414	1	83.7113418579102	8120
True	False	False	False	False	-2441.93212890625	1716.76782226563	87.6222152709961	0.785240411758423	0.966674208641052	0.972049474716187	64.1519012451172	5068
True	False	False	False	False	-2436.84985351563	1742.39758300781	102.041061401367	0.761244773864746	0.963398873806	0.701598525047302	62.7391319274902	5772
True	False	False	False	False	-2437.71435546875	1950.89440917969	190.772415161133	0.824089586734772	0.96199905872345	1	156.95930480957	26997
True	False	False	False	False	-2435.54760742188	1823.35119628906	167.480438232422	0.65805584192276	0.94878476858139	0.42585951089859	65.2847671508789	9858
True	False	False	False	False	-2434.08569335938	1271.22351074219	140.861022949219	0.789145231246948	0.960109293460846	1	67.7244110107422	8601
True	False	False	False	False	-2427.92919921875	1331.06396484375	146.40673828125	0.653409004211426	0.958871126174927	0.418496400117874	60.9166679382324	8041
True	False	False	False	False	-2430.2548828125	1457.07897949219	242.902084350586	0.690908432006836	0.931678295135498	0.484941333532333	93.9589004516602	20577
True	False	False	False	False	-2428.62475585938	1577.51208496094	221.828384399414	0.473305583000183	0.854668319225311	0.226714059710503	80.4499969482422	16090
True	False	False	False	False	-2429.9208984375	1793.83154296875	175.244430541992	0.785240411758423	0.95701539516449	0.972049474716187	66.7405090332031	10545
True	False	False	False	False	-2427.71801757813	1372.59375	123.114753723145	0.708051383495331	0.940945625305176	0.522282242774963	63.1441459655762	7009
True	False	False	False	False	-2427.34790039063	1632.82080078125	137.533599853516	0.790976285934448	0.961003601551056	1	77.0403213500977	9553
True	False	False	False	False	-2426.75268554688	1662.85925292969	109.805053710938	0.772047638893127	0.946051418781281	0.769319832324982	100.363639831543	9936
True	False	False	False	False	-2425.94213867188	1880.06262207031	109.805053710938	0.819165587425232	0.959492325782776	1	76.1010131835938	7534
True	False	False	False	False	-2420.36474609375	1416.52575683594	198.536407470703	0.351983547210693	0.821467578411102	0.147539258003235	71.5474853515625	12807
True	False	False	False	False	-2417.72021484375	1717.83618164063	106.477630615234	0.710245251655579	0.95800256729126	0.527493894100189	68.21875	6549
True	False	False	False	False	-2417.11450195313	1541.37963867188	183.008422851563	0.808951079845428	0.958552300930023	1	75.636360168457	12480
True	False	False	False	False	-2414.82421875	1763.03747558594	92.0587844848633	0.739471137523651	0.960341572761536	0.610541462898254	66.9518051147461	5557
True	False	False	False	False	-2413.63525390625	1357.97387695313	102.041061401367	0.729883551597595	0.948859751224518	0.579949259757996	77.7934799194336	7157
True	False	False	False	False	-2413.01318359375	1912.66943359375	96.4953460693359	0.707360982894897	0.960510313510895	0.520664751529694	62.5862083435059	5445
True	False	False	False	False	-2412.95751953125	1315.04235839844	173.026138305664	0.514974176883698	0.91502833366394	0.260411649942398	62.3910255432129	9733
True	False	False	False	False	-2399.80810546875	1363.09948730469	83.1856460571289	0.770665466785431	0.944348931312561	0.759075462818146	69.8933334350586	5242
True	False	False	False	False	-2405.40112304688	1513.30383300781	187.44499206543	0.727176249027252	0.950308740139008	0.571994483470917	83.6153869628906	14131
True	False	False	False	False	-2408.50756835938	1957.26220703125	173.026138305664	0.740397691726685	0.941894292831421	0.613727450370789	97.4743576049805	15206
True	False	False	False	False	-2406.76879882813	1741.01428222656	352.707153320313	0.563871681690216	0.904210209846497	0.30625918507576	100.616355895996	31996
True	False	False	False	False	-2405.2236328125	1434.33386230469	186.335845947266	0.678057432174683	0.961731731891632	0.460184723138809	74.0119018554688	12434
True	False	False	False	False	-2403.1328125	1663.2373046875	178.571853637695	0.572330176830292	0.919215083122253	0.315052539110184	89.2422332763672	14368
True	False	False	False	False	-2405.029296875	1982.75927734375	301.686614990234	0.317603528499603	0.852948009967804	0.128820598125458	120.110290527344	32670
True	False	False	False	False	-2402.70825195313	1809.11865234375	136.424453735352	0.638192534446716	0.936683714389801	0.395741969347	82.284553527832	10121
True	False	False	False	False	-2402.48046875	1864.88562011719	133.097030639648	0.700874388217926	0.953338265419006	0.505963504314423	63.3250007629395	7599
True	False	False	False	False	-2399.35986328125	1915.8544921875	107.586769104004	0.792714774608612	0.958134829998016	1	68.773193359375	6671
True	False	False	False	False	-2396.57690429688	1384.41772460938	183.008422851563	0.598280549049377	0.921511709690094	0.343992054462433	65.9030303955078	10874
True	False	False	False	False	-2397.71313476563	1712.20642089844	87.6222152709961	0.716874003410339	0.949397325515747	0.54395192861557	65.5949401855469	5182
True	False	False	False	False	-2396.927734375	1472.23474121094	131.987884521484	0.759082078933716	0.961592078208923	0.690548181533813	61.5630264282227	7326
True	False	False	False	False	-2394.52880859375	1696.28857421875	102.041061401367	0.794671595096588	0.948976397514343	1	79.239128112793	7290
True	False	False	False	False	-2394.43823242188	1891.57751464844	149.734161376953	0.620585322380066	0.955248296260834	0.371657699346542	69.6962966918945	9409
True	False	False	False	False	-2389.66040039063	1517.5966796875	52.1296730041504	0.687331438064575	0.939694166183472	0.477804660797119	54.957447052002	2583
True	False	False	False	False	-2391.65454101563	1594.26184082031	31.0559749603271	0.711205661296844	0.939881920814514	0.529810667037964	52.6428565979004	1474
True	False	False	False	False	-2383.48828125	1451.13989257813	133.097030639648	0.737667322158813	0.956956207752228	0.604465067386627	61.091667175293	7331
True	False	False	False	False	-2385.6826171875	1798.59338378906	73.203369140625	0.802794396877289	0.955623149871826	1	61.6363639831543	4068
True	False	False	False	False	-2381.43408203125	1642.533203125	158.607299804688	0.584320664405823	0.916035354137421	0.328035354614258	67.4475555419922	9645
True	False	False	False	False	-2380.85034179688	1822.39147949219	155.279876708984	0.610117971897125	0.948353171348572	0.35831493139267	75.1142883300781	10516
True	False	False	False	False	-2380.2783203125	1488.59594726563	140.861022949219	0.546457886695862	0.923446893692017	0.289017885923386	59.6771659851074	7579
True	False	False	False	False	-2373.81469726563	1558.37268066406	225.155807495117	0.645384013652802	0.937668085098267	0.406250029802322	93.1822662353516	18916
True	False	False	False	False	-2372.31176757813	1783.9169921875	80.9673614501953	0.826583564281464	0.961753726005554	1	65.0137023925781	4746
True	False	False	False	False	-2377.00512695313	1862.140625	170.807861328125	0.721253633499146	0.952898442745209	0.555473566055298	82.8441543579102	12758
True	False	False	False	False	-2375.96166992188	2004.822265625	231.810668945313	0.40849170088768	0.849537372589111	0.181514605879784	109.110046386719	22804
True	False	False	False	False	-2372.12133789063	1600.76354980469	480.258453369141	0.545862436294556	0.893724977970123	0.28844752907753	92.4688186645508	40039
True	False	False	False	False	-2371.72119140625	1669.49682617188	260.648345947266	0.452670693397522	0.916035950183868	0.211476773023605	100.834045410156	23696
True	False	False	False	False	-2370.59252929688	1430.86047363281	158.607299804688	0.778592884540558	0.953696191310883	0.829684317111969	64.3776245117188	9206
True	False	False	False	False	-2368.43383789063	1834.82458496094	157.498153686523	0.747158110141754	0.960177063941956	0.638464152812958	70.1549301147461	9962
True	False	False	False	False	-2367.66284179688	1949.91259765625	191.881561279297	0.382849335670471	0.747253775596619	0.165555685758591	62.1040458679199	10744
True	False	False	False	False	-2365.82250976563	1402.84423828125	98.7136306762695	0.759070038795471	0.957231283187866	0.690488159656525	55.6741561889648	4955
True	False	False	False	False	-2362.3369140625	1464.82580566406	129.769607543945	0.693576455116272	0.952990531921387	0.490398943424225	61.769229888916	7227
True	False	False	False	False	-2363.021484375	1905.85925292969	235.138092041016	0.840952813625336	0.960477232933044	1	76.448112487793	16207
True	False	False	False	False	-2361.2021484375	1709.87634277344	140.861022949219	0.752856492996216	0.956297099590302	0.661748111248016	73.3464584350586	9315
True	False	False	False	False	-2354.52416992188	1493.28283691406	130.878753662109	0.772971868515015	0.961078405380249	0.776539385318756	76.5084762573242	9028
True	False	False	False	False	-2356.78662109375	1763.02001953125	256.211791992188	0.470744013786316	0.883648335933685	0.22477462887764	71.2597427368164	16461
True	False	False	False	False	-2348.0439453125	1531.35681152344	383.763122558594	0.404010355472565	0.754254460334778	0.178655505180359	132.014450073242	45677
True	False	False	False	False	-2352.58251953125	1976.79736328125	238.465515136719	0.575341880321503	0.881864726543427	0.31825464963913	112.78604888916	24249
True	False	False	False	False	-2352.00024414063	1798.06640625	178.571853637695	0.657871544361115	0.93389219045639	0.425563484430313	83.3913040161133	13426
True	False	False	False	False	-2345.08349609375	1883.25744628906	157.498153686523	0.540542423725128	0.898755550384521	0.28340482711792	61.9084510803223	8791
True	False	False	False	False	-2341.86791992188	1412.34191894531	146.40673828125	0.770961821079254	0.967889785766602	0.761220216751099	63.9545440673828	8442
True	False	False	False	False	-2338.65551757813	1442.81555175781	163.043869018555	0.602848470211029	0.963650286197662	0.349428057670593	66.2176895141602	9734
True	False	False	False	False	-2341.48828125	1501.70495605469	122.005615234375	0.659008085727692	0.928639531135559	0.427394479513168	63.509090423584	6986
True	False	False	False	False	-2340.849609375	1470.00427246094	118.678184509277	0.778608024120331	0.953796982765198	0.829857766628265	59.6728973388672	6385
True	False	False	False	False	-2340.34912109375	1802.79553222656	9.98227787017822	0.557533979415894	0.916803061962128	0.29985499382019	54.8888893127441	494
True	False	False	False	False	-2335.70092773438	1172.3798828125	184.117568969727	0.36267215013504	0.926718175411224	0.153640314936638	51.2228927612305	8503
True	False	False	False	False	-2333.99682617188	1632.83447265625	200.754699707031	0.717983305454254	0.934282839298248	0.546818435192108	77.4806594848633	14024
True	False	False	False	False	-2335.228515625	1734.89526367188	255.102645874023	0.549464106559753	0.874801278114319	0.291916131973267	76.4173889160156	17576
True	False	False	False	False	-2335.58740234375	1848.11389160156	165.262145996094	0.720704555511475	0.956356942653656	0.553998529911041	77.8053665161133	11593
True	False	False	False	False	-2333.93701171875	1709.8154296875	133.097030639648	0.79485547542572	0.943917393684387	1	62.5999984741211	7512
True	False	False	False	False	-2331.46362304688	1570.19885253906	224.046676635742	0.768940627574921	0.928698897361755	0.747096836566925	76.8712844848633	15528
True	False	False	False	False	-2329.70971679688	1684.23364257813	143.079315185547	0.810293078422546	0.971513867378235	1	65.108528137207	8399
True	False	False	False	False	-2329.41943359375	1658.44323730469	113.132476806641	0.84398877620697	0.975118577480316	1	68.5882339477539	6996
True	False	False	False	False	-2324.40869140625	1595.080078125	198.536407470703	0.770204424858093	0.957132399082184	0.755791664123535	69.4692764282227	12435
True	False	False	False	False	-2319.83569335938	1780.36279296875	271.739776611328	0.739425122737885	0.952751874923706	0.610384404659271	94.7387771606445	23211
True	False	False	False	False	-2321.62109375	1892.95373535156	230.701522827148	0.450348079204559	0.87166953086853	0.209814891219139	69.600959777832	14477
True	False	False	False	False	-2315.82983398438	1177.01403808594	49.9113883972168	0.509537816047668	0.920174777507782	0.255767166614532	46.5111122131348	2093
True	False	False	False	False	-2315.97900390625	1478.0859375	156.389007568359	0.714476406574249	0.930706202983856	0.537869870662689	66.7517700195313	9412
True	False	False	False	False	-2313.15502929688	2012.46813964844	258.430084228516	0.575059592723846	0.889088273048401	0.317952841520309	105.399139404297	24558
True	False	False	False	False	-2303.61401367188	1578.10559082031	103.150199890137	0.69622391462326	0.94345611333847	0.495934218168259	62.5376358032227	5816
True	False	False	False	False	-2307.77880859375	1656.85363769531	133.097030639648	0.726596474647522	0.945059895515442	0.570325434207916	70.9749984741211	8517
True	False	False	False	False	-2307.39331054688	1676.53271484375	159.716445922852	0.72967803478241	0.94789057970047	0.579335868358612	73.5486145019531	10591
True	False	False	False	False	-2306.74169921875	1833.01086425781	148.625015258789	0.71211850643158	0.957384765148163	0.532033205032349	70.5373153686523	9452
True	False	False	False	False	-2303.06103515625	1629.60791015625	130.878753662109	0.642475247383118	0.944671809673309	0.401948988437653	69.3135604858398	8179
[truncated: 15,692 more rows]
