# Supplementary material for: Gene Delivery Mediated by Backbone-Degradable RAFT Copolymers
Source: Biomacromolecules. 2026 Feb 12;27(3):1846–56. doi: 10.1021/acs.biomac.5c01662 (PMC12977016; doi:10.1021/acs.biomac.5c01662)
Supplement: Supplementary file 2 [file bm5c01662_si_002.zip › Celigo Raw Data/Object (Cell)-Level Data/Blue/7-15-2024-9-10-53-PM_object_B7.csv]

Plate ID	PM_2024_07_15_PPP41-45_NP_5_10_20_PEIpro_200ngwell_U2OS_6k_Plate2
Plate Name
Plate Description
Scan ID	7/15/2024 9:10:53 PM
Scan Description
Scan Result ID	7/15/2024 9:10:53 PM
Scan Result Description
Software Version	5.1.0.0
Experiment Name
Application Name	Target 1
Plate Type	96-Well BD Falcon™ 353072 Plate
Acquisition Start/End Times	7/15/2024 9:10:53 PM - 7/15/2024 9:12:42 PM
Analysis Start Time	7/15/2024 9:10:53 PM
User ID	Local Administrator
Scan Area Object-Level Data CSV Report
Row	B
Column	7
Total	Class 1	Class 2	Class 3	Class 4	X Position (µm)	Y Position (µm)	Target 1: Area (µm²)	Target 1: Form Factor	Target 1: Smoothness	Target 1: Aspect Ratio	Target 1: Mean Intensity	Target 1: Integrated Intensity
True	False	False	False	False	-2037.81384277344	-2942.75219726563	169.698715209961	0.750118315219879	0.935387134552002	0.650242984294891	180.431365966797	27606
True	False	False	False	False	-2084.80541992188	-2924.34155273438	19.9645557403564	0.497925460338593	0.905536293983459	0.246108084917068	138.83332824707	2499
True	False	False	False	False	-2103.60083007813	-2885.31372070313	279.503784179688	0.366041749715805	0.898237943649292	0.155593246221542	152.496032714844	38429
True	False	False	False	False	-2128.69360351563	-2862.37963867188	394.854522705078	0.219967663288116	0.705463826656342	0.0819665491580963	138.278091430664	49227
True	False	False	False	False	-2182.14624023438	-2829.66333007813	135.315322875977	0.778218626976013	0.957573533058167	0.825467169284821	196.393447875977	23960
True	False	False	False	False	-2207.146484375	-2806.65576171875	209.627822875977	0.633842647075653	0.945152044296265	0.38958415389061	158.391540527344	29936
True	False	False	False	False	-2242.11474609375	-2782.91137695313	57.6753807067871	0.839499652385712	0.965245127677917	1	163.365386962891	8495
True	False	False	False	False	-2252.07958984375	-2767.14477539063	244.01123046875	0.760719418525696	0.949811160564423	0.698856711387634	183.959091186523	40471
True	False	False	False	False	-2281.17358398438	-2738.4130859375	449.202484130859	0.249891772866249	0.791540622711182	0.0954529941082001	160.167907714844	64868
True	False	False	False	False	-2315.57275390625	-2714.98315429688	224.046676635742	0.565266907215118	0.926151096820831	0.307689905166626	174.816833496094	35313
True	False	False	False	False	-2336.67016601563	-2694.96313476563	237.356369018555	0.449410319328308	0.904133141040802	0.209146812558174	153.411209106445	32830
True	False	False	False	False	-2352.5634765625	-2677.65771484375	110.914192199707	0.770503282546997	0.957787871360779	0.75791335105896	131.630004882813	13163
True	False	False	False	False	-2367.15112304688	-2662.7578125	217.391815185547	0.556507706642151	0.940234959125519	0.29883223772049	135.48469543457	26555
True	False	False	False	False	-2409.46215820313	-2642.67822265625	90.9496383666992	0.606667816638947	0.965390563011169	0.354060083627701	128.268295288086	10518
True	False	False	False	False	-2415.38256835938	-2623.4951171875	100.931915283203	0.810745477676392	0.957966983318329	1	161.725280761719	14717
True	False	False	False	False	-2445.89013671875	-2589.1796875	106.477630615234	0.748652279376984	0.951518535614014	0.644329190254211	143.85417175293	13810
True	False	False	False	False	-2462.57495117188	-2576.83251953125	64.3302307128906	0.802213251590729	0.952678680419922	1	132.224136352539	7669
True	False	False	False	False	-2492.74047851563	-2540.18017578125	129.769607543945	0.818419456481934	0.96275532245636	1	158.880340576172	18589
True	False	False	False	False	-2512.99926757813	-2535.64624023438	45.4748191833496	0.429688304662704	0.922363877296448	0.195470601320267	132.951217651367	5451
True	False	False	False	False	-2516.5224609375	-2505.8037109375	362.689422607422	0.5879847407341	0.894221246242523	0.33213198184967	169.217132568359	55334
True	False	False	False	False	-2555.00268554688	-2471.44995117188	55.4570960998535	0.52098149061203	0.946528077125549	0.265639275312424	138.300003051758	6915
True	False	False	False	False	-2607.68334960938	-2428.34497070313	21.0736961364746	0.497846275568008	0.877241969108582	0.246043413877487	133.421051025391	2535
True	False	False	False	False	-2585.57885742188	-2425.53125	291.704345703125	0.470171868801117	0.864279747009277	0.224343374371529	133.304183959961	35059
True	False	False	False	False	-2628.6875	-2384.46508789063	215.173538208008	0.524384200572968	0.93936812877655	0.26864629983902	157.835052490234	30620
True	False	False	False	False	-2664.572265625	-2359.642578125	14.4188451766968	0.509884297847748	0.945828497409821	0.256060808897018	133.153839111328	1731
True	False	False	False	False	-2645.107421875	-2359.35864257813	124.223899841309	0.805557072162628	0.962233364582062	1	135.553573608398	15182
True	False	False	False	False	-2681.82666015625	-2316.72705078125	280.612915039063	0.563512623310089	0.936788201332092	0.305892258882523	163.845855712891	41453
True	False	False	False	False	-2706.10302734375	-2280.5986328125	262.866638183594	0.60882568359375	0.929990649223328	0.356713235378265	148.413497924805	35174
True	False	False	False	False	-2731.6181640625	-2255.32958984375	109.805053710938	0.753714084625244	0.922557711601257	0.665484547615051	151.373733520508	14986
True	False	False	False	False	-2755.3779296875	-2219.125	110.914192199707	0.655060887336731	0.926820695400238	0.421090096235275	153.199996948242	15320
True	False	False	False	False	-2798.51416015625	-2166.42163085938	58.7845230102539	0.668824553489685	0.947976648807526	0.443771183490753	117.773582458496	6242
True	False	False	False	False	-2778.41967773438	-2164.58959960938	153.061584472656	0.588492512702942	0.928575932979584	0.332704663276672	97.6521759033203	13476
True	False	False	False	False	-2820.00512695313	-2139.71508789063	187.44499206543	0.224994689226151	0.870801746845245	0.0841837301850319	128.976333618164	21797
True	False	False	False	False	-2838.33911132813	-2096.81274414063	141.970169067383	0.747599303722382	0.963248133659363	0.640179634094238	149	19072
True	False	False	False	False	-2875.9453125	-2041.49719238281	247.338653564453	0.407646030187607	0.946947038173676	0.180972695350647	158.587448120117	35365
True	False	False	False	False	-2896.9384765625	-2025.93664550781	31.0559749603271	0.444276958703995	0.923090636730194	0.205519050359726	140.642852783203	3938
True	False	False	False	False	-2910.30541992188	-2004.36376953125	38.8199691772461	0.532929182052612	0.940659582614899	0.276349663734436	142.571426391602	4990
True	False	False	False	False	-2939.44799804688	-1956.0576171875	33.2742576599121	0.438722163438797	0.886256575584412	0.201648235321045	138.966659545898	4169
True	False	False	False	False	-2951.45336914063	-1904.46215820313	251.77522277832	0.5474653840065	0.907144129276276	0.289985686540604	159.414093017578	36187
True	False	False	False	False	-2946.3974609375	-1944.28820800781	15.5279874801636	0.666844606399536	0.913610816001892	0.440383464097977	139	1946
True	False	False	False	False	-2930.39501953125	-1939.28503417969	112.023338317871	0.756114184856415	0.958391427993774	0.676312983036041	113.603958129883	11474
True	False	False	False	False	-2944.0556640625	-1925.23620605469	70.9850845336914	0.739838838577271	0.956738173961639	0.6118004322052	114.875	7352
True	False	False	False	False	-2928.5234375	-1920.74584960938	92.0587844848633	0.686775207519531	0.948442876338959	0.476712793111801	94.0481948852539	7806
True	False	False	False	False	-2923.77001953125	-1981.22424316406	21.0736961364746	0.698733150959015	0.931073546409607	0.501295566558838	140.947372436523	2678
True	False	False	False	False	-2909.27319335938	-1984.66186523438	122.005615234375	0.778340220451355	0.961044549942017	0.826822757720947	125.472724914551	13802
True	False	False	False	False	-2921.61010742188	-1958.17834472656	187.44499206543	0.383391499519348	0.851570785045624	0.165883347392082	115.479286193848	19516
True	False	False	False	False	-2901.45190429688	-1966.98852539063	62.1119499206543	0.774550676345825	0.947627902030945	0.789673984050751	88.2321395874023	4941
True	False	False	False	False	-2893.96899414063	-1912.17651367188	46.5839614868164	0.278199404478073	0.928364992141724	0.108888529241085	70.5476226806641	2963
True	False	False	False	False	-2893.33056640625	-2008.21423339844	128.660461425781	0.780611455440521	0.957027733325958	0.855170607566833	144.801727294922	16797
True	False	False	False	False	-2891.43701171875	-1977.89428710938	78.7490768432617	0.683031260967255	0.954577445983887	0.469482928514481	91.3802795410156	6488
True	False	False	False	False	-2889.6474609375	-1899.56115722656	100.931915283203	0.821323812007904	0.965853691101074	1	160.967025756836	14648
True	False	False	False	False	-2883.32641601563	-1937.73168945313	200.754699707031	0.501353859901428	0.895269513130188	0.248923778533936	76.1602172851563	13785
True	False	False	False	False	-2862.09497070313	-2033.72241210938	204.082122802734	0.40458270907402	0.835998177528381	0.179018944501877	146.630432128906	26980
True	False	False	False	False	-2856.89794921875	-2072.349609375	185.226699829102	0.455980956554413	0.919329762458801	0.213863402605057	162.095809936523	27070
True	False	False	False	False	-2841.78100585938	-2057.28833007813	164.153015136719	0.604751467704773	0.92104572057724	0.351725876331329	82.7162170410156	12242
True	False	False	False	False	-2849.17114257813	-1958.904296875	230.701522827148	0.661280155181885	0.942169904708862	0.431093871593475	77.0144195556641	16019
True	False	False	False	False	-2847.38818359375	-1897.11926269531	154.17073059082	0.746117413043976	0.94449919462204	0.634470880031586	72.1582717895508	10030
True	False	False	False	False	-2834.97778320313	-2005.369140625	270.630645751953	0.424265027046204	0.863660514354706	0.191829651594162	77.3852462768555	18882
True	False	False	False	False	-2821.5732421875	-2122.8076171875	12.2005615234375	0.628655016422272	0.924342334270477	0.382423788309097	101.363639831543	1115
True	False	False	False	False	-2814.99780273438	-2104.0546875	36.6016845703125	0.740985691547394	0.946141421794891	0.61577296257019	79.3939361572266	2620
True	False	False	False	False	-2813.6796875	-1946.20825195313	171.917007446289	0.68163388967514	0.956717729568481	0.466836243867874	73.1032257080078	11331
True	False	False	False	False	-2813.42260742188	-1914.08715820313	93.1679229736328	0.647222757339478	0.942708849906921	0.40900582075119	101.928573608398	8562
True	False	False	False	False	-2811.9443359375	-2160.53295898438	65.4393768310547	0.597930610179901	0.92120635509491	0.343580186367035	132.169494628906	7798
True	False	False	False	False	-2783.93017578125	-2147.51391601563	61.0028076171875	0.748618364334106	0.930802464485168	0.64419424533844	80.7454528808594	4441
True	False	False	False	False	-2810.11889648438	-2114.51586914063	72.0942230224609	0.725393772125244	0.940124332904816	0.566900193691254	97.4000015258789	6331
True	False	False	False	False	-2801.21362304688	-2078.99194335938	200.754699707031	0.80324798822403	0.965103268623352	1	79.7790069580078	14440
True	False	False	False	False	-2803.19506835938	-2047.72644042969	253.993499755859	0.722456753253937	0.944823741912842	0.558738052845001	90.7685623168945	20786
True	False	False	False	False	-2798.2890625	-2104.72534179688	87.6222152709961	0.749889969825745	0.952429354190826	0.649311125278473	77.2278518676758	6101
True	False	False	False	False	-2794.02075195313	-1983.07995605469	129.769607543945	0.560572564601898	0.935462355613708	0.302906334400177	73.9829025268555	8656
True	False	False	False	False	-2792.05444335938	-2132.1123046875	150.843307495117	0.755669236183167	0.957750976085663	0.674262344837189	92.8970565795898	12634
True	False	False	False	False	-2780.27758789063	-2023.26013183594	147.515884399414	0.848385870456696	0.964433610439301	1	55.1127815246582	7330
True	False	False	False	False	-2790.8291015625	-1971.19311523438	151.952453613281	0.50678962469101	0.914437711238861	0.253449559211731	79.0583953857422	10831
True	False	False	False	False	-2775.03295898438	-2194.02978515625	224.046676635742	0.427998512983322	0.946535646915436	0.194330796599388	139.673263549805	28214
True	False	False	False	False	-2753.20922851563	-2187.29272460938	286.158630371094	0.321465015411377	0.776311755180359	0.130857884883881	94.2713165283203	24322
True	False	False	False	False	-2774.62890625	-2100.701171875	157.498153686523	0.744094371795654	0.955862283706665	0.626910030841827	69.5281677246094	9873
True	False	False	False	False	-2774.98461914063	-2061.9296875	180.790130615234	0.845734775066376	0.969735205173492	1	63.5705528259277	10362
True	False	False	False	False	-2768.03076171875	-1934.98852539063	236.24723815918	0.579861104488373	0.938408017158508	0.32313272356987	73.6150207519531	15680
True	False	False	False	False	-2773.49755859375	-1898.32189941406	158.607299804688	0.634610295295715	0.952965199947357	0.390660405158997	65.0139846801758	9297
True	False	False	False	False	-2759.7265625	-2122.55493164063	80.9673614501953	0.786957621574402	0.951916694641113	1	58.5205497741699	4272
True	False	False	False	False	-2754.53881835938	-2108.25463867188	105.36848449707	0.5027796626091	0.948014318943024	0.25010347366333	54.0736846923828	5137
True	False	False	False	False	-2759.70971679688	-2043.31164550781	153.061584472656	0.702105939388275	0.963904142379761	0.508688569068909	52.3043479919434	7218
True	False	False	False	False	-2754.251953125	-2010.63134765625	153.061584472656	0.673898994922638	0.963393568992615	0.452662140130997	49.6376800537109	6850
True	False	False	False	False	-2743.96850585938	-2235.9384765625	83.1856460571289	0.755760967731476	0.941318273544312	0.674683451652527	134	10050
True	False	False	False	False	-2738.38720703125	-2219.54028320313	92.0587844848633	0.824999392032623	0.964166045188904	1	105.843376159668	8785
True	False	False	False	False	-2741.65966796875	-2144.36669921875	222.937530517578	0.519947230815887	0.923918843269348	0.26473194360733	72.0945281982422	14491
True	False	False	False	False	-2740.2666015625	-2063.45141601563	150.843307495117	0.590473651885986	0.921421349048615	0.334951043128967	60.125	8177
True	False	False	False	False	-2739.095703125	-2129.40405273438	48.80224609375	0.788230717182159	0.961008429527283	1	58.8181800842285	2588
True	False	False	False	False	-2732.38989257813	-2167.12280273438	138.64274597168	0.797355175018311	0.959582805633545	1	73.0879974365234	9136
True	False	False	False	False	-2731.10180664063	-2273.64111328125	53.2388153076172	0.69047749042511	0.946589946746826	0.484070807695389	132	6336
True	False	False	False	False	-2709.92626953125	-2245.3125	148.625015258789	0.755418717861176	0.966564297676086	0.673116326332092	93.5373153686523	12534
True	False	False	False	False	-2728.46826171875	-2238.16772460938	56.5662384033203	0.789839804172516	0.947712421417236	1	96.9215698242188	4943
True	False	False	False	False	-2711.2822265625	-2189.39624023438	160.825576782227	0.789482295513153	0.948670923709869	1	86.068962097168	12480
True	False	False	False	False	-2723.96533203125	-2017.17895507813	159.716445922852	0.689935445785522	0.954101085662842	0.482980132102966	53.5763893127441	7715
True	False	False	False	False	-2727.27099609375	-1958.27319335938	156.389007568359	0.714476406574249	0.943018198013306	0.537869870662689	64.5744705200195	9105
True	False	False	False	False	-2724.54443359375	-1899.61499023438	156.389007568359	0.803114473819733	0.94939911365509	1	73.3475189208984	10342
True	False	False	False	False	-2721.42456054688	-2150.009765625	115.350761413574	0.835239052772522	0.962346732616425	1	77.1346130371094	8022
True	False	False	False	False	-2706.10424804688	-2150.23095703125	52.1296730041504	0.791674017906189	0.95661723613739	1	58.9787216186523	2772
True	False	False	False	False	-2720.88793945313	-2092.6044921875	207.409545898438	0.732821106910706	0.94451242685318	0.588898241519928	81.6791458129883	15274
True	False	False	False	False	-2719.54370117188	-1921.94653320313	128.660461425781	0.768360316753387	0.952423274517059	0.743243813514709	68.6379318237305	7962
True	False	False	False	False	-2713.33569335938	-2048.962890625	118.678184509277	0.529657304286957	0.931321263313293	0.27337384223938	48.6542053222656	5206
True	False	False	False	False	-2711.82934570313	-1941.26086425781	72.0942230224609	0.677275896072388	0.931440949440002	0.458754032850266	62.0153846740723	4031
True	False	False	False	False	-2705.23754882813	-2133.8212890625	186.335845947266	0.597214102745056	0.9289470911026	0.342738777399063	64.148811340332	10777
True	False	False	False	False	-2704.25268554688	-2309.59741210938	43.256534576416	0.474378526210785	0.912474989891052	0.227530583739281	133.461532592773	5205
True	False	False	False	False	-2668.4580078125	-2301.14599609375	88.7313537597656	0.806145071983337	0.951642870903015	1	158.75	12700
True	False	False	False	False	-2702.0380859375	-2030.5283203125	122.005615234375	0.6835116147995	0.943763375282288	0.470399111509323	56.0909080505371	6170
True	False	False	False	False	-2703.6328125	-1949.26452636719	54.3479537963867	0.758865714073181	0.963746070861816	0.689475536346436	58.5918350219727	2871
True	False	False	False	False	-2699.21875	-2294.74584960938	18.8554134368896	0.587365925312042	0.94915634393692	0.331435710191727	119.941177368164	2039
True	False	False	False	False	-2671.8505859375	-2285.71459960938	115.350761413574	0.727483928203583	0.941750884056091	0.572885155677795	86.0769195556641	8952
True	False	False	False	False	-2677.78369140625	-2250.62524414063	136.424453735352	0.721519589424133	0.95273619890213	0.556191384792328	77.9024353027344	9582
True	False	False	False	False	-2697.46899414063	-1992.17297363281	186.335845947266	0.716425657272339	0.951714992523193	0.542802810668945	58.5297622680664	9833
True	False	False	False	False	-2692.67626953125	-2223.470703125	194.099838256836	0.577695429325104	0.924578547477722	0.320783913135529	63.0571441650391	11035
True	False	False	False	False	-2683.87719726563	-2154.33178710938	141.970169067383	0.680232584476471	0.961275160312653	0.4642094373703	55.5703125	7113
True	False	False	False	False	-2689.576171875	-2084.23999023438	88.7313537597656	0.769612729549408	0.9486203789711	0.751666605472565	152.712493896484	12217
True	False	False	False	False	-2687.73168945313	-2067.5498046875	286.158630371094	0.446058213710785	0.908748388290405	0.206772282719612	84.5697708129883	21819
True	False	False	False	False	-2686.830078125	-2048.6025390625	169.698715209961	0.382803350687027	0.930060029029846	0.165527895092964	73.1960754394531	11199
True	False	False	False	False	-2682.3505859375	-2106.798828125	205.191253662109	0.622470378875732	0.939406991004944	0.374133616685867	66.1243209838867	12233
True	False	False	False	False	-2664.99072265625	-2016.48327636719	151.952453613281	0.761225640773773	0.953223705291748	0.701497912406921	65.9635009765625	9037
True	False	False	False	False	-2677.8359375	-1913.45642089844	141.970169067383	0.807637214660645	0.964626967906952	1	63.734375	8158
True	False	False	False	False	-2676.41455078125	-1966.93469238281	158.607299804688	0.826538681983948	0.95690929889679	1	80.3566436767578	11491
True	False	False	False	False	-2662.16552734375	-2274.27368164063	19.9645557403564	0.638049364089966	0.956586837768555	0.39553701877594	55.3333320617676	996
True	False	False	False	False	-2661.30004882813	-2344.18969726563	135.315322875977	0.654865682125092	0.962924122810364	0.420782208442688	138.065567016602	16844
True	False	False	False	False	-2636.814453125	-2332.28002929688	113.132476806641	0.650641798973083	0.949292719364166	0.414208441972733	73.0392150878906	7450
True	False	False	False	False	-2649.46948242188	-2208.138671875	32.1651153564453	0.776993036270142	0.955226957798004	0.812498211860657	99.4827575683594	2885
True	False	False	False	False	-2657.89697265625	-2088.47875976563	198.536407470703	0.737865149974823	0.951911628246307	0.605123579502106	71.7821197509766	12849
True	False	False	False	False	-2656.4521484375	-2184.23657226563	282.831207275391	0.633659183979034	0.931143999099731	0.389327585697174	72.7882385253906	18561
True	False	False	False	False	-2653.91552734375	-2135.91723632813	236.24723815918	0.751039624214172	0.963793873786926	0.654044926166534	76.2957763671875	16251
True	False	False	False	False	-2654.60034179688	-1930.74890136719	126.442184448242	0.62701404094696	0.933491110801697	0.38019871711731	76.0701751708984	8672
True	False	False	False	False	-2654.45458984375	-2051.92138671875	159.716445922852	0.65335351228714	0.947152376174927	0.418409734964371	67.375	9702
True	False	False	False	False	-2651.47509765625	-1992.02746582031	174.135284423828	0.762403786182404	0.9604452252388	0.707787096500397	59	9263
True	False	False	False	False	-2643.82055664063	-1959.44116210938	64.3302307128906	0.647274434566498	0.944661200046539	0.409083664417267	61.7068977355957	3579
True	False	False	False	False	-2642.93139648438	-1915.69360351563	128.660461425781	0.568717122077942	0.943220973014832	0.311261028051376	60.4051742553711	7007
True	False	False	False	False	-2642.63232421875	-2312.09448242188	280.612915039063	0.512405335903168	0.89033317565918	0.258206933736801	80.9209518432617	20473
True	False	False	False	False	-2624.6083984375	-2289.56079101563	134.206176757813	0.490126818418503	0.88314300775528	0.239811420440674	51.5371894836426	6236
True	False	False	False	False	-2637.48266601563	-2221.3037109375	298.359191894531	0.732312858104706	0.945489466190338	0.587325096130371	75.5316009521484	20318
True	False	False	False	False	-2642.54760742188	-1947.86645507813	64.3302307128906	0.616460800170898	0.914880454540253	0.366319626569748	62.5862083435059	3630
True	False	False	False	False	-2634.8544921875	-2015.04370117188	128.660461425781	0.713078439235687	0.940120279788971	0.534392535686493	53.6120681762695	6219
True	False	False	False	False	-2627.1162109375	-2258.19018554688	39.9291114807129	0.792017757892609	0.953058242797852	1	46.1944427490234	1663
True	False	False	False	False	-2624.27075195313	-2096.5205078125	229.592376708984	0.486625194549561	0.883839309215546	0.237031638622284	66.840576171875	13836
True	False	False	False	False	-2622.16088867188	-1998.69445800781	93.1679229736328	0.758145093917847	0.956003665924072	0.685944676399231	62.8690490722656	5281
True	False	False	False	False	-2620.1904296875	-2364.65478515625	114.241622924805	0.617071211338043	0.935287714004517	0.367102921009064	83.0291290283203	8552
True	False	False	False	False	-2614.56469726563	-2260.04052734375	90.9496383666992	0.511811971664429	0.930489480495453	0.25770029425621	45.7439041137695	3751
True	False	False	False	False	-2619.75024414063	-2172.61889648438	174.135284423828	0.752221286296844	0.95474112033844	0.659022986888885	58.840763092041	9238
True	False	False	False	False	-2613.95532226563	-2139.09057617188	288.376892089844	0.403893232345581	0.872962236404419	0.178581193089485	67.0115356445313	17423
True	False	False	False	False	-2616.03442382813	-2067.583984375	153.061584472656	0.593788862228394	0.929873585700989	0.338752925395966	59.9275360107422	8270
True	False	False	False	False	-2613.08959960938	-2028.98388671875	191.881561279297	0.728508532047272	0.947346925735474	0.575875341892242	63.5722541809082	10998
True	False	False	False	False	-2610.78393554688	-1925.26550292969	33.2742576599121	0.673623323440552	0.949911177158356	0.452171206474304	74.2666702270508	2228
True	False	False	False	False	-2610.00634765625	-2405.26440429688	163.043869018555	0.576067924499512	0.935186445713043	0.319032341241837	120.204078674316	17670
True	False	False	False	False	-2587.13305664063	-2403.203125	103.150199890137	0.625835061073303	0.926393270492554	0.378611505031586	83.0537643432617	7724
True	False	False	False	False	-2600.58862304688	-2351.3203125	204.082122802734	0.62405127286911	0.925644099712372	0.376228094100952	136.565216064453	25128
True	False	False	False	False	-2593.42822265625	-2210.09252929688	229.592376708984	0.73585307598114	0.952733039855957	0.598512947559357	66.2753601074219	13719
True	False	False	False	False	-2603.61767578125	-1962.18420410156	104.259346008301	0.791674017906189	0.955867409706116	1	61.0957450866699	5743
True	False	False	False	False	-2607.0224609375	-1939.06420898438	157.498153686523	0.719543635845184	0.961444437503815	0.550909161567688	168.18310546875	23882
True	False	False	False	False	-2602.7216796875	-2052.0126953125	88.7313537597656	0.355026721954346	0.836345613002777	0.149261996150017	46	3680
True	False	False	False	False	-2593.3232421875	-1982.50366210938	129.769607543945	0.719225645065308	0.945367872714996	0.550069808959961	67.2136764526367	7864
True	False	False	False	False	-2592.2724609375	-2300.49951171875	245.120376586914	0.64341539144516	0.930295050144196	0.403331428766251	77.0226211547852	17022
True	False	False	False	False	-2590.6953125	-2089.04638671875	141.970169067383	0.5884068608284	0.907940983772278	0.332607984542847	86.40625	11060
True	False	False	False	False	-2590.60034179688	-2385.15844726563	104.259346008301	0.848400473594666	0.964163720607758	1	79.0319137573242	7429
True	False	False	False	False	-2585.45166015625	-2364.19921875	133.097030639648	0.708264887332916	0.955089449882507	0.52278470993042	78.3583297729492	9403
True	False	False	False	False	-2589.81030273438	-2167.16577148438	165.262145996094	0.557727754116058	0.939376354217529	0.300048559904099	46.5973167419434	6943
True	False	False	False	False	-2587.97875976563	-2338.44140625	155.279876708984	0.673411130905151	0.947485148906708	0.451793849468231	79.8857116699219	11184
True	False	False	False	False	-2568.41040039063	-2295.57592773438	96.4953460693359	0.719872772693634	0.932709872722626	0.551781058311462	84.8505783081055	7382
True	False	False	False	False	-2583.6591796875	-2141.74462890625	122.005615234375	0.740235030651093	0.956423282623291	0.613164842128754	63.4000015258789	6974
True	False	False	False	False	-2586.26733398438	-2028.5419921875	197.427261352539	0.70356810092926	0.959892511367798	0.511963069438934	68.769660949707	12241
True	False	False	False	False	-2579.04052734375	-2051.86669921875	115.350761413574	0.498286724090576	0.916337430477142	0.246403396129608	47.5096168518066	4941
True	False	False	False	False	-2573.33520507813	-2006.36962890625	178.571853637695	0.740105509757996	0.948011636734009	0.612717866897583	54.4285697937012	8763
True	False	False	False	False	-2571.69775390625	-2209.505859375	55.4570960998535	0.842206358909607	0.95892596244812	1	63.3800010681152	3169
True	False	False	False	False	-2566.87280273438	-2140.16796875	147.515884399414	0.788424491882324	0.965713500976563	1	64.3308258056641	8556
True	False	False	False	False	-2571.11938476563	-1911.39575195313	110.914192199707	0.719247400760651	0.943038940429688	0.55012708902359	60.5400009155273	6054
True	False	False	False	False	-2566.17724609375	-2455.06005859375	251.77522277832	0.521751403808594	0.873480677604675	0.266316711902618	164.889862060547	37430
True	False	False	False	False	-2545.72875976563	-2459.53149414063	75.4216537475586	0.827121496200562	0.963134229183197	1	127.426467895508	8665
True	False	False	False	False	-2563.11547851563	-2434.755859375	75.4216537475586	0.743587911128998	0.956063449382782	0.62505716085434	92.6470565795898	6300
True	False	False	False	False	-2562.94018554688	-2395.46557617188	124.223899841309	0.762229561805725	0.949699282646179	0.70684415102005	62.1428565979004	6960
True	False	False	False	False	-2561.60302734375	-2255.96118164063	368.235137939453	0.270350486040115	0.778062224388123	0.105093345046043	58.0361442565918	19268
True	False	False	False	False	-2557.12817382813	-2097.44775390625	166.371292114258	0.797147572040558	0.973798215389252	1	58.3133316040039	8747
True	False	False	False	False	-2562.3955078125	-1975.58190917969	256.211791992188	0.519244968891144	0.93479859828949	0.264117628335953	74.9134216308594	17305
True	False	False	False	False	-2559.92700195313	-2031.24377441406	137.533599853516	0.706285059452057	0.950653076171875	0.518165111541748	60.572582244873	7511
True	False	False	False	False	-2556.31982421875	-2189.40649414063	278.394622802734	0.42227041721344	0.906419396400452	0.190502971410751	62.0199203491211	15567
True	False	False	False	False	-2556.06616210938	-2370.71557617188	128.660461425781	0.638014316558838	0.937995433807373	0.395486831665039	57.1637916564941	6631
True	False	False	False	False	-2555.43212890625	-2418.56787109375	110.914192199707	0.770503282546997	0.94491708278656	0.75791335105896	79.4100036621094	7941
True	False	False	False	False	-2555.40258789063	-2445.57421875	12.2005615234375	0.741141617298126	0.94014710187912	0.616318583488464	104.909088134766	1154
True	False	False	False	False	-2543.26000976563	-2391.2578125	115.350761413574	0.791780471801758	0.963339388370514	1	58.9519233703613	6131
True	False	False	False	False	-2553.93017578125	-2319.80224609375	120.896469116211	0.636627554893494	0.925605714321136	0.393509924411774	58.1467895507813	6338
True	False	False	False	False	-2551.4931640625	-2342.31225585938	129.769607543945	0.746324419975281	0.949881255626678	0.635259330272675	56.6239318847656	6625
True	False	False	False	False	-2545.66772460938	-2300.32983398438	112.023338317871	0.687367737293243	0.934530973434448	0.47787618637085	71.8712844848633	7259
True	False	False	False	False	-2549.41772460938	-1967.77465820313	21.0736961364746	0.656467795372009	0.94915634393692	0.423319727182388	43.5789489746094	828
True	False	False	False	False	-2548.74829101563	-1943.46948242188	178.571853637695	0.747022986412048	0.952616155147552	0.637941479682922	78.7763977050781	12683
True	False	False	False	False	-2547.2099609375	-1924.53283691406	108.695907592773	0.796797394752502	0.955973446369171	1	64.5510177612305	6326
True	False	False	False	False	-2543.22241210938	-2212.7421875	138.64274597168	0.542714774608612	0.933513939380646	0.285452485084534	58.8720016479492	7359
True	False	False	False	False	-2540.41357421875	-2488.37573242188	143.079315185547	0.813946902751923	0.961215615272522	1	160.317825317383	20681
True	False	False	False	False	-2527.85302734375	-2455.95385742188	110.914192199707	0.761327385902405	0.958039999008179	0.702032923698425	88.5699996948242	8857
True	False	False	False	False	-2538.82470703125	-2443.69921875	86.513069152832	0.801492035388947	0.953718483448029	1	154.384613037109	12042
True	False	False	False	False	-2534.01708984375	-2426.66674804688	115.350761413574	0.756777882575989	0.961123943328857	0.679410755634308	79.2692337036133	8244
True	False	False	False	False	-2520.52783203125	-2411.01440429688	93.1679229736328	0.628847420215607	0.953136384487152	0.382685959339142	59.4047622680664	4990
True	False	False	False	False	-2533.3310546875	-2330.42797851563	129.769607543945	0.613091826438904	0.943085789680481	0.362037926912308	55.3076934814453	6471
True	False	False	False	False	-2524.54345703125	-2224.31982421875	183.008422851563	0.615480899810791	0.929838836193085	0.365067154169083	73.4545440673828	12120
True	False	False	False	False	-2532.75561523438	-2126.6943359375	198.536407470703	0.804717302322388	0.955744087696075	1	50.094970703125	8967
True	False	False	False	False	-2531.71850585938	-2079.16723632813	46.5839614868164	0.590379774570465	0.930692136287689	0.334844142198563	67.3095245361328	2827
True	False	False	False	False	-2537.22607421875	-2016.80212402344	171.917007446289	0.68163388967514	0.963593363761902	0.466836243867874	68.2516098022461	10579
True	False	False	False	False	-2529.1884765625	-2092.29638671875	165.262145996094	0.661237299442291	0.950048923492432	0.431023597717285	147.073822021484	21914
True	False	False	False	False	-2525.80786132813	-2173.40258789063	215.173538208008	0.657967090606689	0.937359631061554	0.425716906785965	67.1701049804688	13031
True	False	False	False	False	-2522.2587890625	-2060.27612304688	181.899276733398	0.594654619693756	0.90272331237793	0.339754730463028	56.6036567687988	9283
True	False	False	False	False	-2525.06298828125	-1909.77673339844	180.790130615234	0.806861162185669	0.963144242763519	1	69.9202423095703	11397
True	False	False	False	False	-2519.34521484375	-2291.99243164063	238.465515136719	0.550726294517517	0.940178334712982	0.293142437934875	58.9581413269043	12676
True	False	False	False	False	-2518.56298828125	-2379.57739257813	204.082122802734	0.636238098144531	0.919229447841644	0.392957359552383	66.864128112793	12303
True	False	False	False	False	-2515.36547851563	-2335.40478515625	18.8554134368896	0.625182271003723	0.939309358596802	0.377736806869507	50	850
True	False	False	False	False	-2514.36108398438	-2266.17211914063	207.409545898438	0.285846829414368	0.815042614936829	0.112640060484409	55.9465255737305	10462
True	False	False	False	False	-2511.20239257813	-2012.05297851563	141.970169067383	0.694015443325043	0.958265066146851	0.491308391094208	55.984375	7166
True	False	False	False	False	-2513.05249023438	-1955.98400878906	164.153015136719	0.492430806159973	0.910163402557373	0.241656303405762	64.1081085205078	9488
True	False	False	False	False	-2512.42358398438	-1935.27746582031	79.8582229614258	0.844705820083618	0.965720891952515	1	59.5277786254883	4286
True	False	False	False	False	-2508.6865234375	-2417.40844726563	119.787330627441	0.588028192520142	0.937790215015411	0.332180917263031	62.1944427490234	6717
True	False	False	False	False	-2507.54736328125	-2327.2958984375	51.0205307006836	0.742634296417236	0.952071368694305	0.62160986661911	51.2391319274902	2357
True	False	False	False	False	-2503.41772460938	-2520.98608398438	102.041061401367	0.794671595096588	0.953652620315552	1	135.630432128906	12478
True	False	False	False	False	-2484.48803710938	-2516.982421875	11.0914192199707	0.673765122890472	0.928999543190002	0.452423572540283	70	700
True	False	False	False	False	-2500.90844726563	-2482.26733398438	230.701522827148	0.38153287768364	0.781381666660309	0.164761707186699	83.4375	17355
True	False	False	False	False	-2501.65405273438	-2345.52368164063	173.026138305664	0.645403206348419	0.961925446987152	0.406278669834137	78.1666641235352	12194
True	False	False	False	False	-2500.40600585938	-2445.12451171875	159.716445922852	0.683444023132324	0.949625670909882	0.470269948244095	66.0208358764648	9507
True	False	False	False	False	-2486.41528320313	-2358.8857421875	158.607299804688	0.657360792160034	0.924081802368164	0.424744814634323	63.1258735656738	9027
True	False	False	False	False	-2494.42700195313	-2309.24951171875	100.931915283203	0.786033868789673	0.956959247589111	1	59.1538467407227	5383
True	False	False	False	False	-2499.90258789063	-2235.54858398438	117.569046020508	0.603759825229645	0.929040193557739	0.350525975227356	52.2264137268066	5536
True	False	False	False	False	-2500.3828125	-2126.78247070313	115.350761413574	0.681263327598572	0.963957905769348	0.466138988733292	64.1538467407227	6672
True	False	False	False	False	-2499.65893554688	-2209.32495117188	240.683807373047	0.337850153446198	0.850122272968292	0.139682501554489	52.5944709777832	11413
True	False	False	False	False	-2498.64599609375	-2105.29125976563	109.805053710938	0.819165587425232	0.961780726909637	1	65.0303039550781	6438
True	False	False	False	False	-2498.306640625	-1896.82897949219	204.082122802734	0.648785412311554	0.951480627059937	0.411370784044266	65.0489120483398	11969
True	False	False	False	False	-2496.58471679688	-2066.07690429688	195.208984375	0.531178832054138	0.927785456180573	0.274753600358963	67.6022720336914	11898
True	False	False	False	False	-2496.54296875	-2261.525390625	116.459907531738	0.629053175449371	0.946093261241913	0.382966548204422	53.466667175293	5614
True	False	False	False	False	-2487.5927734375	-2181.3564453125	155.279876708984	0.643570005893707	0.951130390167236	0.403559476137161	61.6857147216797	8636
True	False	False	False	False	-2491.6689453125	-2091.310546875	145.297592163086	0.727887332439423	0.959626257419586	0.574057817459106	68.5572509765625	8981
True	False	False	False	False	-2490.9404296875	-1997.98364257813	128.660461425781	0.713078439235687	0.94545990228653	0.534392535686493	60.2931022644043	6994
True	False	False	False	False	-2488.42529296875	-1969.11645507813	78.7490768432617	0.832973837852478	0.965720891952515	1	54.8450698852539	3894
True	False	False	False	False	-2487.5107421875	-2133.20532226563	164.153015136719	0.631136894226074	0.959701597690582	0.385825216770172	72.2432403564453	10692
True	False	False	False	False	-2484.64697265625	-2030.10705566406	139.751892089844	0.754863798618317	0.960830867290497	0.67060112953186	61.801586151123	7787
True	False	False	False	False	-2482.91943359375	-1944.25402832031	90.9496383666992	0.753896296024323	0.949771702289581	0.666286945343018	58.7439041137695	4817
True	False	False	False	False	-2481.33642578125	-2325.09008789063	124.223899841309	0.814991533756256	0.976666808128357	1	63.8392868041992	7150
True	False	False	False	False	-2479.30249023438	-2246.85400390625	113.132476806641	0.742224454879761	0.953168451786041	0.620144486427307	54	5508
True	False	False	False	False	-2480.63598632813	-2044.80859375	116.459907531738	0.734479010105133	0.95916348695755	0.594105780124664	57.8571434020996	6075
True	False	False	False	False	-2478.76928710938	-2503.986328125	19.9645557403564	0.571213245391846	0.943622469902039	0.313874661922455	64.1666641235352	1155
True	False	False	False	False	-2477.5458984375	-2407.31665039063	217.391815185547	0.768090546131134	0.957566976547241	0.741481125354767	71.3928604125977	13993
True	False	False	False	False	-2478.67065429688	-2149.36450195313	70.9850845336914	0.724676012992859	0.930423438549042	0.564879477024078	58.359375	3735
True	False	False	False	False	-2474.58984375	-2229.42114257813	97.6044921875	0.728147208690643	0.95396763086319	0.574816465377808	50.7159080505371	4463
True	False	False	False	False	-2474.10009765625	-2539.79174804688	102.041061401367	0.794671595096588	0.957644045352936	1	100.706520080566	9265
True	False	False	False	False	-2473.6123046875	-2069.54296875	98.7136306762695	0.8182532787323	0.961418867111206	1	55.3146057128906	4923
True	False	False	False	False	-2473.01635742188	-2561.103515625	191.881561279297	0.545786082744598	0.919965207576752	0.288374483585358	146.219650268555	25296
True	False	False	False	False	-2440.18579101563	-2537.48681640625	138.64274597168	0.797355175018311	0.954732000827789	1	89.5839996337891	11198
True	False	False	False	False	-2470.08813476563	-2276.76000976563	278.394622802734	0.519218623638153	0.884648203849792	0.264094591140747	82.1195220947266	20612
True	False	False	False	False	-2470.568359375	-2204.84252929688	120.896469116211	0.783979654312134	0.951931655406952	0.918468296527863	65.0825653076172	7094
True	False	False	False	False	-2468.5634765625	-2519.18408203125	83.1856460571289	0.849229693412781	0.966323673725128	1	74.2933349609375	5572
True	False	False	False	False	-2467.99462890625	-2486.53930664063	155.279876708984	0.744004368782043	0.938454031944275	0.626579701900482	108.349998474121	15169
True	False	False	False	False	-2467.2939453125	-2436.70703125	126.442184448242	0.716072976589203	0.960476875305176	0.541902780532837	67.9210510253906	7743
True	False	False	False	False	-2465.7587890625	-2150.23046875	150.843307495117	0.605831742286682	0.947838962078094	0.35303920507431	60.8823547363281	8280
True	False	False	False	False	-2466.73583984375	-1993.56164550781	154.17073059082	0.731373071670532	0.962001919746399	0.584443867206573	72.007194519043	10009
True	False	False	False	False	-2465.57958984375	-2378.81616210938	161.934722900391	0.823068141937256	0.965228617191315	1	58.4246559143066	8530
True	False	False	False	False	-2465.03100585938	-2348.70532226563	210.736968994141	0.627212166786194	0.927413523197174	0.380466341972351	91.8631591796875	17454
True	False	False	False	False	-2465.4130859375	-1949.72729492188	58.7845230102539	0.689879715442657	0.954934120178223	0.482868194580078	54.2264137268066	2874
True	False	False	False	False	-2463.10034179688	-1901.79528808594	228.483245849609	0.768418610095978	0.957442700862885	0.74362725019455	65.189323425293	13429
True	False	False	False	False	-2459.96557617188	-2175.15478515625	134.206176757813	0.823480188846588	0.958860516548157	1	63.6694221496582	7704
True	False	False	False	False	-2459.63134765625	-2114.1875	204.082122802734	0.767992258071899	0.950658798217773	0.740843117237091	66.2228240966797	12185
True	False	False	False	False	-2459.36572265625	-2463.1552734375	151.952453613281	0.694207608699799	0.952797591686249	0.491707503795624	79.9270095825195	10950
True	False	False	False	False	-2441.78686523438	-2266.03784179688	248.447799682617	0.37684690952301	0.806370615959167	0.161954671144485	67.5	15120
True	False	False	False	False	-2444.95825195313	-2073.14892578125	199.645553588867	0.598902344703674	0.941865265369415	0.344725489616394	69.4055557250977	12493
True	False	False	False	False	-2452.94775390625	-2022.02612304688	244.01123046875	0.603218495845795	0.928260564804077	0.349873274564743	73.6500015258789	16203
True	False	False	False	False	-2444.859375	-2203.52856445313	100.931915283203	0.776127755641937	0.954907953739166	0.804006338119507	70.538459777832	6419
True	False	False	False	False	-2443.02514648438	-2137.3603515625	119.787330627441	0.743378639221191	0.966617465019226	0.624296009540558	63.4259262084961	6850
True	False	False	False	False	-2443.40600585938	-2101.10961914063	140.861022949219	0.558500051498413	0.941676676273346	0.300821334123611	57.3858261108398	7288
True	False	False	False	False	-2439.79833984375	-1952.45080566406	155.279876708984	0.641102850437164	0.963347613811493	0.399943947792053	56.3642845153809	7891
True	False	False	False	False	-2433.62426757813	-2578.47094726563	116.459907531738	0.726141273975372	0.962967336177826	0.569023251533508	98.5809555053711	10351
True	False	False	False	False	-2414.0537109375	-2515.8642578125	160.825576782227	0.72763729095459	0.957328915596008	0.573330342769623	88.8965530395508	12890
True	False	False	False	False	-2432.427734375	-2508.708984375	124.223899841309	0.814991533756256	0.948474407196045	1	150.3125	16835
True	False	False	False	False	-2429.04321289063	-2491.8408203125	129.769607543945	0.734916985034943	0.959892868995667	0.59550142288208	98.5811996459961	11534
True	False	False	False	False	-2431.94506835938	-2052.25244140625	176.353576660156	0.684148073196411	0.922995448112488	0.471618115901947	52.8742141723633	8407
True	False	False	False	False	-2431.7138671875	-2414.9423828125	250.666076660156	0.582240104675293	0.969051659107208	0.325736880302429	77.6681442260742	17553
True	False	False	False	False	-2421.31909179688	-2395.8232421875	313.887176513672	0.281861960887909	0.670627474784851	0.110678523778915	81.0459365844727	22936
True	False	False	False	False	-2431.59594726563	-2179.78833007813	109.805053710938	0.762798249721527	0.954018115997314	0.709939241409302	67.6767654418945	6700
True	False	False	False	False	-2431.13452148438	-2154.48193359375	129.769607543945	0.592863440513611	0.91850221157074	0.337686151266098	67.3931655883789	7885
True	False	False	False	False	-2430.5419921875	-2369.73095703125	146.40673828125	0.67818558216095	0.950138688087463	0.46042013168335	57.4166679382324	7579
True	False	False	False	False	-2419.64624023438	-2338.31884765625	89.8404998779297	0.779232859611511	0.956963539123535	0.837222635746002	88.4444427490234	7164
True	False	False	False	False	-2428.82543945313	-2299.71362304688	116.459907531738	0.629053175449371	0.938702702522278	0.382966548204422	65.3047637939453	6857
True	False	False	False	False	-2430.3212890625	-2234.83447265625	102.041061401367	0.761244773864746	0.957874178886414	0.701598525047302	74.7065200805664	6873
True	False	False	False	False	-2424.66870117188	-2220.85815429688	187.44499206543	0.766782999038696	0.940791368484497	0.733172476291656	106.017753601074	17917
True	False	False	False	False	-2424.220703125	-2195.29248046875	95.3862075805664	0.61855274438858	0.939425945281982	0.369013637304306	54.430233001709	4681
True	False	False	False	False	-2421.42407226563	-2252.37133789063	112.023338317871	0.765150249004364	0.954405546188354	0.723301768302917	66.5148544311523	6718
True	False	False	False	False	-2420.07421875	-2315.02221679688	139.751892089844	0.483713120222092	0.936857163906097	0.234741687774658	74.2222213745117	9352
True	False	False	False	False	-2415.2265625	-2283.23999023438	168.589569091797	0.505739748477936	0.893356084823608	0.2525694668293	65.1513137817383	9903
True	False	False	False	False	-2419.70043945313	-1986.3271484375	177.462707519531	0.710053443908691	0.967964231967926	0.527033805847168	72.4749984741211	11596
True	False	False	False	False	-2417.54565429688	-1917.76940917969	128.660461425781	0.768360316753387	0.953871011734009	0.743243813514709	61.7327575683594	7161
True	False	False	False	False	-2414.9248046875	-2104.13598632813	144.188446044922	0.851579189300537	0.961078405380249	1	64.8692321777344	8433
True	False	False	False	False	-2412.32690429688	-2607.48120117188	270.630645751953	0.320303201675415	0.821829319000244	0.130243271589279	125.147537231445	30536
True	False	False	False	False	-2411.53125	-2573.98974609375	145.297592163086	0.696175515651703	0.941670417785645	0.495831906795502	93.4503784179688	12242
True	False	False	False	False	-2405.7412109375	-2468.69921875	178.571853637695	0.747022986412048	0.955541551113129	0.637941479682922	76.4968948364258	12316
True	False	False	False	False	-2406.37548828125	-2326.80224609375	114.241622924805	0.817152261734009	0.964160740375519	1	120.990287780762	12462
True	False	False	False	False	-2412.14477539063	-1950.63732910156	155.279876708984	0.664459466934204	0.950343608856201	0.436360716819763	57.8714294433594	8102
True	False	False	False	False	-2411.63500976563	-2181.49829101563	88.7313537597656	0.769612729549408	0.952832698822021	0.751666605472565	59.5374984741211	4763
True	False	False	False	False	-2410.93090820313	-2156.25146484375	238.465515136719	0.64888322353363	0.937913239002228	0.411519587039948	105.63256072998	22711
True	False	False	False	False	-2407.8251953125	-2127.23071289063	171.917007446289	0.672966301441193	0.964311063289642	0.45100474357605	61.7999992370605	9579
True	False	False	False	False	-2407.36572265625	-2049.78491210938	96.4953460693359	0.698709607124329	0.942997932434082	0.501244783401489	48.2068977355957	4194
True	False	False	False	False	-2405.1142578125	-2435.29663085938	258.430084228516	0.805671036243439	0.95343142747879	1	71.4978561401367	16659
True	False	False	False	False	-2403.45434570313	-2370.46533203125	127.551322937012	0.804429352283478	0.950491905212402	1	54.7130432128906	6292
True	False	False	False	False	-2403.92749023438	-2205.640625	118.678184509277	0.778608024120331	0.969968378543854	0.829857766628265	57.5327110290527	6156
True	False	False	False	False	-2402.4287109375	-2239.68017578125	139.751892089844	0.61186546087265	0.947234630584717	0.360496282577515	54.1507949829102	6823
True	False	False	False	False	-2400.76879882813	-2531.73364257813	134.206176757813	0.743814587593079	0.950799524784088	0.625884413719177	65.3719024658203	7910
True	False	False	False	False	-2399.47412109375	-2496.94702148438	151.952453613281	0.735381960868835	0.950878143310547	0.596992313861847	77.7591247558594	10653
True	False	False	False	False	-2398.04052734375	-2347.3916015625	73.203369140625	0.595685422420502	0.958393692970276	0.340952515602112	79.9393920898438	5276
True	False	False	False	False	-2394.8720703125	-2336.12744140625	126.442184448242	0.797434329986572	0.961267530918121	1	165.719299316406	18892
True	False	False	False	False	-2396.6494140625	-2080.11596679688	183.008422851563	0.622823476791382	0.947109222412109	0.374600052833557	61.9272727966309	10218
True	False	False	False	False	-2396.14526367188	-2061.8740234375	96.4953460693359	0.659089803695679	0.956595182418823	0.427526652812958	55.528736114502	4831
True	False	False	False	False	-2395.04711914063	-2015.25280761719	197.427261352539	0.712210476398468	0.951497256755829	0.532258272171021	74.5224685668945	13265
True	False	False	False	False	-2390.50366210938	-2638.66748046875	23.2919807434082	0.792964518070221	0.955192744731903	1	103.285713195801	2169
True	False	False	False	False	-2387.73022460938	-2299.23828125	255.102645874023	0.717785120010376	0.952777624130249	0.546303808689117	65.8869552612305	15154
True	False	False	False	False	-2388.10034179688	-2185.66552734375	181.899276733398	0.76094263792038	0.960124015808105	0.700016915798187	61.4329261779785	10075
True	False	False	False	False	-2386.66333007813	-2649.95288085938	150.843307495117	0.774635255336761	0.965049028396606	0.790409028530121	162.242645263672	22065
True	False	False	False	False	-2332.99584960938	-2646.22485351563	173.026138305664	0.61661022901535	0.950674057006836	0.366511225700378	92.9679489135742	14503
True	False	False	False	False	-2382.197265625	-2603.8359375	229.592376708984	0.577525019645691	0.900003850460052	0.320600003004074	94.1449279785156	19488
True	False	False	False	False	-2384.3349609375	-2390.8720703125	183.008422851563	0.748634278774261	0.948556184768677	0.644257545471191	88.636360168457	14625
True	False	False	False	False	-2383.64038085938	-2265.48193359375	115.350761413574	0.739407896995544	0.957330226898193	0.610325813293457	61.8461532592773	6432
True	False	False	False	False	-2383.24536132813	-2124.57592773438	126.442184448242	0.585705757141113	0.91092437505722	0.329576551914215	93.3947372436523	10647
True	False	False	False	False	-2383.31909179688	-1896.73596191406	120.896469116211	0.783979654312134	0.959216058254242	0.918468296527863	62.5504570007324	6818
True	False	False	False	False	-2382.33178710938	-2506.04150390625	112.023338317871	0.479360044002533	0.937676608562469	0.231354668736458	56.9306945800781	5750
True	False	False	False	False	-2378.56396484375	-2241.83911132813	130.878753662109	0.733221530914307	0.962092399597168	0.590145409107208	56.8898315429688	6713
True	False	False	False	False	-2379.10961914063	-1932.66040039063	124.223899841309	0.695939123630524	0.946475327014923	0.495332807302475	66.3214263916016	7428
True	False	False	False	False	-2377.36669921875	-2214.26293945313	120.896469116211	0.593472898006439	0.916521787643433	0.338388204574585	48.1559638977051	5249
True	False	False	False	False	-2376.6162109375	-2629.73266601563	107.586769104004	0.769551157951355	0.956510245800018	0.75124317407608	95.5154647827148	9265
True	False	False	False	False	-2350.01586914063	-2608.85888671875	391.527099609375	0.30865603685379	0.801750063896179	0.124159805476665	110.586402893066	39037
True	False	False	False	False	-2375.64892578125	-2559.30859375	143.079315185547	0.669323861598969	0.936683714389801	0.444632470607758	83.6279067993164	10788
True	False	False	False	False	-2373.62451171875	-2052.5751953125	123.114753723145	0.785416007041931	0.965276896953583	1	60.1621627807617	6678
True	False	False	False	False	-2376.0927734375	-1971.31628417969	141.970169067383	0.758784472942352	0.957730650901794	0.689074516296387	59.6796875	7639
True	False	False	False	False	-2372.31176757813	-1910.72973632813	90.9496383666992	0.763890326023102	0.948728680610657	0.716026604175568	60.2804870605469	4943
True	False	False	False	False	-2370.5732421875	-2520.41625976563	208.518692016602	0.582249999046326	0.93374490737915	0.325747758150101	79.0585098266602	14863
True	False	False	False	False	-2367.51123046875	-2342.02612304688	249.556930541992	0.77800852060318	0.95804888010025	0.823155879974365	77.2755584716797	17387
True	False	False	False	False	-2370.55151367188	-2036.77014160156	89.8404998779297	0.779232859611511	0.963002026081085	0.837222635746002	55.5802459716797	4502
True	False	False	False	False	-2368.90112304688	-2192.80834960938	107.586769104004	0.486764281988144	0.880437791347504	0.237141504883766	51.3608245849609	4982
True	False	False	False	False	-2366.28735351563	-2164.5791015625	119.787330627441	0.707465767860413	0.944295227527618	0.520909607410431	57.7222213745117	6234
True	False	False	False	False	-2365.06323242188	-2127.80908203125	55.4570960998535	0.761327385902405	0.945958971977234	0.702032923698425	52.8600006103516	2643
True	False	False	False	False	-2361.22143554688	-2572.39794921875	156.389007568359	0.707564532756805	0.938470065593719	0.52114063501358	78.1489334106445	11019
True	False	False	False	False	-2352.16528320313	-2532.49536132813	197.427261352539	0.706082999706268	0.96271800994873	0.517698526382446	79.8651657104492	14216
True	False	False	False	False	-2358.1162109375	-2423.28686523438	214.064392089844	0.740925669670105	0.953136086463928	0.615563333034515	87.4922256469727	16886
True	False	False	False	False	-2359.64965820313	-2023.22644042969	119.787330627441	0.688914835453033	0.964433610439301	0.4809390604496	51.0925941467285	5518
True	False	False	False	False	-2360.38720703125	-1936.85534667969	169.698715209961	0.518912196159363	0.878719985485077	0.26382702589035	77.9934616088867	11933
True	False	False	False	False	-2358.33935546875	-2278.84106445313	225.155807495117	0.521483600139618	0.89490795135498	0.266080915927887	58.6896553039551	11914
True	False	False	False	False	-2353.37646484375	-2239.54736328125	108.695907592773	0.733655333518982	0.938910484313965	0.591503977775574	60.0306129455566	5883
True	False	False	False	False	-2353.19995117188	-2170.38354492188	120.896469116211	0.599513411521912	0.934810400009155	0.345448344945908	56.5688056945801	6166
True	False	False	False	False	-2353.2998046875	-2085.609375	160.825576782227	0.778323948383331	0.955327868461609	0.826640605926514	57.5448265075684	8344
True	False	False	False	False	-2350.55712890625	-1985.44689941406	134.206176757813	0.801479279994965	0.969299852848053	1	53.6528930664063	6492
True	False	False	False	False	-2346.1552734375	-2133.60083007813	167.480438232422	0.59898054599762	0.925556302070618	0.344817906618118	75.0132446289063	11327
True	False	False	False	False	-2343.66333007813	-2215.20068359375	204.082122802734	0.549463868141174	0.893660366535187	0.291915863752365	65.8043441772461	12108
True	False	False	False	False	-2338.77465820313	-2479.5224609375	178.571853637695	0.630931556224823	0.941171646118164	0.385542124509811	75.0062103271484	12076
True	False	False	False	False	-2323.94067382813	-2435.75927734375	136.424453735352	0.631945669651031	0.943453907966614	0.386943191289902	71.3333358764648	8774
True	False	False	False	False	-2335.474609375	-2352.95043945313	244.01123046875	0.78206604719162	0.960024952888489	0.877696514129639	70.6727294921875	15548
True	False	False	False	False	-2338.455078125	-2054.09790039063	180.790130615234	0.780968606472015	0.967944443225861	0.860293686389923	57.0797538757324	9304
True	False	False	False	False	-2335.04150390625	-2278.90014648438	135.315322875977	0.68776923418045	0.94125884771347	0.478667497634888	67.5983581542969	8247
True	False	False	False	False	-2333.53833007813	-2239.62915039063	115.350761413574	0.707784593105316	0.934530973434448	0.521656036376953	64.3846130371094	6696
True	False	False	False	False	-2334.74243164063	-2033.52160644531	114.241622924805	0.60792738199234	0.958954930305481	0.355605512857437	52.5533981323242	5413
True	False	False	False	False	-2329.77978515625	-2137.619140625	123.114753723145	0.708051383495331	0.945862710475922	0.522282242774963	72.090087890625	8002
True	False	False	False	False	-2326.57202148438	-2110.97436523438	115.350761413574	0.586295127868652	0.926128685474396	0.330235064029694	51.961540222168	5404
True	False	False	False	False	-2329.36474609375	-1967.66137695313	140.861022949219	0.541583657264709	0.922890245914459	0.284384369850159	51.3228340148926	6518
True	False	False	False	False	-2326.15234375	-2411.70922851563	181.899276733398	0.62959486246109	0.936908602714539	0.383706718683243	61.0792694091797	10017
True	False	False	False	False	-2324.18994140625	-2158.42333984375	168.589569091797	0.696054518222809	0.958659529685974	0.495576351881027	59.3223686218262	9017
True	False	False	False	False	-2326.07690429688	-2082.3935546875	176.353576660156	0.492434859275818	0.877717018127441	0.241659566760063	55.691822052002	8855
True	False	False	False	False	-2322.07421875	-2021.44262695313	84.2947845458984	0.791891813278198	0.957111597061157	1	48.434211730957	3681
True	False	False	False	False	-2320.93359375	-2664.8603515625	160.825576782227	0.778323948383331	0.961620807647705	0.826640605926514	83.4482727050781	12100
True	False	False	False	False	-2314.36352539063	-2621.71313476563	210.736968994141	0.776370167732239	0.944970309734344	0.80633556842804	71.4263153076172	13571
True	False	False	False	False	-2320.55786132813	-2560.01831054688	245.120376586914	0.498105019330978	0.917706966400146	0.246254816651344	66.4977340698242	14696
True	False	False	False	False	-2320.92651367188	-2388.40405273438	14.4188451766968	0.666414141654968	0.934041440486908	0.43965283036232	37.6153831481934	489
True	False	False	False	False	-2319.06982421875	-2259.9609375	190.772415161133	0.763307452201843	0.963349103927612	0.712753474712372	99.7093048095703	17150
True	False	False	False	False	-2320.78515625	-2177.73779296875	116.459907531738	0.687813937664032	0.94513863325119	0.478755712509155	54.6095237731934	5734
True	False	False	False	False	-2318.89453125	-2219.19067382813	114.241622924805	0.693129122257233	0.93931633234024	0.489475697278976	57.3689308166504	5909
True	False	False	False	False	-2318.39013671875	-1935.47985839844	126.442184448242	0.727187871932983	0.935478866100311	0.572028160095215	68.3508758544922	7792
True	False	False	False	False	-2317.44750976563	-2595.44848632813	204.082122802734	0.729883551597595	0.956187903881073	0.579949259757996	77.6684799194336	14291
True	False	False	False	False	-2313.75634765625	-2515.30322265625	168.589569091797	0.752410411834717	0.961892664432526	0.659830510616302	72.190788269043	10973
True	False	False	False	False	-2315.67041015625	-2369.26904296875	89.8404998779297	0.69965648651123	0.933618426322937	0.503297805786133	52.0987663269043	4220
True	False	False	False	False	-2315.72680664063	-1991.18469238281	116.459907531738	0.680256009101868	0.959267914295197	0.464253097772598	48.4476203918457	5087
True	False	False	False	False	-2311.84252929688	-2311.08715820313	240.683807373047	0.654919385910034	0.94837349653244	0.420866876840591	55.3640556335449	12014
True	False	False	False	False	-2311.4189453125	-2103.15893554688	79.8582229614258	0.578242421150208	0.915048718452454	0.321375250816345	45.5694427490234	3281
True	False	False	False	False	-2310.07421875	-2040.375	88.7313537597656	0.722042918205261	0.960083663463593	0.557610213756561	47.7874984741211	3823
True	False	False	False	False	-2308.99560546875	-2456.32763671875	167.480438232422	0.635865807533264	0.929525077342987	0.392430305480957	75.4105987548828	11387
True	False	False	False	False	-2308.92431640625	-2689.85278320313	122.005615234375	0.6835116147995	0.957304775714874	0.470399111509323	93.5999984741211	10296
True	False	False	False	False	-2305.51220703125	-2574.92626953125	122.005615234375	0.857830703258514	0.968259692192078	1	68.0272750854492	7483
True	False	False	False	False	-2304.35302734375	-2376.16674804688	61.0028076171875	0.613794684410095	0.929047286510468	0.36292552947998	49.1454544067383	2703
True	False	False	False	False	-2304.08325195313	-2498.56567382813	158.607299804688	0.584320664405823	0.920561850070953	0.328035354614258	65.8461532592773	9416
True	False	False	False	False	-2302.57153320313	-2186.80151367188	102.041061401367	0.809165418148041	0.96226441860199	1	69.510871887207	6395
True	False	False	False	False	-2303.0009765625	-2126.70336914063	151.952453613281	0.694207608699799	0.938694775104523	0.491707503795624	68.8759155273438	9436
True	False	False	False	False	-2302.3349609375	-2147.06982421875	70.9850845336914	0.790355026721954	0.969603180885315	1	55.328125	3541
True	False	False	False	False	-2299.078125	-1998.29809570313	109.805053710938	0.741141617298126	0.937533795833588	0.616318583488464	49.9393920898438	4944
True	False	False	False	False	-2296.72314453125	-2702.64282226563	154.17073059082	0.746117413043976	0.957171022891998	0.634470880031586	100.086334228516	13912
True	False	False	False	False	-2286.04614257813	-2695.74243164063	18.8554134368896	0.809739828109741	0.949675559997559	1	64.8823547363281	1103
True	False	False	False	False	-2294.85693359375	-2561.26098632813	84.2947845458984	0.698733150959015	0.958007514476776	0.501295566558838	53.4078941345215	4059
True	False	False	False	False	-2295	-2223.53271484375	228.483245849609	0.448872536420822	0.910353481769562	0.208764418959618	62.4611663818359	12867
True	False	False	False	False	-2295.04077148438	-2081.36279296875	90.9496383666992	0.690609216690063	0.940702378749847	0.484336644411087	46.2682914733887	3794
True	False	False	False	False	-2289.93334960938	-2049.30249023438	138.64274597168	0.61875855922699	0.936303377151489	0.369280129671097	47.7999992370605	5975
True	False	False	False	False	-2287.533203125	-2405.33154296875	248.447799682617	0.842592120170593	0.967871963977814	1	76.4419631958008	17123
True	False	False	False	False	-2287.08959960938	-2188.77783203125	85.4039306640625	0.802311480045319	0.952727735042572	1	61.5584411621094	4740
True	False	False	False	False	-2287.0458984375	-2146.06225585938	70.9850845336914	0.778467297554016	0.946150183677673	0.828254580497742	66.59375	4262
True	False	False	False	False	-2286.07275390625	-2646.30883789063	195.208984375	0.620577335357666	0.948881149291992	0.371647238731384	74.2897720336914	13075
True	False	False	False	False	-2281.36108398438	-2592.79711914063	286.158630371094	0.641113996505737	0.929044544696808	0.399960160255432	72.4573669433594	18694
True	False	False	False	False	-2284.3271484375	-2372.36206054688	103.150199890137	0.728902280330658	0.925330758094788	0.577034711837769	156.107528686523	14518
True	False	False	False	False	-2282.68872070313	-2083.23779296875	54.3479537963867	0.791067004203796	0.948874831199646	1	50.673469543457	2483
True	False	False	False	False	-2281.76171875	-2345.6474609375	67.6576614379883	0.715653538703918	0.947114050388336	0.540836870670319	51.163932800293	3121
True	False	False	False	False	-2275.48364257813	-2336.88208007813	106.477630615234	0.596519231796265	0.909418761730194	0.341925352811813	50.3854179382324	4837
True	False	False	False	False	-2280.19311523438	-2247.28295898438	248.447799682617	0.427838802337646	0.896717488765717	0.194223344326019	65.8080368041992	14741
True	False	False	False	False	-2280.50512695313	-2011.56042480469	133.097030639648	0.83940452337265	0.969939112663269	1	58.841667175293	7061
True	False	False	False	False	-2279.67016601563	-2159.17016601563	266.194061279297	0.42312091588974	0.900856137275696	0.191067859530449	71.5833358764648	17180
True	False	False	False	False	-2276.67529296875	-2308.29150390625	119.787330627441	0.735007107257843	0.954709708690643	0.595789611339569	63.8703689575195	6898
True	False	False	False	False	-2276.02587890625	-2281.17407226563	208.518692016602	0.709641337394714	0.939574122428894	0.526048123836517	100.164894104004	18831
True	False	False	False	False	-2274.4423828125	-2380.41284179688	105.36848449707	0.740853786468506	0.956881999969482	0.61531263589859	98.6315765380859	9370
True	False	False	False	False	-2274.2197265625	-2720.13989257813	161.934722900391	0.642055153846741	0.927414000034332	0.401333630084991	97.9657516479492	14303
True	False	False	False	False	-2272.97900390625	-2657.9892578125	150.843307495117	0.682473599910736	0.96163135766983	0.468423426151276	65.8382339477539	8954
True	False	False	False	False	-2273.17504882813	-2546.30053710938	247.338653564453	0.756322979927063	0.954847157001495	0.677282512187958	69.2914810180664	15452
True	False	False	False	False	-2270.4658203125	-2468.11279296875	225.155807495117	0.819319367408752	0.951895594596863	1	107.044334411621	21730
True	False	False	False	False	-2270.08178710938	-2759.8623046875	59.8936653137207	0.735007107257843	0.930802464485168	0.595789611339569	135.66667175293	7326
True	False	False	False	False	-2264.38696289063	-2691.75048828125	183.008422851563	0.701034069061279	0.945503950119019	0.506315171718597	70.1151504516602	11569
True	False	False	False	False	-2243.55151367188	-2648.60913085938	157.498153686523	0.744094371795654	0.950847327709198	0.626910030841827	64.0352096557617	9093
True	False	False	False	False	-2266.27099609375	-2511.20190429688	199.645553588867	0.543251097202301	0.869758367538452	0.28596043586731	104.555557250977	18820
True	False	False	False	False	-2269.63525390625	-2188.939453125	165.262145996094	0.75501412153244	0.951006829738617	0.67127937078476	69.4630889892578	10350
True	False	False	False	False	-2269.93310546875	-2031.07092285156	114.241622924805	0.674712717533112	0.960482001304626	0.45411691069603	50.6213607788086	5214
True	False	False	False	False	-2269.22241210938	-2099.28125	102.041061401367	0.748013913631439	0.932313740253448	0.641803920269012	94.3369598388672	8679
True	False	False	False	False	-2268.54028320313	-2075.16088867188	249.556930541992	0.380663692951202	0.882620751857758	0.164238765835762	75.3199996948242	16947
True	False	False	False	False	-2260.29052734375	-2400.77856445313	275.067199707031	0.524094700813293	0.919411420822144	0.268389105796814	76.4919357299805	18970
True	False	False	False	False	-2257.1806640625	-2596.6650390625	174.135284423828	0.712336838245392	0.956532716751099	0.532567918300629	66.0700607299805	10373
True	False	False	False	False	-2241.92358398438	-2582.13623046875	151.952453613281	0.735381960868835	0.943959295749664	0.596992313861847	62.3138694763184	8537
True	False	False	False	False	-2246.67724609375	-2370.20068359375	112.023338317871	0.811145603656769	0.958498001098633	1	52.9405937194824	5347
True	False	False	False	False	-2256.77954101563	-2233.62744140625	167.480438232422	0.558578312397003	0.923326253890991	0.300899803638458	55.907283782959	8442
True	False	False	False	False	-2255.92041015625	-2313.56616210938	93.1679229736328	0.695049583911896	0.927855372428894	0.49346387386322	73.4166641235352	6167
True	False	False	False	False	-2246.77392578125	-2284.56958007813	93.1679229736328	0.716425657272339	0.950941801071167	0.542802810668945	47.261905670166	3970
True	False	False	False	False	-2251.6103515625	-2171.57568359375	127.551322937012	0.804429352283478	0.957675635814667	1	61.2608680725098	7045
True	False	False	False	False	-2253.1728515625	-2063.3193359375	150.843307495117	0.705643773078918	0.960985481739044	0.516687095165253	64.4338226318359	8763
True	False	False	False	False	-2253.13012695313	-2136.31689453125	77.6399383544922	0.821241796016693	0.956417441368103	1	61.5857124328613	4311
True	False	False	False	False	-2250.72094726563	-2203.85205078125	149.734161376953	0.788483679294586	0.953401744365692	1	59.0666656494141	7974
True	False	False	False	False	-2244.796875	-2122.8037109375	70.9850845336914	0.820201992988586	0.95444917678833	1	68.265625	4369
True	False	False	False	False	-2247.56591796875	-2032.45397949219	107.586769104004	0.802616775035858	0.967305481433868	1	50.1958770751953	4869
True	False	False	False	False	-2244.18603515625	-2477.79833984375	166.371292114258	0.752728283405304	0.949379086494446	0.66119509935379	93.7600021362305	14064
True	False	False	False	False	-2242.876953125	-2411.03515625	14.4188451766968	0.523994266986847	0.93289041519165	0.268299996852875	37.9230766296387	493
True	False	False	False	False	-2241.98901367188	-2077.7568359375	174.135284423828	0.564609169960022	0.948324799537659	0.307014495134354	66.8152847290039	10490
True	False	False	False	False	-2239.39477539063	-2048.80322265625	93.1679229736328	0.808093369007111	0.95036518573761	1	56.6071434020996	4755
True	False	False	False	False	-2237.23413085938	-2685.95263671875	238.465515136719	0.504045248031616	0.884382724761963	0.251155018806458	75.5302352905273	16239
True	False	False	False	False	-2230.41015625	-2555.08715820313	145.297592163086	0.765121161937714	0.956683874130249	0.723130643367767	74.8931274414063	9811
True	False	False	False	False	-2235.234375	-2305.41333007813	126.442184448242	0.767152667045593	0.94998174905777	0.735483109951019	62.684211730957	7146
True	False	False	False	False	-2235.212890625	-2169.25756835938	84.2947845458984	0.765837788581848	0.950986504554749	0.727394282817841	62.2631568908691	4732
True	False	False	False	False	-2234.32592773438	-2226.04614257813	150.843307495117	0.555717587471008	0.916723430156708	0.298047423362732	58.6911773681641	7982
True	False	False	False	False	-2233.08081054688	-2334.10815429688	180.790130615234	0.692536652088165	0.963535964488983	0.488257944583893	62.546012878418	10195
True	False	False	False	False	-2231.80639648438	-2197.55078125	122.005615234375	0.769454181194305	0.956187844276428	0.750577867031097	58.0727272033691	6388
True	False	False	False	False	-2231.31689453125	-2089.17529296875	67.6576614379883	0.680754125118256	0.930272161960602	0.465183943510056	55.5245895385742	3387
True	False	False	False	False	-2229.83447265625	-2773.35473632813	55.4570960998535	0.743460476398468	0.938149154186249	0.624593436717987	126.099998474121	6305
True	False	False	False	False	-2227.79028320313	-2714.08764648438	185.226699829102	0.800133466720581	0.950108349323273	1	87.7425155639648	14653
True	False	False	False	False	-2229.41064453125	-2515.90966796875	89.8404998779297	0.721652567386627	0.924443244934082	0.556551098823547	79.8395080566406	6467
True	False	False	False	False	-2226.01879882813	-2407.94287109375	34.3833999633789	0.770503997802734	0.943335175514221	0.757918477058411	37.4516143798828	1161
True	False	False	False	False	-2227.93872070313	-2285.13330078125	74.3125076293945	0.814957976341248	0.958397746086121	1	51.5671653747559	3455
True	False	False	False	False	-2227.67260742188	-2245.56884765625	138.64274597168	0.797355175018311	0.952722728252411	1	56.576000213623	7072
True	False	False	False	False	-2225.22216796875	-2789.84814453125	241.792938232422	0.783979654312134	0.959351003170013	0.918468296527863	198.527526855469	43279
True	False	False	False	False	-2195.43481445313	-2769.44213867188	342.724853515625	0.558858036994934	0.888053953647614	0.301180332899094	181.757278442383	56163
True	False	False	False	False	-2219.09033203125	-2741.12231445313	137.533599853516	0.665601193904877	0.950878143310547	0.438278526067734	86.6532287597656	10745
True	False	False	False	False	-2220.92651367188	-2619.08447265625	246.229507446289	0.761492788791656	0.959258913993835	0.702906310558319	91.2657623291016	20261
True	False	False	False	False	-2224.82641601563	-2385.64892578125	222.937530517578	0.639025509357452	0.921094179153442	0.396937817335129	73.7462692260742	14823
True	False	False	False	False	-2224.81762695313	-2145.9794921875	163.043869018555	0.548337578773499	0.943763196468353	0.290826350450516	61.8299331665039	9089
True	False	False	False	False	-2223.48315429688	-2118.6142578125	154.17073059082	0.659713327884674	0.95748645067215	0.428537100553513	56.9136695861816	7911
True	False	False	False	False	-2221.44921875	-2486.14208984375	116.459907531738	0.764054596424103	0.954685926437378	0.716959476470947	61.7238082885742	6481
True	False	False	False	False	-2220.11401367188	-2446.74829101563	248.447799682617	0.676045775413513	0.950797319412231	0.456518143415451	61.5133934020996	13779
True	False	False	False	False	-2219.96459960938	-2172.27563476563	74.3125076293945	0.858648955821991	0.969034552574158	1	155.925369262695	10447
True	False	False	False	False	-2220.94873046875	-2076.57080078125	49.9113883972168	0.685194611549377	0.893481910228729	0.47363543510437	113.622222900391	5113
True	False	False	False	False	-2217.59912109375	-2305.58740234375	69.8759460449219	0.838463246822357	0.968444228172302	1	51.761905670166	3261
True	False	False	False	False	-2214.83862304688	-2205.97412109375	112.023338317871	0.651365220546722	0.94817715883255	0.415322601795197	56.7920799255371	5736
True	False	False	False	False	-2214.01440429688	-2651.39404296875	171.917007446289	0.742638885974884	0.940921545028687	0.621626198291779	93.6128997802734	14510
True	False	False	False	False	-2212.38500976563	-2568.00805664063	109.805053710938	0.762798249721527	0.957141101360321	0.709939241409302	77.080810546875	7631
True	False	False	False	False	-2211.73022460938	-2032.1875	195.208984375	0.698149502277374	0.950778186321259	0.500038266181946	56.3409080505371	9916
True	False	False	False	False	-2210.3427734375	-2265.92163085938	171.917007446289	0.742638885974884	0.947564423084259	0.621626198291779	66.9548416137695	10378
True	False	False	False	False	-2209.48413085938	-2753.38793945313	126.442184448242	0.73520427942276	0.954483211040497	0.596421539783478	91.5789489746094	10440
True	False	False	False	False	-2207.54321289063	-2717.794921875	107.586769104004	0.802616775035858	0.965687274932861	1	69.4020614624023	6732
True	False	False	False	False	-2209.330078125	-2525.15258789063	183.008422851563	0.716383457183838	0.931214988231659	0.542695045471191	95.363639831543	15735
True	False	False	False	False	-2207.86010742188	-2662.32592773438	39.9291114807129	0.674418985843658	0.948370218276978	0.453590780496597	59.4444427490234	2140
True	False	False	False	False	-2198.35986328125	-2501.76489257813	118.678184509277	0.693213284015656	0.950855731964111	0.489649057388306	79.5327072143555	8510
True	False	False	False	False	-2200.18505859375	-2401.19946289063	127.551322937012	0.804429352283478	0.966347217559814	1	66.0695648193359	7598
True	False	False	False	False	-2201.76391601563	-2312.0302734375	76.5307922363281	0.821647763252258	0.960778415203094	1	60.4347839355469	4170
True	False	False	False	False	-2207.79663085938	-2103.142578125	167.480438232422	0.750451266765594	0.942314028739929	0.651609182357788	48.4834442138672	7321
True	False	False	False	False	-2205.81860351563	-2231.23583984375	170.807861328125	0.634811341762543	0.936907470226288	0.390943109989166	63.9545440673828	9849
True	False	False	False	False	-2205.40869140625	-2180.64013671875	155.279876708984	0.445092409849167	0.858473896980286	0.206092029809952	62.3857154846191	8734
True	False	False	False	False	-2200.88989257813	-2365.77026367188	159.716445922852	0.576170265674591	0.937395811080933	0.319142132997513	80.2222213745117	11552
True	False	False	False	False	-2199.28051757813	-2466.18920898438	135.315322875977	0.758076548576355	0.957304775714874	0.685611963272095	60.3852462768555	7367
True	False	False	False	False	-2194.77124023438	-2433.29125976563	194.099838256836	0.652782797813416	0.951560378074646	0.417519867420197	64.0171432495117	11203
True	False	False	False	False	-2196.21533203125	-2326.01293945313	178.571853637695	0.692753672599792	0.948252201080322	0.488703340291977	61.8819885253906	9963
True	False	False	False	False	-2193.86840820313	-2063.82055664063	165.262145996094	0.63540130853653	0.944209575653076	0.391774117946625	60.3020133972168	8985
True	False	False	False	False	-2193.6123046875	-2819.31396484375	104.259346008301	0.703710198402405	0.94934868812561	0.512283682823181	190.776596069336	17933
True	False	False	False	False	-2172.97119140625	-2796.37377929688	324.978576660156	0.343730419874191	0.756275117397308	0.142922967672348	165.638229370117	48532
True	False	False	False	False	-2189.1708984375	-2699.67016601563	119.787330627441	0.80851811170578	0.962107300758362	1	67.6203689575195	7303
True	False	False	False	False	-2191.7412109375	-2600.9375	179.680999755859	0.670226395130157	0.916129410266876	0.446196794509888	126.413581848145	20479
True	False	False	False	False	-2184.67919921875	-2519.70068359375	139.751892089844	0.73591810464859	0.959966003894806	0.598723590373993	91.7777786254883	11564
True	False	False	False	False	-2192.2158203125	-2292.90942382813	185.226699829102	0.377833157777786	0.899169385433197	0.162542998790741	57.0958099365234	9535
True	False	False	False	False	-2192.16040039063	-2195.37109375	122.005615234375	0.544507503509521	0.89669144153595	0.287154197692871	56.3909072875977	6203
True	False	False	False	False	-2191.17553710938	-2265.54248046875	123.114753723145	0.755423963069916	0.960328042507172	0.673140406608582	71.1351318359375	7896
True	False	False	False	False	-2186.23681640625	-2247.11694335938	98.7136306762695	0.533197462558746	0.920550107955933	0.276595175266266	60.2471923828125	5362
True	False	False	False	False	-2190.49340820313	-2233.28979492188	86.513069152832	0.750372409820557	0.958789765834808	0.651284754276276	65.4358978271484	5104
True	False	False	False	False	-2187.43432617188	-2038.23779296875	198.536407470703	0.812154769897461	0.967607617378235	1	46.3072624206543	8289
True	False	False	False	False	-2188.9326171875	-2012.78857421875	163.043869018555	0.652361631393433	0.946549117565155	0.416865080595016	57.9387741088867	8517
True	False	False	False	False	-2185.89868164063	-2394.03588867188	96.4953460693359	0.54894095659256	0.939853668212891	0.291409492492676	53.3103446960449	4638
True	False	False	False	False	-2183.99731445313	-2349.390625	161.934722900391	0.706193745136261	0.964805006980896	0.517954051494598	62.6164398193359	9142
True	False	False	False	False	-2183.73193359375	-2563.17797851563	112.023338317871	0.687367737293243	0.94605952501297	0.47787618637085	80.9900970458984	8180
True	False	False	False	False	-2183.43603515625	-2160.90478515625	90.9496383666992	0.788853049278259	0.960534572601318	1	57.3902435302734	4706
True	False	False	False	False	-2183.10961914063	-2638.74731445313	297.250030517578	0.585518896579742	0.90915983915329	0.329368114471436	83.1567153930664	22286
True	False	False	False	False	-2181.51416015625	-2600.62963867188	18.8554134368896	0.733056426048279	0.934281527996063	0.589630365371704	72.1764678955078	1227
True	False	False	False	False	-2181.37353515625	-2742.90991210938	116.459907531738	0.764054596424103	0.960495412349701	0.716959476470947	64.9619064331055	6821
True	False	False	False	False	-2178.1513671875	-2723.52124023438	116.459907531738	0.74296110868454	0.948710501194	0.622785210609436	65.0666656494141	6832
True	False	False	False	False	-2178.6396484375	-2428.17333984375	95.3862075805664	0.766198992729187	0.960341572761536	0.729580998420715	62.3255805969238	5360
True	False	False	False	False	-2179.68505859375	-2147.662109375	86.513069152832	0.561012983322144	0.958591163158417	0.303351491689682	48.230770111084	3762
True	False	False	False	False	-2177.734375	-2124.53466796875	75.4216537475586	0.733056426048279	0.949983477592468	0.589630365371704	44.1617660522461	3003
True	False	False	False	False	-2177.37524414063	-2672.8583984375	110.914192199707	0.852887690067291	0.966806530952454	1	63.7999992370605	6380
True	False	False	False	False	-2172.40454101563	-2475.06665039063	242.902084350586	0.430639088153839	0.901283979415894	0.196114093065262	73.3972625732422	16074
True	False	False	False	False	-2174.87841796875	-2268.41650390625	102.041061401367	0.819654762744904	0.958662450313568	1	67.9347839355469	6250
True	False	False	False	False	-2173.77709960938	-2180.69653320313	159.716445922852	0.784037590026855	0.945415377616882	0.920083165168762	174.89582824707	25185
True	False	False	False	False	-2170.07250976563	-1969.03967285156	146.40673828125	0.820213973522186	0.955321669578552	1	62.7803039550781	8287
True	False	False	False	False	-2169.99584960938	-2116.111328125	75.4216537475586	0.733056426048279	0.947457671165466	0.589630365371704	46.3529396057129	3152
True	False	False	False	False	-2166.62426757813	-2846.40234375	176.353576660156	0.600175380706787	0.954623222351074	0.346233487129211	171.572326660156	27280
True	False	False	False	False	-2103.45874023438	-2846.81665039063	85.4039306640625	0.665105581283569	0.949661195278168	0.437444269657135	99.2467498779297	7642
True	False	False	False	False	-2159.95288085938	-2778.93603515625	100.931915283203	0.721950054168701	0.94951605796814	0.557357847690582	70.8461532592773	6447
True	False	False	False	False	-2165.53076171875	-2685.07861328125	118.678184509277	0.624946296215057	0.946041107177734	0.377421349287033	61.2990646362305	6559
True	False	False	False	False	-2165.65942382813	-2565.451171875	218.500961303711	0.700304627418518	0.944591522216797	0.504712879657745	136.152282714844	26822
True	False	False	False	False	-2164.62280273438	-2442.103515625	82.0765075683594	0.702428579330444	0.954880356788635	0.5094074010849	55.0135116577148	4071
True	False	False	False	False	-2164.15087890625	-2388.51708984375	129.769607543945	0.59868323802948	0.955638587474823	0.344466865062714	69.3931655883789	8119
True	False	False	False	False	-2166.5380859375	-2087.61645507813	196.318130493164	0.723250091075897	0.951651036739349	0.560915350914001	50.8135604858398	8994
True	False	False	False	False	-2165.6484375	-2368.54638671875	143.079315185547	0.753439962863922	0.956620395183563	0.664282858371735	59.1317825317383	7628
True	False	False	False	False	-2164.09497070313	-2166.49609375	34.3833999633789	0.731873750686646	0.951372683048248	0.585974395275116	55.1290321350098	1709
True	False	False	False	False	-2163.77294921875	-2412.2333984375	130.878753662109	0.781607866287231	0.956766605377197	0.870086967945099	52.2542381286621	6166
True	False	False	False	False	-2160.31713867188	-2345.06323242188	164.153015136719	0.778728127479553	0.973928332328796	0.831242144107819	58.4797286987305	8655
True	False	False	False	False	-2162.29858398438	-2232.47119140625	105.36848449707	0.72834837436676	0.963210701942444	0.575405418872833	65.7368392944336	6245
True	False	False	False	False	-2161.85693359375	-2208.02880859375	169.698715209961	0.841518878936768	0.966974079608917	1	65.1633987426758	9970
True	False	False	False	False	-2161.28784179688	-2292.2109375	257.320922851563	0.409016877412796	0.851613104343414	0.18185168504715	69	16008
True	False	False	False	False	-2160.09326171875	-2461.12573242188	76.5307922363281	0.781291306018829	0.948828041553497	0.865128993988037	59.0144920349121	4072
True	False	False	False	False	-2158.91259765625	-2028.81213378906	84.2947845458984	0.819298386573792	0.953763663768768	1	45.1052627563477	3428
True	False	False	False	False	-2158.6953125	-2619.27783203125	174.135284423828	0.675542414188385	0.932645559310913	0.455608785152435	95.6178359985352	15012
True	False	False	False	False	-2153.583984375	-2502.81079101563	156.389007568359	0.756852924823761	0.959014177322388	0.679764032363892	75.8936157226563	10701
True	False	False	False	False	-2151.78784179688	-2255.94799804688	211.846115112305	0.596073746681213	0.924842298030853	0.341405123472214	56.4869117736816	10789
True	False	False	False	False	-2154.78515625	-2182.13720703125	76.5307922363281	0.676577270030975	0.954871714115143	0.457481801509857	51.7826080322266	3573
True	False	False	False	False	-2151.6494140625	-2431.09643554688	86.513069152832	0.694924652576447	0.947196960449219	0.49320250749588	51.5128211975098	4018
True	False	False	False	False	-2151.2412109375	-2728.51831054688	214.064392089844	0.722425937652588	0.917174994945526	0.558653891086578	101.854919433594	19658
True	False	False	False	False	-2150.6708984375	-2158.98510742188	107.586769104004	0.747388184070587	0.952456653118134	0.639357089996338	59.0927848815918	5732
True	False	False	False	False	-2149.70434570313	-2130.86157226563	86.513069152832	0.694924652576447	0.906360268592834	0.49320250749588	115.282051086426	8992
True	False	False	False	False	-2148.35327148438	-2824.24267578125	151.952453613281	0.780331075191498	0.953982889652252	0.851300001144409	103.182479858398	14136
True	False	False	False	False	-2117.65698242188	-2819.39697265625	175.244430541992	0.860263466835022	0.967140853404999	1	84.8417739868164	13405
True	False	False	False	False	-2143.44946289063	-2669.63989257813	188.554138183594	0.764256656169891	0.95455139875412	0.718113005161285	84.3294143676758	14336
True	False	False	False	False	-2147.56127929688	-2317.29736328125	183.008422851563	0.605316579341888	0.905911386013031	0.352412104606628	57.3575744628906	9464
True	False	False	False	False	-2145.58154296875	-2400.01342773438	157.498153686523	0.736775100231171	0.945458233356476	0.601518452167511	65.6408462524414	9321
True	False	False	False	False	-2144.09350585938	-2217.705078125	42.1473922729492	0.711886703968048	0.931630671024323	0.531466901302338	74.6052627563477	2835
True	False	False	False	False	-2140.09228515625	-2045.39868164063	138.64274597168	0.776717782020569	0.958126187324524	0.809742450714111	47.7360000610352	5967
True	False	False	False	False	-2137.92163085938	-2805.27954101563	190.772415161133	0.488363921642303	0.892813384532928	0.238408342003822	75.0755844116211	12913
True	False	False	False	False	-2103.08251953125	-2800.12353515625	200.754699707031	0.771863341331482	0.952930867671967	0.767917037010193	99.6574554443359	18038
True	False	False	False	False	-2137.89208984375	-2760.8330078125	219.610107421875	0.629487812519073	0.930356740951538	0.383560299873352	74.7929306030273	14809
True	False	False	False	False	-2135.93701171875	-2521.96484375	197.427261352539	0.640130162239075	0.92661327123642	0.398532092571259	66.4831466674805	11834
True	False	False	False	False	-2137.2275390625	-2349.78002929688	178.571853637695	0.70536482334137	0.965326845645905	0.516047060489655	58.7391319274902	9457
True	False	False	False	False	-2136.95483398438	-2230.33374023438	116.459907531738	0.764054596424103	0.947987496852875	0.716959476470947	65.3047637939453	6857
True	False	False	False	False	-2134.97802734375	-2490.58374023438	113.132476806641	0.742224454879761	0.950133502483368	0.620144486427307	71.7058792114258	7314
True	False	False	False	False	-2133.95776367188	-2453.6494140625	266.194061279297	0.347548186779022	0.793030619621277	0.145048350095749	78.9124984741211	18939
True	False	False	False	False	-2133.24658203125	-2690.54052734375	134.206176757813	0.792623698711395	0.963957905769348	1	90.859504699707	10994
True	False	False	False	False	-2123.05151367188	-2627.74780273438	240.683807373047	0.697486221790314	0.943869590759277	0.498616963624954	87.870964050293	19068
True	False	False	False	False	-2132.4091796875	-2575.32495117188	207.409545898438	0.664756178855896	0.953403830528259	0.436857759952545	82.7914428710938	15482
True	False	False	False	False	-2133.041015625	-2185.69116210938	165.262145996094	0.747710049152374	0.940857350826263	0.640612363815308	50.2885894775391	7493
True	False	False	False	False	-2130.9013671875	-2378.43994140625	177.462707519531	0.532357633113861	0.908896505832672	0.275827437639236	57.0625	9130
True	False	False	False	False	-2130.56811523438	-2162.97045898438	159.716445922852	0.541666328907013	0.90658962726593	0.284462302923203	61.7291679382324	8889
True	False	False	False	False	-2129.89135742188	-2601.1943359375	191.881561279297	0.700759828090668	0.929867625236511	0.505711615085602	92.2138748168945	15953
True	False	False	False	False	-2126.88159179688	-2557.39111328125	19.9645557403564	0.705993711948395	0.937323153018951	0.517492473125458	57.1111106872559	1028
True	False	False	False	False	-2128.23071289063	-2472.54077148438	90.9496383666992	0.699367880821228	0.953156709671021	0.502670288085938	57.4878044128418	4714
True	False	False	False	False	-2128.45092773438	-2274.70239257813	180.790130615234	0.451495498418808	0.889450550079346	0.210634589195251	52.4785270690918	8554
True	False	False	False	False	-2128.09033203125	-2212.10717773438	45.4748191833496	0.576323091983795	0.883294820785522	0.319306194782257	77.634147644043	3183
True	False	False	False	False	-2124.51245117188	-2540.84912109375	189.663269042969	0.720086455345154	0.943635284900665	0.552348673343658	91.7017517089844	15681
True	False	False	False	False	-2122.91137695313	-2406.224609375	116.459907531738	0.652442932128906	0.947056174278259	0.416991353034973	58.0666656494141	6097
True	False	False	False	False	-2124.18530273438	-2137.7490234375	105.36848449707	0.664528608322144	0.95916348695755	0.436476469039917	46.0526313781738	4375
True	False	False	False	False	-2123.28857421875	-2086.31176757813	150.843307495117	0.666771829128265	0.931840062141418	0.44025981426239	47.889705657959	6513
True	False	False	False	False	-2121.59790039063	-2327.68920898438	119.787330627441	0.608844935894012	0.935853958129883	0.356736987829208	52.212963104248	5639
True	False	False	False	False	-2120.71826171875	-2771.02661132813	36.6016845703125	0.779091417789459	0.94477391242981	0.835518538951874	53.1818199157715	1755
True	False	False	False	False	-2106.52172851563	-2759.82373046875	129.769607543945	0.746324419975281	0.9561527967453	0.635259330272675	61.8632469177246	7238
True	False	False	False	False	-2117.14184570313	-2718.58935546875	168.589569091797	0.711886703968048	0.956341803073883	0.531466901302338	59.5855255126953	9057
True	False	False	False	False	-2118.77807617188	-2653.76123046875	140.861022949219	0.422558844089508	0.825150668621063	0.190694406628609	51.0393714904785	6482
True	False	False	False	False	-2116.33203125	-2742.30126953125	178.571853637695	0.657871544361115	0.945689499378204	0.425563484430313	74.1801223754883	11943
True	False	False	False	False	-2109.24780273438	-2695.6357421875	140.861022949219	0.674918293952942	0.956087946891785	0.454485684633255	67.1496047973633	8528
True	False	False	False	False	-2107.30737304688	-2565.89501953125	318.32373046875	0.464841604232788	0.860318660736084	0.220358639955521	84.8083648681641	24340
True	False	False	False	False	-2107.00317382813	-2447.48486328125	97.6044921875	0.809059381484985	0.951477408409119	1	57.5454559326172	5064
True	False	False	False	False	-2112.03515625	-2354.90014648438	134.206176757813	0.682131826877594	0.946346461772919	0.467776149511337	57.1487617492676	6915
True	False	False	False	False	-2115.88549804688	-2250.69384765625	133.097030639648	0.786073088645935	0.956759095191956	1	59.5833320617676	7150
True	False	False	False	False	-2114.22802734375	-2290.43359375	124.223899841309	0.688489496707916	0.950799524784088	0.48009330034256	57.2142868041992	6408
True	False	False	False	False	-2112.38940429688	-2231.65844726563	130.878753662109	0.597930610179901	0.943508088588715	0.343580186367035	57.8220329284668	6823
True	False	False	False	False	-2111.08740234375	-2169.65283203125	83.1856460571289	0.735410094261169	0.949889421463013	0.597082853317261	43.4133338928223	3256
True	False	False	False	False	-2107.08447265625	-2406.70092773438	163.043869018555	0.605956315994263	0.932923495769501	0.353191018104553	62.7142868041992	9219
True	False	False	False	False	-2105.19702148438	-2313.04516601563	105.36848449707	0.772405624389648	0.95276540517807	0.772078812122345	83.3894729614258	7922
True	False	False	False	False	-2103.92138671875	-2501.70751953125	202.97297668457	0.542412340641022	0.927583575248718	0.285166472196579	77.8415298461914	14245
True	False	False	False	False	-2103.85986328125	-2378.77880859375	133.097030639648	0.594008207321167	0.932631254196167	0.339006364345551	49.0999984741211	5892
True	False	False	False	False	-2103.78149414063	-2328.73168945313	38.8199691772461	0.733614146709442	0.95160585641861	0.591374695301056	63.6285705566406	2227
True	False	False	False	False	-2097.3408203125	-2274.03881835938	107.586769104004	0.667664170265198	0.950024962425232	0.44178032875061	46.2577323913574	4487
True	False	False	False	False	-2101.89184570313	-2032.74011230469	124.223899841309	0.838463246822357	0.962107300758362	1	48.0089302062988	5377
True	False	False	False	False	-2096.52954101563	-2664.17700195313	92.0587844848633	0.739471137523651	0.956983387470245	0.610541462898254	51.9156608581543	4309
True	False	False	False	False	-2095.44360351563	-2864.7275390625	316.10546875	0.598513782024384	0.919733762741089	0.344266921281815	182.08772277832	51895
True	False	False	False	False	-2093.73754882813	-2342.12670898438	138.64274597168	0.788708209991455	0.937734723091125	1	178.839996337891	22355
True	False	False	False	False	-2094.83178710938	-2196.8505859375	155.279876708984	0.744004368782043	0.970667481422424	0.626579701900482	52.1214294433594	7297
True	False	False	False	False	-2091.31298828125	-2249.28271484375	165.262145996094	0.69783627986908	0.945689260959625	0.499366074800491	58.8724822998047	8772
True	False	False	False	False	-2091.0673828125	-2903.93188476563	195.208984375	0.791230380535126	0.95335865020752	1	194.579544067383	34246
True	False	False	False	False	-2075.00708007813	-2894.13427734375	105.36848449707	0.605989933013916	0.944897830486298	0.353231996297836	102.747367858887	9761
True	False	False	False	False	-2088.51220703125	-2822.462890625	113.132476806641	0.785913348197937	0.961557626724243	1	75.9313735961914	7745
True	False	False	False	False	-2089.32666015625	-2716.11889648438	147.515884399414	0.69007807970047	0.942339956760406	0.483266651630402	67.9473648071289	9037
True	False	False	False	False	-2090.98681640625	-2430.84619140625	185.226699829102	0.6944899559021	0.974527359008789	0.492295145988464	70.443115234375	11764
True	False	False	False	False	-2089.7177734375	-2472.09497070313	248.447799682617	0.595203518867493	0.931054532527924	0.340391874313354	69.0535736083984	15468
True	False	False	False	False	-2088.49536132813	-2786.44189453125	57.6753807067871	0.493598461151123	0.942327797412872	0.242596164345741	60.25	3133
True	False	False	False	False	-2068.00366210938	-2780.24389648438	48.80224609375	0.788230717182159	0.955260276794434	1	74.0909118652344	3260
True	False	False	False	False	-2080.99267578125	-2739.462890625	116.459907531738	0.764054596424103	0.969339847564697	0.716959476470947	79.0380935668945	8299
True	False	False	False	False	-2086.76171875	-2492.17895507813	11.0914192199707	0.619482219219208	0.921230614185333	0.37021940946579	48.2999992370605	483
True	False	False	False	False	-2086.607421875	-2144.84057617188	103.150199890137	0.817960679531097	0.966292083263397	1	49.3978500366211	4594
True	False	False	False	False	-2086.18530273438	-2218.78344726563	171.917007446289	0.454615980386734	0.878610610961914	0.212876707315445	54.4709663391113	8443
True	False	False	False	False	-2085.36572265625	-2541.50463867188	155.279876708984	0.62938779592514	0.924923002719879	0.383423566818237	49.4500007629395	6923
True	False	False	False	False	-2083.91186523438	-2333.310546875	46.5839614868164	0.468715965747833	0.930962860584259	0.223249077796936	67.5	2835
True	False	False	False	False	-2083.40063476563	-2296.77294921875	130.878753662109	0.706935942173004	0.939988732337952	0.519674301147461	53.5932197570801	6324
True	False	False	False	False	-2080.65209960938	-2025.16394042969	166.371292114258	0.805162727832794	0.95164155960083	1	58.6733322143555	8801
True	False	False	False	False	-2080.42529296875	-2775.14013671875	104.259346008301	0.791674017906189	0.953558683395386	1	171.414886474609	16113
True	False	False	False	False	-2075.41259765625	-2760.8916015625	191.881561279297	0.376965761184692	0.898714482784271	0.16202549636364	76.9132919311523	13306
True	False	False	False	False	-2078.04028320313	-2688.49731445313	107.586769104004	0.779021024703979	0.949206411838531	0.834679305553436	58.4845352172852	5673
True	False	False	False	False	-2080.31298828125	-2663.6748046875	107.586769104004	0.769551157951355	0.95334130525589	0.75124317407608	64.5360794067383	6260
True	False	False	False	False	-2077.51025390625	-2629.05932617188	249.556930541992	0.582030475139618	0.911265969276428	0.325506329536438	71.9644470214844	16192
True	False	False	False	False	-2079.810546875	-2377.55786132813	230.701522827148	0.48123374581337	0.860072135925293	0.23280730843544	69.7307662963867	14504
True	False	False	False	False	-2078.80249023438	-2598.70629882813	275.067199707031	0.472022980451584	0.858357310295105	0.225741192698479	85.5927429199219	21227
True	False	False	False	False	-2070.806640625	-2560.04125976563	151.952453613281	0.511035680770874	0.907951891422272	0.257038831710815	50.7810211181641	6957
True	False	False	False	False	-2078.51684570313	-2446.2275390625	161.934722900391	0.692936301231384	0.937733829021454	0.489078670740128	82.4726028442383	12041
True	False	False	False	False	-2077.07641601563	-2169.97827148438	146.40673828125	0.67818558216095	0.958845496177673	0.46042013168335	53.2954559326172	7035
True	False	False	False	False	-2072.05688476563	-2408.05419921875	200.754699707031	0.513917863368988	0.902092158794403	0.259502857923508	96.6022109985352	17485
True	False	False	False	False	-2071.85400390625	-2265.12719726563	82.0765075683594	0.650850415229797	0.924928247928619	0.414529263973236	48.7972984313965	3611
True	False	False	False	False	-2071.04125976563	-2506.23120117188	221.828384399414	0.619414925575256	0.942531108856201	0.370131939649582	73.6549987792969	14731
True	False	False	False	False	-2070.24267578125	-2245.26586914063	89.8404998779297	0.779232859611511	0.960534572601318	0.837222635746002	54.7654304504395	4436
True	False	False	False	False	-2070.23461914063	-2228.802734375	127.551322937012	0.725611567497253	0.961215615272522	0.5675168633461	59.2173919677734	6810
True	False	False	False	False	-2069.80541992188	-2144.70874023438	150.843307495117	0.642960727214813	0.960312366485596	0.402662009000778	61.3676452636719	8346
True	False	False	False	False	-2069.2744140625	-2722.9462890625	119.787330627441	0.785884737968445	0.951650977134705	1	80.5277786254883	8697
True	False	False	False	False	-2067.53735351563	-2851.7509765625	181.899276733398	0.850923359394073	0.959173381328583	1	99.2987823486328	16285
True	False	False	False	False	-2063.80615234375	-2707.2099609375	138.64274597168	0.687515437602997	0.949729681015015	0.478166908025742	74.879997253418	9360
True	False	False	False	False	-2064.96948242188	-2654.38696289063	163.043869018555	0.697682440280914	0.944426238536835	0.499036550521851	73.2380981445313	10766
True	False	False	False	False	-2064.95629882813	-2369.08471679688	117.569046020508	0.702122330665588	0.948832452297211	0.508725047111511	61.8207550048828	6553
True	False	False	False	False	-2065.21508789063	-2277.31005859375	113.132476806641	0.763600468635559	0.959930598735809	0.714391827583313	55.8039207458496	5692
True	False	False	False	False	-2063.55810546875	-2453.23461914063	100.931915283203	0.752970397472382	0.942918181419373	0.662240564823151	71.9230804443359	6545
True	False	False	False	False	-2060.81079101563	-2420.42529296875	93.1679229736328	0.748380422592163	0.952929735183716	0.643250167369843	71.8333358764648	6034
True	False	False	False	False	-2061.24267578125	-2022.81335449219	102.041061401367	0.708863019943237	0.941147327423096	0.524197518825531	47	4324
True	False	False	False	False	-2060.15625	-2675.3662109375	139.751892089844	0.834598243236542	0.963757157325745	1	71.2222213745117	8974
True	False	False	False	False	-2059.927734375	-2924.81103515625	224.046676635742	0.54055380821228	0.920579552650452	0.283415496349335	145.103958129883	29311
True	False	False	False	False	-2022.00671386719	-2912.43481445313	240.683807373047	0.747850298881531	0.962116777896881	0.641161561012268	96.2949295043945	20896
True	False	False	False	False	-2054.22680664063	-2876.6923828125	122.005615234375	0.78206604719162	0.964572608470917	0.877696514129639	76.4545440673828	8410
True	False	False	False	False	-2054.970703125	-2591.4423828125	100.931915283203	0.701157987117767	0.93350476026535	0.506588459014893	71.2966995239258	6488
True	False	False	False	False	-2059.86474609375	-2308.69775390625	256.211791992188	0.551853060722351	0.878261566162109	0.294241905212402	73.9610366821289	17085
True	False	False	False	False	-2059.19775390625	-2343.2744140625	145.297592163086	0.679700970649719	0.954738676548004	0.463219910860062	61.9083976745605	8110
True	False	False	False	False	-2053.59057617188	-2803.60473632813	293.922607421875	0.368890136480331	0.849410831928253	0.157255426049232	66.4490585327148	17609
True	False	False	False	False	-2053.28784179688	-2898.25024414063	147.515884399414	0.699802994728088	0.964582681655884	0.503616988658905	91.1052627563477	12117
True	False	False	False	False	-2030.26745605469	-2863.7333984375	23.2919807434082	0.628847420215607	0.937802910804749	0.382685959339142	47.476188659668	997
True	False	False	False	False	-2049.06079101563	-2762.01684570313	146.40673828125	0.612466037273407	0.911761939525604	0.361250102519989	61.6363639831543	8136
True	False	False	False	False	-2049.63403320313	-2133.27783203125	115.350761413574	0.699858546257019	0.946390569210052	0.503738164901733	56.663459777832	5893
True	False	False	False	False	-2047.89929199219	-2239.16333007813	105.36848449707	0.711196482181549	0.959930598735809	0.529788494110107	53.3473701477051	5068
True	False	False	False	False	-2046.97351074219	-2858.46850585938	122.005615234375	0.823490679264069	0.972617328166962	1	77.1454544067383	8486
True	False	False	False	False	-2017.80151367188	-2846.39965820313	129.769607543945	0.67625892162323	0.954204440116882	0.456904143095016	66.2222213745117	7748
True	False	False	False	False	-2027.21813964844	-2790.37329101563	124.223899841309	0.637934923171997	0.94419664144516	0.395373225212097	72.7053604125977	8143
True	False	False	False	False	-2040.37475585938	-2720.79541015625	171.917007446289	0.703262507915497	0.913942337036133	0.511275053024292	80.8451614379883	12531
True	False	False	False	False	-2043.69494628906	-2559.10107421875	277.285491943359	0.358605474233627	0.817177295684814	0.151302427053452	75.7919998168945	18948
True	False	False	False	False	-2045.89465332031	-2365.578125	137.533599853516	0.607939004898071	0.948743283748627	0.355619817972183	58.5806465148926	7264
True	False	False	False	False	-2045.4921875	-2528.96069335938	201.863830566406	0.773261785507202	0.958616554737091	0.778871893882751	94.3516464233398	17172
True	False	False	False	False	-2043.80200195313	-2406.49658203125	180.790130615234	0.666043877601624	0.929312646389008	0.43902599811554	74.4846649169922	12141
True	False	False	False	False	-2043.37023925781	-2695.07006835938	167.480438232422	0.59898054599762	0.910203039646149	0.344817906618118	73.8013229370117	11144
True	False	False	False	False	-2035.53491210938	-2619.00854492188	378.217407226563	0.331235527992249	0.792047262191772	0.136084347963333	110.621704101563	37722
True	False	False	False	False	-2034.890625	-2467.26416015625	385.981384277344	0.284029006958008	0.702297568321228	0.111743427813053	66.2155151367188	23043
True	False	False	False	False	-2042.94677734375	-2434.81274414063	137.533599853516	0.583009898662567	0.933757424354553	0.326584964990616	70.4919357299805	8741
True	False	False	False	False	-2036.83825683594	-2345.20629882813	149.734161376953	0.670933246612549	0.934402525424957	0.447428584098816	68.6592559814453	9269
True	False	False	False	False	-2042.67687988281	-2258.662109375	82.0765075683594	0.8379065990448	0.970893561840057	1	50.5	3737
True	False	False	False	False	-2041.68151855469	-2287.47900390625	136.424453735352	0.611294746398926	0.933774948120117	0.359781861305237	57.5934944152832	7084
True	False	False	False	False	-2036.38977050781	-2098.70654296875	216.282684326172	0.764171719551086	0.951076447963715	0.717627465724945	69.3589706420898	13525
True	False	False	False	False	-2032.94470214844	-2592.74096679688	115.350761413574	0.801323413848877	0.957787871360779	1	119.269233703613	12404
True	False	False	False	False	-2027.56066894531	-2516.97583007813	198.536407470703	0.64904373884201	0.930846869945526	0.411763846874237	56.9720687866211	10198
True	False	False	False	False	-2028.20129394531	-2246.77075195313	170.807861328125	0.648498892784119	0.946922659873962	0.410935580730438	58.9740257263184	9082
True	False	False	False	False	-2027.73425292969	-2389.62280273438	124.223899841309	0.714430212974548	0.952722728252411	0.537754118442535	63.1071434020996	7068
True	False	False	False	False	-2024.73278808594	-2747.22607421875	169.698715209961	0.786078751087189	0.963727056980133	1	65.9542465209961	10091
True	False	False	False	False	-2017.34020996094	-2553.73193359375	122.005615234375	0.823490679264069	0.957753896713257	1	71.1818161010742	7830
True	False	False	False	False	-2023.91674804688	-2419.42553710938	295.031768798828	0.415067046880722	0.893426775932312	0.185766085982323	86.8571395874023	23104
True	False	False	False	False	-2017.3115234375	-2805.98803710938	170.807861328125	0.730905413627625	0.9305100440979	0.583023309707642	173.636367797852	26740
True	False	False	False	False	-2015.87194824219	-2774.16430664063	117.569046020508	0.668824553489685	0.952979803085327	0.443771183490753	85.1603775024414	9027
True	False	False	False	False	-2016.38391113281	-2648.93701171875	418.146514892578	0.383440911769867	0.861639440059662	0.165913239121437	101.832893371582	38391
True	False	False	False	False	-2016.20812988281	-2354.86108398438	120.896469116211	0.7624591588974	0.949004113674164	0.708087503910065	62.2844047546387	6789
True	False	False	False	False	-2013.98181152344	-2304.85668945313	187.44499206543	0.749993979930878	0.947859227657318	0.649735033512115	67.9053268432617	11476
True	False	False	False	False	-2013.26037597656	-2375.79736328125	105.36848449707	0.672202885150909	0.948611736297607	0.449656099081039	54.9894752502441	5224
True	False	False	False	False	-2012.81958007813	-2706.80981445313	138.64274597168	0.797355175018311	0.966442883014679	1	72.9520034790039	9119
True	False	False	False	False	-2007.21960449219	-2340.53881835938	131.987884521484	0.720541477203369	0.951078772544861	0.553562164306641	63.1344528198242	7513
True	False	False	False	False	-2006.81970214844	-2264.69897460938	170.807861328125	0.755021035671234	0.937960505485535	0.671310603618622	70.8701324462891	10914
True	False	False	False	False	-2006.72131347656	-2957.5458984375	174.135284423828	0.769729197025299	0.935927152633667	0.752471208572388	127.668792724609	20044
True	False	False	False	False	-1922.03930664063	-3024.48461914063	271.739776611328	0.44053903222084	0.89777022600174	0.202908113598824	140.681625366211	34467
True	False	False	False	False	-1991.31384277344	-2979.24169921875	251.77522277832	0.488369852304459	0.94608736038208	0.238413035869598	138.881057739258	31526
True	False	False	False	False	-1972.716796875	-2961.48852539063	147.515884399414	0.527578890323639	0.896657109260559	0.271500468254089	89.4210510253906	11893
True	False	False	False	False	-1997.27258300781	-2881.41967773438	230.701522827148	0.725050449371338	0.949837565422058	0.565931618213654	86.2692337036133	17944
True	False	False	False	False	-2004.82507324219	-2762.68237304688	149.734161376953	0.761056125164032	0.950150072574615	0.700609505176544	191.251846313477	25819
True	False	False	False	False	-2000.90881347656	-2829.82373046875	88.7313537597656	0.538352727890015	0.921314656734467	0.281356573104858	78.2750015258789	6262
True	False	False	False	False	-1997.78063964844	-2693.01879882813	105.36848449707	0.810243308544159	0.969129860401154	1	102.368423461914	9725
True	False	False	False	False	-1994.27819824219	-2931.49096679688	191.881561279297	0.728508532047272	0.941348850727081	0.575875341892242	108.485549926758	18768
True	False	False	False	False	-1969.20568847656	-2906.7900390625	214.064392089844	0.586891353130341	0.922894775867462	0.330902934074402	82.09326171875	15844
True	False	False	False	False	-1989.146484375	-2843.02490234375	159.716445922852	0.659420073032379	0.895265698432922	0.428061366081238	169.60417175293	24423
True	False	False	False	False	-1987.04150390625	-2782.060546875	209.627822875977	0.71341598033905	0.947510898113251	0.535227656364441	86.539680480957	16356
True	False	False	False	False	-1984.71081542969	-2759.0966796875	145.297592163086	0.805286824703217	0.958928644657135	1	84.8931274414063	11121
True	False	False	False	False	-1983.56701660156	-2733.50927734375	144.188446044922	0.732868850231171	0.96578186750412	0.589046716690063	78.0999984741211	10153
True	False	False	False	False	-1983.54113769531	-2892.634765625	15.5279874801636	0.603693544864655	0.925363481044769	0.350445985794067	61.6428565979004	863
True	False	False	False	False	-1962.01538085938	-2867.72485351563	129.769607543945	0.683352530002594	0.942132413387299	0.470095276832581	72.1880340576172	8446
True	False	False	False	False	-1983.08752441406	-2811.05737304688	88.7313537597656	0.722042918205261	0.958393692970276	0.557610213756561	82.9749984741211	6638
True	False	False	False	False	-1981.71533203125	-2700.4609375	117.569046020508	0.733056902885437	0.966538786888123	0.589631855487823	73.8584899902344	7829
True	False	False	False	False	-1980.33190917969	-2673.48754882813	139.751892089844	0.65375816822052	0.92550653219223	0.419042497873306	70.1666641235352	8841
True	False	False	False	False	-1976.67761230469	-2720.20678710938	108.695907592773	0.685513734817505	0.949004113674164	0.474253714084625	80.7244873046875	7911
True	False	False	False	False	-1971.21887207031	-2852.50268554688	110.914192199707	0.748627901077271	0.957753896713257	0.644232213497162	76.8000030517578	7680
True	False	False	False	False	-1967.35314941406	-2826.85131835938	140.861022949219	0.734058856964111	0.962879180908203	0.592774868011475	71.7007904052734	9106
True	False	False	False	False	-1956.47412109375	-2801.74609375	185.226699829102	0.648871958255768	0.938307762145996	0.41150239109993	78.4251480102539	13097
True	False	False	False	False	-1955.296875	-2707.27124023438	124.223899841309	0.848483443260193	0.968716204166412	1	75.4553604125977	8451
True	False	False	False	False	-1954.70202636719	-2974.51123046875	123.114753723145	0.776449203491211	0.950491905212402	0.80710357427597	122.909912109375	13643
True	False	False	False	False	-1954.15209960938	-3000.99755859375	373.780822753906	0.368134081363678	0.871551215648651	0.156813204288483	156.32048034668	52680
True	False	False	False	False	-1923.70092773438	-2990.2998046875	222.937530517578	0.408129632472992	0.828385174274445	0.181282460689545	103.174125671387	20738
True	False	False	False	False	-1936.8408203125	-2971.04858398438	167.480438232422	0.467658251523972	0.920766532421112	0.222456872463226	96.814567565918	14619
True	False	False	False	False	-1949.68103027344	-2949.60180664063	180.790130615234	0.56362396478653	0.935002863407135	0.306005954742432	86.6687088012695	14127
True	False	False	False	False	-1923.68823242188	-2907.55151367188	204.082122802734	0.571664273738861	0.921175897121429	0.314349681138992	81.6956558227539	15032
True	False	False	False	False	-1948.58935546875	-2771.39477539063	197.427261352539	0.645417809486389	0.942898273468018	0.406300455331802	79.258430480957	14108
True	False	False	False	False	-1952.54821777344	-2665.58471679688	151.952453613281	0.656396925449371	0.943360388278961	0.423206925392151	75.5401458740234	10349
True	False	False	False	False	-1943.67639160156	-2890.02172851563	169.698715209961	0.750118315219879	0.957306742668152	0.650242984294891	99.9084930419922	15286
True	False	False	False	False	-1913.83532714844	-2859.9521484375	343.834014892578	0.353935241699219	0.84962409734726	0.14864282310009	85.4516143798828	26490
True	False	False	False	False	-1941.31665039063	-2747.86108398438	169.698715209961	0.841518878936768	0.961150467395782	1	81.2222213745117	12427
True	False	False	False	False	-1940.07055664063	-2838.2578125	130.878753662109	0.834946751594543	0.968269646167755	1	73.4491500854492	8667
True	False	False	False	False	-1930.00817871094	-2806.0146484375	158.607299804688	0.797933101654053	0.958990335464478	1	80.4825210571289	11509
True	False	False	False	False	-1913.21704101563	-2759.10766601563	156.389007568359	0.724425494670868	0.951882421970367	0.564178287982941	79.7234039306641	11241
True	False	False	False	False	-1913.27868652344	-2718.1640625	164.153015136719	0.511756718158722	0.903346478939056	0.257653146982193	79.0608139038086	11701
True	False	False	False	False	-1932.99462890625	-2711.52612304688	119.787330627441	0.630786955356598	0.942669212818146	0.385342925786972	71.3425903320313	7705
True	False	False	False	False	-2005.66906738281	-2663.17065429688	184.117568969727	0.684277176856995	0.949047684669495	0.47186616063118	86.5180740356445	14362
True	False	False	False	False	-2005.55322265625	-2443.55004882813	212.955261230469	0.730874300003052	0.957990527153015	0.582929074764252	77.7083358764648	14920
True	False	False	False	False	-2001.25268554688	-2221.1943359375	156.389007568359	0.731586515903473	0.954798519611359	0.585095226764679	69.4893646240234	9798
True	False	False	False	False	-2000.77990722656	-2412.23803710938	133.097030639648	0.59638512134552	0.952214241027832	0.341768622398376	88.6666641235352	10640
True	False	False	False	False	-1997.26818847656	-2597.1416015625	388.199676513672	0.499454766511917	0.89794659614563	0.247360423207283	113.15714263916	39605
True	False	False	False	False	-1925.87329101563	-2655.91015625	161.934722900391	0.699517905712128	0.954312324523926	0.502996265888214	75.4862976074219	11021
True	False	False	False	False	-1983.42236328125	-2645.779296875	122.005615234375	0.813822686672211	0.953412294387817	1	84.3000030517578	9273
True	False	False	False	False	-1987.36755371094	-2625.08325195313	118.678184509277	0.801031827926636	0.9509596824646	1	110.205604553223	11792
True	False	False	False	False	-1978.34313964844	-2588.17993164063	79.8582229614258	0.776177406311035	0.95637571811676	0.804480254650116	89.5694427490234	6449
True	False	False	False	False	-1989.17358398438	-2526.4501953125	138.64274597168	0.73007744550705	0.950029850006104	0.580529451370239	115.776000976563	14472
True	False	False	False	False	-1996.75268554688	-2484.18432617188	214.064392089844	0.805557131767273	0.952284097671509	1	70.7409362792969	13653
True	False	False	False	False	-1988.91906738281	-2416.38720703125	41.0382537841797	0.725604593753815	0.937638282775879	0.567497134208679	72.405403137207	2679
True	False	False	False	False	-1995.90441894531	-2365.76391601563	107.586769104004	0.747388184070587	0.955579578876495	0.639357089996338	66.2783508300781	6429
True	False	False	False	False	-1990.21643066406	-2325.06372070313	149.734161376953	0.717432796955109	0.933549880981445	0.545391619205475	64.6222229003906	8724
True	False	False	False	False	-1993.96008300781	-2239.3232421875	135.315322875977	0.536511838436127	0.903681695461273	0.279646575450897	65.0409851074219	7935
True	False	False	False	False	-1987.58581542969	-2575.10717773438	124.223899841309	0.695939123630524	0.946567893028259	0.495332807302475	84.0357131958008	9412
True	False	False	False	False	-1981.935546875	-2550.59716796875	163.043869018555	0.737673699855804	0.940774202346802	0.604486227035522	75.1428604125977	11046
True	False	False	False	False	-1979.76086425781	-2499.37182617188	148.625015258789	0.719278693199158	0.945064187049866	0.550209581851959	97.4850769042969	13063
True	False	False	False	False	-1984.45080566406	-2397.61865234375	198.536407470703	0.753774702548981	0.930048882961273	0.665751218795776	184.916198730469	33100
True	False	False	False	False	-1983.99426269531	-2288.431640625	164.153015136719	0.760389924049377	0.946976244449615	0.697156250476837	71.2702713012695	10548
True	False	False	False	False	-1973.82897949219	-2352.97314453125	99.8227767944336	0.827447116374969	0.965536773204803	1	91.7555541992188	8258
True	False	False	False	False	-1972.7314453125	-2443.18408203125	148.625015258789	0.763243556022644	0.952640354633331	0.712397933006287	83.2388076782227	11154
True	False	False	False	False	-1969.72680664063	-2532.4287109375	120.896469116211	0.636627554893494	0.942758977413177	0.393509924411774	80.7064208984375	8797
True	False	False	False	False	-1966.86010742188	-2615.63232421875	215.173538208008	0.598940908908844	0.929803371429443	0.344771087169647	102.381446838379	19862
True	False	False	False	False	-1959.578125	-2589.90307617188	98.7136306762695	0.778633415699005	0.968734562397003	0.830149054527283	84.258430480957	7499
True	False	False	False	False	-1958.61267089844	-2479.46923828125	184.117568969727	0.578646063804626	0.869329929351807	0.321812391281128	69.5783157348633	11550
True	False	False	False	False	-1963.04565429688	-2294.68603515625	133.097030639648	0.79485547542572	0.952423274517059	1	79.6833343505859	9562
True	False	False	False	False	-1962.97790527344	-2412.64672851563	136.424453735352	0.718396246433258	0.94219583272934	0.547894239425659	78.0406494140625	9599
True	False	False	False	False	-1958.41174316406	-2345.99877929688	148.625015258789	0.681755065917969	0.971299588680267	0.467064648866653	75.6716384887695	10140
True	False	False	False	False	-1961.74792480469	-2326.37060546875	90.9496383666992	0.788853049278259	0.954577445983887	1	77.8292694091797	6382
True	False	False	False	False	-1958.13537597656	-2560.6123046875	189.663269042969	0.745215535163879	0.939825117588043	0.631068110466003	73.0818710327148	12497
True	False	False	False	False	-1957.478515625	-2510.68383789063	180.790130615234	0.620481789112091	0.880538582801819	0.37152236700058	96.4233093261719	15717
True	False	False	False	False	-1957.35620117188	-2458.58740234375	145.297592163086	0.621744215488434	0.941200137138367	0.373177081346512	89.1832046508789	11683
True	False	False	False	False	-1954.1875	-2386.28857421875	138.64274597168	0.806145071983337	0.955074906349182	1	96.8720016479492	12109
True	False	False	False	False	-1955.34033203125	-2273.72314453125	131.987884521484	0.750850260257721	0.961800873279572	0.653257846832275	92.9916000366211	11066
True	False	False	False	False	-1953.15698242188	-2644.31298828125	135.315322875977	0.494177460670471	0.876725614070892	0.243063449859619	72.2295074462891	8812
True	False	False	False	False	-1953.03796386719	-2629.34326171875	36.6016845703125	0.779091417789459	0.957971453666687	0.835518538951874	83.8787841796875	2768
True	False	False	False	False	-1939.30578613281	-2628.61450195313	130.878753662109	0.772971868515015	0.957602500915527	0.776539385318756	89.4661026000977	10557
True	False	False	False	False	-1941.04504394531	-2600.79736328125	130.878753662109	0.714486539363861	0.962579786777496	0.537895143032074	76.6525421142578	9045
True	False	False	False	False	-1944.92309570313	-2530.3779296875	109.805053710938	0.85513573884964	0.966595351696014	1	175.646469116211	17389
True	False	False	False	False	-1941.90893554688	-2367.25512695313	140.861022949219	0.734058856964111	0.936526715755463	0.592774868011475	85.5039367675781	10859
True	False	False	False	False	-1943.07897949219	-2311.09033203125	80.9673614501953	0.786957621574402	0.941029727458954	1	84.0410995483398	6135
True	False	False	False	False	-1937.51867675781	-2400.75122070313	257.320922851563	0.335239470005035	0.878530263900757	0.13825649023056	73.681037902832	17094
True	False	False	False	False	-1935.36547851563	-2579.625	199.645553588867	0.741987287998199	0.969124615192413	0.619300961494446	73.1888885498047	13174
True	False	False	False	False	-1932.43859863281	-2546.99780273438	181.899276733398	0.796396315097809	0.952764511108398	1	73.6402435302734	12077
True	False	False	False	False	-1935.17321777344	-2242.47924804688	136.424453735352	0.72914445400238	0.952487111091614	0.577750682830811	66.3414611816406	8160
True	False	False	False	False	-1932.2578125	-2519.19458007813	94.2770690917969	0.594578206539154	0.950491905212402	0.339666187763214	72.4117660522461	6155
True	False	False	False	False	-1916.43127441406	-2490.19140625	231.810668945313	0.788909792900085	0.96253889799118	1	84.7607650756836	17715
True	False	False	False	False	-1928.83374023438	-2260.67504882813	104.259346008301	0.826755940914154	0.964623808860779	1	99.1489334106445	9320
True	False	False	False	False	-1927.111328125	-2473.2626953125	186.335845947266	0.597214102745056	0.898999869823456	0.342738777399063	78.1190490722656	13124
True	False	False	False	False	-1922.23291015625	-2451.84350585938	90.9496383666992	0.537149906158447	0.952686846256256	0.280238062143326	57.1951217651367	4690
True	False	False	False	False	-1916.17443847656	-2611.40795898438	113.132476806641	0.795443058013916	0.972052216529846	1	81.970588684082	8361
True	False	False	False	False	-1913.19128417969	-2595.38403320313	128.660461425781	0.622659146785736	0.941978573799133	0.374382883310318	92.1551742553711	10690
True	False	False	False	False	-1914.33520507813	-2377.39672851563	150.843307495117	0.730014204978943	0.947670817375183	0.580339908599854	111.632354736328	15182
True	False	False	False	False	-1913.44519042969	-2229.03100585938	178.571853637695	0.807928323745728	0.955546796321869	1	65.7763977050781	10590
True	False	False	False	False	-2982.08178710938	-1852.93005371094	48.80224609375	0.741141617298126	0.939895868301392	0.616318583488464	100.090911865234	4404
True	False	False	False	False	-2994.76708984375	-1830.46459960938	105.36848449707	0.786068022251129	0.950061023235321	1	124.052635192871	11785
True	False	False	False	False	-2998.30834960938	-1811.12475585938	143.079315185547	0.831941723823547	0.967686951160431	1	144.310073852539	18616
True	False	False	False	False	-3020.11352539063	-1778.39575195313	80.9673614501953	0.650378227233887	0.962020635604858	0.41380363702774	109	7957
True	False	False	False	False	-3030.73217773438	-1742.55944824219	253.993499755859	0.539826929569244	0.925418198108673	0.282733827829361	111.681221008301	25575
True	False	False	False	False	-3061.75927734375	-1699.03076171875	42.1473922729492	0.780941009521484	0.948474228382111	0.859888970851898	103.605262756348	3937
True	False	False	False	False	-3077.45849609375	-1666.35046386719	64.3302307128906	0.771918535232544	0.951528549194336	0.768335938453674	109.913795471191	6375
True	False	False	False	False	-3101.84497070313	-1610.12646484375	29.9468326568604	0.764188587665558	0.95398223400116	0.717723667621613	105.37036895752	2845
True	False	False	False	False	-3120.95532226563	-1559.94702148438	99.8227767944336	0.714016556739807	0.951756834983826	0.536720454692841	119.388885498047	10745
True	False	False	False	False	-3143.248046875	-1501.00903320313	87.6222152709961	0.785240411758423	0.964166045188904	0.972049474716187	100.531646728516	7942
True	False	False	False	False	-3162.19604492188	-1447.193359375	199.645553588867	0.587646245956421	0.906679689884186	0.331750869750977	121.150001525879	21807
True	False	False	False	False	-3201.54248046875	-1377.1943359375	59.8936653137207	0.388393580913544	0.909275710582733	0.168925851583481	110.5	5967
True	False	False	False	False	-3219.84838867188	-1322.21374511719	88.7313537597656	0.379691123962402	0.897592604160309	0.163654878735542	109.212501525879	8737
True	False	False	False	False	-3217.75146484375	-1273.02453613281	235.138092041016	0.713317394256592	0.97416889667511	0.534983396530151	142.386795043945	30186
True	False	False	False	False	-3249.91137695313	-1224.46313476563	11.0914192199707	0.571504533290863	0.920089662075043	0.314181357622147	111.699996948242	1117
True	False	False	False	False	-3261.76489257813	-1181.44836425781	164.153015136719	0.282679229974747	0.925890803337097	0.11107961833477	107.47297668457	15906
True	False	False	False	False	-3278.20361328125	-1118.5615234375	206.300399780273	0.210009381175041	0.901158452033997	0.0776297003030777	106.881721496582	19880
True	False	False	False	False	-3292.5341796875	-1060.69152832031	103.150199890137	0.225807502865791	0.885345101356506	0.0845440104603767	107.795700073242	10025
True	False	False	False	False	-3322.4326171875	-909.555969238281	913.932983398438	0.0826916843652725	0.929036498069763	0.0278057120740414	102.141990661621	84165
True	False	False	False	False	-3344.1474609375	-669.729431152344	18.8554134368896	0.666771829128265	0.933800101280212	0.44025981426239	88.7058792114258	1508
True	False	False	False	False	-3350.720703125	-602.398986816406	65.4393768310547	0.549628376960754	0.926884114742279	0.292075425386429	83.5932235717773	4932
True	False	False	False	False	-3366.19506835938	-561.996948242188	37.7108268737793	0.306868255138397	0.916380345821381	0.123238369822502	97.7352905273438	3323
True	False	False	False	False	-3373.34545898438	-355.956665039063	178.571853637695	0.146047458052635	0.930733501911163	0.051389105618	91.9689407348633	14807
True	False	False	False	False	-3373.40185546875	-314.659484863281	75.4216537475586	0.254899650812149	0.902539968490601	0.0977799892425537	91.3970565795898	6215
True	False	False	False	False	-3370.59033203125	-471.860900878906	534.6064453125	0.104151800274849	0.944827020168304	0.0355517081916332	93.0518646240234	44851
True	False	False	False	False	-3366.26318359375	-142.808380126953	958.298645019531	0.0421044230461121	0.917754709720612	0.0137740019708872	87.5150451660156	75613
True	False	False	False	False	-3365.41870117188	-576.063354492188	29.9468326568604	0.359341382980347	0.893504023551941	0.151723966002464	98.4444427490234	2658
True	False	False	False	False	-3358.59228515625	-539.881103515625	53.2388153076172	0.774922788143158	0.954331636428833	0.792935788631439	90.125	4326
True	False	False	False	False	-3361.4345703125	-398.576080322266	126.442184448242	0.62701404094696	0.941267490386963	0.38019871711731	127.37718963623	14521
True	False	False	False	False	-3348.8837890625	-637.349365234375	56.5662384033203	0.758329689502716	0.956172049045563	0.686843395233154	86.470588684082	4410
True	False	False	False	False	-3347.1611328125	-567.045593261719	135.315322875977	0.778218626976013	0.957573533058167	0.825467169284821	86.9836044311523	10612
True	False	False	False	False	-3345.24389648438	-4.89979982376099	151.952453613281	0.550953149795532	0.974950671195984	0.293363392353058	106.37956237793	14574
True	False	False	False	False	-3342.12719726563	-789.282653808594	238.465515136719	0.154297396540642	0.911921977996826	0.0546268820762634	101.674415588379	21860
True	False	False	False	False	-3338.00219726563	-747.932800292969	88.7313537597656	0.745258808135986	0.957730054855347	0.631230175495148	111.4375	8915
True	False	False	False	False	-3340.38549804688	-720.8505859375	140.861022949219	0.556405782699585	0.960617005825043	0.298730880022049	131.929138183594	16755
True	False	False	False	False	-3341.03540039063	-368.468536376953	194.099838256836	0.300843983888626	0.875590682029724	0.120157063007355	76.5599975585938	13398
True	False	False	False	False	-3339.25610351563	-683.440246582031	173.026138305664	0.624184429645538	0.94214802980423	0.376405298709869	108.301284790039	16895
True	False	False	False	False	-3331.4951171875	-653.759704589844	123.114753723145	0.697228908538818	0.957073152065277	0.498067796230316	74.1441421508789	8230
True	False	False	False	False	-3336.50805664063	-276.054870605469	222.937530517578	0.743538022041321	0.95093709230423	0.624875426292419	83.8805999755859	16860
True	False	False	False	False	-3331.70556640625	-240.139663696289	173.026138305664	0.64305567741394	0.905725836753845	0.402801632881165	69.7179489135742	10876
True	False	False	False	False	-3325.59130859375	-636.406677246094	16.6371288299561	0.76893937587738	0.947792708873749	0.747088372707367	59.466667175293	892
True	False	False	False	False	-3322.73486328125	-477.045715332031	145.297592163086	0.765121161937714	0.958043396472931	0.723130643367767	65.984733581543	8644
True	False	False	False	False	-3321.82568359375	-348.893890380859	9.98227787017822	0.754574596881866	0.933233201503754	0.669301986694336	58.2222213745117	524
True	False	False	False	False	-3319.33032226563	-731.492248535156	112.023338317871	0.654341518878937	0.918717205524445	0.419957339763641	74.5841598510742	7533
True	False	False	False	False	-3307.1455078125	-455.682800292969	140.861022949219	0.760854780673981	0.958077073097229	0.699559509754181	67.2047271728516	8535
True	False	False	False	False	-3310.88891601563	-292.127777099609	157.498153686523	0.487080991268158	0.942693948745728	0.237391844391823	66.4436645507813	9435
True	False	False	False	False	-3316.0185546875	-130.003692626953	212.955261230469	0.777721881866455	0.952919065952301	0.820064544677734	74.515625	14307
True	False	False	False	False	-3315.42504882813	38.9748802185059	181.899276733398	0.718508303165436	0.962484180927277	0.548187077045441	75.9329299926758	12453
True	False	False	False	False	-3308.56005859375	-318.549102783203	93.1679229736328	0.725569725036621	0.955305933952332	0.567398190498352	69.0119018554688	5797
True	False	False	False	False	-3301.13427734375	-1021.31964111328	76.5307922363281	0.361566990613937	0.924383103847504	0.153002917766571	107.101448059082	7390
True	False	False	False	False	-3296.52075195313	-998.830017089844	86.513069152832	0.750372409820557	0.9486203789711	0.651284754276276	106.730766296387	8325
True	False	False	False	False	-3287.71240234375	-896.891540527344	177.462707519531	0.568775296211243	0.954464495182037	0.311321675777435	86.7375030517578	13878
True	False	False	False	False	-3296.31713867188	-66.9060363769531	212.955261230469	0.737086653709412	0.949778079986572	0.60254317522049	73.2291641235352	14060
True	False	False	False	False	-3295.03588867188	-653.272521972656	169.698715209961	0.638602256774902	0.911866068840027	0.396329522132874	66.2745132446289	10140
True	False	False	False	False	-3293.970703125	-569.290161132813	212.955261230469	0.55898529291153	0.945593178272247	0.301308065652847	68.6302108764648	13177
True	False	False	False	False	-3285.39697265625	-302.609191894531	44.3656768798828	0.838416218757629	0.966616570949554	1	58	2320
True	False	False	False	False	-3286.45166015625	-176.001434326172	180.790130615234	0.542339324951172	0.932313561439514	0.285097450017929	73.4294509887695	11969
True	False	False	False	False	-3281.92846679688	-491.171112060547	135.315322875977	0.723216474056244	0.956361055374146	0.560822665691376	64.8770523071289	7915
True	False	False	False	False	-3281.07592773438	-952.992065429688	186.335845947266	0.680506646633148	0.949128329753876	0.464721083641052	85.101188659668	14297
True	False	False	False	False	-3280.5830078125	-424.646209716797	150.843307495117	0.682473599910736	0.944637835025787	0.468423426151276	65.7132339477539	8937
True	False	False	False	False	-3276.83666992188	3.25387716293335	170.807861328125	0.721253633499146	0.951624274253845	0.555473566055298	89.168830871582	13732
True	False	False	False	False	-3276.2666015625	-1084.71350097656	75.4216537475586	0.839752197265625	0.964830636978149	1	102.779411315918	6989
True	False	False	False	False	-3275.32080078125	-1008.54803466797	206.300399780273	0.783251941204071	0.957645952701569	0.900644063949585	89.2849426269531	16607
True	False	False	False	False	-3270.12133789063	-865.969421386719	46.5839614868164	0.639514982700348	0.922421395778656	0.397643029689789	66.7619018554688	2804
True	False	False	False	False	-3274.37377929688	-819.125915527344	145.297592163086	0.594370245933533	0.92048579454422	0.33942523598671	65.6488571166992	8600
True	False	False	False	False	-3264.14331054688	-690.385131835938	137.533599853516	0.345957010984421	0.782184720039368	0.144160449504852	64.5967712402344	8010
True	False	False	False	False	-3274.23901367188	-199.082489013672	151.952453613281	0.656396925449371	0.946414351463318	0.423206925392151	70.532844543457	9663
True	False	False	False	False	-3271.6904296875	-515.876037597656	145.297592163086	0.72051614522934	0.953461170196533	0.553494393825531	65.2824401855469	8552
True	False	False	False	False	-3263.63403320313	-880.352844238281	47.6931037902832	0.72429746389389	0.951043426990509	0.563820719718933	66.5348815917969	2861
True	False	False	False	False	-3258.41870117188	-733.915893554688	178.571853637695	0.778747916221619	0.953370094299316	0.831470906734467	68.6521759033203	11053
True	False	False	False	False	-3261.36474609375	53.6346435546875	174.135284423828	0.762403786182404	0.951467037200928	0.707787096500397	71.5987243652344	11241
True	False	False	False	False	-3258.11083984375	-265.832244873047	219.610107421875	0.673756539821625	0.970480144023895	0.452408254146576	78.0454559326172	15453
True	False	False	False	False	-3256.30297851563	-1155.01538085938	17.7462711334229	0.762108087539673	0.949675559997559	0.706189274787903	84	1344
True	False	False	False	False	-3248.9287109375	-1060.25646972656	153.061584472656	0.558987617492676	0.861948847770691	0.301310390233994	75.6884078979492	10445
True	False	False	False	False	-3256.09375	-297.80517578125	82.0765075683594	0.725604593753815	0.921381592750549	0.567497134208679	139.851348876953	10349
True	False	False	False	False	-3254.08325195313	-177.942626953125	165.262145996094	0.691344201564789	0.949482917785645	0.485824793577194	67.2416076660156	10019
True	False	False	False	False	-3252.22265625	-579.864624023438	179.680999755859	0.812946498394012	0.956068754196167	1	76.3024673461914	12361
True	False	False	False	False	-3245.81323242188	-231.12141418457	173.026138305664	0.714371740818024	0.959237575531006	0.537607729434967	68.6858978271484	10715
True	False	False	False	False	-3251.81811523438	-91.6106719970703	229.592376708984	0.592051148414612	0.945999562740326	0.336753368377686	70.7246398925781	14640
True	False	False	False	False	-3243.32299804688	-1206.14135742188	95.3862075805664	0.827333629131317	0.964746832847595	1	123.941864013672	10659
True	False	False	False	False	-3242.30078125	-430.622467041016	153.061584472656	0.759016990661621	0.952141880989075	0.690224945545197	69.3695678710938	9573
True	False	False	False	False	-3240.91235351563	-48.9057312011719	159.716445922852	0.522135734558105	0.891053438186646	0.266655534505844	62.8888893127441	9056
True	False	False	False	False	-3240.28076171875	-1256.83862304688	29.9468326568604	0.50581419467926	0.940057277679443	0.252631813287735	110.592590332031	2986
True	False	False	False	False	-3230.07275390625	-1236.68859863281	166.371292114258	0.797147572040558	0.947992444038391	1	105.226669311523	15784
True	False	False	False	False	-3234.48461914063	-651.397705078125	221.828384399414	0.586601257324219	0.949505209922791	0.330577790737152	71.3450012207031	14269
True	False	False	False	False	-3233.15942382813	-499.297637939453	137.533599853516	0.716718852519989	0.933172404766083	0.543553650379181	66.1774215698242	8206
True	False	False	False	False	-3230.18286132813	-1072.59094238281	127.551322937012	0.753320038318634	0.93370532989502	0.663759410381317	142.973907470703	16442
True	False	False	False	False	-3229.75439453125	-1013.51800537109	131.987884521484	0.677805840969086	0.947500467300415	0.459723263978958	78.2773132324219	9315
True	False	False	False	False	-3229.30444335938	-307.734008789063	150.843307495117	0.682473599910736	0.950722396373749	0.468423426151276	68.0808792114258	9259
True	False	False	False	False	-3227.4189453125	-923.892150878906	82.0765075683594	0.659287512302399	0.908117711544037	0.42784658074379	67.4189224243164	4989
True	False	False	False	False	-3216.87744140625	-873.444763183594	160.825576782227	0.704130887985229	0.956996917724609	0.513235092163086	73.6689682006836	10682
True	False	False	False	False	-3223.93872070313	-825.192626953125	181.899276733398	0.727804780006409	0.959381341934204	0.573817431926727	76.2682952880859	12508
True	False	False	False	False	-3222.4951171875	-730.1279296875	207.409545898438	0.63931268453598	0.95724618434906	0.397351384162903	73.9572219848633	13830
True	False	False	False	False	-3215.77270507813	-1298.18432617188	67.6576614379883	0.470007002353668	0.94491708278656	0.224219232797623	96.6229476928711	5894
True	False	False	False	False	-3208.77026367188	-1244.43420410156	37.7108268737793	0.763439774513245	0.952576816082001	0.71349173784256	64.7352905273438	2201
True	False	False	False	False	-3211.064453125	-1061.79565429688	141.970169067383	0.648602724075317	0.934895873069763	0.411093205213547	72.3359375	9259
True	False	False	False	False	-3209.583984375	-390.270660400391	140.861022949219	0.698515653610229	0.947637557983398	0.500826358795166	63.9685020446777	8124
True	False	False	False	False	-3215.67529296875	-182.665054321289	155.279876708984	0.751485168933868	0.958388328552246	0.655908226966858	65.3714294433594	9152
True	False	False	False	False	-3208.52099609375	-137.296920776367	309.450592041016	0.440099209547043	0.821459591388702	0.202602580189705	81.1827926635742	22650
True	False	False	False	False	-3214.68188476563	21.8897457122803	244.01123046875	0.663973569869995	0.942742049694061	0.435548812150955	72.1227264404297	15867
True	False	False	False	False	-3206.22729492188	-971.154541015625	140.861022949219	0.734058856964111	0.946321904659271	0.592774868011475	70.8189010620117	8994
True	False	False	False	False	-3203.080078125	-623.672424316406	180.790130615234	0.701359331607819	0.954798638820648	0.507033050060272	68.5153350830078	11168
True	False	False	False	False	-3202.359375	-27.5372867584229	134.206176757813	0.672323405742645	0.952586948871613	0.449868470430374	67.8429718017578	8209
True	False	False	False	False	-3202.13159179688	-234.230392456055	208.518692016602	0.791674017906189	0.956969738006592	1	71.2659606933594	13398
True	False	False	False	False	-3201.62963867188	-1129.27795410156	270.630645751953	0.324173331260681	0.786866128444672	0.1322962641716	81.5532760620117	19899
True	False	False	False	False	-3201.2353515625	-542.402770996094	156.389007568359	0.82352739572525	0.96653026342392	1	66.1063842773438	9321
True	False	False	False	False	-3201.16162109375	-1345.56774902344	163.043869018555	0.652361631393433	0.943197250366211	0.416865080595016	132.544219970703	19484
True	False	False	False	False	-3186.08520507813	-1132.02087402344	22.1828384399414	0.735508561134338	0.939309358596802	0.597400009632111	72.1999969482422	1444
True	False	False	False	False	-3188.9638671875	-772.553100585938	154.17073059082	0.605760037899017	0.924475252628326	0.352951765060425	69.2805786132813	9630
True	False	False	False	False	-3200.82495117188	60.8596801757813	135.315322875977	0.720069348812103	0.945693552494049	0.55230313539505	70.1393432617188	8557
True	False	False	False	False	-3198.70288085938	-498.21435546875	139.751892089844	0.703073918819427	0.954453468322754	0.510851562023163	68.1666641235352	8589
True	False	False	False	False	-3185.21215820313	-1058.04467773438	93.1679229736328	0.734889924526215	0.968734562397003	0.595414996147156	65.5714263916016	5508
True	False	False	False	False	-3183.11083984375	-1430.46118164063	54.3479537963867	0.29047217965126	0.83686763048172	0.114935494959354	110.244895935059	5402
True	False	False	False	False	-3160.38720703125	-1413.36730957031	107.586769104004	0.678518652915955	0.949550926685333	0.461032927036285	86.4639205932617	8387
True	False	False	False	False	-3181.92797851563	-1317.10876464844	189.663269042969	0.690165579319	0.951873779296875	0.483442604541779	81.9824523925781	14019
True	False	False	False	False	-3181.93237304688	-584.900756835938	154.17073059082	0.614535391330719	0.958275079727173	0.363864094018936	68.2949676513672	9493
True	False	False	False	False	-3181.5537109375	-1403.49353027344	129.769607543945	0.59868323802948	0.946422338485718	0.344466865062714	136.059829711914	15919
True	False	False	False	False	-3157.65258789063	-1340.25036621094	150.843307495117	0.645474910736084	0.919633448123932	0.406385600566864	73.3014678955078	9969
True	False	False	False	False	-3171.16064453125	-998.651672363281	21.0736961364746	0.765837788581848	0.95370626449585	0.727394282817841	60.7368431091309	1154
True	False	False	False	False	-3181.15307617188	-704.252319335938	153.061584472656	0.75136935710907	0.951296150684357	0.655422210693359	74.4710159301758	10277
True	False	False	False	False	-3180.87280273438	-53.3276214599609	206.300399780273	0.722695708274841	0.948994338512421	0.559391796588898	71.2365570068359	13250
True	False	False	False	False	-3175.78295898438	18.4590225219727	199.645553588867	0.735508561134338	0.940594911575317	0.597400009632111	75.9555587768555	13672
True	False	False	False	False	-3178.552734375	35.4301338195801	80.9673614501953	0.36632776260376	0.886117994785309	0.155759677290916	67.2876739501953	4912
True	False	False	False	False	-3174.80102539063	-939.070190429688	137.533599853516	0.742881834506989	0.955559492111206	0.622499585151672	67.4838714599609	8368
True	False	False	False	False	-3172.12622070313	-901.366027832031	192.990692138672	0.553186297416687	0.919714450836182	0.295548647642136	74.0977020263672	12893
True	False	False	False	False	-3171.48901367188	-814.273620605469	202.97297668457	0.763818383216858	0.958982527256012	0.715619802474976	72.7103805541992	13306
True	False	False	False	False	-3167.72119140625	-470.541351318359	147.515884399414	0.645857989788055	0.945995032787323	0.406957656145096	64.3308258056641	8556
True	False	False	False	False	-3168.55322265625	-239.143310546875	202.97297668457	0.518030107021332	0.952740550041199	0.263058215379715	68.6174850463867	12557
True	False	False	False	False	-3166.60571289063	-1246.845703125	69.8759460449219	0.383151888847351	0.831324577331543	0.165738478302956	67.6507949829102	4262
True	False	False	False	False	-3152.8076171875	-1125.76196289063	205.191253662109	0.637568235397339	0.967159152030945	0.394849300384521	71.0648651123047	13147
True	False	False	False	False	-3160.12646484375	-1000.19171142578	62.1119499206543	0.514855980873108	0.873187243938446	0.260309815406799	63.6071434020996	3562
True	False	False	False	False	-3163.3251953125	-90.2274856567383	123.114753723145	0.625757277011871	0.931330263614655	0.378507137298584	66.3693695068359	7367
True	False	False	False	False	-3162.97216796875	-858.947265625	210.736968994141	0.776370167732239	0.962161064147949	0.80633556842804	73.8736877441406	14036
True	False	False	False	False	-3158.74560546875	-729.480773925781	151.952453613281	0.67167454957962	0.955545246601105	0.448726803064346	74.1897811889648	10164
True	False	False	False	False	-3157.1435546875	-1033.47082519531	80.9673614501953	0.650378227233887	0.944744050502777	0.41380363702774	65.8904113769531	4810
True	False	False	False	False	-3156.31958007813	-970.252258300781	106.477630615234	0.770989894866943	0.967789649963379	0.761425018310547	64.78125	6219
True	False	False	False	False	-3152.58666992188	-1476.95483398438	129.769607543945	0.683352530002594	0.965170741081238	0.470095276832581	111.153846740723	13005
True	False	False	False	False	-3146.37817382813	-1401.57983398438	61.0028076171875	0.58457487821579	0.949662387371063	0.328317552804947	71.8545455932617	3952
True	False	False	False	False	-3144.09838867188	-680.27197265625	99.8227767944336	0.744696021080017	0.956256031990051	0.629131495952606	64.2555541992188	5783
True	False	False	False	False	-3150.66918945313	-284.048187255859	205.191253662109	0.574771165847778	0.955811560153961	0.317644834518433	68.1891860961914	12615
True	False	False	False	False	-3146.90185546875	-97.4491271972656	14.4188451766968	0.666414141654968	0.928345501422882	0.43965283036232	59.9230766296387	779
True	False	False	False	False	-3143.54125976563	-1212.55725097656	100.931915283203	0.721950054168701	0.96099179983139	0.557357847690582	64.3296737670898	5854
True	False	False	False	False	-3142.74072265625	-813.122985839844	153.061584472656	0.75136935710907	0.961346685886383	0.655422210693359	75.1666641235352	10373
True	False	False	False	False	-3143.232421875	-186.183685302734	236.24723815918	0.332365721464157	0.794613242149353	0.136695668101311	74.7887344360352	15930
True	False	False	False	False	-3136.9267578125	-779.909240722656	180.790130615234	0.586186647415161	0.884870231151581	0.330113708972931	69.7668685913086	11372
True	False	False	False	False	-3133.138671875	-683.60986328125	19.9645557403564	0.798721373081207	0.951427280902863	1	72.7777786254883	1310
True	False	False	False	False	-3132.34912109375	-1530.72448730469	201.863830566406	0.379822254180908	0.917498886585236	0.163733541965485	111.846153259277	20356
True	False	False	False	False	-3127.79638671875	-1401.33215332031	109.805053710938	0.741141617298126	0.937533795833588	0.616318583488464	116.75757598877	11559
True	False	False	False	False	-3123.12329101563	-1308.04870605469	191.881561279297	0.575611650943756	0.912844717502594	0.318543344736099	78.8612747192383	13643
True	False	False	False	False	-3126.73999023438	-1185.20080566406	80.9673614501953	0.630554616451263	0.936641335487366	0.385023266077042	66.3698654174805	4845
True	False	False	False	False	-3131.63745117188	-954.877319335938	332.742584228516	0.397751271724701	0.93638026714325	0.174713015556335	124.440002441406	37332
True	False	False	False	False	-3127.13061523438	-1125.16906738281	82.0765075683594	0.702428579330444	0.943045675754547	0.5094074010849	61.2027015686035	4529
True	False	False	False	False	-3122.40551757813	-708.412780761719	158.607299804688	0.586444437503815	0.953841626644135	0.330402165651321	66.1678314208984	9462
True	False	False	False	False	-3126.822265625	-10.8500118255615	260.648345947266	0.622611045837402	0.948942720890045	0.374319344758987	82.5702133178711	19404
True	False	False	False	False	-3117.51904296875	-681.098205566406	94.2770690917969	0.556801736354828	0.940684974193573	0.299124866724014	65.5764694213867	5574
True	False	False	False	False	-3114.197265625	-1213.37133789063	94.2770690917969	0.724954545497894	0.932395160198212	0.565661549568176	64.8941192626953	5516
True	False	False	False	False	-3113.63891601563	-1333.1923828125	135.315322875977	0.758076548576355	0.957304775714874	0.685611963272095	71.1393432617188	8679
True	False	False	False	False	-3112.98120117188	-1031.70336914063	76.5307922363281	0.70901221036911	0.941798746585846	0.524551153182983	65.739128112793	4536
True	False	False	False	False	-3112.90991210938	-1580.19592285156	92.0587844848633	0.707896769046783	0.950941801071167	0.521919071674347	107.144577026367	8893
True	False	False	False	False	-3101.45263671875	-1565.44299316406	58.7845230102539	0.74500298500061	0.950185596942902	0.630273818969727	82.2452850341797	4359
True	False	False	False	False	-3111.55444335938	-1440.67883300781	135.315322875977	0.749961793422699	0.958350896835327	0.649603843688965	71.2868881225586	8697
True	False	False	False	False	-3107.255859375	-1117.07275390625	85.4039306640625	0.593287527561188	0.940232634544373	0.338174492120743	61.6363639831543	4746
True	False	False	False	False	-3111.4375	-966.315673828125	146.40673828125	0.662400841712952	0.92117714881897	0.432938277721405	80.5984878540039	10639
True	False	False	False	False	-3103.01538085938	-901.382263183594	115.350761413574	0.572012841701508	0.890443682670593	0.314717352390289	62.336540222168	6483
True	False	False	False	False	-3108.71875	-825.86376953125	151.952453613281	0.694207608699799	0.945417106151581	0.491707503795624	71.0510940551758	9734
True	False	False	False	False	-3105.70727539063	-736.663635253906	139.751892089844	0.774550676345825	0.950734436511993	0.789673984050751	64.8492050170898	8171
True	False	False	False	False	-3102.9287109375	-1393.21032714844	186.335845947266	0.797351360321045	0.952076733112335	1	78.101188659668	13121
True	False	False	False	False	-3102.3828125	-1548.02270507813	109.805053710938	0.666211485862732	0.898620963096619	0.439309626817703	150.434341430664	14893
True	False	False	False	False	-3099.29516601563	-1239.99426269531	119.787330627441	0.773065030574799	0.975352823734283	0.777285516262054	69.7314834594727	7531
True	False	False	False	False	-3100.23022460938	-663.1572265625	65.4393768310547	0.645171880722046	0.960554420948029	0.405933976173401	91.6440658569336	5407
True	False	False	False	False	-3099.52075195313	-1083.83508300781	143.079315185547	0.716774523258209	0.945433259010315	0.543696463108063	66.1550369262695	8534
True	False	False	False	False	-3098.71459960938	-1641.70617675781	24.401123046875	0.431440591812134	0.935147106647491	0.196657732129097	107.772727966309	2371
True	False	False	False	False	-3080.24731445313	-1637.28588867188	119.787330627441	0.79902595281601	0.965390563011169	1	90.185188293457	9740
True	False	False	False	False	-3096.3076171875	-1620.82885742188	24.401123046875	0.809059381484985	0.955780923366547	1	96.0454559326172	2113
True	False	False	False	False	-3075.07568359375	-1602.01098632813	108.695907592773	0.713117599487305	0.957460463047028	0.534489333629608	74.0918350219727	7261
True	False	False	False	False	-3095.36474609375	-1266.76208496094	98.7136306762695	0.736421585083008	0.94122451543808	0.600361526012421	66.0786514282227	5881
True	False	False	False	False	-3093.52563476563	-1593.62365722656	150.843307495117	0.625182271003723	0.929198920726776	0.377736806869507	99.1323547363281	13482
True	False	False	False	False	-3086.14721679688	-1548.56384277344	72.0942230224609	0.790630877017975	0.958397746086121	1	73.8000030517578	4797
True	False	False	False	False	-3080.5498046875	-1483.13024902344	229.592376708984	0.61814683675766	0.931182324886322	0.368488758802414	93.6811599731445	19392
True	False	False	False	False	-3093.13500976563	-1153.02575683594	122.005615234375	0.598917603492737	0.912548065185547	0.344743520021439	67.0363616943359	7374
True	False	False	False	False	-3088.95263671875	-854.531372070313	214.064392089844	0.830443859100342	0.961170852184296	1	89.0880813598633	17194
True	False	False	False	False	-3090.3681640625	-93.8575897216797	196.318130493164	0.542323410511017	0.896535277366638	0.285082459449768	78.4293823242188	13882
True	False	False	False	False	-3091.5322265625	-46.111701965332	169.698715209961	0.587365925312042	0.962677657604218	0.331435710191727	70.928108215332	10852
True	False	False	False	False	-3084.76928710938	-215.754455566406	246.229507446289	0.466210722923279	0.854439795017242	0.221376478672028	77.1891860961914	17136
True	False	False	False	False	-3084.20141601563	-1054.71850585938	49.9113883972168	0.757985770702362	0.951043426990509	0.685172200202942	63.5999984741211	2862
True	False	False	False	False	-3080.27172851563	-1193.99963378906	12.2005615234375	0.741141617298126	0.94014710187912	0.616318583488464	53.9090919494629	593
True	False	False	False	False	-3073.64086914063	-1012.5791015625	143.079315185547	0.709515929222107	0.953461170196533	0.52574896812439	69.9069747924805	9018
True	False	False	False	False	-3074.5244140625	-153.087966918945	214.064392089844	0.267296403646469	0.70381361246109	0.103631392121315	72.4248733520508	13978
True	False	False	False	False	-3071.51806640625	-754.036315917969	136.424453735352	0.629384994506836	0.955638587474823	0.383419662714005	64.4959335327148	7933
True	False	False	False	False	-3070.87280273438	-1519.919921875	100.931915283203	0.505631625652313	0.900176584720612	0.252479016780853	64.2966995239258	5851
True	False	False	False	False	-3069.6142578125	-1683.11755371094	59.8936653137207	0.871788084506989	0.97070187330246	1	110.648147583008	5975
True	False	False	False	False	-3064.2041015625	-1654.89318847656	75.4216537475586	0.698736667633057	0.938192307949066	0.501303195953369	81.25	5525
True	False	False	False	False	-3063.89770507813	-1538.12048339844	95.3862075805664	0.790671706199646	0.957300961017609	1	70.0116271972656	6021
True	False	False	False	False	-3067.28686523438	-1339.73657226563	164.153015136719	0.834343016147614	0.963892996311188	1	88.8513488769531	13150
True	False	False	False	False	-3068.90649414063	-1226.23828125	148.625015258789	0.702173590660095	0.955777287483215	0.508839070796967	73.440299987793	9841
True	False	False	False	False	-3064.25366210938	-1134.32189941406	170.807861328125	0.528242766857147	0.948766350746155	0.272097408771515	71.0194778442383	10937
True	False	False	False	False	-3068.69580078125	-956.508728027344	163.043869018555	0.76271790266037	0.954267740249634	0.709498703479767	73.625846862793	10823
True	False	False	False	False	-3069.48388671875	-702.627685546875	145.297592163086	0.784818708896637	0.957506716251373	0.947113275527954	70.2213745117188	9199
True	False	False	False	False	-3068.53442382813	-911.296569824219	154.17073059082	0.674994468688965	0.955757260322571	0.454622507095337	68.7338104248047	9554
True	False	False	False	False	-3066.23803710938	-1074.95935058594	145.297592163086	0.654749989509583	0.956810534000397	0.420599967241287	65.5038146972656	8581
True	False	False	False	False	-3063.43725585938	-1179.67053222656	62.1119499206543	0.402778536081314	0.851639151573181	0.177874967455864	63.1964302062988	3539
True	False	False	False	False	-3063.021484375	-1300.19860839844	75.4216537475586	0.539479196071625	0.889997959136963	0.28240829706192	63.5735282897949	4323
True	False	False	False	False	-3061.943359375	-1404.73718261719	67.6576614379883	0.715653538703918	0.924526393413544	0.540836870670319	65	3965
True	False	False	False	False	-3059.02465820313	-1270.16577148438	136.424453735352	0.442337155342102	0.878131806850433	0.204160898923874	64.5121917724609	7935
True	False	False	False	False	-3057.63354492188	-1561.05578613281	105.36848449707	0.776370167732239	0.958134829998016	0.80633556842804	80.4842071533203	7646
True	False	False	False	False	-3053.02856445313	-1388.24047851563	80.9673614501953	0.786957621574402	0.948222696781158	1	67.4109573364258	4921
True	False	False	False	False	-3056.74755859375	-299.571105957031	249.556930541992	0.728845715522766	0.956311345100403	0.576867818832397	73.728889465332	16589
True	False	False	False	False	-3056.72192382813	-796.718872070313	113.132476806641	0.452659070491791	0.941443145275116	0.211468443274498	61.0882339477539	6231
True	False	False	False	False	-3051.63256835938	-1715.7822265625	116.459907531738	0.734479010105133	0.956187844276428	0.594105780124664	115.733329772949	12152
True	False	False	False	False	-3036.84423828125	-1706.21398925781	67.6576614379883	0.811845362186432	0.963489770889282	1	78.1967239379883	4770
True	False	False	False	False	-3050.34692382813	-1686.22778320313	94.2770690917969	0.747598469257355	0.966983139514923	0.640176296234131	81.4588241577148	6924
True	False	False	False	False	-3032.3828125	-1655.681640625	105.36848449707	0.702846884727478	0.925188541412354	0.510342478752136	72.7894744873047	6915
True	False	False	False	False	-3050.18505859375	-1595.52905273438	129.769607543945	0.796257674694061	0.959720134735107	1	154.829055786133	18115
True	False	False	False	False	-3050.00366210938	-1438.18334960938	126.442184448242	0.775840818881989	0.968881368637085	0.801295220851898	71.2894744873047	8127
True	False	False	False	False	-3045.61254882813	-1579.26086425781	145.297592163086	0.83562821149826	0.959582805633545	1	156.145034790039	20455
True	False	False	False	False	-3040.1611328125	-1470.94616699219	218.500961303711	0.638144910335541	0.947767615318298	0.395673811435699	86.8426361083984	17108
True	False	False	False	False	-3035.17846679688	-1639.18908691406	80.9673614501953	0.680048704147339	0.943577826023102	0.463866710662842	72.6712341308594	5305
True	False	False	False	False	-3030.10668945313	-1615.50329589844	157.498153686523	0.77314817905426	0.960802972316742	0.777953743934631	73.6760559082031	10462
True	False	False	False	False	-3028.66625976563	-1083.00378417969	123.114753723145	0.515028238296509	0.928446829319	0.26045823097229	64.4684677124023	7156
True	False	False	False	False	-3033.66479492188	-1028.47631835938	147.515884399414	0.716886043548584	0.938077628612518	0.543982863426208	64.9097747802734	8633
True	False	False	False	False	-3030.49780273438	-139.500442504883	256.211791992188	0.710004806518555	0.943566203117371	0.526917278766632	70.9523773193359	16390
True	False	False	False	False	-3030.08276367188	-85.0008163452148	146.40673828125	0.762958765029907	0.960174322128296	0.710821986198425	67.7045440673828	8937
True	False	False	False	False	-3028.57250976563	-1553.36645507813	124.223899841309	0.609807014465332	0.950465977191925	0.357928603887558	65.1160736083984	7293
True	False	False	False	False	-3014.81713867188	-1532.37744140625	83.1856460571289	0.781472206115723	0.963311195373535	0.867934346199036	65.2133331298828	4891
True	False	False	False	False	-3027.4375	-747.857666015625	163.043869018555	0.638232588768005	0.947740375995636	0.395799338817596	66.6598663330078	9799
True	False	False	False	False	-3024.78051757813	-1510.54345703125	113.132476806641	0.57502019405365	0.944457590579987	0.317910760641098	69.3235321044922	7071
True	False	False	False	False	-3018.10961914063	-1335.2314453125	211.846115112305	0.395102590322495	0.859813272953033	0.17306213080883	70.3664932250977	13440
True	False	False	False	False	-3020.13256835938	-1181.36840820313	12.2005615234375	0.474330633878708	0.912751436233521	0.227494090795517	57.1818199157715	629
True	False	False	False	False	-3023.53051757813	-1125.46520996094	138.64274597168	0.642221212387085	0.948863625526428	0.401576697826385	65.3440017700195	8168
True	False	False	False	False	-3018.6103515625	-1226.84252929688	155.279876708984	0.548636138439178	0.93034428358078	0.291114747524261	68.5785751342773	9601
True	False	False	False	False	-3015.1337890625	-1154.53125	11.0914192199707	0.735508561134338	0.937464773654938	0.597400009632111	56.9000015258789	569
True	False	False	False	False	-3015.29809570313	-834.532409667969	143.079315185547	0.593003749847412	0.942838311195374	0.337847650051117	67.077522277832	8653
True	False	False	False	False	-3017.77587890625	-785.7109375	122.005615234375	0.479378432035446	0.928196310997009	0.231368899345398	60.8545455932617	6694
True	False	False	False	False	-3010.72924804688	-696.459228515625	102.041061401367	0.484074264764786	0.900511026382446	0.235024601221085	60.8913040161133	5602
True	False	False	False	False	-3015.67114257813	-48.8592376708984	211.846115112305	0.780456304550171	0.957141578197479	0.853013038635254	71.1884841918945	13597
True	False	False	False	False	-3010.61840820313	-947.540588378906	82.0765075683594	0.57708615064621	0.965117812156677	0.320126831531525	63.4324340820313	4694
True	False	False	False	False	-3010.52954101563	-194.064147949219	222.937530517578	0.312939524650574	0.757588267326355	0.126380771398544	70.7661666870117	14224
True	False	False	False	False	-3009.44702148438	-1764.09631347656	94.2770690917969	0.828804552555084	0.956672668457031	1	154.341171264648	13119
True	False	False	False	False	-3008.97290039063	-1502.37756347656	96.4953460693359	0.569902956485748	0.938783228397369	0.312499523162842	63.8965530395508	5559
True	False	False	False	False	-3008.23974609375	-1160.57275390625	22.1828384399414	0.691018760204315	0.941173493862152	0.485164731740952	57.5	1150
True	False	False	False	False	-3007.46728515625	-1442.50524902344	90.9496383666992	0.564417123794556	0.928480505943298	0.306817561388016	63	5166
True	False	False	False	False	-3007.3359375	-673.127990722656	112.023338317871	0.669003367424011	0.936898827552795	0.444079250097275	62.8316841125488	6346
True	False	False	False	False	-3007.35400390625	-103.602828979492	156.389007568359	0.666599035263062	0.960312366485596	0.439966380596161	65.2411346435547	9199
True	False	False	False	False	-3007.00390625	-1794.11730957031	137.533599853516	0.812275528907776	0.959042251110077	1	121.879035949707	15113
True	False	False	False	False	-2996.712890625	-1755.15344238281	43.256534576416	0.779702305793762	0.952736556529999	0.843046307563782	81.1794891357422	3166
True	False	False	False	False	-2998.03344726563	-1721.15490722656	176.353576660156	0.744670927524567	0.961211442947388	0.629038512706757	80.8301849365234	12852
True	False	False	False	False	-3006.17529296875	-1393.92883300781	44.3656768798828	0.703622102737427	0.944274544715881	0.512084782123566	59.625	2385
True	False	False	False	False	-3006.01782226563	-1077.15344238281	104.259346008301	0.577839434146881	0.891544103622437	0.32093945145607	60.9148941040039	5726
True	False	False	False	False	-3005.33203125	-1673.55725097656	170.807861328125	0.714543700218201	0.947210788726807	0.538038432598114	67.2597427368164	10358
True	False	False	False	False	-2999.39477539063	-1596.5751953125	139.751892089844	0.598013520240784	0.943651139736176	0.343677669763565	66.2619018554688	8349
True	False	False	False	False	-3004.8759765625	-585.525207519531	133.097030639648	0.676494359970093	0.950932502746582	0.45733118057251	66.75	8010
True	False	False	False	False	-3003.97241210938	-1456.66857910156	12.2005615234375	0.768196105957031	0.939064502716064	0.742168962955475	57.1818199157715	629
True	False	False	False	False	-2994.05395507813	-1307.6552734375	35.4925422668457	0.75548255443573	0.942040622234344	0.673407912254333	69.59375	2227
True	False	False	False	False	-3000.2080078125	-976.235595703125	16.6371288299561	0.693598926067352	0.941181302070618	0.490445405244827	58.466667175293	877
True	False	False	False	False	-2998.18188476563	-1275.91162109375	105.36848449707	0.683284997940063	0.932666838169098	0.469966500997543	71.5368423461914	6796
True	False	False	False	False	-2988.439453125	-1148.71252441406	58.7845230102539	0.446369379758835	0.869156241416931	0.206991821527481	58.8113212585449	3117
True	False	False	False	False	-2997.15502929688	-350.642669677734	241.792938232422	0.739365100860596	0.917417228221893	0.610179662704468	77.5504608154297	16906
True	False	False	False	False	-2989.79663085938	-883.23828125	143.079315185547	0.50552898645401	0.870051681995392	0.252393156290054	72.3643417358398	9335
True	False	False	False	False	-2987.49194335938	-1743.5908203125	105.36848449707	0.646534025669098	0.946764230728149	0.407970190048218	83.1473693847656	7899
True	False	False	False	False	-2979.40112304688	-1728.65344238281	49.9113883972168	0.843023717403412	0.96843945980072	1	71.3333358764648	3210
True	False	False	False	False	-2984.09497070313	-1515.51013183594	151.952453613281	0.496754169464111	0.914661645889282	0.245152875781059	67.1167907714844	9195
True	False	False	False	False	-2984.54956054688	-1301.31298828125	122.005615234375	0.666046738624573	0.951105535030365	0.439030915498734	74.1272735595703	8154
True	False	False	False	False	-2986.7119140625	-1001.71337890625	70.9850845336914	0.689935445785522	0.921260416507721	0.482980132102966	61.9375	3964
True	False	False	False	False	-2984.93579101563	-1276.27258300781	35.4925422668457	0.704015791416168	0.934917867183685	0.512974381446838	65.21875	2087
True	False	False	False	False	-2983.29907226563	-1376.53820800781	129.769607543945	0.326427191495895	0.913749158382416	0.133499294519424	62.2649574279785	7285
True	False	False	False	False	-2980.35717773438	-1688.16918945313	166.371292114258	0.659645676612854	0.910248279571533	0.428427338600159	67.9400024414063	10191
True	False	False	False	False	-2969.58276367188	-1633.79809570313	147.515884399414	0.749781250953674	0.94565224647522	0.648868799209595	68.2105255126953	9072
True	False	False	False	False	-2977.97583007813	-1570.40258789063	155.279876708984	0.589544475078583	0.923298418521881	0.333895117044449	66.9000015258789	9366
True	False	False	False	False	-2977.11206054688	-1463.53039550781	119.787330627441	0.600090324878693	0.961501479148865	0.346132457256317	63.4074058532715	6848
True	False	False	False	False	-2976.00244140625	-930.346557617188	178.571853637695	0.699016630649567	0.952305197715759	0.501908600330353	70.8136672973633	11401
True	False	False	False	False	-2974.8642578125	-1120.70776367188	38.8199691772461	0.655685126781464	0.916383981704712	0.422076970338821	58.4000015258789	2044
True	False	False	False	False	-2967.43481445313	-760.362854003906	119.787330627441	0.554879128932953	0.943922579288483	0.297217160463333	59.0092582702637	6373
True	False	False	False	False	-2973.22607421875	-259.326690673828	244.01123046875	0.39103302359581	0.815339028835297	0.17054545879364	72.1909103393555	15882
True	False	False	False	False	-2967.44140625	-127.936363220215	242.902084350586	0.840739488601685	0.966440796852112	1	98.6438369750977	21603
True	False	False	False	False	-2967.25463867188	-1811.19030761719	130.878753662109	0.618331968784332	0.946535766124725	0.36872798204422	79.4491500854492	9375
True	False	False	False	False	-2962.98486328125	-1766.28637695313	131.987884521484	0.523318946361542	0.911193311214447	0.267701268196106	69.310920715332	8248
True	False	False	False	False	-2964.02856445313	-1275.77526855469	15.5279874801636	0.666844606399536	0.940302610397339	0.440383464097977	60.7857131958008	851
True	False	False	False	False	-2961.107421875	-1852.90295410156	131.987884521484	0.597164392471313	0.918873012065887	0.342680543661118	88.9663848876953	10587
True	False	False	False	False	-2960.68676757813	-1515.96398925781	68.7667999267578	0.513012826442719	0.897122085094452	0.25872665643692	64.2258071899414	3982
True	False	False	False	False	-2960.97143554688	-1258.78845214844	22.1828384399414	0.524048745632172	0.927915811538696	0.268348306417465	58.0499992370605	1161
True	False	False	False	False	-2960.09375	-1043.333984375	22.1828384399414	0.755204319953918	0.946847438812256	0.672140836715698	56.1500015258789	1123
True	False	False	False	False	-2957.81518554688	-1286.96166992188	35.4925422668457	0.562897682189941	0.921334981918335	0.305264919996262	57.90625	1853
True	False	False	False	False	-2957.4609375	-698.485290527344	120.896469116211	0.74529504776001	0.951052308082581	0.631365835666656	63.8073387145996	6955
True	False	False	False	False	-2956.7958984375	-1885.92858886719	285.049468994141	0.376074254512787	0.885917663574219	0.16149465739727	126.190658569336	32431
True	False	False	False	False	-2951.0068359375	-1800.32153320313	149.734161376953	0.56848931312561	0.937407612800598	0.311023741960526	74.0518493652344	9997
True	False	False	False	False	-2953.68872070313	-1658.74560546875	120.896469116211	0.7624591588974	0.956187844276428	0.708087503910065	65.6055068969727	7151
True	False	False	False	False	-2954.4853515625	-1589.92468261719	94.2770690917969	0.625806987285614	0.96610701084137	0.378573894500732	60.6705894470215	5157
True	False	False	False	False	-2956.67846679688	-1333.06457519531	16.6371288299561	0.42454919219017	0.904448509216309	0.192019209265709	57.3333320617676	860
True	False	False	False	False	-2956.06982421875	-1547.84411621094	52.1296730041504	0.625520169734955	0.944521903991699	0.378189235925674	57.042552947998	2681
True	False	False	False	False	-2954.3291015625	-1324.89379882813	22.1828384399414	0.524048745632172	0.915070593357086	0.268348306417465	56.5999984741211	1132
True	False	False	False	False	-2953.04028320313	-1612.64440917969	93.1679229736328	0.695049583911896	0.959492325782776	0.49346387386322	59.8690490722656	5029
True	False	False	False	False	-2951.12939453125	-1074.46667480469	37.7108268737793	0.712653756141663	0.935528337955475	0.533345997333527	58.3235282897949	1983
True	False	False	False	False	-2951.0654296875	-1742.35363769531	107.586769104004	0.552497208118439	0.914644241333008	0.294872432947159	73.0618591308594	7087
True	False	False	False	False	-2947.87060546875	-1226.24523925781	107.586769104004	0.380126446485519	0.892306745052338	0.163916081190109	60.7525787353516	5893
True	False	False	False	False	-2947.61083984375	-1049.5947265625	48.80224609375	0.728147208690643	0.953762948513031	0.574816465377808	60.2272720336914	2650
True	False	False	False	False	-2943.3603515625	-1843.76611328125	75.4216537475586	0.758873462677002	0.957493424415588	0.689513981342316	72.9852905273438	4963
True	False	False	False	False	-2924.69799804688	-1796.30554199219	128.660461425781	0.622659146785736	0.945664882659912	0.374382883310318	69.5344848632813	8066
True	False	False	False	False	-2940.7158203125	-1004.55749511719	92.0587844848633	0.319758862257004	0.864845871925354	0.129955783486366	61.4819259643555	5103
True	False	False	False	False	-2939.212890625	-1769.30883789063	130.878753662109	0.597930610179901	0.932521462440491	0.343580186367035	67.8135604858398	8002
True	False	False	False	False	-2938.15625	-1737.21752929688	66.5485153198242	0.798536419868469	0.956483066082001	1	70.2666702270508	4216
True	False	False	False	False	-2937.86206054688	-1452.73095703125	94.2770690917969	0.611360251903534	0.948843896389008	0.359863817691803	69.0705871582031	5871
True	False	False	False	False	-2938.72265625	-1149.06140136719	14.4188451766968	0.742955923080444	0.934609174728394	0.622766435146332	57.538459777832	748
True	False	False	False	False	-2937.45971679688	-1700.30541992188	137.533599853516	0.770503997802734	0.951936304569244	0.757918477058411	69.9919357299805	8679
True	False	False	False	False	-2927.69653320313	-1528.06713867188	27.7285480499268	0.691563129425049	0.944404602050781	0.486269682645798	59.3199996948242	1483
True	False	False	False	False	-2934.02197265625	-1440.95458984375	16.6371288299561	0.551631391048431	0.904208600521088	0.294025242328644	63.533332824707	953
True	False	False	False	False	-2934.7421875	-571.475646972656	215.173538208008	0.531929016113281	0.910664558410645	0.275436520576477	69.1082458496094	13407
True	False	False	False	False	-2931.0322265625	-1515.52331542969	82.0765075683594	0.760389924049377	0.955605924129486	0.697156250476837	65.7567596435547	4866
True	False	False	False	False	-2929.69921875	-348.796081542969	237.356369018555	0.693213284015656	0.950564444065094	0.489649057388306	83.682243347168	17908
True	False	False	False	False	-2908.71411132813	-1820.44152832031	88.7313537597656	0.575397908687592	0.937987685203552	0.318314552307129	61.8624992370605	4949
True	False	False	False	False	-2922.10766601563	-1577.5068359375	65.4393768310547	0.677899718284607	0.959566295146942	0.459895342588425	59.3050842285156	3499
True	False	False	False	False	-2922.47924804688	-398.702728271484	174.135284423828	0.718951046466827	0.959237575531006	0.549347400665283	83.6942672729492	13140
True	False	False	False	False	-2921.32861328125	-1559.30615234375	51.0205307006836	0.824059367179871	0.957641243934631	1	59.1956520080566	2723
True	False	False	False	False	-2912.94702148438	-1509.02770996094	74.3125076293945	0.578728199005127	0.929595053195953	0.321901470422745	59.2238807678223	3968
True	False	False	False	False	-2919.16967773438	-1390.5341796875	87.6222152709961	0.511811673641205	0.88038045167923	0.257699996232986	61.7088623046875	4875
True	False	False	False	False	-2917.39477539063	-1351.96691894531	76.5307922363281	0.370374828577042	0.915321052074432	0.158125966787338	56.5362319946289	3901
True	False	False	False	False	-2916.64013671875	-1262.56677246094	41.0382537841797	0.62323272228241	0.927288115024567	0.375141590833664	60.2702713012695	2230
True	False	False	False	False	-2912.36010742188	-1738.22473144531	92.0587844848633	0.686775207519531	0.934328019618988	0.476712793111801	62.2771072387695	5169
True	False	False	False	False	-2912.27978515625	-1640.21936035156	257.320922851563	0.529761135578156	0.924773335456848	0.273467749357224	75.693962097168	17561
True	False	False	False	False	-2908.54516601563	-1867.77038574219	164.153015136719	0.610078454017639	0.951911628246307	0.358265787363052	74.0135116577148	10954
True	False	False	False	False	-2902.97143554688	-1782.64208984375	147.515884399414	0.451080530881882	0.89841628074646	0.210337847471237	66.4736862182617	8841
True	False	False	False	False	-2904.05444335938	-1595.79138183594	66.5485153198242	0.725270330905914	0.967970907688141	0.566551446914673	56.4333343505859	3386
True	False	False	False	False	-2902.09594726563	-1565.66528320313	92.0587844848633	0.678302347660065	0.954252421855927	0.460634738206863	62.0361442565918	5149
True	False	False	False	False	-2903.96630859375	-1457.79296875	114.241622924805	0.793618381023407	0.95934933423996	1	65.6213607788086	6759
True	False	False	False	False	-2902.09057617188	-1490.00122070313	34.3833999633789	0.731873750686646	0.931576371192932	0.585974395275116	55.5161285400391	1721
True	False	False	False	False	-2900.33935546875	-1751.47985839844	33.2742576599121	0.599770963191986	0.929371535778046	0.34575355052948	60.8333320617676	1825
True	False	False	False	False	-2897.64697265625	-1680.60290527344	130.878753662109	0.682038903236389	0.950939357280731	0.467600554227829	65.8728790283203	7773
True	False	False	False	False	-2900.30053710938	-1224.34826660156	79.8582229614258	0.471643835306168	0.922501444816589	0.225454315543175	57.9583320617676	4173
True	False	False	False	False	-2899.31005859375	-1245.892578125	39.9291114807129	0.633259892463684	0.914256989955902	0.388770014047623	54.3888893127441	1958
True	False	False	False	False	-2897.29223632813	-1702.60461425781	110.914192199707	0.680562138557434	0.960328042507172	0.464824765920639	61.9700012207031	6197
True	False	False	False	False	-2897.12963867188	-1311.52172851563	9.98227787017822	0.557533979415894	0.910541534423828	0.29985499382019	54.6666679382324	492
True	False	False	False	False	-2895.27221679688	-1806.97912597656	105.36848449707	0.436708211898804	0.920350909233093	0.200258567929268	61.8210525512695	5873
True	False	False	False	False	-2891.86450195313	-1075.40954589844	31.0559749603271	0.681158900260925	0.914188742637634	0.465942800045013	56.1071434020996	1571
True	False	False	False	False	-2891.25073242188	-1747.80297851563	38.8199691772461	0.655685126781464	0.948370218276978	0.422076970338821	59.8857154846191	2096
True	False	False	False	False	-2889.70263671875	-1580.82702636719	64.3302307128906	0.771918535232544	0.951528549194336	0.768335938453674	56.9827575683594	3305
True	False	False	False	False	-2891.23022460938	-1541.43188476563	73.203369140625	0.747322142124176	0.955290913581848	0.639100313186646	56.7878799438477	3748
True	False	False	False	False	-2885.62133789063	-1510.72448730469	38.8199691772461	0.545892298221588	0.949748933315277	0.288476079702377	56.5714302062988	1980
True	False	False	False	False	-2885.60083007813	-1485.54907226563	52.1296730041504	0.758778512477875	0.944354295730591	0.689045190811157	59.8297882080078	2812
True	False	False	False	False	-2865.86474609375	-1878.9658203125	140.861022949219	0.637309908866882	0.948202073574066	0.39448082447052	64.4566955566406	8186
True	False	False	False	False	-2880.47485351563	-1524.23645019531	65.4393768310547	0.785227477550507	0.944521903991699	0.970944821834564	58.9830513000488	3480
True	False	False	False	False	-2878.38037109375	-1843.95910644531	177.462707519531	0.524048745632172	0.897636234760284	0.268348306417465	68.7375030517578	10998
True	False	False	False	False	-2871.52319335938	-1724.80920410156	188.554138183594	0.616410255432129	0.902702569961548	0.366254925727844	70.6352920532227	12008
True	False	False	False	False	-2876.09936523438	-1374.05920410156	92.0587844848633	0.523702263832092	0.8619744181633	0.268040955066681	57.7349395751953	4792
True	False	False	False	False	-2874.39892578125	-900.330749511719	33.2742576599121	0.588328063488007	0.932655990123749	0.332519084215164	63.1666679382324	1895
True	False	False	False	False	-2877.45532226563	4.71353530883789	9.98227787017822	0.785398185253143	0.931883156299591	1	47.3333320617676	426
True	False	False	False	False	-2873.482421875	-810.632934570313	23.2919807434082	0.725569725036621	0.941173493862152	0.567398190498352	54.476188659668	1144
True	False	False	False	False	-2871.38916015625	-999.87744140625	26.6194076538086	0.761617660522461	0.951272964477539	0.703567922115326	54.0833320617676	1298
True	False	False	False	False	-2865.69799804688	-1504.55517578125	26.6194076538086	0.62885844707489	0.931988120079041	0.382700979709625	54.8333320617676	1316
True	False	False	False	False	-2860.72241210938	-1814.84558105469	154.17073059082	0.811846137046814	0.963248133659363	1	75.1222991943359	10442
True	False	False	False	False	-2861.22705078125	-1201.18640136719	9.98227787017822	0.557533979415894	0.916803061962128	0.29985499382019	53.3333320617676	480
True	False	False	False	False	-2860.54321289063	-1554.10461425781	82.0765075683594	0.676661372184753	0.962228059768677	0.457634598016739	55.6756744384766	4120
True	False	False	False	False	-2856.63891601563	-1658.12170410156	125.333038330078	0.740218818187714	0.955566346645355	0.61310887336731	60.6637153625488	6855
True	False	False	False	False	-2855.73486328125	-1316.70812988281	21.0736961364746	0.656467795372009	0.933190703392029	0.423319727182388	54.684211730957	1039
True	False	False	False	False	-2853.8154296875	-894.475158691406	52.1296730041504	0.703710198402405	0.941156566143036	0.512283682823181	60.3829803466797	2838
True	False	False	False	False	-2840.51196289063	-1694.58605957031	177.462707519531	0.459015011787415	0.857356905937195	0.216069772839546	65.0187530517578	10403
True	False	False	False	False	-2841.90869140625	-1530.28759765625	33.2742576599121	0.660014808177948	0.928547859191895	0.429027110338211	52.4333343505859	1573
True	False	False	False	False	-2843.26049804688	-1238.24145507813	57.6753807067871	0.656205236911774	0.917727649211884	0.422902166843414	57.769229888916	3004
True	False	False	False	False	-2843.81518554688	-840.172546386719	89.8404998779297	0.50331312417984	0.887085258960724	0.250546216964722	55.7283935546875	4514
True	False	False	False	False	-2840.7412109375	-1500.09033203125	39.9291114807129	0.692651450634003	0.929642915725708	0.488493382930756	51.6388893127441	1859
True	False	False	False	False	-2840.34838867188	-1603.29772949219	207.409545898438	0.686025500297546	0.951536536216736	0.475248456001282	75.2727279663086	14076
True	False	False	False	False	-2823.5810546875	-1854.52075195313	186.335845947266	0.707453370094299	0.951395988464355	0.520880579948425	77.5297622680664	13025
True	False	False	False	False	-2833.03100585938	-1636.46105957031	125.333038330078	0.769035220146179	0.941685318946838	0.747732698917389	60.7256622314453	6862
True	False	False	False	False	-2832.81616210938	-1532.64453125	28.8376903533936	0.778573036193848	0.960098087787628	0.82945716381073	53.230770111084	1384
True	False	False	False	False	-2825.96801757813	-1274.15368652344	35.4925422668457	0.704015791416168	0.937679588794708	0.512974381446838	52.65625	1685
True	False	False	False	False	-2827.4052734375	-1196.95617675781	73.203369140625	0.591173052787781	0.898677289485931	0.335748583078384	54.2727279663086	3582
True	False	False	False	False	-2826.44775390625	-1249.61950683594	61.0028076171875	0.704861104488373	0.94757354259491	0.51489520072937	56.6545448303223	3116
True	False	False	False	False	-2824.04370117188	-1794.03234863281	177.462707519531	0.648101568222046	0.91593211889267	0.410333245992661	71.1062469482422	11377
True	False	False	False	False	-2821.96484375	-366.345001220703	84.2947845458984	0.621096134185791	0.931624233722687	0.372326284646988	58.1184196472168	4417
True	False	False	False	False	-2818.49951171875	-1772.1474609375	77.6399383544922	0.729374051094055	0.961495399475098	0.578431367874146	61.9428558349609	4336
True	False	False	False	False	-2817.30883789063	-1661.45373535156	97.6044921875	0.65105813741684	0.951248407363892	0.414849132299423	57.1136360168457	5026
True	False	False	False	False	-2815.16552734375	-1351.32250976563	13.3097038269043	0.615151524543762	0.914594233036041	0.364647418260574	49.6666679382324	596
True	False	False	False	False	-2812.83520507813	-1141.89367675781	17.7462711334229	0.507745087146759	0.872554659843445	0.254253089427948	50.0625	801
True	False	False	False	False	-2808.32739257813	-1748.25231933594	174.135284423828	0.430478662252426	0.910453498363495	0.196005389094353	66.0445861816406	10369
True	False	False	False	False	-2806.37548828125	-1462.32702636719	26.6194076538086	0.780536234378815	0.95841646194458	0.854119598865509	50.625	1215
True	False	False	False	False	-2808.37768554688	-352.460083007813	34.3833999633789	0.770503997802734	0.956876516342163	0.757918477058411	53.5806465148926	1661
True	False	False	False	False	-2806.712890625	-1426.92529296875	24.401123046875	0.267598152160645	0.894303798675537	0.103775463998318	49.0909080505371	1080
True	False	False	False	False	-2806.466796875	-364.931579589844	26.6194076538086	0.493225872516632	0.91242241859436	0.242295920848846	55	1320
True	False	False	False	False	-2805.00024414063	-1620.86157226563	61.0028076171875	0.77311635017395	0.945093810558319	0.777697443962097	56.4545440673828	3105
True	False	False	False	False	-2804.88647460938	-1536.09033203125	115.350761413574	0.616512417793274	0.932284712791443	0.366385787725449	66.4903869628906	6915
True	False	False	False	False	-2800.12060546875	-1307.41320800781	68.7667999267578	0.596449851989746	0.917915761470795	0.341844260692596	54.0967750549316	3354
True	False	False	False	False	-2802.32299804688	-1202.85461425781	39.9291114807129	0.792017757892609	0.953058242797852	1	51.4722213745117	1853
True	False	False	False	False	-2795.88232421875	-239.132461547852	17.7462711334229	0.739838838577271	0.950416266918182	0.6118004322052	41.75	668
True	False	False	False	False	-2794.38647460938	-1777.26599121094	107.586769104004	0.7348473072052	0.969357550144196	0.595278739929199	63.577320098877	6167
True	False	False	False	False	-2786.17529296875	-1834.96899414063	230.701522827148	0.692064881324768	0.951416909694672	0.487292498350143	77.038459777832	16024
True	False	False	False	False	-2788.09252929688	-1795.35485839844	120.896469116211	0.7624591588974	0.957675635814667	0.708087503910065	67.9724807739258	7409
True	False	False	False	False	-2775.099609375	-1693.25500488281	34.3833999633789	0.812275528907776	0.95572304725647	1	55.2903213500977	1714
True	False	False	False	False	-2785.36743164063	-1587.6474609375	122.005615234375	0.459125816822052	0.931408405303955	0.216150686144829	63.6181831359863	6998
True	False	False	False	False	-2781.16821289063	-1414.51501464844	86.513069152832	0.577074289321899	0.893802225589752	0.320114076137543	53.2179489135742	4151
True	False	False	False	False	-2777.84814453125	-1242.06591796875	76.5307922363281	0.502093017101288	0.948616027832031	0.249534711241722	55	3795
True	False	False	False	False	-2768.36206054688	-1875.16882324219	151.952453613281	0.761225640773773	0.956424951553345	0.701497912406921	69.9635009765625	9585
True	False	False	False	False	-2772.49438476563	-1675.01916503906	127.551322937012	0.416983425617218	0.928310811519623	0.187018066644669	62.2695655822754	7161
True	False	False	False	False	-2772.92260742188	-999.79345703125	97.6044921875	0.773984313011169	0.932905673980713	0.784835934638977	132.477279663086	11658
True	False	False	False	False	-2771.61157226563	-1341.77014160156	129.769607543945	0.875894665718079	0.976333200931549	1	144.555557250977	16913
True	False	False	False	False	-2771.28564453125	-1781.27111816406	118.678184509277	0.697709441184998	0.977912187576294	0.499094367027283	67.915885925293	7267
True	False	False	False	False	-2769.65869140625	-472.431304931641	114.241622924805	0.664263546466827	0.966850161552429	0.43603304028511	104.825241088867	10797
True	False	False	False	False	-2759.34814453125	-1645.23510742188	72.0942230224609	0.790630877017975	0.9698326587677	1	54.8153839111328	3563
True	False	False	False	False	-2759.22631835938	-1805.52075195313	123.114753723145	0.492599576711655	0.918912768363953	0.241791948676109	61.8198204040527	6862
True	False	False	False	False	-2750.70483398438	-1715.28576660156	92.0587844848633	0.824999392032623	0.955602645874023	1	64.8795166015625	5385
True	False	False	False	False	-2757.47998046875	-1695.58959960938	47.6931037902832	0.770316362380981	0.951893091201782	0.756583452224731	57.6744194030762	2480
True	False	False	False	False	-2750.7978515625	-1620.4716796875	92.0587844848633	0.763090133666992	0.958007514476776	0.711547255516052	68.6867446899414	5701
True	False	False	False	False	-2752.720703125	-1597.74438476563	31.0559749603271	0.603693544864655	0.888645350933075	0.350445985794067	56.2142868041992	1574
True	False	False	False	False	-2745.70458984375	-1587.55224609375	35.4925422668457	0.75548255443573	0.951372683048248	0.673407912254333	56.0625	1794
True	False	False	False	False	-2745.01684570313	-1416.60913085938	17.7462711334229	0.689935445785522	0.934281527996063	0.482980132102966	48.625	778
True	False	False	False	False	-2743.17919921875	-1801.26672363281	105.36848449707	0.731978118419647	0.930339097976685	0.586294770240784	102.189476013184	9708
True	False	False	False	False	-2741.33642578125	-1633.92602539063	88.7313537597656	0.83357036113739	0.963311195373535	1	143.125	11450
True	False	False	False	False	-2741.25341796875	-1300.05151367188	66.5485153198242	0.811298549175262	0.963199138641357	1	56.3333320617676	3380
True	False	False	False	False	-2739.73095703125	-1368.27490234375	45.4748191833496	0.56708174943924	0.903627991676331	0.309562385082245	50.2195129394531	2059
True	False	False	False	False	-2733.06762695313	-1855.56286621094	103.150199890137	0.828564047813416	0.957966983318329	1	80.6021499633789	7496
True	False	False	False	False	-2737.36767578125	-1706.35009765625	107.586769104004	0.726169049739838	0.948782980442047	0.56910252571106	73.8247451782227	7161
True	False	False	False	False	-2738.1904296875	-1566.88134765625	17.7462711334229	0.552815020084381	0.937866926193237	0.295184105634689	50	800
True	False	False	False	False	-2733.71997070313	-1746.27966308594	44.3656768798828	0.799694657325745	0.95525187253952	1	55.7750015258789	2231
True	False	False	False	False	-2731.234375	-1833.90502929688	163.043869018555	0.533013582229614	0.912673771381378	0.276426881551743	68.625846862793	10088
True	False	False	False	False	-2730.03442382813	-1569.1865234375	21.0736961364746	0.656467795372009	0.937866926193237	0.423319727182388	49.0526313781738	932
True	False	False	False	False	-2730.669921875	-270.908996582031	269.521484375	0.449452072381973	0.908219814300537	0.209176525473595	120.777778625488	29349
True	False	False	False	False	-2728.30322265625	-1800.33923339844	56.5662384033203	0.716889679431915	0.955277323722839	0.543992161750793	63.470588684082	3237
True	False	False	False	False	-2723.43798828125	-1737.33264160156	67.6576614379883	0.843707025051117	0.962780237197876	1	61.0163917541504	3722
True	False	False	False	False	-2717.94677734375	-1768.60229492188	32.1651153564453	0.720794081687927	0.936564445495605	0.554238379001617	58.5172424316406	1697
True	False	False	False	False	-2717.6162109375	-1878.81616210938	102.041061401367	0.738865315914154	0.922746121883392	0.608482539653778	155.619567871094	14317
True	False	False	False	False	-2715.08081054688	-1783.83642578125	97.6044921875	0.632937669754028	0.937292337417603	0.38832101225853	99.761360168457	8779
True	False	False	False	False	-2717.14135742188	-1669.16516113281	94.2770690917969	0.556801736354828	0.933772504329681	0.299124866724014	68.8352966308594	5851
True	False	False	False	False	-2713.31079101563	-1854.47216796875	63.2210922241211	0.636114537715912	0.944661200046539	0.392782300710678	70.2280731201172	4003
True	False	False	False	False	-2710.38110351563	-1817.32751464844	127.551322937012	0.753320038318634	0.955566346645355	0.663759410381317	65.1565246582031	7493
True	False	False	False	False	-2710.544921875	-1619.83435058594	82.0765075683594	0.735541641712189	0.93481183052063	0.597506582736969	55.8513526916504	4133
True	False	False	False	False	-2703.619140625	-1883.59997558594	41.0382537841797	0.775534987449646	0.95160585641861	0.798458695411682	64.4594573974609	2385
True	False	False	False	False	-2701.5478515625	-1657.14123535156	64.3302307128906	0.771918535232544	0.958535254001617	0.768335938453674	74	4292
True	False	False	False	False	-2700.43969726563	-1554.91064453125	24.401123046875	0.658792555332184	0.937802910804749	0.427046239376068	46.3636360168457	1020
True	False	False	False	False	-2700.111328125	-1680.14990234375	136.424453735352	0.756108999252319	0.940605938434601	0.676289081573486	156.471542358398	19246
True	False	False	False	False	-2697.923828125	-1758.24340820313	33.2742576599121	0.745649039745331	0.94730132818222	0.63269704580307	62.1666679382324	1865
True	False	False	False	False	-2693.88940429688	-1852.02673339844	181.899276733398	0.656193912029266	0.937809348106384	0.42288413643837	75.9451217651367	12455
True	False	False	False	False	-2689.7412109375	-1769.32653808594	38.8199691772461	0.68638277053833	0.947175443172455	0.475945204496384	65.0285720825195	2276
True	False	False	False	False	-2687.06567382813	-1651.83715820313	93.1679229736328	0.823659300804138	0.95402580499649	1	148.726196289063	12493
True	False	False	False	False	-2680.294921875	-1754.61486816406	161.934722900391	0.567277252674103	0.938767075538635	0.309764891862869	86.3630142211914	12609
True	False	False	False	False	-2680.90600585938	-1721.45043945313	18.8554134368896	0.666771829128265	0.928817808628082	0.44025981426239	53.235294342041	905
True	False	False	False	False	-2680.03466796875	-1597.99694824219	12.2005615234375	0.741141617298126	0.94014710187912	0.616318583488464	50.6363639831543	557
True	False	False	False	False	-2677.14672851563	-1373.74340820313	16.6371288299561	0.714476346969604	0.930929720401764	0.53786963224411	48	720
True	False	False	False	False	-2676.865234375	-1870.98864746094	134.206176757813	0.53697794675827	0.924791157245636	0.280078500509262	64.2727279663086	7777
True	False	False	False	False	-2664.44262695313	-1890.06713867188	117.569046020508	0.676157176494598	0.929795801639557	0.456719785928726	64.7169799804688	6860
True	False	False	False	False	-2671.99047851563	-1810.87756347656	23.2919807434082	0.628847420215607	0.924214541912079	0.382685959339142	52.9523811340332	1112
True	False	False	False	False	-2676.25756835938	-1705.38635253906	61.0028076171875	0.704861104488373	0.940697908401489	0.51489520072937	60.2363624572754	3313
True	False	False	False	False	-2674.86474609375	-1642.28112792969	35.4925422668457	0.739838838577271	0.945348680019379	0.6118004322052	57.3125	1834
True	False	False	False	False	-2674.35620117188	-1738.17492675781	17.7462711334229	0.552815020084381	0.897734582424164	0.295184105634689	59.125	946
True	False	False	False	False	-2668.02490234375	-1836.66662597656	143.079315185547	0.531757593154907	0.816606760025024	0.275280267000198	65.4030990600586	8437
True	False	False	False	False	-2662.75561523438	-1699.68127441406	59.8936653137207	0.789699912071228	0.954383611679077	1	58.8333320617676	3177
True	False	False	False	False	-2662.1044921875	-1829.34326171875	17.7462711334229	0.785398185253143	0.948912382125854	1	62.9375	1007
True	False	False	False	False	-2659.18481445313	-1814.82116699219	33.2742576599121	0.616532325744629	0.931060612201691	0.366411358118057	55.6333351135254	1669
True	False	False	False	False	-2652.9287109375	-1779.53747558594	64.3302307128906	0.568717122077942	0.897593080997467	0.311261028051376	51.3103446960449	2976
True	False	False	False	False	-2650.544921875	-1566.91772460938	128.660461425781	0.555781364440918	0.933687329292297	0.298110693693161	65.9137954711914	7646
True	False	False	False	False	-2648.76416015625	-1724.33898925781	25.5102653503418	0.794671595096588	0.94915634393692	1	48.8695640563965	1124
True	False	False	False	False	-2642.90991210938	-1652.75732421875	48.80224609375	0.710345864295959	0.954331636428833	0.527735590934753	51.3181800842285	2258
True	False	False	False	False	-2641.15698242188	-1751.01904296875	102.041061401367	0.602656006813049	0.941415727138519	0.349196761846542	55.8260879516602	5136
True	False	False	False	False	-2638.35620117188	-1638.68811035156	41.0382537841797	0.634454965591431	0.906317055225372	0.390442341566086	50.2432441711426	1859
True	False	False	False	False	-2637.60375976563	-1701.07592773438	244.01123046875	0.224331974983215	0.72321629524231	0.0838903486728668	63.0909080505371	13880
True	False	False	False	False	-2635.6640625	-1772.34252929688	82.0765075683594	0.711891770362854	0.92744380235672	0.531479299068451	55.027027130127	4072
True	False	False	False	False	-2628.48828125	-1885.90258789063	178.571853637695	0.504045009613037	0.847065150737762	0.251154839992523	63.0869560241699	10157
True	False	False	False	False	-2634.8271484375	-1842.18139648438	200.754699707031	0.821229100227356	0.964658915996552	1	69.8121566772461	12636
True	False	False	False	False	-2627.0791015625	-1802.02270507813	145.297592163086	0.53335177898407	0.950528502464294	0.276736497879028	58.5038185119629	7664
True	False	False	False	False	-2624.3759765625	-1737.275390625	22.1828384399414	0.755204319953918	0.938502132892609	0.672140836715698	50	1000
True	False	False	False	False	-2620.30053710938	-1665.05004882813	86.513069152832	0.492153942584991	0.944678068161011	0.241433933377266	52.5128211975098	4096
True	False	False	False	False	-2613.70361328125	-1699.18566894531	42.1473922729492	0.711886703968048	0.945935428142548	0.531466901302338	55.7894744873047	2120
True	False	False	False	False	-2611.53637695313	-1529.05151367188	36.6016845703125	0.726016283035278	0.928547859191895	0.568666875362396	46.8181800842285	1545
True	False	False	False	False	-2607.55444335938	-1617.83776855469	108.695907592773	0.733655333518982	0.943527936935425	0.591503977775574	54.4081649780273	5332
True	False	False	False	False	-2606.3408203125	-1708.94079589844	42.1473922729492	0.640076875686646	0.939895868301392	0.398454904556274	53.5263175964355	2034
True	False	False	False	False	-2597.41918945313	-1870.30358886719	143.079315185547	0.626433730125427	0.940793573856354	0.379416227340698	60.9767456054688	7866
True	False	False	False	False	-2594.39453125	-1782.4892578125	24.401123046875	0.674680590629578	0.948983788490295	0.454059302806854	52.8181800842285	1162
True	False	False	False	False	-2595.05712890625	-1750.15771484375	97.6044921875	0.846573948860168	0.960534572601318	1	64.4659118652344	5673
True	False	False	False	False	-2593.376953125	-1669.56286621094	73.203369140625	0.606794536113739	0.887326240539551	0.354215174913406	53.2878799438477	3517
True	False	False	False	False	-2581.83276367188	-1709.63049316406	75.4216537475586	0.633469998836517	0.945181429386139	0.38906329870224	49.8088226318359	3387
True	False	False	False	False	-2578.78881835938	-1775.81030273438	78.7490768432617	0.640813112258911	0.940383553504944	0.399522572755814	54.2957763671875	3855
True	False	False	False	False	-2577.166015625	-1585.01696777344	106.477630615234	0.653339624404907	0.956688225269318	0.418388038873672	50.8541679382324	4882
True	False	False	False	False	-2577.14331054688	-1892.67761230469	138.64274597168	0.768403470516205	0.958350896835327	0.74352765083313	64.5439987182617	8068
True	False	False	False	False	-2576.43334960938	-1862.84729003906	53.2388153076172	0.517451584339142	0.931151628494263	0.262555181980133	54.0625	2595
True	False	False	False	False	-2576.57421875	-1807.15539550781	181.899276733398	0.73448771238327	0.967817485332489	0.594133496284485	68.0853652954102	11166
True	False	False	False	False	-2575.1923828125	-1629.302734375	68.7667999267578	0.464149296283722	0.829320847988129	0.219845414161682	52.0645179748535	3228
True	False	False	False	False	-2574.16015625	17.9402828216553	53.2388153076172	0.69047749042511	0.912060916423798	0.484070807695389	131.375	6306
True	False	False	False	False	-2569.33325195313	-1845.24084472656	154.17073059082	0.731373071670532	0.93570464849472	0.584443867206573	62.1942443847656	8645
True	False	False	False	False	-2565.51342773438	-1683.02746582031	108.695907592773	0.608946740627289	0.892942011356354	0.356862813234329	54.8775520324707	5378
True	False	False	False	False	-2562.19750976563	-1732.87109375	85.4039306640625	0.583332359790802	0.928778648376465	0.326941072940826	50.9480514526367	3923
True	False	False	False	False	-2559.89794921875	-1769.40197753906	69.8759460449219	0.428754150867462	0.947372078895569	0.194839894771576	49.7936515808105	3137
True	False	False	False	False	-2552.9306640625	-1871.00390625	85.4039306640625	0.5181645154953	0.928388893604279	0.263175219297409	51.7402610778809	3984
True	False	False	False	False	-2547.22705078125	-1757.53356933594	51.0205307006836	0.774829864501953	0.953352153301239	0.792114913463593	51.7608680725098	2381
True	False	False	False	False	-2544.87133789063	-1815.29443359375	141.970169067383	0.680232584476471	0.956847608089447	0.4642094373703	63.15625	8084
True	False	False	False	False	-2544.2763671875	-1715.51000976563	89.8404998779297	0.420273125171661	0.92603725194931	0.189181089401245	48.7283935546875	3947
True	False	False	False	False	-2543.52197265625	-1623.91186523438	33.2742576599121	0.660014808177948	0.931309521198273	0.429027110338211	49.1333351135254	1474
True	False	False	False	False	-2533.36572265625	-1668.46398925781	61.0028076171875	0.77311635017395	0.955277323722839	0.777697443962097	47.3454551696777	2604
True	False	False	False	False	-2530.38647460938	-1642.89782714844	67.6576614379883	0.781755030155182	0.949587345123291	0.872471511363983	53.2131156921387	3246
True	False	False	False	False	-2527.78564453125	-1844.04760742188	120.896469116211	0.687753558158875	0.931617856025696	0.478636562824249	59.0091743469238	6432
True	False	False	False	False	-2529.03198242188	-1759.60021972656	83.1856460571289	0.770665466785431	0.944348931312561	0.759075462818146	55.3199996948242	4149
True	False	False	False	False	-2526.51831054688	-1717.52673339844	25.5102653503418	0.794671595096588	0.94915634393692	1	46.7391319274902	1075
True	False	False	False	False	-2521.86083984375	-1876.59521484375	105.36848449707	0.615469694137573	0.955811142921448	0.365052849054337	62.5473670959473	5942
True	False	False	False	False	-2523.984375	-1818.74829101563	94.2770690917969	0.578477799892426	0.945296704769135	0.321630090475082	54.7999992370605	4658
True	False	False	False	False	-2517.357421875	-1865.21411132813	82.0765075683594	0.809198617935181	0.956063449382782	1	65.7972946166992	4869
True	False	False	False	False	-2517.78466796875	-1781.83410644531	124.223899841309	0.838463246822357	0.967362284660339	1	58.7589302062988	6581
True	False	False	False	False	-2514.70190429688	-1722.63024902344	12.2005615234375	0.741141617298126	0.94014710187912	0.616318583488464	44.3636360168457	488
True	False	False	False	False	-2516.626953125	-1693.73327636719	89.8404998779297	0.690838992595673	0.941970407962799	0.484800934791565	50.1851844787598	4065
True	False	False	False	False	-2500.72094726563	-172.504608154297	92.0587844848633	0.824999392032623	0.959884345531464	1	84.7831344604492	7037
True	False	False	False	False	-2497.70532226563	-1824.10705566406	125.333038330078	0.606555879116058	0.952635228633881	0.353923171758652	101.920356750488	11517
True	False	False	False	False	-2494.115234375	-1841.7060546875	127.551322937012	0.626141130924225	0.944128096103668	0.379022628068924	64.2260894775391	7386
True	False	False	False	False	-2494.92456054688	-1708.67395019531	104.259346008301	0.563152372837067	0.869662463665009	0.305524587631226	49.8829803466797	4689
True	False	False	False	False	-2496.01000976563	-313.200286865234	48.80224609375	0.585593402385712	0.931575179100037	0.32945117354393	43.75	1925
True	False	False	False	False	-2495.54248046875	-349.096130371094	80.9673614501953	0.826583564281464	0.966323673725128	1	116.013702392578	8469
True	False	False	False	False	-2492.6640625	-1769.80627441406	118.678184509277	0.720046758651733	0.95994633436203	0.552243173122406	58.8691596984863	6299
True	False	False	False	False	-2486.54516601563	-1735.421875	102.041061401367	0.708863019943237	0.957141101360321	0.524197518825531	54.75	5037
True	False	False	False	False	-2478.71020507813	-1802.10522460938	153.061584472656	0.733375728130341	0.953716814517975	0.590627431869507	61.7826080322266	8526
True	False	False	False	False	-2475.845703125	-1748.67614746094	98.7136306762695	0.792926847934723	0.962716162204742	1	58.9662933349609	5248
True	False	False	False	False	-2472.49389648438	-435.387786865234	114.241622924805	0.6716268658638	0.958294570446014	0.448643058538437	57.970874786377	5971
True	False	False	False	False	-2467.29736328125	-1776.49645996094	134.206176757813	0.675174176692963	0.954453468322754	0.454945594072342	56.3801651000977	6822
True	False	False	False	False	-2464.16333007813	-1869.46203613281	141.970169067383	0.714233875274658	0.963527202606201	0.537262856960297	60.03125	7684
True	False	False	False	False	-2464.0068359375	-1690.44165039063	24.401123046875	0.535196304321289	0.891135811805725	0.278431236743927	45.7727279663086	1007
True	False	False	False	False	-2459.85693359375	-353.291809082031	151.952453613281	0.820764601230621	0.964154958724976	1	128.737228393555	17637
True	False	False	False	False	-2455.92431640625	-1831.33166503906	150.843307495117	0.705643773078918	0.954047918319702	0.516687095165253	59.0220603942871	8027
True	False	False	False	False	-2456.14379882813	-311.045166015625	90.9496383666992	0.52883118391037	0.958523809909821	0.272627621889114	45.573169708252	3737
True	False	False	False	False	-2446.90747070313	-1739.27502441406	130.878753662109	0.679108142852783	0.955652415752411	0.462120950222015	52.5593223571777	6202
True	False	False	False	False	-2441.37133789063	-1875.44970703125	110.914192199707	0.770503282546997	0.951809823513031	0.75791335105896	53.0200004577637	5302
True	False	False	False	False	-2429.53686523438	-1828.427734375	116.459907531738	0.81883841753006	0.972052216529846	1	58.4857139587402	6141
True	False	False	False	False	-2420.27758789063	-1780.11254882813	120.896469116211	0.687753558158875	0.943237721920013	0.478636562824249	53.3119277954102	5811
True	False	False	False	False	-2419.65063476563	-1745.59765625	98.7136306762695	0.685747921466827	0.951809823513031	0.474708467721939	49.9101104736328	4442
True	False	False	False	False	-2411.26391601563	-1879.69543457031	133.097030639648	0.807529091835022	0.958487033843994	1	67.125	8055
True	False	False	False	False	-2398.80908203125	-1739.76391601563	48.80224609375	0.710345864295959	0.946614563465118	0.527735590934753	46.7727279663086	2058
True	False	False	False	False	-2392.36450195313	-1786.93383789063	118.678184509277	0.834435343742371	0.956881999969482	1	59.5887832641602	6376
True	False	False	False	False	-2391.46533203125	-1752.75122070313	86.513069152832	0.785991430282593	0.962134122848511	1	57.3461532592773	4473
True	False	False	False	False	-2382.75317382813	-1866.802734375	148.625015258789	0.719278693199158	0.957171022891998	0.550209581851959	64.3432846069336	8622
True	False	False	False	False	-2358.423828125	-1872.97546386719	128.660461425781	0.811424374580383	0.966347217559814	1	67.7931060791016	7864
True	False	False	False	False	-2344.69262695313	-1886.34545898438	123.114753723145	0.764028012752533	0.965141594409943	0.716808378696442	57.7837829589844	6414
True	False	False	False	False	-2324.97338867188	-1872.46826171875	116.459907531738	0.809028446674347	0.95934933423996	1	89.9428558349609	9444
True	False	False	False	False	-2266.66088867188	-1221.89770507813	115.350761413574	0.835239052772522	0.967789649963379	1	54.1826934814453	5635
True	False	False	False	False	-2252.61352539063	-1206.9169921875	109.805053710938	0.819165587425232	0.959492325782776	1	63.2525253295898	6262
True	False	False	False	False	-2107.08081054688	-1293.20532226563	114.241622924805	0.827207922935486	0.971638321876526	1	156.650482177734	16135
True	False	False	False	False	-2072.4130859375	-1054.14111328125	74.3125076293945	0.635982632637024	0.942327797412872	0.392595559358597	53.3582077026367	3575
True	False	False	False	False	-1940.95727539063	-1058.93273925781	87.6222152709961	0.851639091968536	0.969752848148346	1	129.341766357422	10218
True	False	False	False	False	-3329.52319335938	174.166564941406	1874.44982910156	0.0472564809024334	0.936379551887512	0.0155125092715025	98.1485214233398	165871
True	False	False	False	False	-3304.38208007813	205.12580871582	146.40673828125	0.684889554977417	0.941058576107025	0.47304567694664	85.2272720336914	11250
True	False	False	False	False	-3288.46948242188	335.397003173828	90.9496383666992	0.621211111545563	0.956595182418823	0.372477054595947	96.7317047119141	7932
True	False	False	False	False	-3294.14184570313	360.072601318359	106.477630615234	0.40425905585289	0.918757140636444	0.178813382983208	107.572914123535	10327
True	False	False	False	False	-3284.12426757813	403.8623046875	174.135284423828	0.351959884166718	0.945687472820282	0.147525906562805	108.343948364258	17010
True	False	False	False	False	-3277.29663085938	379.649871826172	133.097030639648	0.737667322158813	0.958350896835327	0.604465067386627	111.316665649414	13358
True	False	False	False	False	-3266.00170898438	161.225204467773	296.140899658203	0.82691890001297	0.964667439460754	1	89.4194793701172	23875
True	False	False	False	False	-3269.85595703125	460.161865234375	262.866638183594	0.235625103116035	0.933713912963867	0.0889357030391693	109.025314331055	25839
True	False	False	False	False	-3267.40185546875	425.388946533203	75.4216537475586	0.633469998836517	0.945925831794739	0.38906329870224	95.9558792114258	6525
True	False	False	False	False	-3248.54711914063	485.181640625	94.2770690917969	0.743638634681702	0.959036767482758	0.625241994857788	101.988235473633	8669
True	False	False	False	False	-3248.8876953125	536.5	227.374099731445	0.295587062835693	0.926780164241791	0.117497511208057	111.580490112305	22874
True	False	False	False	False	-3247.10986328125	502.271057128906	158.607299804688	0.678697884082794	0.92755138874054	0.461363196372986	148.125869750977	21182
True	False	False	False	False	-3241.00341796875	216.82292175293	192.990692138672	0.723600327968597	0.966218888759613	0.56188291311264	76.3275833129883	13281
True	False	False	False	False	-3242.18969726563	429.41748046875	217.391815185547	0.647018849849701	0.943135678768158	0.40869876742363	81.9795913696289	16068
True	False	False	False	False	-3237.1875	91.9255599975586	216.282684326172	0.643717765808105	0.920773506164551	0.403777599334717	80.2666702270508	15652
True	False	False	False	False	-3233.42944335938	588.824584960938	135.315322875977	0.398293554782867	0.910070419311523	0.175052300095558	112.327865600586	13704
True	False	False	False	False	-3230.95068359375	564.497619628906	97.6044921875	0.582894027233124	0.929908335208893	0.326457142829895	109.556816101074	9641
True	False	False	False	False	-3224.44018554688	538.976257324219	149.734161376953	0.670933246612549	0.961297035217285	0.447428584098816	87.3777770996094	11796
True	False	False	False	False	-3220.7578125	628.8408203125	135.315322875977	0.502902507781982	0.940882325172424	0.250205397605896	112.434425354004	13717
True	False	False	False	False	-3218.22094726563	607.418334960938	82.0765075683594	0.689364433288574	0.947011709213257	0.48183611035347	114.648651123047	8484
True	False	False	False	False	-3209.52221679688	151.701873779297	359.361999511719	0.756643712520599	0.962232947349548	0.678780674934387	92.9074096679688	30102
True	False	False	False	False	-3206.396484375	466.962768554688	115.350761413574	0.715846061706543	0.961578607559204	0.541325628757477	78.25	8138
True	False	False	False	False	-3203.7314453125	650.4873046875	136.424453735352	0.683436155319214	0.960952281951904	0.470254987478256	141.715454101563	17431
True	False	False	False	False	-3196.93481445313	443.085418701172	382.653961181641	0.51399552822113	0.8905029296875	0.259569585323334	141.544921875	48833
True	False	False	False	False	-3197.45166015625	699.929382324219	491.349884033203	0.185367748141289	0.939588963985443	0.0672011822462082	112.072235107422	49648
True	False	False	False	False	-3176.67895507813	406.310211181641	69.8759460449219	0.750200152397156	0.931431889533997	0.650578022003174	135.412704467773	8531
True	False	False	False	False	-3175.62768554688	573.519348144531	237.356369018555	0.785077273845673	0.947155594825745	0.960376024246216	95.8691558837891	20516
True	False	False	False	False	-3169.85595703125	744.034057617188	143.079315185547	0.629949033260345	0.962150454521179	0.384191811084747	132.178298950195	17051
True	False	False	False	False	-3166.4833984375	256.740997314453	330.524291992188	0.485327988862991	0.777260720729828	0.236009150743484	88.651008605957	26418
True	False	False	False	False	-3160.53881835938	442.699249267578	178.571853637695	0.781828105449677	0.962982356548309	0.87367570400238	111.322982788086	17923
True	False	False	False	False	-3159.16137695313	494.451171875	258.430084228516	0.82155978679657	0.956580936908722	1	92.7296142578125	21606
True	False	False	False	False	-3160.42456054688	545.18115234375	186.335845947266	0.680506646633148	0.956859290599823	0.464721083641052	97.7202377319336	16417
True	False	False	False	False	-3147.32861328125	792.640441894531	143.079315185547	0.695325613021851	0.895350217819214	0.494042277336121	142.79069519043	18420
True	False	False	False	False	-3141.48046875	715.734985351563	432.565368652344	0.508387744426727	0.887485980987549	0.254794895648956	129.48974609375	50501
True	False	False	False	False	-3139.61352539063	556.663146972656	181.899276733398	0.56708174943924	0.910056054592133	0.309562385082245	144.164627075195	23643
True	False	False	False	False	-3134.62573242188	678.402038574219	221.828384399414	0.761327385902405	0.961283147335052	0.702032923698425	83.7149963378906	16743
True	False	False	False	False	-3134.20776367188	147.837158203125	291.704345703125	0.715978741645813	0.935079872608185	0.541662991046906	94.7338409423828	24915
True	False	False	False	False	-3133.47705078125	614.377380371094	93.1679229736328	0.738803207874298	0.96226441860199	0.6082723736763	65.4642868041992	5499
True	False	False	False	False	-3131.90063476563	873.200256347656	1386.42749023438	0.053353164345026	0.912066638469696	0.0175853911787271	114.15599822998	142695
True	False	False	False	False	-3106.51196289063	627.268859863281	316.10546875	0.674460470676422	0.950105965137482	0.453665047883987	124.217544555664	35402
True	False	False	False	False	-3106.0380859375	846.045349121094	214.064392089844	0.699806928634644	0.910510718822479	0.503625631332397	142.585494995117	27519
True	False	False	False	False	-3100.65625	560.352661132813	186.335845947266	0.713780105113983	0.954657673835754	0.536131680011749	81.601188659668	13709
True	False	False	False	False	-3098.0234375	911.060913085938	58.7845230102539	0.74500298500061	0.952294647693634	0.630273818969727	87.3773574829102	4631
True	False	False	False	False	-3095.12963867188	872.288940429688	9.98227787017822	0.754574596881866	0.933233201503754	0.669301986694336	66.3333358764648	597
True	False	False	False	False	-3085.5185546875	757.036926269531	263.975769042969	0.643316745758057	0.912155628204346	0.403186053037643	80.4033584594727	19136
True	False	False	False	False	-3084.7099609375	325.874084472656	259.539215087891	0.763940095901489	0.952296614646912	0.716308951377869	81.8632507324219	19156
True	False	False	False	False	-3081.95190429688	925.566101074219	56.5662384033203	0.837865829467773	0.964940249919891	1	90.1176452636719	4596
True	False	False	False	False	-3077.37548828125	701.318786621094	275.067199707031	0.557457804679871	0.949043691158295	0.299778908491135	95.4475784301758	23671
True	False	False	False	False	-3075.11865234375	506.954681396484	300.577453613281	0.696167767047882	0.94238805770874	0.495815515518188	91.5202941894531	24802
True	False	False	False	False	-3073.22338867188	1010.25012207031	64.3302307128906	0.401106625795364	0.90234762430191	0.176819205284119	118.75862121582	6888
True	False	False	False	False	-3071.0380859375	883.291076660156	13.3097038269043	0.743378639221191	0.931919693946838	0.624296009540558	66.0833358764648	793
True	False	False	False	False	-3068.55346679688	1002.50018310547	11.0914192199707	0.673765122890472	0.91785192489624	0.452423572540283	105.699996948242	1057
True	False	False	False	False	-3062.71240234375	423.301635742188	196.318130493164	0.723250091075897	0.951651036739349	0.560915350914001	79.0056533813477	13984
True	False	False	False	False	-3060.47387695313	631.517028808594	236.24723815918	0.69538140296936	0.944466650485992	0.494159370660782	86.6150207519531	18449
True	False	False	False	False	-3060.26733398438	547.711730957031	34.3833999633789	0.830578744411469	0.962256669998169	1	65.1935501098633	2021
True	False	False	False	False	-3056.822265625	672.732666015625	247.338653564453	0.75032913684845	0.96609103679657	0.6511070728302	86.6008987426758	19312
True	False	False	False	False	-3051.5478515625	572.512390136719	64.3302307128906	0.771918535232544	0.949476361274719	0.768335938453674	69.8620681762695	4052
True	False	False	False	False	-3050.27612304688	1020.16937255859	41.0382537841797	0.739717543125153	0.946664214134216	0.611384451389313	78.2702713012695	2896
True	False	False	False	False	-3048.763671875	535.057189941406	183.008422851563	0.748634278774261	0.960623741149902	0.644257545471191	84.7151489257813	13978
True	False	False	False	False	-3044.14965820313	589.239013671875	129.769607543945	0.67625892162323	0.954996645450592	0.456904143095016	68.3418807983398	7996
True	False	False	False	False	-3041.06469726563	353.970123291016	79.8582229614258	0.776177406311035	0.958222687244415	0.804480254650116	133.319442749023	9599
True	False	False	False	False	-3039.17797851563	448.849029541016	84.2947845458984	0.791891813278198	0.96769505739212	1	138.184204101563	10502
True	False	False	False	False	-3031.56616210938	656.045532226563	139.751892089844	0.662971258163452	0.953190743923187	0.433882057666779	72.460319519043	9130
True	False	False	False	False	-3030.2578125	1099.89611816406	999.3369140625	0.087653361260891	0.924504399299622	0.0295757167041302	113.100997924805	101904
True	False	False	False	False	-3025.2763671875	787.880859375	216.282684326172	0.748603641986847	0.964882075786591	0.64413583278656	82.9794845581055	16181
True	False	False	False	False	-2995.91259765625	836.380004882813	265.084930419922	0.751609325408936	0.962985396385193	0.65643036365509	88.3054428100586	21105
True	False	False	False	False	-2987.4482421875	759.753845214844	188.554138183594	0.764256656169891	0.956238150596619	0.718113005161285	80.4588241577148	13678
True	False	False	False	False	-2986.67651367188	626.699829101563	166.371292114258	0.680576622486115	0.964218497276306	0.464851796627045	73.3533325195313	11003
True	False	False	False	False	-2983.48461914063	1052.20300292969	649.957153320313	0.384857952594757	0.856550693511963	0.166771709918976	138.469284057617	81143
True	False	False	False	False	-2983.7490234375	1190.86706542969	66.5485153198242	0.490339040756226	0.919870913028717	0.239980816841125	116.566665649414	6994
True	False	False	False	False	-2978.91284179688	1171.91101074219	144.188446044922	0.690861225128174	0.956847608089447	0.484845846891403	104.476921081543	13582
True	False	False	False	False	-2963.52270507813	1203.05322265625	173.026138305664	0.747430086135864	0.957795083522797	0.639520108699799	142.935897827148	22298
True	False	False	False	False	-2960.49926757813	807.864013671875	290.595184326172	0.411045223474503	0.793775200843811	0.183157578110695	110.893127441406	29054
True	False	False	False	False	-2959.49755859375	607.082580566406	74.3125076293945	0.698115170001984	0.903904855251312	0.499964475631714	131.85075378418	8834
True	False	False	False	False	-2957.7236328125	1237.77819824219	287.267761230469	0.243386447429657	0.936177015304565	0.0924609526991844	113.598457336426	29422
True	False	False	False	False	-2939.87231445313	497.30810546875	123.114753723145	0.743501961231232	0.935584783554077	0.624744117259979	141.009002685547	15652
True	False	False	False	False	-2938.837890625	1090.52648925781	151.952453613281	0.710832297801971	0.960985481739044	0.528907418251038	72.7810211181641	9971
True	False	False	False	False	-2938.580078125	151.275634765625	180.790130615234	0.652192711830139	0.946723282337189	0.416602969169617	75.1717758178711	12253
True	False	False	False	False	-2931.44091796875	612.950805664063	115.350761413574	0.756777882575989	0.957389652729034	0.679410755634308	69.0769195556641	7184
True	False	False	False	False	-2931.85522460938	922.628173828125	105.36848449707	0.711196482181549	0.944965541362762	0.529788494110107	92.6526336669922	8802
True	False	False	False	False	-2926.36108398438	1264.30041503906	205.191253662109	0.529127836227417	0.933996021747589	0.272895365953445	101.302703857422	18741
True	False	False	False	False	-2926.3193359375	826.210571289063	133.097030639648	0.718917906284332	0.962207734584808	0.549260377883911	73.9333343505859	8872
True	False	False	False	False	-2923.33715820313	558.650451660156	131.987884521484	0.731520116329193	0.914601683616638	0.584892332553864	142.226898193359	16925
True	False	False	False	False	-2910.365234375	979.465148925781	140.861022949219	0.586997091770172	0.963177025318146	0.331021547317505	71.2519683837891	9049
True	False	False	False	False	-2911.77294921875	1195.15197753906	448.093353271484	0.642204761505127	0.947122037410736	0.401552617549896	137.933166503906	55725
True	False	False	False	False	-2910.25415039063	617.514892578125	135.315322875977	0.639292359352112	0.960792183876038	0.397322028875351	74.1967239379883	9052
True	False	False	False	False	-2901.41088867188	1333.43347167969	642.193176269531	0.112429894506931	0.940232813358307	0.0386039614677429	110.547492980957	64007
True	False	False	False	False	-2898.841796875	1258.23400878906	268.412353515625	0.663540363311768	0.954579532146454	0.434827089309692	95.5371932983398	23120
True	False	False	False	False	-2887.04907226563	850.379272460938	143.079315185547	0.620500266551971	0.961924374103546	0.371546477079391	71.3488388061523	9204
True	False	False	False	False	-2888.25390625	1081.33142089844	92.0587844848633	0.707896769046783	0.925997257232666	0.521919071674347	129.51806640625	10750
True	False	False	False	False	-2869.90649414063	761.573852539063	77.6399383544922	0.821241796016693	0.968445777893066	1	132.057144165039	9244
True	False	False	False	False	-2865.36059570313	240.406753540039	209.627822875977	0.560196340084076	0.950271487236023	0.302526652812958	68.5555572509766	12957
True	False	False	False	False	-2865.07397460938	785.550842285156	77.6399383544922	0.754616916179657	0.941029727458954	0.669491648674011	130.628570556641	9144
True	False	False	False	False	-2858.060546875	1402.58435058594	31.0559749603271	0.695939123630524	0.94053065776825	0.495332807302475	118.178573608398	3309
True	False	False	False	False	-2855.11791992188	1304.00939941406	259.539215087891	0.405916780233383	0.873289406299591	0.179868042469025	109.397438049316	25599
True	False	False	False	False	-2855.7236328125	1389.34301757813	65.4393768310547	0.756123721599579	0.932855248451233	0.676357209682465	144.762710571289	8541
True	False	False	False	False	-2855.1142578125	1247.84936523438	204.082122802734	0.774829864501953	0.952072203159332	0.792114913463593	93.5054321289063	17205
True	False	False	False	False	-2843.63696289063	912.034851074219	169.698715209961	0.678988635540009	0.94556736946106	0.461899966001511	70.6013107299805	10802
True	False	False	False	False	-2841.82397460938	1410.70080566406	83.1856460571289	0.595013797283173	0.94951605796814	0.340171486139297	113.76000213623	8532
True	False	False	False	False	-2837.00463867188	860.91552734375	146.40673828125	0.64459902048111	0.972396969795227	0.405082374811172	67.3712158203125	8893
True	False	False	False	False	-2831.38061523438	1273.60034179688	199.645553588867	0.699382960796356	0.933339893817902	0.502702951431274	73.5777740478516	13244
True	False	False	False	False	-2832.2685546875	1335.98181152344	125.333038330078	0.748488903045654	0.943289697170258	0.643680155277252	104.610618591309	11821
True	False	False	False	False	-2828.04150390625	1137.27917480469	99.8227767944336	0.744696021080017	0.933411359786987	0.629131495952606	130.011108398438	11701
True	False	False	False	False	-2826.64086914063	1428.36108398438	140.861022949219	0.665492832660675	0.958971083164215	0.438095986843109	120.992126464844	15366
True	False	False	False	False	-2824.27661132813	680.890014648438	190.772415161133	0.798061788082123	0.955541551113129	1	75.610466003418	13005
True	False	False	False	False	-2824.3759765625	1233.28125	146.40673828125	0.708543181419373	0.955327868461609	0.523440957069397	75.3257598876953	9943
True	False	False	False	False	-2815.55615234375	1450.23156738281	68.7667999267578	0.794570684432983	0.949587345123291	1	143.451614379883	8894
True	False	False	False	False	-2813.10913085938	1193.11328125	84.2947845458984	0.731132090091705	0.92140531539917	0.583710730075836	130.315795898438	9904
True	False	False	False	False	-2810.72265625	1410.78015136719	229.592376708984	0.675793170928955	0.953313052654266	0.456061363220215	95.1159439086914	19689
True	False	False	False	False	-2810.42211914063	294.183441162109	130.878753662109	0.825414478778839	0.959779739379883	1	83.3728790283203	9838
True	False	False	False	False	-2808.8017578125	1462.39111328125	65.4393768310547	0.744540572166443	0.931373178958893	0.628555476665497	143.898300170898	8490
True	False	False	False	False	-2799.40478515625	656.511291503906	199.645553588867	0.791574835777283	0.9583860039711	1	71.9444427490234	12950
True	False	False	False	False	-2792.73999023438	1500.30590820313	364.90771484375	0.20288011431694	0.949527621269226	0.0745689794421196	106.720367431641	35111
True	False	False	False	False	-2787.43237304688	1130.76489257813	110.914192199707	0.715801000595093	0.935838401317596	0.541211009025574	139.179992675781	13918
True	False	False	False	False	-2779.96948242188	296.918029785156	192.990692138672	0.74869030714035	0.918957054615021	0.64448070526123	152.534484863281	26541
True	False	False	False	False	-2781.62133789063	1355.82397460938	190.772415161133	0.717905819416046	0.94943368434906	0.546617150306702	73.5697708129883	12654
True	False	False	False	False	-2780.04760742188	801.912048339844	232.919815063477	0.740461587905884	0.952925145626068	0.613948941230774	85.3380966186523	17921
True	False	False	False	False	-2779.18994140625	1313.14147949219	159.716445922852	0.689935445785522	0.951792240142822	0.482980132102966	74.2847213745117	10697
True	False	False	False	False	-2773.7314453125	608.467102050781	170.807861328125	0.62379777431488	0.947527229785919	0.375891149044037	68.9350662231445	10616
True	False	False	False	False	-2769.3154296875	1489.9296875	116.459907531738	0.795453250408173	0.949046909809113	1	142.01904296875	14912
True	False	False	False	False	-2766.67553710938	730.180236816406	347.161437988281	0.667384624481201	0.945831298828125	0.441303014755249	78.1821060180664	24471
True	False	False	False	False	-2764.50244140625	1051.44165039063	178.571853637695	0.618077874183655	0.908397018909454	0.36839970946312	120.440994262695	19391
True	False	False	False	False	-2759.67919921875	1242.92736816406	179.680999755859	0.786684155464172	0.964735507965088	1	71.314811706543	11553
True	False	False	False	False	-2755.73608398438	1531.72436523438	191.881561279297	0.586743831634521	0.924110591411591	0.33073753118515	120.618499755859	20867
True	False	False	False	False	-2750.86938476563	1278.52526855469	164.153015136719	0.610078454017639	0.921850025653839	0.358265787363052	69.7972946166992	10330
True	False	False	False	False	-2749.357421875	1326.06188964844	131.987884521484	0.528102278709412	0.923014104366302	0.271970957517624	129.504196166992	15411
True	False	False	False	False	-2736.74243164063	1578.38012695313	332.742584228516	0.140468642115593	0.910692930221558	0.0492226295173168	104.559997558594	31368
True	False	False	False	False	-2733.27880859375	1322.89953613281	153.061584472656	0.706139206886292	0.951955437660217	0.517828226089478	126.746376037598	17491
True	False	False	False	False	-2730.88745117188	1023.99493408203	109.805053710938	0.795083343982697	0.966195464134216	1	140.606063842773	13920
True	False	False	False	False	-2727.12915039063	1252.24877929688	180.790130615234	0.799145638942719	0.961559414863586	1	72.0122680664063	11738
True	False	False	False	False	-2719.76489257813	1129.91442871094	165.262145996094	0.730507373809814	0.966843903064728	0.581821024417877	78.9731521606445	11767
True	False	False	False	False	-2717.35791015625	1029.80004882813	102.041061401367	0.696968555450439	0.948212206363678	0.497513294219971	115.804344177246	10654
True	False	False	False	False	-2712.30053710938	1562.05407714844	161.934722900391	0.757529318332672	0.939742147922516	0.682975828647614	138.863006591797	20274
True	False	False	False	False	-2708.65600585938	728.406799316406	367.1259765625	0.356058180332184	0.881613671779633	0.149848476052284	73.4592132568359	24315
True	False	False	False	False	-2704.67919921875	207.623474121094	180.790130615234	0.538082003593445	0.930179715156555	0.281104385852814	67.6134948730469	11021
True	False	False	False	False	-2699.90454101563	1435.8408203125	78.7490768432617	0.705722391605377	0.920845091342926	0.516867816448212	137.464782714844	9760
True	False	False	False	False	-2696.35229492188	1619.00927734375	82.0765075683594	0.735541641712189	0.922618627548218	0.597506582736969	153.702697753906	11374
True	False	False	False	False	-2694.50634765625	1379.55310058594	238.465515136719	0.653790891170502	0.951998889446259	0.419093728065491	95.0558166503906	20437
True	False	False	False	False	-2687.10766601563	978.21240234375	104.259346008301	0.563152372837067	0.919979810714722	0.305524587631226	89.1702117919922	8382
True	False	False	False	False	-2687.28515625	1445.37744140625	79.8582229614258	0.750213325023651	0.946528077125549	0.650631964206696	141.625	10197
True	False	False	False	False	-2681.4326171875	1629.79125976563	12.2005615234375	0.741141617298126	0.94014710187912	0.616318583488464	84.636360168457	931
True	False	False	False	False	-2677.28881835938	1435.7099609375	75.4216537475586	0.827121496200562	0.963134229183197	1	139.808822631836	9507
True	False	False	False	False	-2674.98461914063	1260.26318359375	165.262145996094	0.676039397716522	0.937323153018951	0.456506609916687	84.7650985717773	12630
True	False	False	False	False	-2672.400390625	984.356323242188	211.846115112305	0.429332405328751	0.799726068973541	0.195230141282082	118.575912475586	22648
True	False	False	False	False	-2673.72509765625	1645.25146484375	78.7490768432617	0.739793658256531	0.942059516906738	0.611645519733429	148.225357055664	10524
True	False	False	False	False	-2672.49829101563	1144.99279785156	202.97297668457	0.732216358184814	0.941629409790039	0.587027549743652	144.819671630859	26502
True	False	False	False	False	-2669.77465820313	1195.68627929688	153.061584472656	0.661188185214996	0.945183038711548	0.430943071842194	67.8840560913086	9368
True	False	False	False	False	-2670.51879882813	1416.23059082031	80.9673614501953	0.771374344825745	0.944237887859344	0.764251410961151	135.561645507813	9896
True	False	False	False	False	-2665.859375	1670.81396484375	145.297592163086	0.242889180779457	0.921474158763885	0.0922336503863335	103.916030883789	13613
True	False	False	False	False	-2658.19287109375	1302.20886230469	124.223899841309	0.56752735376358	0.939302861690521	0.310024172067642	62.1607131958008	6962
True	False	False	False	False	-2651.9453125	356.589965820313	136.424453735352	0.662984848022461	0.918308258056641	0.433904618024826	115.552848815918	14213
True	False	False	False	False	-2651.556640625	1577.77075195313	100.931915283203	0.636548459529877	0.871944963932037	0.393397599458694	140.648345947266	12799
True	False	False	False	False	-2641.21508789063	1138.66613769531	245.120376586914	0.755551397800446	0.958286345005035	0.673722445964813	77.5158386230469	17131
True	False	False	False	False	-2641.60620117188	1432.62255859375	160.825576782227	0.797517895698547	0.950214564800262	1	69.7517242431641	10114
True	False	False	False	False	-2640.48461914063	357.037536621094	25.5102653503418	0.748013913631439	0.950671494007111	0.641803920269012	71.2173919677734	1638
True	False	False	False	False	-2638.66162109375	1242.10864257813	183.008422851563	0.674216151237488	0.930009841918945	0.453228205442429	70.6969680786133	11665
True	False	False	False	False	-2638.31103515625	1690.66528320313	116.459907531738	0.795453250408173	0.949046909809113	1	158.133331298828	16604
True	False	False	False	False	-2635.03686523438	1676.00158691406	78.7490768432617	0.815777599811554	0.966076552867889	1	145.746475219727	10348
True	False	False	False	False	-2632.857421875	1639.61169433594	15.5279874801636	0.800106346607208	0.94487601518631	1	56.2857131958008	788
True	False	False	False	False	-2627.24926757813	1718.47131347656	73.203369140625	0.310311704874039	0.929583072662354	0.125016033649445	101.454544067383	6696
True	False	False	False	False	-2614.4052734375	1253.36437988281	160.825576782227	0.672784626483917	0.946055591106415	0.450683176517487	70.2689666748047	10189
True	False	False	False	False	-2611.13989257813	1441.52844238281	178.571853637695	0.771386206150055	0.947054386138916	0.76433938741684	67.1304321289063	10808
True	False	False	False	False	-2608.61743164063	1505.42517089844	340.506591796875	0.612626731395721	0.948344230651855	0.3614521920681	109.87296295166	33731
True	False	False	False	False	-2609.67529296875	1603.71069335938	105.36848449707	0.786068022251129	0.953860819339752	1	140.031585693359	13303
True	False	False	False	False	-2608.56640625	1652.02551269531	82.0765075683594	0.756037950515747	0.934605419635773	0.675960302352905	135.189193725586	10004
True	False	False	False	False	-2608.05200195313	1209.99792480469	150.843307495117	0.682473599910736	0.952445685863495	0.468423426151276	63.8529396057129	8684
True	False	False	False	False	-2598.6982421875	1354.44763183594	110.914192199707	0.757574498653412	0.933992743492126	0.683192253112793	139.800003051758	13980
True	False	False	False	False	-2594.97485351563	1169.90075683594	151.952453613281	0.541510283946991	0.959892511367798	0.284315198659897	62.1605834960938	8516
True	False	False	False	False	-2592.16918945313	1759.67126464844	296.140899658203	0.142886266112328	0.928080797195435	0.0501592382788658	98.9550552368164	26421
True	False	False	False	False	-2588.53637695313	1640.03991699219	114.241622924805	0.771086752414703	0.945632815361023	0.762132465839386	79.7184448242188	8211
True	False	False	False	False	-2585.67822265625	1106.23620605469	378.217407226563	0.674627602100372	0.933607041835785	0.453964382410049	90.868034362793	30986
True	False	False	False	False	-2575.64453125	1233.53503417969	160.825576782227	0.71089643239975	0.95056289434433	0.529062271118164	68.3586196899414	9912
True	False	False	False	False	-2572.77099609375	1627.6953125	226.264953613281	0.506927311420441	0.870613574981689	0.25356525182724	143.485290527344	29271
True	False	False	False	False	-2570.89233398438	1361.890625	73.203369140625	0.665069699287415	0.88891077041626	0.437383979558945	130.060607910156	8584
True	False	False	False	False	-2556.26147460938	1647.24133300781	11.0914192199707	0.763594925403595	0.936281979084015	0.714360892772675	60.0999984741211	601
True	False	False	False	False	-2551.556640625	1623.19689941406	151.952453613281	0.687491834163666	0.932824313640594	0.478120416402817	86.0583953857422	11790
True	False	False	False	False	-2550.09497070313	1246.98254394531	190.772415161133	0.630996704101563	0.938438534736633	0.385631918907166	67.9186019897461	11682
True	False	False	False	False	-2550.95190429688	1788.75842285156	150.843307495117	0.782700896263123	0.956938982009888	0.889283180236816	132.220581054688	17982
True	False	False	False	False	-2538.07104492188	1308.05859375	31.0559749603271	0.616013824939728	0.940318167209625	0.365747570991516	51.8928565979004	1453
True	False	False	False	False	-2530.69360351563	1828.61279296875	210.736968994141	0.154012978076935	0.936605751514435	0.0545145720243454	96.5999984741211	18354
True	False	False	False	False	-2525.65063476563	1563.27697753906	97.6044921875	0.769884705543518	0.933083593845367	0.75355064868927	139.25	12254
True	False	False	False	False	-2503.38598632813	1734.92211914063	34.3833999633789	0.770503997802734	0.956876516342163	0.757918477058411	71.870964050293	2228
True	False	False	False	False	-2490.84521484375	1718.82653808594	277.285491943359	0.503224313259125	0.833376407623291	0.250472515821457	152.863998413086	38216
True	False	False	False	False	-2487.72827148438	1576.787109375	84.2947845458984	0.64819461107254	0.887511312961578	0.41047415137291	138.855270385742	10553
True	False	False	False	False	-2465.64135742188	1825.45324707031	9.98227787017822	0.785398185253143	0.931883156299591	1	51.8888893127441	467
True	False	False	False	False	-2463.00024414063	1341.01721191406	31.0559749603271	0.628715097904205	0.930429100990295	0.382505655288696	50.3214302062988	1409
True	False	False	False	False	-2460.94799804688	1802.64477539063	16.6371288299561	0.76893937587738	0.947792708873749	0.747088372707367	54.3333320617676	815
True	False	False	False	False	-2456.76977539063	1876.791015625	419.255645751953	0.589832127094269	0.909518241882324	0.334221541881561	174.600524902344	65999
True	False	False	False	False	-2455.8623046875	1780.45397949219	231.810668945313	0.67701667547226	0.938141584396362	0.458281248807907	81.9043045043945	17118
True	False	False	False	False	-2452.79174804688	1400.24353027344	80.9673614501953	0.760632932186127	0.961495399475098	0.698408961296082	134.095886230469	9789
True	False	False	False	False	-2452.07592773438	1415.66918945313	33.2742576599121	0.745649039745331	0.954072058200836	0.63269704580307	62.8666648864746	1886
True	False	False	False	False	-2452.658203125	1547.21716308594	217.391815185547	0.696749746799469	0.947661399841309	0.497048288583755	72.7857131958008	14266
True	False	False	False	False	-2447.45874023438	1909.32666015625	84.2947845458984	0.486994951963425	0.922694385051727	0.237323820590973	89.8815765380859	6831
True	False	False	False	False	-2439.04736328125	1296.388671875	80.9673614501953	0.702271580696106	0.911235988140106	0.509057402610779	115.109588623047	8403
True	False	False	False	False	-2441.16918945313	1649.57287597656	149.734161376953	0.461535900831223	0.903845012187958	0.217916920781136	130.118515014648	17566
True	False	False	False	False	-2435.58935546875	1432.17541503906	231.810668945313	0.630774855613708	0.908346116542816	0.385326355695724	69.7177047729492	14571
True	False	False	False	False	-2431.3623046875	1481.33850097656	179.680999755859	0.703358352184296	0.951819658279419	0.511490643024445	74.6913604736328	12100
True	False	False	False	False	-2426.99267578125	1913.36267089844	94.2770690917969	0.747598469257355	0.940347790718079	0.640176296234131	149.282348632813	12689
True	False	False	False	False	-2409.34106445313	1948.22985839844	412.600799560547	0.272422969341278	0.945968627929688	0.10609009116888	113.379035949707	42177
True	False	False	False	False	-2406.43310546875	1379.51745605469	148.625015258789	0.613627016544342	0.928836107254028	0.362713485956192	140.910446166992	18882
True	False	False	False	False	-2401.38452148438	1194.72094726563	206.300399780273	0.728902280330658	0.949501574039459	0.577034711837769	88.0914001464844	16385
True	False	False	False	False	-2398.94677734375	1760.74475097656	89.8404998779297	0.551255345344543	0.84732586145401	0.293658047914505	135	10935
True	False	False	False	False	-2381.66479492188	1980.02368164063	61.0028076171875	0.557392954826355	0.874812483787537	0.299714207649231	115.090911865234	6330
True	False	False	False	False	-2379.80688476563	1489.439453125	154.17073059082	0.697528183460236	0.942034304141998	0.498706638813019	82.6043167114258	11482
True	False	False	False	False	-2379.1669921875	1849.97277832031	88.7313537597656	0.806145071983337	0.962134122848511	1	143.774993896484	11502
True	False	False	False	False	-2375.591796875	1465.74731445313	19.9645557403564	0.725530564785004	0.936461865901947	0.56728732585907	53.9444427490234	971
True	False	False	False	False	-2368.921875	1832.74743652344	72.0942230224609	0.802704334259033	0.969603180885315	1	152.846160888672	9935
True	False	False	False	False	-2366.93701171875	1413.99426269531	127.551322937012	0.761736512184143	0.954403162002563	0.704199910163879	150.391311645508	17295
True	False	False	False	False	-2366.01977539063	1494.98168945313	127.551322937012	0.648307085037231	0.932050347328186	0.410644590854645	75.3739166259766	8668
True	False	False	False	False	-2360.85278320313	1430.5625	92.0587844848633	0.436719179153442	0.933904707431793	0.200266107916832	70.7831344604492	5875
True	False	False	False	False	-2350.6484375	1448.03918457031	175.244430541992	0.531623303890228	0.895881056785583	0.275158017873764	68.626579284668	10843
True	False	False	False	False	-2353.841796875	1862.28588867188	11.0914192199707	0.763594925403595	0.936281979084015	0.714360892772675	58.4000015258789	584
True	False	False	False	False	-2354.5712890625	1925.87414550781	165.262145996094	0.69783627986908	0.935126900672913	0.499366074800491	165.77180480957	24700
True	False	False	False	False	-2351.75048828125	1835.42944335938	252.884368896484	0.713802814483643	0.915419280529022	0.536188185214996	168.491226196289	38416
True	False	False	False	False	-2346.43505859375	1384.84716796875	140.861022949219	0.801327586174011	0.964626967906952	1	69.6614151000977	8847
True	False	False	False	False	-2341.56176757813	1879.95886230469	106.477630615234	0.69047749042511	0.935754537582397	0.484070807695389	134.84375	12945
True	False	False	False	False	-2341.74975585938	1990.54577636719	134.206176757813	0.780348420143127	0.961380958557129	0.851535737514496	174.355377197266	21097
True	False	False	False	False	-2337.51684570313	1671.96557617188	82.0765075683594	0.771052539348602	0.943840265274048	0.761882483959198	137.986480712891	10211
True	False	False	False	False	-2334.44360351563	1394.470703125	23.2919807434082	0.682969212532043	0.931973576545715	0.469364792108536	59.1904754638672	1243
True	False	False	False	False	-2334.12060546875	1622.81225585938	16.6371288299561	0.693598926067352	0.941181302070618	0.490445405244827	59.1333351135254	887
True	False	False	False	False	-2322.56811523438	1706.44421386719	49.9113883972168	0.427152514457703	0.924413979053497	0.193761989474297	64.7777786254883	2915
True	False	False	False	False	-2316.1240234375	1621.97973632813	184.117568969727	0.730007886886597	0.933598577976227	0.580321133136749	144.361450195313	23964
True	False	False	False	False	-2309.71728515625	1726.12194824219	221.828384399414	0.783765912055969	0.951002955436707	0.912798941135406	161.270004272461	32254
True	False	False	False	False	-2301.35864257813	1854.37414550781	85.4039306640625	0.686015367507935	0.898252964019775	0.475228786468506	142.987014770508	11010
True	False	False	False	False	-2297.7451171875	1796.16833496094	12.2005615234375	0.741141617298126	0.94014710187912	0.616318583488464	45.1818199157715	497
True	False	False	False	False	-2289.38012695313	1645.2744140625	195.208984375	0.798543214797974	0.947798371315002	1	153.136367797852	26952
True	False	False	False	False	-2282.935546875	1478.42065429688	210.736968994141	0.639293849468231	0.917297780513763	0.397324234247208	114.173683166504	21693
True	False	False	False	False	-2275.572265625	1938.24365234375	138.64274597168	0.664289653301239	0.908074617385864	0.436076670885086	178.992004394531	22374
True	False	False	False	False	-2270.74731445313	1796.15832519531	83.1856460571289	0.639665722846985	0.869895339012146	0.397860646247864	142.573333740234	10693
True	False	False	False	False	-2264.2763671875	1890.79260253906	88.7313537597656	0.795180141925812	0.949430406093597	1	147.712493896484	11817
True	False	False	False	False	-2256.25561523438	1692.38452148438	164.153015136719	0.749946892261505	0.932521462440491	0.649543106555939	156.033782958984	23093
True	False	False	False	False	-2253.92016601563	1585.31713867188	160.825576782227	0.597711980342865	0.869449317455292	0.343323171138763	131.068969726563	19005
True	False	False	False	False	-2237.4248046875	1714.49206542969	159.716445922852	0.680781960487366	0.937057971954346	0.465236067771912	158.256942749023	22789
True	False	False	False	False	-2234.46313476563	1960.0302734375	124.223899841309	0.733668208122253	0.957602500915527	0.591544389724731	174.491073608398	19543
True	False	False	False	False	-2232.52807617188	1818.81811523438	89.8404998779297	0.721652567386627	0.929114043712616	0.556551098823547	140.49382019043	11380
True	False	False	False	False	-2228.79370117188	1780.56433105469	85.4039306640625	0.84200394153595	0.96690559387207	1	146.714279174805	11297
True	False	False	False	False	-2228.3291015625	1869.955078125	137.533599853516	0.716718852519989	0.912077307701111	0.543553650379181	164.491928100586	20397
True	False	False	False	False	-2215.02172851563	2021.16015625	135.315322875977	0.830285787582397	0.95879203081131	1	175.139343261719	21367
True	False	False	False	False	-2214.76586914063	1618.17297363281	118.678184509277	0.728201508522034	0.923237681388855	0.574975252151489	157.570098876953	16860
True	False	False	False	False	-2211.40454101563	1632.7109375	88.7313537597656	0.795180141925812	0.962392508983612	1	149.862503051758	11989
True	False	False	False	False	-2199.14379882813	1478.44006347656	123.114753723145	0.64830881357193	0.944028735160828	0.410647183656693	58.1621627807617	6456
True	False	False	False	False	-2197.34741210938	1511.52062988281	171.917007446289	0.68163388967514	0.959944188594818	0.466836243867874	66.6387100219727	10329
True	False	False	False	False	-2194.08251953125	1860.73498535156	85.4039306640625	0.77591460943222	0.953511893749237	0.801987648010254	145.961044311523	11239
True	False	False	False	False	-2191.3671875	1540.1904296875	183.008422851563	0.73224264383316	0.947165071964264	0.587108492851257	65.0242462158203	10729
True	False	False	False	False	-2189.68823242188	1626.74548339844	139.751892089844	0.834598243236542	0.965804636478424	1	159.055557250977	20041
True	False	False	False	False	-2186.05200195313	1462.08618164063	73.203369140625	0.762958765029907	0.952120721340179	0.710821986198425	56.1363639831543	3705
True	False	False	False	False	-2184.47143554688	1473.63427734375	32.1651153564453	0.759870648384094	0.95572304725647	0.694506108760834	53.8620681762695	1562
True	False	False	False	False	-2178.74340820313	1894.49792480469	107.586769104004	0.812705516815186	0.955905973911285	1	127.556701660156	12373
True	False	False	False	False	-2145.39428710938	1831.11694335938	12.2005615234375	0.768196105957031	0.939064502716064	0.742168962955475	47.3636360168457	521
True	False	False	False	False	-2116.25341796875	1882.23962402344	37.7108268737793	0.802700221538544	0.951372683048248	1	48.0882339477539	1635
True	False	False	False	False	-2101.49584960938	1964.64318847656	95.3862075805664	0.71159839630127	0.94122451543808	0.53076446056366	161.139541625977	13858
True	False	False	False	False	-2092.115234375	1779.78295898438	103.150199890137	0.74689644575119	0.932037770748138	0.637453377246857	159.989242553711	14879
True	False	False	False	False	-2083.46557617188	1925.67138671875	15.5279874801636	0.580136477947235	0.919422805309296	0.323432832956314	53.7142868041992	752
True	False	False	False	False	-2079.90795898438	1914.90808105469	97.6044921875	0.728147208690643	0.95224267244339	0.574816465377808	136.204544067383	11986
True	False	False	False	False	-2063.30615234375	1686.95092773438	145.297592163086	0.663804352283478	0.954805672168732	0.435266673564911	157.427474975586	20623
True	False	False	False	False	-2061.11743164063	1995.79614257813	134.206176757813	0.73265141248703	0.922895431518555	0.588371932506561	186.842971801758	22608
True	False	False	False	False	-2051.85131835938	1819.77075195313	139.751892089844	0.647358953952789	0.919187188148499	0.409211099147797	174.158737182617	21944
True	False	False	False	False	-2051.64819335938	1878.95227050781	144.188446044922	0.799139618873596	0.948735058307648	1	181.838455200195	23639
True	False	False	False	False	-2044.04431152344	1764.9423828125	150.843307495117	0.786078751087189	0.940991818904877	1	172.058822631836	23400
True	False	False	False	False	-2038.47741699219	1921.01501464844	82.0765075683594	0.745684206485748	0.938675045967102	0.632829606533051	162.391891479492	12017
True	False	False	False	False	-2029.24035644531	1942.76647949219	48.80224609375	0.788230717182159	0.957641243934631	1	77.7272720336914	3420
True	False	False	False	False	-2022.70202636719	1959.74951171875	122.005615234375	0.694063246250153	0.906045377254486	0.491407632827759	184.163635253906	20258
True	False	False	False	False	-2012.98645019531	1862.12780761719	154.17073059082	0.68147999048233	0.918590188026428	0.466546475887299	181.366912841797	25210
True	False	False	False	False	-2009.54418945313	1828.58605957031	9.98227787017822	0.785398185253143	0.931883156299591	1	48.7777786254883	439
True	False	False	False	False	-2012.68249511719	1953.66296386719	14.4188451766968	0.68755978345871	0.937094211578369	0.478254348039627	51.769229888916	673
True	False	False	False	False	-2012.55895996094	1963.88818359375	22.1828384399414	0.613345980644226	0.941462934017181	0.362358510494232	54.9000015258789	1098
True	False	False	False	False	-2010.03552246094	1902.35168457031	14.4188451766968	0.666414141654968	0.947792708873749	0.43965283036232	47.769229888916	621
True	False	False	False	False	-2004.17517089844	2022.55773925781	140.861022949219	0.698515653610229	0.907800674438477	0.500826358795166	185.803146362305	23597
True	False	False	False	False	-1991.68566894531	1802.26416015625	14.4188451766968	0.742955923080444	0.94487601518631	0.622766435146332	45.461540222168	591
True	False	False	False	False	-1983.6650390625	1975.92236328125	11.0914192199707	0.763594925403595	0.936281979084015	0.714360892772675	43	430
True	False	False	False	False	-1981.87255859375	1913.73950195313	77.6399383544922	0.781193256378174	0.953734934329987	0.863637804985046	163.428573608398	11440
True	False	False	False	False	-1963.04895019531	1921.40649414063	127.551322937012	0.804429352283478	0.957675635814667	1	189.373916625977	21778
True	False	False	False	False	-1957.96899414063	2022.32116699219	79.8582229614258	0.725530564785004	0.917775869369507	0.56728732585907	153.902770996094	11081
True	False	False	False	False	-1943.20581054688	1935.67028808594	116.459907531738	0.795453250408173	0.950595259666443	1	176.990478515625	18584
True	False	False	False	False	-1948.40173339844	1967.86401367188	11.0914192199707	0.763594925403595	0.936281979084015	0.714360892772675	46.7999992370605	468
True	False	False	False	False	-1935.55139160156	1984.75109863281	82.0765075683594	0.711891770362854	0.917834341526031	0.531479299068451	156.364868164063	11571
True	False	False	False	False	-1935.16345214844	1881.7119140625	103.150199890137	0.60251247882843	0.899934828281403	0.34902435541153	138.537628173828	12884
True	False	False	False	False	-2314.70971679688	2042.9306640625	665.485168457031	0.172980472445488	0.969895422458649	0.0621139965951443	114.654998779297	68793
True	False	False	False	False	-2263.26586914063	2078.0595703125	93.1679229736328	0.797351360321045	0.961515605449677	1	173.392852783203	14565
True	False	False	False	False	-2225.44458007813	2071.56469726563	97.6044921875	0.71916389465332	0.939282834529877	0.549907207489014	154.034088134766	13555
True	False	False	False	False	-2203.1513671875	2082.3984375	146.40673828125	0.751851856708527	0.936283051967621	0.657453954219818	173.022720336914	22839
True	False	False	False	False	-2178.39819335938	2138.33056640625	94.2770690917969	0.781477868556976	0.939011096954346	0.868022978305817	167.058822631836	14200
True	False	False	False	False	-2170.615234375	2166.9072265625	1515.087890625	0.0770708844065666	0.96313214302063	0.0258154030889273	116.775985717773	159516
True	False	False	False	False	-2160.388671875	2148.42016601563	83.1856460571289	0.792507886886597	0.944237887859344	1	157.373336791992	11803
True	False	False	False	False	-2133.56494140625	2118.85864257813	236.24723815918	0.440611809492111	0.833274006843567	0.202958703041077	150.826293945313	32126
True	False	False	False	False	-2132.87255859375	2075.2958984375	95.3862075805664	0.801153242588043	0.951787889003754	1	171.488372802734	14748
True	False	False	False	False	-2116.92578125	2048.57153320313	107.586769104004	0.864201188087463	0.974181652069092	1	174.51545715332	16928
True	False	False	False	False	-2107.02685546875	2091.74658203125	102.041061401367	0.761244773864746	0.95396763086319	0.701598525047302	154.217391967773	14188
True	False	False	False	False	-2085.4794921875	2036.38977050781	108.695907592773	0.821083903312683	0.963169574737549	1	172.887756347656	16943
True	False	False	False	False	-2069.5263671875	2035.19775390625	11.0914192199707	0.69836014509201	0.927715241909027	0.500491261482239	56.2999992370605	563
True	False	False	False	False	-2065.50634765625	2234.19262695313	150.843307495117	0.786078751087189	0.942407369613647	1	192.838241577148	26226
True	False	False	False	False	-2049.5625	2060.7568359375	88.7313537597656	0.806145071983337	0.957822978496552	1	154.637496948242	12371
True	False	False	False	False	-2049.32397460938	2246.26220703125	140.861022949219	0.741758704185486	0.932759404182434	0.618490815162659	199.866134643555	25383
True	False	False	False	False	-2038.01013183594	2099.90966796875	100.931915283203	0.71831750869751	0.932622253894806	0.547688841819763	135.197799682617	12303
True	False	False	False	False	-2036.06726074219	2156.12451171875	89.8404998779297	0.744702398777008	0.947246909141541	0.629155278205872	158.901229858398	12871
True	False	False	False	False	-2032.0654296875	2273.310546875	316.10546875	0.271026462316513	0.946581959724426	0.105418033897877	121.789474487305	34710
True	False	False	False	False	-2016.77465820313	2046.19165039063	144.188446044922	0.759280562400818	0.934118866920471	0.691536962985992	188.115386962891	24455
True	False	False	False	False	-1998.28869628906	2285.73266601563	82.0765075683594	0.786518931388855	0.961111128330231	1	167.216217041016	12374
True	False	False	False	False	-1995.97326660156	2134.2138671875	96.4953460693359	0.707360982894897	0.912845492362976	0.520664751529694	154.126434326172	13409
True	False	False	False	False	-1985.64392089844	2196.61328125	185.226699829102	0.718570590019226	0.913783609867096	0.548350036144257	173.095809936523	28907
True	False	False	False	False	-1982.0556640625	2308.7578125	22.1828384399414	0.462399274110794	0.910987436771393	0.218552485108376	94.3499984741211	1887
True	False	False	False	False	-1978.4482421875	2291.19921875	82.0765075683594	0.781941115856171	0.946066498756409	0.87556529045105	152.391891479492	11277
True	False	False	False	False	-1972.85717773438	2097.40869140625	146.40673828125	0.770961821079254	0.937400996685028	0.761220216751099	170.787872314453	22544
True	False	False	False	False	-1971.52624511719	2061.3017578125	15.5279874801636	0.717676758766174	0.938069105148315	0.546022891998291	43.7142868041992	612
True	False	False	False	False	-1963.98217773438	2309.232421875	86.513069152832	0.812731087207794	0.961495399475098	1	163.66667175293	12766
True	False	False	False	False	-1950.01220703125	2184.78540039063	141.970169067383	0.560786962509155	0.841847062110901	0.303122937679291	165.0078125	21121
True	False	False	False	False	-1948.59423828125	2053.146484375	128.660461425781	0.811424374580383	0.96275532245636	1	167.948272705078	19482
True	False	False	False	False	-1942.48608398438	2292.83715820313	94.2770690917969	0.462799966335297	0.878146827220917	0.218847960233688	137.341171264648	11674
True	False	False	False	False	-1932.95874023438	2043.48205566406	13.3097038269043	0.615151524543762	0.924317836761475	0.364647418260574	53.0833320617676	637
True	False	False	False	False	-1932.88232421875	2218.15478515625	89.8404998779297	0.606388568878174	0.874390780925751	0.353718668222427	145.148147583008	11757
True	False	False	False	False	-1925.66845703125	2163.69067382813	150.843307495117	0.698736667633057	0.8985515832901	0.501303195953369	160.45588684082	21822
True	False	False	False	False	-1923.68310546875	2076.86474609375	97.6044921875	0.698149502277374	0.900743424892426	0.500038266181946	147.295455932617	12962
True	False	False	False	False	-1921.76647949219	2271.64282226563	147.515884399414	0.739000082015991	0.936316788196564	0.608938932418823	161.789474487305	21518
True	False	False	False	False	-261.723999023438	-3580.11499023438	58.7845230102539	0.472192406654358	0.910492300987244	0.225869506597519	100.830184936523	5344
True	False	False	False	False	-310.032531738281	-3577.97900390625	389.308837890625	0.145715102553368	0.916439354419708	0.0512595251202583	101	35451
True	False	False	False	False	-455.553344726563	-3558.26977539063	41.0382537841797	0.693152844905853	0.948370218276978	0.489524483680725	103.540542602539	3831
True	False	False	False	False	-382.991363525391	-3559.83740234375	125.333038330078	0.799567699432373	0.955935597419739	1	116.203536987305	13131
True	False	False	False	False	-421.254211425781	-3557.01879882813	282.831207275391	0.297177195549011	0.917486608028412	0.118299148976803	104.031372070313	26528
True	False	False	False	False	-514.408569335938	-3550.27587890625	238.465515136719	0.422773540019989	0.922262728214264	0.190836995840073	122.679069519043	26376
True	False	False	False	False	-572.79345703125	-3540.96557617188	118.678184509277	0.720046758651733	0.929283618927002	0.552243173122406	143.682235717773	15374
True	False	False	False	False	-622.551818847656	-3533.76196289063	54.3479537963867	0.777484655380249	0.94390594959259	0.817557096481323	107.836730957031	5284
True	False	False	False	False	-673.285217285156	-3526.96948242188	122.005615234375	0.740235030651093	0.953504741191864	0.613164842128754	122.472724914551	13472
True	False	False	False	False	-744.706481933594	-3513.30126953125	148.625015258789	0.755418717861176	0.954219400882721	0.673116326332092	156.074630737305	20914
True	False	False	False	False	-815.557006835938	-3496.91577148438	153.061584472656	0.72611141204834	0.945135474205017	0.568937957286835	134.282608032227	18531
True	False	False	False	False	-858.677978515625	-3487.634765625	153.061584472656	0.786026954650879	0.94939911365509	1	162.079711914063	22367
True	False	False	False	False	-838.893249511719	-3487.623046875	179.680999755859	0.597208023071289	0.947077333927155	0.342731654644012	133.858032226563	21685
True	False	False	False	False	-931.246887207031	-3474.71166992188	63.2210922241211	0.682972013950348	0.91707843542099	0.469370156526566	119.157897949219	6792
True	False	False	False	False	-984.219177246094	-3452.3662109375	349.379699707031	0.59806489944458	0.929324090480804	0.34373813867569	210.177780151367	66206
True	False	False	False	False	-1063.32580566406	-3436.134765625	199.645553588867	0.533520340919495	0.94224351644516	0.276890903711319	146.022216796875	26284
True	False	False	False	False	-1111.70190429688	-3420.751953125	16.6371288299561	0.793338239192963	0.946970880031586	1	130.66667175293	1960
True	False	False	False	False	-1184.30053710938	-3397.54467773438	85.4039306640625	0.830078601837158	0.95637571811676	1	133.24674987793	10260
True	False	False	False	False	-1226.33935546875	-3379.63745117188	176.353576660156	0.610399901866913	0.938467383384705	0.358665645122528	158.075469970703	25134
True	False	False	False	False	-1264.89123535156	-3367.05859375	76.5307922363281	0.809509754180908	0.97037261724472	1	172.449279785156	11899
True	False	False	False	False	-1303.94470214844	-3354.1796875	90.9496383666992	0.740094006061554	0.960083663463593	0.612678289413452	139.036590576172	11401
True	False	False	False	False	-1345.28515625	-3322.93798828125	164.153015136719	0.604751467704773	0.933914184570313	0.351725876331329	142.047302246094	21023
True	False	False	False	False	-1423.13940429688	-3300.18041992188	202.97297668457	0.696614563465118	0.952879428863525	0.496761292219162	146.491806030273	26808
True	False	False	False	False	-1443.2138671875	-3278.38671875	290.595184326172	0.762782037258148	0.928312003612518	0.709850132465363	200.671752929688	52576
True	False	False	False	False	-1466.95202636719	-3266.02783203125	629.992614746094	0.275037318468094	0.761152148246765	0.107352919876575	185.667251586914	105459
True	False	False	False	False	-1528.38330078125	-3254.3515625	157.498153686523	0.468758553266525	0.912137448787689	0.223281025886536	139.718307495117	19840
True	False	False	False	False	-1568.71276855469	-3230.03125	149.734161376953	0.693598926067352	0.92717170715332	0.490445405244827	158.296295166016	21370
True	False	False	False	False	-1612.26489257813	-3213.69897460938	75.4216537475586	0.786078751087189	0.952120721340179	1	124.470588684082	8464
True	False	False	False	False	-1627.70678710938	-3197.06616210938	255.102645874023	0.611146450042725	0.908258497714996	0.359596580266953	147.547821044922	33936
True	False	False	False	False	-1661.93518066406	-3181.79833984375	308.341461181641	0.576556801795959	0.941534996032715	0.319557249546051	153.672668457031	42721
True	False	False	False	False	-1688.59790039063	-3172.0888671875	107.586769104004	0.726169049739838	0.9509596824646	0.56910252571106	137.298965454102	13318
True	False	False	False	False	-1735.64123535156	-3143.57885742188	196.318130493164	0.457863956689835	0.922331511974335	0.215230569243431	159.564971923828	28243
True	False	False	False	False	-1784.08654785156	-3116.63720703125	109.805053710938	0.69250875711441	0.938775300979614	0.488200724124908	140.727279663086	13932
True	False	False	False	False	-1809.63708496094	-3095.66430664063	219.610107421875	0.726379930973053	0.963069140911102	0.569705069065094	170.767669677734	33812
True	False	False	False	False	-1852.271484375	-3059.59326171875	242.902084350586	0.415797472000122	0.871290743350983	0.18624259531498	137.534240722656	30120
True	False	False	False	False	-1902.39685058594	-3010.81494140625	141.970169067383	0.747599303722382	0.955324351787567	0.640179634094238	100.8125	12904
True	False	False	False	False	-1908.9384765625	-2678.76806640625	140.861022949219	0.674918293952942	0.952836155891418	0.454485684633255	63.5511817932129	8071
True	False	False	False	False	-1907.46081542969	-2736.890625	155.279876708984	0.51788717508316	0.869971692562103	0.262933850288391	79.0714263916016	11070
True	False	False	False	False	-1905.26733398438	-2785.01831054688	195.208984375	0.620577335357666	0.953543901443481	0.371647238731384	76.8352279663086	13523
True	False	False	False	False	-1904.77758789063	-2941.16918945313	168.589569091797	0.770215749740601	0.950482308864594	0.755871534347534	90.9736862182617	13828
True	False	False	False	False	-1903.00170898438	-2832.44409179688	153.061584472656	0.716020882129669	0.937349736690521	0.541770160198212	72.6956558227539	10032
True	False	False	False	False	-1901.52233886719	-2965.78173828125	168.589569091797	0.621096134185791	0.941034853458405	0.372326284646988	89.0131607055664	13530
True	False	False	False	False	-1896.52685546875	-2897.80102539063	196.318130493164	0.548182189464569	0.881742298603058	0.290676414966583	76.8870086669922	13609
True	False	False	False	False	-1893.02416992188	-2987.84130859375	115.350761413574	0.623062193393707	0.931963622570038	0.374915778636932	76.2788467407227	7933
True	False	False	False	False	-1888.18493652344	-2753.04223632813	161.934722900391	0.614810645580292	0.921088218688965	0.364213794469833	80.6438369750977	11774
True	False	False	False	False	-1888.78796386719	-2691.56201171875	160.825576782227	0.65186595916748	0.945102751255035	0.41609662771225	71.1930999755859	10323
True	False	False	False	False	-1887.55773925781	-3023.6787109375	9.98227787017822	0.661957681179047	0.925817608833313	0.432207375764847	101.666664123535	915
True	False	False	False	False	-1884.38891601563	-2809.302734375	126.442184448242	0.675792455673218	0.94450432062149	0.456060022115707	78.5	8949
True	False	False	False	False	-1879.87426757813	-3045.22387695313	578.972106933594	0.313241451978683	0.767971754074097	0.126538023352623	175.496170043945	91609
True	False	False	False	False	-1841.65710449219	-3031.84130859375	185.226699829102	0.682388484477997	0.935544312000275	0.468262076377869	99.0658645629883	16544
True	False	False	False	False	-1878.21789550781	-3008.82397460938	205.191253662109	0.639695882797241	0.922347366809845	0.39790415763855	115.778381347656	21419
True	False	False	False	False	-1848.64953613281	-3008.2158203125	94.2770690917969	0.734207451343536	0.954621136188507	0.593244731426239	77.341178894043	6574
True	False	False	False	False	-1867.28247070313	-2988.0673828125	92.0587844848633	0.707896769046783	0.939647078514099	0.521919071674347	84.0963821411133	6980
True	False	False	False	False	-1875.09191894531	-2843.38232421875	14.4188451766968	0.805326879024506	0.942608833312988	1	52.538459777832	683
True	False	False	False	False	-1877.74084472656	-2786.89868164063	177.462707519531	0.614238917827606	0.951388239860535	0.363488018512726	91.0625	14570
True	False	False	False	False	-1870.93664550781	-2969.2744140625	126.442184448242	0.767152667045593	0.944394946098328	0.735483109951019	80.9912261962891	9233
True	False	False	False	False	-1846.78845214844	-2957.69970703125	225.155807495117	0.466588228940964	0.901765465736389	0.221657827496529	75.709358215332	15369
True	False	False	False	False	-1870.36389160156	-2876.89721679688	147.515884399414	0.482250392436981	0.904246747493744	0.233598783612251	71.4360885620117	9501
True	False	False	False	False	-1869.31127929688	-2825.41528320313	131.987884521484	0.759082078933716	0.957573533058167	0.690548181533813	78.949577331543	9395
True	False	False	False	False	-1866.55712890625	-2722.5693359375	165.262145996094	0.713891565799713	0.952869772911072	0.536409020423889	86.308723449707	12860
True	False	False	False	False	-1865.38464355469	-2665.66552734375	163.043869018555	0.613559067249298	0.913006186485291	0.362627595663071	71.7278900146484	10544
True	False	False	False	False	-1864.07824707031	-2925.68676757813	246.229507446289	0.614920258522034	0.933721542358398	0.364353120326996	80.6441421508789	17903
True	False	False	False	False	-1858.96899414063	-2862.67016601563	128.660461425781	0.739945590496063	0.956674993038177	0.612167298793793	77.6982727050781	9013
True	False	False	False	False	-1855.04907226563	-2842.62890625	97.6044921875	0.809059381484985	0.955595314502716	1	70	6160
True	False	False	False	False	-1852.94396972656	-2821.09008789063	94.2770690917969	0.662869215011597	0.948376715183258	0.433712929487228	64.4470596313477	5478
True	False	False	False	False	-1853.95007324219	-2760.22094726563	118.678184509277	0.810604751110077	0.956595182418823	1	79.4299087524414	8499
True	False	False	False	False	-1851.15246582031	-2742.10034179688	98.7136306762695	0.736421585083008	0.925491452217102	0.600361526012421	108.370788574219	9645
True	False	False	False	False	-1845.66735839844	-2985.49560546875	188.554138183594	0.694646954536438	0.94150584936142	0.492622494697571	122.58235168457	20839
True	False	False	False	False	-1831.48449707031	-2927.14208984375	124.223899841309	0.753693819046021	0.949377238750458	0.665395557880402	83.1785736083984	9316
True	False	False	False	False	-1842.20190429688	-2891.01611328125	146.40673828125	0.718701124191284	0.953152477741241	0.548691689968109	83.0984878540039	10969
True	False	False	False	False	-1840.09338378906	-2801.0087890625	88.7313537597656	0.83357036113739	0.963311195373535	1	66.6875	5335
True	False	False	False	False	-1842.31237792969	-2721.68286132813	188.554138183594	0.616410255432129	0.942546010017395	0.366254925727844	78.5588226318359	13355
True	False	False	False	False	-1837.66650390625	-2773.48706054688	116.459907531738	0.74296110868454	0.962540864944458	0.622785210609436	78.7809524536133	8272
True	False	False	False	False	-1836.02526855469	-2863.90307617188	66.5485153198242	0.757159888744354	0.943152248859406	0.681215405464172	79.8000030517578	4788
True	False	False	False	False	-1827.31640625	-2791.35229492188	134.206176757813	0.724908888339996	0.946727812290192	0.56553328037262	78.1652908325195	9458
True	False	False	False	False	-1832.59533691406	-2684.76440429688	180.790130615234	0.845734775066376	0.97282874584198	1	79.736198425293	12997
True	False	False	False	False	-1826.43872070313	-2912.75610351563	109.805053710938	0.655755758285522	0.952423274517059	0.42218890786171	71.7676773071289	7105
True	False	False	False	False	-1826.21154785156	-2849.11938476563	19.9645557403564	0.776177406311035	0.943199634552002	0.804480254650116	60.7777786254883	1094
True	False	False	False	False	-1826.13171386719	-3074.0439453125	344.943145751953	0.326557517051697	0.819513380527496	0.13356901705265	138.054656982422	42935
True	False	False	False	False	-1801.96264648438	-3074.26831054688	94.2770690917969	0.781477868556976	0.969654679298401	0.868022978305817	96.8235321044922	8230
True	False	False	False	False	-1824.34619140625	-2980.18627929688	198.536407470703	0.636317372322083	0.937709927558899	0.393069803714752	89.5586624145508	16031
True	False	False	False	False	-1823.05261230469	-2862.30541992188	109.805053710938	0.809059381484985	0.954252421855927	1	85.4747467041016	8462
True	False	False	False	False	-1825.43872070313	-2822.0126953125	116.459907531738	0.669778347015381	0.953899741172791	0.445418983697891	66.2952346801758	6961
True	False	False	False	False	-1823.78271484375	-2758.96118164063	163.043869018555	0.583113491535187	0.886240482330322	0.32669934630394	75.8095245361328	11144
True	False	False	False	False	-1823.43505859375	-2710.14233398438	150.843307495117	0.562659204006195	0.907798111438751	0.305022060871124	66.5808792114258	9055
True	False	False	False	False	-1817.39514160156	-2881.96826171875	106.477630615234	0.81877213716507	0.970772683620453	1	93.875	9012
True	False	False	False	False	-1812.06555175781	-2684.68139648438	148.625015258789	0.663309156894684	0.945450663566589	0.434442758560181	71.5	9581
True	False	False	False	False	-1810.07897949219	-3048.70361328125	123.114753723145	0.755423963069916	0.953242182731628	0.673140406608582	100.828826904297	11192
True	False	False	False	False	-1790.62036132813	-3028.75439453125	251.77522277832	0.479715675115585	0.841864883899689	0.23162978887558	89.4405288696289	20303
True	False	False	False	False	-1809.47998046875	-2937.728515625	181.899276733398	0.72121262550354	0.92839127779007	0.555363178253174	125.268295288086	20544
True	False	False	False	False	-1809.08642578125	-2813.64013671875	177.462707519531	0.606936633586884	0.95598828792572	0.354389160871506	81.34375	13015
True	False	False	False	False	-1806.63500976563	-2898.83081054688	115.350761413574	0.663399517536163	0.938559949398041	0.434592872858047	65.4903869628906	6811
True	False	False	False	False	-1801.10498046875	-2863.37524414063	191.881561279297	0.470967024564743	0.863943338394165	0.224942922592163	75.3468170166016	13035
True	False	False	False	False	-1804.01354980469	-2742.06420898438	217.391815185547	0.696749746799469	0.93843024969101	0.497048288583755	86.1224517822266	16880
True	False	False	False	False	-1803.38256835938	-2841.12548828125	110.914192199707	0.748627901077271	0.950322151184082	0.644232213497162	85.8099975585938	8581
True	False	False	False	False	-1800.47631835938	-2996.59716796875	200.754699707031	0.75547069311142	0.959458589553833	0.673353552818298	92.3701629638672	16719
True	False	False	False	False	-1788.38488769531	-2961.37744140625	188.554138183594	0.647128283977509	0.943189799785614	0.408863484859467	81.6352920532227	13878
True	False	False	False	False	-1782.70837402344	-2817.65991210938	27.7285480499268	0.81305855512619	0.950671494007111	1	65.5999984741211	1640
True	False	False	False	False	-1791.20178222656	-2811.54858398438	130.878753662109	0.658434331417084	0.952574193477631	0.426468521356583	78.8813552856445	9308
True	False	False	False	False	-1794.34155273438	-2668.4609375	136.424453735352	0.784597456455231	0.954732000827789	0.938117504119873	74.0975646972656	9114
True	False	False	False	False	-1787.56640625	-2776.31103515625	202.97297668457	0.780392229557037	0.947122573852539	0.852133333683014	82.1967239379883	15042
True	False	False	False	False	-1782.67431640625	-2716.51831054688	144.188446044922	0.732868850231171	0.938561737537384	0.589046716690063	163.715377807617	21283
True	False	False	False	False	-1780.55065917969	-2856.11645507813	23.2919807434082	0.772283971309662	0.947545111179352	0.771135985851288	52.8571434020996	1110
True	False	False	False	False	-1780.2998046875	-3101.87866210938	112.023338317871	0.637276232242584	0.936442255973816	0.394432842731476	106.217819213867	10728
True	False	False	False	False	-1762.92370605469	-3086.60375976563	148.625015258789	0.607981741428375	0.937898576259613	0.35567244887352	96.8955230712891	12984
True	False	False	False	False	-1778.77990722656	-3071.31982421875	173.026138305664	0.801492035388947	0.95313286781311	1	99.8846130371094	15582
True	False	False	False	False	-1764.77819824219	-3019.73876953125	217.391815185547	0.411609470844269	0.796348631381989	0.183522000908852	78.6581649780273	15417
True	False	False	False	False	-1772.9697265625	-2917.9130859375	181.899276733398	0.65054839849472	0.931061625480652	0.414064913988113	116.207313537598	19058
True	False	False	False	False	-1777.84106445313	-2889.73291015625	174.135284423828	0.834347784519196	0.956847608089447	1	84.0254745483398	13192
True	False	False	False	False	-1774.32604980469	-2739.65234375	169.698715209961	0.775282919406891	0.955854713916779	0.796160697937012	80.2156829833984	12273
True	False	False	False	False	-1767.22302246094	-2675.11181640625	128.660461425781	0.709918737411499	0.96098780632019	0.526711165904999	75.7155151367188	8783
True	False	False	False	False	-1764.12536621094	-2696.400390625	130.878753662109	0.772971868515015	0.950650691986084	0.776539385318756	81.601692199707	9629
True	False	False	False	False	-1763.50708007813	-2972.29125976563	156.389007568359	0.639742016792297	0.934926688671112	0.397970765829086	88.638298034668	12498
True	False	False	False	False	-1759.3916015625	-2827.611328125	237.356369018555	0.706438958644867	0.951560258865356	0.518521070480347	94.0186920166016	20120
True	False	False	False	False	-1759.20080566406	-2803.57006835938	191.881561279297	0.577499032020569	0.924304962158203	0.320571929216385	94.3179168701172	16317
True	False	False	False	False	-1758.03356933594	-2723.61010742188	153.061584472656	0.70901221036911	0.961923837661743	0.524551153182983	80.7101440429688	11138
True	False	False	False	False	-1757.76477050781	-3119.05834960938	421.473937988281	0.380794942378998	0.835046947002411	0.164317667484283	189.628952026367	72059
True	False	False	False	False	-1741.63061523438	-3121.61743164063	9.98227787017822	0.687235474586487	0.9244145154953	0.47761595249176	115.666664123535	1041
True	False	False	False	False	-1719.66552734375	-3118.64721679688	330.524291992188	0.361063897609711	0.857727587223053	0.152713268995285	111.597312927246	33256
True	False	False	False	False	-1750.16040039063	-3060.48657226563	226.264953613281	0.754635572433472	0.960303366184235	0.669575393199921	91.9852905273438	18765
True	False	False	False	False	-1735.068359375	-3024.9921875	144.188446044922	0.715016007423401	0.947863936424255	0.539225459098816	81.6076889038086	10609
True	False	False	False	False	-1742.8466796875	-2979.0458984375	179.680999755859	0.758721351623535	0.932772397994995	0.688763201236725	103.08024597168	16699
True	False	False	False	False	-1751.40051269531	-2916.83764648438	113.132476806641	0.809218764305115	0.964817047119141	1	93.3235321044922	9519
True	False	False	False	False	-1757.01184082031	-2863.90942382813	175.244430541992	0.792873740196228	0.967193961143494	1	89.7278518676758	14177
True	False	False	False	False	-1749.19055175781	-2778.56225585938	125.333038330078	0.790439307689667	0.95916348695755	1	103.079643249512	11648
True	False	False	False	False	-1743.45520019531	-2755.26123046875	187.44499206543	0.55352646112442	0.900757670402527	0.29588308930397	85.1893463134766	14397
True	False	False	False	False	-1742.26501464844	-2940.294921875	189.663269042969	0.713731944561005	0.940512597560883	0.536011874675751	95.8771896362305	16395
True	False	False	False	False	-1741.65649414063	-2890.70434570313	153.061584472656	0.777968525886536	0.95744389295578	0.822720050811768	88.7318878173828	12245
True	False	False	False	False	-1737.93225097656	-2681.91577148438	176.353576660156	0.581306874752045	0.916825592517853	0.32471227645874	71.880500793457	11429
True	False	False	False	False	-1732.5126953125	-2999.29760742188	139.751892089844	0.766303777694702	0.960535168647766	0.730220139026642	73.8095245361328	9300
True	False	False	False	False	-1726.59057617188	-2856.16357421875	43.256534576416	0.779702305793762	0.95525187253952	0.843046307563782	67.7948684692383	2644
True	False	False	False	False	-1730.22912597656	-2802.279296875	131.987884521484	0.80079972743988	0.9549640417099	1	118.277313232422	14075
True	False	False	False	False	-1726.01232910156	-2787.27001953125	29.9468326568604	0.529495239257813	0.899929523468018	0.2732273042202	76.4444427490234	2064
True	False	False	False	False	-1729.60681152344	-2717.84594726563	283.940338134766	0.345985472202301	0.815953731536865	0.144176304340363	77.953125	19956
True	False	False	False	False	-1725.61315917969	-3055.8037109375	167.480438232422	0.747460305690765	0.961374282836914	0.639637768268585	84.10595703125	12700
True	False	False	False	False	-1725.36853027344	-3091.91748046875	191.881561279297	0.539899230003357	0.858309388160706	0.282801568508148	84.803466796875	14671
True	False	False	False	False	-1721.18054199219	-2971.88354492188	125.333038330078	0.720809042453766	0.9478719830513	0.554278552532196	75.2212371826172	8500
True	False	False	False	False	-1722.33483886719	-2817.9541015625	154.17073059082	0.64494526386261	0.904117584228516	0.405596792697906	87.1294937133789	12111
True	False	False	False	False	-1722.14990234375	-2869.06982421875	185.226699829102	0.743925750255585	0.957625389099121	0.626291453838348	85.0179672241211	14198
True	False	False	False	False	-1715.29846191406	-2791.48266601563	39.9291114807129	0.754574596881866	0.945388197898865	0.669301986694336	89.6944427490234	3229
True	False	False	False	False	-1721.39575195313	-2744.02270507813	136.424453735352	0.736890852451324	0.957506716251373	0.601898670196533	74.4878082275391	9162
True	False	False	False	False	-1711.24523925781	-3143.666015625	244.01123046875	0.409317642450333	0.909744501113892	0.18204490840435	128.649993896484	28303
True	False	False	False	False	-1681.63952636719	-3153.705078125	115.350761413574	0.778573036193848	0.959930598735809	0.82945716381073	113.548080444336	11809
True	False	False	False	False	-1689.80395507813	-3129.99975585938	86.513069152832	0.673743307590485	0.945669829845428	0.45238471031189	84.1410293579102	6563
True	False	False	False	False	-1699.59411621094	-3091.31225585938	39.9291114807129	0.64491605758667	0.949512124061584	0.405553311109543	90.5555572509766	3260
True	False	False	False	False	-1704.64123535156	-3020.41528320313	115.350761413574	0.646229147911072	0.955902516841888	0.407513111829758	87.6442337036133	9115
True	False	False	False	False	-1710.84362792969	-2948.97778320313	156.389007568359	0.547849953174591	0.917226135730743	0.290356069803238	83.5744705200195	11784
True	False	False	False	False	-1710.49877929688	-2921.05810546875	452.529907226563	0.404609382152557	0.847877621650696	0.179035902023315	163.757354736328	66813
True	False	False	False	False	-1708.37072753906	-2674.56225585938	104.259346008301	0.733055353164673	0.962896168231964	0.589626967906952	67.5212783813477	6347
True	False	False	False	False	-1705.66271972656	-2994.28955078125	106.477630615234	0.44542983174324	0.921782910823822	0.206329509615898	81.53125	7827
True	False	False	False	False	-1704.08435058594	-3063.09448242188	191.881561279297	0.586743831634521	0.930569589138031	0.33073753118515	85.196533203125	14739
True	False	False	False	False	-1698.93920898438	-3033.81201171875	138.64274597168	0.741000473499298	0.935564815998077	0.615824639797211	173.296005249023	21662
True	False	False	False	False	-1689.09838867188	-2988.451171875	158.607299804688	0.835208594799042	0.962684988975525	1	173.559432983398	24819
True	False	False	False	False	-1687.43493652344	-2914.2529296875	103.150199890137	0.72525691986084	0.955311119556427	0.566513538360596	80.7419357299805	7509
True	False	False	False	False	-1703.2880859375	-2902.81958007813	48.80224609375	0.64345920085907	0.943996608257294	0.403396040201187	87.613639831543	3855
True	False	False	False	False	-1699.25122070313	-2880.97607421875	228.483245849609	0.488852322101593	0.857107758522034	0.238796308636665	88.3300933837891	18196
True	False	False	False	False	-1702.55541992188	-2783.48657226563	89.8404998779297	0.670226395130157	0.946154475212097	0.446196794509888	97.0493850708008	7861
True	False	False	False	False	-1701.43908691406	-2736.28393554688	139.751892089844	0.803734004497528	0.96301281452179	1	78.1587295532227	9848
True	False	False	False	False	-1696.87390136719	-2836.92041015625	189.663269042969	0.704887926578522	0.953000426292419	0.514956474304199	91.3333358764648	15618
True	False	False	False	False	-1692.47668457031	-2822.46240234375	17.7462711334229	0.689935445785522	0.90358954668045	0.482980132102966	77.75	1244
True	False	False	False	False	-1690.51770019531	-2795.72216796875	520.187561035156	0.217505052685738	0.821682870388031	0.0808872953057289	121.953094482422	57196
True	False	False	False	False	-1692.22351074219	-2712.16430664063	241.792938232422	0.28963029384613	0.804844975471497	0.11451617628336	74.1743087768555	16170
True	False	False	False	False	-1696.6982421875	-2689.53735351563	124.223899841309	0.762229561805725	0.951166808605194	0.70684415102005	75.0089263916016	8401
True	False	False	False	False	-1691.88232421875	-2776.42724609375	42.1473922729492	0.759709894657135	0.952736556529999	0.693692982196808	92.7105255126953	3523
True	False	False	False	False	-1685.74133300781	-2966.64282226563	127.551322937012	0.753320038318634	0.948614537715912	0.663759410381317	89.2347793579102	10262
True	False	False	False	False	-1685.15258789063	-3002.17358398438	89.8404998779297	0.744702398777008	0.953183054924011	0.629155278205872	88.3703689575195	7158
True	False	False	False	False	-1683.52514648438	-2891.43212890625	67.6576614379883	0.741976678371429	0.951699316501617	0.619263112545013	76.2295074462891	4650
True	False	False	False	False	-1682.76806640625	-3093.75708007813	343.834014892578	0.27870836853981	0.762204647064209	0.109136529266834	147.825805664063	45826
True	False	False	False	False	-1681.54772949219	-3061.73999023438	145.297592163086	0.72051614522934	0.950276136398315	0.553494393825531	80.0457992553711	10486
True	False	False	False	False	-1682.63916015625	-2941.02856445313	99.8227767944336	0.681817054748535	0.946929514408112	0.467181622982025	84.1777801513672	7576
True	False	False	False	False	-1681.63269042969	-2858.72534179688	128.660461425781	0.631585836410522	0.933247447013855	0.386445194482803	77.5603485107422	8997
True	False	False	False	False	-1680.68798828125	-2741.70166015625	186.335845947266	0.794245600700378	0.965711534023285	1	93.9345245361328	15781
True	False	False	False	False	-1678.42016601563	-3031.91943359375	122.005615234375	0.720566987991333	0.945667803287506	0.553630292415619	107.5	11825
True	False	False	False	False	-1675.193359375	-3141.70385742188	83.1856460571289	0.836992800235748	0.957493424415588	1	99.9733352661133	7498
True	False	False	False	False	-1657.17431640625	-3138.72680664063	102.041061401367	0.680651724338531	0.939127326011658	0.46499228477478	96.7173919677734	8898
True	False	False	False	False	-1664.62329101563	-3087.591796875	139.751892089844	0.754863798618317	0.949481606483459	0.67060112953186	97.8571395874023	12330
True	False	False	False	False	-1673.33764648438	-2952.5283203125	115.350761413574	0.84558093547821	0.960435450077057	1	153.451919555664	15959
True	False	False	False	False	-1668.9873046875	-2835.11059570313	128.660461425781	0.660718262195587	0.951297760009766	0.430174142122269	71.2068939208984	8260
True	False	False	False	False	-1672.30517578125	-2755.99829101563	65.4393768310547	0.785227477550507	0.958535254001617	0.970944821834564	80.3898315429688	4743
True	False	False	False	False	-1670.52221679688	-2706.91674804688	80.9673614501953	0.786957621574402	0.945610642433167	1	67.1369857788086	4901
True	False	False	False	False	-1669.31030273438	-2800.88354492188	185.226699829102	0.622941315174103	0.94324141740799	0.374755829572678	102.58683013916	17132
True	False	False	False	False	-1666.71081542969	-2917.701171875	197.427261352539	0.493044167757034	0.907605051994324	0.242149591445923	81.0393295288086	14425
True	False	False	False	False	-1666.33166503906	-2887.55249023438	226.264953613281	0.536691009998322	0.870939612388611	0.279812544584274	89.2745132446289	18212
True	False	False	False	False	-1658.99145507813	-2742.296875	89.8404998779297	0.843989968299866	0.965879201889038	1	76.9506149291992	6233
True	False	False	False	False	-1658.24890136719	-3051.80053710938	171.917007446289	0.68163388967514	0.945759415626526	0.466836243867874	83.4580612182617	12936
True	False	False	False	False	-1654.64807128906	-3027.8828125	177.462707519531	0.682310163974762	0.955054879188538	0.468113631010056	86.8937530517578	13903
True	False	False	False	False	-1657.08972167969	-2956.76123046875	171.917007446289	0.555526077747345	0.947376668453217	0.297857582569122	82.2903213500977	12755
True	False	False	False	False	-1648.95434570313	-2784.10131835938	70.9850845336914	0.689935445785522	0.954528748989105	0.482980132102966	68.59375	4390
True	False	False	False	False	-1656.18432617188	-2756.69506835938	86.513069152832	0.665252387523651	0.939647078514099	0.437691152095795	95.4102554321289	7442
True	False	False	False	False	-1650.46118164063	-2768.46020507813	105.36848449707	0.810243308544159	0.945224344730377	1	156.884216308594	14904
True	False	False	False	False	-1648.61987304688	-3121.46801757813	35.4925422668457	0.639755725860596	0.961324214935303	0.397990584373474	82.375	2636
True	False	False	False	False	-1644.57604980469	-2994.27758789063	276.176330566406	0.828481554985046	0.968757569789886	1	81.5622482299805	20309
True	False	False	False	False	-1648.16882324219	-2705.9150390625	131.987884521484	0.779522478580475	0.96599406003952	0.840783715248108	71.9327697753906	8560
True	False	False	False	False	-1647.73034667969	-2857.24975585938	164.153015136719	0.665352821350098	0.925315260887146	0.437860190868378	80.0135116577148	11842
True	False	False	False	False	-1644.50756835938	-3178.4765625	67.6576614379883	0.811845362186432	0.958535254001617	1	129.180328369141	7880
True	False	False	False	False	-1628.06994628906	-3177.56298828125	48.80224609375	0.824289858341217	0.962561309337616	1	101.045455932617	4446
True	False	False	False	False	-1639.8095703125	-3153.48828125	262.866638183594	0.66122430562973	0.907847106456757	0.4310023188591	157.2236328125	37262
True	False	False	False	False	-1637.93469238281	-2957.35864257813	161.934722900391	0.722709953784943	0.943763315677643	0.55943089723587	77.8356170654297	11364
True	False	False	False	False	-1639.97814941406	-2911.51489257813	175.244430541992	0.552608013153076	0.92501825094223	0.294981062412262	82.2658233642578	12998
True	False	False	False	False	-1639.02087402344	-2930.39892578125	145.297592163086	0.696175515651703	0.934624135494232	0.495831906795502	97.2977066040039	12746
True	False	False	False	False	-1637.54296875	-2832.44262695313	129.769607543945	0.754551768302917	0.949605762958527	0.66919994354248	101.982902526855	11932
True	False	False	False	False	-1634.40112304688	-3129.32739257813	251.77522277832	0.633324563503265	0.945392668247223	0.38886022567749	114.36563873291	25961
True	False	False	False	False	-1612.86926269531	-3111.03125	148.625015258789	0.688461124897003	0.931500494480133	0.480036944150925	94.9701461791992	12726
True	False	False	False	False	-1632.26574707031	-2885.41674804688	115.350761413574	0.681263327598572	0.937248408794403	0.466138988733292	76.4711532592773	7953
True	False	False	False	False	-1631.93237304688	-2752.4921875	135.315322875977	0.598133563995361	0.932920098304749	0.343818932771683	83.3442611694336	10168
True	False	False	False	False	-1631.81762695313	-3088.65698242188	158.607299804688	0.628862261772156	0.94811874628067	0.382706135511398	77.342658996582	11060
True	False	False	False	False	-1617.42919921875	-3073.529296875	127.551322937012	0.836821675300598	0.962012887001038	1	83.3652191162109	9587
True	False	False	False	False	-1626.26525878906	-2868.18725585938	201.863830566406	0.520547389984131	0.906138122081757	0.265258103609085	136.917587280273	24919
True	False	False	False	False	-1626.70458984375	-2803.06884765625	153.061584472656	0.540798485279083	0.903543412685394	0.283645361661911	74.9347839355469	10341
True	False	False	False	False	-1628.88928222656	-2714.78637695313	146.40673828125	0.782496511936188	0.95442408323288	0.885400652885437	70.5227279663086	9309
True	False	False	False	False	-1622.95349121094	-2774.587890625	128.660461425781	0.694953978061676	0.944689750671387	0.493263840675354	88.5172424316406	10268
True	False	False	False	False	-1621.18029785156	-2838.02416992188	250.666076660156	0.539908230304718	0.927837312221527	0.282809972763062	111.088493347168	25106
True	False	False	False	False	-1618.40319824219	-3041.35498046875	156.389007568359	0.697959661483765	0.938155949115753	0.499630570411682	107.177307128906	15112
True	False	False	False	False	-1611.82592773438	-3013.14868164063	134.206176757813	0.771839797496796	0.96301281452179	0.76773864030838	90.9669418334961	11007
True	False	False	False	False	-1614.2392578125	-2754.1494140625	97.6044921875	0.773984313011169	0.942817270755768	0.784835934638977	88.4204559326172	7781
True	False	False	False	False	-1612.35107421875	-2970.53930664063	181.899276733398	0.831022262573242	0.960178136825562	1	76.4024353027344	12530
True	False	False	False	False	-1607.40222167969	-2889.61572265625	115.350761413574	0.801323413848877	0.957141101360321	1	96.4326934814453	10029
True	False	False	False	False	-1607.12121582031	-2706.65283203125	17.7462711334229	0.820201992988586	0.947792708873749	1	50.25	804
True	False	False	False	False	-1606.64233398438	-3167.46850585938	266.194061279297	0.602182626724243	0.882204115390778	0.34862869977951	110.608329772949	26546
True	False	False	False	False	-1602.44250488281	-2994.44482421875	133.097030639648	0.726596474647522	0.949121177196503	0.570325434207916	86.0833358764648	10330
True	False	False	False	False	-1606.12133789063	-2731.796875	87.6222152709961	0.785240411758423	0.941635966300964	0.972049474716187	96.3544311523438	7612
True	False	False	False	False	-1602.13830566406	-2871.95190429688	272.848907470703	0.346703350543976	0.863171577453613	0.144576549530029	105.918701171875	26056
True	False	False	False	False	-1600.970703125	-3193.55053710938	84.2947845458984	0.819298386573792	0.962681770324707	1	95.3421020507813	7246
True	False	False	False	False	-1596.63037109375	-3021.29614257813	126.442184448242	0.767152667045593	0.958487033843994	0.735483109951019	104.45613861084	11908
True	False	False	False	False	-1600.12561035156	-2913.18823242188	207.409545898438	0.601059556007385	0.900497794151306	0.34728592634201	92.1390380859375	17230
True	False	False	False	False	-1597.91638183594	-2812.57373046875	204.082122802734	0.729883551597595	0.953947126865387	0.579949259757996	92.7934799194336	17074
True	False	False	False	False	-1599.869140625	-2778.3828125	133.097030639648	0.700874388217926	0.942992210388184	0.505963504314423	78.4416656494141	9413
True	False	False	False	False	-1593.6796875	-2719.37524414063	95.3862075805664	0.790671706199646	0.961418867111206	1	69.8372116088867	6006
True	False	False	False	False	-1593.68676757813	-2671.95849609375	140.861022949219	0.760854780673981	0.965531826019287	0.699559509754181	72.5590515136719	9215
True	False	False	False	False	-1593.28479003906	-3211.50610351563	68.7667999267578	0.794570684432983	0.949587345123291	1	112.209678649902	6957
True	False	False	False	False	-1583.9638671875	-3183.34814453125	138.64274597168	0.776717782020569	0.943697929382324	0.809742450714111	89.6159973144531	11202
True	False	False	False	False	-1591.48229980469	-3102.20263671875	126.442184448242	0.693322420120239	0.95522403717041	0.489874273538589	77.1578979492188	8796
True	False	False	False	False	-1592.68310546875	-2856.95947265625	129.769607543945	0.587128043174744	0.922865986824036	0.331168472766876	78.7606811523438	9215
True	False	False	False	False	-1590.31787109375	-2699.43896484375	95.3862075805664	0.816335916519165	0.946397602558136	1	111.79069519043	9614
True	False	False	False	False	-1590.15148925781	-3131.4755859375	157.498153686523	0.754633009433746	0.963109135627747	0.669563829898834	78.9577484130859	11212
True	False	False	False	False	-1584.71032714844	-3076.72631835938	135.315322875977	0.697876751422882	0.955724120140076	0.499452769756317	78.9262313842773	9629
True	False	False	False	False	-1587.85437011719	-3053.49487304688	124.223899841309	0.805557072162628	0.945201694965363	1	118.526786804199	13275
True	False	False	False	False	-1584.99340820313	-2983.50366210938	241.792938232422	0.450954794883728	0.900100290775299	0.210248008370399	133.192657470703	29036
True	False	False	False	False	-1585.52270507813	-2752.81518554688	105.36848449707	0.786068022251129	0.94604766368866	1	78.7578964233398	7482
True	False	False	False	False	-1583.68933105469	-2814.03564453125	85.4039306640625	0.791216492652893	0.959212362766266	1	90.5064926147461	6969
True	False	False	False	False	-1582.4052734375	-3218.25952148438	104.259346008301	0.712120056152344	0.947570860385895	0.532037019729614	123.085105895996	11570
True	False	False	False	False	-1563.64685058594	-3145.4541015625	137.533599853516	0.790976285934448	0.958162069320679	1	76.5403213500977	9491
True	False	False	False	False	-1575.98474121094	-3104.93774414063	141.970169067383	0.627549946308136	0.93893426656723	0.380923300981522	77.1640625	9877
True	False	False	False	False	-1559.08850097656	-3063.22094726563	128.660461425781	0.653944551944733	0.954219400882721	0.419334411621094	79.2155151367188	9189
True	False	False	False	False	-1570.60778808594	-3005.6640625	125.333038330078	0.627872228622437	0.95189768075943	0.381360054016113	70.0973434448242	7921
True	False	False	False	False	-1565.5869140625	-2970.62915039063	135.315322875977	0.73089987039566	0.949987649917603	0.583006620407104	89.6393432617188	10936
True	False	False	False	False	-1581.76538085938	-2900.60986328125	147.515884399414	0.631236493587494	0.954527795314789	0.385962635278702	70.3609008789063	9358
True	False	False	False	False	-1579.46057128906	-2941.47705078125	158.607299804688	0.826538681983948	0.954996645450592	1	93.0419616699219	13305
True	False	False	False	False	-1561.802734375	-2934.380859375	156.389007568359	0.794880867004395	0.960115194320679	1	87.8085098266602	12381
True	False	False	False	False	-1575.61181640625	-2782.32788085938	202.97297668457	0.711039304733276	0.954369723796844	0.529407858848572	75.4699478149414	13811
True	False	False	False	False	-1577.28869628906	-2664.11206054688	108.695907592773	0.777484655380249	0.960335493087769	0.817557096481323	74.5102005004883	7302
True	False	False	False	False	-1573.76171875	-2878.7001953125	130.878753662109	0.752703249454498	0.952722728252411	0.661087512969971	81.7033920288086	9641
True	False	False	False	False	-1567.0546875	-2850.22802734375	170.807861328125	0.82663369178772	0.964767277240753	1	85.0519485473633	13098
True	False	False	False	False	-1568.10754394531	-2714.85546875	134.206176757813	0.627815425395966	0.949022650718689	0.381282955408096	68.388427734375	8275
True	False	False	False	False	-1561.68200683594	-2985.74780273438	97.6044921875	0.640350520610809	0.952279508113861	0.398851245641708	77.1022720336914	6785
True	False	False	False	False	-1561.216796875	-2672.02075195313	119.787330627441	0.707465767860413	0.951247036457062	0.520909607410431	68.4722213745117	7395
True	False	False	False	False	-1561.06286621094	-3044.32861328125	98.7136306762695	0.702530324459076	0.970301747322083	0.509634494781494	70.6966323852539	6292
True	False	False	False	False	-1560.23815917969	-2826.64965820313	174.135284423828	0.806629836559296	0.954492092132568	1	89.643310546875	14074
True	False	False	False	False	-1558.57495117188	-3081.98291015625	163.043869018555	0.632514238357544	0.924194276332855	0.387731999158859	84.0204086303711	12351
True	False	False	False	False	-1557.33911132813	-3024.02807617188	88.7313537597656	0.795180141925812	0.972729384899139	1	73.4875030517578	5879
True	False	False	False	False	-1556.35571289063	-2873.53735351563	61.0028076171875	0.85178804397583	0.971304416656494	1	80.636360168457	4435
True	False	False	False	False	-1558.19799804688	-2746.693359375	178.571853637695	0.796961009502411	0.967417418956757	1	83.7763977050781	13488
True	False	False	False	False	-1553.44299316406	-2894.35986328125	153.061584472656	0.654967188835144	0.924488127231598	0.42094224691391	82.6666641235352	11408
True	False	False	False	False	-1548.97204589844	-3105.96508789063	119.787330627441	0.688914835453033	0.951890468597412	0.4809390604496	70.4537048339844	7609
True	False	False	False	False	-1547.904296875	-3239.3662109375	135.315322875977	0.590107083320618	0.953882575035095	0.334533989429474	120.852462768555	14744
True	False	False	False	False	-1511.94982910156	-3227.98217773438	154.17073059082	0.674994468688965	0.924858212471008	0.454622507095337	93.6906509399414	13023
True	False	False	False	False	-1543.08361816406	-3201.6064453125	168.589569091797	0.807776212692261	0.954193472862244	1	106.282897949219	16155
True	False	False	False	False	-1540.60876464844	-3142.11889648438	113.132476806641	0.795443058013916	0.955311119556427	1	76.4607849121094	7799
True	False	False	False	False	-1546.44519042969	-2788.57397460938	154.17073059082	0.832746565341949	0.966102182865143	1	100.41007232666	13957
True	False	False	False	False	-1543.52978515625	-3032.0078125	110.914192199707	0.652064919471741	0.959136009216309	0.416404783725739	69.7099990844727	6971
True	False	False	False	False	-1541.08410644531	-2977.12768554688	141.970169067383	0.704015791416168	0.916098058223724	0.512974381446838	163.0078125	20865
True	False	False	False	False	-1540.52160644531	-3164.0634765625	218.500961303711	0.749907433986664	0.953788638114929	0.649382352828979	93.2791900634766	18376
True	False	False	False	False	-1535.306640625	-3117.34399414063	65.4393768310547	0.816044509410858	0.96068811416626	1	76.2033920288086	4496
True	False	False	False	False	-1539.21606445313	-2902.4970703125	70.9850845336914	0.820201992988586	0.95444917678833	1	75.203125	4813
True	False	False	False	False	-1540.08447265625	-2746.96948242188	89.8404998779297	0.624107658863068	0.940500557422638	0.376303166151047	63.5925941467285	5151
True	False	False	False	False	-1539.64855957031	-2864.0703125	317.214599609375	0.311013609170914	0.860715568065643	0.125379860401154	87.1433563232422	24923
True	False	False	False	False	-1538.19104003906	-2691.95751953125	117.569046020508	0.803029000759125	0.963429868221283	1	70.4245300292969	7465
True	False	False	False	False	-1535.28698730469	-2959.19311523438	158.607299804688	0.555620908737183	0.929983019828796	0.297951549291611	92.538459777832	13233
True	False	False	False	False	-1534.49755859375	-3222.39965820313	98.7136306762695	0.745678246021271	0.963844060897827	0.63280725479126	91.1011199951172	8108
True	False	False	False	False	-1502.5322265625	-3189.818359375	149.734161376953	0.640728771686554	0.951569080352783	0.399400055408478	83.6666641235352	11295
True	False	False	False	False	-1515.50671386719	-3135.818359375	80.9673614501953	0.546498358249664	0.948782980442047	0.289056688547134	71.0684967041016	5188
True	False	False	False	False	-1528.08215332031	-3049.88745117188	143.079315185547	0.669323861598969	0.948080778121948	0.444632470607758	68.9147262573242	8890
True	False	False	False	False	-1531.44189453125	-2997.5869140625	256.211791992188	0.548179030418396	0.884649753570557	0.2906733751297	96.0822525024414	22195
True	False	False	False	False	-1529.92272949219	-2937.1923828125	133.097030639648	0.745649039745331	0.937508106231689	0.63269704580307	101.366668701172	12164
True	False	False	False	False	-1527.89782714844	-2830.53930664063	156.389007568359	0.669205605983734	0.955543041229248	0.444428205490112	71.6524810791016	10103
True	False	False	False	False	-1530.9423828125	-2716.37670898438	118.678184509277	0.801031827926636	0.967362284660339	1	71.0467300415039	7602
True	False	False	False	False	-1526.97082519531	-2733.62768554688	86.513069152832	0.785991430282593	0.957822978496552	1	65.1153869628906	5079
True	False	False	False	False	-1526.32470703125	-2679.41674804688	90.9496383666992	0.763890326023102	0.953584969043732	0.716026604175568	69.0487823486328	5662
True	False	False	False	False	-1524.01867675781	-2911.3994140625	110.914192199707	0.803114473819733	0.952394783496857	1	93.9400024414063	9394
True	False	False	False	False	-1522.13354492188	-3119.26684570313	158.607299804688	0.669735491275787	0.944000899791718	0.445344775915146	89.3496475219727	12777
True	False	False	False	False	-1519.62353515625	-3086.01684570313	175.244430541992	0.566278219223022	0.912535429000854	0.30873167514801	72.7911376953125	11501
True	False	False	False	False	-1517.52758789063	-2978.51708984375	138.64274597168	0.818826138973236	0.957602500915527	1	86.1520004272461	10769
True	False	False	False	False	-1519.98352050781	-2881.091796875	150.843307495117	0.786078751087189	0.95690929889679	1	83.7573547363281	11391
True	False	False	False	False	-1517.47412109375	-3027.41455078125	115.350761413574	0.663399517536163	0.960171282291412	0.434592872858047	72.2403869628906	7513
True	False	False	False	False	-1511.41967773438	-3013.15869140625	66.5485153198242	0.729813098907471	0.955623149871826	0.579738736152649	77.1666641235352	4630
True	False	False	False	False	-1510.48876953125	-2849.86669921875	191.881561279297	0.677957475185394	0.937339127063751	0.460001349449158	121.289016723633	20983
True	False	False	False	False	-1516.14501953125	-2805.8310546875	192.990692138672	0.710991621017456	0.944948315620422	0.529292404651642	72.0344848632813	12534
True	False	False	False	False	-1508.53125	-2711.81298828125	113.132476806641	0.742224454879761	0.958977937698364	0.620144486427307	71.1960754394531	7262
True	False	False	False	False	-1508.49841308594	-2939.21142578125	105.36848449707	0.711196482181549	0.94345611333847	0.529788494110107	92.410530090332	8779
True	False	False	False	False	-1505.40686035156	-3149.86669921875	160.825576782227	0.637657523155212	0.945704340934753	0.394976794719696	85.0344848632813	12330
True	False	False	False	False	-1504.31518554688	-3039.85083007813	113.132476806641	0.694173395633698	0.965338468551636	0.491636395454407	69.4509811401367	7084
True	False	False	False	False	-1504.94982910156	-2750.38916015625	166.371292114258	0.645422697067261	0.931469321250916	0.406307727098465	73.966667175293	11095
True	False	False	False	False	-1502.10241699219	-2908.515625	187.44499206543	0.458719432353973	0.876163303852081	0.21585401892662	77.461540222168	13091
True	False	False	False	False	-1500.81616210938	-2669.9189453125	117.569046020508	0.668824553489685	0.950087785720825	0.443771183490753	71.6509399414063	7595
True	False	False	False	False	-1499.15454101563	-3263.46337890625	196.318130493164	0.795726001262665	0.948093593120575	1	142.497177124023	25222
True	False	False	False	False	-1420.40637207031	-3259.70581054688	194.099838256836	0.830574333667755	0.959219574928284	1	130.52571105957	22842
True	False	False	False	False	-1487.04333496094	-3224.06469726563	145.297592163086	0.784818708896637	0.966102182865143	0.947113275527954	95.1679382324219	12467
True	False	False	False	False	-1488.85510253906	-3191.67578125	63.2210922241211	0.703909933567047	0.960058152675629	0.512734949588776	79.6666641235352	4541
True	False	False	False	False	-1481.03491210938	-3166.90649414063	115.350761413574	0.778573036193848	0.959930598735809	0.82945716381073	88.4519195556641	9199
True	False	False	False	False	-1485.33557128906	-3082.17944335938	90.9496383666992	0.658553898334503	0.954649329185486	0.426661163568497	73.5243911743164	6029
True	False	False	False	False	-1497.05444335938	-3005.16235351563	155.279876708984	0.643570005893707	0.945227205753326	0.403559476137161	110.150001525879	15421
True	False	False	False	False	-1495.76025390625	-3067.41064453125	187.44499206543	0.547444105148315	0.895127058029175	0.289965242147446	79.1124267578125	13370
True	False	False	False	False	-1482.91418457031	-3025.2890625	321.651153564453	0.472299039363861	0.866845190525055	0.225950300693512	166.844833374023	48385
True	False	False	False	False	-1486.72265625	-2945.6572265625	100.931915283203	0.701157987117767	0.935066223144531	0.506588459014893	95.0988998413086	8654
True	False	False	False	False	-1494.34680175781	-2875.48022460938	150.843307495117	0.651605725288391	0.908511936664581	0.415694087743759	83.3602905273438	11337
True	False	False	False	False	-1489.18981933594	-2846.96923828125	93.1679229736328	0.782521784305573	0.953584969043732	0.885872364044189	69.3452377319336	5825
True	False	False	False	False	-1492.73217773438	-2779.79638671875	323.869445800781	0.303349673748016	0.757328867912292	0.121434278786182	88.4623260498047	25831
True	False	False	False	False	-1492.45971679688	-2814.58862304688	153.061584472656	0.716020882129669	0.950423657894135	0.541770160198212	80.1956558227539	11067
True	False	False	False	False	-1488.71594238281	-2704.80688476563	219.610107421875	0.760120630264282	0.94131737947464	0.695777595043182	95.1565628051758	18841
True	False	False	False	False	-1485.66516113281	-2997.94775390625	89.8404998779297	0.754574596881866	0.942866623401642	0.669301986694336	101.395065307617	8213
True	False	False	False	False	-1482.72692871094	-2909.56030273438	104.259346008301	0.837473332881927	0.966074287891388	1	109.957443237305	10336
True	False	False	False	False	-1480.50048828125	-2862.75366210938	113.132476806641	0.675627171993256	0.959413766860962	0.455761611461639	77.4313735961914	7898
True	False	False	False	False	-1479.89794921875	-3113.53588867188	161.934722900391	0.722709953784943	0.945450663566589	0.55943089723587	98.3561630249023	14360
True	False	False	False	False	-1477.88659667969	-3097.43872070313	114.241622924805	0.749501168727875	0.950133502483368	0.647733688354492	96.1941757202148	9908
True	False	False	False	False	-1479.62573242188	-2964.10473632813	100.931915283203	0.836640954017639	0.973772585391998	1	77.010986328125	7008
True	False	False	False	False	-1471.37573242188	-3011.35302734375	85.4039306640625	0.755021035671234	0.946366429328918	0.671310603618622	96.8441543579102	7457
True	False	False	False	False	-1470.94274902344	-2768.61376953125	151.952453613281	0.728061437606812	0.954193472862244	0.574565887451172	74.5620422363281	10215
True	False	False	False	False	-1470.35339355469	-3185.46069335938	237.356369018555	0.616578042507172	0.900742709636688	0.366469949483871	163.518692016602	34993
True	False	False	False	False	-1470.31860351563	-2813.72778320313	112.023338317871	0.835714399814606	0.961780726909637	1	76.7128677368164	7748
True	False	False	False	False	-1470.03015136719	-3215.6171875	122.005615234375	0.813822686672211	0.958636403083801	1	120.590911865234	13265
True	False	False	False	False	-1454.21984863281	-3148.62573242188	210.736968994141	0.675420701503754	0.931577682495117	0.455389380455017	115.310523986816	21909
True	False	False	False	False	-1457.2314453125	-3065.54663085938	106.477630615234	0.748652279376984	0.929887652397156	0.644329190254211	139.16667175293	13360
True	False	False	False	False	-1469.51391601563	-3048.69067382813	106.477630615234	0.605727910995483	0.944743990898132	0.352912664413452	83.96875	8061
True	False	False	False	False	-1462.61645507813	-2970.74975585938	103.150199890137	0.728902280330658	0.912172257900238	0.577034711837769	109.279571533203	10163
True	False	False	False	False	-1465.79528808594	-2742.5634765625	115.350761413574	0.735885262489319	0.955935597419739	0.598617315292358	72.2596130371094	7515
True	False	False	False	False	-1467.22973632813	-2674.9404296875	161.934722900391	0.803017973899841	0.963789045810699	1	74.2397232055664	10839
True	False	False	False	False	-1465.27978515625	-2946.5068359375	123.114753723145	0.855258643627167	0.963119089603424	1	94.9729766845703	10542
True	False	False	False	False	-1462.29553222656	-2904.75756835938	163.043869018555	0.660857200622559	0.946789562702179	0.430401235818863	79.1972808837891	11642
True	False	False	False	False	-1462.44653320313	-2845.20874023438	84.2947845458984	0.731132090091705	0.954577445983887	0.583710730075836	71.7236862182617	5451
True	False	False	False	False	-1455.70434570313	-3012.54736328125	102.041061401367	0.729883551597595	0.951756834983826	0.579949259757996	86.9347839355469	7998
True	False	False	False	False	-1454.13928222656	-2853.88037109375	82.0765075683594	0.756037950515747	0.961872100830078	0.675960302352905	73.1486511230469	5413
True	False	False	False	False	-1453.52526855469	-3047.88598632813	106.477630615234	0.752415239810944	0.96437793970108	0.659851312637329	90.3125	8670
True	False	False	False	False	-1451.73669433594	-2924.00659179688	171.917007446289	0.330493986606598	0.835263729095459	0.135684013366699	75.129035949707	11645
True	False	False	False	False	-1452.00964355469	-2831.19287109375	69.8759460449219	0.807386338710785	0.95444917678833	1	78.1746063232422	4925
True	False	False	False	False	-1447.63452148438	-2807.14794921875	79.8582229614258	0.725530564785004	0.959608733654022	0.56728732585907	68.5138854980469	4933
True	False	False	False	False	-1451.89196777344	-2707.7568359375	327.196868896484	0.313920855522156	0.894950747489929	0.126892238855362	76.0779647827148	22443
True	False	False	False	False	-1449.87463378906	-2674.48974609375	98.7136306762695	0.792926847934723	0.952234208583832	1	76.8202209472656	6837
True	False	False	False	False	-1447.537109375	-3097.12255859375	200.754699707031	0.504985630512238	0.911826074123383	0.251939088106155	76.5027618408203	13847
True	False	False	False	False	-1445.62548828125	-2966.99633789063	78.7490768432617	0.832973837852478	0.961069166660309	1	84.7464752197266	6017
True	False	False	False	False	-1442.36401367188	-2866.27758789063	240.683807373047	0.363029181957245	0.903239190578461	0.153846561908722	76.8110580444336	16668
True	False	False	False	False	-1447.09362792969	-2791.20434570313	78.7490768432617	0.683031260967255	0.953555405139923	0.469482928514481	65.2816925048828	4635
True	False	False	False	False	-1445.39965820313	-2731.51440429688	153.061584472656	0.459158450365067	0.913811326026917	0.216174513101578	73.6956558227539	10170
True	False	False	False	False	-1441.810546875	-2822.560546875	57.6753807067871	0.760451793670654	0.93056732416153	0.697474420070648	88.711540222168	4613
True	False	False	False	False	-1439.41833496094	-2932.24169921875	92.0587844848633	0.716931939125061	0.953652620315552	0.544100821018219	78.0481948852539	6478
True	False	False	False	False	-1439.14794921875	-3237.25732421875	22.1828384399414	0.755204319953918	0.946847438812256	0.672140836715698	75.9499969482422	1519
True	False	False	False	False	-1395.15270996094	-3228.28540039063	235.138092041016	0.74500298500061	0.954038441181183	0.630273818969727	100.396224975586	21284
True	False	False	False	False	-1436.07116699219	-2954.40771484375	86.513069152832	0.801492035388947	0.954858958721161	1	97.6153869628906	7614
True	False	False	False	False	-1437.37841796875	-2757.091796875	270.630645751953	0.253483951091766	0.789133489131927	0.0971200540661812	72.4877014160156	17687
True	False	False	False	False	-1435.71069335938	-2840.78125	95.3862075805664	0.776196181774139	0.961773693561554	0.804659724235535	73.4302291870117	6315
True	False	False	False	False	-1434.83898925781	-3224.49096679688	228.483245849609	0.44601783156395	0.836072623729706	0.206743791699409	99.6747589111328	20533
True	False	False	False	False	-1430.98046875	-3201.76025390625	276.176330566406	0.572317600250244	0.888512313365936	0.315039247274399	112.417671203613	27992
True	False	False	False	False	-1418.56091308594	-3150.58544921875	94.2770690917969	0.724954545497894	0.914702534675598	0.565661549568176	110.964706420898	9432
True	False	False	False	False	-1428.72131347656	-3081.81127929688	95.3862075805664	0.790671706199646	0.953889608383179	1	105.279067993164	9054
True	False	False	False	False	-1432.52819824219	-3050.36181640625	25.5102653503418	0.794671595096588	0.94915634393692	1	56.5652160644531	1301
True	False	False	False	False	-1431.48950195313	-3023.38793945313	180.790130615234	0.674363613128662	0.898388922214508	0.453491747379303	160.202453613281	26113
True	False	False	False	False	-1422.86010742188	-2940.3681640625	110.914192199707	0.699503779411316	0.950491905212402	0.502965569496155	79.0800018310547	7908
True	False	False	False	False	-1426.45910644531	-2809.1044921875	127.551322937012	0.699404239654541	0.95579868555069	0.50274920463562	88.4869537353516	10176
True	False	False	False	False	-1426.46862792969	-2719.22119140625	197.427261352539	0.446618765592575	0.900481343269348	0.207167893648148	73.9269638061523	13159
True	False	False	False	False	-1426.21545410156	-2885.6708984375	160.825576782227	0.71089643239975	0.954241514205933	0.529062271118164	80.9931030273438	11744
True	False	False	False	False	-1424.70739746094	-2784.94848632813	191.881561279297	0.469576716423035	0.924303710460663	0.223895490169525	78.6589584350586	13608
True	False	False	False	False	-1421.49426269531	-2976.4658203125	225.155807495117	0.525120794773102	0.879831910133362	0.269301682710648	105.083740234375	21332
True	False	False	False	False	-1421.14184570313	-2910.04443359375	108.695907592773	0.78705221414566	0.953055143356323	1	93.7040786743164	9183
True	False	False	False	False	-1421.05712890625	-2682.3359375	125.333038330078	0.702152848243713	0.945073068141937	0.50879293680191	64.0707931518555	7240
[truncated: 4,646 more rows]
