# Supplementary material for: Gene Delivery Mediated by Backbone-Degradable RAFT Copolymers
Source: Biomacromolecules. 2026 Feb 12;27(3):1846–56. doi: 10.1021/acs.biomac.5c01662 (PMC12977016; doi:10.1021/acs.biomac.5c01662)
Supplement: Supplementary file 2 [file bm5c01662_si_002.zip › Celigo Raw Data/Object (Cell)-Level Data/Blue/7-15-2024-9-20-17-PM_object_F10.csv]

Plate ID	PM_2024_07_15_PPP41-45_NP_5_10_20_PEIpro_200ngwell_U2OS_6k_Plate2
Plate Name
Plate Description
Scan ID	7/15/2024 9:20:17 PM
Scan Description
Scan Result ID	7/15/2024 9:20:17 PM
Scan Result Description
Software Version	5.1.0.0
Experiment Name
Application Name	Target 1
Plate Type	96-Well BD Falcon™ 353072 Plate
Acquisition Start/End Times	7/15/2024 9:20:17 PM - 7/15/2024 9:22:06 PM
Analysis Start Time	7/15/2024 9:20:17 PM
User ID	Local Administrator
Scan Area Object-Level Data CSV Report
Row	F
Column	10
Total	Class 1	Class 2	Class 3	Class 4	X Position (µm)	Y Position (µm)	Target 1: Area (µm²)	Target 1: Form Factor	Target 1: Smoothness	Target 1: Aspect Ratio	Target 1: Mean Intensity	Target 1: Integrated Intensity
True	False	False	False	False	-1946.75158691406	-2873.1728515625	639.974914550781	0.541274845600128	0.878595232963562	0.284093469381332	196.809356689453	113559
True	False	False	False	False	-1931.41979980469	-2910.70483398438	17.7462711334229	0.520357489585876	0.848925828933716	0.265091508626938	99.6875	1595
True	False	False	False	False	-1920.73559570313	-2892.41040039063	211.846115112305	0.686881244182587	0.940598487854004	0.476920604705811	128.649215698242	24572
True	False	False	False	False	-1986.13928222656	-2870.6337890625	201.863830566406	0.375115811824799	0.945616126060486	0.160925149917603	128.406600952148	23370
True	False	False	False	False	-2044.23498535156	-2808.21508789063	26.6194076538086	0.62885844707489	0.93486762046814	0.382700979709625	72.3333358764648	1736
True	False	False	False	False	-2010.41821289063	-2826.20727539063	12.2005615234375	0.681430399417877	0.921230614185333	0.46645313501358	56.7272720336914	624
True	False	False	False	False	-2087.21850585938	-2791.78735351563	1232.25671386719	0.0855147391557693	0.954285740852356	0.0288112796843052	124.558052062988	138384
True	False	False	False	False	-2170.57958984375	-2724.7216796875	11.0914192199707	0.55325049161911	0.925560414791107	0.295611768960953	129.800003051758	1298
True	False	False	False	False	-2208.056640625	-2690.2294921875	429.237945556641	0.152130126953125	0.925271928310394	0.0537723414599895	123.666664123535	47859
True	False	False	False	False	-2229.95703125	-2650.33422851563	154.17073059082	0.753657400608063	0.96906191110611	0.665235459804535	131.776977539063	18317
True	False	False	False	False	-2324.35131835938	-2580.65283203125	966.062622070313	0.0776385143399239	0.948383212089539	0.0260156914591789	120.476463317871	104935
True	False	False	False	False	-2326.87084960938	-2558.09912109375	14.4188451766968	0.666414141654968	0.928345501422882	0.43965283036232	83.538459777832	1086
True	False	False	False	False	-2386.9375	-2502.75463867188	104.259346008301	0.676092565059662	0.973160028457642	0.45660275220871	139.957443237305	13156
True	False	False	False	False	-2417.54956054688	-2463.63598632813	194.099838256836	0.724009990692139	0.951748430728912	0.563019692897797	133.868576049805	23427
True	False	False	False	False	-2476.1767578125	-2420.63232421875	268.412353515625	0.170426666736603	0.921197056770325	0.0610776022076607	120.429748535156	29144
True	False	False	False	False	-2515.1279296875	-2377.33325195313	46.5839614868164	0.339028716087341	0.952273488044739	0.140328794717789	126.5	5313
True	False	False	False	False	-2536.7275390625	-2328.57763671875	123.114753723145	0.350186467170715	0.915519297122955	0.146527171134949	86.594596862793	9612
True	False	False	False	False	-2575.50024414063	-2282.71044921875	94.2770690917969	0.747598469257355	0.939370512962341	0.640176296234131	114.717643737793	9751
True	False	False	False	False	-2622.552734375	-2242.55224609375	614.464660644531	0.129559651017189	0.942015826702118	0.045038565993309	119.13899230957	66003
True	False	False	False	False	-2669.0078125	-2155.837890625	62.1119499206543	0.438908904790878	0.951396882534027	0.201777443289757	75.3571395874023	4220
True	False	False	False	False	-2707.2578125	-2126.482421875	715.396545410156	0.0869572311639786	0.926908016204834	0.0293266363441944	120.99690246582	78043
True	False	False	False	False	-2740.84936523438	-2056.06079101563	82.0765075683594	0.711891770362854	0.958789765834808	0.531479299068451	108.756759643555	8048
True	False	False	False	False	-2809.97875976563	-1968.89758300781	911.714660644531	0.0978184193372726	0.948034822940826	0.0332409963011742	123.418495178223	101450
True	False	False	False	False	-2815.64184570313	-1923.322265625	311.668884277344	0.40904912352562	0.899063766002655	0.181872397661209	133.548049926758	37527
True	False	False	False	False	-2773.17822265625	-1913.17492675781	198.536407470703	0.320002913475037	0.824229776859283	0.130084633827209	97.4134063720703	17437
True	False	False	False	False	-2757.26708984375	-2054.16430664063	44.3656768798828	0.504773259162903	0.932239532470703	0.251761823892593	127.375	5095
True	False	False	False	False	-2756.99829101563	-2036.44055175781	86.513069152832	0.686031520366669	0.956568479537964	0.475260227918625	122.705131530762	9571
True	False	False	False	False	-2736.65771484375	-1969.00561523438	188.554138183594	0.454921513795853	0.905097484588623	0.213097229599953	93.1470565795898	15835
True	False	False	False	False	-2734.322265625	-1940.40734863281	26.6194076538086	0.829222500324249	0.957139134407043	1	65.125	1563
True	False	False	False	False	-2701.82983398438	-2111.19360351563	154.17073059082	0.486155122518539	0.954167723655701	0.236660689115524	103.424461364746	14376
True	False	False	False	False	-2677.76513671875	-2091.087890625	405.945953369141	0.25306910276413	0.754211664199829	0.0969269797205925	104.079231262207	38093
True	False	False	False	False	-2701.46923828125	-2012.63549804688	454.748199462891	0.564949929714203	0.910494983196259	0.307364165782928	91.0292663574219	37322
True	False	False	False	False	-2682.80493164063	-2073.1826171875	22.1828384399414	0.755204319953918	0.946847438812256	0.672140836715698	72.9499969482422	1459
True	False	False	False	False	-2656.1640625	-2042.93627929688	177.462707519531	0.749354422092438	0.96293306350708	0.647141218185425	84.7687530517578	13563
True	False	False	False	False	-2667.45825195313	-1911.35949707031	115.350761413574	0.778573036193848	0.954675555229187	0.82945716381073	114.461540222168	11904
True	False	False	False	False	-2651.607421875	-2186.86010742188	97.6044921875	0.71916389465332	0.942605257034302	0.549907207489014	127.511360168457	11221
True	False	False	False	False	-2589.46362304688	-2137.0126953125	116.459907531738	0.680256009101868	0.945939481258392	0.464253097772598	51.3238105773926	5389
True	False	False	False	False	-2642.4052734375	-2121.36791992188	134.206176757813	0.771839797496796	0.960171282291412	0.76773864030838	53.8925628662109	6521
True	False	False	False	False	-2638.89306640625	-2019.11828613281	227.374099731445	0.486479252576828	0.886284470558167	0.236916407942772	122.17073059082	25045
True	False	False	False	False	-2626.81591796875	-2051.33569335938	119.787330627441	0.785884737968445	0.953796982765198	1	67.9444427490234	7338
True	False	False	False	False	-2620.75927734375	-2136.70727539063	9.98227787017822	0.687235474586487	0.9244145154953	0.47761595249176	35.2222213745117	317
True	False	False	False	False	-2589.97290039063	-2109.86889648438	133.097030639648	0.686436116695404	0.946830630302429	0.476049482822418	64.3916702270508	7727
True	False	False	False	False	-2605.13940429688	-2051.46704101563	205.191253662109	0.727563798427582	0.920393168926239	0.573116779327393	99.2756729125977	18366
True	False	False	False	False	-2614.279296875	-1921.90539550781	194.099838256836	0.776620984077454	0.95770537853241	0.808785676956177	95.4000015258789	16695
True	False	False	False	False	-2597.4931640625	-1993.94995117188	202.97297668457	0.734849750995636	0.919656753540039	0.595286667346954	72.0109252929688	13178
True	False	False	False	False	-2579.87255859375	-2093.35131835938	148.625015258789	0.747713565826416	0.96540641784668	0.640626013278961	69.1417922973633	9265
True	False	False	False	False	-2574.1708984375	-1923.54077148438	136.424453735352	0.827717363834381	0.953504741191864	1	70.0650405883789	8618
True	False	False	False	False	-2568.92846679688	-2310.60571289063	246.229507446289	0.261451959609985	0.932994484901428	0.100856378674507	119.459457397461	26520
True	False	False	False	False	-2551.13598632813	-2246.08642578125	236.24723815918	0.736514747142792	0.938643336296082	0.600665748119354	79.643196105957	16964
True	False	False	False	False	-2545.43872070313	-2145.87036132813	48.80224609375	0.608575522899628	0.886285901069641	0.356404304504395	90.2954559326172	3973
True	False	False	False	False	-2566.6552734375	-2033.29919433594	136.424453735352	0.638192534446716	0.897325575351715	0.395741969347	52.6910552978516	6481
True	False	False	False	False	-2557.01879882813	-1972.75634765625	103.150199890137	0.716568052768707	0.955579578876495	0.543167233467102	63.5268821716309	5908
True	False	False	False	False	-2549.85693359375	-1898.92199707031	106.477630615234	0.81877213716507	0.950941801071167	1	67.0416641235352	6436
True	False	False	False	False	-2542.828125	-1934.76440429688	130.878753662109	0.848711907863617	0.968009173870087	1	76.7542343139648	9057
True	False	False	False	False	-2538.89306640625	-2185.4375	281.722045898438	0.766587674617767	0.962189257144928	0.731963396072388	86.7440948486328	22033
True	False	False	False	False	-2536.693359375	-2350.25219726563	190.772415161133	0.282973378896713	0.937958896160126	0.111224129796028	119.552322387695	20563
True	False	False	False	False	-2510.9853515625	-2360.29711914063	118.678184509277	0.720046758651733	0.904526174068451	0.552243173122406	138.981307983398	14871
True	False	False	False	False	-2530.1005859375	-2250.29174804688	84.2947845458984	0.791891813278198	0.959679543972015	1	75.8289489746094	5763
True	False	False	False	False	-2529.65502929688	-2145.4560546875	54.3479537963867	0.596014022827148	0.946962833404541	0.341335475444794	53.673469543457	2630
True	False	False	False	False	-2520.02099609375	-1989.20727539063	110.914192199707	0.605497062206268	0.926901936531067	0.352631598711014	72.7200012207031	7272
True	False	False	False	False	-2517.05981445313	-2084.47998046875	23.2919807434082	0.682969212532043	0.924228668212891	0.469364792108536	52	1092
True	False	False	False	False	-2503.03686523438	-2072.87182617188	237.356369018555	0.430760025978088	0.826405584812164	0.196196049451828	80.5747680664063	17243
True	False	False	False	False	-2512.70239257813	-2042.15954589844	238.465515136719	0.653790891170502	0.943442165851593	0.419093728065491	71.8000030517578	15437
True	False	False	False	False	-2507.22973632813	-2006.583984375	97.6044921875	0.835320472717285	0.964981913566589	1	59.6022720336914	5245
True	False	False	False	False	-2501.12231445313	-2393.34521484375	12.2005615234375	0.380060315132141	0.836302638053894	0.163876384496689	124.272727966309	1367
True	False	False	False	False	-2491.84692382813	-2375.8759765625	232.919815063477	0.662514925003052	0.953040242195129	0.433126717805862	114.052383422852	23951
True	False	False	False	False	-2495.95239257813	-2310.76000976563	452.529907226563	0.368326485157013	0.759604811668396	0.156925678253174	150.267150878906	61309
True	False	False	False	False	-2500.7158203125	-2134.15942382813	225.155807495117	0.701936602592468	0.945242464542389	0.508312046527863	78.5467987060547	15945
True	False	False	False	False	-2500.58618164063	-2210.5908203125	210.736968994141	0.744577586650848	0.948849260807037	0.628692507743835	62.1947364807129	11817
True	False	False	False	False	-2499.0263671875	-1931.21081542969	159.716445922852	0.683444023132324	0.937710106372833	0.470269948244095	104.118057250977	14993
True	False	False	False	False	-2494.205078125	-2349.17236328125	84.2947845458984	0.765837788581848	0.938709557056427	0.727394282817841	105.263160705566	8000
True	False	False	False	False	-2482.56005859375	-2347.18017578125	24.401123046875	0.809059381484985	0.955780923366547	1	65.1818161010742	1434
True	False	False	False	False	-2472.25244140625	-2130.302734375	185.226699829102	0.718570590019226	0.956503331661224	0.548350036144257	75.2814407348633	12572
True	False	False	False	False	-2486.1220703125	-1932.689453125	96.4953460693359	0.74201226234436	0.949190497398376	0.619389593601227	94.9540252685547	8261
True	False	False	False	False	-2483.8115234375	-1901.94482421875	124.223899841309	0.783444225788116	0.966347217559814	0.904983460903168	70.0089263916016	7841
True	False	False	False	False	-2467.0537109375	-2096.4677734375	148.625015258789	0.672437250614166	0.907605826854706	0.450069338083267	62.1417922973633	8327
True	False	False	False	False	-2461.59985351563	-2065.43969726563	124.223899841309	0.838463246822357	0.967362284660339	1	59.0267868041992	6611
True	False	False	False	False	-2466.98193359375	-1997.84484863281	126.442184448242	0.819941997528076	0.960724711418152	1	59.4649124145508	6779
True	False	False	False	False	-2461.009765625	-2336.62451171875	160.825576782227	0.688190162181854	0.940184831619263	0.479499697685242	80.7517242431641	11709
True	False	False	False	False	-2447.54907226563	-2319.66162109375	106.477630615234	0.583850502967834	0.940137147903442	0.327514171600342	61.4583320617676	5900
True	False	False	False	False	-2445.74243164063	-2236.27124023438	135.315322875977	0.758076548576355	0.930644810199738	0.685611963272095	92.8114776611328	11323
True	False	False	False	False	-2444.35327148438	-2456.732421875	130.878753662109	0.266673922538757	0.912922084331512	0.103334426879883	121.338981628418	14318
True	False	False	False	False	-2442.71411132813	-2436.4453125	146.40673828125	0.799256145954132	0.955896198749542	1	97.6060638427734	12884
True	False	False	False	False	-2440.17407226563	-2372.36547851563	32.1651153564453	0.684656083583832	0.939307272434235	0.472595363855362	61.034481048584	1770
True	False	False	False	False	-2428.65014648438	-2294.84521484375	15.5279874801636	0.603693544864655	0.921669483184814	0.350445985794067	50.4285697937012	706
True	False	False	False	False	-2442.23046875	-2136.25903320313	253.993499755859	0.569050788879395	0.950663626194	0.311608910560608	63.7816581726074	14606
True	False	False	False	False	-2436.6083984375	-2291.22534179688	31.0559749603271	0.695939123630524	0.930955410003662	0.495332807302475	50.5	1414
True	False	False	False	False	-2430.30859375	-2212.3076171875	176.353576660156	0.824980556964874	0.962266862392426	1	77.5723266601563	12334
True	False	False	False	False	-2435.244140625	-1973.83093261719	103.150199890137	0.769519209861755	0.951679229736328	0.751023590564728	75.0322570800781	6978
True	False	False	False	False	-2426.96826171875	-2324.830078125	42.1473922729492	0.780941009521484	0.948474228382111	0.859888970851898	45.7368431091309	1738
True	False	False	False	False	-2422.14453125	-2278.00927734375	125.333038330078	0.760423243045807	0.935793340206146	0.697327613830566	60.920352935791	6884
True	False	False	False	False	-2422.88720703125	-2055.56201171875	74.3125076293945	0.786045730113983	0.951765775680542	1	46.522388458252	3117
True	False	False	False	False	-2420.63208007813	-1962.10632324219	107.586769104004	0.660145282745361	0.93900203704834	0.429239451885223	97.8762893676758	9494
True	False	False	False	False	-2418.85595703125	-2380.6591796875	557.898376464844	0.538658142089844	0.904257714748383	0.28164130449295	150.725646972656	75815
True	False	False	False	False	-2413.0078125	-2490.53540039063	196.318130493164	0.347688555717468	0.949547529220581	0.145126834511757	119.966102600098	21234
True	False	False	False	False	-2372.28271484375	-2492.251953125	147.515884399414	0.628777801990509	0.898208379745483	0.382591038942337	133.969924926758	17818
True	False	False	False	False	-2359.8017578125	-2410.96533203125	160.825576782227	0.603000283241272	0.960007846355438	0.349610596895218	56.3172416687012	8166
True	False	False	False	False	-2398.064453125	-2126.49755859375	117.569046020508	0.686734616756439	0.947465837001801	0.476633340120316	47.4528312683105	5030
True	False	False	False	False	-2405.79956054688	-2013.80773925781	83.1856460571289	0.659645676612854	0.946844875812531	0.428427338600159	46.0800018310547	3456
True	False	False	False	False	-2404.95288085938	-1971.49914550781	267.30322265625	0.579614579677582	0.901589095592499	0.322864294052124	109.004150390625	26270
True	False	False	False	False	-2404.02465820313	-2084.35668945313	119.787330627441	0.549474239349365	0.942377388477325	0.291925936937332	49.6481475830078	5362
True	False	False	False	False	-2395.68310546875	-2401.82275390625	99.8227767944336	0.744696021080017	0.942141115665436	0.629131495952606	52.6666679382324	4740
True	False	False	False	False	-2367.28979492188	-2267.0302734375	155.279876708984	0.751485168933868	0.961620807647705	0.655908226966858	56.9857139587402	7978
True	False	False	False	False	-2378.3388671875	-2182.29296875	104.259346008301	0.76819783449173	0.954252421855927	0.742179989814758	52.638298034668	4948
True	False	False	False	False	-2386.09057617188	-2055.71899414063	154.17073059082	0.841640889644623	0.967305839061737	1	59.726619720459	8302
True	False	False	False	False	-2383.1533203125	-2025.25659179688	68.7667999267578	0.682015299797058	0.960437119007111	0.467555910348892	44.1935501098633	2740
True	False	False	False	False	-2362.8125	-2079.54370117188	153.061584472656	0.733375728130341	0.951062679290771	0.590627431869507	57.6159439086914	7951
True	False	False	False	False	-2359.51196289063	-2216.59838867188	201.863830566406	0.759644508361816	0.956207931041718	0.693363130092621	64.9340667724609	11818
True	False	False	False	False	-2354.17993164063	-2444.162109375	80.9673614501953	0.596579134464264	0.874949276447296	0.341995388269424	92.4109573364258	6746
True	False	False	False	False	-2343.19897460938	-2431.68530273438	24.401123046875	0.779838144779205	0.948501110076904	0.844782948493958	47.5909080505371	1047
True	False	False	False	False	-2353.82177734375	-2337.51806640625	226.264953613281	0.673427760601044	0.952938258647919	0.451823472976685	67.6470565795898	13800
True	False	False	False	False	-2350.20263671875	-2120.14013671875	187.44499206543	0.759761035442352	0.957924962043762	0.693951070308685	60.1183433532715	10160
True	False	False	False	False	-2349.63427734375	-2169.90673828125	200.754699707031	0.396930128335953	0.91506165266037	0.174200117588043	64.8011016845703	11729
True	False	False	False	False	-2349.06494140625	-2031.87133789063	114.241622924805	0.617071211338043	0.950858533382416	0.367102921009064	44.5339813232422	4587
True	False	False	False	False	-2346.345703125	-2381.40063476563	79.8582229614258	0.776177406311035	0.947457671165466	0.804480254650116	66.2777786254883	4772
True	False	False	False	False	-2341.04418945313	-2540.13525390625	62.1119499206543	0.787172973155975	0.962478160858154	1	78.6071395874023	4402
True	False	False	False	False	-2319.8076171875	-2386.76928710938	87.6222152709961	0.726314723491669	0.904876589775085	0.569518506526947	69.037971496582	5454
True	False	False	False	False	-2332.23754882813	-2179.70336914063	92.0587844848633	0.749119520187378	0.956003665924072	0.646196484565735	55.2048187255859	4582
True	False	False	False	False	-2312.78588867188	-2253.69091796875	133.097030639648	0.676494359970093	0.939897418022156	0.45733118057251	56.3833351135254	6766
True	False	False	False	False	-2307.09619140625	-2576.8759765625	278.394622802734	0.374770164489746	0.937907159328461	0.160720080137253	102.637451171875	25762
True	False	False	False	False	-2296.03002929688	-2519.19116210938	80.9673614501953	0.786957621574402	0.965293765068054	1	62.3835601806641	4554
True	False	False	False	False	-2301.787109375	-2495.56494140625	53.2388153076172	0.80851811170578	0.953352153301239	1	50.1666679382324	2408
True	False	False	False	False	-2297.38745117188	-2342.28564453125	251.77522277832	0.58481639623642	0.89864706993103	0.32858595252037	67.2599105834961	15268
True	False	False	False	False	-2305.12329101563	-2168.38354492188	180.790130615234	0.739559888839722	0.929141044616699	0.610844850540161	58.6871147155762	9566
True	False	False	False	False	-2304.97290039063	-2293.57104492188	265.084930419922	0.67367559671402	0.92529296875	0.452264219522476	166.920501708984	39894
True	False	False	False	False	-2304.869140625	-2057.77783203125	177.462707519531	0.742383062839508	0.936697602272034	0.620710372924805	64.0374984741211	10246
True	False	False	False	False	-2294.26782226563	-2423.486328125	123.114753723145	0.700372934341431	0.960387885570526	0.504862487316132	81.3333358764648	9028
True	False	False	False	False	-2274.44677734375	-2375.49609375	266.194061279297	0.353813171386719	0.757774353027344	0.148573666810989	80	19200
True	False	False	False	False	-2293.63647460938	-2373.5380859375	46.5839614868164	0.772283971309662	0.954672992229462	0.771135985851288	63.2142868041992	2655
True	False	False	False	False	-2291.58374023438	-2306.14208984375	107.586769104004	0.7348473072052	0.940899670124054	0.595278739929199	84.1752548217773	8165
True	False	False	False	False	-2284.08374023438	-2225.3798828125	113.132476806641	0.763600468635559	0.94506710767746	0.714391827583313	50.5098037719727	5152
True	False	False	False	False	-2271.69409179688	-2504.42431640625	519.078430175781	0.439023643732071	0.842189729213715	0.20185686647892	170.03205871582	79575
True	False	False	False	False	-2254.255859375	-2504.35717773438	46.5839614868164	0.786822140216827	0.954248368740082	1	100.880950927734	4237
True	False	False	False	False	-2268.88989257813	-2420.27856445313	157.498153686523	0.77314817905426	0.938308596611023	0.777953743934631	66.0845108032227	9384
True	False	False	False	False	-2271.46459960938	-2262.423828125	112.023338317871	0.756114184856415	0.95524126291275	0.676312983036041	47.9901008605957	4847
True	False	False	False	False	-2269.05444335938	-2198.91748046875	150.843307495117	0.740479946136475	0.947271704673767	0.614012479782104	60.5073547363281	8229
True	False	False	False	False	-2248.24438476563	-2467.337890625	125.333038330078	0.740218818187714	0.935212314128876	0.61310887336731	62.4778747558594	7060
True	False	False	False	False	-2246.65771484375	-2641.66772460938	68.7667999267578	0.637083411216736	0.893279790878296	0.394158184528351	155.225799560547	9624
True	False	False	False	False	-2204.94799804688	-2522.62768554688	235.138092041016	0.42565068602562	0.920965671539307	0.192755192518234	70.7311325073242	14995
True	False	False	False	False	-2243.85498046875	-2301.40869140625	130.878753662109	0.733221530914307	0.955902516841888	0.590145409107208	52.8728828430176	6239
True	False	False	False	False	-2240.61181640625	-2252.5712890625	89.8404998779297	0.420273125171661	0.842946112155914	0.189181089401245	75.5679016113281	6121
True	False	False	False	False	-2235.29833984375	-2495.5185546875	113.132476806641	0.627017259597778	0.911326587200165	0.380203008651733	124.078430175781	12656
True	False	False	False	False	-2201.27587890625	-2493.19213867188	149.734161376953	0.620585322380066	0.932166993618011	0.371657699346542	80.0666656494141	10809
True	False	False	False	False	-2221.41723632813	-2442.28930664063	154.17073059082	0.64494526386261	0.951906323432922	0.405596792697906	57.5971221923828	8006
True	False	False	False	False	-2221.26977539063	-2218.5478515625	125.333038330078	0.659990012645721	0.94538825750351	0.428986817598343	54.2566375732422	6131
True	False	False	False	False	-2219.587890625	-2486.6650390625	72.0942230224609	0.690861225128174	0.945994436740875	0.484845846891403	139.153839111328	9045
True	False	False	False	False	-2205.45483398438	-2400.02075195313	161.934722900391	0.495171099901199	0.93339341878891	0.243867263197899	49.6506843566895	7249
True	False	False	False	False	-2213.76171875	-2244.5029296875	166.371292114258	0.778283536434174	0.974110126495361	0.826189339160919	59.3133316040039	8897
True	False	False	False	False	-2200.61645507813	-2362.07861328125	168.589569091797	0.64819461107254	0.954092562198639	0.41047415137291	54.2171058654785	8241
True	False	False	False	False	-2195.126953125	-2682.79614257813	62.1119499206543	0.681158900260925	0.963134229183197	0.465942800045013	90.6071395874023	5074
True	False	False	False	False	-2190.82495117188	-2663.34155273438	154.17073059082	0.714149951934814	0.959314167499542	0.537053406238556	92.4892120361328	12856
True	False	False	False	False	-2187.33081054688	-2213.57543945313	122.005615234375	0.701672554016113	0.951235711574554	0.507726192474365	49.009090423584	5391
True	False	False	False	False	-2186.9375	-2643.08081054688	55.4570960998535	0.807211220264435	0.948874831199646	1	53.5	2675
True	False	False	False	False	-2167.9248046875	-2545.87231445313	260.648345947266	0.390047490596771	0.889250576496124	0.169939547777176	60.846809387207	14299
True	False	False	False	False	-2177.02954101563	-2337.33764648438	87.6222152709961	0.673781275749207	0.910704553127289	0.452452331781387	43.8607597351074	3465
True	False	False	False	False	-2177.31225585938	-2275.4111328125	149.734161376953	0.761056125164032	0.950994849205017	0.700609505176544	74.2370376586914	10022
True	False	False	False	False	-2172.68359375	-2423.81982421875	198.536407470703	0.804717302322388	0.955539464950562	1	62.4134063720703	11172
True	False	False	False	False	-2161.00927734375	-2714.68432617188	127.551322937012	0.706931173801422	0.953496932983398	0.519663214683533	134.713043212891	15492
True	False	False	False	False	-2104.21240234375	-2711.48706054688	171.917007446289	0.742638885974884	0.950618326663971	0.621626198291779	79.5483856201172	12330
True	False	False	False	False	-2143.22094726563	-2667.5	279.503784179688	0.535915076732635	0.915458500385284	0.279094606637955	153.738098144531	38742
True	False	False	False	False	-2156.84692382813	-2366.703125	130.878753662109	0.794070303440094	0.953504741191864	1	64.4237289428711	7602
True	False	False	False	False	-2157.92602539063	-1916.08068847656	146.40673828125	0.612466037273407	0.927657067775726	0.361250102519989	56.2954559326172	7431
True	False	False	False	False	-2149.10424804688	-2287.25122070313	125.333038330078	0.790439307689667	0.957675635814667	1	50.4601783752441	5702
True	False	False	False	False	-2141.37084960938	-2243.05297851563	120.896469116211	0.706170499324799	0.945967137813568	0.517900466918945	50.5779800415039	5513
True	False	False	False	False	-2139.27026367188	-2455.51440429688	217.391815185547	0.784231722354889	0.950372040271759	0.925784826278687	67.1530609130859	13162
True	False	False	False	False	-2137.08740234375	-2692.17431640625	173.026138305664	0.686031520366669	0.929773330688477	0.475260227918625	142.923080444336	22296
True	False	False	False	False	-2126.8525390625	-2664.53125	57.6753807067871	0.719225645065308	0.930245399475098	0.550069808959961	113.288459777832	5891
True	False	False	False	False	-2135.32153320313	-2544.03588867188	214.064392089844	0.672763168811798	0.958749413490295	0.450645208358765	64.6476669311523	12477
True	False	False	False	False	-2132.10327148438	-2391.41357421875	287.267761230469	0.352544665336609	0.779439926147461	0.147856071591377	66.1544418334961	17134
True	False	False	False	False	-2126.56762695313	-2498.05297851563	176.353576660156	0.77211594581604	0.949045598506927	0.769842684268951	53.6540870666504	8531
True	False	False	False	False	-2124.32543945313	-2612.25024414063	329.415161132813	0.559162855148315	0.884692132472992	0.301486372947693	150.356903076172	44656
True	False	False	False	False	-2093.33349609375	-2602.89672851563	133.097030639648	0.569536685943604	0.949118077754974	0.312116354703903	145.408340454102	17449
True	False	False	False	False	-2115.1142578125	-2338.62622070313	180.790130615234	0.710351645946503	0.95691329240799	0.527749538421631	58.3006134033203	9503
True	False	False	False	False	-2102.8955078125	-2311.44116210938	107.586769104004	0.717643678188324	0.91323983669281	0.545937120914459	78.793815612793	7643
True	False	False	False	False	-2114.93603515625	-2250.40844726563	104.259346008301	0.754927635192871	0.918897449970245	0.670888781547546	80.4680862426758	7564
True	False	False	False	False	-2101.84594726563	-2271.4853515625	104.259346008301	0.754927635192871	0.947612226009369	0.670888781547546	68.2978744506836	6420
True	False	False	False	False	-2093.29223632813	-2763.28173828125	242.902084350586	0.54949164390564	0.953794240951538	0.291942805051804	94.5114135742188	20698
True	False	False	False	False	-2033.26989746094	-2708.43115234375	140.861022949219	0.841222047805786	0.958814084529877	1	86.6692886352539	11007
True	False	False	False	False	-2086.21801757813	-2632.54077148438	107.586769104004	0.779021024703979	0.962346732616425	0.834679305553436	61.1958770751953	5936
True	False	False	False	False	-2091.583984375	-2381.51684570313	11.0914192199707	0.619482219219208	0.884443521499634	0.37021940946579	36.2999992370605	363
True	False	False	False	False	-2088.98071289063	-2617.42944335938	32.1651153564453	0.720794081687927	0.943335175514221	0.554238379001617	83.9655151367188	2435
True	False	False	False	False	-2087.76000976563	-2361.61206054688	140.861022949219	0.841222047805786	0.965804636478424	1	54.8740158081055	6969
True	False	False	False	False	-2085.32275390625	-2691.04663085938	664.376037597656	0.358245193958282	0.773631870746613	0.151096284389496	180.28547668457	107991
True	False	False	False	False	-2020.05053710938	-2669.52026367188	112.023338317871	0.787644565105438	0.959103643894196	1	54.7524757385254	5530
True	False	False	False	False	-2075.38671875	-2595.40258789063	261.757507324219	0.402472466230392	0.872796714305878	0.177681371569633	130.572036743164	30815
True	False	False	False	False	-2074.32739257813	-2488.95703125	184.117568969727	0.637272834777832	0.938010811805725	0.394428014755249	65.3253021240234	10844
True	False	False	False	False	-2082.73193359375	-2263.23266601563	86.513069152832	0.775300621986389	0.945265769958496	0.796320915222168	47.9102554321289	3737
True	False	False	False	False	-2072.04028320313	-2434.19799804688	95.3862075805664	0.816335916519165	0.959064602851868	1	51.290699005127	4411
True	False	False	False	False	-2070.93627929688	-2534.7626953125	124.223899841309	0.678156733512878	0.959237992763519	0.4603670835495	51.8928565979004	5812
True	False	False	False	False	-2054.71215820313	-2344.5341796875	137.533599853516	0.675143480300903	0.947358310222626	0.454890340566635	52.3548393249512	6492
True	False	False	False	False	-2052.9013671875	-2635.56909179688	195.208984375	0.704208076000214	0.95328164100647	0.513410031795502	66.5284118652344	11709
True	False	False	False	False	-2022.697265625	-2588.55419921875	331.633453369141	0.773453772068024	0.948365569114685	0.78043520450592	85.4481582641602	25549
True	False	False	False	False	-2045.5244140625	-2495.80151367188	148.625015258789	0.737016499042511	0.965654790401459	0.602312028408051	63.6940307617188	8535
True	False	False	False	False	-2046.20715332031	-2395.67041015625	173.026138305664	0.668749868869781	0.966866672039032	0.443642497062683	57.8846168518066	9030
True	False	False	False	False	-2045.13305664063	-2541.8359375	167.480438232422	0.83051860332489	0.954233944416046	1	63.7218551635742	9622
True	False	False	False	False	-2015.2001953125	-2519.51611328125	165.262145996094	0.720704555511475	0.94960081577301	0.553998529911041	62.8053703308105	9358
True	False	False	False	False	-2041.19128417969	-2435.61108398438	161.934722900391	0.706193745136261	0.931598126888275	0.517954051494598	72.7945175170898	10628
True	False	False	False	False	-2004.74877929688	-2432.1142578125	99.8227767944336	0.701861500740051	0.953089475631714	0.508145332336426	54.5444450378418	4909
True	False	False	False	False	-1999.23669433594	-2847.40502929688	107.586769104004	0.686354577541351	0.929631471633911	0.475890129804611	162.731964111328	15785
True	False	False	False	False	-1975.85656738281	-2730.74340820313	155.279876708984	0.72639799118042	0.950423657894135	0.569756746292114	75.6071395874023	10585
True	False	False	False	False	-1928.92102050781	-2715.53979492188	192.990692138672	0.782239139080048	0.947599589824677	0.880723118782043	106.028732299805	18449
True	False	False	False	False	-1998.23425292969	-2679.783203125	114.241622924805	0.771086752414703	0.957753896713257	0.762132465839386	51.9126205444336	5347
True	False	False	False	False	-1997.23095703125	-2480.34204101563	123.114753723145	0.830976963043213	0.967362284660339	1	57.7477493286133	6410
True	False	False	False	False	-1972.23425292969	-2641.8798828125	49.9113883972168	0.598902344703674	0.934612929821014	0.344725489616394	60.1111106872559	2705
True	False	False	False	False	-1983.56555175781	-2618.53198242188	104.259346008301	0.754927635192871	0.928774952888489	0.670888781547546	122.861701965332	11549
True	False	False	False	False	-1969.52966308594	-2588.96606445313	279.503784179688	0.746928453445435	0.93805193901062	0.637576758861542	85.6507949829102	21584
True	False	False	False	False	-1974.46960449219	-2478.57104492188	179.680999755859	0.828946053981781	0.96507316827774	1	76.9197540283203	12461
True	False	False	False	False	-1974.28991699219	-2518.27465820313	15.5279874801636	0.564301550388336	0.936461865901947	0.306699156761169	49.9285697937012	699
True	False	False	False	False	-1958.46252441406	-2677.95288085938	320.542022705078	0.366845846176147	0.783517718315125	0.156061410903931	141.401382446289	40865
True	False	False	False	False	-1909.43237304688	-2631.54516601563	135.315322875977	0.820987939834595	0.9549640417099	1	75.0737686157227	9159
True	False	False	False	False	-1922.08325195313	-2574.09301757813	93.1679229736328	0.695049583911896	0.948336124420166	0.49346387386322	76.5	6426
True	False	False	False	False	-1952.48193359375	-2544.87963867188	192.990692138672	0.807341575622559	0.947977185249329	1	75.7471237182617	13180
True	False	False	False	False	-1922.0966796875	-2525.45629882813	167.480438232422	0.700623989105225	0.960682451725006	0.505413234233856	68.5761566162109	10355
True	False	False	False	False	-1915.45581054688	-2597.17919921875	143.079315185547	0.822870492935181	0.959582805633545	1	74.5348815917969	9615
True	False	False	False	False	-1914.38549804688	-2489.00756835938	106.477630615234	0.804327130317688	0.957610249519348	1	70.0729141235352	6727
True	False	False	False	False	-1995.61584472656	-2422.77392578125	82.0765075683594	0.781941115856171	0.956809818744659	0.87556529045105	58	4292
True	False	False	False	False	-1997.01965332031	-2401.90893554688	129.769607543945	0.796257674694061	0.958252608776093	1	58.9658126831055	6899
True	False	False	False	False	-1953.88464355469	-2410.00048828125	129.769607543945	0.796257674694061	0.950307130813599	1	69.8974380493164	8178
True	False	False	False	False	-1986.11145019531	-2183.060546875	103.150199890137	0.803309321403503	0.956959247589111	1	84.9569854736328	7901
True	False	False	False	False	-1908.61804199219	-2927.28564453125	37.7108268737793	0.517702579498291	0.942854642868042	0.262773334980011	132.470581054688	4504
True	False	False	False	False	-1904.103515625	-2679.26831054688	113.132476806641	0.81917679309845	0.960752546787262	1	106.254905700684	10838
True	False	False	False	False	-1902.078125	-2910.10131835938	221.828384399414	0.548380434513092	0.934443354606628	0.290867775678635	106.349998474121	21270
True	False	False	False	False	-1899.00024414063	-2667.81665039063	35.4925422668457	0.795358955860138	0.956876516342163	1	75.375	2412
True	False	False	False	False	-2856.23046875	-1890.50341796875	26.6194076538086	0.298259615898132	0.94837361574173	0.118846222758293	98.625	2367
True	False	False	False	False	-2864.49755859375	-1875.966796875	33.2742576599121	0.414937883615494	0.926101684570313	0.185681909322739	99.033332824707	2971
True	False	False	False	False	-2858.12280273438	-1849.89343261719	229.592376708984	0.453947722911835	0.905562520027161	0.212394967675209	116.34782409668	24084
True	False	False	False	False	-2902.1982421875	-1807.21728515625	131.987884521484	0.136126160621643	0.902336418628693	0.04754888266325	99.8319320678711	11880
True	False	False	False	False	-2911.76025390625	-1763.23413085938	221.828384399414	0.597243309020996	0.95672345161438	0.342773020267487	133.649993896484	26730
True	False	False	False	False	-2944.8193359375	-1701.37072753906	66.5485153198242	0.780995905399323	0.958993196487427	0.860694587230682	105.983329772949	6359
True	False	False	False	False	-2971.8876953125	-1670.71850585938	29.9468326568604	0.316764682531357	0.932030200958252	0.128380104899406	105.925926208496	2860
True	False	False	False	False	-2989.453125	-1601.06372070313	297.250030517578	0.310872912406921	0.933155238628387	0.125306889414787	117.936569213867	31607
True	False	False	False	False	-3026.28857421875	-1523.32006835938	83.1856460571289	0.595013797283173	0.947931587696075	0.340171486139297	126.413330078125	9481
True	False	False	False	False	-3090.56372070313	-1388.72375488281	286.158630371094	0.0897864699363708	0.88916540145874	0.0303404871374369	108.100776672363	27890
True	False	False	False	False	-3139.3583984375	-1246.66760253906	148.625015258789	0.129609361290932	0.811354637145996	0.0450574718415737	107.62686920166	14422
True	False	False	False	False	-3152.54174804688	-1138.009765625	95.3862075805664	0.801153242588043	0.951787889003754	1	120.755813598633	10385
True	False	False	False	False	-3180.61987304688	-1060.90258789063	83.1856460571289	0.628380537033081	0.93065994977951	0.382050335407257	127.49333190918	9562
True	False	False	False	False	-3199.28173828125	-1030.32788085938	11.0914192199707	0.367754280567169	0.851157307624817	0.156591340899467	109.800003051758	1098
True	False	False	False	False	-3220.30078125	-885.023986816406	98.7136306762695	0.553023040294647	0.937480986118317	0.29538831114769	119.865165710449	10668
True	False	False	False	False	-3260.79931640625	-704.003662109375	200.754699707031	0.141440346837044	0.878823459148407	0.0495986677706242	99.4806594848633	18006
True	False	False	False	False	-3270.1328125	-626.434753417969	334.960876464844	0.0831158831715584	0.894318103790283	0.0279565546661615	98.4602661132813	29735
True	False	False	False	False	-3278.4990234375	-537.162719726563	39.9291114807129	0.324919313192368	0.927041947841644	0.132693827152252	98.8888854980469	3560
True	False	False	False	False	-3283.4404296875	-467.055389404297	259.539215087891	0.110465973615646	0.911867439746857	0.0378765165805817	95.0598297119141	22244
True	False	False	False	False	-3286.89526367188	-390.259399414063	307.232330322266	0.139969885349274	0.954140245914459	0.0490298308432102	93.7256317138672	25962
True	False	False	False	False	-3288.69873046875	-298.497375488281	98.7136306762695	0.107621990144253	0.871156513690948	0.0368267633020878	92.5393295288086	8236
True	False	False	False	False	-3286.39306640625	-171.21696472168	622.228637695313	0.061185747385025	0.931672871112823	0.0202737376093864	89.2139053344727	50049
True	False	False	False	False	-3280.5419921875	-55.7444686889648	16.6371288299561	0.518264055252075	0.929884076118469	0.263261914253235	89.0666656494141	1336
True	False	False	False	False	-3279.3466796875	-40.9929161071777	33.2742576599121	0.364906549453735	0.860889375209808	0.154933705925941	88.1666641235352	2645
True	False	False	False	False	-3277.93774414063	-23.8578910827637	41.0382537841797	0.248988136649132	0.871743321418762	0.0950353220105171	88.7837829589844	3285
True	False	False	False	False	-3273.44458007813	-333.976501464844	262.866638183594	0.566186904907227	0.947278320789337	0.308637499809265	122.206748962402	28963
True	False	False	False	False	-3271.26904296875	-262.360260009766	240.683807373047	0.631769835948944	0.950272500514984	0.386699765920639	111.534561157227	24203
True	False	False	False	False	-3272.6103515625	22.9285354614258	120.896469116211	0.183981046080589	0.903336644172668	0.0666266679763794	95.2293548583984	10380
True	False	False	False	False	-3269.8828125	-431.462463378906	154.17073059082	0.424558788537979	0.965254127979279	0.192025601863861	75.1294937133789	10443
True	False	False	False	False	-3266.13354492188	-70.1209869384766	141.970169067383	0.711218118667603	0.957750976085663	0.529840886592865	104.1953125	13337
True	False	False	False	False	-3263.90844726563	-514.252624511719	252.884368896484	0.395508646965027	0.93201607465744	0.173314556479454	108.850875854492	24818
True	False	False	False	False	-3263.67651367188	-211.85237121582	127.551322937012	0.745042264461517	0.945440888404846	0.630420386791229	99.0086975097656	11386
True	False	False	False	False	-3262.0078125	-11.2279052734375	74.3125076293945	0.786045730113983	0.957215547561646	1	100.70149230957	6747
True	False	False	False	False	-3260.9404296875	-563.856140136719	291.704345703125	0.443917572498322	0.938674628734589	0.205266907811165	134.825088500977	35459
True	False	False	False	False	-3248.91552734375	50.3763542175293	261.757507324219	0.482166707515717	0.869720578193665	0.233533561229706	141.165252685547	33315
True	False	False	False	False	-3248.09399414063	-673.397766113281	231.810668945313	0.300706773996353	0.945600092411041	0.120087303221226	85.3492813110352	17838
True	False	False	False	False	-3245.77197265625	-275.554962158203	128.660461425781	0.820795118808746	0.961044549942017	1	85.0258636474609	9863
True	False	False	False	False	-3243.9599609375	-813.337341308594	432.565368652344	0.0759844928979874	0.895217597484589	0.0254325121641159	101.274360656738	39497
True	False	False	False	False	-3227.11694335938	-805.885559082031	42.1473922729492	0.578608810901642	0.921512126922607	0.321772009134293	67.7894744873047	2576
True	False	False	False	False	-3240.466796875	-743.496032714844	160.825576782227	0.580171406269073	0.936640620231628	0.323470950126648	103.062072753906	14944
True	False	False	False	False	-3241.48950195313	-3.57717275619507	227.374099731445	0.558082282543182	0.889065742492676	0.3004030585289	88.5609741210938	18155
True	False	False	False	False	-3234.39965820313	-769.419494628906	33.2742576599121	0.456796407699585	0.902132987976074	0.214454621076584	73.8000030517578	2214
True	False	False	False	False	-3222.8388671875	-664.013488769531	198.536407470703	0.812154769897461	0.95314359664917	1	91.5083770751953	16380
True	False	False	False	False	-3233.95947265625	-51.7686004638672	259.539215087891	0.498939275741577	0.866125762462616	0.246937647461891	80.9487152099609	18942
True	False	False	False	False	-3232.1630859375	-524.984191894531	185.226699829102	0.688399314880371	0.912931084632874	0.479914337396622	128.544906616211	21467
True	False	False	False	False	-3225.83032226563	-459.17529296875	144.188446044922	0.707811713218689	0.944102764129639	0.521719515323639	77.3769226074219	10059
True	False	False	False	False	-3227.62060546875	-223.348678588867	199.645553588867	0.835180938243866	0.964317619800568	1	85.9222259521484	15466
True	False	False	False	False	-3216.3876953125	-955.117126464844	362.689422607422	0.093031607568264	0.902297616004944	0.0315083898603916	103.834861755371	33954
True	False	False	False	False	-3214.5546875	-899.478271484375	31.0559749603271	0.792491853237152	0.95398223400116	1	91.0714263916016	2550
True	False	False	False	False	-3213.3779296875	-709.749755859375	116.459907531738	0.786059260368347	0.949420511722565	1	97.3142852783203	10218
True	False	False	False	False	-3212.52612304688	-586.074829101563	312.778015136719	0.781114876270294	0.958320260047913	0.862459778785706	120.726951599121	34045
True	False	False	False	False	-3197.8515625	-300.420349121094	201.863830566406	0.790192663669586	0.951819658279419	1	78.7857131958008	14339
True	False	False	False	False	-3196.2685546875	-492.549713134766	224.046676635742	0.704135537147522	0.940516233444214	0.513245642185211	93.5148544311523	18890
True	False	False	False	False	-3195.69140625	-1044.37329101563	41.0382537841797	0.281691133975983	0.86587780714035	0.110594756901264	108.054054260254	3998
True	False	False	False	False	-3189.88549804688	-1017.62664794922	191.881561279297	0.437065213918686	0.926642537117004	0.200504377484322	121.225433349609	20972
True	False	False	False	False	-3189.42309570313	-680.392639160156	211.846115112305	0.764225840568542	0.957589566707611	0.717936635017395	85.8848190307617	16404
True	False	False	False	False	-3195.20263671875	-353.633636474609	217.391815185547	0.777484655380249	0.965422868728638	0.817557096481323	89.6989822387695	17581
True	False	False	False	False	-3187.97534179688	-40.0448455810547	222.937530517578	0.676305651664734	0.945557355880737	0.45698881149292	87.2985076904297	17547
True	False	False	False	False	-3184.17431640625	-944.010437011719	330.524291992188	0.34796267747879	0.889114558696747	0.14528015255928	114.130874633789	34011
True	False	False	False	False	-3178.91748046875	-847.69677734375	171.917007446289	0.861240684986115	0.966805577278137	1	91.3677444458008	14162
True	False	False	False	False	-3184.03466796875	-208.86962890625	131.987884521484	0.832409501075745	0.964859426021576	1	70.7142868041992	8415
True	False	False	False	False	-3179.36743164063	43.9553871154785	236.24723815918	0.736514747142792	0.946832239627838	0.600665748119354	88.3427200317383	18817
True	False	False	False	False	-3175.99096679688	-772.994445800781	155.279876708984	0.72639799118042	0.937965095043182	0.569756746292114	77.4285736083984	10840
True	False	False	False	False	-3172.63134765625	-735.065185546875	231.810668945313	0.809198617935181	0.949564158916473	1	109.004783630371	22782
True	False	False	False	False	-3174.57788085938	-429.056396484375	185.226699829102	0.785182654857635	0.959859311580658	0.967411279678345	81.2455062866211	13568
True	False	False	False	False	-3172.2578125	-1136.08923339844	16.6371288299561	0.42454919219017	0.925081789493561	0.192019209265709	110.533332824707	1658
True	False	False	False	False	-3164.78955078125	-1117.46813964844	87.6222152709961	0.796068251132965	0.968230903148651	1	141.924057006836	11212
True	False	False	False	False	-3172.13208007813	-1088.60778808594	242.902084350586	0.769602179527283	0.954108059406281	0.751594066619873	147.520553588867	32307
True	False	False	False	False	-3157.77221679688	-819.401489257813	145.297592163086	0.331902176141739	0.786767244338989	0.136444762349129	73.6412200927734	9647
True	False	False	False	False	-3170.02807617188	-514.394897460938	88.7313537597656	0.616402626037598	0.919029831886292	0.366245150566101	69.8000030517578	5584
True	False	False	False	False	-3163.73046875	-280.007659912109	199.645553588867	0.751296818256378	0.960131824016571	0.655118405818939	77.8166656494141	14007
True	False	False	False	False	-3157.23608398438	-335.986785888672	169.698715209961	0.70990377664566	0.951404452323914	0.526675462722778	79.7516326904297	12202
True	False	False	False	False	-3155.34545898438	-146.175262451172	167.480438232422	0.720642745494843	0.965040385723114	0.553832948207855	83.0596008300781	12542
True	False	False	False	False	-3149.85009765625	-651.655151367188	124.223899841309	0.838463246822357	0.959930598735809	1	84.9642868041992	9516
True	False	False	False	False	-3149.029296875	-254.934066772461	117.569046020508	0.816733479499817	0.963119089603424	1	71.2641525268555	7554
True	False	False	False	False	-3148.22338867188	-1164.93603515625	207.409545898438	0.601059556007385	0.959506452083588	0.34728592634201	120.871658325195	22603
True	False	False	False	False	-3146.55297851563	-1097.87756347656	119.787330627441	0.66390061378479	0.952194273471832	0.435427129268646	86.0925903320313	9298
True	False	False	False	False	-3145.15234375	-774.897094726563	134.206176757813	0.621670126914978	0.927699863910675	0.373079687356949	74.5867767333984	9025
True	False	False	False	False	-3148.08032226563	-549.129150390625	130.878753662109	0.752703249454498	0.948460459709167	0.661087512969971	87.1864395141602	10288
True	False	False	False	False	-3146.37963867188	-220.845169067383	123.114753723145	0.830976963043213	0.959930598735809	1	86.0450439453125	9551
True	False	False	False	False	-3146.89379882813	-72.8084411621094	189.663269042969	0.704887926578522	0.939664840698242	0.514956474304199	79.2280731201172	13548
True	False	False	False	False	-3144.658203125	-895.292053222656	98.7136306762695	0.792926847934723	0.944822371006012	1	92.8314590454102	8262
True	False	False	False	False	-3123.02001953125	-893.357360839844	107.586769104004	0.812705516815186	0.961541295051575	1	81.9072189331055	7945
True	False	False	False	False	-3136.84033203125	-453.67724609375	312.778015136719	0.680111169815063	0.927033185958862	0.463983058929443	89.8404235839844	25335
True	False	False	False	False	-3132.04833984375	-356.781188964844	175.244430541992	0.733103275299072	0.929578602313995	0.589776337146759	73.0886077880859	11548
True	False	False	False	False	-3124.57763671875	-414.413208007813	105.36848449707	0.800096035003662	0.941627144813538	1	111.831581115723	10624
True	False	False	False	False	-3122.71728515625	-641.534057617188	144.188446044922	0.759280562400818	0.937464475631714	0.691536962985992	80.4153823852539	10454
True	False	False	False	False	-3120.56079101563	-1303.66088867188	262.866638183594	0.0931036397814751	0.895236372947693	0.0315343737602234	107.818565368652	25553
True	False	False	False	False	-3053.02587890625	-1342.78649902344	25.5102653503418	0.650975465774536	0.904448509216309	0.414721727371216	68.3913040161133	1573
True	False	False	False	False	-3102.04614257813	-1166.05187988281	134.206176757813	0.682131826877594	0.937251925468445	0.467776149511337	75.6033020019531	9148
True	False	False	False	False	-3094.90966796875	-1055.01379394531	150.843307495117	0.758873462677002	0.948037326335907	0.689513981342316	80.1838226318359	10905
True	False	False	False	False	-3111.9208984375	-816.698608398438	85.4039306640625	0.686015367507935	0.940768718719482	0.475228786468506	65	5005
True	False	False	False	False	-3118.27416992188	-707.631530761719	110.914192199707	0.803114473819733	0.947537839412689	1	72.3099975585938	7231
True	False	False	False	False	-3119.84399414063	-581.145690917969	146.40673828125	0.762958765029907	0.950379192829132	0.710821986198425	84.7424240112305	11186
True	False	False	False	False	-3102.26904296875	-525.361755371094	129.769607543945	0.652854382991791	0.902633488178253	0.417631298303604	68.1794891357422	7977
True	False	False	False	False	-3118.12890625	-263.225921630859	123.114753723145	0.840907692909241	0.968716204166412	1	79.7207183837891	8849
True	False	False	False	False	-3099.43896484375	-429.87255859375	174.135284423828	0.814603447914124	0.957892000675201	1	97.5414047241211	15314
True	False	False	False	False	-3098.71606445313	-107.148231506348	169.698715209961	0.833039939403534	0.962659299373627	1	79.0915069580078	12101
True	False	False	False	False	-3094.57861328125	-739.736511230469	198.536407470703	0.71621161699295	0.947848498821259	0.542256295681	94.6983261108398	16951
True	False	False	False	False	-3093.83251953125	-672.860778808594	113.132476806641	0.809218764305115	0.958751022815704	1	71.5686264038086	7300
True	False	False	False	False	-3087.232421875	2.9909610748291	122.005615234375	0.847553610801697	0.96468061208725	1	110.572731018066	12163
True	False	False	False	False	-3083.47680664063	-308.604553222656	143.079315185547	0.845028579235077	0.962518155574799	1	79.7751922607422	10291
True	False	False	False	False	-3079.3154296875	-163.815322875977	196.318130493164	0.785496652126312	0.965103268623352	1	79.898307800293	14142
True	False	False	False	False	-3078.87280273438	-844.735656738281	169.698715209961	0.670315682888031	0.960129261016846	0.446352034807205	77.699348449707	11888
True	False	False	False	False	-3077.51611328125	-341.497314453125	276.176330566406	0.797774612903595	0.955763578414917	1	99.3694763183594	24743
True	False	False	False	False	-3075.12719726563	-1123.24890136719	168.589569091797	0.62656706571579	0.91677725315094	0.379595845937729	107.506576538086	16341
True	False	False	False	False	-3063.82275390625	-1024.54064941406	23.2919807434082	0.846452295780182	0.95370626449585	1	61.238094329834	1286
True	False	False	False	False	-3072.13330078125	-599.998352050781	130.878753662109	0.733221530914307	0.956723928451538	0.590145409107208	69.6864395141602	8223
True	False	False	False	False	-3060.62866210938	-1215.28637695313	136.424453735352	0.764290273189545	0.955321669578552	0.718305766582489	78.8130111694336	9694
True	False	False	False	False	-3059.45678710938	-1063.48168945313	209.627822875977	0.455819189548492	0.922453165054321	0.213746264576912	78.3862457275391	14815
True	False	False	False	False	-3057.49340820313	-705.758056640625	52.1296730041504	0.676092565059662	0.914294064044952	0.45660275220871	66.361701965332	3119
True	False	False	False	False	-3060.26318359375	-467.700714111328	214.064392089844	0.728514790534973	0.931637287139893	0.575893700122833	83.5906753540039	16133
True	False	False	False	False	-3054.16455078125	-24.0104789733887	249.556930541992	0.799840331077576	0.955964386463165	1	90.2088851928711	20297
True	False	False	False	False	-3052.31396484375	-994.308532714844	123.114753723145	0.807714879512787	0.954685926437378	1	75.0360336303711	8329
True	False	False	False	False	-3047.85327148438	-781.40087890625	200.754699707031	0.821229100227356	0.961822032928467	1	86.5801086425781	15671
True	False	False	False	False	-3046.58203125	-1502.46643066406	19.9645557403564	0.509459018707275	0.929314136505127	0.255700469017029	108.055557250977	1945
True	False	False	False	False	-3046.11865234375	-1475.72302246094	140.861022949219	0.622647225856781	0.947555840015411	0.374367088079453	141.456695556641	17965
True	False	False	False	False	-3042.77416992188	-1389.63537597656	127.551322937012	0.356163561344147	0.806258618831635	0.149908468127251	110.078262329102	12659
True	False	False	False	False	-3044.74291992188	-388.709716796875	199.645553588867	0.809212923049927	0.958623647689819	1	75.8388900756836	13651
True	False	False	False	False	-3042.89111328125	-1337.74450683594	96.4953460693359	0.719872772693634	0.942842662334442	0.551781058311462	73.8390808105469	6424
True	False	False	False	False	-3030.609375	-1270.84826660156	165.262145996094	0.713891565799713	0.945068061351776	0.536409020423889	76.1543655395508	11347
True	False	False	False	False	-3037.25366210938	-196.653182983398	159.716445922852	0.772956192493439	0.948974132537842	0.776414334774017	112.5625	16209
True	False	False	False	False	-3033.9990234375	-1095.14929199219	118.678184509277	0.824438512325287	0.957787871360779	1	75.3271026611328	8060
True	False	False	False	False	-3030.24780273438	-527.422912597656	115.350761413574	0.707784593105316	0.94615638256073	0.521656036376953	66.5961532592773	6926
True	False	False	False	False	-3033.990234375	-99.4315719604492	221.828384399414	0.793351709842682	0.96271800994873	1	84.879997253418	16976
True	False	False	False	False	-3032.94165039063	52.1289100646973	228.483245849609	0.834430813789368	0.958460450172424	1	91.771842956543	18905
True	False	False	False	False	-3028.7421875	-1460.85314941406	92.0587844848633	0.603966951370239	0.958977937698364	0.350776195526123	76.1686782836914	6322
True	False	False	False	False	-3024.99682617188	-1158.73706054688	154.17073059082	0.714149951934814	0.954492092132568	0.537053406238556	80.6115112304688	11205
True	False	False	False	False	-3021.63403320313	-849.558471679688	143.079315185547	0.74561882019043	0.947114109992981	0.63258308172226	78.9767456054688	10188
True	False	False	False	False	-3024.7890625	-307.127105712891	76.5307922363281	0.561010420322418	0.941042125225067	0.303348928689957	58.4057960510254	4030
True	False	False	False	False	-3020.50439453125	-729.599731445313	185.226699829102	0.641111850738525	0.948727309703827	0.399957060813904	75.9041900634766	12676
True	False	False	False	False	-3020.23168945313	-660.392272949219	160.825576782227	0.838098645210266	0.966704428195953	1	77.3724136352539	11219
True	False	False	False	False	-3019.76733398438	-1022.52819824219	25.5102653503418	0.650975465774536	0.914666414260864	0.414721727371216	59.7826080322266	1375
True	False	False	False	False	-3019.03979492188	-959.628173828125	179.680999755859	0.735022723674774	0.95434182882309	0.595839619636536	80.3333358764648	13014
True	False	False	False	False	-3013.1044921875	-1581.64001464844	13.3097038269043	0.571581065654755	0.927047312259674	0.314262002706528	108.666664123535	1304
True	False	False	False	False	-3011.13134765625	-1558.9677734375	59.8936653137207	0.75905966758728	0.955277323722839	0.690436720848083	117.759262084961	6359
True	False	False	False	False	-3004.00244140625	-1315.41149902344	204.082122802734	0.745316803455353	0.938120424747467	0.631447553634644	93.4239120483398	17190
True	False	False	False	False	-2999.01611328125	-1160.33666992188	114.241622924805	0.803241491317749	0.953740179538727	1	74.0097122192383	7623
True	False	False	False	False	-3010.97216796875	-1116.37634277344	178.571853637695	0.827180922031403	0.956295371055603	1	85.7204971313477	13801
True	False	False	False	False	-2999.654296875	-1012.80798339844	83.1856460571289	0.721511900424957	0.957044959068298	0.556170701980591	85.3866653442383	6404
True	False	False	False	False	-3004.16772460938	-997.892883300781	69.8759460449219	0.728278815746307	0.934443056583405	0.575201690196991	72.9841232299805	4598
True	False	False	False	False	-3000.42846679688	-340.230346679688	169.698715209961	0.750118315219879	0.95056289434433	0.650242984294891	92.1503295898438	14099
True	False	False	False	False	-2998.26440429688	-119.43489074707	176.353576660156	0.77211594581604	0.967728197574615	0.769842684268951	91.5534591674805	14557
True	False	False	False	False	-2997.4248046875	-1214.16284179688	122.005615234375	0.778340220451355	0.955935597419739	0.826822757720947	72.0727310180664	7928
True	False	False	False	False	-2996.19360351563	-0.705480575561523	130.878753662109	0.794070303440094	0.958487033843994	1	68.6525421142578	8101
True	False	False	False	False	-2988.39819335938	-1502.34313964844	148.625015258789	0.719278693199158	0.957171022891998	0.550209581851959	84.5970153808594	11336
True	False	False	False	False	-2985.59765625	-1049.33569335938	136.424453735352	0.784597456455231	0.954732000827789	0.938117504119873	74.8211364746094	9203
True	False	False	False	False	-2986.91015625	-467.230743408203	175.244430541992	0.749889969825745	0.952076733112335	0.649311125278473	86.7658233642578	13709
True	False	False	False	False	-2986.3359375	-159.802795410156	174.135284423828	0.684203743934631	0.948839604854584	0.471725076436996	78.1847152709961	12275
True	False	False	False	False	-2983.44604492188	-774.464416503906	155.279876708984	0.838737607002258	0.964154958724976	1	73.7714309692383	10328
True	False	False	False	False	-2983.310546875	-1646.85778808594	33.2742576599121	0.263858288526535	0.942817270755768	0.101995356380939	106.566665649414	3197
True	False	False	False	False	-2975.419921875	-1526.59509277344	158.607299804688	0.797933101654053	0.947975337505341	1	95.4055938720703	13643
True	False	False	False	False	-2976.93115234375	-1265.32592773438	118.678184509277	0.624946296215057	0.951479077339172	0.377421349287033	69.4112167358398	7427
True	False	False	False	False	-2976.02856445313	-970.041381835938	140.861022949219	0.801327586174011	0.968038380146027	1	76.4881896972656	9714
True	False	False	False	False	-2978.88916015625	-891.008117675781	75.4216537475586	0.797777712345123	0.951765775680542	1	72.1470565795898	4906
True	False	False	False	False	-2974.9140625	-876.77685546875	87.6222152709961	0.82315069437027	0.952727735042572	1	73.3037948608398	5791
True	False	False	False	False	-2974.66772460938	-834.22802734375	133.097030639648	0.574946224689484	0.930157005786896	0.317831754684448	70.5083312988281	8461
True	False	False	False	False	-2967.95336914063	-808.847839355469	158.607299804688	0.669735491275787	0.933381676673889	0.445344775915146	75.9440536499023	10860
True	False	False	False	False	-2968.07299804688	11.5042924880981	144.188446044922	0.566538155078888	0.945949673652649	0.309000134468079	69.1923065185547	8995
True	False	False	False	False	-2967.71997070313	-639.784362792969	179.680999755859	0.524768888950348	0.939794361591339	0.268988370895386	77.2222213745117	12510
True	False	False	False	False	-2966.181640625	-1209.42443847656	97.6044921875	0.629904866218567	0.960818946361542	0.384131252765656	68.1477279663086	5997
True	False	False	False	False	-2964.33813476563	-1435.11303710938	70.9850845336914	0.750849604606628	0.940535545349121	0.653255343437195	80.890625	5177
True	False	False	False	False	-2955.10620117188	-1422.05212402344	144.188446044922	0.799139618873596	0.95416671037674	1	86.2846145629883	11217
True	False	False	False	False	-2959.15551757813	-1100.62268066406	184.117568969727	0.692862570285797	0.939982950687408	0.488927125930786	82.4156646728516	13681
True	False	False	False	False	-2963.54345703125	-426.986083984375	164.153015136719	0.760389924049377	0.953217029571533	0.697156250476837	73.0810775756836	10816
True	False	False	False	False	-2959.009765625	49.8167266845703	125.333038330078	0.760423243045807	0.947063148021698	0.697327613830566	124.123893737793	14026
True	False	False	False	False	-2952.01635742188	-1241.32202148438	94.2770690917969	0.715875446796417	0.955191195011139	0.541400134563446	69.2941207885742	5890
True	False	False	False	False	-2950.57397460938	-1684.24780273438	107.586769104004	0.581125319004059	0.953376054763794	0.324513405561447	95.020622253418	9217
True	False	False	False	False	-2944.57836914063	-1582.71008300781	133.097030639648	0.737667322158813	0.962295830249786	0.604465067386627	73.9333343505859	8872
True	False	False	False	False	-2948.78271484375	-1345.46618652344	196.318130493164	0.668119728565216	0.952386319637299	0.442560136318207	103.073448181152	18244
True	False	False	False	False	-2944.95532226563	-1303.47399902344	159.716445922852	0.668144762516022	0.95019268989563	0.4426029920578	77.1597213745117	11111
True	False	False	False	False	-2936.72631835938	-1156.33874511719	181.899276733398	0.811811208724976	0.95835268497467	1	92.7926864624023	15218
True	False	False	False	False	-2935.71264648438	-1743.87744140625	15.5279874801636	0.366834104061127	0.931988120079041	0.156054571270943	103.857139587402	1454
True	False	False	False	False	-2868.50268554688	-1649.08654785156	149.734161376953	0.788483679294586	0.950119614601135	1	87.4444427490234	11805
True	False	False	False	False	-2902.06713867188	-1575.57580566406	300.577453613281	0.73036140203476	0.960193276405334	0.581381618976593	106.081184387207	28748
True	False	False	False	False	-2934.080078125	-1263.30615234375	105.36848449707	0.731978118419647	0.938835978507996	0.586294770240784	69.0526351928711	6560
True	False	False	False	False	-2933.04614257813	51.0853538513184	102.041061401367	0.830349385738373	0.969933748245239	1	138.59782409668	12751
True	False	False	False	False	-2932.96118164063	-1186.48010253906	110.914192199707	0.691563129425049	0.917597532272339	0.486269682645798	70.8000030517578	7080
True	False	False	False	False	-2932.212890625	-1529.52722167969	125.333038330078	0.80339515209198	0.957330226898193	1	90.5486755371094	10232
True	False	False	False	False	-2927.02001953125	-1462.70751953125	151.952453613281	0.710832297801971	0.944236636161804	0.528907418251038	93.1313858032227	12759
True	False	False	False	False	-2911.52563476563	-1209.87463378906	118.678184509277	0.720046758651733	0.952045440673828	0.552243173122406	69.5233612060547	7439
True	False	False	False	False	-2927.93090820313	-1046.20935058594	159.716445922852	0.528276324272156	0.935247778892517	0.272127628326416	73.8194427490234	10630
True	False	False	False	False	-2931.68090820313	-696.981811523438	192.990692138672	0.807341575622559	0.95846688747406	1	80.2758636474609	13968
True	False	False	False	False	-2927.716796875	-936.185546875	129.769607543945	0.746324419975281	0.947283446788788	0.635259330272675	81.9829025268555	9592
True	False	False	False	False	-2925.07788085938	-788.279907226563	156.389007568359	0.697959661483765	0.954597949981689	0.499630570411682	73.219856262207	10324
True	False	False	False	False	-2925.94946289063	-463.015441894531	136.424453735352	0.71093887090683	0.956349074840546	0.529164910316467	65.8780517578125	8103
True	False	False	False	False	-2923.17700195313	-1101.46362304688	168.589569091797	0.535953164100647	0.93294095993042	0.279129803180695	75.5263137817383	11480
True	False	False	False	False	-2919.12255859375	-858.576049804688	190.772415161133	0.871559917926788	0.971357524394989	1	78.0639572143555	13427
True	False	False	False	False	-2919.86328125	-739.049926757813	178.571853637695	0.771386206150055	0.950618326663971	0.76433938741684	82.7329177856445	13320
True	False	False	False	False	-2906.39282226563	-1396.783203125	147.515884399414	0.582692682743073	0.952089130878448	0.326235175132751	71.6917266845703	9535
True	False	False	False	False	-2904.57446289063	-981.659362792969	146.40673828125	0.770961821079254	0.967889785766602	0.761220216751099	71.7196960449219	9467
True	False	False	False	False	-2898.76489257813	-1616.71936035156	110.914192199707	0.770503282546997	0.957787871360779	0.75791335105896	67.8300018310547	6783
True	False	False	False	False	-2872.060546875	-1590.63647460938	114.241622924805	0.700978994369507	0.956177234649658	0.506193876266479	68.8737869262695	7094
True	False	False	False	False	-2881.53002929688	-1326.08813476563	160.825576782227	0.778323948383331	0.947731673717499	0.826640605926514	78.1310348510742	11329
True	False	False	False	False	-2886.14233398438	-1163.98364257813	103.150199890137	0.828564047813416	0.957966983318329	1	105.774192810059	9837
True	False	False	False	False	-2895.21166992188	-925.451904296875	80.9673614501953	0.725601851940155	0.953829169273376	0.567489385604858	60.4794502258301	4415
True	False	False	False	False	-2894.7978515625	-780.04736328125	138.64274597168	0.648569643497467	0.940307974815369	0.411042928695679	110.407997131348	13801
True	False	False	False	False	-2892.830078125	-279.1142578125	29.9468326568604	0.72340726852417	0.941167593002319	0.561349153518677	50.5925941467285	1366
True	False	False	False	False	-2889.853515625	-1030.88708496094	159.716445922852	0.811793208122253	0.95744389295578	1	80.6666641235352	11616
True	False	False	False	False	-2882.26391601563	-1264.05151367188	177.462707519531	0.725948393344879	0.952441692352295	0.56847357749939	79.59375	12735
True	False	False	False	False	-2870.1103515625	-1215.75012207031	98.7136306762695	0.856194138526917	0.967214345932007	1	116.157302856445	10338
True	False	False	False	False	-2876.18725585938	-980.42626953125	87.6222152709961	0.785240411758423	0.947773933410645	0.972049474716187	82.0253143310547	6480
True	False	False	False	False	-2865.07470703125	-929.700134277344	74.3125076293945	0.786045730113983	0.956417441368103	1	59.7313423156738	4002
True	False	False	False	False	-2864.7802734375	-1506.39477539063	255.102645874023	0.827134490013123	0.968144118785858	1	93.669563293457	21544
True	False	False	False	False	-2861.42724609375	-702.368347167969	52.1296730041504	0.758778512477875	0.941157817840576	0.689045190811157	58.2340431213379	2737
True	False	False	False	False	-2854.18603515625	-1797.06555175781	155.279876708984	0.702546358108521	0.95198255777359	0.509670376777649	83.25	11655
True	False	False	False	False	-2849.63793945313	-1749.30749511719	241.792938232422	0.641363441944122	0.948063015937805	0.400323510169983	84.3348617553711	18385
True	False	False	False	False	-2849.88354492188	-1702.59045410156	159.716445922852	0.705993711948395	0.931134462356567	0.517492473125458	72.5	10440
True	False	False	False	False	-2847.25610351563	-1434.21350097656	200.754699707031	0.832044064998627	0.966895461082458	1	110.309394836426	19966
True	False	False	False	False	-2845.2724609375	-1846.81799316406	53.2388153076172	0.67471969127655	0.955277323722839	0.454129457473755	123.895835876465	5947
True	False	False	False	False	-2839.001953125	-1794.10815429688	22.1828384399414	0.735508561134338	0.939309358596802	0.597400009632111	68.5500030517578	1371
True	False	False	False	False	-2840.09936523438	-1325.11120605469	156.389007568359	0.775517404079437	0.957965433597565	0.798297166824341	76.0141830444336	10718
True	False	False	False	False	-2837.05590820313	-1857.90539550781	106.477630615234	0.698564171791077	0.947987496852875	0.500930964946747	135	12960
True	False	False	False	False	-2831.26684570313	-1838.15856933594	87.6222152709961	0.568205416202545	0.867232620716095	0.310728371143341	158.911392211914	12554
True	False	False	False	False	-2831.15234375	-1629.75671386719	79.8582229614258	0.511897802352905	0.887973129749298	0.257773488759995	62.4444427490234	4496
True	False	False	False	False	-2836.6083984375	-1556.181640625	114.241622924805	0.762033998966217	0.953412294387817	0.705790936946869	67.2038803100586	6922
True	False	False	False	False	-2833.81469726563	-1016.47424316406	190.772415161133	0.636261403560638	0.921448945999146	0.392990410327911	78.4302291870117	13490
True	False	False	False	False	-2830.53344726563	-1133.19799804688	67.6576614379883	0.811845362186432	0.958535254001617	1	61.4426231384277	3748
True	False	False	False	False	-2827.65966796875	-1594.05993652344	122.005615234375	0.701672554016113	0.952628970146179	0.507726192474365	71.0272750854492	7813
True	False	False	False	False	-2823.25463867188	-1281.04577636719	216.282684326172	0.398400455713272	0.853751063346863	0.17511922121048	84.3282089233398	16444
True	False	False	False	False	-2823.01489257813	-1661.96496582031	183.008422851563	0.73224264383316	0.95484447479248	0.587108492851257	79.5030288696289	13118
True	False	False	False	False	-2822.27075195313	-1171.17443847656	124.223899841309	0.753693819046021	0.957027733325958	0.665395557880402	77.3303604125977	8661
True	False	False	False	False	-2821.251953125	-1879.09362792969	67.6576614379883	0.76977926492691	0.957625508308411	0.752817690372467	92.7704925537109	5659
True	False	False	False	False	-2816.43481445313	-1845.56823730469	23.2919807434082	0.772283971309662	0.947545111179352	0.771135985851288	79.4285736083984	1668
True	False	False	False	False	-2817.85400390625	-1386.42565917969	173.026138305664	0.764826476573944	0.947769522666931	0.721405208110809	76.9166641235352	11999
True	False	False	False	False	-2817.35766601563	-1696.15100097656	112.023338317871	0.778208315372467	0.95934933423996	0.825352907180786	70.4554443359375	7116
True	False	False	False	False	-2816.40625	-1188.02111816406	120.896469116211	0.753803789615631	0.943533182144165	0.665879309177399	74.8623886108398	8160
True	False	False	False	False	-2802.4599609375	-1618.84191894531	74.3125076293945	0.786045730113983	0.956417441368103	1	63.3283576965332	4243
True	False	False	False	False	-2814.68017578125	-1524.291015625	147.515884399414	0.706804156303406	0.938514590263367	0.51936799287796	74.5112762451172	9910
True	False	False	False	False	-2794.64526367188	-1875.01403808594	126.442184448242	0.64266961812973	0.898872017860413	0.402234256267548	133.763153076172	15249
True	False	False	False	False	-2770.52856445313	-1832.48278808594	29.9468326568604	0.707465767860413	0.948771238327026	0.520909607410431	61.2962951660156	1655
True	False	False	False	False	-2793.779296875	-1304.31945800781	153.061584472656	0.634376108646393	0.964483261108398	0.39033168554306	74.5	10281
True	False	False	False	False	-2793.56420898438	-1261.92700195313	102.041061401367	0.819654762744904	0.961037039756775	1	77.739128112793	7152
True	False	False	False	False	-2792.06982421875	-875.957153320313	53.2388153076172	0.774922788143158	0.946614563465118	0.792935788631439	58.875	2826
True	False	False	False	False	-2786.49340820313	-1817.56872558594	331.633453369141	0.687240779399872	0.910863757133484	0.477626472711563	84.3411407470703	25218
True	False	False	False	False	-2776.681640625	-1766.89782714844	139.751892089844	0.795017898082733	0.960387885570526	1	70.5	8883
True	False	False	False	False	-2786.06079101563	-1707.71154785156	100.931915283203	0.786033868789673	0.951314508914948	1	95.6593399047852	8705
True	False	False	False	False	-2759.74291992188	-1704.71630859375	103.150199890137	0.680019378662109	0.953613996505737	0.463812112808228	70.9892501831055	6602
True	False	False	False	False	-2779.0908203125	-1634.07775878906	63.2210922241211	0.86791318655014	0.971546769142151	1	65.0877227783203	3710
True	False	False	False	False	-2781.25244140625	-1546.18530273438	155.279876708984	0.702546358108521	0.952504515647888	0.509670376777649	72.8857116699219	10204
True	False	False	False	False	-2780.65893554688	-1423.45483398438	168.589569091797	0.788660645484924	0.948611497879028	1	79.3947372436523	12068
True	False	False	False	False	-2777.9345703125	-1698.18579101563	100.931915283203	0.673253357410431	0.936401069164276	0.451513648033142	117.747253417969	10715
True	False	False	False	False	-2760.4453125	-1664.30834960938	138.64274597168	0.73007744550705	0.950682699680328	0.580529451370239	72.4000015258789	9050
True	False	False	False	False	-2771.83813476563	-1356.21276855469	180.790130615234	0.716814994812012	0.950966715812683	0.543800354003906	76.5705490112305	12481
True	False	False	False	False	-2768.021484375	-1593.32897949219	178.571853637695	0.699016630649567	0.955134987831116	0.501908600330353	71.2360229492188	11469
True	False	False	False	False	-2761.04418945313	-1499.37182617188	215.173538208008	0.691977560520172	0.934167921543121	0.487114161252975	80.6185531616211	15640
True	False	False	False	False	-2761.40771484375	-1126.74792480469	62.1119499206543	0.787172973155975	0.952294647693634	1	55.1428565979004	3088
True	False	False	False	False	-2740.71630859375	-1605.84008789063	153.061584472656	0.692510008811951	0.930411517620087	0.488203257322311	73.0144958496094	10076
True	False	False	False	False	-2735.36669921875	-1804.36499023438	154.17073059082	0.697528183460236	0.95198255777359	0.498706638813019	72.8633117675781	10128
True	False	False	False	False	-2732.6806640625	-1553.31396484375	131.987884521484	0.788231670856476	0.96230936050415	1	68.2184906005859	8118
True	False	False	False	False	-2734.73315429688	-1440.55004882813	124.223899841309	0.828619480133057	0.96386045217514	1	66.6785736083984	7468
True	False	False	False	False	-2732.35986328125	-1388.91479492188	141.970169067383	0.694015443325043	0.961969971656799	0.491308391094208	72.09375	9228
True	False	False	False	False	-2724.34350585938	-1751.74853515625	140.861022949219	0.602759659290314	0.932808041572571	0.349321275949478	66.8740158081055	8493
True	False	False	False	False	-2719.2177734375	-1856.79321289063	200.754699707031	0.560570478439331	0.903290748596191	0.30290424823761	75.6132583618164	13686
True	False	False	False	False	-2716.59545898438	-1677.86083984375	136.424453735352	0.764290273189545	0.95870703458786	0.718305766582489	72.1138229370117	8870
True	False	False	False	False	-2703.79125976563	-1589.51501464844	112.023338317871	0.583779096603394	0.943617045879364	0.327435106039047	64.8712844848633	6552
True	False	False	False	False	-2690.84790039063	-1642.14477539063	122.005615234375	0.748618364334106	0.953242182731628	0.64419424533844	66.4000015258789	7304
True	False	False	False	False	-2700.35327148438	-1457.28479003906	167.480438232422	0.65805584192276	0.95284903049469	0.42585951089859	71.0066223144531	10722
True	False	False	False	False	-2688.27294921875	-1489.73791503906	175.244430541992	0.726314723491669	0.933580040931702	0.569518506526947	70.6772155761719	11167
True	False	False	False	False	-2685.72900390625	-1720.0234375	188.554138183594	0.747598469257355	0.936012983322144	0.640176296234131	70.8294143676758	12041
True	False	False	False	False	-2681.72216796875	-1785.64990234375	220.719253540039	0.820308208465576	0.961994767189026	1	85.7487411499023	17064
True	False	False	False	False	-2682.24145507813	-1550.84143066406	97.6044921875	0.819784700870514	0.955301940441132	1	63.1477279663086	5557
True	False	False	False	False	-2681.29077148438	-1520.7900390625	97.6044921875	0.784017562866211	0.953913331031799	0.919521510601044	65.7840881347656	5789
True	False	False	False	False	-2668.9306640625	-1614.10021972656	109.805053710938	0.732440412044525	0.95430862903595	0.587718963623047	66.8585891723633	6619
True	False	False	False	False	-2667.39990234375	-1870.7890625	139.751892089844	0.774550676345825	0.955561459064484	0.789673984050751	71.5158767700195	9011
True	False	False	False	False	-2657.56420898438	-1637.01977539063	150.843307495117	0.71558803319931	0.963292300701141	0.54067075252533	69.345588684082	9431
True	False	False	False	False	-2656.537109375	-1801.96105957031	131.987884521484	0.575596272945404	0.947827219963074	0.318526864051819	67.420166015625	8023
True	False	False	False	False	-2647.89624023438	-1746.13854980469	106.477630615234	0.739683151245117	0.922769367694855	0.611266613006592	100.354164123535	9634
True	False	False	False	False	-2640.88427734375	-1696.65234375	116.459907531738	0.629053175449371	0.93861186504364	0.382966548204422	63.4285697937012	6660
True	False	False	False	False	-2634.68896484375	-1247.06030273438	85.4039306640625	0.791216492652893	0.953802645206451	1	83.0129852294922	6392
True	False	False	False	False	-2619.88256835938	-1846.76928710938	138.64274597168	0.806145071983337	0.959360659122467	1	69	8625
True	False	False	False	False	-2612.4267578125	-1794.40063476563	148.625015258789	0.705064654350281	0.928123593330383	0.515360057353973	79.5447769165039	10659
True	False	False	False	False	-2616.72827148438	-1741.95654296875	138.64274597168	0.73007744550705	0.939413368701935	0.580529451370239	67.0719985961914	8384
True	False	False	False	False	-2612.27563476563	-1661.55407714844	110.914192199707	0.757574498653412	0.95595383644104	0.683192253112793	85.9899978637695	8599
True	False	False	False	False	-2594.6103515625	-348.2431640625	48.80224609375	0.824289858341217	0.956683158874512	1	44.5454559326172	1960
True	False	False	False	False	-2573.78930664063	-602.419372558594	79.8582229614258	0.776177406311035	0.951916694641113	0.804480254650116	94.5138854980469	6805
True	False	False	False	False	-2568.30004882813	-1737.73327636719	123.114753723145	0.807714879512787	0.955314457416534	1	70.0450439453125	7775
True	False	False	False	False	-2559.23876953125	-1825.94677734375	135.315322875977	0.778218626976013	0.949292719364166	0.825467169284821	66.4262313842773	8104
True	False	False	False	False	-2562.24682617188	-1760.87670898438	103.150199890137	0.803309321403503	0.956959247589111	1	86.3763427734375	8033
True	False	False	False	False	-2555.44287109375	-1865.33959960938	104.259346008301	0.801714420318604	0.966806530952454	1	64.0851058959961	6024
True	False	False	False	False	-2529.41235351563	-527.923828125	78.7490768432617	0.803937435150146	0.957183837890625	1	107.436622619629	7628
True	False	False	False	False	-2519.73608398438	-1825.06860351563	107.586769104004	0.667664170265198	0.943666040897369	0.44178032875061	61.3092765808105	5947
True	False	False	False	False	-2497.60668945313	-431.916351318359	259.539215087891	0.388387709856033	0.844854474067688	0.168922260403633	75.4273529052734	17650
True	False	False	False	False	-2437.40869140625	-993.521667480469	112.023338317871	0.835714399814606	0.955585777759552	1	58.2277221679688	5881
True	False	False	False	False	-2378.326171875	-443.07958984375	47.6931037902832	0.756393730640411	0.940937936306	0.677612125873566	43.8837203979492	1887
True	False	False	False	False	-2226.96484375	-1766.82727050781	169.698715209961	0.81309050321579	0.958681583404541	1	67.1176452636719	10269
True	False	False	False	False	-2221.93237304688	-1094.03527832031	197.427261352539	0.721013009548187	0.940853714942932	0.554826080799103	57.9438209533691	10314
True	False	False	False	False	-2205.34375	-1240.75720214844	126.442184448242	0.690266668796539	0.95312774181366	0.483645975589752	48.8859634399414	5573
True	False	False	False	False	-2200.67114257813	-1156.14880371094	175.244430541992	0.389954566955566	0.799043655395508	0.169882491230965	71.0506362915039	11226
True	False	False	False	False	-2201.61206054688	-915.564208984375	100.931915283203	0.539448320865631	0.904875338077545	0.282379448413849	43.9890098571777	4003
True	False	False	False	False	-2176.22900390625	-154.237991333008	136.424453735352	0.693406701087952	0.939923226833344	0.490048199892044	50.2520332336426	6181
True	False	False	False	False	-2167.5634765625	-1262.36596679688	107.586769104004	0.827301025390625	0.969129860401154	1	52.0412368774414	5048
True	False	False	False	False	-2167.7705078125	-1066.12878417969	185.226699829102	0.703242301940918	0.958800315856934	0.511229753494263	69.1976013183594	11556
True	False	False	False	False	-2152.92919921875	-1150.15307617188	232.919815063477	0.615931332111359	0.94820636510849	0.365642160177231	59.3714294433594	12468
True	False	False	False	False	-2140.66064453125	-1278.51306152344	136.424453735352	0.343167036771774	0.752347767353058	0.142610773444176	54.2113838195801	6668
True	False	False	False	False	-2135.44091796875	-1111.65698242188	110.914192199707	0.637884140014648	0.93523508310318	0.395300626754761	46.2799987792969	4628
True	False	False	False	False	-2116.15893554688	45.6205596923828	156.389007568359	0.844728589057922	0.962778031826019	1	85.4468078613281	12048
True	False	False	False	False	-2112.53247070313	-1127.875	136.424453735352	0.744761407375336	0.9578537940979	0.629374265670776	53.4146347045898	6570
True	False	False	False	False	-2109.87646484375	-1194.41625976563	200.754699707031	0.859051167964935	0.96513694524765	1	72.0828704833984	13047
True	False	False	False	False	-2093.03662109375	-1023.05590820313	273.958068847656	0.64078676700592	0.927022933959961	0.39948433637619	59.497974395752	14696
True	False	False	False	False	-2087.3662109375	-1079.20471191406	143.079315185547	0.678756296634674	0.947716176509857	0.46147096157074	52.178295135498	6731
True	False	False	False	False	-2074.96630859375	-1319.05749511719	237.356369018555	0.798260092735291	0.953804969787598	1	77.4626159667969	16577
True	False	False	False	False	-2072.3828125	-847.46630859375	102.041061401367	0.738865315914154	0.937660276889801	0.608482539653778	53.8695640563965	4956
True	False	False	False	False	-2070.96752929688	-466.869995117188	156.389007568359	0.541298031806946	0.907191932201385	0.28411528468132	57.0992889404297	8051
True	False	False	False	False	-2061.0751953125	-1262.57238769531	256.211791992188	0.702445089817047	0.945404052734375	0.509444296360016	61.7056274414063	14254
True	False	False	False	False	-2053.18896484375	-1160.04174804688	130.878753662109	0.699504435062408	0.944981217384338	0.502967000007629	68.0762710571289	8033
True	False	False	False	False	-2055.90258789063	-1048.22839355469	86.513069152832	0.812731087207794	0.954543590545654	1	44.2948722839355	3455
True	False	False	False	False	-2047.60437011719	-426.993957519531	123.114753723145	0.589889168739319	0.928266644477844	0.334286361932755	43.657657623291	4846
True	False	False	False	False	-2044.42736816406	-1026.35327148438	103.150199890137	0.599771916866302	0.951626062393188	0.345754653215408	46.2150535583496	4298
True	False	False	False	False	-2018.38989257813	-1216.51037597656	129.769607543945	0.746324419975281	0.953311264514923	0.635259330272675	51.1965827941895	5990
True	False	False	False	False	-2023.96655273438	-878.947875976563	93.1679229736328	0.808093369007111	0.95036518573761	1	45.476188659668	3820
True	False	False	False	False	-2016.39270019531	-796.527648925781	275.067199707031	0.630877792835236	0.932523012161255	0.385468095541	60.4637107849121	14995
True	False	False	False	False	-2014.72827148438	-231.654174804688	114.241622924805	0.657020628452301	0.943609654903412	0.42420107126236	46.4660186767578	4786
True	False	False	False	False	-2014.44787597656	-1310.67822265625	211.846115112305	0.790205180644989	0.950800538063049	1	56.5497398376465	10801
True	False	False	False	False	-2007.64135742188	-1033.85083007813	130.878753662109	0.682038903236389	0.955556869506836	0.467600554227829	51.830509185791	6116
True	False	False	False	False	-2011.08239746094	-933.964538574219	163.043869018555	0.789059460163116	0.95402455329895	1	61.2993202209473	9011
True	False	False	False	False	-2003.25341796875	-117.760894775391	267.30322265625	0.684277355670929	0.938501834869385	0.471866488456726	57.1286315917969	13768
True	False	False	False	False	-2003.5703125	59.7459678649902	118.678184509277	0.720046758651733	0.92935174703598	0.552243173122406	66.3271026611328	7097
True	False	False	False	False	-1991.8701171875	-1366.88159179688	179.680999755859	0.751662850379944	0.963049352169037	0.656655788421631	58.2839508056641	9442
True	False	False	False	False	-1949.03234863281	-1840.00207519531	119.787330627441	0.715369939804077	0.933336019515991	0.540118634700775	104.851852416992	11324
True	False	False	False	False	-1969.5546875	-1348.33947753906	113.132476806641	0.458553969860077	0.921400427818298	0.21573331952095	43.764705657959	4464
True	False	False	False	False	-1983.62255859375	-1272.94360351563	263.975769042969	0.78566575050354	0.959010481834412	1	62.6596641540527	14913
True	False	False	False	False	-1960.89501953125	-494.053863525391	94.2770690917969	0.791837513446808	0.955301940441132	1	70.4117660522461	5985
True	False	False	False	False	-1958.36413574219	-1309.82568359375	229.592376708984	0.675793170928955	0.958641767501831	0.456061363220215	60.0241546630859	12425
True	False	False	False	False	-1924.91650390625	-1118.44396972656	180.790130615234	0.788421750068665	0.963567852973938	1	55.226993560791	9002
True	False	False	False	False	-1956.84167480469	-1056.39270019531	273.958068847656	0.77924370765686	0.970163106918335	0.83735454082489	66.510124206543	16428
True	False	False	False	False	-1916.65124511719	-1044.07385253906	154.17073059082	0.672335147857666	0.969541490077972	0.449889183044434	58.9280586242676	8191
True	False	False	False	False	-1944.99829101563	-815.822814941406	262.866638183594	0.651764631271362	0.910847902297974	0.415939807891846	63.8016891479492	15121
True	False	False	False	False	-1945.59460449219	-7.90005922317505	128.660461425781	0.759870648384094	0.959638595581055	0.694506108760834	69.3448257446289	8044
True	False	False	False	False	-1944.50402832031	-58.0821647644043	133.097030639648	0.729813098907471	0.959147870540619	0.579738736152649	51.2750015258789	6153
True	False	False	False	False	-1941.28674316406	-985.75	143.079315185547	0.801572740077972	0.956723928451538	1	53.7596893310547	6935
True	False	False	False	False	-1936.3095703125	-737.154235839844	224.046676635742	0.679670333862305	0.929813385009766	0.463163018226624	64.3465347290039	12998
True	False	False	False	False	-1931.8720703125	-326.987915039063	128.660461425781	0.647274434566498	0.927284777164459	0.409083664417267	47.5172424316406	5512
True	False	False	False	False	-1914.54821777344	-1378.93725585938	169.698715209961	0.630689203739166	0.918499052524567	0.385208427906036	53.7843132019043	8229
True	False	False	False	False	-1913.7353515625	-1211.08154296875	218.500961303711	0.797975063323975	0.952941000461578	1	61.4365463256836	12103
True	False	False	False	False	-1908.53955078125	-1004.71545410156	115.350761413574	0.778573036193848	0.958391427993774	0.82945716381073	74.0673065185547	7703
True	False	False	False	False	-1906.98461914063	-186.065078735352	21.0736961364746	0.426628112792969	0.938144564628601	0.193410009145737	33.684211730957	640
True	False	False	False	False	-3266.88891601563	77.1523132324219	19.9645557403564	0.416159331798553	0.86887115240097	0.186478972434998	98.2222213745117	1768
True	False	False	False	False	-3265.81811523438	86.232307434082	23.2919807434082	0.411829650402069	0.879231452941895	0.183664351701736	98.4285736083984	2067
True	False	False	False	False	-3265.08520507813	95.3356018066406	15.5279874801636	0.444276958703995	0.86484295129776	0.205519050359726	99.2142868041992	1389
True	False	False	False	False	-3258.88598632813	144.462829589844	122.005615234375	0.286539793014526	0.934286177158356	0.11298269033432	99.1636352539063	10908
True	False	False	False	False	-3250.982421875	96.0876922607422	28.8376903533936	0.696614444255829	0.938255786895752	0.496761053800583	72.7307662963867	1891
True	False	False	False	False	-3250.2470703125	115.316032409668	102.041061401367	0.677344083786011	0.963948369026184	0.458878487348557	101.869567871094	9372
True	False	False	False	False	-3246.22973632813	226.209762573242	291.704345703125	0.136434853076935	0.905172944068909	0.0476675033569336	101.182510375977	26611
True	False	False	False	False	-3242.73120117188	177.928207397461	80.9673614501953	0.760632932186127	0.955295741558075	0.698408961296082	115.068496704102	8400
True	False	False	False	False	-3234.74682617188	291.48046875	236.24723815918	0.174527242779732	0.926199972629547	0.062743753194809	102.591552734375	21852
True	False	False	False	False	-3228.66284179688	259.670745849609	34.3833999633789	0.770503997802734	0.950105845928192	0.757918477058411	83.2903213500977	2582
True	False	False	False	False	-3221.62548828125	358.232849121094	171.917007446289	0.228007659316063	0.897462785243988	0.0855217576026917	106.090324401855	16444
True	False	False	False	False	-3212.62231445313	326.666656494141	148.625015258789	0.77451878786087	0.948466539382935	0.789397180080414	118.141792297363	15831
True	False	False	False	False	-3210.98608398438	408.533050537109	43.256534576416	0.519048690795898	0.902562916278839	0.263946175575256	110.076919555664	4293
True	False	False	False	False	-3204.884765625	388.541870117188	94.2770690917969	0.69109982252121	0.956637859344482	0.485328912734985	123.470588684082	10495
True	False	False	False	False	-3200.9228515625	454.671081542969	37.7108268737793	0.452503979206085	0.85448694229126	0.211357146501541	113.35294342041	3854
True	False	False	False	False	-3197.96362304688	292.121398925781	220.719253540039	0.813145577907562	0.954396307468414	1	85.3668365478516	16988
True	False	False	False	False	-3195.3037109375	431.017028808594	163.043869018555	0.576067924499512	0.959603130817413	0.319032341241837	138.149658203125	20308
True	False	False	False	False	-3189.802734375	498.631225585938	100.931915283203	0.500511229038239	0.923848927021027	0.248228967189789	112.274726867676	10217
True	False	False	False	False	-3184.33911132813	473.561950683594	190.772415161133	0.578729212284088	0.939475059509277	0.321902513504028	147.127914428711	25306
True	False	False	False	False	-3178.84130859375	109.905067443848	273.958068847656	0.719111323356628	0.951277196407318	0.549768686294556	82.4210510253906	20358
True	False	False	False	False	-3177.69873046875	363.072937011719	234.028945922852	0.803200364112854	0.954431593418121	1	102.947868347168	21722
True	False	False	False	False	-3173.63134765625	559.951721191406	82.0765075683594	0.273740351200104	0.877988874912262	0.106725685298443	112.554054260254	8329
True	False	False	False	False	-3170.85571289063	521.532958984375	255.102645874023	0.394466996192932	0.905450820922852	0.172667488455772	119.034782409668	27378
True	False	False	False	False	-3164.6630859375	590.830810546875	124.223899841309	0.320336848497391	0.900968849658966	0.130261048674583	111.303573608398	12466
True	False	False	False	False	-3156.33715820313	437.366302490234	186.335845947266	0.797351360321045	0.956260919570923	1	81.4583358764648	13685
True	False	False	False	False	-3156.11938476563	567.563293457031	93.1679229736328	0.748380422592163	0.944822371006012	0.643250167369843	120.761901855469	10144
True	False	False	False	False	-3151.08154296875	307.63525390625	190.772415161133	0.805555999279022	0.949455142021179	1	91.1627883911133	15680
True	False	False	False	False	-3148.77026367188	399.429443359375	208.518692016602	0.801714420318604	0.943279027938843	1	81.4734039306641	15317
True	False	False	False	False	-3145.70654296875	603.293273925781	154.17073059082	0.728374063968658	0.938970327377319	0.575480759143829	116.014389038086	16126
True	False	False	False	False	-3141.14892578125	96.8463439941406	148.625015258789	0.77451878786087	0.960174322128296	0.789397180080414	74.2835845947266	9954
True	False	False	False	False	-3139.89135742188	165.67236328125	155.279876708984	0.781193256378174	0.953903019428253	0.863637804985046	101.150001525879	14161
True	False	False	False	False	-3131.40283203125	258.005920410156	196.318130493164	0.778381943702698	0.964081943035126	0.827291071414948	77.1525421142578	13656
True	False	False	False	False	-3129.91845703125	480.620086669922	260.648345947266	0.5200554728508	0.927655637264252	0.264826774597168	116.187232971191	27304
True	False	False	False	False	-3138.6533203125	628.1552734375	53.2388153076172	0.66390061378479	0.950586557388306	0.435427129268646	101.125	4854
True	False	False	False	False	-3135.16845703125	575.659423828125	118.678184509277	0.700915157794952	0.952686846256256	0.506053328514099	85.9813079833984	9200
True	False	False	False	False	-3128.72216796875	705.664184570313	1028.17456054688	0.0822259709239006	0.93467652797699	0.0276402086019516	110.244873046875	102197
True	False	False	False	False	-3126.65698242188	331.366058349609	202.97297668457	0.604104340076447	0.942760050296783	0.350942254066467	78.978141784668	14453
True	False	False	False	False	-3125.72143554688	222.149551391602	104.259346008301	0.811947047710419	0.952967822551727	1	95.9680862426758	9021
True	False	False	False	False	-3125.53735351563	618.9580078125	190.772415161133	0.816335916519165	0.960952758789063	1	148.558135986328	25552
True	False	False	False	False	-3115.8134765625	376.789520263672	221.828384399414	0.786555409431458	0.960184812545776	1	81.2799987792969	16256
True	False	False	False	False	-3116.86889648438	485.511535644531	9.98227787017822	0.754574596881866	0.933233201503754	0.669301986694336	78.5555572509766	707
True	False	False	False	False	-3109.0341796875	200.474380493164	89.8404998779297	0.744702398777008	0.938044905662537	0.629155278205872	127.728393554688	10346
True	False	False	False	False	-3102.57666015625	456.082336425781	299.468322753906	0.670933246612549	0.933676421642303	0.447428584098816	124.333335876465	33570
True	False	False	False	False	-3104.1865234375	585.635437011719	156.389007568359	0.734583854675293	0.9647576212883	0.594439208507538	75.1489334106445	10596
True	False	False	False	False	-3098.533203125	108.156623840332	125.333038330078	0.790439307689667	0.95916348695755	1	76.5575256347656	8651
True	False	False	False	False	-3087.75415039063	825.223693847656	194.099838256836	0.369824856519699	0.93611466884613	0.157803162932396	115.514282226563	20215
True	False	False	False	False	-3086.89477539063	795.315124511719	176.353576660156	0.684148073196411	0.941196441650391	0.471618115901947	142.82389831543	22709
True	False	False	False	False	-3082.234375	261.933807373047	156.389007568359	0.783451199531555	0.970556080341339	0.905145168304443	79.361701965332	11190
True	False	False	False	False	-3081.4365234375	199.466644287109	143.079315185547	0.761384785175323	0.969087541103363	0.702335596084595	93.3100738525391	12037
True	False	False	False	False	-3076.08471679688	348.002136230469	141.970169067383	0.747599303722382	0.950119614601135	0.640179634094238	74.1484375	9491
True	False	False	False	False	-3063.4580078125	413.452789306641	147.515884399414	0.603444576263428	0.937865793704987	0.350145697593689	77.6917266845703	10333
True	False	False	False	False	-3070.82788085938	560.196960449219	144.188446044922	0.559366345405579	0.907688617706299	0.301690876483917	71.1076889038086	9244
True	False	False	False	False	-3060.64428710938	776.638610839844	96.4953460693359	0.825828194618225	0.960797727108002	1	77.6781616210938	6758
True	False	False	False	False	-3070.82202148438	798.163269042969	17.7462711334229	0.762108087539673	0.940302610397339	0.706189274787903	73.625	1178
True	False	False	False	False	-3064.9931640625	856.286254882813	249.556930541992	0.433408111333847	0.924282371997833	0.197997003793716	138.266662597656	31110
True	False	False	False	False	-3062.38208007813	892.904052734375	211.846115112305	0.279494851827621	0.935536086559296	0.109520249068737	115.528793334961	22066
True	False	False	False	False	-3057.7783203125	520.169494628906	191.881561279297	0.76079136133194	0.951999008655548	0.699229896068573	91.9364166259766	15905
True	False	False	False	False	-3050.49609375	129.463134765625	238.465515136719	0.779577672481537	0.95338386297226	0.841474235057831	105.260467529297	22631
True	False	False	False	False	-3047.53442382813	677.387451171875	148.625015258789	0.729590535163879	0.967623293399811	0.579075038433075	73.3731307983398	9832
True	False	False	False	False	-3041.22314453125	584.399475097656	236.24723815918	0.72820109128952	0.95724618434906	0.574974179267883	85.8169021606445	18279
True	False	False	False	False	-3040.45703125	707.058898925781	287.267761230469	0.823420941829681	0.959774315357208	1	104.115829467773	26966
True	False	False	False	False	-3037.22631835938	379.868499755859	174.135284423828	0.690429151058197	0.955049395561218	0.483973413705826	79.3694305419922	12461
True	False	False	False	False	-3034.7490234375	816.31494140625	107.586769104004	0.779021024703979	0.949206411838531	0.834679305553436	97.3195877075195	9440
True	False	False	False	False	-3034.52856445313	924.233947753906	212.955261230469	0.573353588581085	0.926883459091187	0.316136330366135	134.265625	25779
True	False	False	False	False	-3030.13598632813	474.821685791016	257.320922851563	0.751520931720734	0.950038194656372	0.656058371067047	97.9224166870117	22718
True	False	False	False	False	-3030.92993164063	970.383056640625	72.0942230224609	0.437411606311798	0.923765003681183	0.200743094086647	118.33846282959	7692
True	False	False	False	False	-3029.10815429688	948.078857421875	118.678184509277	0.562999427318573	0.930764555931091	0.305368602275848	137.542053222656	14717
True	False	False	False	False	-3029.1025390625	271.121337890625	187.44499206543	0.696643650531769	0.953526854515076	0.496823012828827	78.9349136352539	13340
True	False	False	False	False	-3028.806640625	764.733825683594	176.353576660156	0.824980556964874	0.964079022407532	1	82.5597457885742	13127
True	False	False	False	False	-3022.080078125	411.872619628906	183.008422851563	0.716383457183838	0.951819658279419	0.542695045471191	77.1151504516602	12724
True	False	False	False	False	-3016.92553710938	796.363952636719	68.7667999267578	0.616264581680298	0.875016033649445	0.366068422794342	112	6944
True	False	False	False	False	-3014.44482421875	73.6769409179688	136.424453735352	0.814726829528809	0.955318808555603	1	100.235771179199	12329
True	False	False	False	False	-3013.673828125	639.666442871094	288.376892089844	0.77064049243927	0.944225668907166	0.758896112442017	96.0730743408203	24979
True	False	False	False	False	-3011.49731445313	544.977783203125	252.884368896484	0.693322420120239	0.93674373626709	0.489874273538589	96.4956130981445	22001
True	False	False	False	False	-3012.69555664063	904.286071777344	174.135284423828	0.718951046466827	0.957535147666931	0.549347400665283	87.6178359985352	13756
True	False	False	False	False	-3012.693359375	1013.51788330078	47.6931037902832	0.504477083683014	0.931940257549286	0.251514822244644	120.395347595215	5177
True	False	False	False	False	-3004.70336914063	324.838226318359	123.114753723145	0.776449203491211	0.958291947841644	0.80710357427597	87.5495529174805	9718
True	False	False	False	False	-3009.88671875	989.525817871094	202.97297668457	0.669051349163055	0.961611270904541	0.444161951541901	135.224044799805	24746
True	False	False	False	False	-2998.44189453125	152.086074829102	150.843307495117	0.740479946136475	0.944128096103668	0.614012479782104	97.0588226318359	13200
True	False	False	False	False	-3000.4814453125	463.026641845703	94.2770690917969	0.844878911972046	0.962392508983612	1	103.976470947266	8838
True	False	False	False	False	-2989.60009765625	1030.73449707031	269.521484375	0.576655864715576	0.88960212469101	0.319663792848587	139.864196777344	33987
True	False	False	False	False	-2987.7763671875	708.425231933594	123.114753723145	0.830976963043213	0.963646411895752	1	74.8018035888672	8303
True	False	False	False	False	-2985.79614257813	199.200744628906	89.8404998779297	0.712417364120483	0.917408287525177	0.532765328884125	121.864196777344	9871
True	False	False	False	False	-2985.22583007813	672.509460449219	109.805053710938	0.829462349414825	0.967100620269775	1	71.4646453857422	7075
True	False	False	False	False	-2983.80541992188	1049.38500976563	16.6371288299561	0.53170782327652	0.917389273643494	0.275234937667847	108.466667175293	1627
True	False	False	False	False	-2981.79931640625	935.328369140625	185.226699829102	0.73440557718277	0.963593363761902	0.593872606754303	83.1317367553711	13883
True	False	False	False	False	-2977.54541015625	1062.5751953125	36.6016845703125	0.618217408657074	0.954248368740082	0.368579924106598	99.4848480224609	3283
True	False	False	False	False	-2978.45629882813	1088.74658203125	158.607299804688	0.220252722501755	0.930277407169342	0.0820917636156082	115.881118774414	16571
True	False	False	False	False	-2969.380859375	768.491271972656	149.734161376953	0.727666318416595	0.960173964500427	0.573414623737335	80.792594909668	10907
True	False	False	False	False	-2967.83178710938	98.981201171875	197.427261352539	0.852836906909943	0.966713130474091	1	84.269660949707	15000
True	False	False	False	False	-2967.37060546875	1112.85534667969	13.3097038269043	0.359341382980347	0.916782796382904	0.151723966002464	116.75	1401
True	False	False	False	False	-2964.80786132813	223.795288085938	97.6044921875	0.750541150569916	0.936361372470856	0.651979506015778	111.897727966309	9847
True	False	False	False	False	-2966.14916992188	570.475219726563	200.754699707031	0.69141811132431	0.945216655731201	0.485974818468094	81.2762451171875	14711
True	False	False	False	False	-2966.0517578125	519.620910644531	92.0587844848633	0.798473179340363	0.95036518573761	1	98.9156646728516	8210
True	False	False	False	False	-2964.06103515625	386.548645019531	266.194061279297	0.807529091835022	0.958190143108368	1	97.908332824707	23498
True	False	False	False	False	-2957.33154296875	669.081359863281	216.282684326172	0.742294192314148	0.970329761505127	0.620393097400665	85.0871810913086	16592
True	False	False	False	False	-2955.46435546875	1010.92517089844	198.536407470703	0.763334453105927	0.966953456401825	0.712903916835785	93.8156433105469	16793
True	False	False	False	False	-2962.40942382813	1075.11401367188	128.660461425781	0.824724197387695	0.973314940929413	1	97.0775833129883	11261
True	False	False	False	False	-2953.03637695313	840.348510742188	146.40673828125	0.698599100112915	0.957472622394562	0.501006245613098	78.1818161010742	10320
True	False	False	False	False	-2952.40625	467.027130126953	179.680999755859	0.805119872093201	0.95701539516449	1	113.203704833984	18339
True	False	False	False	False	-2950.77954101563	609.382507324219	211.846115112305	0.764225840568542	0.959180891513824	0.717936635017395	82.5445022583008	15766
True	False	False	False	False	-2950.31616210938	136.489929199219	137.533599853516	0.790976285934448	0.946451187133789	1	104.00806427002	12897
True	False	False	False	False	-2945.3896484375	506.493438720703	98.7136306762695	0.792926847934723	0.94236946105957	1	92.9438171386719	8272
True	False	False	False	False	-2947.06298828125	802.527099609375	209.627822875977	0.788861632347107	0.955534756183624	1	96.0370407104492	18151
True	False	False	False	False	-2939.64428710938	873.182922363281	135.315322875977	0.820987939834595	0.965533077716827	1	76.5655746459961	9341
True	False	False	False	False	-2947.05102539063	1126.38256835938	99.8227767944336	0.735508561134338	0.952644288539886	0.597400009632111	126.777778625488	11410
True	False	False	False	False	-2942.13256835938	1162.19091796875	290.595184326172	0.240292355418205	0.940138339996338	0.0910498574376106	113.519081115723	29742
True	False	False	False	False	-2939.3828125	932.222839355469	170.807861328125	0.772800981998444	0.967193961143494	0.775180578231812	77.9545440673828	12005
True	False	False	False	False	-2936.6064453125	165.35139465332	161.934722900391	0.699517905712128	0.949387013912201	0.502996265888214	87.9520568847656	12841
True	False	False	False	False	-2936.69995117188	1043.63415527344	159.716445922852	0.705993711948395	0.951808512210846	0.517492473125458	76.0277786254883	10948
True	False	False	False	False	-2934.56958007813	777.71484375	129.769607543945	0.575904130935669	0.97478324174881	0.318856716156006	73.008544921875	8542
True	False	False	False	False	-2931.18725585938	1117.98779296875	194.099838256836	0.776620984077454	0.948373019695282	0.808785676956177	120.348571777344	21061
True	False	False	False	False	-2923.22705078125	577.987915039063	112.023338317871	0.661611497402191	0.947174787521362	0.431637853384018	71.1980209350586	7191
True	False	False	False	False	-2923.64086914063	963.304565429688	128.660461425781	0.789452075958252	0.966805994510651	1	69.0862045288086	8014
True	False	False	False	False	-2923.04248046875	719.679016113281	180.790130615234	0.646581649780273	0.952826738357544	0.408041656017303	74.0245361328125	12066
True	False	False	False	False	-2920.44897460938	1167.05676269531	64.3302307128906	0.743308067321777	0.935703217983246	0.624039947986603	101.827583312988	5906
True	False	False	False	False	-2918.02221679688	289.147918701172	226.264953613281	0.638665676116943	0.948799252510071	0.39642059803009	86.7254867553711	17692
True	False	False	False	False	-2914.06640625	1114.67346191406	136.424453735352	0.583775103092194	0.923784136772156	0.327430725097656	107.57723236084	13232
True	False	False	False	False	-2916.32592773438	1193.05810546875	93.1679229736328	0.565270364284515	0.944394946098328	0.30769345164299	129.690475463867	10894
True	False	False	False	False	-2911.64892578125	1177.04113769531	115.350761413574	0.801323413848877	0.966888904571533	1	106.980766296387	11126
True	False	False	False	False	-2910.72412109375	629.334106445313	113.132476806641	0.785913348197937	0.955579578876495	1	76.4411773681641	7797
True	False	False	False	False	-2910.54516601563	675.026123046875	147.515884399414	0.80531108379364	0.955322802066803	1	80.2932357788086	10679
True	False	False	False	False	-2908.5810546875	830.376525878906	253.993499755859	0.78550386428833	0.944961667060852	1	98.9563293457031	22661
True	False	False	False	False	-2907.17626953125	943.569152832031	138.64274597168	0.711980938911438	0.960465252399445	0.531696975231171	71.0319976806641	8879
True	False	False	False	False	-2905.8681640625	415.799560546875	164.153015136719	0.767906427383423	0.954798519611359	0.740287721157074	77.7635116577148	11509
True	False	False	False	False	-2904.35913085938	1209.79614257813	22.1828384399414	0.566065609455109	0.932306885719299	0.308512330055237	84.8000030517578	1696
True	False	False	False	False	-2902.56225585938	388.857421875	168.589569091797	0.728265225887299	0.94221031665802	0.575161814689636	78.0723648071289	11867
True	False	False	False	False	-2900.5859375	1242.19018554688	368.235137939453	0.152169749140739	0.933335185050964	0.0537879392504692	112.740966796875	37430
True	False	False	False	False	-2882.71826171875	491.817901611328	224.046676635742	0.818228244781494	0.957328259944916	1	98.1287155151367	19822
True	False	False	False	False	-2888.2802734375	641.679321289063	144.188446044922	0.715016007423401	0.941953241825104	0.539225459098816	79.6923065185547	10360
True	False	False	False	False	-2888.2255859375	520.641418457031	231.810668945313	0.75161349773407	0.959792852401733	0.656447947025299	78.7320556640625	16455
True	False	False	False	False	-2882.88671875	873.229248046875	185.226699829102	0.551286458969116	0.913235187530518	0.29368844628334	92.4011993408203	15431
True	False	False	False	False	-2884.37451171875	1161.26318359375	170.807861328125	0.799037754535675	0.951704978942871	1	89.7922058105469	13828
True	False	False	False	False	-2882.01025390625	858.689575195313	103.150199890137	0.769519209861755	0.953019738197327	0.751023590564728	110.784942626953	10303
True	False	False	False	False	-2881.30493164063	1038.9267578125	98.7136306762695	0.792926847934723	0.950555145740509	1	111.056182861328	9884
True	False	False	False	False	-2876.17309570313	747.856018066406	201.863830566406	0.800370097160339	0.944068253040314	1	79.4945068359375	14468
True	False	False	False	False	-2873.29077148438	448.227874755859	138.64274597168	0.73007744550705	0.950029850006104	0.580529451370239	101.36799621582	12671
True	False	False	False	False	-2865.49926757813	566.0048828125	97.6044921875	0.68626457452774	0.940037250518799	0.475714534521103	73.886360168457	6502
True	False	False	False	False	-2871.626953125	1073.55859375	192.990692138672	0.667984783649445	0.948624432086945	0.442328900098801	119.672416687012	20823
True	False	False	False	False	-2873.14453125	1244.38244628906	131.987884521484	0.712926924228668	0.955559492111206	0.534018695354462	91.7142868041992	10914
True	False	False	False	False	-2869.47436523438	1278.82543945313	98.7136306762695	0.452807456254959	0.956449508666992	0.211574971675873	99.0112380981445	8812
True	False	False	False	False	-2866.22583007813	696.480529785156	133.097030639648	0.718917906284332	0.957506716251373	0.549260377883911	74.6416702270508	8957
True	False	False	False	False	-2865.60278320313	814.563110351563	205.191253662109	0.678688287734985	0.951536536216736	0.461345583200455	75.2918930053711	13929
True	False	False	False	False	-2863.21411132813	1309.576171875	239.574661254883	0.279374629259109	0.945371747016907	0.109461545944214	111.333335876465	24048
True	False	False	False	False	-2859.61474609375	600.790649414063	117.569046020508	0.683611035346985	0.939164817333221	0.470589101314545	72.5377349853516	7689
True	False	False	False	False	-2859.52514648438	1010.07440185547	169.698715209961	0.793849229812622	0.947330117225647	1	77.7254867553711	11892
True	False	False	False	False	-2859.06469726563	1114.82531738281	79.8582229614258	0.715662121772766	0.926248490810394	0.540858566761017	129.70832824707	9339
True	False	False	False	False	-2848.68823242188	932.219848632813	136.424453735352	0.718396246433258	0.945414543151855	0.547894239425659	70.552848815918	8678
True	False	False	False	False	-2848.33911132813	1121.84484863281	75.4216537475586	0.633469998836517	0.961875200271606	0.38906329870224	73.6911773681641	5011
True	False	False	False	False	-2844.38647460938	657.638916015625	136.424453735352	0.700589239597321	0.944170653820038	0.505336821079254	76.9349594116211	9463
True	False	False	False	False	-2837.53735351563	540.887451171875	212.955261230469	0.801383256912231	0.960131824016571	1	93.0208358764648	17860
True	False	False	False	False	-2836.23315429688	716.829528808594	189.663269042969	0.819298386573792	0.95830512046814	1	74.9824523925781	12822
True	False	False	False	False	-2835.55590820313	1193.33459472656	171.917007446289	0.666936814785004	0.926318466663361	0.440540254116058	92.1677398681641	14286
True	False	False	False	False	-2835.43481445313	904.614929199219	157.498153686523	0.719543635845184	0.947949707508087	0.550909161567688	71.887321472168	10208
True	False	False	False	False	-2834.55224609375	1339.29614257813	120.896469116211	0.546982526779175	0.952967703342438	0.289521425962448	132.944961547852	14491
True	False	False	False	False	-2832.998046875	1362.24230957031	76.5307922363281	0.41964253783226	0.916026532649994	0.188765108585358	112.884056091309	7789
True	False	False	False	False	-2831.02978515625	593.838012695313	235.138092041016	0.449186533689499	0.905397713184357	0.208987638354301	122.433959960938	25956
True	False	False	False	False	-2829.48095703125	979.030639648438	133.097030639648	0.76893937587738	0.94765967130661	0.747088372707367	109.724998474121	13167
True	False	False	False	False	-2826.64331054688	790.134887695313	220.719253540039	0.83799535036087	0.957645952701569	1	87.452262878418	17403
True	False	False	False	False	-2826.06909179688	566.358215332031	114.241622924805	0.827207922935486	0.963940918445587	1	115.233009338379	11869
True	False	False	False	False	-2820.27709960938	850.760437011719	180.790130615234	0.806861162185669	0.966165840625763	1	87.6134948730469	14281
True	False	False	False	False	-2803.736328125	583.504577636719	122.005615234375	0.748618364334106	0.953242182731628	0.64419424533844	83.6272735595703	9199
True	False	False	False	False	-2806.7451171875	947.398315429688	171.917007446289	0.70979243516922	0.96044135093689	0.526409149169922	77.8451614379883	12066
True	False	False	False	False	-2809.72436523438	1036.45642089844	96.4953460693359	0.751482903957367	0.937577843666077	0.655898630619049	103.229881286621	8981
True	False	False	False	False	-2808.92236328125	1380.56176757813	220.719253540039	0.483179479837418	0.9340700507164	0.234324157238007	131.658294677734	26200
True	False	False	False	False	-2803.34228515625	700.163146972656	141.970169067383	0.747599303722382	0.959966003894806	0.640179634094238	73.171875	9366
True	False	False	False	False	-2801.224609375	1015.34143066406	190.772415161133	0.542631268501282	0.934761047363281	0.285373479127884	84.9709320068359	14615
True	False	False	False	False	-2797.05297851563	1241.76379394531	128.660461425781	0.670478940010071	0.953084051609039	0.446636199951172	79.3706893920898	9207
True	False	False	False	False	-2792.64892578125	1045.30688476563	196.318130493164	0.699615478515625	0.954492449760437	0.503208518028259	90.5480194091797	16027
True	False	False	False	False	-2792.306640625	898.132995605469	133.097030639648	0.711360454559326	0.945071637630463	0.530186176300049	69.6083297729492	8353
True	False	False	False	False	-2791.00122070313	1165.35656738281	255.102645874023	0.725611567497253	0.950647354125977	0.5675168633461	110.256523132324	25359
True	False	False	False	False	-2782.10278320313	581.896911621094	150.843307495117	0.748016774654388	0.954780399799347	0.64181524515152	108.073532104492	14698
True	False	False	False	False	-2785.58251953125	795.122436523438	145.297592163086	0.805286824703217	0.956956207752228	1	89.5419845581055	11730
True	False	False	False	False	-2781.52172851563	704.218872070313	117.569046020508	0.762402236461639	0.944647192955017	0.707778513431549	82.3962249755859	8734
True	False	False	False	False	-2780.57080078125	1317.79724121094	115.350761413574	0.769432365894318	0.965390563011169	0.750428736209869	82.3846130371094	8568
True	False	False	False	False	-2778.34033203125	382.876037597656	168.589569091797	0.745215535163879	0.949964761734009	0.631068110466003	78.1973648071289	11886
True	False	False	False	False	-2773.755859375	740.247375488281	216.282684326172	0.783036649227142	0.966804981231689	0.896032333374023	84.0512847900391	16390
True	False	False	False	False	-2770.43603515625	860.220703125	89.8404998779297	0.768874526023865	0.942964792251587	0.74665355682373	110.320983886719	8936
True	False	False	False	False	-2773.05615234375	1016.69598388672	130.878753662109	0.772971868515015	0.952686846256256	0.776539385318756	70.9491500854492	8372
True	False	False	False	False	-2771.13012695313	924.828063964844	135.315322875977	0.78679758310318	0.964829802513123	1	74.4590148925781	9084
True	False	False	False	False	-2764.43798828125	891.899475097656	128.660461425781	0.759870648384094	0.955566346645355	0.694506108760834	71.7155151367188	8319
True	False	False	False	False	-2767.06103515625	952.627624511719	120.896469116211	0.825756251811981	0.961881518363953	1	76.2110061645508	8307
True	False	False	False	False	-2760.3212890625	1081.85681152344	228.483245849609	0.680030047893524	0.940021753311157	0.463831931352615	83.019416809082	17102
True	False	False	False	False	-2761.40698242188	1241.22119140625	96.4953460693359	0.74201226234436	0.950941801071167	0.619389593601227	100.517242431641	8745
True	False	False	False	False	-2746.01782226563	966.290771484375	159.716445922852	0.792017757892609	0.956646144390106	1	77.0972213745117	11102
True	False	False	False	False	-2754.32958984375	1129.60009765625	42.1473922729492	0.745215535163879	0.953189611434937	0.631068110466003	61.2894744873047	2329
True	False	False	False	False	-2750.20385742188	1288.32165527344	237.356369018555	0.53177672624588	0.866741418838501	0.275297731161118	102.140190124512	21858
True	False	False	False	False	-2741.31323242188	855.67578125	185.226699829102	0.697036445140839	0.949205100536346	0.497657805681229	82.7784423828125	13824
True	False	False	False	False	-2739.57763671875	1151.12158203125	282.831207275391	0.763850271701813	0.950514137744904	0.715800106525421	111.549018859863	28445
True	False	False	False	False	-2741.16357421875	1198.72595214844	613.35546875	0.292924731969833	0.823942899703979	0.116160824894905	116.274864196777	64300
True	False	False	False	False	-2735.35717773438	1250.06555175781	38.8199691772461	0.699732840061188	0.938076555728912	0.503464043140411	96.3714294433594	3373
True	False	False	False	False	-2734.15014648438	1364.84948730469	196.318130493164	0.71438193321228	0.960133492946625	0.537633180618286	80.0790939331055	14174
True	False	False	False	False	-2733.89770507813	1068.68566894531	122.005615234375	0.823490679264069	0.960568130016327	1	93.981819152832	10338
True	False	False	False	False	-2729.20043945313	1242.33288574219	161.934722900391	0.628211438655853	0.911020934581757	0.381820470094681	135.842468261719	19833
True	False	False	False	False	-2733.09252929688	1398.26708984375	205.191253662109	0.627442836761475	0.920545220375061	0.380778312683105	99.5243225097656	18412
True	False	False	False	False	-2730.51977539063	1273.73510742188	122.005615234375	0.79117214679718	0.960724711418152	1	76.6181793212891	8428
True	False	False	False	False	-2724.76684570313	1435.23266601563	158.607299804688	0.628862261772156	0.955482959747314	0.382706135511398	78.0769195556641	11165
True	False	False	False	False	-2720.27075195313	1329.296875	126.442184448242	0.797434329986572	0.945412218570709	1	87.3859634399414	9962
True	False	False	False	False	-2707.27294921875	845.192810058594	166.371292114258	0.745481371879578	0.963070571422577	0.63206559419632	72.5266647338867	10879
True	False	False	False	False	-2715.60473632813	901.081298828125	178.571853637695	0.754037857055664	0.96049827337265	0.666912794113159	72.1118011474609	11610
True	False	False	False	False	-2710.80590820313	950.209777832031	116.459907531738	0.734479010105133	0.951979696750641	0.594105780124664	67.9523773193359	7135
True	False	False	False	False	-2714.82568359375	1126.37060546875	189.663269042969	0.678315699100494	0.945123970508575	0.460659354925156	82.7777786254883	14155
True	False	False	False	False	-2707.72729492188	1240.38012695313	26.6194076538086	0.643028676509857	0.921148717403412	0.402761965990067	128.95832824707	3095
True	False	False	False	False	-2708.54907226563	1454.12109375	153.061584472656	0.676577270030975	0.936174929141998	0.457481801509857	131.971008300781	18212
True	False	False	False	False	-2702.02416992188	1255.18823242188	108.695907592773	0.777484655380249	0.954925775527954	0.817557096481323	83.6938781738281	8202
True	False	False	False	False	-2702.4296875	1560.49926757813	2110.69702148438	0.0353772975504398	0.929208934307098	0.0115219345316291	104.363639831543	198604
True	False	False	False	False	-2700.69873046875	976.517211914063	122.005615234375	0.701672554016113	0.944936692714691	0.507726192474365	91.5	10065
True	False	False	False	False	-2695.59008789063	1239.23217773438	108.695907592773	0.764249205589294	0.952169239521027	0.718070447444916	141.367340087891	13854
True	False	False	False	False	-2686.736328125	1004.02520751953	154.17073059082	0.665979385375977	0.950618326663971	0.438916981220245	79.2014389038086	11009
True	False	False	False	False	-2684.39013671875	932.844177246094	207.409545898438	0.787462949752808	0.951995968818665	1	69.6256713867188	13020
True	False	False	False	False	-2682.6953125	1054.32006835938	196.318130493164	0.53419691324234	0.956660985946655	0.277511656284332	72.9774017333984	12917
True	False	False	False	False	-2679.02319335938	1080.29943847656	164.153015136719	0.786518931388855	0.93592095375061	1	69.8986511230469	10345
True	False	False	False	False	-2679.52490234375	1235.88610839844	79.8582229614258	0.844705820083618	0.963794112205505	1	107.708335876465	7755
True	False	False	False	False	-2674.1591796875	1351.1103515625	139.751892089844	0.700105369091034	0.957750976085663	0.504276990890503	88.2063522338867	11114
True	False	False	False	False	-2672.22412109375	1437.73693847656	381.544830322266	0.499676048755646	0.814505398273468	0.24754211306572	121.235466003418	41705
True	False	False	False	False	-2670.58447265625	1467.38623046875	19.9645557403564	0.776177406311035	0.952117681503296	0.804480254650116	54.6111106872559	983
True	False	False	False	False	-2664.20190429688	1456.21081542969	9.98227787017822	0.606388568878174	0.928999543190002	0.353718668222427	69.5555572509766	626
True	False	False	False	False	-2660.02856445313	1396.09411621094	367.1259765625	0.442879468202591	0.824950516223907	0.204539909958839	145.483383178711	48155
True	False	False	False	False	-2659.1484375	1506.49951171875	195.208984375	0.692168772220612	0.941742062568665	0.487504780292511	74.863639831543	13176
True	False	False	False	False	-2652.06787109375	969.388916015625	175.244430541992	0.723530352115631	0.957535147666931	0.56168931722641	86.3164520263672	13638
True	False	False	False	False	-2652.76782226563	997.074035644531	161.934722900391	0.73981249332428	0.962710738182068	0.611710011959076	76.9931488037109	11241
True	False	False	False	False	-2650.91870117188	1179.67041015625	255.102645874023	0.646359741687775	0.951187789440155	0.407708793878555	82.9043502807617	19068
True	False	False	False	False	-2648.90698242188	1617.63623046875	43.256534576416	0.686031520366669	0.952329814434052	0.475260227918625	74	2886
True	False	False	False	False	-2642.42138671875	1216.16589355469	86.513069152832	0.726627349853516	0.926803946495056	0.570414066314697	132.397430419922	10327
True	False	False	False	False	-2643.681640625	1400.23083496094	36.6016845703125	0.820213973522186	0.956876516342163	1	89.7575759887695	2962
True	False	False	False	False	-2636.5673828125	1325.95825195313	324.978576660156	0.534310519695282	0.903280019760132	0.277616024017334	105.088737487793	30791
True	False	False	False	False	-2632.82763671875	981.113403320313	79.8582229614258	0.776177406311035	0.950069665908813	0.804480254650116	106.694442749023	7682
True	False	False	False	False	-2634.64868164063	1557.0859375	123.114753723145	0.76763504743576	0.957049965858459	0.738543272018433	79.2882919311523	8801
True	False	False	False	False	-2621.76489257813	1253.724609375	411.491668701172	0.680522620677948	0.938921570777893	0.46475088596344	87.0727767944336	32304
True	False	False	False	False	-2625.17260742188	1399.5576171875	57.6753807067871	0.748017251491547	0.931880235671997	0.641817271709442	128.692306518555	6692
True	False	False	False	False	-2617.94873046875	1017.69281005859	195.208984375	0.608575522899628	0.935615658760071	0.356404304504395	70.1022720336914	12338
True	False	False	False	False	-2618.99145507813	1212.10949707031	77.6399383544922	0.754616916179657	0.945524454116821	0.669491648674011	126.714286804199	8870
True	False	False	False	False	-2614.35693359375	1503.25415039063	147.515884399414	0.77680242061615	0.955260932445526	0.810584485530853	78.6992492675781	10467
True	False	False	False	False	-2603.541015625	1430.6875	183.008422851563	0.758493185043335	0.959865748882294	0.687642633914948	79.1393966674805	13058
True	False	False	False	False	-2595.67407226563	1577.62524414063	58.7845230102539	0.74500298500061	0.962478160858154	0.630273818969727	55.9245300292969	2964
True	False	False	False	False	-2582.28564453125	1354.56018066406	288.376892089844	0.790630877017975	0.960084617137909	1	97.2192306518555	25277
True	False	False	False	False	-2575.04516601563	1464.505859375	74.3125076293945	0.71211850643158	0.947828412055969	0.532033205032349	101.358207702637	6791
True	False	False	False	False	-2569.18823242188	1221.265625	179.680999755859	0.642614901065826	0.95889276266098	0.402153879404068	74.4691390991211	12064
True	False	False	False	False	-2570.61669921875	1617.62145996094	147.515884399414	0.658359110355377	0.917925000190735	0.426347345113754	91.3984985351563	12156
True	False	False	False	False	-2569.74365234375	1712.05969238281	173.026138305664	0.58680522441864	0.907113552093506	0.330806314945221	147.923080444336	23076
True	False	False	False	False	-2568.36865234375	1424.68017578125	151.952453613281	0.644131898880005	0.953521430492401	0.404389947652817	82.1678848266602	11257
True	False	False	False	False	-2566.07446289063	1373.44506835938	14.4188451766968	0.719225645065308	0.935661971569061	0.550069808959961	51.3846168518066	668
True	False	False	False	False	-2559.13525390625	1473.80737304688	178.571853637695	0.789340138435364	0.947555840015411	1	106.074531555176	17078
True	False	False	False	False	-2559.19482421875	1733.412109375	198.536407470703	0.367984652519226	0.91723108291626	0.156725898385048	114.513969421387	20498
True	False	False	False	False	-2556.82958984375	1546.65588378906	135.315322875977	0.830285787582397	0.958252608776093	1	76.5163955688477	9335
True	False	False	False	False	-2549.42651367188	378.355682373047	54.3479537963867	0.791067004203796	0.948874831199646	1	52.1836738586426	2557
True	False	False	False	False	-2554.16064453125	1505.5634765625	200.754699707031	0.592830121517181	0.92540317773819	0.337647825479507	105.121543884277	19027
True	False	False	False	False	-2554.70141601563	1590.40930175781	92.0587844848633	0.403054237365723	0.7822425365448	0.178049460053444	105.554214477539	8761
True	False	False	False	False	-2550.66333007813	1614.66223144531	317.214599609375	0.369159489870071	0.868590354919434	0.157413139939308	127.234268188477	36389
True	False	False	False	False	-2548.57983398438	1147.03247070313	166.371292114258	0.778283536434174	0.95607990026474	0.826189339160919	74.4199981689453	11163
True	False	False	False	False	-2548.14184570313	1191.37561035156	115.350761413574	0.715846061706543	0.960102736949921	0.541325628757477	87.5961532592773	9110
True	False	False	False	False	-2533.86572265625	1336.3662109375	258.430084228516	0.851852238178253	0.960535705089569	1	106.733901977539	24869
True	False	False	False	False	-2531.16796875	1676.52172851563	380.435699462891	0.591619670391083	0.886789500713348	0.33625915646553	134.06413269043	45984
True	False	False	False	False	-2530.33349609375	1788.35083007813	437.001922607422	0.13477985560894	0.943126678466797	0.0470321886241436	97.6421356201172	38471
True	False	False	False	False	-2520.70849609375	1437.26025390625	312.778015136719	0.376535832881927	0.705022156238556	0.16176937520504	96.7375869750977	27280
True	False	False	False	False	-2516.91821289063	1294.43603515625	76.5307922363281	0.482657611370087	0.91340696811676	0.233916476368904	50.449275970459	3481
True	False	False	False	False	-2514.97900390625	1525.06530761719	202.97297668457	0.577334403991699	0.879560232162476	0.320394426584244	121.191253662109	22178
True	False	False	False	False	-2506.66772460938	1593.81860351563	140.861022949219	0.705661714076996	0.946733593940735	0.516728401184082	102.055114746094	12961
True	False	False	False	False	-2484.66650390625	1439.076171875	131.987884521484	0.788231670856476	0.95037579536438	1	82.6974792480469	9841
True	False	False	False	False	-2481.23828125	1305.39221191406	116.459907531738	0.786059260368347	0.9509596824646	1	107.838096618652	11323
True	False	False	False	False	-2476.91967773438	1463.88928222656	150.843307495117	0.698736667633057	0.954492092132568	0.501303195953369	76.904411315918	10459
True	False	False	False	False	-2480.5556640625	1832.65405273438	75.4216537475586	0.675903141498566	0.955602645874023	0.456260055303574	95.1323547363281	6469
True	False	False	False	False	-2476.30810546875	1620.8779296875	204.082122802734	0.641390800476074	0.939880728721619	0.400363385677338	113.760871887207	20932
True	False	False	False	False	-2472.79077148438	1387.67456054688	169.698715209961	0.757360458374023	0.955849528312683	0.682169198989868	66.5751647949219	10186
True	False	False	False	False	-2471.28857421875	1563.31298828125	176.353576660156	0.690333187580109	0.949676513671875	0.483779966831207	76.7798767089844	12208
True	False	False	False	False	-2472.72827148438	1714.82043457031	76.5307922363281	0.695300102233887	0.913464725017548	0.493988811969757	139.826080322266	9648
True	False	False	False	False	-2471.568359375	1667.22973632813	127.551322937012	0.706931173801422	0.906472623348236	0.519663214683533	146.878265380859	16891
True	False	False	False	False	-2471.35717773438	1692.09741210938	161.934722900391	0.699517905712128	0.956563711166382	0.502996265888214	88.0273971557617	12852
True	False	False	False	False	-2469.52124023438	1858.89294433594	138.64274597168	0.312380731105804	0.891524434089661	0.126089960336685	95.7519989013672	11969
True	False	False	False	False	-2463.765625	1756.02673339844	116.459907531738	0.662514925003052	0.901926875114441	0.433126717805862	120.266670227051	12628
True	False	False	False	False	-2462.61279296875	1779.93872070313	41.0382537841797	0.739717543125153	0.958808958530426	0.611384451389313	107.864868164063	3991
True	False	False	False	False	-2455.57397460938	480.651489257813	75.4216537475586	0.6541708111763	0.947897672653198	0.419689297676086	45.1911773681641	3073
True	False	False	False	False	-2457.96533203125	1770.2783203125	78.7490768432617	0.683031260967255	0.923987984657288	0.469482928514481	151.140838623047	10731
True	False	False	False	False	-2456.17236328125	1356.13684082031	163.043869018555	0.781204581260681	0.961812317371368	0.86380922794342	73.2312927246094	10765
True	False	False	False	False	-2454.595703125	1656.45812988281	163.043869018555	0.666965067386627	0.947798371315002	0.440588355064392	75.9319763183594	11162
True	False	False	False	False	-2454.76684570313	1792.4736328125	69.8759460449219	0.703073918819427	0.928268909454346	0.510851562023163	137.095245361328	8637
True	False	False	False	False	-2452.7900390625	1806.90148925781	267.30322265625	0.385196924209595	0.79509037733078	0.166977480053902	119.692947387695	28846
True	False	False	False	False	-2447.9833984375	1748.31408691406	56.5662384033203	0.620341122150421	0.937398314476013	0.37133863568306	64.3921585083008	3284
True	False	False	False	False	-2440.423828125	1498.98168945313	267.30322265625	0.780674755573273	0.947527050971985	0.856061935424805	89.8008270263672	21642
True	False	False	False	False	-2444.0810546875	1867.99572753906	137.533599853516	0.594111084938049	0.938565075397491	0.339125335216522	129.088714599609	16007
True	False	False	False	False	-2428.65747070313	1459.29174804688	135.315322875977	0.76977926492691	0.961215615272522	0.752817690372467	74.8114776611328	9127
True	False	False	False	False	-2427.42797851563	1583.48034667969	147.515884399414	0.731516420841217	0.945225358009338	0.584881007671356	65.4135360717773	8700
True	False	False	False	False	-2413.32568359375	1367.560546875	195.208984375	0.625652849674225	0.938339710235596	0.378367096185684	78.5795440673828	13830
True	False	False	False	False	-2416.9560546875	1550.83837890625	139.751892089844	0.847905576229095	0.970515370368958	1	63.4841270446777	7999
True	False	False	False	False	-2414.44482421875	1643.75170898438	160.825576782227	0.744976580142975	0.955020248889923	0.630175292491913	74.096549987793	10744
True	False	False	False	False	-2416.21630859375	1703.29333496094	154.17073059082	0.791722774505615	0.954476296901703	1	138.028778076172	19186
True	False	False	False	False	-2409.6064453125	981.865600585938	36.6016845703125	0.691693365573883	0.954181313514709	0.486534744501114	49.0303039550781	1618
True	False	False	False	False	-2411.92309570313	1770.03369140625	100.931915283203	0.786033868789673	0.949661195278168	1	100.230766296387	9121
True	False	False	False	False	-2406.58178710938	1614.224609375	173.026138305664	0.673743307590485	0.955453813076019	0.45238471031189	83.5833358764648	13039
True	False	False	False	False	-2403.90698242188	1440.97497558594	157.498153686523	0.719543635845184	0.958387315273285	0.550909161567688	74.2464752197266	10543
True	False	False	False	False	-2398.36889648438	1936.2958984375	517.969299316406	0.0921676456928253	0.94248765707016	0.031196927651763	94.0877914428711	43939
True	False	False	False	False	-2394.38818359375	979.419616699219	62.1119499206543	0.818948090076447	0.966921865940094	1	49.6071434020996	2778
True	False	False	False	False	-2391.67797851563	1508.76306152344	137.533599853516	0.843897044658661	0.963870942592621	1	76.8064498901367	9524
True	False	False	False	False	-2393.53588867188	1697.80444335938	219.610107421875	0.508639216423035	0.909344792366028	0.255007147789001	120.25757598877	23811
True	False	False	False	False	-2385.00512695313	1439.42846679688	104.259346008301	0.811947047710419	0.96260392665863	1	66.9893646240234	6297
True	False	False	False	False	-2384.5478515625	1569.25891113281	147.515884399414	0.77680242061615	0.944055020809174	0.810584485530853	105.796989440918	14071
True	False	False	False	False	-2383.06811523438	1703.51599121094	28.8376903533936	0.696614444255829	0.955226957798004	0.496761053800583	84.961540222168	2209
True	False	False	False	False	-2381.08056640625	1415.25866699219	125.333038330078	0.748488903045654	0.952423274517059	0.643680155277252	62.0353965759277	7010
True	False	False	False	False	-2369.83325195313	1730.15161132813	155.279876708984	0.733614146709442	0.957683384418488	0.591374695301056	73.5357131958008	10295
True	False	False	False	False	-2362.31274414063	1503.35278320313	196.318130493164	0.778381943702698	0.948173761367798	0.827291071414948	69.1186447143555	12234
True	False	False	False	False	-2361.25073242188	1774.97607421875	19.9645557403564	0.725530564785004	0.93289041519165	0.56728732585907	60.3888893127441	1087
True	False	False	False	False	-2361.10473632813	1799.93640136719	22.1828384399414	0.806145071983337	0.945084035396576	1	57.6500015258789	1153
True	False	False	False	False	-2358.30053710938	1670.56359863281	175.244430541992	0.703833937644958	0.962170839309692	0.512563169002533	74.6202545166016	11790
True	False	False	False	False	-2357.14233398438	1952.72717285156	227.374099731445	0.71459299325943	0.952738881111145	0.538162112236023	99.1268310546875	20321
True	False	False	False	False	-2352.56616210938	1786.26416015625	85.4039306640625	0.645137369632721	0.913829982280731	0.405882596969604	125	9625
True	False	False	False	False	-2349.9677734375	1548.2744140625	181.899276733398	0.699367880821228	0.950553357601166	0.502670288085938	69.9207305908203	11467
True	False	False	False	False	-2341.62817382813	1777.45300292969	27.7285480499268	0.793351709842682	0.95892345905304	1	76.3199996948242	1908
True	False	False	False	False	-2345.7099609375	1900.00817871094	27.7285480499268	0.707581996917725	0.932306885719299	0.521181464195251	101.360000610352	2534
True	False	False	False	False	-2344.00756835938	1803.15905761719	151.952453613281	0.780331075191498	0.963150382041931	0.851300001144409	85.1021881103516	11659
True	False	False	False	False	-2336.5283203125	1630.63244628906	167.480438232422	0.65805584192276	0.948894381523132	0.42585951089859	74.2185440063477	11207
True	False	False	False	False	-2329.88354492188	1898.16430664063	413.7099609375	0.536190271377563	0.887890577316284	0.279348999261856	150.849868774414	56267
True	False	False	False	False	-2336.73071289063	1963.13647460938	23.2919807434082	0.628847420215607	0.945234656333923	0.382685959339142	70.3333358764648	1477
True	False	False	False	False	-2325.3623046875	1776.38549804688	194.099838256836	0.694182753562927	0.929919600486755	0.491655856370926	106.782859802246	18687
True	False	False	False	False	-2322.6103515625	1991.74877929688	715.396545410156	0.33046817779541	0.852356672286987	0.135670095682144	182.210845947266	117526
True	False	False	False	False	-2317.97045898438	1569.22595214844	194.099838256836	0.660570383071899	0.947612941265106	0.429932564496994	83.6114273071289	14632
True	False	False	False	False	-2314.68481445313	2025.13403320313	23.2919807434082	0.485519230365753	0.926752507686615	0.236159637570381	123.761901855469	2599
True	False	False	False	False	-2306.78759765625	1322.48681640625	13.3097038269043	0.743378639221191	0.931919693946838	0.624296009540558	52.9166679382324	635
True	False	False	False	False	-2305.46655273438	1731.93688964844	337.179138183594	0.86948573589325	0.966045796871185	1	86.0690765380859	26165
True	False	False	False	False	-2298.09619140625	1333.49487304688	80.9673614501953	0.702271580696106	0.913703441619873	0.509057402610779	136.575347900391	9970
True	False	False	False	False	-2293.01586914063	108.451843261719	170.807861328125	0.714543700218201	0.950136184692383	0.538038432598114	50.3831176757813	7759
True	False	False	False	False	-2286.43872070313	1595.42016601563	252.884368896484	0.504564464092255	0.859621226787567	0.25158765912056	83.0175476074219	18928
True	False	False	False	False	-2284.9208984375	1781.39233398438	187.44499206543	0.547444105148315	0.915835618972778	0.289965242147446	74.2070999145508	12541
True	False	False	False	False	-2286.1650390625	1994.21667480469	183.008422851563	0.76558256149292	0.961392283439636	0.725864291191101	107.533332824707	17743
True	False	False	False	False	-2279.69580078125	1633.25744628906	217.391815185547	0.832743465900421	0.957937300205231	1	80.4132690429688	15761
True	False	False	False	False	-2276.27587890625	1927.23303222656	129.769607543945	0.746324419975281	0.963601350784302	0.635259330272675	99.6837615966797	11663
True	False	False	False	False	-2276.40673828125	2019.43542480469	77.6399383544922	0.739674031734467	0.935408592224121	0.61123526096344	145.485717773438	10184
True	False	False	False	False	-2274.67309570313	1664.52197265625	143.079315185547	0.822870492935181	0.961592078208923	1	72.8759689331055	9401
True	False	False	False	False	-2273.1455078125	1809.47387695313	299.468322753906	0.829875767230988	0.961434364318848	1	81.5185165405273	22010
True	False	False	False	False	-2269.66333007813	1688.62023925781	167.480438232422	0.733267366886139	0.974953353404999	0.590288460254669	68.9271545410156	10408
True	False	False	False	False	-2263.95751953125	154.787063598633	161.934722900391	0.70898699760437	0.958750009536743	0.524491310119629	52.2054786682129	7622
True	False	False	False	False	-2252.82275390625	1771.20886230469	113.132476806641	0.854597568511963	0.963768064975739	1	123.5	12597
True	False	False	False	False	-2260.7724609375	1891.60595703125	202.97297668457	0.770618855953217	0.953704714775085	0.758740663528442	95.6885223388672	17511
True	False	False	False	False	-2247.42651367188	1845.74243164063	229.592376708984	0.787973821163177	0.959730982780457	1	93.3333358764648	19320
True	False	False	False	False	-2244.74072265625	1603.54565429688	166.371292114258	0.6895392537117	0.956134855747223	0.482185840606689	63.966667175293	9595
True	False	False	False	False	-2241.44165039063	1968.70666503906	438.111053466797	0.557885468006134	0.86473935842514	0.300206154584885	187.648101806641	74121
True	False	False	False	False	-2238.9365234375	1637.26770019531	29.9468326568604	0.67108416557312	0.936564445495605	0.447692304849625	47.7407417297363	1289
True	False	False	False	False	-2229.27319335938	132.699005126953	187.44499206543	0.828562021255493	0.957306742668152	1	66.5621337890625	11249
True	False	False	False	False	-2218.1416015625	1647.04016113281	273.958068847656	0.821827054023743	0.957822501659393	1	79.6963577270508	19685
True	False	False	False	False	-2209.50512695313	1799.28332519531	286.158630371094	0.558604836463928	0.919543981552124	0.300926387310028	83.0852737426758	21436
True	False	False	False	False	-2200.60864257813	369.503723144531	270.630645751953	0.778218626976013	0.948937356472015	0.825467169284821	65.3852462768555	15954
True	False	False	False	False	-2197.1455078125	1961.42932128906	229.592376708984	0.845834851264954	0.975887417793274	1	84.5507278442383	17502
True	False	False	False	False	-2192.029296875	1774.38830566406	269.521484375	0.439490288496017	0.897029221057892	0.202180162072182	82.2592620849609	19989
True	False	False	False	False	-2191.54931640625	1749.87719726563	188.554138183594	0.709558069705963	0.940988659858704	0.525849580764771	95.1764678955078	16180
True	False	False	False	False	-2188.89501953125	2022.95849609375	192.990692138672	0.751482903957367	0.919522821903229	0.655898630619049	154.873565673828	26948
True	False	False	False	False	-2182.99194335938	1626.02087402344	129.769607543945	0.693576455116272	0.965713500976563	0.490398943424225	72.3247833251953	8462
True	False	False	False	False	-2181.78588867188	1849.81701660156	154.17073059082	0.775613307952881	0.963527202606201	0.799180150032043	85.2661895751953	11852
True	False	False	False	False	-2181.38452148438	1712.03369140625	16.6371288299561	0.76893937587738	0.938069105148315	0.747088372707367	47.6666679382324	715
True	False	False	False	False	-2175.13012695313	1959.97448730469	41.0382537841797	0.52009642124176	0.823604881763458	0.264862686395645	111.702705383301	4133
True	False	False	False	False	-2176.484375	2022.38208007813	57.6753807067871	0.642163455486298	0.934945285320282	0.401492148637772	92	4784
True	False	False	False	False	-2173.56323242188	105.670928955078	206.300399780273	0.722695708274841	0.957098484039307	0.559391796588898	63.6666679382324	11842
True	False	False	False	False	-2168.26220703125	1832.72937011719	23.2919807434082	0.792964518070221	0.955192744731903	1	50.238094329834	1055
True	False	False	False	False	-2165.71997070313	1725.36474609375	139.751892089844	0.676336646080017	0.934861361980438	0.457045078277588	130.380950927734	16428
True	False	False	False	False	-2167.05908203125	1881.82995605469	29.9468326568604	0.656831800937653	0.947863936424255	0.42389965057373	82.4074096679688	2225
True	False	False	False	False	-2166.9990234375	1934.32421875	161.934722900391	0.823068141937256	0.966564297676086	1	72.8356170654297	10634
True	False	False	False	False	-2158.75561523438	182.921524047852	109.805053710938	0.703859448432922	0.953709006309509	0.512620806694031	47.7878799438477	4731
True	False	False	False	False	-2160.98413085938	1816.40734863281	72.0942230224609	0.762581646442413	0.975024342536926	0.708754479885101	106.169227600098	6901
True	False	False	False	False	-2160.13696289063	1871.2470703125	176.353576660156	0.730911612510681	0.953279376029968	0.583042144775391	164.880508422852	26216
True	False	False	False	False	-2158.97900390625	1661.73266601563	128.660461425781	0.709918737411499	0.9643474817276	0.526711165904999	75.818962097168	8795
True	False	False	False	False	-2149.24829101563	539.669982910156	86.513069152832	0.801492035388947	0.957409143447876	1	62.6282043457031	4885
True	False	False	False	False	-2152.603515625	1914.69262695313	147.515884399414	0.826427698135376	0.966879963874817	1	72.2556381225586	9610
True	False	False	False	False	-2150.88232421875	1860.23010253906	32.1651153564453	0.460143983364105	0.933910071849823	0.216895431280136	66.2413787841797	1921
True	False	False	False	False	-2147.06079101563	1954.134765625	310.559753417969	0.72639799118042	0.949589908123016	0.569756746292114	84.1500015258789	23562
True	False	False	False	False	-2136.95727539063	1890.8388671875	21.0736961364746	0.765837788581848	0.945084035396576	0.727394282817841	44.7894744873047	851
True	False	False	False	False	-2129.10400390625	95.3390579223633	107.586769104004	0.802616775035858	0.950731337070465	1	50.4742279052734	4896
True	False	False	False	False	-2128.66479492188	1879.19897460938	26.6194076538086	0.829222500324249	0.957139134407043	1	51.5	1236
True	False	False	False	False	-2125.380859375	245.876846313477	175.244430541992	0.688561737537384	0.933467030525208	0.480236709117889	65.544303894043	10356
True	False	False	False	False	-2124.68994140625	2012.84033203125	181.899276733398	0.72121262550354	0.937137603759766	0.555363178253174	84.9390258789063	13930
True	False	False	False	False	-2116.72314453125	138.002639770508	117.569046020508	0.591474890708923	0.955782294273376	0.336093574762344	45.2264137268066	4794
True	False	False	False	False	-2114.98095703125	1865.09399414063	239.574661254883	0.789699912071228	0.958384454250336	1	96.5370407104492	20852
True	False	False	False	False	-2112.11767578125	293.66552734375	164.153015136719	0.665352821350098	0.956238150596619	0.437860190868378	61.722972869873	9135
True	False	False	False	False	-2111.46118164063	1805.68371582031	249.556930541992	0.806408822536469	0.947347521781921	1	142.231109619141	32002
True	False	False	False	False	-2102.57568359375	205.402374267578	98.7136306762695	0.622558355331421	0.919229924678802	0.374249786138535	115.741569519043	10301
True	False	False	False	False	-2101.89916992188	1923.82592773438	39.9291114807129	0.661957681179047	0.945438027381897	0.432207375764847	48.4166679382324	1743
True	False	False	False	False	-2094.51171875	1972.69091796875	191.881561279297	0.650751948356628	0.960421979427338	0.414377748966217	87.4566497802734	15130
True	False	False	False	False	-2092.81127929688	617.336303710938	73.203369140625	0.774313688278198	0.94040834903717	0.787631273269653	103.106063842773	6805
True	False	False	False	False	-2089.48852539063	1828.6640625	238.465515136719	0.773190915584564	0.948353946208954	0.778298676013947	75.2930221557617	16188
True	False	False	False	False	-2084.10034179688	1912.43176269531	211.846115112305	0.811500012874603	0.953444063663483	1	110.324607849121	21072
True	False	False	False	False	-2070.33618164063	145.846603393555	170.807861328125	0.818404853343964	0.963109135627747	1	62.6233749389648	9644
True	False	False	False	False	-2069.3193359375	344.106079101563	246.229507446289	0.682342290878296	0.93059104681015	0.468174546957016	68.5135116577148	15210
True	False	False	False	False	-2064.01782226563	711.886901855469	159.716445922852	0.823723375797272	0.962283194065094	1	70.0416641235352	10086
True	False	False	False	False	-2058.611328125	761.757019042969	163.043869018555	0.789059460163116	0.964767277240753	1	61.1700668334961	8992
True	False	False	False	False	-2053.15209960938	1849.62902832031	205.191253662109	0.72498345375061	0.951999008655548	0.565742909908295	76.7081069946289	14191
True	False	False	False	False	-2049.91674804688	1990.2138671875	136.424453735352	0.700589239597321	0.9244304895401	0.505336821079254	108.967475891113	13403
True	False	False	False	False	-2049.47802734375	608.344848632813	180.790130615234	0.788421750068665	0.967791855335236	1	55.0184059143066	8968
True	False	False	False	False	-2041.99267578125	299.528839111328	207.409545898438	0.622192978858948	0.949789702892303	0.373767793178558	57.1176452636719	10681
True	False	False	False	False	-2034.92687988281	252.404983520508	218.500961303711	0.728741228580475	0.951782941818237	0.576559901237488	59.6598968505859	11753
True	False	False	False	False	-2027.81298828125	1880.51220703125	125.333038330078	0.694636762142181	0.912089645862579	0.492601156234741	116.061950683594	13115
True	False	False	False	False	-2021.85534667969	747.329467773438	285.049468994141	0.600177228450775	0.920763552188873	0.346235722303391	83.186767578125	21379
True	False	False	False	False	-2014.39904785156	1025.97985839844	210.736968994141	0.769620656967163	0.960061550140381	0.751721262931824	62.4421043395996	11864
True	False	False	False	False	-1996.75134277344	1970.93981933594	155.279876708984	0.80084216594696	0.957043528556824	1	91.2571411132813	12776
True	False	False	False	False	-1991.47583007813	1872.99426269531	286.158630371094	0.799045264720917	0.960297465324402	1	102.527130126953	26452
True	False	False	False	False	-1980.09509277344	962.433654785156	123.114753723145	0.821221113204956	0.961696565151215	1	66.3333358764648	7363
True	False	False	False	False	-1985.57543945313	989.459228515625	220.719253540039	0.856260776519775	0.96845531463623	1	70.7487411499023	14079
True	False	False	False	False	-1984.00708007813	2014.62145996094	253.993499755859	0.714664340019226	0.950914263725281	0.538340985774994	108.353713989258	24813
True	False	False	False	False	-1958.57116699219	366.509307861328	157.498153686523	0.829367995262146	0.949556469917297	1	68.1971817016602	9684
True	False	False	False	False	-1958.60656738281	1905.55834960938	229.592376708984	0.765733182430267	0.957691311836243	0.726765692234039	98.1980667114258	20327
True	False	False	False	False	-1954.10827636719	207.733627319336	216.282684326172	0.754993915557861	0.968511641025543	0.671188116073608	72.2666702270508	14092
True	False	False	False	False	-1948.81652832031	542.496337890625	23.2919807434082	0.772283971309662	0.947545111179352	0.771135985851288	54.8571434020996	1152
True	False	False	False	False	-1953.59851074219	954.682189941406	138.64274597168	0.797355175018311	0.963601350784302	1	71.1760025024414	8897
True	False	False	False	False	-1948.267578125	1978.08703613281	163.043869018555	0.704309105873108	0.95830512046814	0.513639271259308	76.6666641235352	11270
True	False	False	False	False	-1940.58862304688	551.436767578125	173.026138305664	0.545612931251526	0.921010911464691	0.288208901882172	76.4871826171875	11932
True	False	False	False	False	-1940.48132324219	1953.09191894531	183.008422851563	0.808951079845428	0.956061124801636	1	73.8606033325195	12187
True	False	False	False	False	-1937.39306640625	1997.07873535156	33.2742576599121	0.660014808177948	0.941411077976227	0.429027110338211	40.7333335876465	1222
True	False	False	False	False	-1929.07214355469	154.112518310547	202.97297668457	0.711039304733276	0.955071032047272	0.529407858848572	61.1912574768066	11198
True	False	False	False	False	-1931.00024414063	1027.60668945313	238.465515136719	0.743430376052856	0.945352911949158	0.62448388338089	82.2651138305664	17687
True	False	False	False	False	-1916.0927734375	1906.36804199219	176.353576660156	0.663645505905151	0.949509561061859	0.435002118349075	61.2075462341309	9732
True	False	False	False	False	-1907.19580078125	1008.33679199219	141.970169067383	0.786845147609711	0.954744458198547	1	119.8359375	15339
True	False	False	False	False	-1899.74951171875	955.86083984375	326.087738037109	0.855946242809296	0.960546255111694	1	68.0680236816406	20012
True	False	False	False	False	-1900.25	1983.23645019531	270.630645751953	0.790392696857452	0.962852716445923	1	82.0983581542969	20032
True	False	False	False	False	-2294.41845703125	2028.01416015625	130.878753662109	0.66521942615509	0.932691752910614	0.437635749578476	163.728820800781	19320
True	False	False	False	False	-2271.78173828125	2045.74462890625	397.072814941406	0.439667075872421	0.901062190532684	0.202302724123001	177.237426757813	63451
True	False	False	False	False	-2242.279296875	2077.4072265625	252.884368896484	0.537469625473022	0.94773656129837	0.280534893274307	151.75	34599
True	False	False	False	False	-2235.39575195313	2098.78564453125	48.80224609375	0.698149502277374	0.939319789409637	0.500038266181946	118.522727966309	5215
True	False	False	False	False	-2233.634765625	2029.36364746094	221.828384399414	0.739838838577271	0.952467203140259	0.6118004322052	74.4749984741211	14895
True	False	False	False	False	-2220.7041015625	2100.66577148438	86.513069152832	0.812731087207794	0.963311195373535	1	141.653839111328	11049
True	False	False	False	False	-2213.4765625	2118.76147460938	155.279876708984	0.519677877426147	0.953867256641388	0.264496177434921	117.714286804199	16480
True	False	False	False	False	-2205.61840820313	2061.1669921875	258.430084228516	0.397356301546097	0.811873376369476	0.174466177821159	117.939910888672	27480
True	False	False	False	False	-2183.46337890625	2032.12744140625	26.6194076538086	0.429944038391113	0.939002096652985	0.195643529295921	90.1666641235352	2164
True	False	False	False	False	-2173.8857421875	2122.48901367188	573.426391601563	0.359841883182526	0.787692070007324	0.152011036872864	190.688583374023	98586
True	False	False	False	False	-2163.46948242188	2075.52319335938	138.64274597168	0.797355175018311	0.965022087097168	1	71.120002746582	8890
True	False	False	False	False	-2153.94702148438	2148.3740234375	176.353576660156	0.649699211120605	0.921076834201813	0.412763774394989	120.75471496582	19200
True	False	False	False	False	-2142.8291015625	2125.82275390625	230.701522827148	0.661280155181885	0.936845183372498	0.431093871593475	124.240386962891	25842
True	False	False	False	False	-2129.45654296875	2143.046875	82.0765075683594	0.745684206485748	0.94554603099823	0.632829606533051	100.918922424316	7468
True	False	False	False	False	-2123.16845703125	2077.20239257813	222.937530517578	0.472520112991333	0.877626597881317	0.226117849349976	133.199005126953	26773
True	False	False	False	False	-2122.9228515625	2119.92504882813	32.1651153564453	0.820795118808746	0.95398223400116	1	44	1276
True	False	False	False	False	-2117.0400390625	2179.33251953125	21.0736961364746	0.765837788581848	0.941512584686279	0.727394282817841	58.7368431091309	1116
True	False	False	False	False	-2113.30737304688	2060.87573242188	32.1651153564453	0.820795118808746	0.95398223400116	1	63.4482765197754	1840
True	False	False	False	False	-2107.44482421875	2081.32177734375	112.023338317871	0.743605971336365	0.967633366584778	0.625122964382172	76.8613891601563	7763
True	False	False	False	False	-2104.21459960938	2195.44897460938	135.315322875977	0.741976678371429	0.936121761798859	0.619263112545013	129.786880493164	15834
True	False	False	False	False	-2097.01489257813	2030.91125488281	176.353576660156	0.663645505905151	0.949878334999084	0.435002118349075	90.1823883056641	14339
True	False	False	False	False	-2086.90307617188	2225.85400390625	1553.90783691406	0.0604793205857277	0.938843488693237	0.0200300943106413	123.013565063477	172342
True	False	False	False	False	-2083.89233398438	2119.16772460938	238.465515136719	0.50209379196167	0.870637536048889	0.249535351991653	84.7720947265625	18226
True	False	False	False	False	-2076.14208984375	2213.18530273438	297.250030517578	0.672437250614166	0.92950838804245	0.450069338083267	144.194030761719	38644
True	False	False	False	False	-2049.21142578125	2026.34619140625	212.955261230469	0.658588349819183	0.950239717960358	0.426716774702072	82.3697891235352	15815
True	False	False	False	False	-2047.46337890625	2152.80541992188	39.9291114807129	0.792017757892609	0.946688234806061	1	47.3055572509766	1703
True	False	False	False	False	-2046.68090820313	2127.3271484375	194.099838256836	0.721376538276672	0.961325764656067	0.555805087089539	81.0857162475586	14190
True	False	False	False	False	-2029.44873046875	2084.87719726563	164.153015136719	0.64257425069809	0.935935616493225	0.402094274759293	98.0472946166992	14511
True	False	False	False	False	-2035.61926269531	2254.1640625	25.5102653503418	0.672707319259644	0.953220427036285	0.450546443462372	87.9130401611328	2022
True	False	False	False	False	-2023.01452636719	2168.81811523438	175.244430541992	0.692221403121948	0.91871041059494	0.487612366676331	140.481018066406	22196
True	False	False	False	False	-2019.45251464844	2250.96899414063	117.569046020508	0.851301372051239	0.971638321876526	1	169.905654907227	18010
True	False	False	False	False	-2005.76611328125	2259.3173828125	89.8404998779297	0.779232859611511	0.940837144851685	0.837222635746002	157.777770996094	12780
True	False	False	False	False	-2007.60607910156	2275.46923828125	51.0205307006836	0.729883551597595	0.952484607696533	0.579949259757996	94.1086959838867	4329
True	False	False	False	False	-1998.83312988281	2260.24487304688	26.6194076538086	0.695197403430939	0.950418591499329	0.493773519992828	70.2916641235352	1687
True	False	False	False	False	-1992.09692382813	2112.84301757813	191.881561279297	0.622148990631104	0.935476779937744	0.373709857463837	78.7398834228516	13622
True	False	False	False	False	-1984.9345703125	2281.33251953125	155.279876708984	0.770017266273499	0.957965433597565	0.754476308822632	109.199996948242	15288
True	False	False	False	False	-1976.94567871094	2294.5673828125	41.0382537841797	0.739717543125153	0.952736556529999	0.611384451389313	99.9459457397461	3698
True	False	False	False	False	-1976.76538085938	2050.02270507813	195.208984375	0.590245008468628	0.949095964431763	0.334690809249878	73.4431838989258	12926
True	False	False	False	False	-1961.35754394531	2222.11303710938	186.335845947266	0.686474680900574	0.907275438308716	0.476124733686447	109.386901855469	18377
True	False	False	False	False	-1961.92163085938	2304.70751953125	256.211791992188	0.564679324626923	0.912421464920044	0.307086437940598	157.099563598633	36290
True	False	False	False	False	-1946.1787109375	2177.9375	481.367614746094	0.580693900585175	0.915832817554474	0.324041455984116	92.8732681274414	40307
True	False	False	False	False	-1942.22338867188	2036.60607910156	204.082122802734	0.751853168010712	0.958749711513519	0.657459616661072	79.5706558227539	14641
True	False	False	False	False	-1944.46374511719	2335.92749023438	116.459907531738	0.229401051998138	0.924545407295227	0.086142897605896	90.5714263916016	9510
True	False	False	False	False	-1943.63122558594	2092.06469726563	17.7462711334229	0.689935445785522	0.943199634552002	0.482980132102966	41.25	660
True	False	False	False	False	-1942.537109375	2155.03149414063	102.041061401367	0.784656643867493	0.954907953739166	0.940379023551941	56.5326080322266	5201
True	False	False	False	False	-1918.32263183594	2051.67333984375	11.0914192199707	0.763594925403595	0.936281979084015	0.714360892772675	48.5999984741211	486
True	False	False	False	False	-1915.88732910156	2136.27587890625	186.335845947266	0.804924726486206	0.963740468025208	1	106.428573608398	17880
True	False	False	False	False	-1911.49572753906	2347.2294921875	155.279876708984	0.503473162651062	0.919691741466522	0.250679224729538	130.392852783203	18255
True	False	False	False	False	-1909.18786621094	2098.2919921875	188.554138183594	0.754431784152985	0.95652037858963	0.668663680553436	86.0529403686523	14629
True	False	False	False	False	-1908.54711914063	2065.93237304688	181.899276733398	0.744097054004669	0.957730948925018	0.626919984817505	88.0121917724609	14434
True	False	False	False	False	-1908.38500976563	2031.84130859375	205.191253662109	0.796021342277527	0.954369783401489	1	88.751350402832	16419
True	False	False	False	False	-76.3555755615234	-3509.81567382813	730.924560546875	0.0646206140518188	0.955629646778107	0.0214617643505335	93.54931640625	61649
True	False	False	False	False	-193.504150390625	-3507.69189453125	39.9291114807129	0.44457471370697	0.918520390987396	0.205728113651276	95.6388854980469	3443
True	False	False	False	False	-248.91162109375	-3505.04248046875	64.3302307128906	0.246424093842506	0.908203780651093	0.0938537940382957	97.7413787841797	5669
True	False	False	False	False	-336.644470214844	-3498.5390625	129.769607543945	0.157333374023438	0.873769581317902	0.0558287538588047	97.9487152099609	11460
True	False	False	False	False	-416.978820800781	-3490.30908203125	116.459907531738	0.289974629878998	0.926440298557281	0.114687599241734	99.7809524536133	10477
True	False	False	False	False	-483.564147949219	-3482.01171875	90.9496383666992	0.409843504428864	0.963486850261688	0.182383120059967	101.048782348633	8286
True	False	False	False	False	-538.65478515625	-3474.39184570313	35.4925422668457	0.290379345417023	0.87163120508194	0.114889219403267	104.34375	3339
True	False	False	False	False	-620.8544921875	-3461.08837890625	84.2947845458984	0.177484318614006	0.887595653533936	0.0639520138502121	106.815788269043	8118
True	False	False	False	False	-674.662963867188	-3450.73071289063	102.041061401367	0.282772481441498	0.881147623062134	0.11112542450428	107.586959838867	9898
True	False	False	False	False	-740.02490234375	-3437.01879882813	205.191253662109	0.112834297120571	0.877514958381653	0.0387540124356747	108.870269775391	20141
True	False	False	False	False	-814.768310546875	-3419.68676757813	332.742584228516	0.117852710187435	0.906126976013184	0.0406234599649906	110.150001525879	33045
True	False	False	False	False	-772.96826171875	-3415.85107421875	67.6576614379883	0.53367006778717	0.95335590839386	0.277028173208237	87.836067199707	5358
True	False	False	False	False	-899.089477539063	-3399.0673828125	316.10546875	0.233522370457649	0.928912997245789	0.0879888162016869	111.666664123535	31825
True	False	False	False	False	-942.093444824219	-3386.56762695313	33.2742576599121	0.496463984251022	0.893636882305145	0.244916766881943	114.400001525879	3432
True	False	False	False	False	-974.895263671875	-3376.94116210938	42.1473922729492	0.395945906639099	0.88376647233963	0.173586651682854	116.368423461914	4422
True	False	False	False	False	-985.904174804688	-3359.46899414063	116.459907531738	0.722729206085205	0.960102736949921	0.559483647346497	105.866668701172	11116
True	False	False	False	False	-1036.77648925781	-3357.40185546875	384.872253417969	0.139035120606422	0.908704578876495	0.0486688874661922	116.579254150391	40453
True	False	False	False	False	-1113.97705078125	-3332.56762695313	11.0914192199707	0.512626230716705	0.88112998008728	0.258395850658417	121.099998474121	1211
True	False	False	False	False	-1075.15222167969	-3332.251953125	88.7313537597656	0.745258808135986	0.953584969043732	0.631230175495148	130.050003051758	10404
True	False	False	False	False	-1148.10803222656	-3319.94970703125	34.3833999633789	0.545307099819183	0.913279712200165	0.28791669011116	120.74193572998	3743
True	False	False	False	False	-1181.14013671875	-3307.55126953125	58.7845230102539	0.438543200492859	0.909865200519562	0.201524436473846	120.566040039063	6390
True	False	False	False	False	-1188.56860351563	-3289.23803710938	151.952453613281	0.772331058979034	0.959886074066162	0.771500051021576	119.474449157715	16368
True	False	False	False	False	-1239.05456542969	-3271.04223632813	12.2005615234375	0.563888907432556	0.928345501422882	0.306276768445969	87.0909118652344	958
True	False	False	False	False	-1283.88403320313	-3267.42700195313	17.7462711334229	0.520357489585876	0.928765535354614	0.265091508626938	120.8125	1933
True	False	False	False	False	-1400.71887207031	-3215.7392578125	136.424453735352	0.246072709560394	0.937685489654541	0.0936922952532768	117.674797058105	14474
True	False	False	False	False	-1383.31604003906	-3190.46630859375	191.881561279297	0.700759828090668	0.929182529449463	0.505711615085602	128.982666015625	22314
True	False	False	False	False	-1513.90283203125	-3161.40234375	77.6399383544922	0.471058636903763	0.937953352928162	0.225012093782425	111.34285736084	7794
True	False	False	False	False	-1485.77941894531	-3159.93774414063	209.627822875977	0.509366393089294	0.944926083087921	0.255622029304504	113.957672119141	21538
True	False	False	False	False	-1585.38464355469	-3108.72631835938	97.6044921875	0.728147208690643	0.938904821872711	0.574816465377808	179.420455932617	15789
True	False	False	False	False	-1573.86328125	-3112.1923828125	45.4748191833496	0.73448771238327	0.932110607624054	0.594133496284485	155.853652954102	6390
True	False	False	False	False	-1623.30529785156	-3103.70166015625	241.792938232422	0.183678358793259	0.919980227947235	0.0665014311671257	110.481651306152	24085
True	False	False	False	False	-1653.76086425781	-3087.24487304688	22.1828384399414	0.497099369764328	0.950105845928192	0.245434045791626	109.650001525879	2193
True	False	False	False	False	-1663.47888183594	-3081.95947265625	21.0736961364746	0.472244381904602	0.887210786342621	0.225908890366554	110.631576538086	2102
True	False	False	False	False	-1708.00280761719	-3019.72021484375	11.0914192199707	0.763594925403595	0.936281979084015	0.714360892772675	63.9000015258789	639
True	False	False	False	False	-1783.01586914063	-3008.67065429688	521.296691894531	0.0690642520785332	0.919455528259277	0.0230070371180773	102.765960693359	48300
True	False	False	False	False	-1847.259765625	-2952.52099609375	164.153015136719	0.594304740428925	0.922836124897003	0.339349389076233	133.520263671875	19761
True	False	False	False	False	-1895.40441894531	-2935.55346679688	36.6016845703125	0.277928113937378	0.903414487838745	0.10875641554594	100	3300
True	False	False	False	False	-1890.90734863281	-2683.44946289063	22.1828384399414	0.755204319953918	0.946847438812256	0.672140836715698	66.8000030517578	1336
True	False	False	False	False	-1892.28466796875	-2621.76586914063	61.0028076171875	0.731991708278656	0.954430818557739	0.586336493492126	62.4181823730469	3433
True	False	False	False	False	-1894.64916992188	-2555.2626953125	99.8227767944336	0.86581426858902	0.968959093093872	1	69.1444473266602	6223
True	False	False	False	False	-1884.80615234375	-2490.6484375	148.625015258789	0.729590535163879	0.931909441947937	0.579075038433075	95.1567153930664	12751
True	False	False	False	False	-1881.15393066406	-2600.45068359375	137.533599853516	0.812275528907776	0.968030214309692	1	73.2983856201172	9089
True	False	False	False	False	-1879.93823242188	-2945.84326171875	55.4570960998535	0.380663692951202	0.937679171562195	0.164238765835762	99.5199966430664	4976
True	False	False	False	False	-1752.35412597656	-2897.07421875	175.244430541992	0.51582282781601	0.903170108795166	0.261143982410431	84.6898727416992	13381
True	False	False	False	False	-1820.32202148438	-2837.724609375	94.2770690917969	0.724954545497894	0.924431085586548	0.565661549568176	74.717643737793	6351
True	False	False	False	False	-1877.84912109375	-2763.37329101563	351.597991943359	0.598287999629974	0.886765837669373	0.34400087594986	130.542587280273	41382
True	False	False	False	False	-1855.82739257813	-2662.59301757813	185.226699829102	0.656773805618286	0.959017157554626	0.423807144165039	94.4790420532227	15778
True	False	False	False	False	-1832.80627441406	-2599.27734375	187.44499206543	0.828562021255493	0.955545246601105	1	74.4437866210938	12581
True	False	False	False	False	-1857.82263183594	-2506.8857421875	89.8404998779297	0.721652567386627	0.932583034038544	0.556551098823547	112.172836303711	9086
True	False	False	False	False	-1852.29614257813	-2557.7216796875	134.206176757813	0.743814587593079	0.956956207752228	0.625884413719177	66.0165252685547	7988
True	False	False	False	False	-1824.20727539063	-2657.05126953125	113.132476806641	0.733632326126099	0.917443871498108	0.591431677341461	93.0882339477539	9495
True	False	False	False	False	-1810.57336425781	-2546.462890625	110.914192199707	0.757574498653412	0.958143532276154	0.683192253112793	61.7099990844727	6171
True	False	False	False	False	-1814.58020019531	-2009.87487792969	127.551322937012	0.657834649085999	0.940802812576294	0.425504207611084	51.982608795166	5978
True	False	False	False	False	-1807.78759765625	-2894.17309570313	351.597991943359	0.450033038854599	0.875073194503784	0.209590256214142	102.179809570313	32391
True	False	False	False	False	-1767.20971679688	-2896.88134765625	59.8936653137207	0.666862070560455	0.911771059036255	0.440413177013397	140.351852416992	7579
True	False	False	False	False	-1794.91735839844	-2665.78125	139.751892089844	0.803734004497528	0.961003601551056	1	74.2777786254883	9359
True	False	False	False	False	-1785.599609375	-2832.72802734375	171.917007446289	0.767260611057281	0.964395821094513	0.736163318157196	79.5806427001953	12335
True	False	False	False	False	-1758.24682617188	-2822.76147460938	155.279876708984	0.744004368782043	0.946635127067566	0.626579701900482	81.6785736083984	11435
True	False	False	False	False	-1785.51843261719	-1954.896484375	201.863830566406	0.692807912826538	0.94474196434021	0.488814681768417	67.9945068359375	12375
True	False	False	False	False	-1783.97412109375	-2776.10473632813	47.6931037902832	0.594744265079498	0.866851806640625	0.339858740568161	109	4687
True	False	False	False	False	-1768.8798828125	-2767.60083007813	263.975769042969	0.78566575050354	0.948003232479095	1	173.571426391602	41310
True	False	False	False	False	-1772.46923828125	-2736.64135742188	224.046676635742	0.403096407651901	0.861913859844208	0.178076162934303	106.881187438965	21590
True	False	False	False	False	-1774.96166992188	-2614.39892578125	110.914192199707	0.739838838577271	0.96386045217514	0.6118004322052	62.9199981689453	6292
True	False	False	False	False	-1770.21862792969	-2015.54675292969	159.716445922852	0.784037590026855	0.959490358829498	0.920083165168762	65.2222213745117	9392
True	False	False	False	False	-1767.83190917969	-1906.9697265625	188.554138183594	0.634131848812103	0.960587441921234	0.389989137649536	54.529411315918	9270
True	False	False	False	False	-1764.86462402344	-2643.04150390625	147.515884399414	0.706804156303406	0.951882898807526	0.51936799287796	71.9473648071289	9569
True	False	False	False	False	-1738.93786621094	-1956.86181640625	183.008422851563	0.716383457183838	0.933513939380646	0.542695045471191	59.490909576416	9816
True	False	False	False	False	-1728.22241210938	-2761.15478515625	189.663269042969	0.704887926578522	0.958568394184113	0.514956474304199	81.7134475708008	13973
True	False	False	False	False	-1722.02941894531	-2641.00805664063	226.264953613281	0.809218764305115	0.953409075737	1	79.220588684082	16161
True	False	False	False	False	-1708.90258789063	-2982.28564453125	301.686614990234	0.445441395044327	0.790642380714417	0.20633764564991	157.014709472656	42708
True	False	False	False	False	-1701.80554199219	-2884.81665039063	209.627822875977	0.641009151935577	0.950245797634125	0.399807631969452	96.5820083618164	18254
True	False	False	False	False	-1700.55078125	-3059.5283203125	183.008422851563	0.225064694881439	0.922634720802307	0.0842147395014763	106.436363220215	17562
True	False	False	False	False	-1667.20629882813	-3065.26611328125	112.023338317871	0.726439833641052	0.955573856830597	0.569876611232758	139.41584777832	14081
True	False	False	False	False	-1690.24523925781	-3006.95263671875	192.990692138672	0.772183120250702	0.954641103744507	0.770358383655548	94.4827575683594	16440
True	False	False	False	False	-1695.20483398438	-2791.80297851563	138.64274597168	0.670968890190125	0.954564452171326	0.447490900754929	73.8479995727539	9231
True	False	False	False	False	-1697.47326660156	-2702.57373046875	131.987884521484	0.739435315132141	0.94574648141861	0.61041921377182	66.8655471801758	7957
True	False	False	False	False	-1692.26623535156	-2828.77099609375	287.267761230469	0.838982403278351	0.953075528144836	1	103.34748840332	26767
True	False	False	False	False	-1674.00219726563	-2736.0947265625	98.7136306762695	0.745678246021271	0.955981969833374	0.63280725479126	65.6067428588867	5839
True	False	False	False	False	-1680.84094238281	-2664.14697265625	124.223899841309	0.805557072162628	0.958591163158417	1	73.6875	8253
True	False	False	False	False	-1664.95861816406	-3046.78344726563	165.262145996094	0.799794971942902	0.961080968379974	1	95.1140975952148	14172
True	False	False	False	False	-1647.83337402344	-3039.28271484375	9.98227787017822	0.754574596881866	0.933233201503754	0.669301986694336	61.4444427490234	553
True	False	False	False	False	-1641.49975585938	-2960.310546875	118.678184509277	0.748469054698944	0.926344215869904	0.643601417541504	162.579437255859	17396
True	False	False	False	False	-1659.52172851563	-2958.42626953125	137.533599853516	0.588521242141724	0.876767516136169	0.332737118005753	165.475799560547	20519
True	False	False	False	False	-1647.13684082031	-2880.95458984375	219.610107421875	0.747388184070587	0.953077554702759	0.639357149600983	84.7121200561523	16773
True	False	False	False	False	-1643.03308105469	-2673.68286132813	85.4039306640625	0.791216492652893	0.961762547492981	1	63.584415435791	4896
True	False	False	False	False	-1642.84973144531	-2825.42504882813	205.191253662109	0.788921117782593	0.966953456401825	1	77.8864898681641	14409
True	False	False	False	False	-1636.02294921875	-2977.73364257813	187.44499206543	0.47150593996048	0.847677290439606	0.22535003721714	108.603553771973	18354
True	False	False	False	False	-1635.8388671875	-3078.61083984375	110.914192199707	0.430281788110733	0.915742933750153	0.195872098207474	89.4599990844727	8946
True	False	False	False	False	-1569.31298828125	-3067.7744140625	191.881561279297	0.728508532047272	0.940194487571716	0.575875341892242	99.1907501220703	17160
True	False	False	False	False	-1627.60949707031	-2778.0908203125	160.825576782227	0.720632016658783	0.947413086891174	0.553804218769073	103.193099975586	14963
True	False	False	False	False	-1623.51745605469	-2690.22631835938	120.896469116211	0.816004395484924	0.948782980442047	1	82.6513748168945	9009
True	False	False	False	False	-1615.49975585938	-3040.91918945313	188.554138183594	0.841511607170105	0.961892664432526	1	93.8941192626953	15962
True	False	False	False	False	-1581.8173828125	-3007.490234375	176.353576660156	0.824980556964874	0.971547365188599	1	79.8050308227539	12689
True	False	False	False	False	-1605.97155761719	-2838.17431640625	176.353576660156	0.6440509557724	0.966191411018372	0.404270172119141	82.5471725463867	13125
True	False	False	False	False	-1611.095703125	-2740.48828125	137.533599853516	0.821350634098053	0.957366287708282	1	82.3548355102539	10212
True	False	False	False	False	-1587.70556640625	-2923.5576171875	215.173538208008	0.747388184070587	0.967485904693604	0.639357089996338	80.932991027832	15701
True	False	False	False	False	-1579.4658203125	-2849.05200195313	177.462707519531	0.838416218757629	0.964655339717865	1	89.2937469482422	14287
True	False	False	False	False	-1579.23083496094	-2715.68994140625	158.607299804688	0.707859754562378	0.966165840625763	0.521832287311554	70.5524444580078	10089
True	False	False	False	False	-1582.46997070313	-1977.07080078125	158.607299804688	0.78651762008667	0.968839824199677	1	61.9370613098145	8857
True	False	False	False	False	-1579.13330078125	-2783.26391601563	135.315322875977	0.488144248723984	0.922803223133087	0.238233998417854	63.1229515075684	7701
True	False	False	False	False	-1573.45068359375	-1916.62121582031	200.754699707031	0.748833179473877	0.961925446987152	0.645050287246704	101.524864196777	18376
True	False	False	False	False	-1557.91186523438	-3085.60766601563	218.500961303711	0.626308619976044	0.88644552230835	0.379247844219208	172.035537719727	33891
True	False	False	False	False	-1554.49243164063	-3140.42651367188	235.138092041016	0.196395799517632	0.91659939289093	0.0718163028359413	112.146224975586	23775
True	False	False	False	False	-1554.14978027344	-3124.45532226563	83.1856460571289	0.745481371879578	0.949547469615936	0.63206559419632	87.8133316040039	6586
True	False	False	False	False	-1550.94055175781	-2928.20532226563	210.736968994141	0.783208847045898	0.962467849254608	0.899701058864594	83.9052658081055	15942
True	False	False	False	False	-1533.91174316406	-2828.14428710938	175.244430541992	0.774631977081299	0.95129257440567	0.790380477905273	78.6582260131836	12428
True	False	False	False	False	-1547.21948242188	-2184.67065429688	257.320922851563	0.658723413944244	0.923680007457733	0.426934689283371	68.4267272949219	15875
True	False	False	False	False	-1523.20483398438	-2114.54663085938	188.554138183594	0.771320164203644	0.956036388874054	0.763850271701813	82.1470565795898	13965
True	False	False	False	False	-1522.51440429688	-2914.55883789063	78.7490768432617	0.803937435150146	0.953397989273071	1	89.4225387573242	6349
True	False	False	False	False	-1522.32189941406	-2852.09985351563	282.831207275391	0.387713223695755	0.80915755033493	0.168509960174561	84.8392181396484	21634
True	False	False	False	False	-1513.93237304688	-2774.23901367188	12.2005615234375	0.508639216423035	0.931946337223053	0.255007147789001	58.3636360168457	642
True	False	False	False	False	-1512.46911621094	-3103.05712890625	215.173538208008	0.782994866371155	0.955144882202148	0.895165324211121	88.9226837158203	17251
True	False	False	False	False	-1509.42370605469	-3047.53588867188	199.645553588867	0.647322654724121	0.945848941802979	0.40915635228157	78.4388885498047	14119
True	False	False	False	False	-1508.21643066406	-2984.84204101563	210.736968994141	0.702846884727478	0.933875381946564	0.510342478752136	101.752632141113	19333
True	False	False	False	False	-1476.94396972656	-2977.56005859375	17.7462711334229	0.762108087539673	0.949675559997559	0.706189274787903	85.1875	1363
True	False	False	False	False	-1497.22033691406	-2951.62353515625	191.881561279297	0.632491111755371	0.937913954257965	0.387699902057648	95.6127166748047	16541
True	False	False	False	False	-1499.76062011719	-2806.58862304688	104.259346008301	0.703710198402405	0.959930598735809	0.512283682823181	63.7872352600098	5996
True	False	False	False	False	-1500.72717285156	-2765.71752929688	202.97297668457	0.478080630302429	0.907765030860901	0.230367302894592	71.3224029541016	13052
True	False	False	False	False	-1490.72155761719	-2871.20092773438	242.902084350586	0.621812224388123	0.90606951713562	0.373266518115997	77.4292221069336	16957
True	False	False	False	False	-1487.43603515625	-2970.75512695313	100.931915283203	0.821323812007904	0.958314776420593	1	163.362640380859	14866
True	False	False	False	False	-1470.21264648438	-2818.5107421875	110.914192199707	0.770503282546997	0.951809823513031	0.75791335105896	68.6999969482422	6870
True	False	False	False	False	-1466.35473632813	-3184.76391601563	119.787330627441	0.179670691490173	0.917071104049683	0.0648490265011787	115.87036895752	12514
True	False	False	False	False	-1432.02124023438	-3187.00610351563	92.0587844848633	0.614066243171692	0.951882183551788	0.363269209861755	102.481925964355	8506
True	False	False	False	False	-1455.73974609375	-3075.8310546875	184.117568969727	0.664196252822876	0.932407021522522	0.435920625925064	84.1265029907227	13965
True	False	False	False	False	-1436.38464355469	-3018.8759765625	33.2742576599121	0.745649039745331	0.94053065776825	0.63269704580307	69	2070
True	False	False	False	False	-1463.97900390625	-2956.87036132813	190.772415161133	0.717905819416046	0.940405309200287	0.546617150306702	81.9651184082031	14098
True	False	False	False	False	-1463.12634277344	-1921.77124023438	105.36848449707	0.711196482181549	0.947809517383575	0.529788494110107	49.2421035766602	4678
True	False	False	False	False	-1450.748046875	-2883.04370117188	190.772415161133	0.824089586734772	0.963740468025208	1	84.6279067993164	14556
True	False	False	False	False	-1443.83361816406	-2712.16748046875	251.77522277832	0.749353468418121	0.947048604488373	0.647137463092804	77.6651992797852	17630
True	False	False	False	False	-1440.02807617188	-1971.95837402344	278.394622802734	0.835135996341705	0.957397520542145	1	61.0637435913086	15327
True	False	False	False	False	-1434.12121582031	-2980.771484375	120.896469116211	0.522242844104767	0.873080968856812	0.266750007867813	98.6605529785156	10754
True	False	False	False	False	-1428.06994628906	-3027.97436523438	113.132476806641	0.650641798973083	0.912551879882813	0.414208441972733	72.7647094726563	7422
True	False	False	False	False	-1427.55883789063	-3095.68041992188	151.952453613281	0.791858732700348	0.95690929889679	1	90.4306564331055	12389
True	False	False	False	False	-1397.3076171875	-3051.00073242188	211.846115112305	0.375580221414566	0.835959792137146	0.161200955510139	76.4502639770508	14602
True	False	False	False	False	-1408.24768066406	-3000.10107421875	157.498153686523	0.77314817905426	0.942246437072754	0.777953743934631	83.908447265625	11915
True	False	False	False	False	-1419.87780761719	-2887.8427734375	143.079315185547	0.660086691379547	0.962528169155121	0.429144084453583	74.6046524047852	9624
True	False	False	False	False	-1420.72216796875	-2830.33129882813	275.067199707031	0.699044167995453	0.955283284187317	0.501968204975128	90.0161285400391	22324
True	False	False	False	False	-1427.49340820313	-2262.49731445313	13.3097038269043	0.80851811170578	0.94014710187912	1	43.8333320617676	526
True	False	False	False	False	-1394.64611816406	-2817.666015625	207.409545898438	0.804626941680908	0.962337732315063	1	110.877006530762	20734
True	False	False	False	False	-1392.85241699219	-2884.34301757813	146.40673828125	0.726016283035278	0.935583174228668	0.568666875362396	71.2272720336914	9402
True	False	False	False	False	-1392.39831542969	-2948.35693359375	147.515884399414	0.749781250953674	0.932665884494781	0.648868799209595	72.3609008789063	9624
True	False	False	False	False	-1391.62512207031	-1911.61010742188	158.607299804688	0.648816347122192	0.952647268772125	0.411417841911316	57.5244750976563	8226
True	False	False	False	False	-1386.42578125	-3011.18798828125	145.297592163086	0.670320570468903	0.967399775981903	0.44636058807373	72.4885482788086	9496
True	False	False	False	False	-1381.49194335938	-3209.52124023438	102.041061401367	0.539673149585724	0.932613372802734	0.282589852809906	110.75	10189
True	False	False	False	False	-1380.35034179688	-3167.03369140625	207.409545898438	0.691749274730682	0.932793438434601	0.486648708581924	103.272727966309	19312
True	False	False	False	False	-1369.44689941406	-2923.84545898438	171.917007446289	0.687864303588867	0.954150259494781	0.478855133056641	80.9419326782227	12546
True	False	False	False	False	-1362.27014160156	-2952.61450195313	156.389007568359	0.714476406574249	0.950398683547974	0.537869870662689	85.9007110595703	12112
True	False	False	False	False	-1356.64318847656	-2880.17822265625	187.44499206543	0.766782999038696	0.952441692352295	0.733172476291656	92.5266265869141	15637
True	False	False	False	False	-1359.623046875	-1917.34033203125	150.843307495117	0.794324278831482	0.959966003894806	1	57.8970603942871	7874
True	False	False	False	False	-1358.91516113281	-1981.72277832031	244.01123046875	0.78206604719162	0.954464495182037	0.877696514129639	65.5636367797852	14424
True	False	False	False	False	-1348.2470703125	-3238.76440429688	311.668884277344	0.150460168719292	0.911197185516357	0.0531158298254013	117.384338378906	32985
True	False	False	False	False	-1294.3037109375	-3249.65551757813	150.843307495117	0.657824277877808	0.957594156265259	0.425487667322159	139.29411315918	18944
True	False	False	False	False	-1325.95910644531	-3223.98901367188	35.4925422668457	0.795358955860138	0.950105845928192	1	74.8125	2394
True	False	False	False	False	-1327.388671875	-3155.29418945313	222.937530517578	0.595764398574829	0.926698625087738	0.341044485569	94.6815948486328	19031
True	False	False	False	False	-1347.13171386719	-3062.42407226563	248.447799682617	0.629498183727264	0.926801145076752	0.383574455976486	103.196426391602	23116
True	False	False	False	False	-1345.49645996094	-2033.89501953125	159.716445922852	0.765261650085449	0.942147016525269	0.723958730697632	84.5416641235352	12174
True	False	False	False	False	-1345.3193359375	-3011.8955078125	224.046676635742	0.559522032737732	0.890053272247314	0.30184742808342	85.8564376831055	17343
True	False	False	False	False	-1325.08361816406	-2982.70043945313	120.896469116211	0.741812705993652	0.966805994510651	0.618682026863098	104.577980041504	11399
True	False	False	False	False	-1322.09326171875	-3093.48071289063	18.8554134368896	0.733056426048279	0.943199634552002	0.589630365371704	54.6470603942871	929
True	False	False	False	False	-1313.23132324219	-2942.162109375	174.135284423828	0.769729197025299	0.961559414863586	0.752471208572388	85.5923538208008	13438
True	False	False	False	False	-1318.29113769531	-2878.11499023438	306.123168945313	0.803541362285614	0.961108505725861	1	96.5	26634
True	False	False	False	False	-1311.84741210938	-3200.89331054688	214.064392089844	0.756334066390991	0.931940674781799	0.677334189414978	179.24870300293	34595
True	False	False	False	False	-1307.17993164063	-2448.0888671875	159.716445922852	0.674418985843658	0.946435689926147	0.453590780496597	56.2916679382324	8106
True	False	False	False	False	-1306.12426757813	-1926.83984375	164.153015136719	0.612305581569672	0.965832054615021	0.361048519611359	55.0135116577148	8142
True	False	False	False	False	-1295.85852050781	-3229.69921875	95.3862075805664	0.742845177650452	0.94487589597702	0.62236750125885	143.697677612305	12358
True	False	False	False	False	-1280.87145996094	-3192.56323242188	552.352661132813	0.444390028715134	0.900840580463409	0.205598413944244	184.783126831055	92022
True	False	False	False	False	-1294.02282714844	-3078.64477539063	168.589569091797	0.780941009521484	0.952688872814178	0.859888970851898	81.0789489746094	12324
True	False	False	False	False	-1287.45361328125	-1898.52026367188	161.934722900391	0.596579134464264	0.93995076417923	0.341995388269424	54.1986312866211	7913
True	False	False	False	False	-1286.18408203125	-2991.1396484375	179.680999755859	0.783584833145142	0.948551952838898	0.908305883407593	111.672836303711	18091
True	False	False	False	False	-1278.11730957031	-2903.26391601563	197.427261352539	0.742949068546295	0.961757123470306	0.622741758823395	75.4494400024414	13430
True	False	False	False	False	-1276.55285644531	-2856.39965820313	231.810668945313	0.749064207077026	0.933918058872223	0.645974457263947	90.0765533447266	18826
True	False	False	False	False	-1265.56127929688	-3093.76513671875	24.401123046875	0.760120630264282	0.94915634393692	0.695777595043182	63.6363639831543	1400
True	False	False	False	False	-1261.27819824219	-3005.40234375	18.8554134368896	0.625182271003723	0.919426381587982	0.377736806869507	67.8235321044922	1153
True	False	False	False	False	-1260.81311035156	-3263.66821289063	148.625015258789	0.621745824813843	0.925943434238434	0.373179197311401	132.171646118164	17711
True	False	False	False	False	-1258.41162109375	-3217.67797851563	366.016845703125	0.285269796848297	0.696898519992828	0.112355105578899	184.596969604492	60917
True	False	False	False	False	-1253.00366210938	-3165.5439453125	118.678184509277	0.618459045886993	0.929347157478333	0.368892341852188	87.4205627441406	9354
True	False	False	False	False	-1259.53503417969	-3123.86181640625	189.663269042969	0.742433786392212	0.958651423454285	0.620891690254211	78.432746887207	13412
True	False	False	False	False	-1257.29565429688	-2992.912109375	95.3862075805664	0.756393730640411	0.945098757743835	0.677612125873566	124.476745605469	10705
True	False	False	False	False	-1256.0849609375	-2923.45190429688	244.01123046875	0.740235030651093	0.949684858322144	0.613164842128754	77.136360168457	16970
True	False	False	False	False	-1249.0166015625	-1999.35388183594	156.389007568359	0.645682156085968	0.95392382144928	0.406694948673248	53.4468078613281	7536
True	False	False	False	False	-1252.65270996094	-1954.25537109375	261.757507324219	0.770469486713409	0.94588440656662	0.757672250270844	72.8813552856445	17200
True	False	False	False	False	-1240.84558105469	-3204.47265625	332.742584228516	0.211086630821228	0.737216353416443	0.0780953541398048	130.266662597656	39080
True	False	False	False	False	-1238.06640625	-3285.32348632813	129.769607543945	0.282173782587051	0.916914343833923	0.11083148419857	119.273506164551	13955
True	False	False	False	False	-1212.77258300781	-3281.76391601563	159.716445922852	0.683444023132324	0.946609795093536	0.470269948244095	171.9375	24759
True	False	False	False	False	-1187.07202148438	-3194.35595703125	130.878753662109	0.47213950753212	0.828016817569733	0.22582945227623	115.423728942871	13620
True	False	False	False	False	-1235.43273925781	-3162.11547851563	78.7490768432617	0.683031260967255	0.958789765834808	0.469482928514481	78.3943634033203	5566
True	False	False	False	False	-1231.15405273438	-3103.609375	12.2005615234375	0.681430399417877	0.931919693946838	0.46645313501358	65.0909118652344	716
True	False	False	False	False	-1216.16760253906	-3098.90893554688	196.318130493164	0.738775193691254	0.956683993339539	0.608177721500397	99.8644104003906	17676
True	False	False	False	False	-1233.32763671875	-2968.77734375	120.896469116211	0.750261783599854	0.967228770256042	0.650830626487732	70.0733947753906	7638
True	False	False	False	False	-1226.56872558594	-3060.86669921875	157.498153686523	0.597966551780701	0.908732354640961	0.343622416257858	83.5422515869141	11863
True	False	False	False	False	-1214.86254882813	-3005.65307617188	136.424453735352	0.625790059566498	0.952919840812683	0.378551155328751	73.365852355957	9024
True	False	False	False	False	-1224.26110839844	-1902.30163574219	234.028945922852	0.648532509803772	0.898838639259338	0.410986632108688	57.8909950256348	12215
True	False	False	False	False	-1223.12854003906	-2863.94140625	110.914192199707	0.727671027183533	0.933820486068726	0.573428332805634	84.2699966430664	8427
True	False	False	False	False	-1203.48303222656	-3152.50415039063	128.660461425781	0.844098389148712	0.962641417980194	1	96.5086212158203	11195
True	False	False	False	False	-1194.28186035156	-3047.93920898438	137.533599853516	0.782398581504822	0.968623638153076	0.883594453334808	80.3548355102539	9964
True	False	False	False	False	-1201.00061035156	-2947.68774414063	138.64274597168	0.748872816562653	0.949481606483459	0.645208597183228	80.2320022583008	10029
True	False	False	False	False	-1194.36584472656	-1950.30163574219	228.483245849609	0.68765777349472	0.968280673027039	0.478447556495667	63.6747589111328	13117
True	False	False	False	False	-1185.03918457031	-3172.26245117188	495.786437988281	0.359767377376556	0.815430581569672	0.151968285441399	150.519012451172	67282
True	False	False	False	False	-1180.64001464844	-3136.67260742188	112.023338317871	0.611552000045776	0.926237225532532	0.360103696584702	95.7821807861328	9674
True	False	False	False	False	-1179.53955078125	-2001.44958496094	236.24723815918	0.560368597507477	0.921595394611359	0.302700400352478	59.0187797546387	12571
True	False	False	False	False	-1171.94580078125	-3252.66650390625	250.666076660156	0.669864416122437	0.921621203422546	0.445568263530731	101.964599609375	23044
True	False	False	False	False	-1168.07690429688	-3109.36401367188	170.807861328125	0.747835576534271	0.938688099384308	0.641103804111481	134.779220581055	20756
True	False	False	False	False	-1163.18969726563	-3047.4423828125	164.153015136719	0.825832903385162	0.973151385784149	1	91.3378372192383	13518
True	False	False	False	False	-1163.15502929688	-2994.27563476563	170.807861328125	0.772800981998444	0.940252184867859	0.775180578231812	78.2727279663086	12054
True	False	False	False	False	-1162.50573730469	-3302.33984375	109.805053710938	0.785418212413788	0.954925775527954	1	166.151519775391	16449
True	False	False	False	False	-1146.81811523438	-3304.015625	45.4748191833496	0.72121262550354	0.927030920982361	0.555363178253174	165.048782348633	6767
True	False	False	False	False	-1146.83532714844	-2939.55737304688	147.515884399414	0.706804156303406	0.951660394668579	0.51936799287796	98.9849624633789	13165
True	False	False	False	False	-1159.64245605469	-1946.73046875	197.427261352539	0.5721315741539	0.946323931217194	0.314842700958252	55.0280914306641	9795
True	False	False	False	False	-1152.78576660156	-2045.44470214844	125.333038330078	0.740218818187714	0.949210941791534	0.61310887336731	55.7168159484863	6296
True	False	False	False	False	-1147.63842773438	-1899.02429199219	209.627822875977	0.743294894695282	0.950989484786987	0.623992145061493	58.4708976745605	11051
True	False	False	False	False	-1136.97033691406	-2971.33911132813	119.787330627441	0.764188587665558	0.954439222812653	0.717723667621613	69.435188293457	7499
True	False	False	False	False	-1136.72290039063	-3311.23486328125	39.9291114807129	0.754574596881866	0.947963654994965	0.669301986694336	122.805557250977	4421
True	False	False	False	False	-1134.07299804688	-3227.42114257813	397.072814941406	0.239502787590027	0.707174062728882	0.0906909927725792	138.941345214844	49741
True	False	False	False	False	-1135.89514160156	-3083.57348632813	188.554138183594	0.799287736415863	0.95697146654129	1	90.3235321044922	15355
True	False	False	False	False	-1134.10815429688	-1943.49926757813	130.878753662109	0.699504435062408	0.957730650901794	0.502967000007629	60.8474578857422	7180
True	False	False	False	False	-1132.462890625	-2219.28979492188	170.807861328125	0.662633955478668	0.94620156288147	0.433323562145233	60.4805183410645	9314
True	False	False	False	False	-1127.19067382813	-1971.35327148438	149.734161376953	0.735035240650177	0.919147074222565	0.595879673957825	124.98518371582	16873
True	False	False	False	False	-1126.44885253906	-3205.23779296875	120.896469116211	0.733505606651306	0.947917997837067	0.591034114360809	99.6972503662109	10867
True	False	False	False	False	-1122.61083984375	-3329.8173828125	14.4188451766968	0.4608134329319	0.933717012405396	0.217386230826378	122.615386962891	1594
True	False	False	False	False	-1092.64489746094	-3321.37353515625	198.536407470703	0.418022274971008	0.862026929855347	0.187699243426323	131.446929931641	23529
True	False	False	False	False	-1121.62817382813	-3315.36743164063	56.5662384033203	0.598333299160004	0.9591423869133	0.344054192304611	112.078430175781	5716
True	False	False	False	False	-1120.0556640625	-3302.67797851563	141.970169067383	0.758784472942352	0.949747860431671	0.689074516296387	105.4609375	13499
True	False	False	False	False	-1064.73352050781	-3274.67993164063	170.807861328125	0.752032220363617	0.970638930797577	0.658218443393707	91.0259704589844	14018
True	False	False	False	False	-1118.71069335938	-3166.12866210938	236.24723815918	0.346895515918732	0.708270788192749	0.144683793187141	133.990615844727	28540
True	False	False	False	False	-1117.17272949219	-3037.02880859375	154.17073059082	0.803418695926666	0.953644216060638	1	76.7913665771484	10674
True	False	False	False	False	-1118.2978515625	-2054.4228515625	89.8404998779297	0.805119872093201	0.955602645874023	1	66.6172866821289	5396
True	False	False	False	False	-1114.71032714844	-2172.07543945313	109.805053710938	0.795083343982697	0.964601218700409	1	48.5353546142578	4805
True	False	False	False	False	-1111.57861328125	-3132.73901367188	47.6931037902832	0.805555999279022	0.950805008411407	1	61.6279067993164	2650
True	False	False	False	False	-1105.33666992188	-3246.4365234375	358.252838134766	0.364693701267242	0.781842708587646	0.154810220003128	168.770904541016	54513
True	False	False	False	False	-1090.38232421875	-3252.38134765625	64.3302307128906	0.625254034996033	0.926606357097626	0.377832800149918	102.965515136719	5972
True	False	False	False	False	-1097.51525878906	-3129.31103515625	14.4188451766968	0.742955923080444	0.934609174728394	0.622766435146332	75.2307662963867	978
True	False	False	False	False	-1101.61669921875	-1920.89587402344	216.282684326172	0.803819596767426	0.962467849254608	1	70.6102600097656	13769
True	False	False	False	False	-1095.73571777344	-3103.40380859375	126.442184448242	0.797434329986572	0.945412218570709	1	86.4561386108398	9856
True	False	False	False	False	-1083.85180664063	-3070.78784179688	103.150199890137	0.828564047813416	0.962020635604858	1	69.6774215698242	6480
True	False	False	False	False	-1086.09924316406	-1997.21484375	143.079315185547	0.74561882019043	0.944409251213074	0.63258308172226	56.961238861084	7348
True	False	False	False	False	-1082.04040527344	-3130.45874023438	261.757507324219	0.3599494099617	0.791943311691284	0.152072757482529	109.105934143066	25749
True	False	False	False	False	-1073.40612792969	-3050.65869140625	120.896469116211	0.850032269954681	0.968259692192078	1	75.1651382446289	8193
True	False	False	False	False	-1076.84716796875	-2978.41674804688	139.751892089844	0.803734004497528	0.9561527967453	1	66.4285736083984	8370
True	False	False	False	False	-1070.86584472656	-2018.9599609375	140.861022949219	0.734058856964111	0.950379192829132	0.592774868011475	53.3622055053711	6777
True	False	False	False	False	-1057.76489257813	-3312.5185546875	260.648345947266	0.42854255437851	0.871587753295898	0.194697245955467	104.804252624512	24629
True	False	False	False	False	-1038.97790527344	-3300.42626953125	247.338653564453	0.377279996871948	0.919723927974701	0.16221284866333	100.905830383301	22502
True	False	False	False	False	-1048.759765625	-3269.42724609375	35.4925422668457	0.627549946308136	0.947175443172455	0.380923300981522	86.125	2756
True	False	False	False	False	-1048.18127441406	-3150.24291992188	141.970169067383	0.670732975006104	0.957683384418488	0.447078943252563	71.9453125	9209
True	False	False	False	False	-1054.82897949219	-1999.17700195313	119.787330627441	0.72677618265152	0.944999396800995	0.570841550827026	57.212963104248	6179
True	False	False	False	False	-1055.40502929688	-1904.51806640625	173.026138305664	0.701317846775055	0.924899935722351	0.506941378116608	53.0961532592773	8283
True	False	False	False	False	-1053.40905761719	-3012.86010742188	226.264953613281	0.792634010314941	0.956179857254028	1	79.1715698242188	16151
True	False	False	False	False	-1049.49182128906	-2115.29663085938	119.787330627441	0.602634787559509	0.943438470363617	0.349171280860901	46.8611106872559	5061
True	False	False	False	False	-1046.97875976563	-3221.82666015625	272.848907470703	0.698473989963531	0.925038874149323	0.50073653459549	108.032524108887	26576
True	False	False	False	False	-1042.05432128906	-3201.67211914063	15.5279874801636	0.800106346607208	0.94487601518631	1	72.5714263916016	1016
True	False	False	False	False	-1046.03540039063	-3116.23120117188	93.1679229736328	0.808093369007111	0.958789765834808	1	70.7142868041992	5940
True	False	False	False	False	-1040.54516601563	-3070.3857421875	185.226699829102	0.682388484477997	0.924990296363831	0.468262076377869	81.1676635742188	13555
True	False	False	False	False	-1038.376953125	-2587.60595703125	113.132476806641	0.81917679309845	0.960752546787262	1	70	7140
True	False	False	False	False	-1042.08959960938	-2569.60546875	149.734161376953	0.745649039745331	0.941830933094025	0.63269704580307	78.4296264648438	10588
True	False	False	False	False	-1037.48376464844	-2970.30590820313	139.751892089844	0.606069982051849	0.966136634349823	0.353329688310623	66.6746063232422	8401
True	False	False	False	False	-1035.97839355469	-3272.93994140625	56.5662384033203	0.789839804172516	0.955270767211914	1	94.4509811401367	4817
True	False	False	False	False	-1030.84692382813	-3341.84057617188	224.046676635742	0.768940627574921	0.960185587406158	0.747096836566925	152.891082763672	30884
True	False	False	False	False	-1018.00427246094	-3336.14599609375	49.9113883972168	0.791574835777283	0.958025753498077	1	105.444442749023	4745
True	False	False	False	False	-1029.62561035156	-3293.31787109375	11.0914192199707	0.735508561134338	0.937464773654938	0.597400009632111	81.3000030517578	813
True	False	False	False	False	-1016.10913085938	-3121.19995117188	143.079315185547	0.801572740077972	0.953919410705566	1	80.4883728027344	10383
True	False	False	False	False	-1030.02941894531	-2088.236328125	123.114753723145	0.708051383495331	0.959582805633545	0.522282242774963	53.7117118835449	5962
True	False	False	False	False	-1028.84765625	-2035.1337890625	137.533599853516	0.812275528907776	0.957006096839905	1	56.3951606750488	6993
True	False	False	False	False	-1024.32934570313	-1996.35791015625	106.477630615234	0.69047749042511	0.933620989322662	0.484070807695389	55.3541679382324	5314
True	False	False	False	False	-1020.53009033203	-2157.8740234375	167.480438232422	0.810530424118042	0.967913746833801	1	61.9536437988281	9355
True	False	False	False	False	-1011.57238769531	-2105.53149414063	109.805053710938	0.762798249721527	0.946478605270386	0.709939241409302	69.9292907714844	6923
True	False	False	False	False	-1008.61706542969	-3265.7900390625	58.7845230102539	0.775075852870941	0.943996608257294	0.794298112392426	70.0754699707031	3714
True	False	False	False	False	-994.296264648438	-3251.76000976563	191.881561279297	0.784931659698486	0.966409385204315	0.952417612075806	94.1618499755859	16290
True	False	False	False	False	-1006.20922851563	-3015.3232421875	113.132476806641	0.829319775104523	0.962114334106445	1	82	8364
True	False	False	False	False	-1008.41235351563	-2021.2890625	114.241622924805	0.740824818611145	0.957082509994507	0.615211486816406	54.737865447998	5638
True	False	False	False	False	-1003.48785400391	-2587.96142578125	135.315322875977	0.758076548576355	0.955902516841888	0.685611963272095	60.7868843078613	7416
True	False	False	False	False	-1001.13690185547	-1979.41540527344	120.896469116211	0.695293724536896	0.938076615333557	0.49397537112236	53.678897857666	5851
True	False	False	False	False	-993.386474609375	-3025.27124023438	99.8227767944336	0.838416218757629	0.963592112064362	1	77.6777801513672	6991
True	False	False	False	False	-986.733642578125	-2988.5224609375	122.005615234375	0.748618364334106	0.951774656772614	0.64419424533844	81.5363616943359	8969
True	False	False	False	False	-985.424194335938	-2496.466796875	169.698715209961	0.740052342414856	0.967791855335236	0.612534761428833	60.5882339477539	9270
True	False	False	False	False	-981.252075195313	-3307.75805664063	241.792938232422	0.747772216796875	0.936935722827911	0.640855550765991	105.23853302002	22942
True	False	False	False	False	-969.982482910156	-3213.99780273438	208.518692016602	0.727891564369202	0.942632853984833	0.574070274829865	92.8510665893555	17456
True	False	False	False	False	-972.87890625	-3159.71069335938	597.827514648438	0.223032519221306	0.610119998455048	0.0833160504698753	134.365493774414	72423
True	False	False	False	False	-976.308898925781	-2547.32348632813	161.934722900391	0.617079198360443	0.96267294883728	0.367113202810287	61.8287658691406	9027
True	False	False	False	False	-961.100952148438	-2076.66064453125	130.878753662109	0.752703249454498	0.952722728252411	0.661087512969971	53.6101684570313	6326
True	False	False	False	False	-957.964111328125	-3200.4267578125	45.4748191833496	0.73448771238327	0.946144938468933	0.594133496284485	70.0731735229492	2873
True	False	False	False	False	-956.238403320313	-2585.27978515625	160.825576782227	0.825897872447968	0.957224071025848	1	65.4551696777344	9491
True	False	False	False	False	-955.515625	-3370.21166992188	115.350761413574	0.699858546257019	0.918686389923096	0.503738164901733	154	16016
True	False	False	False	False	-950.046203613281	-3265.63305664063	24.401123046875	0.715491533279419	0.935181617736816	0.54042637348175	56.0454559326172	1233
True	False	False	False	False	-953.998840332031	-3177.7353515625	52.1296730041504	0.733055353164673	0.93129026889801	0.589626967906952	155.340423583984	7301
True	False	False	False	False	-942.839050292969	-2877.220703125	15.5279874801636	0.774550676345825	0.945763468742371	0.789673984050751	47.2142868041992	661
True	False	False	False	False	-945.835205078125	-2466.22314453125	196.318130493164	0.752018332481384	0.949539303779602	0.658159613609314	68.3672332763672	12101
True	False	False	False	False	-947.485168457031	-1968.75244140625	84.2947845458984	0.698733150959015	0.941456317901611	0.501295566558838	92.0526351928711	6996
True	False	False	False	False	-946.059265136719	-2144.95361328125	144.188446044922	0.732868850231171	0.946372330188751	0.589046716690063	105.492309570313	13714
True	False	False	False	False	-932.90576171875	-2507.41845703125	161.934722900391	0.831593692302704	0.972873985767365	1	57.4315071105957	8385
True	False	False	False	False	-923.983947753906	-2090.5166015625	135.315322875977	0.799174308776855	0.955566346645355	1	52.3770484924316	6390
True	False	False	False	False	-928.663146972656	-1996.34008789063	34.3833999633789	0.662844598293304	0.953722715377808	0.433672159910202	49.9677429199219	1549
True	False	False	False	False	-928.651306152344	-2005.95568847656	133.097030639648	0.765460968017578	0.947778165340424	0.725139915943146	96.1833343505859	11542
True	False	False	False	False	-921.770751953125	-3377.88720703125	177.462707519531	0.609061896800995	0.946885824203491	0.357005268335342	131.425003051758	21028
True	False	False	False	False	-896.340576171875	-3376.84814453125	129.769607543945	0.711567759513855	0.938961088657379	0.53068995475769	136.71794128418	15996
True	False	False	False	False	-875.772705078125	-3304.53784179688	26.6194076538086	0.780536234378815	0.942926585674286	0.854119598865509	68.125	1635
True	False	False	False	False	-919.601013183594	-3190.361328125	16.6371288299561	0.604608774185181	0.927839636802673	0.351552903652191	65.9333343505859	989
True	False	False	False	False	-919.013427734375	-3252.2392578125	393.745391845703	0.443212568759918	0.883339285850525	0.204772964119911	104.042251586914	36935
True	False	False	False	False	-874.955017089844	-3240.30444335938	24.401123046875	0.809059381484985	0.955780923366547	1	75.636360168457	1664
True	False	False	False	False	-914.908020019531	-3046.54956054688	171.917007446289	0.675487756729126	0.96209704875946	0.455510288476944	78.7935485839844	12213
True	False	False	False	False	-917.331420898438	-2327.5732421875	157.498153686523	0.829367995262146	0.958043396472931	1	67.2605667114258	9551
True	False	False	False	False	-910.463745117188	-3202.24975585938	176.353576660156	0.699224472045898	0.947971403598785	0.502358973026276	74.3836441040039	11827
True	False	False	False	False	-893.437316894531	-3130.26391601563	125.333038330078	0.799567699432373	0.957431972026825	1	84.5309753417969	9552
True	False	False	False	False	-898.321411132813	-3027.22216796875	190.772415161133	0.749573528766632	0.959748387336731	0.648026406764984	85.9883728027344	14790
True	False	False	False	False	-907.737548828125	-2055.97729492188	35.4925422668457	0.75548255443573	0.951372683048248	0.673407912254333	53.96875	1727
True	False	False	False	False	-906.033508300781	-2283.46215820313	140.861022949219	0.734058856964111	0.939142346382141	0.592774868011475	53.0393714904785	6736
True	False	False	False	False	-902.135437011719	-2206.263671875	153.061584472656	0.673898994922638	0.957906246185303	0.452662140130997	52.3913040161133	7230
True	False	False	False	False	-897.6796875	-1919.91247558594	212.955261230469	0.768226981163025	0.942807197570801	0.74237060546875	58.0260429382324	11141
True	False	False	False	False	-894.707885742188	-3089.53955078125	124.223899841309	0.762229561805725	0.948231756687164	0.70684415102005	77.1696395874023	8643
True	False	False	False	False	-871.903564453125	-2419.83276367188	165.262145996094	0.78398984670639	0.962001919746399	0.918749511241913	60.5771827697754	9026
True	False	False	False	False	-893.625915527344	-2057.548828125	189.663269042969	0.62517911195755	0.958384454250336	0.377732574939728	78.7368392944336	13464
True	False	False	False	False	-890.739318847656	-1958.21643066406	135.315322875977	0.620702385902405	0.952919840812683	0.371810734272003	50.7950820922852	6197
True	False	False	False	False	-879.428588867188	-2015.09643554688	167.480438232422	0.691475212574005	0.959237575531006	0.486090928316116	58.6357612609863	8854
True	False	False	False	False	-878.716186523438	-2232.65014648438	148.625015258789	0.747713565826416	0.9603191614151	0.640626013278961	55.8955230712891	7490
True	False	False	False	False	-871.548828125	-3325.8759765625	317.214599609375	0.757730901241302	0.949057102203369	0.683942973613739	106.325172424316	30409
True	False	False	False	False	-862.213684082031	-3240.830078125	155.279876708984	0.789243400096893	0.960668444633484	1	129.428573608398	18120
True	False	False	False	False	-870.334106445313	-3173.333984375	43.256534576416	0.817455768585205	0.96039891242981	1	54.769229888916	2136
True	False	False	False	False	-867.137084960938	-1980.65942382813	144.188446044922	0.799139618873596	0.955561459064484	1	52.269229888916	6795
True	False	False	False	False	-859.170959472656	-3108.96484375	178.571853637695	0.699016630649567	0.963138937950134	0.501908600330353	72.950309753418	11745
True	False	False	False	False	-858.880187988281	-3216.67993164063	38.8199691772461	0.78589391708374	0.952576816082001	1	61.6857147216797	2159
True	False	False	False	False	-857.174377441406	-3393.27319335938	225.155807495117	0.474069982767105	0.827912271022797	0.227295517921448	132.679809570313	26934
True	False	False	False	False	-856.879455566406	-3410.1689453125	11.0914192199707	0.431209653615952	0.890977501869202	0.196500986814499	114.599998474121	1146
True	False	False	False	False	-800.736755371094	-3400.89990234375	241.792938232422	0.66291356086731	0.923856794834137	0.433786451816559	129.100921630859	28144
True	False	False	False	False	-827.124572753906	-3382.81591796875	129.769607543945	0.841519415378571	0.964366912841797	1	116.598289489746	13642
True	False	False	False	False	-830.895568847656	-3298.21923828125	89.8404998779297	0.794242918491364	0.949773132801056	1	100.283950805664	8123
True	False	False	False	False	-839.301086425781	-3159.8671875	135.315322875977	0.606324851512909	0.930145084857941	0.353640824556351	66.3442611694336	8094
True	False	False	False	False	-852.324768066406	-2374.53735351563	136.424453735352	0.764290273189545	0.953919410705566	0.718305766582489	59.1626014709473	7277
True	False	False	False	False	-853.810546875	-2077.51196289063	149.734161376953	0.808782637119293	0.95888364315033	1	82.3333358764648	11115
True	False	False	False	False	-855.266052246094	-1896.9775390625	209.627822875977	0.838750660419464	0.962242305278778	1	61.5291023254395	11629
True	False	False	False	False	-848.412292480469	-2160.50415039063	148.625015258789	0.656966328620911	0.949448823928833	0.424114376306534	58.559700012207	7847
True	False	False	False	False	-841.513610839844	-3075.72387695313	110.914192199707	0.669821560382843	0.955671548843384	0.445493936538696	67.6699981689453	6767
True	False	False	False	False	-839.868591308594	-2282.58666992188	126.442184448242	0.738563656806946	0.932112455368042	0.607464194297791	67.4736862182617	7692
True	False	False	False	False	-839.006652832031	-2221.37255859375	155.279876708984	0.81768673658371	0.962684988975525	1	74.4000015258789	10416
True	False	False	False	False	-837.417846679688	-3262.6513671875	115.350761413574	0.778573036193848	0.954675555229187	0.82945716381073	88.4326934814453	9197
True	False	False	False	False	-821.45947265625	-3190.58203125	43.256534576416	0.817455768585205	0.954181313514709	1	68.5641021728516	2674
True	False	False	False	False	-832.139953613281	-3099.02221679688	106.477630615234	0.739683151245117	0.951809823513031	0.611266613006592	68.3645858764648	6563
True	False	False	False	False	-836.175109863281	-2113.79345703125	130.878753662109	0.825414478778839	0.96275532245636	1	55.2118644714355	6515
True	False	False	False	False	-827.450256347656	-3179.19360351563	130.878753662109	0.752703249454498	0.9478719830513	0.661087512969971	76.7711868286133	9059
True	False	False	False	False	-819.784729003906	-2197.88989257813	122.005615234375	0.666046738624573	0.945870757102966	0.439030915498734	51.3272743225098	5646
True	False	False	False	False	-825.17333984375	-2005.0234375	199.645553588867	0.705389320850372	0.955801069736481	0.516103088855743	63.1611099243164	11369
True	False	False	False	False	-817.991943359375	-3364.583984375	169.698715209961	0.612180888652802	0.936196267604828	0.360891938209534	116.444442749023	17816
True	False	False	False	False	-811.864196777344	-3253.49584960938	207.409545898438	0.686025500297546	0.950459063053131	0.475248456001282	82.4812850952148	15424
True	False	False	False	False	-809.46533203125	-2075.26342773438	95.3862075805664	0.776196181774139	0.952623665332794	0.804659724235535	76.7558135986328	6601
True	False	False	False	False	-808.34912109375	-3386.14111328125	82.0765075683594	0.604751467704773	0.92367821931839	0.351725876331329	142.378372192383	10536
True	False	False	False	False	-764.995361328125	-3381.68872070313	221.828384399414	0.860563576221466	0.962821066379547	1	93.4150009155273	18683
True	False	False	False	False	-748.322265625	-3328.75561523438	106.477630615234	0.569088339805603	0.95442408323288	0.31164813041687	67.9270858764648	6521
True	False	False	False	False	-777.156372070313	-3201.21948242188	324.978576660156	0.468309968709946	0.822702527046204	0.222944706678391	93.6518783569336	27440
True	False	False	False	False	-794.402038574219	-3112.76611328125	190.772415161133	0.763307452201843	0.955826163291931	0.712753474712372	73.5697708129883	12654
True	False	False	False	False	-800.659057617188	-2481.09545898438	174.135284423828	0.769729197025299	0.964566469192505	0.752471208572388	60.5859870910645	9512
True	False	False	False	False	-808.173217773438	-2169.65307617188	115.350761413574	0.756777882575989	0.952208697795868	0.679410755634308	50.8173065185547	5285
True	False	False	False	False	-803.306762695313	-2133.65698242188	123.114753723145	0.776449203491211	0.943826198577881	0.80710357427597	106.225227355957	11791
True	False	False	False	False	-800.97900390625	-2009.38244628906	77.6399383544922	0.705376923084259	0.919561564922333	0.51607471704483	150.885711669922	10562
True	False	False	False	False	-792.375793457031	-2293.34204101563	184.117568969727	0.813853800296783	0.961559414863586	1	82.9096374511719	13763
True	False	False	False	False	-785.245544433594	-2236.85034179688	129.769607543945	0.754551768302917	0.964829802513123	0.66919994354248	51.230770111084	5994
True	False	False	False	False	-774.4404296875	-2200.30615234375	120.896469116211	0.750261783599854	0.962189912796021	0.650830626487732	51.211009979248	5582
True	False	False	False	False	-769.971252441406	-2063.8720703125	45.4748191833496	0.72121262550354	0.936219215393066	0.555363178253174	56.0487823486328	2298
True	False	False	False	False	-762.215759277344	-3067.0166015625	141.970169067383	0.63614410161972	0.962551116943359	0.392824232578278	68.7109375	8795
True	False	False	False	False	-759.11962890625	-2383.07739257813	144.188446044922	0.748169958591461	0.971383571624756	0.642418682575226	60.0615386962891	7808
True	False	False	False	False	-760.469055175781	-2056.83447265625	115.350761413574	0.769432365894318	0.949084520339966	0.750428736209869	75.7596130371094	7879
True	False	False	False	False	-756.942993164063	-2360.79077148438	59.8936653137207	0.681443929672241	0.917727649211884	0.466478526592255	79.3888854980469	4287
True	False	False	False	False	-754.897277832031	-2109.24658203125	109.805053710938	0.795083343982697	0.95690381526947	1	47.7070693969727	4723
True	False	False	False	False	-754.899108886719	-2019.11145019531	129.769607543945	0.766421258449554	0.957602500915527	0.730939626693726	72.538459777832	8487
True	False	False	False	False	-753.932495117188	-3122.17626953125	14.4188451766968	0.742955923080444	0.94487601518631	0.622766435146332	54.6153831481934	710
True	False	False	False	False	-750.674072265625	-3084.314453125	117.569046020508	0.619105696678162	0.944118440151215	0.369730323553085	76.7075500488281	8131
True	False	False	False	False	-750.111328125	-3262.87915039063	38.8199691772461	0.770017266273499	0.950419723987579	0.754476308822632	69.4285736083984	2430
True	False	False	False	False	-749.981018066406	-3106.43823242188	109.805053710938	0.844358801841736	0.970772683620453	1	78.4040374755859	7762
True	False	False	False	False	-748.202453613281	-3372.52124023438	74.3125076293945	0.615988433361053	0.952183902263641	0.365715116262436	73.940299987793	4954
True	False	False	False	False	-718.063232421875	-3338.625	311.668884277344	0.481935769319534	0.87419456243515	0.233353585004807	124.046264648438	34857
True	False	False	False	False	-744.435791015625	-3277.966796875	192.990692138672	0.755458950996399	0.952914476394653	0.67330002784729	83.6896514892578	14562
True	False	False	False	False	-746.446166992188	-2228.169921875	117.569046020508	0.840952813625336	0.962576270103455	1	65.1226425170898	6903
True	False	False	False	False	-744.662536621094	-2581.59936523438	206.300399780273	0.685683310031891	0.949187099933624	0.474582880735397	59.3494606018066	11039
True	False	False	False	False	-742.313354492188	-2153.13256835938	143.079315185547	0.74561882019043	0.950289905071259	0.63258308172226	63.6511611938477	8211
True	False	False	False	False	-735.075927734375	-3294.9501953125	22.1828384399414	0.650446891784668	0.939718544483185	0.413908988237381	56.7000007629395	1134
True	False	False	False	False	-717.513061523438	-3134.51904296875	109.805053710938	0.732440412044525	0.930513620376587	0.587718963623047	68.1111145019531	6743
True	False	False	False	False	-730.644165039063	-3122.74755859375	104.259346008301	0.695448517799377	0.94692063331604	0.494300276041031	69.1063842773438	6496
True	False	False	False	False	-716.826416015625	-2446.80688476563	125.333038330078	0.812749564647675	0.962233364582062	1	54.2831840515137	6134
True	False	False	False	False	-726.201965332031	-2283.29272460938	143.079315185547	0.753439962863922	0.954761266708374	0.664282858371735	54.7131767272949	7058
True	False	False	False	False	-722.725158691406	-2083.29516601563	13.3097038269043	0.743378639221191	0.931919693946838	0.624296009540558	42.3333320617676	508
True	False	False	False	False	-725.367431640625	-2031.99096679688	170.807861328125	0.780350148677826	0.960919916629791	0.851559281349182	92.9285736083984	14311
True	False	False	False	False	-724.927978515625	-1904.36218261719	95.3862075805664	0.854818642139435	0.968447744846344	1	76.7209320068359	6598
True	False	False	False	False	-715.278076171875	-3412.85327148438	321.651153564453	0.389971613883972	0.749967932701111	0.169892951846123	144.231033325195	41827
True	False	False	False	False	-701.203125	-3402.16625976563	44.3656768798828	0.749354422092438	0.936613917350769	0.647141218185425	147.574996948242	5903
True	False	False	False	False	-710.876525878906	-3217.7060546875	174.135284423828	0.712336838245392	0.950194835662842	0.532567918300629	75.3057327270508	11823
True	False	False	False	False	-713.31396484375	-2140.5625	122.005615234375	0.769454181194305	0.945313990116119	0.750577867031097	50.2545471191406	5528
True	False	False	False	False	-713.433166503906	-2099.89916992188	138.64274597168	0.567147195339203	0.941366791725159	0.309630125761032	51.3839988708496	6423
True	False	False	False	False	-710.661437988281	-1999.78894042969	147.515884399414	0.699802994728088	0.960177063941956	0.503616988658905	51.8721809387207	6899
True	False	False	False	False	-709.166381835938	-2487.85961914063	130.878753662109	0.699504435062408	0.961037278175354	0.502967000007629	56.1271171569824	6623
True	False	False	False	False	-707.400939941406	-2211.6005859375	195.208984375	0.805957853794098	0.959237575531006	1	61.2386360168457	10778
True	False	False	False	False	-707.978210449219	-2170.275390625	116.459907531738	0.726141273975372	0.945625305175781	0.569023251533508	49.8666648864746	5236
True	False	False	False	False	-703.125732421875	-3390.76318359375	52.1296730041504	0.791674017906189	0.964499771595001	1	106.851066589355	5022
True	False	False	False	False	-697.444274902344	-3434.27856445313	70.9850845336914	0.807637214660645	0.95479941368103	1	129.171875	8267
True	False	False	False	False	-683.453491210938	-3396.90991210938	285.049468994141	0.329431891441345	0.723731279373169	0.135111704468727	153.120620727539	39352
True	False	False	False	False	-693.144409179688	-3302.23486328125	339.397430419922	0.656603097915649	0.937219321727753	0.423535078763962	129.898696899414	39749
True	False	False	False	False	-695.265747070313	-3151.82080078125	14.4188451766968	0.619212806224823	0.940302610397339	0.369869381189346	75.1538467407227	977
True	False	False	False	False	-695.905029296875	-2334.43701171875	196.318130493164	0.821261286735535	0.956753253936768	1	66.1129913330078	11702
True	False	False	False	False	-693.723999023438	-3141.0185546875	104.259346008301	0.77779358625412	0.944429516792297	0.82083135843277	140.021270751953	13162
True	False	False	False	False	-691.626220703125	-3273.86328125	206.300399780273	0.714052736759186	0.958458006381989	0.536810696125031	105.075271606445	19544
True	False	False	False	False	-685.762756347656	-3205.47265625	106.477630615234	0.761617660522461	0.954925775527954	0.703567922115326	82.2291641235352	7894
True	False	False	False	False	-689.86767578125	-1908.80249023438	231.810668945313	0.652248203754425	0.913557767868042	0.416689068078995	57.4306221008301	12003
True	False	False	False	False	-689.337097167969	-3100.19702148438	169.698715209961	0.539479196071625	0.885463833808899	0.28240829706192	72.3594741821289	11071
True	False	False	False	False	-677.504455566406	-2264.1064453125	178.571853637695	0.686574578285217	0.950980305671692	0.476320087909698	51.0062103271484	8212
True	False	False	False	False	-677.229064941406	-2134.51953125	141.970169067383	0.534255504608154	0.906263291835785	0.277565479278564	69.2421875	8863
True	False	False	False	False	-672.91259765625	-2230.31372070313	89.8404998779297	0.805119872093201	0.952055633068085	1	47.5555572509766	3852
True	False	False	False	False	-671.86328125	-2077.04956054688	153.061584472656	0.740749657154083	0.960317492485046	0.614949762821198	72.6884078979492	10031
True	False	False	False	False	-664.721984863281	-3362.50341796875	148.625015258789	0.531545639038086	0.862698674201965	0.275087296962738	94.6417922973633	12682
True	False	False	False	False	-658.752807617188	-2183.88696289063	122.005615234375	0.720566987991333	0.953530192375183	0.553630292415619	64.8000030517578	7128
True	False	False	False	False	-655.134460449219	-2069.43823242188	186.335845947266	0.686474680900574	0.957612574100494	0.476124733686447	65.1130981445313	10939
True	False	False	False	False	-651.861083984375	-3434.205078125	408.164245605469	0.463920056819916	0.833903014659882	0.219675689935684	141.21467590332	51967
True	False	False	False	False	-647.239685058594	-3184.87109375	228.483245849609	0.555182456970215	0.946275234222412	0.297517240047455	82.291259765625	16952
True	False	False	False	False	-610.805847167969	-3121.94750976563	151.952453613281	0.791858732700348	0.96152675151825	1	71.6569366455078	9817
True	False	False	False	False	-649.017150878906	-2303.94555664063	125.333038330078	0.769035220146179	0.940441191196442	0.747732698917389	49.203540802002	5560
True	False	False	False	False	-650.257934570313	-2213.24243164063	93.1679229736328	0.703786194324493	0.952050924301147	0.51245528459549	46.4523811340332	3902
True	False	False	False	False	-631.02587890625	-1974.70422363281	174.135284423828	0.58077347278595	0.931233763694763	0.324128419160843	79.8343963623047	12534
True	False	False	False	False	-622.638732910156	-2176.634765625	113.132476806641	0.795443058013916	0.949947655200958	1	63.4117660522461	6468
True	False	False	False	False	-618.657348632813	-2287.7236328125	140.861022949219	0.723372578620911	0.952640354633331	0.561253368854523	51.8740158081055	6588
True	False	False	False	False	-616.729187011719	-3086.7265625	99.8227767944336	0.801836133003235	0.964395225048065	1	64.7888870239258	5831
True	False	False	False	False	-614.528259277344	-2249.64672851563	146.40673828125	0.751851856708527	0.948612689971924	0.657453954219818	57.0227279663086	7527
True	False	False	False	False	-611.807006835938	-2216.50439453125	98.7136306762695	0.856194138526917	0.964746832847595	1	53.5505599975586	4766
True	False	False	False	False	-610.585815429688	-3149.3828125	129.769607543945	0.708431541919708	0.949785888195038	0.52317750453949	64.6666641235352	7566
True	False	False	False	False	-596.393493652344	-2177.24145507813	115.350761413574	0.616512417793274	0.936960935592651	0.366385787725449	46.75	4862
True	False	False	False	False	-605.764343261719	-2056.59252929688	202.97297668457	0.732216358184814	0.943954169750214	0.587027549743652	62.8961753845215	11510
True	False	False	False	False	-603.22998046875	-2010.98803710938	201.863830566406	0.654515147209167	0.953967332839966	0.42023029923439	57.4395599365234	10454
True	False	False	False	False	-602.406860351563	-1996.77795410156	15.5279874801636	0.405531823635101	0.857423543930054	0.179622754454613	40.5	567
True	False	False	False	False	-593.994873046875	-3452.96630859375	94.2770690917969	0.724954545497894	0.96119749546051	0.565661549568176	107.235290527344	9115
True	False	False	False	False	-580.989624023438	-3419.79150390625	106.477630615234	0.590133845806122	0.921455085277557	0.334564417600632	82.3020858764648	7901
True	False	False	False	False	-591.323608398438	-3315.51049804688	218.500961303711	0.720235586166382	0.93531721830368	0.552745699882507	99.24365234375	19551
True	False	False	False	False	-591.876708984375	-1946.30712890625	153.061584472656	0.75136935710907	0.961346685886383	0.655422210693359	58.652172088623	8094
True	False	False	False	False	-591.087646484375	-3090.9921875	146.40673828125	0.73655366897583	0.956270635128021	0.60079300403595	71.4242401123047	9428
True	False	False	False	False	-591.020263671875	-2347.58520507813	113.132476806641	0.668162107467651	0.949210941791534	0.442632764577866	50.1274528503418	5113
True	False	False	False	False	-589.829711914063	-3342.48828125	262.866638183594	0.826139271259308	0.959364652633667	1	90.9029541015625	21544
True	False	False	False	False	-584.437377929688	-3249.0771484375	257.320922851563	0.841218709945679	0.963284373283386	1	112.702583312988	26147
True	False	False	False	False	-586.938842773438	-2207.45654296875	103.150199890137	0.74689644575119	0.95690381526947	0.637453377246857	46.7096786499023	4344
True	False	False	False	False	-585.866577148438	-2305.64282226563	160.825576782227	0.734745264053345	0.946158885955811	0.594953238964081	53.7172431945801	7789
True	False	False	False	False	-578.900329589844	-2111.47631835938	151.952453613281	0.720849692821503	0.953946650028229	0.55438756942749	62.7226295471191	8593
True	False	False	False	False	-577.370361328125	-3469.181640625	9.98227787017822	0.497925460338593	0.880693912506104	0.246108084917068	107.111114501953	964
True	False	False	False	False	-529.300048828125	-3460.3818359375	90.9496383666992	0.788853049278259	0.947897672653198	1	118.512191772461	9718
True	False	False	False	False	-571.484802246094	-3445.7861328125	244.01123046875	0.760719418525696	0.948380649089813	0.698856711387634	121.699996948242	26774
True	False	False	False	False	-572.155578613281	-2909.56958007813	78.7490768432617	0.570211291313171	0.912763357162476	0.312822461128235	70.4225387573242	5000
True	False	False	False	False	-567.211975097656	-3187.001953125	187.44499206543	0.562302708625793	0.915322005748749	0.304659456014633	71.6390533447266	12107
True	False	False	False	False	-564.169860839844	-3148.41333007813	77.6399383544922	0.754616916179657	0.932912409305573	0.669491648674011	89.5	6265
True	False	False	False	False	-559.900634765625	-2148.25415039063	155.279876708984	0.789243400096893	0.959332823753357	1	56.0857124328613	7852
True	False	False	False	False	-560.249816894531	-2038.08618164063	208.518692016602	0.687331438064575	0.953119933605194	0.477804660797119	54.5159568786621	10249
True	False	False	False	False	-553.58984375	-2234.07495117188	120.896469116211	0.825756251811981	0.964071214199066	1	53.8073387145996	5865
True	False	False	False	False	-553.01513671875	-3458.40551757813	110.914192199707	0.837840735912323	0.959837019443512	1	182.429992675781	18243
True	False	False	False	False	-545.248718261719	-3424.39306640625	164.153015136719	0.702428579330444	0.93901652097702	0.5094074010849	83.2162170410156	12316
True	False	False	False	False	-548.057373046875	-3390.12377929688	149.734161376953	0.606909692287445	0.936958193778992	0.354356110095978	73.3333358764648	9900
True	False	False	False	False	-518.868225097656	-3222.45361328125	96.4953460693359	0.836953818798065	0.960534572601318	1	108.827583312988	9468
True	False	False	False	False	-544.332885742188	-3089.82495117188	171.917007446289	0.644586503505707	0.96115505695343	0.40506374835968	69.2258071899414	10730
True	False	False	False	False	-543.188232421875	-2205.14672851563	83.1856460571289	0.473224937915802	0.893636405467987	0.226652771234512	41.6399993896484	3123
True	False	False	False	False	-542.770751953125	-3126.15283203125	79.8582229614258	0.5884068608284	0.857705414295197	0.332607984542847	91.1666641235352	6564
True	False	False	False	False	-531.689758300781	-2299.21215820313	93.1679229736328	0.808093369007111	0.954577445983887	1	46.5476188659668	3910
True	False	False	False	False	-525.320190429688	-2122.72241210938	134.206176757813	0.73265141248703	0.959237992763519	0.588371932506561	57.983470916748	7016
True	False	False	False	False	-541.651245117188	-2090.44189453125	123.114753723145	0.807714879512787	0.966304898262024	1	47.3333320617676	5254
True	False	False	False	False	-537.304748535156	-1997.13513183594	178.571853637695	0.730485558509827	0.947854280471802	0.581755340099335	52.8881988525391	8515
True	False	False	False	False	-538.647888183594	-1926.12341308594	23.2919807434082	0.707453370094299	0.941912531852722	0.520880579948425	50.476188659668	1060
True	False	False	False	False	-528.188720703125	-1940.11694335938	238.465515136719	0.770568430423737	0.951524078845978	0.758379220962524	70.181396484375	15089
True	False	False	False	False	-525.227905273438	-2180.38427734375	93.1679229736328	0.421527832746506	0.839890241622925	0.190010726451874	41.0952377319336	3452
True	False	False	False	False	-517.951721191406	-3477.64013671875	56.5662384033203	0.38180023431778	0.920127987861633	0.164922744035721	103.64705657959	5286
True	False	False	False	False	-457.918060302734	-3470.75073242188	145.297592163086	0.435867786407471	0.920284688472748	0.19968082010746	97.77099609375	12808
True	False	False	False	False	-514.40966796875	-3333.23876953125	276.176330566406	0.572317600250244	0.887546896934509	0.315039247274399	126.550201416016	31511
True	False	False	False	False	-517.736022949219	-3173.541015625	154.17073059082	0.775613307952881	0.953903019428253	0.799180150032043	67.4748229980469	9379
True	False	False	False	False	-515.512390136719	-1919.64001464844	64.3302307128906	0.680457472801208	0.947114050388336	0.464629203081131	47.6724128723145	2765
True	False	False	False	False	-510.819793701172	-2320.83471679688	187.44499206543	0.711664378643036	0.944113433361053	0.530925095081329	52.3846168518066	8853
True	False	False	False	False	-510.075225830078	-3283.05102539063	122.005615234375	0.590452671051025	0.889753699302673	0.33492711186409	113.599998474121	12496
True	False	False	False	False	-509.241088867188	-2742.92504882813	92.0587844848633	0.798473179340363	0.954577445983887	1	54.2048187255859	4499
True	False	False	False	False	-506.964080810547	-3457.51196289063	271.739776611328	0.638202309608459	0.927618443965912	0.395755976438522	128.167343139648	31401
True	False	False	False	False	-463.198791503906	-3428.966796875	169.698715209961	0.666771829128265	0.935838401317596	0.44025981426239	87.5555572509766	13396
True	False	False	False	False	-483.810607910156	-3193.00561523438	207.409545898438	0.748221099376678	0.961431324481964	0.642620325088501	89.4812850952148	16733
True	False	False	False	False	-505.099182128906	-2224.8408203125	130.878753662109	0.714486539363861	0.955322802066803	0.537895143032074	48.5423736572266	5728
True	False	False	False	False	-497.802795410156	-2147.939453125	166.371292114258	0.639665722846985	0.910905718803406	0.397860646247864	52.5400009155273	7881
True	False	False	False	False	-496.666595458984	-3132.10815429688	204.082122802734	0.721064627170563	0.954687476158142	0.554964780807495	71.4456558227539	13146
True	False	False	False	False	-494.842346191406	-2659.14135742188	82.0765075683594	0.797737896442413	0.958222687244415	1	58.2432441711426	4310
True	False	False	False	False	-486.665222167969	-2199.30517578125	129.769607543945	0.555298268795013	0.927575051784515	0.29763188958168	49.0512809753418	5739
True	False	False	False	False	-490.869049072266	-2049.0498046875	147.515884399414	0.826427698135376	0.949066400527954	1	63.9022560119629	8499
True	False	False	False	False	-484.122772216797	-2269.07739257813	161.934722900391	0.628211438655853	0.95155268907547	0.381820470094681	47.9589042663574	7002
True	False	False	False	False	-483.27294921875	-3392.03271484375	165.262145996094	0.75501412153244	0.965767860412598	0.67127937078476	86.6241607666016	12907
True	False	False	False	False	-468.869476318359	-3362.68408203125	49.9113883972168	0.806145071983337	0.957641243934631	1	62.6888885498047	2821
True	False	False	False	False	-480.247833251953	-3297.82080078125	137.533599853516	0.750816345214844	0.943010926246643	0.65311735868454	96.1935501098633	11928
True	False	False	False	False	-480.213256835938	-2089.30004882813	176.353576660156	0.721411168575287	0.940295040607452	0.555898606777191	67.5283050537109	10737
True	False	False	False	False	-478.132110595703	-3347.455078125	155.279876708984	0.80084216594696	0.963071346282959	1	114.550003051758	16037
True	False	False	False	False	-473.989715576172	-3248.58276367188	102.041061401367	0.794671595096588	0.956959247589111	1	95.5543441772461	8791
True	False	False	False	False	-465.597259521484	-1981.80773925781	183.008422851563	0.620659351348877	0.955154001712799	0.371754497289658	53.6848487854004	8858
True	False	False	False	False	-469.608093261719	-1933.51940917969	313.887176513672	0.532805025577545	0.913692235946655	0.276236146688461	64.3922271728516	18223
True	False	False	False	False	-459.427368164063	-3093.3759765625	166.371292114258	0.805162727832794	0.958474338054657	1	84.1399993896484	12621
True	False	False	False	False	-456.185455322266	-3485.9638671875	16.6371288299561	0.346799463033676	0.817445933818817	0.144630178809166	102.066665649414	1531
True	False	False	False	False	-438.631164550781	-3476.3017578125	82.0765075683594	0.745684206485748	0.962134122848511	0.632829606533051	103.905403137207	7689
True	False	False	False	False	-395.883605957031	-3473.60034179688	143.079315185547	0.772836744785309	0.942742526531219	0.775464057922363	95.2713165283203	12290
True	False	False	False	False	-402.60546875	-3394.86645507813	31.0559749603271	0.733668208122253	0.941819429397583	0.591544389724731	69.0357131958008	1933
True	False	False	False	False	-447.860778808594	-3341.99047851563	184.117568969727	0.753171443939209	0.947854280471802	0.663112580776215	98.3192749023438	16321
True	False	False	False	False	-405.282501220703	-3262.27319335938	372.671691894531	0.684718549251556	0.927791833877563	0.472715824842453	108.854164123535	36575
True	False	False	False	False	-436.113891601563	-3202.67163085938	94.2770690917969	0.844878911972046	0.964166045188904	1	83.1058807373047	7064
True	False	False	False	False	-446.802490234375	-2028.08837890625	122.005615234375	0.659008085727692	0.956700146198273	0.427394479513168	71.7909088134766	7897
True	False	False	False	False	-443.790496826172	-2017.7607421875	17.7462711334229	0.820201992988586	0.947792708873749	1	53.1875	851
True	False	False	False	False	-438.340850830078	-2176.92749023438	108.695907592773	0.78705221414566	0.94528329372406	1	77.7857131958008	7623
True	False	False	False	False	-437.343048095703	-2139.96850585938	127.551322937012	0.741653442382813	0.949511468410492	0.618118822574615	50.6347808837891	5823
True	False	False	False	False	-431.911346435547	-1912.75134277344	103.150199890137	0.737817108631134	0.938040316104889	0.604963421821594	74.7419357299805	6951
True	False	False	False	False	-431.291687011719	-3241.095703125	99.8227767944336	0.767598927021027	0.93400627374649	0.738312005996704	76.9888916015625	6929
True	False	False	False	False	-402.21923828125	-3167.67529296875	103.150199890137	0.803309321403503	0.953652620315552	1	100.279571533203	9326
True	False	False	False	False	-427.431091308594	-2237.48168945313	27.7285480499268	0.81305855512619	0.950671494007111	1	42.5999984741211	1065
True	False	False	False	False	-425.435485839844	-1921.68188476563	29.9468326568604	0.764188587665558	0.946757137775421	0.717723667621613	48.4444427490234	1308
True	False	False	False	False	-421.102691650391	-3134.89965820313	134.206176757813	0.8463996052742	0.968451261520386	1	92.5619812011719	11200
True	False	False	False	False	-420.819030761719	-2272.31396484375	149.734161376953	0.817421019077301	0.965348243713379	1	55.0222206115723	7428
True	False	False	False	False	-419.995849609375	-2197.92529296875	53.2388153076172	0.80851811170578	0.964499771595001	1	49.0208320617676	2353
True	False	False	False	False	-417.387298583984	-2092.99682617188	192.990692138672	0.74869030714035	0.960003972053528	0.64448070526123	59.3160934448242	10321
True	False	False	False	False	-410.871551513672	-2224.36938476563	186.335845947266	0.692521512508392	0.956480145454407	0.48822683095932	65.0833358764648	10934
True	False	False	False	False	-400.088317871094	-3458.64819335938	92.0587844848633	0.813853800296783	0.954142093658447	1	88.7469863891602	7366
True	False	False	False	False	-388.553070068359	-3395.560546875	188.554138183594	0.803700923919678	0.958075940608978	1	95.4411773681641	16225
True	False	False	False	False	-397.122497558594	-2192.33325195313	156.389007568359	0.814978718757629	0.959614157676697	1	83.2411346435547	11737
True	False	False	False	False	-393.295104980469	-2131.86059570313	110.914192199707	0.699503779411316	0.963371574878693	0.502965569496155	45.1599998474121	4516
True	False	False	False	False	-391.337158203125	-3208.37426757813	11.0914192199707	0.735508561134338	0.937464773654938	0.597400009632111	46.5	465
True	False	False	False	False	-389.337768554688	-2275.36767578125	137.533599853516	0.762256264686584	0.955561459064484	0.706988096237183	60.9193534851074	7554
True	False	False	False	False	-383.930389404297	-1917.61108398438	229.592376708984	0.729883551597595	0.945254266262054	0.579949259757996	67.8792266845703	14051
True	False	False	False	False	-383.171966552734	-2084.74145507813	167.480438232422	0.586704552173615	0.92733633518219	0.330693513154984	51.4701995849609	7772
True	False	False	False	False	-382.38720703125	-3494.0849609375	127.551322937012	0.262597113847733	0.874741733074188	0.101397790014744	98.739128112793	11355
True	False	False	False	False	-361.355377197266	-3482.3935546875	85.4039306640625	0.830078601837158	0.962681770324707	1	110.610389709473	8517
True	False	False	False	False	-375.084869384766	-3188.2119140625	176.353576660156	0.779534697532654	0.962804973125458	0.840936243534088	80.8427658081055	12854
True	False	False	False	False	-379.951721191406	-2161.96215820313	163.043869018555	0.773466467857361	0.955771505832672	0.780538976192474	56.4081649780273	8292
True	False	False	False	False	-376.107391357422	-2317.09619140625	181.899276733398	0.778366804122925	0.940668761730194	0.827120900154114	59.5060958862305	9759
True	False	False	False	False	-373.492248535156	-3473.9296875	158.607299804688	0.741963624954224	0.950894594192505	0.619216978549957	151.846160888672	21714
True	False	False	False	False	-347.933227539063	-3471.78051757813	122.005615234375	0.694063246250153	0.954978168010712	0.491407632827759	109.681816101074	12065
True	False	False	False	False	-328.758941650391	-3397.14184570313	69.8759460449219	0.703073918819427	0.935463428497314	0.510851562023163	109.269844055176	6884
True	False	False	False	False	-369.869171142578	-3290.02416992188	189.663269042969	0.775857329368591	0.963516592979431	0.801449716091156	85.3801193237305	14600
True	False	False	False	False	-364.217712402344	-3149.09521484375	146.40673828125	0.864680409431458	0.972945868968964	1	78.8712158203125	10411
True	False	False	False	False	-366.769897460938	-1976.14147949219	168.589569091797	0.856892824172974	0.966564297676086	1	69.7631607055664	10604
True	False	False	False	False	-364.782348632813	-2240.525390625	136.424453735352	0.736890852451324	0.948013842105865	0.601898670196533	51.4390258789063	6327
True	False	False	False	False	-362.513122558594	-3228.0693359375	296.140899658203	0.74492359161377	0.952303886413574	0.629977703094482	98.6254653930664	26333
True	False	False	False	False	-334.089569091797	-3212.24365234375	160.825576782227	0.817430675029755	0.960668444633484	1	100.420692443848	14561
True	False	False	False	False	-361.943542480469	-2352.44604492188	149.734161376953	0.788483679294586	0.964607656002045	1	58.362964630127	7879
True	False	False	False	False	-334.692291259766	-3139.43701171875	131.987884521484	0.779522478580475	0.945735037326813	0.840783715248108	90.6806716918945	10791
True	False	False	False	False	-333.348205566406	-3355.09399414063	183.008422851563	0.76558256149292	0.945473730564117	0.725864291191101	118.933334350586	19624
True	False	False	False	False	-325.286437988281	-2305.71069335938	185.226699829102	0.792605221271515	0.944853007793427	1	76.8143692016602	12828
True	False	False	False	False	-321.864074707031	-3406.41455078125	14.4188451766968	0.742955923080444	0.94487601518631	0.622766435146332	79.538459777832	1034
True	False	False	False	False	-313.066711425781	-3397.55249023438	122.005615234375	0.728617489337921	0.931888222694397	0.57619571685791	117.381820678711	12912
True	False	False	False	False	-321.758880615234	-3172.65161132813	206.300399780273	0.776340007781982	0.952208280563354	0.806044101715088	70.8440856933594	13177
True	False	False	False	False	-320.258087158203	-2187.59350585938	180.790130615234	0.749299347400665	0.966895461082458	0.646919369697571	63.7177925109863	10386
True	False	False	False	False	-309.398010253906	-2079.97241210938	21.0736961364746	0.765837788581848	0.936461865901947	0.727394282817841	41.3684196472168	786
True	False	False	False	False	-307.777770996094	-2121.89208984375	187.44499206543	0.766782999038696	0.945584297180176	0.733172476291656	55.9349098205566	9453
True	False	False	False	False	-307.775329589844	-2764.54565429688	245.120376586914	0.558331847190857	0.815446376800537	0.300652831792831	62.533935546875	13820
True	False	False	False	False	-300.846099853516	-2259.9736328125	102.041061401367	0.770813465118408	0.965472340583801	0.760143399238586	50.347827911377	4632
True	False	False	False	False	-302.122406005859	-2242.23950195313	118.678184509277	0.801031827926636	0.954675555229187	1	51.9813079833984	5562
True	False	False	False	False	-296.029876708984	-3366.59741210938	70.9850845336914	0.714233875274658	0.951077282428741	0.537262856960297	74.28125	4754
True	False	False	False	False	-286.9619140625	-3204.9072265625	255.102645874023	0.686829805374146	0.943952858448029	0.476819783449173	74.6391296386719	17167
True	False	False	False	False	-291.355377197266	-2072.68725585938	281.722045898438	0.78665691614151	0.950157463550568	1	60.696849822998	15417
True	False	False	False	False	-283.426879882813	-3502.75415039063	135.315322875977	0.173723340034485	0.903086423873901	0.0624162554740906	97.4672164916992	11891
True	False	False	False	False	-266.675659179688	-3455.560546875	29.9468326568604	0.72340726852417	0.962256669998169	0.561349153518677	63.7037048339844	1720
True	False	False	False	False	-268.795257568359	-3437.73168945313	174.135284423828	0.705813467502594	0.935304045677185	0.517077386379242	81.28662109375	12762
True	False	False	False	False	-259.483459472656	-3341.37231445313	251.77522277832	0.8299161195755	0.958384454250336	1	92.7929534912109	21064
True	False	False	False	False	-265.447662353516	-2355.09619140625	175.244430541992	0.774631977081299	0.970580637454987	0.790380477905273	58.7658233642578	9285
True	False	False	False	False	-263.759552001953	-2104.07177734375	209.627822875977	0.734352111816406	0.949526786804199	0.593702971935272	62.9417991638184	11896
True	False	False	False	False	-259.689697265625	-3238.37353515625	149.734161376953	0.761056125164032	0.956890642642975	0.700609505176544	70.5037002563477	9518
True	False	False	False	False	-250.661972045898	-3136.8349609375	136.424453735352	0.793246746063232	0.955911755561829	1	69.7398376464844	8578
True	False	False	False	False	-255.685455322266	-2221.22998046875	102.041061401367	0.717458426952362	0.95281994342804	0.54545783996582	49.5652160644531	4560
True	False	False	False	False	-250.834518432617	-2319.13354492188	148.625015258789	0.737016499042511	0.932883083820343	0.602312028408051	102.42537689209	13725
True	False	False	False	False	-248.879852294922	-3414.65283203125	267.30322265625	0.43692609667778	0.778356611728668	0.200408577919006	103.423233032227	24925
True	False	False	False	False	-247.055236816406	-3447.97607421875	45.4748191833496	0.703044712543488	0.952934086322784	0.51078599691391	62.2439041137695	2552
True	False	False	False	False	-242.10530090332	-3440.38500976563	18.8554134368896	0.786078751087189	0.950416266918182	1	60.3529396057129	1026
True	False	False	False	False	-246.990676879883	-3208.99389648438	148.625015258789	0.672437250614166	0.959790408611298	0.450069338083267	69.5223846435547	9316
True	False	False	False	False	-239.330642700195	-2635.97119140625	116.459907531738	0.843270182609558	0.968449950218201	1	53.771427154541	5646
True	False	False	False	False	-237.087127685547	-2214.18090820313	82.0765075683594	0.825832903385162	0.966567158699036	1	66.405403137207	4914
True	False	False	False	False	-246.13606262207	-2159.92504882813	131.987884521484	0.759082078933716	0.963601350784302	0.690548181533813	49.529411315918	5894
True	False	False	False	False	-231.341903686523	-2253.63500976563	196.318130493164	0.687726557254791	0.933799207210541	0.478583216667175	90.8305053710938	16077
True	False	False	False	False	-229.383651733398	-2004.79553222656	308.341461181641	0.749226808547974	0.944908201694489	0.646627426147461	80.2877731323242	22320
True	False	False	False	False	-226.980453491211	-3506.671875	31.0559749603271	0.378605991601944	0.9339559674263	0.163004919886589	97.8214263916016	2739
True	False	False	False	False	-173.812622070313	-3497.927734375	117.569046020508	0.542396783828735	0.941466689109802	0.285151779651642	106.056602478027	11242
True	False	False	False	False	-211.817749023438	-3420.341796875	241.792938232422	0.617106914520264	0.953232526779175	0.367148786783218	91.0366973876953	19846
True	False	False	False	False	-222.677474975586	-3247.30737304688	78.7490768432617	0.79235315322876	0.949198067188263	1	118.323944091797	8401
True	False	False	False	False	-224.366485595703	-2176.2724609375	148.625015258789	0.627584338188171	0.94227921962738	0.380969852209091	51.7835807800293	6939
True	False	False	False	False	-224.088256835938	-2616.34326171875	117.569046020508	0.826636910438538	0.955311119556427	1	50.3207550048828	5334
True	False	False	False	False	-222.564224243164	-3258.56176757813	24.401123046875	0.715491533279419	0.950671494007111	0.54042637348175	67.5	1485
True	False	False	False	False	-221.804626464844	-3175.923828125	136.424453735352	0.784597456455231	0.954732000827789	0.938117504119873	74.5691070556641	9172
True	False	False	False	False	-221.503372192383	-2023.49182128906	99.8227767944336	0.722803056240082	0.952394783496857	0.559686005115509	134.16667175293	12075
True	False	False	False	False	-213.723785400391	-2689.5654296875	167.480438232422	0.83051860332489	0.954233944416046	1	66.9602661132813	10111
True	False	False	False	False	-212.270858764648	-2463.55493164063	177.462707519531	0.719300389289856	0.946406841278076	0.550266742706299	52.6437492370605	8423
True	False	False	False	False	-213.655166625977	-2220.96850585938	127.551322937012	0.733566761016846	0.958162069320679	0.591225862503052	52.052173614502	5986
True	False	False	False	False	-207.01123046875	-3493.09350585938	115.350761413574	0.811039984226227	0.966688752174377	1	124.865386962891	12986
True	False	False	False	False	30.1619758605957	-3495.08618164063	194.099838256836	0.402231246232986	0.803136169910431	0.177528902888298	111.982856750488	19597
True	False	False	False	False	-112.180587768555	-3474.96752929688	183.008422851563	0.84773200750351	0.966805398464203	1	80.5939407348633	13298
True	False	False	False	False	-197.699722290039	-3474.04443359375	23.2919807434082	0.792964518070221	0.946847438812256	1	56.2857131958008	1182
True	False	False	False	False	-181.216003417969	-3431.19116210938	188.554138183594	0.454921513795853	0.817670285701752	0.213097229599953	178.641174316406	30369
True	False	False	False	False	-177.979644775391	-3357.42041015625	51.0205307006836	0.774829864501953	0.951043426990509	0.792114913463593	60.0217399597168	2761
True	False	False	False	False	-188.892837524414	-3212.69189453125	95.3862075805664	0.318130701780319	0.764475047588348	0.129097789525986	116.918601989746	10055
True	False	False	False	False	-199.94157409668	-2397.37036132813	93.1679229736328	0.716425657272339	0.945332765579224	0.542802810668945	105.845237731934	8891
True	False	False	False	False	-201.97004699707	-2104.00073242188	216.282684326172	0.780230522155762	0.946649014949799	0.849942266941071	58.697437286377	11446
True	False	False	False	False	-197.792709350586	-2329.8154296875	179.680999755859	0.768874526023865	0.96513694524765	0.74665355682373	54.1975326538086	8780
True	False	False	False	False	-196.597518920898	-2199.06860351563	130.878753662109	0.744540572166443	0.948740661144257	0.628555476665497	55.1016960144043	6502
True	False	False	False	False	-195.7119140625	-3179.32983398438	84.2947845458984	0.755421161651611	0.926248490810394	0.673127472400665	93.7763137817383	7127
True	False	False	False	False	-189.447402954102	-3159.75512695313	106.477630615234	0.69047749042511	0.940934598445892	0.484070807695389	77.65625	7455
True	False	False	False	False	-191.888931274414	-2566.11157226563	181.899276733398	0.573593080043793	0.935752272605896	0.316390633583069	51.073169708252	8376
True	False	False	False	False	-188.928070068359	-2157.68603515625	198.536407470703	0.794372320175171	0.953604102134705	1	57.7709503173828	10341
True	False	False	False	False	-191.749267578125	-2002.90222167969	157.498153686523	0.575190186500549	0.958460450172424	0.318092375993729	51.3521118164063	7292
True	False	False	False	False	-186.866760253906	-3332.85986328125	189.663269042969	0.678315699100494	0.958840489387512	0.460659354925156	108.280700683594	18516
True	False	False	False	False	-173.759399414063	-3333.40454101563	31.0559749603271	0.661047279834747	0.951372683048248	0.430712252855301	80.7142868041992	2260
True	False	False	False	False	-185.298736572266	-3268.1396484375	72.0942230224609	0.594364702701569	0.962228059768677	0.339418858289719	75.1692276000977	4886
True	False	False	False	False	-179.966445922852	-3255.09423828125	137.533599853516	0.724236845970154	0.950119614601135	0.563651561737061	113.112899780273	14026
True	False	False	False	False	-179.969543457031	-2621.166015625	186.335845947266	0.680506646633148	0.940384745597839	0.464721083641052	60.25	10122
True	False	False	False	False	-185.171310424805	-2295.77587890625	130.878753662109	0.794070303440094	0.9549640417099	1	53.5084762573242	6314
True	False	False	False	False	-182.210083007813	-1910.8349609375	105.36848449707	0.795948684215546	0.952050924301147	1	74.0105285644531	7031
True	False	False	False	False	-182.206268310547	-2525.2529296875	209.627822875977	0.619032561779022	0.94130265712738	0.369635403156281	58.560848236084	11068
True	False	False	False	False	-172.317855834961	-2393.9775390625	141.970169067383	0.689935445785522	0.960999965667725	0.482980132102966	61.125	7824
True	False	False	False	False	-178.58088684082	-1968.02563476563	16.6371288299561	0.76893937587738	0.947792708873749	0.747088372707367	33.466667175293	502
True	False	False	False	False	-171.614593505859	-3137.74682617188	88.7313537597656	0.634681344032288	0.923291087150574	0.390760332345963	92.1624984741211	7373
True	False	False	False	False	-171.234436035156	-3381.20556640625	117.569046020508	0.694364547729492	0.899447679519653	0.492033988237381	100.37735748291	10640
True	False	False	False	False	-153.759185791016	-3368.82543945313	183.008422851563	0.73224264383316	0.95652037858963	0.587108492851257	76.6181793212891	12642
True	False	False	False	False	-170.318359375	-2676.24731445313	210.736968994141	0.843188464641571	0.97201019525528	1	66.6052627563477	12655
True	False	False	False	False	-171.022766113281	-2456.35424804688	257.320922851563	0.751520931720734	0.961420893669128	0.656058371067047	66.5775833129883	15446
True	False	False	False	False	-161.559463500977	-2275.02368164063	156.389007568359	0.749318718910217	0.955550789833069	0.646997332572937	56.5602836608887	7975
True	False	False	False	False	-162.698684692383	-2234.7646484375	174.135284423828	0.769729197025299	0.94695770740509	0.752471208572388	58.038215637207	9112
True	False	False	False	False	-152.850326538086	-3153.53491210938	141.970169067383	0.729068458080292	0.959678828716278	0.577525734901428	64.1171875	8207
True	False	False	False	False	-145.63166809082	-2302.59155273438	199.645553588867	0.652669668197632	0.944554567337036	0.417343854904175	59.9277763366699	10787
True	False	False	False	False	-147.891525268555	-1946.99230957031	21.0736961364746	0.765837788581848	0.945084035396576	0.727394282817841	42.5263175964355	808
True	False	False	False	False	-142.560302734375	-3459.41284179688	178.571853637695	0.692753672599792	0.955336451530457	0.488703340291977	74.7267074584961	12031
True	False	False	False	False	-122.946678161621	-3406.30297851563	225.155807495117	0.623943626880646	0.917199492454529	0.376084983348846	74.320198059082	15087
True	False	False	False	False	-122.636077880859	-3280.623046875	31.0559749603271	0.733668208122253	0.941819429397583	0.591544389724731	56.3571434020996	1578
True	False	False	False	False	-140.679183959961	-3229.13354492188	167.480438232422	0.791255295276642	0.95950448513031	1	89.5099334716797	13516
True	False	False	False	False	-142.244644165039	-2041.42517089844	12.2005615234375	0.741141617298126	0.94014710187912	0.616318583488464	33.8181800842285	372
True	False	False	False	False	-141.324645996094	-2571.68530273438	160.825576782227	0.868692517280579	0.970803201198578	1	62.9793090820313	9132
True	False	False	False	False	-140.973083496094	-1980.78149414063	16.6371288299561	0.73631078004837	0.948912382125854	0.600000023841858	35.8666648864746	538
True	False	False	False	False	-139.5517578125	-3275.18994140625	150.843307495117	0.748016774654388	0.959831178188324	0.64181524515152	82.0882339477539	11164
True	False	False	False	False	-129.758773803711	-3175.99047851563	112.023338317871	0.811145603656769	0.956243515014648	1	70.6534652709961	7136
True	False	False	False	False	-118.738594055176	-2700.05419921875	104.259346008301	0.754927635192871	0.929857611656189	0.670888781547546	77.8297882080078	7316
True	False	False	False	False	-130.113128662109	-2251.81030273438	161.934722900391	0.692936301231384	0.953302264213562	0.489078670740128	55.691780090332	8131
True	False	False	False	False	-138.916015625	-2020.41149902344	161.934722900391	0.73981249332428	0.970615744590759	0.611710011959076	62.3356170654297	9101
True	False	False	False	False	-138.869583129883	-1924.77014160156	98.7136306762695	0.576597929000854	0.950855731964111	0.319601505994797	52.1910095214844	4645
True	False	False	False	False	-134.326690673828	-1940.12768554688	105.36848449707	0.820584774017334	0.956959247589111	1	59.684211730957	5670
True	False	False	False	False	-120.868087768555	-2207.16479492188	206.300399780273	0.728902280330658	0.959603130817413	0.577034711837769	67.7741928100586	12606
True	False	False	False	False	-120.81063079834	-2438.54516601563	222.937530517578	0.787684738636017	0.957566976547241	1	67.1044769287109	13488
True	False	False	False	False	-116.00267791748	-2048.27490234375	17.7462711334229	0.762108087539673	0.940302610397339	0.706189274787903	41.0625	657
True	False	False	False	False	-113.208595275879	-3173.59301757813	103.150199890137	0.72525691986084	0.962896168231964	0.566513538360596	78.6559143066406	7315
True	False	False	False	False	-112.405181884766	-2029.46142578125	159.716445922852	0.772956192493439	0.958474338054657	0.776414334774017	72.5138854980469	10442
True	False	False	False	False	-109.522399902344	-3381.73022460938	198.536407470703	0.763334453105927	0.959021091461182	0.712903916835785	109.994415283203	19689
True	False	False	False	False	-98.1584167480469	-3323.1142578125	221.828384399414	0.642844438552856	0.959135770797729	0.40249103307724	93.2699966430664	18654
True	False	False	False	False	-98.7409973144531	-3224.02685546875	139.751892089844	0.746928453445435	0.965713500976563	0.637576758861542	69.5079345703125	8758
True	False	False	False	False	-108.038963317871	-2560.44287109375	212.955261230469	0.791453123092651	0.955284714698792	1	57.71875	11082
True	False	False	False	False	-106.101692199707	-2369.63256835938	122.005615234375	0.79117214679718	0.944647192955017	1	61.2545471191406	6738
True	False	False	False	False	-103.429496765137	-2147.51000976563	124.223899841309	0.814991533756256	0.962012887001038	1	55.8214302062988	6252
True	False	False	False	False	-103.007316589355	-2401.3154296875	106.477630615234	0.855291903018951	0.964395225048065	1	54.4583320617676	5228
True	False	False	False	False	-100.053909301758	-2648.24780273438	122.005615234375	0.800438165664673	0.950133502483368	1	75.8545455932617	8344
True	False	False	False	False	-96.4672546386719	-2605.40185546875	183.008422851563	0.790551066398621	0.96076774597168	1	68.430305480957	11291
True	False	False	False	False	-96.0371475219727	-2297.74487304688	136.424453735352	0.827717363834381	0.965533077716827	1	50.6097564697266	6225
True	False	False	False	False	-91.6070938110352	-2252.6328125	155.279876708984	0.781193256378174	0.958990335464478	0.863637804985046	56.478572845459	7907
True	False	False	False	False	-95.4646453857422	-2013.75939941406	17.7462711334229	0.689935445785522	0.934281527996063	0.482980132102966	52.625	842
True	False	False	False	False	-94.8362350463867	-2028.03234863281	88.7313537597656	0.691018760204315	0.930311799049377	0.485164731740952	141.725006103516	11338
True	False	False	False	False	-87.3826751708984	-3304.94775390625	21.0736961364746	0.656467795372009	0.941173493862152	0.423319727182388	57.3684196472168	1090
True	False	False	False	False	-82.9885635375977	-3169.66333007813	96.4953460693359	0.825828194618225	0.954880356788635	1	87.7586212158203	7635
True	False	False	False	False	-84.7843856811523	-2349.21362304688	144.188446044922	0.759280562400818	0.95204222202301	0.691536962985992	57.5692291259766	7484
True	False	False	False	False	-79.1753540039063	-2533.5517578125	158.607299804688	0.694418728351593	0.944160103797913	0.492146819829941	54.5174827575684	7796
True	False	False	False	False	-79.1401290893555	-3470.552734375	158.607299804688	0.609814703464508	0.946587145328522	0.357938140630722	91.9510498046875	13149
True	False	False	False	False	-30.0935516357422	-3463.42846679688	364.90771484375	0.546066522598267	0.885992646217346	0.288642823696136	111.550155639648	36700
True	False	False	False	False	-75.3384246826172	-3414.38623046875	165.262145996094	0.64111989736557	0.933857560157776	0.39996874332428	84.5033569335938	12591
True	False	False	False	False	-78.0966262817383	-3244.96313476563	113.132476806641	0.754635572433472	0.929545879364014	0.669575393199921	119.823532104492	12222
True	False	False	False	False	-72.6374359130859	-2134.09545898438	181.899276733398	0.72121262550354	0.946248054504395	0.555363178253174	87.0304870605469	14273
True	False	False	False	False	-72.5241928100586	-2066.72338867188	43.256534576416	0.764826476573944	0.937638282775879	0.721405208110809	52.3589744567871	2042
True	False	False	False	False	-70.4800491333008	-2705.30786132813	160.825576782227	0.838098645210266	0.959614157676697	1	68.4965515136719	9932
True	False	False	False	False	-69.9272155761719	-2010.82653808594	100.931915283203	0.762435078620911	0.959238529205322	0.707956790924072	48.0329666137695	4371
True	False	False	False	False	-68.6646728515625	-3359.81103515625	287.267761230469	0.69802063703537	0.959428250789642	0.499761521816254	105.23551940918	27256
True	False	False	False	False	-66.3614883422852	-2607.2314453125	124.223899841309	0.640673696994781	0.906036138534546	0.399320125579834	53.7410697937012	6019
True	False	False	False	False	-67.7765045166016	-2041.52685546875	114.241622924805	0.749501168727875	0.956831932067871	0.647733688354492	60.7087364196777	6253
True	False	False	False	False	-65.4998397827148	-2243.62866210938	134.206176757813	0.621670126914978	0.937018990516663	0.373079687356949	51.6528930664063	6250
True	False	False	False	False	-64.9612579345703	-2082.39501953125	179.680999755859	0.786684155464172	0.959263443946838	1	67.098762512207	10870
True	False	False	False	False	-63.2317047119141	-1943.00061035156	262.866638183594	0.835663795471191	0.967400372028351	1	56.6455688476563	13425
True	False	False	False	False	-62.2220649719238	-3436.0390625	180.790130615234	0.666043877601624	0.926567375659943	0.43902599811554	99.4662551879883	16213
True	False	False	False	False	47.9497299194336	-3455.15307617188	126.442184448242	0.67285168170929	0.943734407424927	0.450801759958267	160.078948974609	18249
True	False	False	False	False	-30.5826663970947	-3435.06103515625	149.734161376953	0.76893937587738	0.96236389875412	0.747088372707367	80.4074096679688	10855
True	False	False	False	False	-60.3308067321777	-2841.8447265625	281.722045898438	0.760854780673981	0.959006786346436	0.699559509754181	76.2677154541016	19372
True	False	False	False	False	-57.6935997009277	-2672.31884765625	180.790130615234	0.478080034255981	0.908220827579498	0.230366855859756	53.3128852844238	8690
True	False	False	False	False	-57.4001083374023	-3378.421875	100.931915283203	0.391556441783905	0.858651101589203	0.170867800712585	62.472526550293	5685
True	False	False	False	False	-9.08297348022461	-3430.33325195313	62.1119499206543	0.717676758766174	0.944725573062897	0.546022891998291	63.9464302062988	3581
True	False	False	False	False	-6.81215524673462	-3398.908203125	165.262145996094	0.799794971942902	0.961620807647705	1	70.8187942504883	10552
True	False	False	False	False	41.0326118469238	-3379.64404296875	321.651153564453	0.428843647241592	0.817811608314514	0.194900244474411	99.5379333496094	28866
True	False	False	False	False	-34.9736824035645	-3327.736328125	108.695907592773	0.755093216896057	0.939512968063354	0.671637296676636	101.173469543457	9915
True	False	False	False	False	-38.4230613708496	-3263.36450195313	177.462707519531	0.688450872898102	0.948051989078522	0.480016618967056	84.7437515258789	13559
True	False	False	False	False	-45.6077461242676	-3131.771484375	270.630645751953	0.600515425205231	0.91110098361969	0.346637785434723	77.7418060302734	18969
True	False	False	False	False	-53.8145904541016	-2593.65966796875	33.2742576599121	0.745649039745331	0.94730132818222	0.63269704580307	45.7000007629395	1371
True	False	False	False	False	-55.5028305053711	-2053.7265625	70.9850845336914	0.778467297554016	0.937360346317291	0.828254580497742	173.421875	11099
True	False	False	False	False	-52.7430763244629	-1969.52575683594	11.0914192199707	0.69836014509201	0.927715241909027	0.500491261482239	48.2000007629395	482
True	False	False	False	False	-50.5574951171875	-2559.49438476563	161.934722900391	0.715799152851105	0.948719203472137	0.541206359863281	58.5410957336426	8547
True	False	False	False	False	-48.4933242797852	-2508.62548828125	198.536407470703	0.725063621997833	0.946320295333862	0.565968692302704	70.6815643310547	12652
True	False	False	False	False	-45.0193862915039	-2071.52905273438	34.3833999633789	0.770503997802734	0.94730132818222	0.757918477058411	44.3548393249512	1375
True	False	False	False	False	-48.767448425293	-1980.03601074219	155.279876708984	0.63520485162735	0.923276364803314	0.391497045755386	58.0785713195801	8131
True	False	False	False	False	-41.3447608947754	-2427.90502929688	149.734161376953	0.618206322193146	0.945830881595612	0.368565618991852	52.3703689575195	7070
True	False	False	False	False	-39.8057708740234	-3100.26049804688	149.734161376953	0.753293514251709	0.9603191614151	0.663643836975098	63.5629615783691	8581
True	False	False	False	False	-38.9850158691406	-2746.76782226563	180.790130615234	0.845734775066376	0.959173381328583	1	67.9877319335938	11082
True	False	False	False	False	-38.0784873962402	-2411.78686523438	17.7462711334229	0.762108087539673	0.940302610397339	0.706189274787903	42.1875	675
True	False	False	False	False	-36.0001335144043	-2169.52905273438	112.023338317871	0.821189165115356	0.965986788272858	1	51.2376251220703	5175
True	False	False	False	False	-37.7503051757813	-1982.830078125	9.98227787017822	0.785398185253143	0.931883156299591	1	42.7777786254883	385
True	False	False	False	False	-34.0358619689941	-2128.61889648438	153.061584472656	0.716020882129669	0.95607990026474	0.541770160198212	54.7536239624023	7556
True	False	False	False	False	-33.256591796875	-3164.80493164063	218.500961303711	0.681189656257629	0.942186176776886	0.466000616550446	86.6598968505859	17072
True	False	False	False	False	-31.0006732940674	-3071.06811523438	98.7136306762695	0.736421585083008	0.946824729442596	0.600361526012421	76.0674133300781	6770
True	False	False	False	False	-29.4983978271484	-3291.2421875	218.500961303711	0.788232922554016	0.951497256755829	1	90.5532989501953	17839
True	False	False	False	False	32.3442802429199	-3326.705078125	349.379699707031	0.782755434513092	0.958381652832031	0.890346765518188	79.3555526733398	24997
True	False	False	False	False	14.2694711685181	-3242.05517578125	189.663269042969	0.720086455345154	0.95922464132309	0.552348673343658	76.2163772583008	13033
True	False	False	False	False	-16.9231300354004	-2589.7060546875	143.079315185547	0.753439962863922	0.958606481552124	0.664282858371735	51.4573631286621	6638
True	False	False	False	False	-25.6431694030762	-2285.85473632813	16.6371288299561	0.793338239192963	0.946970880031586	1	33.466667175293	502
True	False	False	False	False	-27.6857013702393	-2216.40161132813	133.097030639648	0.757159888744354	0.964626967906952	0.681215405464172	51.7000007629395	6204
True	False	False	False	False	-23.004114151001	-1954.12268066406	14.4188451766968	0.742955923080444	0.94487601518631	0.622766435146332	39.8461532592773	518
True	False	False	False	False	-23.361026763916	-1896.81066894531	194.099838256836	0.752993166446686	0.957670211791992	0.662339091300964	55.6800003051758	9744
True	False	False	False	False	-22.170841217041	-2385.67041015625	143.079315185547	0.74561882019043	0.93252295255661	0.63258308172226	55.3100776672363	7135
True	False	False	False	False	-14.8078804016113	-3213.92626953125	257.320922851563	0.600138068199158	0.91474723815918	0.346189171075821	93.0905151367188	21597
True	False	False	False	False	39.2492408752441	-3172.27709960938	184.117568969727	0.841156661510468	0.960919916629791	1	67.3734970092773	11184
True	False	False	False	False	41.9733505249023	-2984.26196289063	260.648345947266	0.684174716472626	0.919042944908142	0.471669286489487	78.5021286010742	18448
True	False	False	False	False	2.42000818252563	-2668.97143554688	165.262145996094	0.723555207252502	0.931462943553925	0.561758041381836	54.2416114807129	8082
True	False	False	False	False	-3.27742099761963	-2536.09619140625	145.297592163086	0.686453282833099	0.955107927322388	0.47608295083046	51.0839691162109	6692
True	False	False	False	False	-1.97672843933105	-2177.56005859375	128.660461425781	0.731921255588531	0.956976473331451	0.586120128631592	48.1293106079102	5583
True	False	False	False	False	-10.8971004486084	-2002.39416503906	122.005615234375	0.760719418525696	0.954345107078552	0.698856711387634	51.1909103393555	5631
True	False	False	False	False	-14.7504215240479	-1926.42163085938	143.079315185547	0.784549057483673	0.952449440956116	0.936333775520325	61.6434097290039	7952
True	False	False	False	False	-4.49091196060181	-2044.53796386719	141.970169067383	0.696922302246094	0.933827042579651	0.497414886951447	50.8046875	6503
True	False	False	False	False	-2.80839204788208	-1953.98181152344	120.896469116211	0.793161451816559	0.962641417980194	1	53.8807334899902	5873
True	False	False	False	False	-0.146806240081787	-2285.40795898438	174.135284423828	0.690429151058197	0.909557282924652	0.483973413705826	55.7834396362305	8758
True	False	False	False	False	10.938286781311	-2637.74389648438	153.061584472656	0.826755583286285	0.959453940391541	1	54.2536239624023	7487
True	False	False	False	False	29.9773216247559	-2565.17041015625	273.958068847656	0.638940095901489	0.929234385490417	0.396814942359924	58.3279342651367	14407
True	False	False	False	False	12.5762825012207	-2423.53759765625	141.970169067383	0.829264461994171	0.955811142921448	1	59.7265625	7645
True	False	False	False	False	12.6863117218018	-2328.34765625	149.734161376953	0.78029876947403	0.952291786670685	0.850861847400665	63.103702545166	8519
True	False	False	False	False	21.5278854370117	-2546.5322265625	21.0736961364746	0.819298386573792	0.952117681503296	1	44.2631568908691	841
True	False	False	False	False	28.4785041809082	-2254.29296875	130.878753662109	0.717649579048157	0.949100255966187	0.545952379703522	48.2118644714355	5689
True	False	False	False	False	28.1026954650879	-2176.52880859375	113.132476806641	0.81917679309845	0.950800597667694	1	47.5196075439453	4847
True	False	False	False	False	35.4791870117188	-1994.60717773438	237.356369018555	0.785077273845673	0.955265462398529	0.960376024246216	61.817756652832	13229
True	False	False	False	False	31.4741134643555	-1938.48962402344	215.173538208008	0.747388184070587	0.944358468055725	0.639357089996338	88.7319564819336	17214
True	False	False	False	False	35.7203483581543	-1925.1474609375	18.8554134368896	0.625182271003723	0.894493818283081	0.377736806869507	55.4117660522461	942
True	False	False	False	False	37.1165885925293	-2722.875	174.135284423828	0.777160704135895	0.954079568386078	0.814203679561615	57.4840774536133	9025
True	False	False	False	False	37.9461631774902	-2481.96704101563	151.952453613281	0.745924651622772	0.951839864253998	0.633738994598389	74.6569366455078	10228
True	False	False	False	False	44.3138465881348	-3048.794921875	117.569046020508	0.762402236461639	0.959216058254242	0.707778513431549	93	9858
True	False	False	False	False	44.4808616638184	-3031.3681640625	92.0587844848633	0.739471137523651	0.960341572761536	0.610541462898254	83.4578323364258	6927
True	False	False	False	False	44.5083389282227	-2785.58032226563	143.079315185547	0.647346317768097	0.942058682441711	0.409191995859146	52.2325592041016	6738
True	False	False	False	False	44.6892395019531	-2495.77197265625	90.9496383666992	0.606667816638947	0.961696565151215	0.354060083627701	55.8780479431152	4582
True	False	False	False	False	53.3211212158203	-3324.373046875	16.6371288299561	0.714476346969604	0.930929720401764	0.53786963224411	52	780
True	False	False	False	False	54.1949882507324	-3508.462890625	23.2919807434082	0.495785444974899	0.932708501815796	0.244365438818932	92.7619018554688	1948
True	False	False	False	False	-1898.46997070313	-1162.63195800781	239.574661254883	0.732581913471222	0.936235249042511	0.588156521320343	57.8287048339844	12491
True	False	False	False	False	-1891.97180175781	-965.131774902344	204.082122802734	0.767992258071899	0.956683993339539	0.740843117237091	57.9347839355469	10660
True	False	False	False	False	-1892.02001953125	11.1441020965576	237.356369018555	0.745965421199799	0.94602245092392	0.633893489837646	66.8738327026367	14311
True	False	False	False	False	-1888.49523925781	-1081.93676757813	186.335845947266	0.738803207874298	0.947482764720917	0.6082723736763	52.8452377319336	8878
True	False	False	False	False	-1880.3515625	-818.050415039063	156.389007568359	0.625734627246857	0.953659415245056	0.378476709127426	56.5106391906738	7968
True	False	False	False	False	-1871.57019042969	-1052.63366699219	144.188446044922	0.759280562400818	0.971171915531158	0.691536962985992	51.5153846740723	6697
True	False	False	False	False	-1869.32727050781	-73.6347427368164	200.754699707031	0.648711085319519	0.962432205677032	0.411257833242416	53.0718231201172	9606
True	False	False	False	False	-1869.21691894531	-896.197692871094	282.831207275391	0.384802848100662	0.807483613491058	0.166738271713257	65.9058837890625	16806
True	False	False	False	False	-1854.35656738281	-480.069763183594	117.569046020508	0.803029000759125	0.95595383644104	1	75.3207550048828	7984
True	False	False	False	False	-1853.35522460938	-1336.65185546875	156.389007568359	0.682009041309357	0.946077585220337	0.467544049024582	50.2765960693359	7089
True	False	False	False	False	-1832.05932617188	-1182.04418945313	191.881561279297	0.810239434242249	0.958272337913513	1	57.3988456726074	9930
True	False	False	False	False	-1848.35778808594	-500.896820068359	86.513069152832	0.84085887670517	0.962681770324707	1	45.7435913085938	3568
True	False	False	False	False	-1849.71923828125	-156.363723754883	197.427261352539	0.742949068546295	0.952706515789032	0.622741758823395	57.9269676208496	10311
True	False	False	False	False	-1842.72485351563	-1119.91577148438	195.208984375	0.757295966148376	0.94632476568222	0.681861996650696	52.6988639831543	9275
True	False	False	False	False	-1825.40185546875	-1083.64685058594	127.551322937012	0.804429352283478	0.956187844276428	1	60.1826095581055	6921
True	False	False	False	False	-1840.02648925781	-1005.97009277344	190.772415161133	0.682282447814941	0.943487167358398	0.46806126832962	60.860466003418	10468
True	False	False	False	False	-1824.40991210938	-950.579406738281	149.734161376953	0.618206322193146	0.941720902919769	0.368565618991852	48.3555564880371	6528
True	False	False	False	False	-1829.60754394531	-239.473937988281	183.008422851563	0.828001081943512	0.955546796321869	1	74.5818176269531	12306
True	False	False	False	False	-1834.93603515625	-45.3433990478516	158.607299804688	0.75994735956192	0.950586080551147	0.694895327091217	56.1398582458496	8028
True	False	False	False	False	-1828.84265136719	-100.983261108398	156.389007568359	0.764501392841339	0.962737262248993	0.719519913196564	55.3971633911133	7811
True	False	False	False	False	-1828.07849121094	-860.879821777344	158.607299804688	0.794564008712769	0.948634505271912	1	48.9440574645996	6999
True	False	False	False	False	-1826.67163085938	-764.38330078125	231.810668945313	0.812061309814453	0.961993157863617	1	66.2870788574219	13854
True	False	False	False	False	-1801.43518066406	-883.071166992188	25.5102653503418	0.688737690448761	0.939077973365784	0.480586379766464	43.652172088623	1004
True	False	False	False	False	-1796.93383789063	-1845.62854003906	186.335845947266	0.713780105113983	0.956297516822815	0.536131680011749	52.6309509277344	8842
True	False	False	False	False	-1789.63256835938	-1242.46594238281	173.026138305664	0.820821583271027	0.950831413269043	1	54.0641021728516	8434
True	False	False	False	False	-1794.90966796875	-1145.63317871094	183.008422851563	0.703632354736328	0.940955698490143	0.512107908725739	50.9212112426758	8402
True	False	False	False	False	-1794.49975585938	-1212.24377441406	145.297592163086	0.765121161937714	0.960529148578644	0.723130643367767	52.6793899536133	6901
True	False	False	False	False	-1792.13452148438	-974.318969726563	155.279876708984	0.61336076259613	0.944095551967621	0.362377136945724	50.1142845153809	7016
True	False	False	False	False	-1791.76049804688	-926.273254394531	123.114753723145	0.708051383495331	0.931766211986542	0.522282242774963	48.6486473083496	5400
True	False	False	False	False	-1789.35815429688	-886.145080566406	89.8404998779297	0.712417364120483	0.930624186992645	0.532765328884125	48.9259262084961	3963
True	False	False	False	False	-1787.66455078125	-129.259521484375	176.353576660156	0.76180374622345	0.956563711166382	0.704558432102203	52.2452812194824	8307
True	False	False	False	False	-1785.20861816406	-1027.54028320313	169.698715209961	0.862530291080475	0.966564297676086	1	59.7450981140137	9141
True	False	False	False	False	-1784.40661621094	-1074.52551269531	155.279876708984	0.670770585536957	0.906851887702942	0.447144627571106	49.5142860412598	6932
True	False	False	False	False	-1772.85510253906	-1104.24450683594	117.569046020508	0.729612350463867	0.965141594409943	0.579140067100525	47.6320762634277	5049
True	False	False	False	False	-1783.53454589844	-857.167846679688	140.861022949219	0.608484745025635	0.924211621284485	0.356292277574539	54.5511817932129	6928
True	False	False	False	False	-1771.54016113281	-774.977233886719	219.610107421875	0.802025735378265	0.954594969749451	1	62.8636360168457	12447
True	False	False	False	False	-1781.52990722656	-208.184356689453	140.861022949219	0.608484745025635	0.964971780776978	0.356292277574539	48.3464584350586	6140
True	False	False	False	False	-1775.08471679688	-353.320770263672	133.097030639648	0.807529091835022	0.950586199760437	1	49.2083320617676	5905
True	False	False	False	False	-1750.36291503906	-1200.27807617188	163.043869018555	0.773466467857361	0.960177063941956	0.780538976192474	56.8027229309082	8350
True	False	False	False	False	-1764.61254882813	-822.462036132813	129.769607543945	0.652854382991791	0.959540724754333	0.417631298303604	48.5641021728516	5682
True	False	False	False	False	-1759.10607910156	-656.376586914063	123.114753723145	0.575929820537567	0.950423657894135	0.318884253501892	44.027027130127	4887
True	False	False	False	False	-1749.23510742188	-1008.20745849609	117.569046020508	0.851301372051239	0.964601218700409	1	68.7452850341797	7287
True	False	False	False	False	-1748.59851074219	-906.030395507813	118.678184509277	0.736495494842529	0.967228770256042	0.600602865219116	51.5887832641602	5520
True	False	False	False	False	-1743.39538574219	-1227.26452636719	176.353576660156	0.754636108875275	0.952076733112335	0.669577658176422	55.7672958374023	8867
True	False	False	False	False	-1741.78833007813	-1041.89758300781	135.315322875977	0.749961793422699	0.963690519332886	0.649603843688965	49.3278694152832	6018
True	False	False	False	False	-1739.73754882813	-933.462768554688	115.350761413574	0.78787750005722	0.959691882133484	1	52.0288467407227	5411
True	False	False	False	False	-1738.94067382813	-795.232788085938	171.917007446289	0.777819216251373	0.961109399795532	0.821106195449829	60.5548400878906	9386
True	False	False	False	False	-1737.333984375	-162.625259399414	138.64274597168	0.648569643497467	0.929965972900391	0.411042928695679	51.8400001525879	6480
True	False	False	False	False	-1728.14392089844	-600.952392578125	113.132476806641	0.686399757862091	0.927287995815277	0.475978404283524	45.4411773681641	4635
True	False	False	False	False	-1724.66381835938	-54.394603729248	148.625015258789	0.719278693199158	0.959014177322388	0.550209581851959	52.059700012207	6976
True	False	False	False	False	-1723.27062988281	-1558.9072265625	136.424453735352	0.764290273189545	0.95333856344223	0.718305766582489	51.6260147094727	6350
True	False	False	False	False	-1711.7275390625	-938.626220703125	187.44499206543	0.676199793815613	0.95208215713501	0.456797003746033	67.1597595214844	11350
True	False	False	False	False	-1721.8037109375	-901.282653808594	95.3862075805664	0.790671706199646	0.955595314502716	1	51.290699005127	4411
True	False	False	False	False	-1719.07763671875	-875.424011230469	125.333038330078	0.740218818187714	0.955566346645355	0.61310887336731	52.876106262207	5975
True	False	False	False	False	-1720.61083984375	-816.634033203125	177.462707519531	0.830169141292572	0.957361221313477	1	58.09375	9295
True	False	False	False	False	-1708.2001953125	-1863.07836914063	156.389007568359	0.82352739572525	0.967889785766602	1	60.2624130249023	8497
True	False	False	False	False	-1698.32775878906	-1884.43518066406	102.041061401367	0.794671595096588	0.960950613021851	1	47.5652160644531	4376
True	False	False	False	False	-1699.77062988281	-1579.19287109375	115.350761413574	0.707784593105316	0.948839604854584	0.521656036376953	45.5288467407227	4735
True	False	False	False	False	-1694.89099121094	-1005.52917480469	128.660461425781	0.631585836410522	0.930139780044556	0.386445194482803	48.3793106079102	5612
True	False	False	False	False	-1693.51208496094	-136.125869750977	150.843307495117	0.786078751087189	0.962879180908203	1	57.6838226318359	7845
True	False	False	False	False	-1693.45446777344	-200.546447753906	130.878753662109	0.744540572166443	0.953565120697021	0.628555476665497	50.9237289428711	6009
True	False	False	False	False	-1682.95300292969	-1627.97436523438	147.515884399414	0.817581295967102	0.968452453613281	1	60.2105255126953	8008
True	False	False	False	False	-1691.84973144531	-960.337341308594	114.241622924805	0.771086752414703	0.954038023948669	0.762132465839386	60.2233009338379	6203
True	False	False	False	False	-1684.45874023438	-1189.62573242188	261.757507324219	0.838943600654602	0.965767383575439	1	96.5593185424805	22788
True	False	False	False	False	-1667.18981933594	-1846.47875976563	168.589569091797	0.659941136837006	0.942588925361633	0.428907334804535	50.6381568908691	7697
True	False	False	False	False	-1675.01025390625	-285.278869628906	80.9673614501953	0.798263490200043	0.949625492095947	1	106.95890045166	7808
True	False	False	False	False	-1674.37805175781	-1080.84765625	189.663269042969	0.503087878227234	0.861171662807465	0.250359177589417	52.2514610290527	8935
True	False	False	False	False	-1672.77697753906	-809.242126464844	196.318130493164	0.673774719238281	0.941586434841156	0.452440679073334	68.2598876953125	12082
True	False	False	False	False	-1672.23706054688	-777.797119140625	151.952453613281	0.780331075191498	0.948843002319336	0.851300001144409	50.0510940551758	6857
True	False	False	False	False	-1669.63549804688	-213.128204345703	158.607299804688	0.71760094165802	0.948143243789673	0.545826494693756	60.0209808349609	8583
True	False	False	False	False	-1671.81140136719	52.1356468200684	136.424453735352	0.837091445922852	0.958252608776093	1	60.8048782348633	7479
True	False	False	False	False	-1670.52294921875	-158.853942871094	133.097030639648	0.786073088645935	0.954126596450806	1	56.1749992370605	6741
True	False	False	False	False	-1660.03295898438	-1719.23425292969	87.6222152709961	0.75999253988266	0.925617635250092	0.695125102996826	89.455696105957	7067
True	False	False	False	False	-1664.74291992188	-1306.83837890625	154.17073059082	0.575070798397064	0.907798111438751	0.317964822053909	50.6906471252441	7046
True	False	False	False	False	-1661.6923828125	-1230.04272460938	257.320922851563	0.786847233772278	0.957416653633118	1	80.7327575683594	18730
True	False	False	False	False	-1662.14111328125	-1032.84008789063	64.3302307128906	0.308230400085449	0.741197645664215	0.123940125107765	43.1379318237305	2502
True	False	False	False	False	-1658.07604980469	-312.515808105469	164.153015136719	0.62323272228241	0.936709105968475	0.375141590833664	50.5	7474
True	False	False	False	False	-1657.95764160156	-1684.859375	113.132476806641	0.772725999355316	0.958143532276154	0.774587631225586	72.8725509643555	7433
True	False	False	False	False	-1656.83728027344	-1349.6708984375	216.282684326172	0.674274027347565	0.938210070133209	0.453331619501114	55.5589752197266	10834
True	False	False	False	False	-1643.41442871094	-353.349578857422	188.554138183594	0.731479048728943	0.94914186000824	0.584767043590546	53.5764694213867	9108
True	False	False	False	False	-1640.98608398438	-1572.07775878906	122.005615234375	0.757144927978516	0.960102736949921	0.681144237518311	49.4000015258789	5434
True	False	False	False	False	-1642.63659667969	-193.29768371582	138.64274597168	0.593267381191254	0.937226176261902	0.33815124630928	48.7760009765625	6097
True	False	False	False	False	-1637.11474609375	-31.5882568359375	115.350761413574	0.663399517536163	0.93616110086441	0.434592872858047	48.4423065185547	5038
True	False	False	False	False	-1637.03784179688	-1276.9990234375	216.282684326172	0.707058846950531	0.963284373283386	0.519960224628448	52.9794883728027	10331
True	False	False	False	False	-1632.68542480469	-811.490844726563	211.846115112305	0.706546068191528	0.965527415275574	0.518769204616547	54.8691101074219	10480
True	False	False	False	False	-1624.06213378906	24.436653137207	147.515884399414	0.848385870456696	0.974723696708679	1	62.3834571838379	8297
True	False	False	False	False	-1618.79089355469	-1741.02648925781	188.554138183594	0.740857541561127	0.952903866767883	0.615325689315796	60.3705863952637	10263
True	False	False	False	False	-1621.75366210938	-1661.40466308594	137.533599853516	0.770503997802734	0.933449327945709	0.757918477058411	95.6774215698242	11864
True	False	False	False	False	-1617.5078125	-286.390319824219	171.917007446289	0.832001447677612	0.959777653217316	1	61.083869934082	9468
True	False	False	False	False	-1612.98315429688	-1162.69604492188	76.5307922363281	0.781291306018829	0.946151077747345	0.865128993988037	67.6086959838867	4665
True	False	False	False	False	-1593.67663574219	-1859.92822265625	247.338653564453	0.824920296669006	0.960303366184235	1	62.3094177246094	13895
True	False	False	False	False	-1605.95581054688	-1709.35827636719	95.3862075805664	0.827333629131317	0.958789765834808	1	44.569766998291	3833
True	False	False	False	False	-1602.06005859375	-1604.30102539063	265.084930419922	0.740200817584991	0.936161994934082	0.613046765327454	72.1464462280273	17243
True	False	False	False	False	-1610.77685546875	-927.927795410156	273.958068847656	0.776767790317535	0.960990250110626	0.810239672660828	70.5627517700195	17429
True	False	False	False	False	-1609.91430664063	-604.540161132813	283.940338134766	0.719426512718201	0.961237490177155	0.550599634647369	60.35546875	15451
True	False	False	False	False	-1607.63134765625	-193.915191650391	137.533599853516	0.750816345214844	0.960622191429138	0.65311735868454	52.7258071899414	6538
True	False	False	False	False	-1602.30895996094	-122.370300292969	260.648345947266	0.819167613983154	0.954728543758392	1	63.7744674682617	14987
True	False	False	False	False	-1601.47521972656	-1652.92663574219	158.607299804688	0.847704529762268	0.965713500976563	1	62.0629386901855	8875
True	False	False	False	False	-1596.83288574219	-1219.99194335938	154.17073059082	0.791722774505615	0.953982889652252	1	57.8848915100098	8046
True	False	False	False	False	-1595.80773925781	-1775.67834472656	135.315322875977	0.853394627571106	0.966347217559814	1	59.6229515075684	7274
True	False	False	False	False	-1588.91369628906	-1384.00915527344	273.958068847656	0.654403984546661	0.919083535671234	0.420055538415909	75.0404891967773	18535
True	False	False	False	False	-1583.78479003906	-1278.4697265625	15.5279874801636	0.717676758766174	0.938069105148315	0.546022891998291	38.0714302062988	533
True	False	False	False	False	-1583.322265625	-1189.77661132813	96.4953460693359	0.810468971729279	0.949439883232117	1	69.9080429077148	6082
True	False	False	False	False	-1582.05078125	-92.2097549438477	153.061584472656	0.777968525886536	0.956108272075653	0.822720050811768	49.6376800537109	6850
True	False	False	False	False	-1578.71130371094	-37.8155708312988	169.698715209961	0.821265935897827	0.961080968379974	1	59.8039207458496	9150
True	False	False	False	False	-1572.28332519531	-1728.56359863281	106.477630615234	0.739683151245117	0.93350476026535	0.611266613006592	52.09375	5001
True	False	False	False	False	-1565.80114746094	-1657.06066894531	145.297592163086	0.765121161937714	0.953401744365692	0.723130643367767	61.1832046508789	8015
True	False	False	False	False	-1570.69897460938	-225.918121337891	126.442184448242	0.829544961452484	0.969339847564697	1	57.5701751708984	6563
True	False	False	False	False	-1569.1748046875	-1272.39086914063	79.8582229614258	0.715662121772766	0.942757606506348	0.540858566761017	51.9722213745117	3742
True	False	False	False	False	-1565.24401855469	-1087.04943847656	157.498153686523	0.712582767009735	0.93951404094696	0.533171415328979	50.7676048278809	7209
True	False	False	False	False	-1557.5390625	-1292.35607910156	95.3862075805664	0.682282447814941	0.921050310134888	0.46806126832962	48.930233001709	4208
True	False	False	False	False	-1551.40808105469	-1334.0205078125	66.5485153198242	0.829875767230988	0.957729458808899	1	49.4166679382324	2965
True	False	False	False	False	-1552.541015625	-1017.45495605469	200.754699707031	0.697305500507355	0.94277560710907	0.498231053352356	52.0331497192383	9418
True	False	False	False	False	-1548.15856933594	-76.408088684082	131.987884521484	0.750850260257721	0.936934292316437	0.653257846832275	49.109245300293	5844
True	False	False	False	False	-1544.7958984375	-1752.18579101563	204.082122802734	0.742634296417236	0.957873225212097	0.62160986661911	65.3913040161133	12032
True	False	False	False	False	-1544.61633300781	-1571.91125488281	208.518692016602	0.730466604232788	0.939875900745392	0.581698298454285	109.063827514648	20504
True	False	False	False	False	-1540.44580078125	-1865.24938964844	256.211791992188	0.821169376373291	0.963646113872528	1	72.5411224365234	16757
True	False	False	False	False	-1529.44226074219	-1464.796875	125.333038330078	0.600517809391022	0.943418800830841	0.34664061665535	53.2212371826172	6014
True	False	False	False	False	-1529.677734375	-1051.29284667969	167.480438232422	0.624717175960541	0.894375562667847	0.377115368843079	48.7483444213867	7361
True	False	False	False	False	-1534.53540039063	-909.351440429688	227.374099731445	0.656802415847778	0.950245440006256	0.423852771520615	54.1365852355957	11098
True	False	False	False	False	-1528.93371582031	42.4515609741211	125.333038330078	0.621513962745667	0.951595425605774	0.372874468564987	49.5044250488281	5594
True	False	False	False	False	-1528.3388671875	-1139.06079101563	100.931915283203	0.810745477676392	0.957966983318329	1	51.7472534179688	4709
True	False	False	False	False	-1525.19592285156	-236.015197753906	224.046676635742	0.78486305475235	0.951692759990692	0.94912451505661	63.1683158874512	12760
True	False	False	False	False	-1522.17700195313	-1683.29187011719	199.645553588867	0.767598927021027	0.950049698352814	0.738312005996704	53.0055541992188	9541
True	False	False	False	False	-1521.92749023438	-1239.21960449219	116.459907531738	0.563613891601563	0.935563981533051	0.305995672941208	47.2571411132813	4962
True	False	False	False	False	-1516.79846191406	-1114.03137207031	106.477630615234	0.66390061378479	0.939123809337616	0.435427129268646	45.1666679382324	4336
True	False	False	False	False	-1516.36157226563	-1452.24536132813	62.1119499206543	0.691560626029968	0.946559429168701	0.486264646053314	51.1071434020996	2862
True	False	False	False	False	-1514.634765625	-1359.7451171875	211.846115112305	0.681276857852936	0.936802983283997	0.466164439916611	51.2722511291504	9793
True	False	False	False	False	-1515.22729492188	-256.557281494141	102.041061401367	0.761244773864746	0.957874178886414	0.701598525047302	92.0869598388672	8472
True	False	False	False	False	-1509.84167480469	-985.121520996094	185.226699829102	0.648871958255768	0.903096973896027	0.41150239109993	50.712574005127	8469
True	False	False	False	False	-1504.50573730469	-1676.69958496094	17.7462711334229	0.762108087539673	0.940302610397339	0.706189274787903	42.5	680
True	False	False	False	False	-1507.11462402344	-201.552215576172	195.208984375	0.816621363162994	0.962603986263275	1	56.4602279663086	9937
True	False	False	False	False	-1502.89611816406	-1527.37475585938	197.427261352539	0.756267011165619	0.957457005977631	0.677022337913513	59.5730323791504	10604
True	False	False	False	False	-1492.43518066406	-937.308837890625	170.807861328125	0.747835576534271	0.950227379798889	0.641103804111481	58.7792205810547	9052
True	False	False	False	False	-1497.05383300781	-92.2183990478516	176.353576660156	0.728109657764435	0.952847123146057	0.574706792831421	52.8679237365723	8406
True	False	False	False	False	-1489.20300292969	-1828.98803710938	209.627822875977	0.707453370094299	0.957891523838043	0.520880579948425	74.3597869873047	14054
True	False	False	False	False	-1488.60717773438	-1558.69177246094	37.7108268737793	0.802700221538544	0.951372683048248	1	37.5882339477539	1278
True	False	False	False	False	-1487.44323730469	-135.554611206055	198.536407470703	0.819695770740509	0.951666593551636	1	57.5921783447266	10309
True	False	False	False	False	-1484.25537109375	-1489.400390625	253.993499755859	0.77667248249054	0.958452582359314	0.8092942237854	57.6157188415527	13194
True	False	False	False	False	-1482.38623046875	-1713.89001464844	201.863830566406	0.269724160432816	0.659892022609711	0.104792863130569	55.8681335449219	10168
True	False	False	False	False	-1468.60314941406	-1601.69677734375	201.863830566406	0.719378650188446	0.959429264068604	0.550473213195801	62.8626365661621	11441
True	False	False	False	False	-1477.23461914063	-1421.6484375	240.683807373047	0.702931225299835	0.944070339202881	0.510531425476074	57.5299530029297	12484
True	False	False	False	False	-1470.72717285156	-1096.78991699219	169.698715209961	0.517202854156494	0.96497768163681	0.262339174747467	48.0392150878906	7350
True	False	False	False	False	-1473.71813964844	-15.5131225585938	118.678184509277	0.708746135234833	0.957366287708282	0.523920714855194	61.3831787109375	6568
True	False	False	False	False	-1472.79772949219	62.4028434753418	112.023338317871	0.743605971336365	0.963948369026184	0.625122964382172	44.7524757385254	4520
True	False	False	False	False	-1460.11682128906	-1358.29321289063	123.114753723145	0.727117598056793	0.951247036457062	0.57182514667511	47.1261253356934	5231
True	False	False	False	False	-1457.54577636719	-1639.84008789063	256.211791992188	0.574020683765411	0.929394721984863	0.316845148801804	64.2424240112305	14840
True	False	False	False	False	-1452.61267089844	-1273.74572753906	232.919815063477	0.58589494228363	0.956062316894531	0.329787790775299	56.6523818969727	11897
True	False	False	False	False	-1453.73059082031	-95.364990234375	175.244430541992	0.624515533447266	0.955073773860931	0.376846343278885	58.9620246887207	9316
True	False	False	False	False	-1451.33972167969	22.8149890899658	188.554138183594	0.666200995445251	0.959141850471497	0.439291834831238	51.5	8755
True	False	False	False	False	-1448.41833496094	-1893.29833984375	154.17073059082	0.791722774505615	0.953982889652252	1	72.8129501342773	10121
True	False	False	False	False	-1447.93444824219	-307.435638427734	207.409545898438	0.797449946403503	0.964148938655853	1	56.2994651794434	10528
True	False	False	False	False	-1442.068359375	-150.694549560547	174.135284423828	0.745143830776215	0.95748645067215	0.63079971075058	58.4840774536133	9182
True	False	False	False	False	-1441.13415527344	-1553.34045410156	240.683807373047	0.511539041996002	0.896615564823151	0.257467567920685	56.0230407714844	12157
True	False	False	False	False	-1437.8837890625	-1123.15625	161.934722900391	0.768204808235168	0.953190743923187	0.742225527763367	53.3356170654297	7787
True	False	False	False	False	-1420.88342285156	-1668.59912109375	200.754699707031	0.70326840877533	0.944749176502228	0.511288344860077	72.3314895629883	13092
True	False	False	False	False	-1427.22595214844	-1400.85693359375	148.625015258789	0.679005980491638	0.944892585277557	0.461932063102722	48.977611541748	6563
True	False	False	False	False	-1426.3779296875	-1169.03051757813	133.097030639648	0.786073088645935	0.959042251110077	1	58.0666656494141	6968
True	False	False	False	False	-1422.12329101563	-1061.83666992188	140.861022949219	0.734058856964111	0.924729704856873	0.592774868011475	64.826774597168	8233
True	False	False	False	False	-1414.48913574219	-690.460388183594	129.769607543945	0.652854382991791	0.955782294273376	0.417631298303604	48.230770111084	5643
True	False	False	False	False	-1421.12805175781	-249.427551269531	86.513069152832	0.581075370311737	0.959129214286804	0.324458718299866	39.0512809753418	3046
True	False	False	False	False	-1413.12768554688	-69.5981369018555	217.391815185547	0.843352317810059	0.966805100440979	1	68.5918350219727	13444
True	False	False	False	False	-1407.59057617188	11.0395545959473	150.843307495117	0.705643773078918	0.952235758304596	0.516687095165253	49.580883026123	6743
True	False	False	False	False	-1416.23950195313	59.1847305297852	266.194061279297	0.401506930589676	0.761876881122589	0.177071616053581	74.5416641235352	17890
True	False	False	False	False	-1406.22607421875	-31.6835041046143	117.569046020508	0.676157176494598	0.942954897880554	0.456719785928726	46.3962249755859	4918
True	False	False	False	False	-1405.37951660156	-1859.30090332031	136.424453735352	0.776088893413544	0.956976473331451	0.803636133670807	51.1626014709473	6293
True	False	False	False	False	-1395.58386230469	-1800.64111328125	239.574661254883	0.732581913471222	0.947412312030792	0.588156521320343	63.3472213745117	13683
True	False	False	False	False	-1402.23571777344	-1578.43627929688	19.9645557403564	0.798721373081207	0.951427280902863	1	43.4444427490234	782
True	False	False	False	False	-1398.63916015625	-1558.1044921875	195.208984375	0.59691858291626	0.927695989608765	0.342392534017563	50.9943199157715	8975
True	False	False	False	False	-1401.01782226563	-1510.24719238281	209.627822875977	0.574727833271027	0.94293224811554	0.317598611116409	53.2169303894043	10058
True	False	False	False	False	-1400.75280761719	-1063.19482421875	36.6016845703125	0.711495935916901	0.959836065769196	0.530515313148499	40.7878799438477	1346
True	False	False	False	False	-1398.3671875	-979.737731933594	140.861022949219	0.741758704185486	0.951479077339172	0.618490815162659	60.2598419189453	7653
True	False	False	False	False	-1395.42102050781	-961.3154296875	127.551322937012	0.706931173801422	0.937238752841949	0.519663214683533	76.260871887207	8770
True	False	False	False	False	-1397.2158203125	-99.6365509033203	190.772415161133	0.816335916519165	0.974012970924377	1	63.0523262023926	10845
True	False	False	False	False	-1384.04052734375	-1725.22729492188	282.831207275391	0.589974045753479	0.903146505355835	0.334382802248001	65.0901947021484	16598
True	False	False	False	False	-1386.02160644531	-262.089141845703	123.114753723145	0.689725339412689	0.94574648141861	0.482558608055115	44.5765762329102	4948
True	False	False	False	False	-1383.69714355469	-200.249252319336	126.442184448242	0.599831163883209	0.917997121810913	0.345824897289276	46.1491241455078	5261
True	False	False	False	False	-1383.27893066406	-1449.70788574219	169.698715209961	0.793849229812622	0.965360343456268	1	50.477123260498	7723
True	False	False	False	False	-1378.11315917969	-1061.97619628906	143.079315185547	0.801572740077972	0.95333856344223	1	60.3953475952148	7791
True	False	False	False	False	-1377.12353515625	-30.4816970825195	130.878753662109	0.703843414783478	0.968119323253632	0.512584507465363	45.6864395141602	5391
True	False	False	False	False	-1376.44763183594	62.7367477416992	173.026138305664	0.648745119571686	0.960007846355438	0.411309540271759	48.5256423950195	7570
True	False	False	False	False	-1375.90026855469	-1292.26428222656	171.917007446289	0.749726235866547	0.966554641723633	0.648645401000977	58.1806449890137	9018
True	False	False	False	False	-1375.80358886719	-670.987426757813	164.153015136719	0.805816411972046	0.942790150642395	1	51.4459457397461	7614
True	False	False	False	False	-1371.5703125	-132.721664428711	199.645553588867	0.809212923049927	0.955045402050018	1	54.7999992370605	9864
True	False	False	False	False	-1369.73950195313	-333.500091552734	117.569046020508	0.826636910438538	0.962896168231964	1	47.2169799804688	5005
True	False	False	False	False	-1361.83215332031	-756.639892578125	120.896469116211	0.783979654312134	0.943038940429688	0.918468296527863	86.2477035522461	9401
True	False	False	False	False	-1360.27282714844	-1395.14001464844	153.061584472656	0.75136935710907	0.949983537197113	0.655422210693359	66.3768081665039	9160
True	False	False	False	False	-1349.80871582031	-366.688659667969	149.734161376953	0.632267773151398	0.947653114795685	0.387389779090881	48.5481491088867	6554
True	False	False	False	False	-1351.05944824219	-66.2760772705078	63.2210922241211	0.758609592914581	0.949476361274719	0.688213586807251	136.526321411133	7782
True	False	False	False	False	-1341.52001953125	-1315.67126464844	39.9291114807129	0.53901207447052	0.873311877250671	0.28197169303894	72.1666641235352	2598
True	False	False	False	False	-1344.43444824219	-85.2245101928711	114.241622924805	0.749501168727875	0.953796982765198	0.647733688354492	51.271842956543	5281
True	False	False	False	False	-1339.3095703125	-1878.25817871094	125.333038330078	0.769035220146179	0.954709708690643	0.747732698917389	58.2654876708984	6584
True	False	False	False	False	-1332.70629882813	-1784.37585449219	145.297592163086	0.765121161937714	0.936041533946991	0.723130643367767	92.7938919067383	12156
True	False	False	False	False	-1331.60705566406	-1335.57873535156	179.680999755859	0.642614901065826	0.933162450790405	0.402153879404068	64.7222213745117	10485
True	False	False	False	False	-1338.71618652344	-317.268310546875	118.678184509277	0.650750041007996	0.930783808231354	0.414374798536301	45.8691596984863	4908
True	False	False	False	False	-1338.60119628906	-14.1510372161865	168.589569091797	0.788660645484924	0.952235758304596	1	71.4671020507813	10863
True	False	False	False	False	-1336.59741210938	-191.68537902832	189.663269042969	0.793421924114227	0.950136184692383	1	58.0701751708984	9930
True	False	False	False	False	-1332.02526855469	-706.445068359375	186.335845947266	0.692521512508392	0.948605835437775	0.48822683095932	58.4940490722656	9827
True	False	False	False	False	-1328.03125	-1467.6904296875	191.881561279297	0.722079694271088	0.909037888050079	0.557710230350494	51.2254333496094	8862
True	False	False	False	False	-1326.67761230469	-118.172164916992	140.861022949219	0.810112833976746	0.9561527967453	1	61.5590553283691	7818
True	False	False	False	False	-1320.87573242188	-1550.20397949219	218.500961303711	0.645235002040863	0.948226630687714	0.406027972698212	61.2538070678711	12067
True	False	False	False	False	-1320.84301757813	-1412.86572265625	205.191253662109	0.749367475509644	0.950260519981384	0.647193849086761	54.6054039001465	10102
True	False	False	False	False	-1316.40698242188	-1733.66711425781	247.338653564453	0.685415923595428	0.921067237854004	0.474064022302628	53.1569519042969	11854
True	False	False	False	False	-1317.39965820313	-1620.68505859375	190.772415161133	0.798061788082123	0.955541551113129	1	71.7965087890625	12349
True	False	False	False	False	-1313.59887695313	-339.400634765625	134.206176757813	0.751862764358521	0.943763375282288	0.657500267028809	46.5206604003906	5629
True	False	False	False	False	-1314.6318359375	53.6962738037109	146.40673828125	0.494094401597977	0.899336218833923	0.242996379733086	54.6818199157715	7218
True	False	False	False	False	-1307.84985351563	-1680.48107910156	144.188446044922	0.740460157394409	0.956667959690094	0.613943874835968	54.9153861999512	7139
True	False	False	False	False	-1311.11193847656	-307.278930664063	104.259346008301	0.837473332881927	0.970127999782562	1	53.3936157226563	5019
True	False	False	False	False	-1310.08483886719	8.49121856689453	134.206176757813	0.717288434505463	0.94450432062149	0.545018911361694	55.7685966491699	6748
True	False	False	False	False	-1297.19177246094	-82.0178375244141	118.678184509277	0.824438512325287	0.970658659934998	1	47.3551406860352	5067
True	False	False	False	False	-1300.71667480469	-43.4353332519531	207.409545898438	0.764111638069153	0.953259170055389	0.717284619808197	58.6737976074219	10972
True	False	False	False	False	-1295.00158691406	-599.162353515625	159.716445922852	0.641468942165375	0.966224491596222	0.400477290153503	50.1319427490234	7219
True	False	False	False	False	-1292.64196777344	-696.502685546875	205.191253662109	0.718810260295868	0.937125742435455	0.548977732658386	51.4864883422852	9525
True	False	False	False	False	-1289.66760253906	-427.450653076172	199.645553588867	0.809212923049927	0.95335865020752	1	52.0166664123535	9363
True	False	False	False	False	-1287.88110351563	-163.404998779297	190.772415161133	0.682282447814941	0.954603433609009	0.46806126832962	70.7209320068359	12164
True	False	False	False	False	-1286.50122070313	-248.371124267578	174.135284423828	0.752221286296844	0.955332398414612	0.659022986888885	65.2038192749023	10237
True	False	False	False	False	-1281.21142578125	-1568.20483398438	230.701522827148	0.450348079204559	0.907758295536041	0.209814891219139	80.8798065185547	16823
True	False	False	False	False	-1278.56896972656	-734.243225097656	109.805053710938	0.795083343982697	0.958498001098633	1	49.5656547546387	4907
True	False	False	False	False	-1277.93005371094	-647.299377441406	171.917007446289	0.804226338863373	0.961736083030701	1	51.5870971679688	7996
True	False	False	False	False	-1267.80041503906	-1702.83630371094	154.17073059082	0.721209406852722	0.948611497879028	0.555354535579681	52.7410087585449	7331
True	False	False	False	False	-1272.8837890625	-489.357055664063	118.678184509277	0.824438512325287	0.957141101360321	1	60.5887832641602	6483
True	False	False	False	False	-1266.63916015625	-1652.20227050781	157.498153686523	0.650261461734772	0.944627106189728	0.413624554872513	49.6408462524414	7049
True	False	False	False	False	-1265.4111328125	-275.709625244141	139.751892089844	0.390231400728226	0.860360741615295	0.170052498579025	46.1587295532227	5816
True	False	False	False	False	-1259.64111328125	-1192.1357421875	147.515884399414	0.713910937309265	0.960317492485046	0.536457240581512	55.9849624633789	7446
True	False	False	False	False	-1260.31176757813	-591.607543945313	135.315322875977	0.758076548576355	0.953919410705566	0.685611963272095	52.4754104614258	6402
True	False	False	False	False	-1253.01977539063	-870.723999023438	94.2770690917969	0.781477868556976	0.951477408409119	0.868022978305817	47.764705657959	4060
True	False	False	False	False	-1253.21594238281	-71.0377655029297	200.754699707031	0.683218479156494	0.958756387233734	0.469839662313461	73.0662994384766	13225
True	False	False	False	False	-1243.677734375	-1834.48010253906	232.919815063477	0.680256009101868	0.936642944812775	0.464253097772598	59.9523811340332	12590
True	False	False	False	False	-1249.55419921875	-1782.22351074219	140.861022949219	0.801327586174011	0.951566755771637	1	59.4409446716309	7549
True	False	False	False	False	-1248.66064453125	-1030.62548828125	279.503784179688	0.529212176799774	0.901005685329437	0.272971510887146	69.8214263916016	17595
True	False	False	False	False	-1245.29174804688	-414.308319091797	167.480438232422	0.851255416870117	0.96978884935379	1	46.708610534668	7053
True	False	False	False	False	-1242.65185546875	36.6752166748047	69.8759460449219	0.530589997768402	0.888249456882477	0.274218797683716	47.7777786254883	3010
True	False	False	False	False	-1242.14892578125	-695.074340820313	138.64274597168	0.768403470516205	0.95416671037674	0.74352765083313	48.3520011901855	6044
True	False	False	False	False	-1238.57434082031	-1728.11364746094	157.498153686523	0.472467392683029	0.914837419986725	0.226077884435654	50.4647903442383	7166
True	False	False	False	False	-1240.02294921875	-1116.07727050781	155.279876708984	0.72639799118042	0.9498330950737	0.569756746292114	54.2999992370605	7602
True	False	False	False	False	-1240.20788574219	-164.7158203125	170.807861328125	0.755021035671234	0.948743283748627	0.671310603618622	55.2987022399902	8516
True	False	False	False	False	-1239.25695800781	-1607.47644042969	216.282684326172	0.821151196956635	0.964852273464203	1	70.1384582519531	13677
True	False	False	False	False	-1235.61682128906	-826.459533691406	107.586769104004	0.7348473072052	0.959691882133484	0.595278739929199	47.2474212646484	4583
[truncated: 7,494 more rows]
