# Supplementary material for: Gene Delivery Mediated by Backbone-Degradable RAFT Copolymers
Source: Biomacromolecules. 2026 Feb 12;27(3):1846–56. doi: 10.1021/acs.biomac.5c01662 (PMC12977016; doi:10.1021/acs.biomac.5c01662)
Supplement: Supplementary file 2 [file bm5c01662_si_002.zip › Celigo Raw Data/Object (Cell)-Level Data/Blue/7-15-2024-9-01-21-PM_object_F4.csv]

Plate ID	PM_2024_07_15_PPP41-45_NP_5_10_20_PEIpro_200ngwell_U2OS_6k_Plate2
Plate Name
Plate Description
Scan ID	7/15/2024 9:01:21 PM
Scan Description
Scan Result ID	7/15/2024 9:01:21 PM
Scan Result Description
Software Version	5.1.0.0
Experiment Name
Application Name	Target 1
Plate Type	96-Well BD Falcon™ 353072 Plate
Acquisition Start/End Times	7/15/2024 9:01:21 PM - 7/15/2024 9:03:10 PM
Analysis Start Time	7/15/2024 9:01:21 PM
User ID	Local Administrator
Scan Area Object-Level Data CSV Report
Row	F
Column	4
Total	Class 1	Class 2	Class 3	Class 4	X Position (µm)	Y Position (µm)	Target 1: Area (µm²)	Target 1: Form Factor	Target 1: Smoothness	Target 1: Aspect Ratio	Target 1: Mean Intensity	Target 1: Integrated Intensity
True	False	False	False	False	-1968.03527832031	-2959.61376953125	158.607299804688	0.463221937417984	0.908102929592133	0.219159498810768	120.944053649902	17295
True	False	False	False	False	-1996.13427734375	-2954.6484375	209.627822875977	0.395454525947571	0.953278481960297	0.173280894756317	146.306884765625	27652
True	False	False	False	False	-2015.42590332031	-2932.07763671875	69.8759460449219	0.766303777694702	0.940264463424683	0.730220139026642	162.809524536133	10257
True	False	False	False	False	-2054.39672851563	-2901.84594726563	23.2919807434082	0.682969212532043	0.942926585674286	0.469364792108536	101.333335876465	2128
True	False	False	False	False	-2091.92504882813	-2885.67236328125	98.7136306762695	0.561560273170471	0.934416592121124	0.303905725479126	143.595504760742	12780
True	False	False	False	False	-2145.11303710938	-2833.21704101563	72.0942230224609	0.637355387210846	0.964408934116364	0.394545674324036	127.538459777832	8290
True	False	False	False	False	-2170.58374023438	-2813.24682617188	112.023338317871	0.661611497402191	0.952686846256256	0.431637853384018	143.722778320313	14516
True	False	False	False	False	-2257.31127929688	-2753.14672851563	268.412353515625	0.264152318239212	0.836897432804108	0.102134861052036	135	32670
True	False	False	False	False	-2270.98901367188	-2731.43090820313	102.041061401367	0.672707319259644	0.946239829063416	0.450546443462372	134.978256225586	12418
True	False	False	False	False	-2389.7509765625	-2618.10595703125	137.533599853516	0.735072493553162	0.93169093132019	0.595998883247375	143.362899780273	17777
True	False	False	False	False	-2461.12719726563	-2550.279296875	106.477630615234	0.65640664100647	0.960234999656677	0.423222362995148	151.89582824707	14582
True	False	False	False	False	-2481.19799804688	-2532.20556640625	94.2770690917969	0.724954545497894	0.929359614849091	0.565661549568176	142.223526000977	12089
True	False	False	False	False	-2502.95654296875	-2508.37524414063	107.586769104004	0.747388184070587	0.957141101360321	0.639357089996338	127.762886047363	12393
True	False	False	False	False	-2536.89794921875	-2470.82666015625	94.2770690917969	0.724954545497894	0.920388221740723	0.565661549568176	147.91764831543	12573
True	False	False	False	False	-2586.857421875	-2414.673828125	191.881561279297	0.393527954816818	0.966246545314789	0.172085508704185	121.433525085449	21008
True	False	False	False	False	-2628.06420898438	-2382.4052734375	139.751892089844	0.420606225728989	0.919720113277435	0.189401090145111	136.079360961914	17146
True	False	False	False	False	-2652.4716796875	-2352.80932617188	206.300399780273	0.425875455141068	0.956382870674133	0.192905649542809	133.50537109375	24832
True	False	False	False	False	-2676.03149414063	-2323.08666992188	171.917007446289	0.523248851299286	0.965607047080994	0.267639219760895	134.148391723633	20793
True	False	False	False	False	-2681.28979492188	-2304.88940429688	88.7313537597656	0.616402626037598	0.88850075006485	0.366245150566101	134.125	10730
True	False	False	False	False	-2722.28930664063	-2245.47436523438	13.3097038269043	0.571581065654755	0.904237866401672	0.314262002706528	78	936
True	False	False	False	False	-2753.23779296875	-2196.58349609375	141.970169067383	0.816491663455963	0.963601350784302	1	121.25	15520
True	False	False	False	False	-2774.734375	-2189.3115234375	507.986999511719	0.227959617972374	0.911653816699982	0.0855003669857979	135.12663269043	61888
True	False	False	False	False	-2811.30419921875	-2120.61547851563	165.262145996094	0.655248045921326	0.949764251708984	0.421385616064072	144.033554077148	21461
True	False	False	False	False	-2851.41943359375	-2062.6171875	266.194061279297	0.364101052284241	0.90465247631073	0.154466718435287	125.033332824707	30008
True	False	False	False	False	-2881.84497070313	-2037.30419921875	31.0559749603271	0.381114780902863	0.825619220733643	0.164510041475296	144.392852783203	4043
True	False	False	False	False	-2902.150390625	-2005.54919433594	11.0914192199707	0.512626230716705	0.918621897697449	0.258395850658417	148.100006103516	1481
True	False	False	False	False	-2916.154296875	-1981.06494140625	117.569046020508	0.563317596912384	0.953716814517975	0.30569314956665	142.01887512207	15054
True	False	False	False	False	-2935.82421875	-1927.88647460938	88.7313537597656	0.769612729549408	0.958789765834808	0.751666605472565	127.787498474121	10223
True	False	False	False	False	-2956.4970703125	-1894.03796386719	99.8227767944336	0.714016556739807	0.94951605796814	0.536720454692841	133.755554199219	12038
True	False	False	False	False	-2939.236328125	-1894.62060546875	177.462707519531	0.673765122890472	0.960379004478455	0.452423572540283	106.368751525879	17019
True	False	False	False	False	-2931.09765625	-1957.599609375	25.5102653503418	0.688737690448761	0.945234656333923	0.480586379766464	148.913040161133	3425
True	False	False	False	False	-2898.87426757813	-1969.35388183594	156.389007568359	0.82352739572525	0.963248133659363	1	129.446807861328	18252
True	False	False	False	False	-2926.29125976563	-1941.45190429688	87.6222152709961	0.774631977081299	0.941267848014832	0.790380477905273	129.025314331055	10193
True	False	False	False	False	-2916.244140625	-1959.72399902344	98.7136306762695	0.782779574394226	0.940347790718079	0.890820920467377	128.820220947266	11465
True	False	False	False	False	-2904.85815429688	-1910.60339355469	222.937530517578	0.740980327129364	0.961451768875122	0.615754246711731	102.447761535645	20592
True	False	False	False	False	-2894.1162109375	-1992.74096679688	176.353576660156	0.686699867248535	0.967912256717682	0.476565331220627	162.59748840332	25853
True	False	False	False	False	-2882.24682617188	-1984.86096191406	16.6371288299561	0.793338239192963	0.946970880031586	1	66.8666687011719	1003
True	False	False	False	False	-2881.21044921875	-2014.67138671875	186.335845947266	0.514747679233551	0.901031732559204	0.260216504335403	154.303573608398	25923
True	False	False	False	False	-2871.5400390625	-2052.80249023438	138.64274597168	0.52173388004303	0.933208644390106	0.266301274299622	138.199996948242	17275
True	False	False	False	False	-2871.09692382813	-2037.14013671875	63.2210922241211	0.758609592914581	0.941619634628296	0.688213586807251	115.859649658203	6604
True	False	False	False	False	-2868.96948242188	-1931.84216308594	188.554138183594	0.592589318752289	0.899944663047791	0.337371021509171	89.4000015258789	15198
True	False	False	False	False	-2835.92626953125	-2102.74047851563	341.61572265625	0.299709916114807	0.863659083843231	0.119581036269665	131.93505859375	40636
True	False	False	False	False	-2808.97778320313	-2053.78662109375	201.863830566406	0.737215578556061	0.966191411018372	0.602968335151672	76.2472534179688	13877
True	False	False	False	False	-2829.2802734375	-1909.55053710938	149.734161376953	0.646814525127411	0.933177292346954	0.408391445875168	93.3703689575195	12605
True	False	False	False	False	-2825.8310546875	-1963.20373535156	258.430084228516	0.769160151481628	0.951607942581177	0.748576521873474	88.2188873291016	20555
True	False	False	False	False	-2807.1005859375	-2147.69555664063	245.120376586914	0.427829891443253	0.958055853843689	0.194217339158058	134.565612792969	29739
True	False	False	False	False	-2782.912109375	-2137.974609375	208.518692016602	0.736739933490753	0.950350642204285	0.601403117179871	111.11701965332	20890
True	False	False	False	False	-2801.75439453125	-2018.94262695313	306.123168945313	0.777968525886536	0.958507835865021	0.822720050811768	86.8007278442383	23957
True	False	False	False	False	-2796.60986328125	-1977.71301269531	265.084930419922	0.856585383415222	0.967133164405823	1	91.0418395996094	21759
True	False	False	False	False	-2774.67041015625	-2066.376953125	220.719253540039	0.789384961128235	0.948463439941406	1	115.487434387207	22982
True	False	False	False	False	-2773.21655273438	-1950.39270019531	217.391815185547	0.746100842952728	0.958633422851563	0.634407699108124	99.5663299560547	19515
True	False	False	False	False	-2764.78393554688	-1913.56372070313	222.937530517578	0.734859645366669	0.953190982341766	0.595318257808685	82.6965179443359	16622
True	False	False	False	False	-2740.88623046875	-2220.47338867188	153.061584472656	0.640305399894714	0.962603986263275	0.39878585934639	140.615936279297	19405
True	False	False	False	False	-2737.27172851563	-2160.67626953125	277.285491943359	0.822597026824951	0.961540639400482	1	80.0279998779297	20007
True	False	False	False	False	-2740.68969726563	-2050.65795898438	370.453399658203	0.654444515705109	0.935842335224152	0.420119255781174	74.4910202026367	24880
True	False	False	False	False	-2736.31982421875	-2118.38940429688	231.810668945313	0.779609203338623	0.956878006458282	0.841869592666626	70.315788269043	14696
True	False	False	False	False	-2723.56884765625	-2093.96948242188	177.462707519531	0.584962904453278	0.943178474903107	0.328748881816864	79.3125	12690
True	False	False	False	False	-2723.69116210938	-1980.46667480469	277.285491943359	0.733251571655273	0.942711591720581	0.590239226818085	99.8639984130859	24966
True	False	False	False	False	-2718.85571289063	-1952.69030761719	255.102645874023	0.717785120010376	0.957164347171783	0.546303808689117	79.1521759033203	18205
True	False	False	False	False	-2719.13549804688	-1910.04040527344	287.267761230469	0.521340429782867	0.95170533657074	0.265954881906509	92.7220077514648	24015
True	False	False	False	False	-2718.232421875	-2269.14501953125	643.302307128906	0.200133234262466	0.962260127067566	0.0733993053436279	133.510345458984	77436
True	False	False	False	False	-2683.33081054688	-2280.63037109375	216.282684326172	0.780230522155762	0.959180891513824	0.849942266941071	130.199996948242	25389
True	False	False	False	False	-2675.79272460938	-2173.9658203125	188.554138183594	0.628862977027893	0.933845818042755	0.382707178592682	78.8176498413086	13399
True	False	False	False	False	-2686.505859375	-2102.80639648438	177.462707519531	0.719300389289856	0.950917482376099	0.550266742706299	75.6374969482422	12102
True	False	False	False	False	-2709.47509765625	-2015.87817382813	272.848907470703	0.796871304512024	0.947965979576111	1	95.3333358764648	23452
True	False	False	False	False	-2701.5009765625	-1926.75329589844	198.536407470703	0.629035592079163	0.955599367618561	0.382942497730255	78.4580993652344	14044
True	False	False	False	False	-2678.65551757813	-2053.68505859375	327.196868896484	0.733056664466858	0.953580498695374	0.589631140232086	84.250846862793	24854
True	False	False	False	False	-2677.3798828125	-1956.94567871094	215.173538208008	0.709267497062683	0.945775210857391	0.525157570838928	79.9175262451172	15504
True	False	False	False	False	-2673.61206054688	-2143.18627929688	187.44499206543	0.759761035442352	0.950479090213776	0.693951070308685	82.8343200683594	13999
True	False	False	False	False	-2670.84057617188	-1918.62268066406	131.987884521484	0.739435315132141	0.959287881851196	0.61041921377182	74.9075622558594	8914
True	False	False	False	False	-2670.990234375	-1900.57019042969	129.769607543945	0.666414141654968	0.944726765155792	0.43965283036232	75.6324768066406	8849
True	False	False	False	False	-2669.99584960938	-2208.92431640625	11.0914192199707	0.763594925403595	0.936281979084015	0.714360892772675	35.5	355
True	False	False	False	False	-2662.68969726563	-2109.37670898438	232.919815063477	0.660409867763519	0.955589115619659	0.429670661687851	74.8047637939453	15709
True	False	False	False	False	-2669.5712890625	-1990.91223144531	245.120376586914	0.607763648033142	0.957697033882141	0.355404078960419	78.5927581787109	17369
True	False	False	False	False	-2659.93627929688	-2304.79907226563	175.244430541992	0.792873740196228	0.958067119121552	1	83.1329116821289	13135
True	False	False	False	False	-2656.0009765625	-2331.09326171875	99.8227767944336	0.722803056240082	0.949866712093353	0.559686005115509	135.466659545898	12192
True	False	False	False	False	-2643.01293945313	-2279.89965820313	14.4188451766968	0.805326879024506	0.942608833312988	1	46.461540222168	604
True	False	False	False	False	-2650.67358398438	-2013.80065917969	181.899276733398	0.768088281154633	0.96242880821228	0.741466164588928	102.542686462402	16817
True	False	False	False	False	-2648.3876953125	-2212.70092773438	269.521484375	0.802171349525452	0.967011690139771	1	73.7572021484375	17923
True	False	False	False	False	-2637.97534179688	-2180.65625	292.8134765625	0.817627668380737	0.960297465324402	1	79.5378799438477	20998
True	False	False	False	False	-2635.00463867188	-1930.72473144531	159.716445922852	0.647370338439941	0.927653551101685	0.40922823548317	72.2291641235352	10401
True	False	False	False	False	-2631.84448242188	-2054.63403320313	288.376892089844	0.75695925951004	0.962402582168579	0.680265545845032	74.1307678222656	19274
True	False	False	False	False	-2630.94018554688	-1904.12329101563	206.300399780273	0.543177664279938	0.962010204792023	0.285890817642212	80.8763427734375	15043
True	False	False	False	False	-2630.78515625	-2361.63989257813	136.424453735352	0.597297251224518	0.95152485370636	0.342836290597916	145.406509399414	17885
True	False	False	False	False	-2614.67016601563	-2345.04516601563	191.881561279297	0.686249256134033	0.942663609981537	0.475684583187103	69.4971084594727	12023
True	False	False	False	False	-2628.84497070313	-2272.30834960938	139.751892089844	0.728278815746307	0.947050988674164	0.575201690196991	147.095245361328	18534
True	False	False	False	False	-2625.31567382813	-2304.50415039063	236.24723815918	0.804008543491364	0.957261741161346	1	74.356803894043	15838
True	False	False	False	False	-2618.60986328125	-2166.39477539063	187.44499206543	0.802097499370575	0.947835326194763	1	79.5266265869141	13440
True	False	False	False	False	-2623.63354492188	-1973.19604492188	258.430084228516	0.769160151481628	0.970924615859985	0.748576521873474	86.2274703979492	20091
True	False	False	False	False	-2623.46630859375	-1950.21484375	43.256534576416	0.764826476573944	0.937638282775879	0.721405208110809	59.230770111084	2310
True	False	False	False	False	-2619.87353515625	-2108.62329101563	250.666076660156	0.760423243045807	0.956730842590332	0.697327613830566	77.4203567504883	17497
True	False	False	False	False	-2610.85327148438	-2402.34204101563	124.223899841309	0.483713120222092	0.924075603485107	0.234741687774658	135.660720825195	15194
True	False	False	False	False	-2609.40161132813	-2384.34594726563	136.424453735352	0.805724918842316	0.969469964504242	1	139.934951782227	17212
True	False	False	False	False	-2600.6884765625	-2236.86889648438	231.810668945313	0.664459347724915	0.912164807319641	0.436360597610474	121.224884033203	25336
True	False	False	False	False	-2589.11328125	-2158.17724609375	205.191253662109	0.779040932655334	0.95255035161972	0.834915578365326	69.9783782958984	12946
True	False	False	False	False	-2603.75659179688	-1958.58715820313	18.8554134368896	0.809739828109741	0.949675559997559	1	59.1764717102051	1006
True	False	False	False	False	-2600.90380859375	-1919.62219238281	163.043869018555	0.613559067249298	0.930487751960754	0.362627595663071	77.0408172607422	11325
True	False	False	False	False	-2597.56909179688	-2118.10913085938	195.208984375	0.824289858341217	0.958776593208313	1	70.9772720336914	12492
True	False	False	False	False	-2595.76977539063	-2066.74389648438	316.10546875	0.787073969841003	0.952846467494965	1	71.9649124145508	20510
True	False	False	False	False	-2596.9619140625	-1942.73303222656	218.500961303711	0.812063872814178	0.96750944852829	1	77.208122253418	15210
True	False	False	False	False	-2585.57421875	-2033.95080566406	144.188446044922	0.778827726840973	0.957506716251373	0.832400798797607	78.0307693481445	10144
True	False	False	False	False	-2584.61791992188	-2189.44799804688	144.188446044922	0.820256590843201	0.956297934055328	1	86.5307693481445	11249
True	False	False	False	False	-2584.25366210938	-1963.59948730469	104.259346008301	0.51701158285141	0.884073674678802	0.262173235416412	114.234039306641	10738
True	False	False	False	False	-2577.7099609375	-2275.11157226563	244.01123046875	0.674074292182922	0.958540856838226	0.452974885702133	73.3090896606445	16128
True	False	False	False	False	-2573.29321289063	-2228.44213867188	110.914192199707	0.699503779411316	0.949004113674164	0.502965569496155	65.4300003051758	6543
True	False	False	False	False	-2573.76806640625	-1962.58923339844	57.6753807067871	0.760451793670654	0.941744983196259	0.697474420070648	112.423080444336	5846
True	False	False	False	False	-2573.52734375	-2196.83325195313	86.513069152832	0.608280003070831	0.948376715183258	0.356039762496948	80.8076934814453	6303
True	False	False	False	False	-2569.85375976563	-2136.34350585938	169.698715209961	0.793849229812622	0.948611497879028	1	73.3398666381836	11221
True	False	False	False	False	-2567.95703125	-2450.93383789063	401.509399414063	0.293435245752335	0.95523864030838	0.116416625678539	133.124313354492	48191
True	False	False	False	False	-2538.17919921875	-2445.79565429688	148.625015258789	0.755418717861176	0.949659168720245	0.673116326332092	77.2014923095703	10345
True	False	False	False	False	-2567.08032226563	-2091.96704101563	244.01123046875	0.582869946956635	0.906468272209167	0.326430559158325	77.6909103393555	17092
True	False	False	False	False	-2567.68798828125	-1930.2470703125	204.082122802734	0.798876106739044	0.967827498912811	1	77.2445678710938	14213
True	False	False	False	False	-2564.42846679688	-1899.45056152344	268.412353515625	0.632215917110443	0.948702752590179	0.387317836284637	76.9090881347656	18612
True	False	False	False	False	-2562.48754882813	-2431.74072265625	150.843307495117	0.806208491325378	0.956361055374146	1	102.860290527344	13989
True	False	False	False	False	-2542.40087890625	-2374.21142578125	257.320922851563	0.687648415565491	0.953979253768921	0.478429108858109	75.3577575683594	17483
True	False	False	False	False	-2555.70922851563	-2295.43920898438	245.120376586914	0.770366132259369	0.952192962169647	0.756936371326447	82.5610885620117	18246
True	False	False	False	False	-2538.89428710938	-2235.32788085938	66.5485153198242	0.66959422826767	0.964687943458557	0.445100098848343	46.7333335876465	2804
True	False	False	False	False	-2537.2001953125	-2167.36157226563	239.574661254883	0.640224397182465	0.935093522071838	0.398668557405472	76.5462951660156	16534
True	False	False	False	False	-2552.7177734375	-2039.25512695313	143.079315185547	0.801572740077972	0.956723928451538	1	73.6124038696289	9496
True	False	False	False	False	-2550.43798828125	-2009.38891601563	317.214599609375	0.6329185962677	0.917051255702972	0.388294368982315	101.314682006836	28976
True	False	False	False	False	-2537.77563476563	-2111.1640625	187.44499206543	0.773902714252472	0.957535147666931	0.784151375293732	68.5562133789063	11586
True	False	False	False	False	-2537.44995117188	-2058.40844726563	160.825576782227	0.643485963344574	0.933295845985413	0.403435468673706	62.2758636474609	9030
True	False	False	False	False	-2537.01220703125	-2022.74133300781	37.7108268737793	0.786078751087189	0.951878786087036	1	52.705883026123	1792
True	False	False	False	False	-2535.7763671875	-2206.1845703125	771.962768554688	0.202976152300835	0.728449165821075	0.0746099725365639	111.272987365723	77446
True	False	False	False	False	-2532.6298828125	-2084.03369140625	169.698715209961	0.767782807350159	0.965411841869354	0.739490985870361	69.3267974853516	10607
True	False	False	False	False	-2535.05859375	-1919.28100585938	222.937530517578	0.762464165687561	0.968190312385559	0.708114922046661	72.0646743774414	14485
True	False	False	False	False	-2525.77563476563	-2038.08618164063	120.896469116211	0.783979654312134	0.964366912841797	0.918468296527863	63.5688056945801	6929
True	False	False	False	False	-2525.13891601563	-2498.23657226563	202.97297668457	0.31970888376236	0.940435707569122	0.129929408431053	135.169403076172	24736
True	False	False	False	False	-2524.09643554688	-2484.5966796875	73.203369140625	0.815053641796112	0.953308761119843	1	104.863639831543	6921
True	False	False	False	False	-2517.158203125	-2401.0439453125	192.990692138672	0.79679924249649	0.963347613811493	1	65.281608581543	11359
True	False	False	False	False	-2521.02661132813	-2284.57397460938	214.064392089844	0.608882784843445	0.949280977249146	0.356783747673035	93.8860092163086	18120
True	False	False	False	False	-2525.03149414063	-1953.94226074219	259.539215087891	0.648159146308899	0.955672204494476	0.410420447587967	77.5683746337891	18151
True	False	False	False	False	-2515.5576171875	-2355.8095703125	301.686614990234	0.675903141498566	0.94841206073761	0.456260055303574	86.654411315918	23570
True	False	False	False	False	-2508.7919921875	-2174.8369140625	135.315322875977	0.778218626976013	0.957573533058167	0.825467169284821	62.5163917541504	7627
True	False	False	False	False	-2514.33422851563	-2126.77954101563	230.701522827148	0.825085759162903	0.960013151168823	1	71.4903869628906	14870
True	False	False	False	False	-2513.02783203125	-2073.72192382813	143.079315185547	0.792992413043976	0.954983711242676	1	61.2868232727051	7906
True	False	False	False	False	-2502.81176757813	-2433.12915039063	180.790130615234	0.730009138584137	0.967817485332489	0.580324828624725	63.9754600524902	10428
True	False	False	False	False	-2502.58154296875	-2155.80346679688	105.36848449707	0.762958765029907	0.947612226009369	0.710821866989136	64.1052627563477	6090
True	False	False	False	False	-2502.62841796875	-2053.0810546875	307.232330322266	0.64688366651535	0.941218078136444	0.408495396375656	77.5234680175781	21474
True	False	False	False	False	-2499.15454101563	-2525.95629882813	137.533599853516	0.56476503610611	0.950076341629028	0.307174384593964	134.57258605957	16687
True	False	False	False	False	-2486.59521484375	-2481.16479492188	204.082122802734	0.791718482971191	0.94640177488327	1	65.8804321289063	12122
True	False	False	False	False	-2492.9091796875	-2269.27294921875	269.521484375	0.624239027500153	0.938911616802216	0.376477956771851	80.2633743286133	19504
True	False	False	False	False	-2489.78271484375	-2001.35900878906	226.264953613281	0.816241204738617	0.958662271499634	1	75.3235321044922	15366
True	False	False	False	False	-2485.306640625	-2236.7138671875	14.4188451766968	0.805326879024506	0.942608833312988	1	50.6923065185547	659
True	False	False	False	False	-2483.8583984375	-2222.25	192.990692138672	0.726253569126129	0.951058983802795	0.56934380531311	71.2701187133789	12401
True	False	False	False	False	-2485.20654296875	-2190.45678710938	220.719253540039	0.803175151348114	0.950275540351868	1	76.5376892089844	15231
True	False	False	False	False	-2482.78979492188	-2333.81176757813	185.226699829102	0.641111850738525	0.950423717498779	0.399957060813904	63.880241394043	10668
True	False	False	False	False	-2478.77099609375	-2547.51586914063	64.3302307128906	0.516738831996918	0.875165224075317	0.261936753988266	137.517242431641	7976
True	False	False	False	False	-2438.97729492188	-2548.31811523438	80.9673614501953	0.775890290737152	0.952255964279175	0.801759004592896	96.9315032958984	7076
True	False	False	False	False	-2475.50439453125	-2437.35717773438	238.465515136719	0.704190492630005	0.954255342483521	0.513370096683502	69.6976776123047	14985
True	False	False	False	False	-2478.23828125	-2405.81762695313	137.533599853516	0.782398581504822	0.944678068161011	0.883594453334808	88.7661285400391	11007
True	False	False	False	False	-2477.72875976563	-2363.01171875	139.751892089844	0.782931506633759	0.964896857738495	0.893864810466766	62.198413848877	7837
True	False	False	False	False	-2477.40234375	-2140.5380859375	184.117568969727	0.787859082221985	0.950343608856201	1	54.3253021240234	9018
True	False	False	False	False	-2475.068359375	-2101.1455078125	309.450592041016	0.778403282165527	0.948156177997589	0.827531516551971	74.0071716308594	20648
True	False	False	False	False	-2472.77734375	-1990.69763183594	108.695907592773	0.764249205589294	0.944510817527771	0.718070447444916	121.193878173828	11877
True	False	False	False	False	-2463.31909179688	-2501.37158203125	192.990692138672	0.799865543842316	0.954042196273804	1	65.3333358764648	11368
True	False	False	False	False	-2446.1474609375	-2478.96044921875	215.173538208008	0.792714774608612	0.951651036739349	1	69.3814468383789	13460
True	False	False	False	False	-2462.625	-2261.70532226563	169.698715209961	0.625182271003723	0.936637461185455	0.377736806869507	60.1895408630371	9209
True	False	False	False	False	-2462.83862304688	-2234.45190429688	176.353576660156	0.600175380706787	0.948603808879852	0.346233487129211	57.295597076416	9110
True	False	False	False	False	-2457.73876953125	-2381.83129882813	156.389007568359	0.682009041309357	0.95162045955658	0.467544049024582	81.9148941040039	11550
True	False	False	False	False	-2455.30786132813	-2304.634765625	228.483245849609	0.738312065601349	0.962432205677032	0.606618344783783	75.3349533081055	15519
True	False	False	False	False	-2456.3955078125	-2160.02905273438	144.188446044922	0.718032419681549	0.963712751865387	0.546946167945862	60.792308807373	7903
True	False	False	False	False	-2457.01806640625	-2081.85986328125	180.790130615234	0.799145638942719	0.959068238735199	1	72.2147216796875	11771
True	False	False	False	False	-2455.76977539063	-2195.390625	257.320922851563	0.647274434566498	0.924133539199829	0.409083664417267	63.5301742553711	14739
True	False	False	False	False	-2447.34350585938	-2131.97094726563	166.371292114258	0.659645676612854	0.95312362909317	0.428427338600159	66.8000030517578	10020
True	False	False	False	False	-2453.38623046875	-2065.43432617188	120.896469116211	0.783979654312134	0.953440308570862	0.918468296527863	82.587158203125	9002
True	False	False	False	False	-2435.9921875	-2589.15063476563	556.789245605469	0.165595546364784	0.884545564651489	0.0591283850371838	133.131469726563	66832
True	False	False	False	False	-2364.00854492188	-2609.36108398438	149.734161376953	0.693598926067352	0.943897902965546	0.490445405244827	70.5999984741211	9531
True	False	False	False	False	-2432.96923828125	-2563.69775390625	138.64274597168	0.797355175018311	0.952722728252411	1	92	11500
True	False	False	False	False	-2435.77368164063	-2534.54052734375	263.975769042969	0.611394584178925	0.924327254295349	0.359906733036041	79.1344528198242	18834
True	False	False	False	False	-2417.82421875	-2480.3203125	225.155807495117	0.795522391796112	0.953764915466309	1	66.7586212158203	13552
True	False	False	False	False	-2434.099609375	-2374.96557617188	163.043869018555	0.80851811170578	0.959284722805023	1	71.0748291015625	10448
True	False	False	False	False	-2435.806640625	-2270.94873046875	225.155807495117	0.819319367408752	0.959665358066559	1	67.7192153930664	13747
True	False	False	False	False	-2432.75634765625	-2339.1416015625	165.262145996094	0.839980483055115	0.966564297676086	1	62.4429512023926	9304
True	False	False	False	False	-2425.43725585938	-2144.18115234375	244.01123046875	0.813822686672211	0.953549146652222	1	68.0681838989258	14975
True	False	False	False	False	-2423.61547851563	-2084.5703125	120.896469116211	0.839848577976227	0.968450367450714	1	106.963302612305	11659
True	False	False	False	False	-2422.41528320313	-2443.17626953125	237.356369018555	0.698646068572998	0.965582311153412	0.501107633113861	67.8598098754883	14522
True	False	False	False	False	-2420.25903320313	-2411.40405273438	222.937530517578	0.778224527835846	0.939960598945618	0.825532376766205	80.0348281860352	16087
True	False	False	False	False	-2421.97094726563	-2200.76953125	180.790130615234	0.657877147197723	0.959471464157104	0.425572454929352	61.5398788452148	10031
True	False	False	False	False	-2418.22045898438	-2115.447265625	197.427261352539	0.800221621990204	0.957430899143219	1	71.8483123779297	12789
True	False	False	False	False	-2415.51586914063	-2524.37524414063	13.3097038269043	0.743378639221191	0.931919693946838	0.624296009540558	40	480
True	False	False	False	False	-2414.99047851563	-2559.65112304688	33.2742576599121	0.745649039745331	0.92680412530899	0.63269704580307	48.8333320617676	1465
True	False	False	False	False	-2414.26928710938	-2596.267578125	99.8227767944336	0.827447116374969	0.967948973178864	1	131.977783203125	11878
True	False	False	False	False	-2347.1787109375	-2578.65893554688	144.188446044922	0.722330927848816	0.965479552745819	0.558394551277161	65.1076889038086	8464
True	False	False	False	False	-2392.28955078125	-2554.59423828125	175.244430541992	0.596400678157806	0.944821357727051	0.341786801815033	60.0886077880859	9494
True	False	False	False	False	-2385.5087890625	-2472.00390625	239.574661254883	0.746888160705566	0.946852505207062	0.637421369552612	75	16200
True	False	False	False	False	-2401.67309570313	-2352.76293945313	201.863830566406	0.78311288356781	0.954369783401489	0.897637963294983	67.2692337036133	12243
True	False	False	False	False	-2412.4775390625	-2310.94873046875	190.772415161133	0.805555999279022	0.965367913246155	1	62.2732543945313	10711
True	False	False	False	False	-2401.10375976563	-2267.68383789063	249.556930541992	0.57799905538559	0.894847631454468	0.321112036705017	124.257774353027	27958
True	False	False	False	False	-2400.81274414063	-2197.68725585938	240.683807373047	0.71074104309082	0.950779438018799	0.528687238693237	70.6128997802734	15323
True	False	False	False	False	-2383.3251953125	-2399.26611328125	196.318130493164	0.754805564880371	0.965310573577881	0.670338928699493	64.3276824951172	11386
True	False	False	False	False	-2382.63647460938	-2234.49755859375	250.666076660156	0.646394014358521	0.942294597625732	0.407760173082352	60.8539810180664	13753
True	False	False	False	False	-2376.54248046875	-2168.56298828125	212.955261230469	0.784542441368103	0.951180040836334	0.936093747615814	55.203125	10599
True	False	False	False	False	-2371.37426757813	-2525.46166992188	140.861022949219	0.801327586174011	0.958389520645142	1	53.2362213134766	6761
True	False	False	False	False	-2368.97094726563	-2564.83447265625	164.153015136719	0.686704337596893	0.944341957569122	0.476574003696442	56.5135116577148	8364
True	False	False	False	False	-2339.76806640625	-2544.81494140625	151.952453613281	0.728061437606812	0.954253971576691	0.574565887451172	54.335765838623	7444
True	False	False	False	False	-2355.759765625	-2391.1201171875	131.987884521484	0.501112818717957	0.889374136924744	0.248724803328514	60.4958000183105	7199
True	False	False	False	False	-2366.99584960938	-2349.70556640625	33.2742576599121	0.786073088645935	0.95572304725647	1	48.7999992370605	1464
True	False	False	False	False	-2366.7158203125	-2365.22680664063	201.863830566406	0.641733407974243	0.932523846626282	0.400863260030746	66.4175796508789	12088
True	False	False	False	False	-2365.2138671875	-2313.67358398438	210.736968994141	0.545080304145813	0.945992112159729	0.287700206041336	79.3473663330078	15076
True	False	False	False	False	-2365.22607421875	-2200.0869140625	130.878753662109	0.744540572166443	0.954392850399017	0.628555476665497	61.838981628418	7297
True	False	False	False	False	-2354.44750976563	-2492.27490234375	316.10546875	0.725000739097595	0.946942269802094	0.565791487693787	70.9368438720703	20217
True	False	False	False	False	-2351.1630859375	-2446.40893554688	104.259346008301	0.77779358625412	0.944536328315735	0.82083135843277	74.5531921386719	7008
True	False	False	False	False	-2350.55615234375	-2299.11962890625	201.863830566406	0.654515147209167	0.945799112319946	0.42023029923439	73.8626403808594	13443
True	False	False	False	False	-2346.97998046875	-2233.30590820313	282.831207275391	0.810703992843628	0.954931259155273	1	76.7372512817383	19568
True	False	False	False	False	-2344.037109375	-2430.41552734375	11.0914192199707	0.673765122890472	0.91785192489624	0.452423572540283	66.6999969482422	667
True	False	False	False	False	-2340.5107421875	-2401.62426757813	181.899276733398	0.690609216690063	0.94092458486557	0.484336644411087	78.5365829467773	12880
True	False	False	False	False	-2344.01782226563	-2372.84423828125	106.477630615234	0.794342398643494	0.960162580013275	1	66.625	6396
True	False	False	False	False	-2338.97607421875	-2681.31298828125	1142.41625976563	0.107530161738396	0.881979465484619	0.0367929376661777	132.513595581055	136489
True	False	False	False	False	-2254.60620117188	-2724.8291015625	160.825576782227	0.770576000213623	0.961275160312653	0.758433282375336	78.3655166625977	11363
True	False	False	False	False	-2304.14306640625	-2669.59204101563	174.135284423828	0.675542414188385	0.948051989078522	0.455608785152435	75.8216552734375	11904
True	False	False	False	False	-2334.931640625	-2519.99389648438	160.825576782227	0.57025271654129	0.950937390327454	0.312865883111954	55.1724128723145	8000
True	False	False	False	False	-2334.9130859375	-2668.17309570313	99.8227767944336	0.681817054748535	0.956595182418823	0.467181622982025	89.9333343505859	8094
True	False	False	False	False	-2309.3076171875	-2650.05395507813	61.0028076171875	0.760719418525696	0.942577123641968	0.698856711387634	51.7454528808594	2846
True	False	False	False	False	-2324.72827148438	-2632.0009765625	205.191253662109	0.796021342277527	0.95155268907547	1	76.8648681640625	14220
True	False	False	False	False	-2330.24267578125	-2567.0341796875	13.3097038269043	0.743378639221191	0.931919693946838	0.624296009540558	41.0833320617676	493
True	False	False	False	False	-2332.24169921875	-2437.984375	359.361999511719	0.448725581169128	0.862817585468292	0.208660036325455	86.5462951660156	28041
True	False	False	False	False	-2330.21728515625	-2597.96337890625	150.843307495117	0.766693592071533	0.946434617042542	0.73261821269989	75.2058792114258	10228
True	False	False	False	False	-2318.65698242188	-2579.29125976563	154.17073059082	0.811846137046814	0.961325526237488	1	59.8920860290527	8325
True	False	False	False	False	-2303.72778320313	-2551.08642578125	153.061584472656	0.648833572864532	0.952244758605957	0.411444038152695	57.9782600402832	8001
True	False	False	False	False	-2310.99194335938	-2439.89013671875	49.9113883972168	0.843023717403412	0.962561309337616	1	66.2888870239258	2983
True	False	False	False	False	-2329.19189453125	-2272.66430664063	88.7313537597656	0.773910939693451	0.962898850440979	0.784220159053802	82.2624969482422	6581
True	False	False	False	False	-2328.43579101563	-2354.52221679688	191.881561279297	0.639960587024689	0.957640826702118	0.398286700248718	61.9017333984375	10709
True	False	False	False	False	-2318.44091796875	-2304.5224609375	171.917007446289	0.646950006484985	0.93318647146225	0.408595204353333	66.7870941162109	10352
True	False	False	False	False	-2325.88623046875	-2260.38354492188	70.9850845336914	0.820201992988586	0.95444917678833	1	72.28125	4626
True	False	False	False	False	-2318.08422851563	-2223.73706054688	226.264953613281	0.641541004180908	0.954591572284698	0.40058246254921	71.4362716674805	14573
True	False	False	False	False	-2300.04931640625	-2525.93530273438	138.64274597168	0.841176152229309	0.965533077716827	1	59.8559989929199	7482
True	False	False	False	False	-2290.33178710938	-2446.19677734375	126.442184448242	0.591495513916016	0.934676468372345	0.336117118597031	50.6052627563477	5769
True	False	False	False	False	-2299.64501953125	-2362.28784179688	161.934722900391	0.722709953784943	0.941910684108734	0.55943089723587	68.8630142211914	10054
True	False	False	False	False	-2296.99877929688	-2309.07299804688	165.262145996094	0.75501412153244	0.958387315273285	0.67127937078476	56.9597320556641	8487
True	False	False	False	False	-2292.7802734375	-2275.5107421875	125.333038330078	0.777794301509857	0.963665783405304	0.820838987827301	68.4247817993164	7732
True	False	False	False	False	-2288.2666015625	-2398.37890625	105.36848449707	0.85742598772049	0.978093802928925	1	55.4842109680176	5271
True	False	False	False	False	-2286.76416015625	-2573.43676757813	138.64274597168	0.687515437602997	0.951533854007721	0.478166908025742	62.8400001525879	7855
True	False	False	False	False	-2285.7529296875	-2640.552734375	215.173538208008	0.799697458744049	0.95809531211853	1	73.7525787353516	14308
True	False	False	False	False	-2277.07055664063	-2616.45336914063	183.008422851563	0.654515147209167	0.949193716049194	0.420230358839035	63.6121215820313	10496
True	False	False	False	False	-2271.96459960938	-2561.9755859375	137.533599853516	0.821350634098053	0.965804636478424	1	68.9596786499023	8551
True	False	False	False	False	-2275.3505859375	-2433.58642578125	110.914192199707	0.699503779411316	0.95916348695755	0.502965569496155	53.2700004577637	5327
True	False	False	False	False	-2283.94067382813	-2414.69653320313	95.3862075805664	0.790671706199646	0.963831067085266	1	54.7674407958984	4710
True	False	False	False	False	-2274.9501953125	-2391.28979492188	61.0028076171875	0.77311635017395	0.952294647693634	0.777697443962097	52.8545455932617	2907
True	False	False	False	False	-2283.68334960938	-2291.14208984375	109.805053710938	0.74999874830246	0.958143532276154	0.649754703044891	70.1212158203125	6942
True	False	False	False	False	-2280.38012695313	-2251.43798828125	138.64274597168	0.722498834133148	0.962879180908203	0.558853149414063	53.0800018310547	6635
True	False	False	False	False	-2274.09130859375	-2358.49951171875	161.934722900391	0.768204808235168	0.941935062408447	0.742225527763367	58.3835601806641	8524
True	False	False	False	False	-2273.7939453125	-2477.23120117188	367.1259765625	0.824844360351563	0.952352702617645	1	107.311180114746	35520
True	False	False	False	False	-2269.73876953125	-2406.26196289063	29.9468326568604	0.828017055988312	0.959619760513306	1	45.962963104248	1241
True	False	False	False	False	-2264.1357421875	-2585.73413085938	242.902084350586	0.570474684238434	0.921426057815552	0.313098698854446	77.3789978027344	16946
True	False	False	False	False	-2261.19653320313	-2525.1689453125	266.194061279297	0.777435421943665	0.951470017433167	0.817042171955109	77.4583358764648	18590
True	False	False	False	False	-2262.9853515625	-2314.55712890625	207.409545898438	0.672496318817139	0.946241021156311	0.450173586606979	62.5882339477539	11704
True	False	False	False	False	-2257.55322265625	-2380.84985351563	251.77522277832	0.755282342433929	0.950390815734863	0.672495543956757	72.1585922241211	16380
True	False	False	False	False	-2255.56909179688	-2276.42822265625	159.716445922852	0.661957681179047	0.947432458400726	0.432207375764847	57.7916679382324	8322
True	False	False	False	False	-2255.31396484375	-2691.7265625	258.430084228516	0.588648498058319	0.92218279838562	0.332880884408951	75.6909866333008	17636
True	False	False	False	False	-2236.26025390625	-2648.75317382813	92.0587844848633	0.639517724514008	0.93574321269989	0.397646993398666	77.3012084960938	6416
True	False	False	False	False	-2247.55639648438	-2631.23876953125	94.2770690917969	0.757289707660675	0.956287920475006	0.681832194328308	67	5695
True	False	False	False	False	-2219.99243164063	-2627.29296875	201.863830566406	0.472158700227737	0.928697109222412	0.225843966007233	67.5659332275391	12297
True	False	False	False	False	-2242.767578125	-2561.63891601563	227.374099731445	0.722831547260284	0.945323944091797	0.559764266014099	72.1414642333984	14789
True	False	False	False	False	-2247.4912109375	-2411.07836914063	303.904907226563	0.606362521648407	0.944791793823242	0.35368686914444	65.8795623779297	18051
True	False	False	False	False	-2241.88745117188	-2336.13696289063	200.754699707031	0.813708543777466	0.95335865020752	1	62.2596702575684	11269
True	False	False	False	False	-2240.48071289063	-2365.46264648438	14.4188451766968	0.719225645065308	0.935661971569061	0.550069808959961	37.8461532592773	492
True	False	False	False	False	-2232.69091796875	-2501.5390625	238.465515136719	0.737481772899628	0.945975065231323	0.603849112987518	84.6465148925781	18199
True	False	False	False	False	-2230.24584960938	-2597.72875976563	249.556930541992	0.438663452863693	0.890623271465302	0.201607599854469	78.5288925170898	17669
True	False	False	False	False	-2221.4169921875	-2493.67504882813	11.0914192199707	0.763594925403595	0.936281979084015	0.714360892772675	61	610
True	False	False	False	False	-2227.7890625	-2319.36743164063	14.4188451766968	0.719225645065308	0.945763468742371	0.550069808959961	40	520
True	False	False	False	False	-2219.5224609375	-2732.64184570313	238.465515136719	0.801990270614624	0.959500968456268	1	84.8976745605469	18253
True	False	False	False	False	-2215.03540039063	-2574.17919921875	174.135284423828	0.687840223312378	0.959641575813293	0.478807687759399	67.2229309082031	10554
True	False	False	False	False	-2217.40869140625	-2357.0595703125	305.014038085938	0.497365564107895	0.918333292007446	0.245651066303253	68.792724609375	18918
True	False	False	False	False	-2217.140625	-2292.45141601563	176.353576660156	0.705615639686584	0.937364757061005	0.516622424125671	55.6037750244141	8841
True	False	False	False	False	-2214.78442382813	-2474.658203125	216.282684326172	0.846635043621063	0.963825523853302	1	79.3948745727539	15482
True	False	False	False	False	-2212.84741210938	-2789.15966796875	596.718383789063	0.189107686281204	0.904384851455688	0.0687570571899414	133.877319335938	72026
True	False	False	False	False	-2192.71362304688	-2790.43017578125	22.1828384399414	0.755204319953918	0.946847438812256	0.672140836715698	73.8000030517578	1476
True	False	False	False	False	-2209.38500976563	-2676.08227539063	170.807861328125	0.730905413627625	0.949625670909882	0.583023309707642	72.7207794189453	11199
True	False	False	False	False	-2212.1982421875	-2424.26977539063	21.0736961364746	0.537762343883514	0.939532041549683	0.280806958675385	39.5263175964355	751
True	False	False	False	False	-2210.93237304688	-2504.99291992188	54.3479537963867	0.791067004203796	0.948874831199646	1	51.5714302062988	2527
True	False	False	False	False	-2202.30078125	-2766.7978515625	150.843307495117	0.705643773078918	0.95036381483078	0.516687095165253	86.8529434204102	11812
True	False	False	False	False	-2174.41796875	-2732.9072265625	178.571853637695	0.815820634365082	0.965767860412598	1	81.8509292602539	13178
True	False	False	False	False	-2175.98071289063	-2665.9609375	197.427261352539	0.765901625156403	0.954369783401489	0.727778673171997	63.3764038085938	11281
True	False	False	False	False	-2187.240234375	-2596.7607421875	226.264953613281	0.725188553333282	0.928557276725769	0.566320717334747	65.9215698242188	13448
True	False	False	False	False	-2198.0234375	-2546.02612304688	199.645553588867	0.824275076389313	0.96044135093689	1	62.8722229003906	11317
True	False	False	False	False	-2186.97875976563	-2512.234375	126.442184448242	0.797434329986572	0.956187844276428	1	70.0526351928711	7986
True	False	False	False	False	-2195.1630859375	-2433.06762695313	225.155807495117	0.772747278213501	0.950229704380035	0.774755537509918	77.7832489013672	15790
True	False	False	False	False	-2184.69018554688	-2408.98559570313	42.1473922729492	0.680744707584381	0.957641243934631	0.465166300535202	42.1578941345215	1602
True	False	False	False	False	-2194.138671875	-2372.62060546875	256.211791992188	0.854513823986053	0.965079247951508	1	71.1558456420898	16437
True	False	False	False	False	-2182.90063476563	-2647.01806640625	82.0765075683594	0.8379065990448	0.966323673725128	1	146.635131835938	10851
True	False	False	False	False	-2167.3330078125	-2630.6728515625	200.754699707031	0.813708543777466	0.961503148078918	1	65.1933670043945	11800
True	False	False	False	False	-2172.68774414063	-2536.13745117188	209.627822875977	0.682969212532043	0.957114338874817	0.469364792108536	77.862434387207	14716
True	False	False	False	False	-2179.54614257813	-2498.03173828125	123.114753723145	0.682342290878296	0.94545990228653	0.468174546957016	67.3963928222656	7481
True	False	False	False	False	-2169.19580078125	-2605.19165039063	21.0736961364746	0.765837788581848	0.945084035396576	0.727394282817841	41.2631568908691	784
True	False	False	False	False	-2168.83813476563	-2392.9521484375	198.536407470703	0.731422424316406	0.951651036739349	0.584594190120697	64.2067031860352	11493
True	False	False	False	False	-2163.0595703125	-2710.52563476563	149.734161376953	0.670933246612549	0.951479613780975	0.447428584098816	79.0222244262695	10668
True	False	False	False	False	-2157.58715820313	-2692.873046875	153.061584472656	0.797638714313507	0.951731622219086	1	75.0362319946289	10355
True	False	False	False	False	-2160.98461914063	-2476.57836914063	216.282684326172	0.757664859294891	0.946776628494263	0.683625519275665	66.9282073974609	13051
True	False	False	False	False	-2157.158203125	-2439.017578125	225.155807495117	0.81224000453949	0.952622473239899	1	78.7192153930664	15980
True	False	False	False	False	-2156.3115234375	-2591.03002929688	208.518692016602	0.707175493240356	0.964598894119263	0.520232081413269	68.7287216186523	12921
True	False	False	False	False	-2153.09985351563	-2818.03662109375	72.0942230224609	0.700715720653534	0.93026465177536	0.505614638328552	90.8000030517578	5902
True	False	False	False	False	-2151.39892578125	-2784.97412109375	176.353576660156	0.5497927069664	0.92736953496933	0.292234808206558	62.8805046081543	9998
True	False	False	False	False	-2151.66870117188	-2653.33056640625	168.589569091797	0.770215749740601	0.934371411800385	0.755871534347534	77.625	11799
True	False	False	False	False	-2141.51904296875	-2603.14428710938	141.970169067383	0.766845762729645	0.952235400676727	0.733563005924225	66.3984375	8499
True	False	False	False	False	-2140.48681640625	-2849.1337890625	385.981384277344	0.122506558895111	0.939349770545959	0.0423694476485252	144.298843383789	50216
True	False	False	False	False	-2095.33325195313	-2870.88403320313	77.6399383544922	0.36319899559021	0.755395591259003	0.153944700956345	138.571426391602	9700
True	False	False	False	False	-2125.49731445313	-2830.63549804688	151.952453613281	0.403058677911758	0.763742983341217	0.17805227637291	129.759124755859	17777
True	False	False	False	False	-2131.40234375	-2750.15087890625	296.140899658203	0.480097621679306	0.907331228256226	0.231925562024117	75.7977523803711	20238
True	False	False	False	False	-2139.81005859375	-2525.39184570313	147.515884399414	0.699802994728088	0.95706182718277	0.503616988658905	57.6240615844727	7664
True	False	False	False	False	-2134.33569335938	-2396.1591796875	200.754699707031	0.724214017391205	0.9521564245224	0.563587844371796	62.8011054992676	11367
True	False	False	False	False	-2133.38793945313	-2449.77612304688	150.843307495117	0.555717587471008	0.889987647533417	0.298047423362732	60.2867660522461	8199
True	False	False	False	False	-2133.32055664063	-2580.37719726563	129.769607543945	0.738230884075165	0.961215615272522	0.606346130371094	59.8034172058105	6997
True	False	False	False	False	-2129.125	-2551.59008789063	158.607299804688	0.81450617313385	0.951995611190796	1	61.559440612793	8803
True	False	False	False	False	-2127.78759765625	-2425.06372070313	115.350761413574	0.791780471801758	0.953649818897247	1	71.8076934814453	7468
True	False	False	False	False	-2124.224609375	-2772.48754882813	154.17073059082	0.728374063968658	0.945163071155548	0.575480759143829	60.8489227294922	8458
True	False	False	False	False	-2120.09912109375	-2624.6904296875	248.447799682617	0.725606381893158	0.950038194656372	0.567502200603485	63.2589302062988	14170
True	False	False	False	False	-2119.88134765625	-2473.4521484375	150.843307495117	0.766693592071533	0.945098996162415	0.73261821269989	58.6985282897949	7983
True	False	False	False	False	-2116.64086914063	-2505.3486328125	150.843307495117	0.730014204978943	0.96921706199646	0.580339908599854	57.955883026123	7882
True	False	False	False	False	-2115.40673828125	-2854.75366210938	144.188446044922	0.4101282954216	0.915160059928894	0.182566434144974	137.699996948242	17901
True	False	False	False	False	-2090.060546875	-2839.40258789063	206.300399780273	0.666631281375885	0.943740606307983	0.440021187067032	84.5322570800781	15723
True	False	False	False	False	-2087.84814453125	-2756.70239257813	201.863830566406	0.73456221818924	0.955806851387024	0.594370305538177	69.3901062011719	12629
True	False	False	False	False	-2114.62255859375	-2697.5556640625	206.300399780273	0.836186647415161	0.966563522815704	1	74.3924713134766	13837
True	False	False	False	False	-2114.18701171875	-2666.06103515625	208.518692016602	0.597695529460907	0.911380708217621	0.343303799629211	66.9095764160156	12579
True	False	False	False	False	-2110.83056640625	-2532.61791992188	153.061584472656	0.740749657154083	0.94449919462204	0.614949762821198	66.1449279785156	9128
True	False	False	False	False	-2110.6748046875	-2743.2626953125	63.2210922241211	0.746769428253174	0.93499082326889	0.63696414232254	54.4912261962891	3106
True	False	False	False	False	-2087.7451171875	-2670.82250976563	198.536407470703	0.695497453212738	0.950562477111816	0.494403153657913	72.8715057373047	13044
True	False	False	False	False	-2097.89135742188	-2638.11743164063	167.480438232422	0.67011296749115	0.92932802438736	0.445999622344971	73.7152328491211	11131
True	False	False	False	False	-2091.82006835938	-2597.26684570313	178.571853637695	0.684039294719696	0.953444063663483	0.471409350633621	60.4472045898438	9732
True	False	False	False	False	-2097.85986328125	-2548.71020507813	194.099838256836	0.706309795379639	0.954014718532562	0.518222332000732	79.0971450805664	13842
True	False	False	False	False	-2092.60961914063	-2498.64599609375	171.917007446289	0.573375105857849	0.9301518201828	0.316159158945084	58.2451629638672	9028
True	False	False	False	False	-2092.42993164063	-2461.72607421875	216.282684326172	0.813904881477356	0.957357227802277	1	62.7384605407715	12234
True	False	False	False	False	-2092.0546875	-2574.49755859375	134.206176757813	0.743814587593079	0.946854650974274	0.625884413719177	92.140495300293	11149
True	False	False	False	False	-2083.82788085938	-2788.66821289063	275.067199707031	0.487664371728897	0.908244788646698	0.237853601574898	71.1088714599609	17635
True	False	False	False	False	-2081.72021484375	-2709.81396484375	201.863830566406	0.807685792446136	0.955335319042206	1	66.8241729736328	12162
True	False	False	False	False	-2073.95556640625	-2887.6435546875	135.315322875977	0.626807868480682	0.965002179145813	0.379920482635498	132.655731201172	16184
True	False	False	False	False	-2061.9765625	-2880.01635742188	18.8554134368896	0.75434798002243	0.942380666732788	0.66828989982605	66.3529434204102	1128
True	False	False	False	False	-2069.23706054688	-2632.15209960938	170.807861328125	0.5603067278862	0.953254103660583	0.302637964487076	61.9740257263184	9544
True	False	False	False	False	-2072.64184570313	-2573.220703125	160.825576782227	0.789482295513153	0.958177745342255	1	65.3310317993164	9473
True	False	False	False	False	-2072.15747070313	-2604.73706054688	184.117568969727	0.714267790317535	0.963987946510315	0.537347733974457	65.9457855224609	10947
True	False	False	False	False	-2060.39672851563	-2535.845703125	153.061584472656	0.770033359527588	0.944829285144806	0.754589080810547	61.5652160644531	8496
True	False	False	False	False	-2070.14282226563	-2510.08422851563	138.64274597168	0.818826138973236	0.963957905769348	1	74.0960006713867	9262
True	False	False	False	False	-2061.86376953125	-2482.94018554688	204.082122802734	0.667173445224762	0.939726173877716	0.440943121910095	67.9239120483398	12498
True	False	False	False	False	-2059.82055664063	-2758.17651367188	205.191253662109	0.72498345375061	0.942233264446259	0.565742909908295	68.30810546875	12637
True	False	False	False	False	-2057.83129882813	-2667.591796875	241.792938232422	0.813180863857269	0.955341517925262	1	69.7568817138672	15207
True	False	False	False	False	-2050.81567382813	-2916.03344726563	332.742584228516	0.211723059415817	0.935753881931305	0.0783708542585373	145.050003051758	43515
True	False	False	False	False	-2038.52197265625	-2911.39990234375	89.8404998779297	0.678650975227356	0.928955674171448	0.461276769638062	151.456787109375	12268
True	False	False	False	False	-2047.01684570313	-2858.23852539063	206.300399780273	0.800324141979218	0.95155268907547	1	77.9032287597656	14490
True	False	False	False	False	-2045.52099609375	-2779.373046875	165.262145996094	0.747710049152374	0.955546796321869	0.640612363815308	69.1946334838867	10310
True	False	False	False	False	-2047.4033203125	-2617.50024414063	147.515884399414	0.628777801990509	0.950866281986237	0.382591038942337	56.0451126098633	7454
True	False	False	False	False	-2042.95629882813	-2590.76000976563	174.135284423828	0.735303997993469	0.96293306350708	0.596741735935211	69.3121032714844	10882
True	False	False	False	False	-2042.00939941406	-2806.07080078125	198.536407470703	0.654427230358124	0.931636273860931	0.420092135667801	65.6927337646484	11759
True	False	False	False	False	-2041.54040527344	-2744.77270507813	145.297592163086	0.814000189304352	0.958126187324524	1	61.0534362792969	7998
True	False	False	False	False	-2036.97326660156	-2720.60522460938	151.952453613281	0.783681273460388	0.946830630302429	0.910666465759277	64.0948867797852	8781
True	False	False	False	False	-2031.98388671875	-2671.3623046875	168.589569091797	0.770215749740601	0.95227313041687	0.755871534347534	82.2763137817383	12506
True	False	False	False	False	-2032.53796386719	-2654.83715820313	103.150199890137	0.704544305801392	0.954405546188354	0.514173626899719	67.8494644165039	6310
True	False	False	False	False	-2029.19775390625	-2635.24169921875	180.790130615234	0.680341005325317	0.957357227802277	0.464411675930023	67.1472396850586	10945
True	False	False	False	False	-2021.38830566406	-2541.87768554688	177.462707519531	0.784437417984009	0.955545246601105	0.932413876056671	62.0562515258789	9929
True	False	False	False	False	-2017.57482910156	-2900.80932617188	171.917007446289	0.759923756122589	0.94154167175293	0.694775581359863	86.5612869262695	13417
True	False	False	False	False	-2012.48266601563	-2843.99340820313	291.704345703125	0.858616471290588	0.971085429191589	1	75.5931549072266	19881
True	False	False	False	False	-2017.26672363281	-2759.05883789063	156.389007568359	0.756852924823761	0.957171022891998	0.679764032363892	58.9219856262207	8308
True	False	False	False	False	-2011.84912109375	-2808.38842773438	200.754699707031	0.739594697952271	0.958749711513519	0.610963881015778	66.29833984375	12000
True	False	False	False	False	-1999.95703125	-2843.34301757813	28.8376903533936	0.660405278205872	0.949561536312103	0.429663121700287	62	1612
True	False	False	False	False	-2003.89978027344	-2777.205078125	161.934722900391	0.823068141937256	0.967117547988892	1	66.1575317382813	9659
True	False	False	False	False	-2009.92492675781	-2702.4501953125	237.356369018555	0.597054839134216	0.948483407497406	0.342552155256271	75.9112167358398	16245
True	False	False	False	False	-2000.06652832031	-2698.07397460938	27.7285480499268	0.573047637939453	0.958587408065796	0.3158118724823	60.4000015258789	1510
True	False	False	False	False	-1999.99328613281	-2708.70092773438	11.0914192199707	0.69836014509201	0.927715241909027	0.500491261482239	60.2999992370605	603
True	False	False	False	False	-2008.0244140625	-2626.67431640625	166.371292114258	0.671787559986115	0.971881985664368	0.448925256729126	59.1466674804688	8872
True	False	False	False	False	-2000.91052246094	-2567.8447265625	285.049468994141	0.735058665275574	0.958598136901855	0.595954775810242	70.8677062988281	18213
True	False	False	False	False	-1999.84716796875	-2626.11352539063	9.98227787017822	0.687235474586487	0.9244145154953	0.47761595249176	50.1111106872559	451
True	False	False	False	False	-1998.248046875	-2933.61767578125	161.934722900391	0.622608006000519	0.930164575576782	0.374315321445465	104.280822753906	15225
True	False	False	False	False	-1984.15783691406	-2866.44116210938	216.282684326172	0.828494787216187	0.964215219020844	1	87.6256408691406	17087
True	False	False	False	False	-1984.22546386719	-2763.30932617188	176.353576660156	0.76180374622345	0.940387666225433	0.704558432102203	78.723274230957	12517
True	False	False	False	False	-1985.51989746094	-2723.61962890625	201.863830566406	0.634419143199921	0.939465999603271	0.390392065048218	85.6593399047852	15590
True	False	False	False	False	-1978.33996582031	-2814.39916992188	273.958068847656	0.515473067760468	0.839000046253204	0.260841935873032	121.202430725098	29937
True	False	False	False	False	-1975.53137207031	-2907.1328125	176.353576660156	0.76180374622345	0.952359735965729	0.704558432102203	71.5157241821289	11371
True	False	False	False	False	-1970.81164550781	-2658.85009765625	197.427261352539	0.645417809486389	0.944927573204041	0.406300455331802	80.5280914306641	14334
True	False	False	False	False	-1995.35437011719	-2651.95263671875	186.335845947266	0.716425657272339	0.927283406257629	0.542802810668945	59.8154754638672	10049
True	False	False	False	False	-1972.61877441406	-2577.166015625	204.082122802734	0.729883551597595	0.961133539676666	0.579949259757996	76.1576080322266	14013
True	False	False	False	False	-1971.16284179688	-2616.83935546875	238.465515136719	0.642036557197571	0.951965570449829	0.401306420564651	78.6279067993164	16905
True	False	False	False	False	-1964.55505371094	-2975.83862304688	106.477630615234	0.451362490653992	0.942167043685913	0.21053946018219	146.64582824707	14078
True	False	False	False	False	-1917.18286132813	-2995.4609375	77.6399383544922	0.695782601833344	0.953829169273376	0.495003014802933	120.485717773438	8434
True	False	False	False	False	-1944.56237792969	-2977.46606445313	74.3125076293945	0.688461124897003	0.923209846019745	0.480036944150925	140.25373840332	9397
True	False	False	False	False	-1957.67443847656	-2803.92700195313	154.17073059082	0.731373071670532	0.931299030780792	0.584443867206573	82.1366882324219	11417
True	False	False	False	False	-1956.81787109375	-2887.80688476563	21.0736961364746	0.698733150959015	0.931073546409607	0.501295566558838	51.1052627563477	971
True	False	False	False	False	-1954.77941894531	-2848.9248046875	242.902084350586	0.800668001174927	0.955787718296051	1	88.4977188110352	19381
True	False	False	False	False	-1956.35290527344	-2689.56909179688	207.409545898438	0.641437649726868	0.951664507389069	0.400431662797928	85.4491958618164	15979
True	False	False	False	False	-1954.85791015625	-2770.80102539063	159.716445922852	0.811793208122253	0.965228617191315	1	110.027778625488	15844
True	False	False	False	False	-1954.25268554688	-2745.52294921875	150.843307495117	0.660426199436188	0.928014576435089	0.429697334766388	89.4558792114258	12166
True	False	False	False	False	-1946.4501953125	-2721.748046875	174.135284423828	0.728463411331177	0.940204858779907	0.575742781162262	74.6114654541016	11714
True	False	False	False	False	-1941.70910644531	-2669.48901367188	148.625015258789	0.77451878786087	0.96337628364563	0.789397180080414	69.6865692138672	9338
True	False	False	False	False	-1944.88623046875	-2639.61645507813	143.079315185547	0.801572740077972	0.95870703458786	1	76.2015533447266	9830
True	False	False	False	False	-1936.81762695313	-2573.65844726563	168.589569091797	0.815898180007935	0.956631183624268	1	85.2171020507813	12953
True	False	False	False	False	-1936.45336914063	-2994.42456054688	26.6194076538086	0.470662444829941	0.941161274909973	0.224713116884232	104.041664123535	2497
True	False	False	False	False	-1921.75415039063	-2968.74658203125	226.264953613281	0.770036339759827	0.950891733169556	0.754609823226929	95.1274490356445	19406
True	False	False	False	False	-1929.33911132813	-2748.85546875	191.881561279297	0.737747848033905	0.929429888725281	0.604732811450958	121.18497467041	20965
True	False	False	False	False	-1934.11340332031	-2607.90087890625	211.846115112305	0.742123007774353	0.957748055458069	0.619783222675323	78.9947662353516	15088
True	False	False	False	False	-1923.83117675781	-2898.24487304688	219.610107421875	0.684647500514984	0.928313493728638	0.472578823566437	105.24747467041	20839
True	False	False	False	False	-1920.11499023438	-2865.63647460938	149.734161376953	0.838855147361755	0.960109293460846	1	89.3777770996094	12066
True	False	False	False	False	-1920.51745605469	-2768.12719726563	156.389007568359	0.731586515903473	0.959173381328583	0.585095226764679	79.4397125244141	11201
True	False	False	False	False	-1921.22839355469	-2714.6611328125	139.751892089844	0.676336646080017	0.950878143310547	0.457045078277588	80.3412704467773	10123
True	False	False	False	False	-1917.40649414063	-2672.279296875	140.861022949219	0.698515653610229	0.948956847190857	0.500826358795166	68.5039367675781	8700
True	False	False	False	False	-1916.60119628906	-2807.0322265625	237.356369018555	0.428126513957977	0.836121618747711	0.194416970014572	82.5140151977539	17658
True	False	False	False	False	-1907.00634765625	-3013.19946289063	23.2919807434082	0.628847420215607	0.945234656333923	0.382685959339142	104.714286804199	2199
True	False	False	False	False	-1906.53466796875	-2744.32836914063	153.061584472656	0.777968525886536	0.947770297527313	0.822720050811768	71.3333358764648	9844
True	False	False	False	False	-1903.01953125	-2648.07788085938	190.772415161133	0.68820333480835	0.940016329288483	0.479525864124298	76.8139572143555	13212
True	False	False	False	False	-2977.77807617188	-1844.35107421875	135.315322875977	0.624267995357513	0.951294004917145	0.376516580581665	105.311477661133	12848
True	False	False	False	False	-3009.14868164063	-1792.37097167969	181.899276733398	0.494962096214294	0.934385120868683	0.243697986006737	134.792678833008	22106
True	False	False	False	False	-3020.15600585938	-1769.67004394531	99.8227767944336	0.791574835777283	0.942707121372223	1	157.222229003906	14150
True	False	False	False	False	-3035.21826171875	-1730.66381835938	123.114753723145	0.700372934341431	0.956976473331451	0.504862487316132	138.900894165039	15418
True	False	False	False	False	-3052.87353515625	-1696.81787109375	87.6222152709961	0.851639091968536	0.967140793800354	1	124.417724609375	9829
True	False	False	False	False	-3070.26806640625	-1667.02661132813	112.023338317871	0.637276232242584	0.943265020847321	0.394432842731476	138.475250244141	13986
True	False	False	False	False	-3100.58422851563	-1597.81884765625	110.914192199707	0.739838838577271	0.960166454315186	0.6118004322052	135.220001220703	13522
True	False	False	False	False	-3116.49829101563	-1550.64392089844	109.805053710938	0.844358801841736	0.96119749546051	1	131.141418457031	12983
True	False	False	False	False	-3130.05737304688	-1510.21374511719	236.24723815918	0.46117377281189	0.884868800640106	0.217650771141052	118.610328674316	25264
True	False	False	False	False	-3163.54711914063	-1447.36242675781	76.5307922363281	0.781291306018829	0.959860801696777	0.865128993988037	134.449279785156	9277
True	False	False	False	False	-3183.62255859375	-1383.02392578125	222.937530517578	0.525104939937592	0.910294353961945	0.269287556409836	153.313430786133	30816
True	False	False	False	False	-3214.12329101563	-1290.31298828125	632.2109375	0.200106412172318	0.926830947399139	0.0733879134058952	144.726318359375	82494
True	False	False	False	False	-3232.05737304688	-1236.97155761719	36.6016845703125	0.820213973522186	0.956876516342163	1	103.787879943848	3425
True	False	False	False	False	-3236.34692382813	-1203.1455078125	169.698715209961	0.658331155776978	0.949902415275574	0.426302343606949	121.058822631836	18522
True	False	False	False	False	-3261.42895507813	-1118.76672363281	159.716445922852	0.647370338439941	0.95455139875412	0.40922823548317	127.201385498047	18317
True	False	False	False	False	-3273.01416015625	-1068.19116210938	240.683807373047	0.643188416957855	0.93377685546875	0.402997016906738	141.824890136719	30776
True	False	False	False	False	-3294.62475585938	-988.713745117188	32.1651153564453	0.720794081687927	0.943335175514221	0.554238379001617	107.86206817627	3128
True	False	False	False	False	-3303.9423828125	-904.707763671875	137.533599853516	0.731873750686646	0.966354250907898	0.585974395275116	112.435485839844	13942
True	False	False	False	False	-3320.34130859375	-844.930847167969	93.1679229736328	0.703786194324493	0.952050924301147	0.51245528459549	113.476188659668	9532
True	False	False	False	False	-3329.78833007813	-779.164184570313	307.232330322266	0.655528247356415	0.955565333366394	0.421828597784042	143.490982055664	39747
True	False	False	False	False	-3337.42602539063	-712.305480957031	210.736968994141	0.577768683433533	0.896454751491547	0.32086306810379	127.615791320801	24247
True	False	False	False	False	-3349.7568359375	-636.737243652344	204.082122802734	0.569861710071564	0.925519526004791	0.312456339597702	140.77717590332	25903
True	False	False	False	False	-3354.6455078125	-554.442016601563	585.626953125	0.242838010191917	0.71589195728302	0.0922102704644203	143.289779663086	75657
True	False	False	False	False	-3365.22705078125	-489.363647460938	94.2770690917969	0.703324019908905	0.96959388256073	0.511413395404816	121.164703369141	10299
True	False	False	False	False	-3368.00903320313	-320.7900390625	385.981384277344	0.33059886097908	0.902867257595062	0.135740607976913	126.172416687012	43908
True	False	False	False	False	-3371.00048828125	-271.957275390625	117.569046020508	0.702122330665588	0.953022956848145	0.508725047111511	127	13462
True	False	False	False	False	-3368.9638671875	-249.380523681641	156.389007568359	0.639742016792297	0.913446009159088	0.397970765829086	122.29077911377	17243
True	False	False	False	False	-3368.1982421875	-166.843719482422	97.6044921875	0.632937669754028	0.948289394378662	0.38832101225853	113.454544067383	9984
True	False	False	False	False	-3367.40087890625	-379.141632080078	444.765930175781	0.502064526081085	0.933944702148438	0.249511122703552	148.65087890625	59609
True	False	False	False	False	-3366.85107421875	-290.067718505859	90.9496383666992	0.826298654079437	0.966445207595825	1	116.926826477051	9588
True	False	False	False	False	-3367.15283203125	-128.785186767578	266.194061279297	0.293580919504166	0.932678759098053	0.116489663720131	111.099998474121	26664
True	False	False	False	False	-3365.10791015625	-202.0517578125	423.692230224609	0.317750960588455	0.785178363323212	0.128898084163666	142.62565612793	54483
True	False	False	False	False	-3364.23901367188	-507.603515625	94.2770690917969	0.601444721221924	0.95954817533493	0.347745656967163	131.364700317383	11166
True	False	False	False	False	-3364.06127929688	-437.575805664063	333.851715087891	0.345254868268967	0.82154905796051	0.143769592046738	125.538208007813	37787
True	False	False	False	False	-3359.01684570313	-230.783645629883	202.97297668457	0.466861009597778	0.910219311714172	0.221861302852631	104.054641723633	19042
True	False	False	False	False	-3363.11767578125	-73.5566024780273	420.364807128906	0.280406177043915	0.91601026058197	0.109965570271015	129.815307617188	49200
True	False	False	False	False	-3358.03564453125	-407.845367431641	100.931915283203	0.752970397472382	0.940629780292511	0.662240564823151	107.186813354492	9754
True	False	False	False	False	-3354.97998046875	-26.0449638366699	268.412353515625	0.570472121238708	0.900997936725616	0.313096016645432	137.681823730469	33319
True	False	False	False	False	-3354.130859375	-609.719604492188	174.135284423828	0.597642004489899	0.959088027477264	0.343240916728973	139.76432800293	21943
True	False	False	False	False	-3350.45092773438	-506.124725341797	119.787330627441	0.832143545150757	0.974428415298462	1	108.175926208496	11683
True	False	False	False	False	-3350.12841796875	-185.065505981445	133.097030639648	0.726596474647522	0.946444094181061	0.570325434207916	101.849998474121	12222
True	False	False	False	False	-3354.00366210938	31.6502456665039	75.4216537475586	0.758873462677002	0.951077282428741	0.689513981342316	121.544120788574	8265
True	False	False	False	False	-3351.63134765625	-159.263549804688	164.153015136719	0.732610106468201	0.939407527446747	0.588243901729584	106.695945739746	15791
True	False	False	False	False	-3350.587890625	4.55611944198608	227.374099731445	0.682083189487457	0.947440624237061	0.467684239149094	124.941459655762	25613
True	False	False	False	False	-3349.82568359375	47.9095573425293	112.023338317871	0.835714399814606	0.965687274932861	1	134.05940246582	13540
True	False	False	False	False	-3347.46142578125	-385.297546386719	87.6222152709961	0.796068251132965	0.951726198196411	1	126.974685668945	10031
True	False	False	False	False	-3344.14868164063	-356.094543457031	301.686614990234	0.361373573541641	0.803253889083862	0.152891516685486	106.974266052246	29097
True	False	False	False	False	-3346.12329101563	-289.025054931641	140.861022949219	0.810112833976746	0.9561527967453	1	108.251968383789	13748
True	False	False	False	False	-3342.62622070313	-691.516723632813	98.7136306762695	0.768758356571198	0.947323083877563	0.745877683162689	116.606742858887	10378
True	False	False	False	False	-3334.66137695313	-676.289611816406	44.3656768798828	0.703622102737427	0.938578546047211	0.512084782123566	116.050003051758	4642
True	False	False	False	False	-3340.90454101563	-663.545104980469	239.574661254883	0.453610420227051	0.875950396060944	0.212152138352394	128.425918579102	27740
True	False	False	False	False	-3334.203125	-623.392639160156	102.041061401367	0.761244773864746	0.950061023235321	0.701598525047302	94.2173919677734	8668
True	False	False	False	False	-3338.74145507813	-322.722137451172	290.595184326172	0.522828042507172	0.916231215000153	0.267266899347305	110.412216186523	28928
True	False	False	False	False	-3340.87158203125	-269.123779296875	114.241622924805	0.720488905906677	0.914080798625946	0.55342161655426	135.155334472656	13921
True	False	False	False	False	-3340.60668945313	-222.324432373047	26.6194076538086	0.718682765960693	0.952666342258453	0.54864364862442	67.75	1626
True	False	False	False	False	-3340.85131835938	-116.016387939453	127.551322937012	0.836821675300598	0.965676367282867	1	91.6086959838867	10535
True	False	False	False	False	-3339.0546875	-96.2197799682617	158.607299804688	0.71760094165802	0.952504515647888	0.545826494693756	95.6993026733398	13685
True	False	False	False	False	-3338.55004882813	-590.121032714844	149.734161376953	0.78029876947403	0.940494775772095	0.850861847400665	118.696296691895	16024
True	False	False	False	False	-3332.88671875	-540.645141601563	9.98227787017822	0.754574596881866	0.933233201503754	0.669301986694336	80.2222213745117	722
True	False	False	False	False	-3336.49169921875	-462.104095458984	384.872253417969	0.347102552652359	0.858390688896179	0.144799381494522	112.282417297363	38962
True	False	False	False	False	-3336.27880859375	25.4618530273438	161.934722900391	0.811233162879944	0.968680799007416	1	131.08219909668	19138
True	False	False	False	False	-3336.177734375	-431.20361328125	175.244430541992	0.657062351703644	0.951623678207397	0.424267679452896	99.7278518676758	15757
True	False	False	False	False	-3334.84936523438	-521.811157226563	134.206176757813	0.823480188846588	0.959720134735107	1	95.7272720336914	11583
True	False	False	False	False	-3334.5712890625	-398.236389160156	84.2947845458984	0.780941009521484	0.966115951538086	0.859888970851898	90.5	6878
True	False	False	False	False	-3333.81420898438	-377.657836914063	83.1856460571289	0.745481371879578	0.952055633068085	0.63206559419632	96.533332824707	7240
True	False	False	False	False	-3331.31420898438	-7.66056776046753	15.5279874801636	0.740449011325836	0.946970880031586	0.613905251026154	73.1428604125977	1024
True	False	False	False	False	-3330.87231445313	-731.827026367188	154.17073059082	0.721209406852722	0.947996199131012	0.555354535579681	139.510787963867	19392
True	False	False	False	False	-3325.66723632813	-403.084289550781	47.6931037902832	0.756393730640411	0.938578546047211	0.677612125873566	84.9302291870117	3652
True	False	False	False	False	-3329.06494140625	-190.007095336914	154.17073059082	0.832746565341949	0.972180068492889	1	93.3812942504883	12980
True	False	False	False	False	-3327.50341796875	-67.1286010742188	307.232330322266	0.640873789787292	0.926838099956512	0.399610787630081	112.245491027832	31092
True	False	False	False	False	-3326.5087890625	-161.975677490234	153.061584472656	0.835585951805115	0.962006449699402	1	94.4855041503906	13039
True	False	False	False	False	-3324.1103515625	-143.330215454102	126.442184448242	0.73520427942276	0.9523686170578	0.596421539783478	97.7807006835938	11147
True	False	False	False	False	-3322.71362304688	-267.422729492188	147.515884399414	0.683323383331299	0.939628660678864	0.470039635896683	90.1578979492188	11991
True	False	False	False	False	-3322.30395507813	-815.68798828125	184.117568969727	0.619211137294769	0.937308371067047	0.36986717581749	124.084335327148	20598
True	False	False	False	False	-3315.6083984375	-750.684509277344	185.226699829102	0.363891810178757	0.897884845733643	0.154345527291298	102.497009277344	17117
True	False	False	False	False	-3322.25219726563	-387.093353271484	39.9291114807129	0.792017757892609	0.946688234806061	1	79	2844
True	False	False	False	False	-3319.49389648438	-681.027160644531	146.40673828125	0.67818558216095	0.951413810253143	0.46042013168335	85.136360168457	11238
True	False	False	False	False	-3310.5419921875	-609.85546875	173.026138305664	0.58885133266449	0.913518071174622	0.333110123872757	80.25	12519
True	False	False	False	False	-3314.78344726563	-434.732666015625	138.64274597168	0.567147195339203	0.929627776145935	0.309630125761032	89.1920013427734	11149
True	False	False	False	False	-3316.6748046875	-46.1547393798828	117.569046020508	0.733056902885437	0.916956186294556	0.589631855487823	114.962265014648	12186
True	False	False	False	False	-3317.18139648438	44.6308860778809	146.40673828125	0.770961821079254	0.959966003894806	0.761220216751099	91.0833358764648	12023
True	False	False	False	False	-3316.13110351563	-0.0623464584350586	115.350761413574	0.748017251491547	0.946780741214752	0.641817271709442	84.1538467407227	8752
True	False	False	False	False	-3316.03076171875	-301.317504882813	129.769607543945	0.796257674694061	0.951774656772614	1	92.3931655883789	10810
True	False	False	False	False	-3314.00537109375	-574.369079589844	184.117568969727	0.692862570285797	0.937662184238434	0.488927125930786	83.6987915039063	13894
True	False	False	False	False	-3312.8857421875	-506.265045166016	202.97297668457	0.770618855953217	0.945092082023621	0.758740663528442	106.51912689209	19493
True	False	False	False	False	-3312.18212890625	-351.05908203125	280.612915039063	0.604410529136658	0.93585592508316	0.351312696933746	99.229248046875	25105
True	False	False	False	False	-3310.65893554688	-413.006378173828	129.769607543945	0.656782746315002	0.947038292884827	0.423821449279785	89.8461532592773	10512
True	False	False	False	False	-3308.76684570313	-865.709716796875	119.787330627441	0.715369939804077	0.960861563682556	0.540118634700775	108.574073791504	11726
True	False	False	False	False	-3301.54638671875	-848.470825195313	173.026138305664	0.723823487758636	0.954329788684845	0.562501490116119	119.365386962891	18621
True	False	False	False	False	-3307.88427734375	-107.809539794922	200.754699707031	0.746109485626221	0.953647434711456	0.634440541267395	91.8729248046875	16629
True	False	False	False	False	-3305.66723632813	-787.500549316406	177.462707519531	0.621673703193665	0.950825870037079	0.373084425926208	97.4499969482422	15592
True	False	False	False	False	-3302.92724609375	-550.297668457031	173.026138305664	0.775300621986389	0.950960159301758	0.796320915222168	89.8012847900391	14009
True	False	False	False	False	-3302.58349609375	-311.338836669922	149.734161376953	0.74251663684845	0.957965433597565	0.621188163757324	98.9481506347656	13358
True	False	False	False	False	-3300.51220703125	-55.2148818969727	100.931915283203	0.800370097160339	0.960596144199371	1	81.2857131958008	7397
True	False	False	False	False	-3301.47998046875	-15.1794548034668	95.3862075805664	0.71159839630127	0.933380126953125	0.53076446056366	78.0813980102539	6715
True	False	False	False	False	-3300.14819335938	-951.541748046875	452.529907226563	0.208772286772728	0.871832847595215	0.0770959928631783	131.735290527344	53748
True	False	False	False	False	-3294.76586914063	-887.629455566406	154.17073059082	0.854464650154114	0.968452453613281	1	99.4676284790039	13826
True	False	False	False	False	-3299.580078125	-642.695129394531	124.223899841309	0.814991533756256	0.958977937698364	1	92.9196395874023	10407
True	False	False	False	False	-3299.8642578125	-476.091400146484	297.250030517578	0.625865757465363	0.93134468793869	0.37865275144577	117.988807678223	31621
True	False	False	False	False	-3299.56494140625	59.1402053833008	199.645553588867	0.707899868488312	0.959017157554626	0.521926462650299	90.4333343505859	16278
True	False	False	False	False	-3299.13696289063	-736.811401367188	125.333038330078	0.78146630525589	0.954345107078552	0.867842257022858	86.0796432495117	9727
True	False	False	False	False	-3288.96997070313	-716.110717773438	139.751892089844	0.542155086994171	0.935462653636932	0.284923404455185	77.8015899658203	9803
True	False	False	False	False	-3296.3125	-394.021942138672	320.542022705078	0.498478382825851	0.856209337711334	0.24656018614769	100.442909240723	29028
True	False	False	False	False	-3297.1845703125	-140.340148925781	140.861022949219	0.831927359104156	0.959042251110077	1	89.4566955566406	11361
True	False	False	False	False	-3295.43237304688	10.4597806930542	148.625015258789	0.702173590660095	0.95843768119812	0.508839070796967	82.0223846435547	10991
True	False	False	False	False	-3294.72290039063	-670.182983398438	107.586769104004	0.802616775035858	0.961780726909637	1	82.2577285766602	7979
True	False	False	False	False	-3289.6044921875	-285.744476318359	226.264953613281	0.520435214042664	0.893915891647339	0.265159696340561	90.5931396484375	18481
True	False	False	False	False	-3290.93798828125	-226.760452270508	178.571853637695	0.612868547439575	0.921123147010803	0.361756533384323	89.6397552490234	14432
True	False	False	False	False	-3292.5302734375	-196.717376708984	115.350761413574	0.539609909057617	0.949142277240753	0.282530635595322	82.7403869628906	8605
True	False	False	False	False	-3292.947265625	-78.3630599975586	195.208984375	0.656512975692749	0.953168570995331	0.423391610383987	79.6590881347656	14020
True	False	False	False	False	-3292.79907226563	-177.684967041016	176.353576660156	0.844976425170898	0.973798215389252	1	87.5471725463867	13920
True	False	False	False	False	-3292.48852539063	-31.5520172119141	140.861022949219	0.581571877002716	0.951722741127014	0.325002819299698	78.5433044433594	9975
True	False	False	False	False	-3287.30224609375	-207.055328369141	93.1679229736328	0.716425657272339	0.949979424476624	0.542802810668945	85.4880981445313	7181
True	False	False	False	False	-3284.8974609375	-257.150604248047	11.0914192199707	0.69836014509201	0.927715241909027	0.500491261482239	61.5999984741211	616
True	False	False	False	False	-3284.46801757813	-1027.47204589844	425.910522460938	0.33139756321907	0.939830243587494	0.136171922087669	147.109375	56490
True	False	False	False	False	-3273.3544921875	-987.360473632813	201.863830566406	0.678894102573395	0.949408411979675	0.461725383996964	101.945053100586	18554
True	False	False	False	False	-3281.7509765625	-783.17578125	170.807861328125	0.747835576534271	0.954517602920532	0.641103804111481	85.4090881347656	13153
True	False	False	False	False	-3282.44946289063	-300.214813232422	57.6753807067871	0.805326879024506	0.949926197528839	1	79.9807662963867	4159
True	False	False	False	False	-3283.08837890625	30.8324089050293	205.191253662109	0.562564253807068	0.931148827075958	0.304925441741943	82.5135116577148	15265
True	False	False	False	False	-3281.6142578125	-49.7790565490723	98.7136306762695	0.807617545127869	0.959975898265839	1	73.3258438110352	6526
True	False	False	False	False	-3280.75952148438	-690.580993652344	196.318130493164	0.856139004230499	0.964805006980896	1	89.898307800293	15912
True	False	False	False	False	-3279.38793945313	-597.902038574219	186.335845947266	0.722873449325562	0.957132399082184	0.559879124164581	93.9047622680664	15776
True	False	False	False	False	-3279.01879882813	-334.996459960938	327.196868896484	0.552113056182861	0.913629055023193	0.294496238231659	126.122032165527	37206
True	False	False	False	False	-3277.90551757813	-564.002990722656	185.226699829102	0.725066900253296	0.952991843223572	0.565977931022644	98.4730529785156	16445
True	False	False	False	False	-3277.36181640625	-923.653991699219	159.716445922852	0.780767381191254	0.96906191110611	0.857378959655762	91.7569427490234	13213
True	False	False	False	False	-3270.77978515625	-821.619384765625	169.698715209961	0.862530291080475	0.966564297676086	1	93.0065383911133	14230
True	False	False	False	False	-3272.31591796875	-634.896057128906	106.477630615234	0.698564171791077	0.958977937698364	0.500930964946747	82.9583358764648	7964
True	False	False	False	False	-3276.02001953125	-122.921409606934	166.371292114258	0.805162727832794	0.963463962078094	1	93.7600021362305	14064
True	False	False	False	False	-3272.23583984375	-266.900787353516	64.3302307128906	0.731921255588531	0.928547084331512	0.586120128631592	71.3103485107422	4136
True	False	False	False	False	-3271.81225585938	-746.13623046875	161.934722900391	0.706193745136261	0.950895726680756	0.517954051494598	80.4794540405273	11750
True	False	False	False	False	-3270.1240234375	-251.173675537109	23.2919807434082	0.666415452957153	0.943622469902039	0.439655065536499	70.8095245361328	1487
True	False	False	False	False	-3270.5517578125	-236.791427612305	105.36848449707	0.699431359767914	0.96026337146759	0.502808213233948	82.9157867431641	7877
True	False	False	False	False	-3269.71508789063	-76.0530242919922	134.206176757813	0.801479279994965	0.959413766860962	1	88.0909118652344	10659
True	False	False	False	False	-3269.68188476563	-1094.94409179688	117.569046020508	0.694364547729492	0.942164063453674	0.492033988237381	143.264144897461	15186
True	False	False	False	False	-3253.79296875	-1080.38903808594	102.041061401367	0.688737690448761	0.945632815361023	0.480586379766464	88.9130401611328	8180
True	False	False	False	False	-3266.5654296875	-511.773468017578	198.536407470703	0.763334453105927	0.966953456401825	0.712903916835785	88.2569808959961	15798
True	False	False	False	False	-3268.33959960938	67.1584014892578	104.259346008301	0.754927635192871	0.94535768032074	0.670888781547546	93.3191452026367	8772
True	False	False	False	False	-3266.10424804688	-1024.96850585938	129.769607543945	0.607061147689819	0.927428007125854	0.354541718959808	98.7008514404297	11548
True	False	False	False	False	-3256.6259765625	-898.188781738281	175.244430541992	0.589369595050812	0.947922646999359	0.333696871995926	88.8607559204102	14040
True	False	False	False	False	-3265.39892578125	-657.674377441406	120.896469116211	0.687753558158875	0.968038380146027	0.478636562824249	72.5412826538086	7907
True	False	False	False	False	-3265.73974609375	-444.770202636719	194.099838256836	0.752993166446686	0.950185596942902	0.662339091300964	103.559997558594	18123
True	False	False	False	False	-3263.86499023438	-860.157531738281	168.589569091797	0.796495378017426	0.958971083164215	1	90.4144744873047	13743
True	False	False	False	False	-3258.66772460938	-714.184631347656	103.150199890137	0.69622391462326	0.929230213165283	0.495934218168259	91.6559143066406	8524
True	False	False	False	False	-3259.80517578125	-379.988311767578	140.861022949219	0.631174266338348	0.937998056411743	0.38587674498558	70.7165374755859	8981
True	False	False	False	False	-3261.04248046875	-201.195114135742	155.279876708984	0.68638277053833	0.94631028175354	0.475945204496384	80.7214279174805	11301
True	False	False	False	False	-3255.55126953125	-162.048934936523	155.279876708984	0.709409236907959	0.941751897335052	0.525494813919067	95.8785705566406	13423
True	False	False	False	False	-3260.99340820313	49.0960464477539	117.569046020508	0.771331310272217	0.944324016571045	0.763932764530182	96.8396224975586	10265
True	False	False	False	False	-3256.6787109375	-98.9060363769531	168.589569091797	0.68965095281601	0.929716467857361	0.482409477233887	94.5065765380859	14365
True	False	False	False	False	-3253.81176757813	-32.8204040527344	84.2947845458984	0.791891813278198	0.961495399475098	1	74.9473648071289	5696
True	False	False	False	False	-3255.12768554688	2.78377532958984	205.191253662109	0.796021342277527	0.958353757858276	1	98.7081069946289	18261
True	False	False	False	False	-3253.76171875	-591.955932617188	181.899276733398	0.705662131309509	0.94632476568222	0.516729354858398	88.4817047119141	14511
True	False	False	False	False	-3253.16528320313	-1165.67810058594	131.987884521484	0.544937431812286	0.951017618179321	0.287563890218735	122.042015075684	14523
True	False	False	False	False	-3245.11206054688	-1142.01550292969	65.4393768310547	0.785227477550507	0.958535254001617	0.970944821834564	96.2033920288086	5676
True	False	False	False	False	-3244.04125976563	-1054.2060546875	125.333038330078	0.760423243045807	0.937857091426849	0.697327613830566	98.2035369873047	11097
True	False	False	False	False	-3240.53173828125	-964.598876953125	195.208984375	0.827497899532318	0.967025578022003	1	96.1647720336914	16925
True	False	False	False	False	-3251.73754882813	-626.131530761719	217.391815185547	0.807941734790802	0.957426309585571	1	100.790817260742	19755
True	False	False	False	False	-3253.11840820313	-580.673583984375	12.2005615234375	0.768196105957031	0.939064502716064	0.742168962955475	71.9090881347656	791
True	False	False	False	False	-3252.80932617188	-484.078857421875	19.9645557403564	0.725530564785004	0.936461865901947	0.56728732585907	63.4444427490234	1142
True	False	False	False	False	-3252.21118164063	-359.470245361328	154.17073059082	0.64494526386261	0.942420423030853	0.405596792697906	74.0215835571289	10289
True	False	False	False	False	-3250.14599609375	-69.5254211425781	131.987884521484	0.809868931770325	0.956785082817078	1	90.3865509033203	10756
True	False	False	False	False	-3247.26440429688	-402.5068359375	112.023338317871	0.620869994163513	0.944642901420593	0.372030109167099	72.6930694580078	7342
True	False	False	False	False	-3246.58984375	-932.272583007813	161.934722900391	0.811233162879944	0.965479552745819	1	85.4657516479492	12478
True	False	False	False	False	-3239.76000976563	-820.350891113281	146.40673828125	0.770961821079254	0.959402859210968	0.761220216751099	79.8939361572266	10546
True	False	False	False	False	-3246.56420898438	-757.0947265625	165.262145996094	0.75501412153244	0.958387315273285	0.67127937078476	74.2885894775391	11069
True	False	False	False	False	-3244.75756835938	-543.846130371094	169.698715209961	0.757360458374023	0.969187378883362	0.682169198989868	81.2941207885742	12438
True	False	False	False	False	-3245.42944335938	-334.377899169922	13.3097038269043	0.743378639221191	0.931919693946838	0.624296009540558	59	708
True	False	False	False	False	-3245.79125976563	-135.370315551758	207.409545898438	0.605751752853394	0.926244974136353	0.35294172167778	96.8930511474609	18119
True	False	False	False	False	-3244.603515625	-21.3701133728027	107.586769104004	0.756450712680817	0.944584131240845	0.677877962589264	81.5876312255859	7914
True	False	False	False	False	-3243.34814453125	-228.317794799805	135.315322875977	0.612218976020813	0.911765158176422	0.360939741134644	81.0655746459961	9890
True	False	False	False	False	-3240.19873046875	-175.526611328125	122.005615234375	0.494518995285034	0.935821115970612	0.243339464068413	79.4181823730469	8736
True	False	False	False	False	-3239.62548828125	-423.883209228516	129.769607543945	0.727007806301117	0.956723928451538	0.571508407592773	79.9829025268555	9358
True	False	False	False	False	-3239.61767578125	30.9655075073242	161.934722900391	0.674815535545349	0.963177025318146	0.454301357269287	83.1369857788086	12138
True	False	False	False	False	-3238.8037109375	-1014.27923583984	134.206176757813	0.699378907680511	0.972674369812012	0.502694189548492	81.3553695678711	9844
True	False	False	False	False	-3238.61254882813	-469.715118408203	263.975769042969	0.624322414398193	0.924588859081268	0.376589000225067	97.6554641723633	23242
True	False	False	False	False	-3237.15673828125	-48.0443840026855	120.896469116211	0.793161451816559	0.960495412349701	1	89.5963287353516	9766
True	False	False	False	False	-3234.74267578125	-1092.79968261719	148.625015258789	0.755418717861176	0.960115194320679	0.673116326332092	85.8955230712891	11510
True	False	False	False	False	-3234.55151367188	-1221.1875	97.6044921875	0.784017562866211	0.962020635604858	0.919521510601044	128.477279663086	11306
True	False	False	False	False	-3207.1826171875	-1178.83862304688	24.401123046875	0.715491533279419	0.942926585674286	0.54042637348175	70.5	1551
True	False	False	False	False	-3226.03173828125	-1175.66674804688	201.863830566406	0.617268085479736	0.933754205703735	0.367356032133102	106.021980285645	19296
True	False	False	False	False	-3230.53735351563	-1135.734375	78.7490768432617	0.739793658256531	0.944712281227112	0.611645519733429	96.5633773803711	6856
True	False	False	False	False	-3232.0634765625	-852.787902832031	248.447799682617	0.745300650596619	0.952868044376373	0.631386935710907	86.7901763916016	19441
True	False	False	False	False	-3232.82861328125	-681.450012207031	329.415161132813	0.458891034126282	0.899654984474182	0.215979248285294	92.3232345581055	27420
True	False	False	False	False	-3233.35620117188	-241.386001586914	24.401123046875	0.830724716186523	0.955192744731903	1	69.9090881347656	1538
True	False	False	False	False	-3234.22802734375	9.35757160186768	130.878753662109	0.68919312953949	0.947963714599609	0.481493949890137	109.389831542969	12908
True	False	False	False	False	-3234.1513671875	-196.904418945313	116.459907531738	0.786059260368347	0.961469709873199	1	75.4476165771484	7922
True	False	False	False	False	-3232.84057617188	-284.558349609375	148.625015258789	0.77451878786087	0.93587726354599	0.789397180080414	121.335823059082	16259
True	False	False	False	False	-3231.11376953125	-718.730102539063	122.005615234375	0.760719418525696	0.957916557788849	0.698856711387634	87.9272689819336	9672
True	False	False	False	False	-3228.31762695313	-615.4814453125	151.952453613281	0.753516912460327	0.961150467395782	0.664619505405426	78.4379577636719	10746
True	False	False	False	False	-3230.2998046875	-505.181549072266	289.486053466797	0.733477830886841	0.951969027519226	0.590946972370148	97.5862045288086	25470
True	False	False	False	False	-3228.19995117188	-440.715606689453	170.807861328125	0.747835576534271	0.967728197574615	0.641103804111481	102.259742736816	15748
True	False	False	False	False	-3228.42016601563	64.8121795654297	175.244430541992	0.643279254436493	0.958824336528778	0.403130829334259	82.3417739868164	13010
True	False	False	False	False	-3227.2080078125	-402.015502929688	114.241622924805	0.793618381023407	0.957787871360779	1	77.5048522949219	7983
True	False	False	False	False	-3226.44970703125	-112.326385498047	161.934722900391	0.775890290737152	0.959978342056274	0.801759004592896	84.184928894043	12291
True	False	False	False	False	-3226.60498046875	-75.5711212158203	140.861022949219	0.760854780673981	0.95888364315033	0.699559509754181	99.3228378295898	12614
True	False	False	False	False	-3226.26342773438	-915.401794433594	139.751892089844	0.57168436050415	0.930881917476654	0.314370840787888	82.3253936767578	10373
True	False	False	False	False	-3225.6787109375	-354.035797119141	117.569046020508	0.446369379758835	0.922666847705841	0.206991821527481	76.1509399414063	8072
True	False	False	False	False	-3226.16040039063	-252.126998901367	168.589569091797	0.551143288612366	0.901208400726318	0.293548792600632	74.4802627563477	11321
True	False	False	False	False	-3225.02001953125	-22.8109951019287	102.041061401367	0.761244773864746	0.957874178886414	0.701598525047302	74.9782638549805	6898
True	False	False	False	False	-3224.84521484375	-1150.14013671875	141.970169067383	0.670732975006104	0.96261328458786	0.447078943252563	96.6875	12376
True	False	False	False	False	-3220.7998046875	-1117.70532226563	249.556930541992	0.709837436676025	0.959882318973541	0.526516616344452	97.1022186279297	21848
True	False	False	False	False	-3223.38525390625	-1033.37829589844	191.881561279297	0.622148990631104	0.941432416439056	0.373709857463837	90.1040496826172	15588
True	False	False	False	False	-3221.88842773438	-881.492004394531	169.698715209961	0.833039939403534	0.959490358829498	1	84.4836578369141	12926
True	False	False	False	False	-3224.828125	-335.472595214844	156.389007568359	0.794880867004395	0.950994849205017	1	98.3475189208984	13867
True	False	False	False	False	-3223.42163085938	-801.875610351563	160.825576782227	0.643485963344574	0.951289296150208	0.403435468673706	77.4896545410156	11236
True	False	False	False	False	-3219.57788085938	-482.100463867188	126.442184448242	0.746769428253174	0.954059362411499	0.63696414232254	93.315788269043	10638
True	False	False	False	False	-3220.37475585938	-309.695953369141	164.153015136719	0.834343016147614	0.958779573440552	1	99.1081085205078	14668
True	False	False	False	False	-3219.13842773438	-141.02864074707	133.097030639648	0.765460968017578	0.953311264514923	0.725139915943146	85.216667175293	10226
True	False	False	False	False	-3218.81811523438	-981.613891601563	222.937530517578	0.658336222171783	0.953189790248871	0.426310479640961	96.348258972168	19366
True	False	False	False	False	-3218.18481445313	-374.486755371094	126.442184448242	0.746769428253174	0.952090442180634	0.63696414232254	82.6315765380859	9420
True	False	False	False	False	-3218.80395507813	-182.987991333008	94.2770690917969	0.703324019908905	0.947772622108459	0.511413395404816	76.2352905273438	6480
True	False	False	False	False	-3218.03002929688	-1061.98168945313	145.297592163086	0.784818708896637	0.957506716251373	0.947113275527954	86.2671737670898	11301
True	False	False	False	False	-3208.44970703125	-915.415954589844	110.914192199707	0.699503779411316	0.95470005273819	0.502965569496155	82.7799987792969	8278
True	False	False	False	False	-3212.33422851563	-735.821716308594	163.043869018555	0.652361631393433	0.941443145275116	0.416865080595016	76.5170059204102	11248
True	False	False	False	False	-3214.36889648438	-600.379821777344	88.7313537597656	0.598902344703674	0.95377391576767	0.344725489616394	81.5124969482422	6521
True	False	False	False	False	-3217.12231445313	-584.49853515625	141.970169067383	0.680232584476471	0.946072936058044	0.4642094373703	80.4765625	10301
True	False	False	False	False	-3215.18017578125	-565.43408203125	165.262145996094	0.649339854717255	0.936302125453949	0.412215113639832	89.6040267944336	13351
True	False	False	False	False	-3213.0859375	-543.10986328125	38.8199691772461	0.565047860145569	0.936637282371521	0.307464748620987	69.7142868041992	2440
True	False	False	False	False	-3212.4287109375	-650.372375488281	259.539215087891	0.369115442037582	0.869780361652374	0.157387346029282	84.8119659423828	19846
True	False	False	False	False	-3212.10864257813	46.5300674438477	122.005615234375	0.720566987991333	0.956162750720978	0.553630292415619	79.518180847168	8747
True	False	False	False	False	-3210.21899414063	-780.707214355469	199.645553588867	0.699382960796356	0.941444039344788	0.502702951431274	80.1333312988281	14424
True	False	False	False	False	-3205.43530273438	-433.144256591797	199.645553588867	0.605646848678589	0.934424698352814	0.352813899517059	107.655555725098	19378
True	False	False	False	False	-3209.4951171875	-231.814987182617	164.153015136719	0.802455365657806	0.958807647228241	1	94.655403137207	14009
True	False	False	False	False	-3205.02563476563	-28.3013572692871	134.206176757813	0.783914089202881	0.96415650844574	0.916682362556458	78.4958648681641	9498
True	False	False	False	False	-3204.646484375	-285.356170654297	157.498153686523	0.726607024669647	0.951955437660217	0.570355772972107	106.661972045898	15146
True	False	False	False	False	-3202.76489257813	-166.018310546875	119.787330627441	0.75546407699585	0.954083800315857	0.673323512077332	83.2685165405273	8993
True	False	False	False	False	-3204.16577148438	-97.8251113891602	127.551322937012	0.761736512184143	0.957366287708282	0.704199910163879	95.260871887207	10955
True	False	False	False	False	-3203.5087890625	30.6462650299072	125.333038330078	0.621513962745667	0.941978752613068	0.372874468564987	84.4424743652344	9542
True	False	False	False	False	-3202.45483398438	-1237.28869628906	199.645553588867	0.816691935062408	0.954782247543335	1	114.094444274902	20537
True	False	False	False	False	-3197.3916015625	-1204.97814941406	141.970169067383	0.633608758449554	0.947303295135498	0.389257103204727	89.109375	11406
True	False	False	False	False	-3201.25634765625	-969.127014160156	98.7136306762695	0.736421585083008	0.941148996353149	0.600361526012421	88.5168533325195	7878
True	False	False	False	False	-3201.53979492188	-703.080749511719	187.44499206543	0.828562021255493	0.957306742668152	1	82.6745529174805	13972
True	False	False	False	False	-3202.41455078125	-55.6151885986328	205.191253662109	0.529127836227417	0.932093262672424	0.272895365953445	78.1675643920898	14461
True	False	False	False	False	-3201.5712890625	-612.691162109375	106.477630615234	0.581277191638947	0.951743483543396	0.324679732322693	75.3645858764648	7235
True	False	False	False	False	-3201.17041015625	-193.542831420898	246.229507446289	0.418990343809128	0.840223371982574	0.188335567712784	107.833335876465	23939
True	False	False	False	False	-3200.99731445313	-833.098876953125	220.719253540039	0.688105285167694	0.943694114685059	0.479331731796265	97.8643188476563	19475
True	False	False	False	False	-3200.89819335938	-1046.92358398438	165.262145996094	0.819518387317657	0.957965433597565	1	90.7919464111328	13528
True	False	False	False	False	-3200.20629882813	-1013.37994384766	128.660461425781	0.705485999584198	0.957760572433472	0.516324877738953	75.6379318237305	8774
True	False	False	False	False	-3199.31005859375	-461.490875244141	144.188446044922	0.704859435558319	0.949320673942566	0.514891386032104	71.3230743408203	9272
True	False	False	False	False	-3199.546875	-388.946655273438	133.097030639648	0.737667322158813	0.944642901420593	0.604465067386627	104	12480
True	False	False	False	False	-3198.79760742188	-562.45361328125	79.8582229614258	0.776177406311035	0.962681770324707	0.804480254650116	94.8194427490234	6827
True	False	False	False	False	-3198.2724609375	-528.355834960938	161.934722900391	0.614810645580292	0.949687242507935	0.364213794469833	109.342468261719	15964
True	False	False	False	False	-3196.68823242188	-485.415374755859	138.64274597168	0.704681634902954	0.946863234043121	0.514486134052277	92.9199981689453	11615
True	False	False	False	False	-3196.65576171875	-1349.16674804688	86.513069152832	0.740397691726685	0.938029229640961	0.613727450370789	143.743591308594	11212
True	False	False	False	False	-3177.86254882813	-1344.24523925781	188.554138183594	0.654927790164948	0.951897978782654	0.420880168676376	101.817649841309	17309
True	False	False	False	False	-3187.83837890625	-973.502014160156	125.333038330078	0.61525171995163	0.951778590679169	0.364775002002716	86.5309753417969	9778
True	False	False	False	False	-3193.38525390625	-751.436706542969	145.297592163086	0.738506317138672	0.941786289215088	0.607271134853363	75.4503784179688	9884
True	False	False	False	False	-3194.02612304688	-365.754913330078	207.409545898438	0.732821106910706	0.941193163394928	0.588898241519928	114.411766052246	21395
True	False	False	False	False	-3196.06494140625	64.888298034668	114.241622924805	0.712310016155243	0.942151486873627	0.532502174377441	79.7184448242188	8211
True	False	False	False	False	-3193.40161132813	-672.350341796875	153.061584472656	0.57093358039856	0.930038809776306	0.313580602407455	82.9637680053711	11449
True	False	False	False	False	-3190.69653320313	-627.677551269531	89.8404998779297	0.670226395130157	0.943866074085236	0.446196794509888	77.3456802368164	6265
True	False	False	False	False	-3192.74291992188	-127.957466125488	96.4953460693359	0.799865543842316	0.961418867111206	1	101.195404052734	8804
True	False	False	False	False	-3191.99487304688	-265.687286376953	55.4570960998535	0.774352729320526	0.949926197528839	0.787966012954712	66.6800003051758	3334
True	False	False	False	False	-3190.21313476563	-903.291076660156	127.551322937012	0.688962996006012	0.955323278903961	0.481034994125366	80.6782608032227	9278
True	False	False	False	False	-3188.5830078125	-873.490295410156	164.153015136719	0.814018249511719	0.964335501194	1	89.2702713012695	13212
True	False	False	False	False	-3189.3466796875	-578.161315917969	107.586769104004	0.769551157951355	0.960335493087769	0.75124317407608	87.8041229248047	8517
True	False	False	False	False	-3188.57568359375	-253.462844848633	46.5839614868164	0.738803207874298	0.955666422843933	0.6082723736763	67.4523773193359	2833
True	False	False	False	False	-3189.00830078125	-86.3068084716797	113.132476806641	0.785913348197937	0.956226408481598	1	89.7352905273438	9153
True	False	False	False	False	-3188.33959960938	-210.252227783203	206.300399780273	0.833016574382782	0.978820621967316	1	134.849456787109	25082
True	False	False	False	False	-3187.5224609375	12.1218566894531	293.922607421875	0.702093303203583	0.942182838916779	0.508660495281219	104.033966064453	27569
True	False	False	False	False	-3187.10815429688	-1316.19519042969	181.899276733398	0.768088281154633	0.955333292484283	0.741466164588928	106.237808227539	17423
True	False	False	False	False	-3173.04711914063	-1110.81799316406	205.191253662109	0.820999324321747	0.959381341934204	1	97.9243240356445	18116
True	False	False	False	False	-3184.7236328125	-943.801147460938	189.663269042969	0.800872504711151	0.96242880821228	1	83.9707565307617	14359
True	False	False	False	False	-3176.48217773438	-817.354248046875	170.807861328125	0.698725283145905	0.959425508975983	0.501278698444366	84.9480514526367	13082
True	False	False	False	False	-3181.32348632813	-645.95556640625	212.955261230469	0.638829112052917	0.941837191581726	0.396655410528183	80.953125	15543
True	False	False	False	False	-3184.44311523438	-523.026550292969	82.0765075683594	0.62323272228241	0.869156241416931	0.375141590833664	132.418914794922	9799
True	False	False	False	False	-3180.447265625	-411.638092041016	175.244430541992	0.679845213890076	0.927694916725159	0.463488072156906	86.4873428344727	13665
True	False	False	False	False	-3181.82055664063	-44.3669548034668	128.660461425781	0.514788746833801	0.907436549663544	0.260251879692078	77.4741363525391	8987
True	False	False	False	False	-3180.24780273438	-790.579467773438	177.462707519531	0.542653262615204	0.921375155448914	0.285394281148911	82.4187469482422	13187
True	False	False	False	False	-3176.6298828125	-726.419189453125	158.607299804688	0.555620908737183	0.926145434379578	0.297951549291611	82.1048965454102	11741
True	False	False	False	False	-3179.18725585938	-322.684753417969	336.070007324219	0.509752750396729	0.909703075885773	0.255949288606644	107.158416748047	32469
True	False	False	False	False	-3178.28833007813	-552.045227050781	300.577453613281	0.484473675489426	0.855606019496918	0.235337883234024	102.173431396484	27689
True	False	False	False	False	-3176.16967773438	-108.814117431641	168.589569091797	0.573752582073212	0.904128849506378	0.316560059785843	84.0328979492188	12773
True	False	False	False	False	-3176.29077148438	51.933349609375	127.551322937012	0.827134490013123	0.959216058254242	1	83.3739166259766	9588
True	False	False	False	False	-3174.05859375	-844.517639160156	122.005615234375	0.769454181194305	0.961267530918121	0.750577867031097	76.9000015258789	8459
True	False	False	False	False	-3173.97314453125	-75.1332626342773	112.023338317871	0.811145603656769	0.95908397436142	1	94.0197982788086	9496
True	False	False	False	False	-3173.43579101563	-1014.45422363281	175.244430541992	0.808478236198425	0.968145191669464	1	86.6962051391602	13698
True	False	False	False	False	-3173.24145507813	-131.251571655273	136.424453735352	0.772605001926422	0.963296592235565	0.773635685443878	90.6097564697266	11145
True	False	False	False	False	-3172.98657226563	-1419.13317871094	100.931915283203	0.709659993648529	0.957532703876495	0.526092648506165	133.34065246582	12134
True	False	False	False	False	-3163.19506835938	-1398.30578613281	209.627822875977	0.779086649417877	0.959710538387299	0.835461974143982	110.047622680664	20799
True	False	False	False	False	-3163.10961914063	-1254.92053222656	131.987884521484	0.739435315132141	0.936834692955017	0.61041921377182	134.554626464844	16012
True	False	False	False	False	-3172.14575195313	-1181.42700195313	161.934722900391	0.699517905712128	0.949387013912201	0.502996265888214	93.5958938598633	13665
True	False	False	False	False	-3169.48950195313	-764.263793945313	199.645553588867	0.798810124397278	0.963918209075928	1	83.5888900756836	15046
True	False	False	False	False	-3172.80834960938	-492.369659423828	117.569046020508	0.52470725774765	0.892844080924988	0.26893350481987	76.7169799804688	8132
True	False	False	False	False	-3171.87084960938	-609.651428222656	221.828384399414	0.777092158794403	0.967347145080566	0.813503861427307	97.1999969482422	19440
True	False	False	False	False	-3171.14770507813	-515.519409179688	117.569046020508	0.762402236461639	0.948289394378662	0.707778513431549	88.1886825561523	9348
True	False	False	False	False	-3171.44409179688	-294.716369628906	114.241622924805	0.789682984352112	0.972289085388184	1	112.495147705078	11587
True	False	False	False	False	-3171.3525390625	-466.373992919922	224.046676635742	0.762486934661865	0.956117808818817	0.70823872089386	87.3366317749023	17642
True	False	False	False	False	-3169.91381835938	-160.919540405273	128.660461425781	0.647274434566498	0.934302687644958	0.409083664417267	77.2758636474609	8964
True	False	False	False	False	-3169.36157226563	-1073.62158203125	273.958068847656	0.64078676700592	0.921784281730652	0.39948433637619	95.0121459960938	23468
True	False	False	False	False	-3166.41821289063	-263.695770263672	177.462707519531	0.447736173868179	0.889391779899597	0.207958251237869	74.71875	11955
True	False	False	False	False	-3167.27197265625	-30.0860404968262	113.132476806641	0.795443058013916	0.953089475631714	1	85.2745132446289	8698
True	False	False	False	False	-3166.884765625	-54.919361114502	109.805053710938	0.795083343982697	0.963940918445587	1	84.4545440673828	8361
True	False	False	False	False	-3165.23461914063	-1219.27270507813	148.625015258789	0.823728501796722	0.960323333740234	1	85.3656692504883	11439
True	False	False	False	False	-3161.06762695313	-1042.42578125	183.008422851563	0.668354749679565	0.963458061218262	0.442963302135468	82.7272720336914	13650
True	False	False	False	False	-3165.130859375	-867.651245117188	118.678184509277	0.801031827926636	0.958391427993774	1	79.4766387939453	8504
True	False	False	False	False	-3163.52099609375	-699.557922363281	209.627822875977	0.589832127094269	0.934804201126099	0.334221541881561	93.8941802978516	17746
True	False	False	False	False	-3163.22387695313	-983.11181640625	136.424453735352	0.796871304512024	0.967613220214844	1	78.634147644043	9672
True	False	False	False	False	-3162.33764648438	-897.663879394531	235.138092041016	0.710976958274841	0.953534662723541	0.529256939888	100.325469970703	21269
True	False	False	False	False	-3159.40112304688	-725.048461914063	149.734161376953	0.575699150562286	0.942566752433777	0.318637073040009	84.3555526733398	11388
True	False	False	False	False	-3155.22705078125	-92.0765991210938	146.40673828125	0.744143784046173	0.952821373939514	0.627091646194458	104.621215820313	13810
True	False	False	False	False	-3158.19750976563	64.1618347167969	112.023338317871	0.846219122409821	0.967100620269775	1	86.5742568969727	8744
True	False	False	False	False	-3155.880859375	-76.011360168457	87.6222152709961	0.796068251132965	0.955297648906708	1	83.2278518676758	6575
True	False	False	False	False	-3154.703125	-1281.04565429688	199.645553588867	0.551515340805054	0.937423765659332	0.293911874294281	88.1277770996094	15863
True	False	False	False	False	-3152.2548828125	-1187.27844238281	145.297592163086	0.776568472385406	0.965713500976563	0.808269858360291	87.6793899536133	11486
True	False	False	False	False	-3152.95922851563	-644.347229003906	107.586769104004	0.837860226631165	0.958612501621246	1	83.0515441894531	8056
True	False	False	False	False	-3154.28149414063	31.6169261932373	189.663269042969	0.838367521762848	0.969335079193115	1	94.309944152832	16127
True	False	False	False	False	-3153.71435546875	-610.065612792969	89.8404998779297	0.805119872093201	0.949547469615936	1	92.2098770141602	7469
True	False	False	False	False	-3153.20703125	-532.64453125	137.533599853516	0.799695909023285	0.956503510475159	1	96.9354858398438	12020
True	False	False	False	False	-3153.4677734375	-492.132110595703	130.878753662109	0.573016881942749	0.900834441184998	0.315779268741608	76.3305053710938	9007
True	False	False	False	False	-3151.47387695313	-338.648315429688	147.515884399414	0.713910937309265	0.940049409866333	0.536457240581512	104.954887390137	13959
True	False	False	False	False	-3153.1298828125	-177.415252685547	186.335845947266	0.621464610099792	0.923406302928925	0.372809708118439	86.7380981445313	14572
True	False	False	False	False	-3153.09155273438	-132.040618896484	156.389007568359	0.756852924823761	0.952721297740936	0.679764032363892	80.0141830444336	11282
True	False	False	False	False	-3151.2626953125	-300.346313476563	155.279876708984	0.693009555339813	0.955331146717072	0.489229440689087	83.4642868041992	11685
True	False	False	False	False	-3148.87524414063	-250.576797485352	117.569046020508	0.537124156951904	0.93127965927124	0.280214130878448	71.6037750244141	7590
True	False	False	False	False	-3150.9111328125	-153.299087524414	113.132476806641	0.686399757862091	0.94998174905777	0.475978404283524	80.2058792114258	8181
True	False	False	False	False	-3148.48681640625	-28.0852909088135	119.787330627441	0.832143545150757	0.961557626724243	1	78.3518524169922	8462
True	False	False	False	False	-3148.12451171875	-1156.98840332031	245.120376586914	0.638688981533051	0.955281674861908	0.396454036235809	93.2217178344727	20602
True	False	False	False	False	-3148.12426757813	-1474.15197753906	122.005615234375	0.720566987991333	0.933176159858704	0.553630292415619	148.927276611328	16382
True	False	False	False	False	-3147.3232421875	-1456.68994140625	150.843307495117	0.786078751087189	0.955556869506836	1	127.279411315918	17310
True	False	False	False	False	-3132.24853515625	-1244.87561035156	208.518692016602	0.81624299287796	0.959338068962097	1	104.962768554688	19733
True	False	False	False	False	-3146.04125976563	-953.431579589844	212.955261230469	0.81877213716507	0.968596279621124	1	98.3333358764648	18880
True	False	False	False	False	-3148.0791015625	-929.112731933594	148.625015258789	0.747713565826416	0.946158111095428	0.640626013278961	89.8656692504883	12042
True	False	False	False	False	-3141.28833007813	-898.43359375	92.0587844848633	0.686775207519531	0.94130003452301	0.476712793111801	75.397590637207	6258
True	False	False	False	False	-3146.14379882813	-755.47216796875	116.459907531738	0.669778347015381	0.951301991939545	0.445418983697891	75.7714309692383	7956
True	False	False	False	False	-3147.56127929688	-393.884002685547	168.589569091797	0.662413835525513	0.967767298221588	0.432959675788879	92.440788269043	14051
True	False	False	False	False	-3145.95263671875	-660.524108886719	129.769607543945	0.63703054189682	0.914726734161377	0.394082874059677	80.7692337036133	9450
True	False	False	False	False	-3145.42260742188	8.25321674346924	205.191253662109	0.657646477222443	0.941848933696747	0.425202399492264	94.9243240356445	17561
True	False	False	False	False	-3144.74780273438	-836.238464355469	128.660461425781	0.771918535232544	0.965725541114807	0.768335938453674	82.1206893920898	9526
True	False	False	False	False	-3140.35180664063	-797.632019042969	249.556930541992	0.809153318405151	0.967077314853668	1	93.2133331298828	20973
True	False	False	False	False	-3142.03295898438	-562.046569824219	173.026138305664	0.75456315279007	0.968304336071014	0.669250965118408	102.038459777832	15918
True	False	False	False	False	-3141.60302734375	-449.703399658203	169.698715209961	0.473852396011353	0.866103708744049	0.227129891514778	80.8104553222656	12364
True	False	False	False	False	-3140.74584960938	-583.303344726563	165.262145996094	0.791833221912384	0.949289262294769	1	92.7046966552734	13813
True	False	False	False	False	-3140.26806640625	-228.267791748047	178.571853637695	0.789340138435364	0.954299628734589	1	88.3850936889648	14230
True	False	False	False	False	-3140.06372070313	-1138.92456054688	144.188446044922	0.690861225128174	0.956847608089447	0.484845846891403	86.7307662963867	11275
True	False	False	False	False	-3132.11010742188	-1099.166015625	292.8134765625	0.790809690952301	0.952883422374725	1	85.6666641235352	22616
True	False	False	False	False	-3138.47119140625	-981.410034179688	149.734161376953	0.717432796955109	0.943504393100739	0.545391619205475	75.4518508911133	10186
True	False	False	False	False	-3137.67749023438	-690.348571777344	170.807861328125	0.772800981998444	0.95680695772171	0.775180578231812	85.032470703125	13095
True	False	False	False	False	-3138.22387695313	-79.6387786865234	84.2947845458984	0.755421161651611	0.95633727312088	0.673127472400665	78.4473648071289	5962
True	False	False	False	False	-3137.03662109375	-874.642517089844	98.7136306762695	0.768758356571198	0.956959247589111	0.745877683162689	75.5280914306641	6722
True	False	False	False	False	-3135.98828125	-736.45068359375	112.023338317871	0.778208315372467	0.954664885997772	0.825352907180786	80.0099029541016	8081
True	False	False	False	False	-3135.19702148438	-524.957885742188	212.955261230469	0.638829112052917	0.938294172286987	0.396655410528183	98.4270858764648	18898
True	False	False	False	False	-3136.68286132813	-360.51123046875	189.663269042969	0.678315699100494	0.956599712371826	0.460659354925156	82.4093551635742	14092
True	False	False	False	False	-3134.04467773438	-335.552459716797	147.515884399414	0.611391484737396	0.956953942775726	0.359902828931808	101.624061584473	13516
True	False	False	False	False	-3134.93603515625	-111.187454223633	238.465515136719	0.637260437011719	0.90449446439743	0.394410252571106	101.316276550293	21783
True	False	False	False	False	-3133.96459960938	-626.576416015625	181.899276733398	0.358302593231201	0.775641441345215	0.151129126548767	81.5060958862305	13367
True	False	False	False	False	-3133.806640625	-468.695068359375	163.043869018555	0.593300223350525	0.92269229888916	0.338189125061035	81.5374145507813	11986
True	False	False	False	False	-3133.96264648438	-209.453048706055	103.150199890137	0.779191911220551	0.965472340583801	0.836726665496826	84.4301071166992	7852
True	False	False	False	False	-3133.79418945313	-1035.38256835938	232.919815063477	0.65536904335022	0.949078023433685	0.421576768159866	85.8142852783203	18021
True	False	False	False	False	-3132.70556640625	29.2960395812988	95.3862075805664	0.766198992729187	0.948180556297302	0.729580998420715	77.7906951904297	6690
True	False	False	False	False	-3131.93481445313	-1330.18237304688	155.279876708984	0.751485168933868	0.949574828147888	0.655908226966858	88.8499984741211	12439
True	False	False	False	False	-3126.56323242188	-1292.31286621094	192.990692138672	0.574394285678864	0.928243458271027	0.317242980003357	90.6954040527344	15781
True	False	False	False	False	-3131.91967773438	-598.926452636719	112.023338317871	0.726439833641052	0.953440308570862	0.569876611232758	97.9900970458984	9897
True	False	False	False	False	-3131.34252929688	-415.776733398438	178.571853637695	0.403964161872864	0.861288070678711	0.178626194596291	74.8944091796875	12058
True	False	False	False	False	-3131.1435546875	-1006.60632324219	139.751892089844	0.73591810464859	0.948760092258453	0.598723590373993	82.960319519043	10453
True	False	False	False	False	-3131.10131835938	-282.703277587891	118.678184509277	0.690060198307037	0.964829802513123	0.483230650424957	74.8691558837891	8011
True	False	False	False	False	-3127.15795898438	60.6434936523438	76.5307922363281	0.83928507566452	0.9698326587677	1	73.2318878173828	5053
True	False	False	False	False	-3126.236328125	-1532.27087402344	108.695907592773	0.777484655380249	0.947931587696075	0.817557096481323	150.214279174805	14721
True	False	False	False	False	-3117.9267578125	-1476.67858886719	171.917007446289	0.767260611057281	0.956367969512939	0.736163318157196	113.019355773926	17518
True	False	False	False	False	-3125.80834960938	-1311.81713867188	164.153015136719	0.602565407752991	0.966575026512146	0.349087923765182	83.7635116577148	12397
True	False	False	False	False	-3125.50659179688	-646.619873046875	99.8227767944336	0.827447116374969	0.959713160991669	1	79.2222213745117	7130
True	False	False	False	False	-3125.94604492188	-18.7332038879395	144.188446044922	0.697807669639587	0.930549204349518	0.49930477142334	77.038459777832	10015
True	False	False	False	False	-3125.79833984375	-55.1435356140137	231.810668945313	0.507459878921509	0.897979140281677	0.254012942314148	87.7464141845703	18339
True	False	False	False	False	-3124.36010742188	-1202.44689941406	293.922607421875	0.384924858808517	0.853821277618408	0.166812315583229	89.9811325073242	23845
True	False	False	False	False	-3124.07104492188	-250.677459716797	156.389007568359	0.775517404079437	0.953461170196533	0.798297166824341	78.0922012329102	11011
True	False	False	False	False	-3123.93774414063	-1432.2939453125	216.282684326172	0.757664859294891	0.957098484039307	0.683625519275665	90.4256439208984	17633
True	False	False	False	False	-3117.42504882813	-1354.16394042969	224.046676635742	0.759837508201599	0.970505952835083	0.694338262081146	94.5099029541016	19091
True	False	False	False	False	-3122.56176757813	-862.475158691406	98.7136306762695	0.829100430011749	0.969454169273376	1	78.494384765625	6986
True	False	False	False	False	-3122.2333984375	-325.1591796875	160.825576782227	0.817430675029755	0.958779573440552	1	100.951721191406	14638
True	False	False	False	False	-3122.07397460938	-767.462707519531	175.244430541992	0.679845213890076	0.948681116104126	0.463488072156906	103.835441589355	16406
True	False	False	False	False	-3120.13647460938	-568.061584472656	155.279876708984	0.744004368782043	0.94220757484436	0.626579701900482	111.128570556641	15558
True	False	False	False	False	-3121.0986328125	-434.557312011719	29.9468326568604	0.67108416557312	0.936564445495605	0.447692304849625	70.4444427490234	1902
True	False	False	False	False	-3118.29809570313	-191.53010559082	154.17073059082	0.746117413043976	0.947105765342712	0.634470880031586	80.6474838256836	11210
True	False	False	False	False	-3119.27490234375	-159.020065307617	331.633453369141	0.381397396326065	0.864980518817902	0.164680123329163	86.7157211303711	25928
True	False	False	False	False	-3118.2587890625	-85.7048034667969	185.226699829102	0.741118311882019	0.951289296150208	0.616236865520477	98.5928115844727	16465
True	False	False	False	False	-3117.13671875	-912.326171875	99.8227767944336	0.722803056240082	0.953055143356323	0.559686005115509	74.1222229003906	6671
True	False	False	False	False	-3117.123046875	-828.795288085938	222.937530517578	0.363529026508331	0.86121392250061	0.154135555028915	83.18408203125	16720
True	False	False	False	False	-3116.80834960938	41.5812149047852	149.734161376953	0.661869049072266	0.931840062141418	0.432061463594437	88.4740753173828	11944
True	False	False	False	False	-3115.19799804688	-1566.42602539063	85.4039306640625	0.77591460943222	0.955297648906708	0.801987648010254	127.428573608398	9812
True	False	False	False	False	-3100.34350585938	-1494.39123535156	171.917007446289	0.815559864044189	0.960177063941956	1	92.6451644897461	14360
True	False	False	False	False	-3113.4755859375	-1117.28112792969	149.734161376953	0.573573291301727	0.903831899166107	0.316369622945786	81.8000030517578	11043
True	False	False	False	False	-3111.76049804688	-785.013061523438	169.698715209961	0.71935898065567	0.958191215991974	0.550421357154846	93.3856201171875	14288
True	False	False	False	False	-3114.33227539063	-664.278869628906	120.896469116211	0.721993744373322	0.949527680873871	0.557476460933685	82.1834869384766	8958
True	False	False	False	False	-3114.71630859375	19.2141532897949	137.533599853516	0.637083411216736	0.955020248889923	0.394158184528351	76.9516143798828	9542
True	False	False	False	False	-3113.88818359375	-498.478088378906	228.483245849609	0.642885804176331	0.934073686599731	0.402551829814911	87.9320373535156	18114
True	False	False	False	False	-3113.88232421875	-752.153503417969	136.424453735352	0.676515161991119	0.948895275592804	0.457368969917297	89.7560958862305	11040
True	False	False	False	False	-3112.4462890625	-698.245422363281	234.028945922852	0.504073619842529	0.925812423229218	0.251178652048111	93.0473937988281	19633
True	False	False	False	False	-3111.27856445313	-216.280578613281	192.990692138672	0.772183120250702	0.95819628238678	0.770358383655548	86.3678131103516	15028
True	False	False	False	False	-3109.92700195313	-283.59716796875	296.140899658203	0.52370810508728	0.893338322639465	0.268046081066132	108.086143493652	28859
True	False	False	False	False	-3109.8310546875	-139.428375244141	109.805053710938	0.69250875711441	0.936642467975616	0.488200724124908	85.6464614868164	8479
True	False	False	False	False	-3109.57299804688	-1021.90124511719	150.843307495117	0.84506893157959	0.966879963874817	1	96.2426452636719	13089
True	False	False	False	False	-3108.68090820313	-734.378723144531	120.896469116211	0.702958464622498	0.961380958557129	0.510592579841614	81.8899078369141	8926
True	False	False	False	False	-3108.5966796875	-435.569519042969	58.7845230102539	0.67922979593277	0.955283284187317	0.462346076965332	70.6603775024414	3745
True	False	False	False	False	-3108.25219726563	-120.292488098145	103.150199890137	0.803309321403503	0.956959247589111	1	85.7096786499023	7971
True	False	False	False	False	-3107.90698242188	-1391.34936523438	258.430084228516	0.661562740802765	0.94687020778656	0.431557774543762	97.2446365356445	22658
True	False	False	False	False	-3097.5400390625	-1228.72424316406	198.536407470703	0.654427230358124	0.938544034957886	0.420092135667801	92.9664840698242	16641
True	False	False	False	False	-3107.23364257813	-1080.50341796875	220.719253540039	0.73613965511322	0.946161210536957	0.599442839622498	91.4723587036133	18203
True	False	False	False	False	-3106.91845703125	-405.853637695313	135.315322875977	0.592441201210022	0.946052849292755	0.337200820446014	114.959014892578	14025
True	False	False	False	False	-3106.91674804688	-357.233337402344	106.477630615234	0.794342398643494	0.95396763086319	1	81.53125	7827
True	False	False	False	False	-3106.16088867188	-1158.70874023438	251.77522277832	0.741087198257446	0.944935083389282	0.616128027439117	91.5814971923828	20789
True	False	False	False	False	-3104.34228515625	-985.9609375	167.480438232422	0.740312814712524	0.939722001552582	0.61343377828598	84.1523208618164	12707
True	False	False	False	False	-3103.43090820313	-944.236633300781	180.790130615234	0.799145638942719	0.948801398277283	1	95.5950927734375	15582
True	False	False	False	False	-3101.28100585938	-874.693725585938	211.846115112305	0.720965385437012	0.94818103313446	0.55469810962677	85.4136123657227	16314
True	False	False	False	False	-3104.52807617188	-469.040588378906	177.462707519531	0.653785407543182	0.944499313831329	0.419085085391998	77.7062530517578	12433
True	False	False	False	False	-3103.88671875	-104.257164001465	100.931915283203	0.810745477676392	0.953913331031799	1	81.472526550293	7414
True	False	False	False	False	-3103.35913085938	-852.243896484375	108.695907592773	0.713117599487305	0.967822372913361	0.534489333629608	80.8571395874023	7924
True	False	False	False	False	-3100.45166015625	-813.912719726563	98.7136306762695	0.714771866798401	0.942169308662415	0.538611173629761	83.7865142822266	7457
True	False	False	False	False	-3100.7861328125	-309.823516845703	75.4216537475586	0.733056426048279	0.947457671165466	0.589630365371704	70.6911773681641	4807
True	False	False	False	False	-3100.205078125	-605.292053222656	178.571853637695	0.600560188293457	0.923926770687103	0.346691012382507	78.9068298339844	12704
True	False	False	False	False	-3099.19653320313	-904.971862792969	96.4953460693359	0.60856831073761	0.961267530918121	0.356395363807678	77.7471237182617	6764
True	False	False	False	False	-3098.95068359375	-335.084014892578	92.0587844848633	0.730007886886597	0.96226441860199	0.580321133136749	75.7469863891602	6287
True	False	False	False	False	-3098.75708007813	-964.65771484375	107.586769104004	0.747388184070587	0.943355619907379	0.639357089996338	97.1030960083008	9419
True	False	False	False	False	-3098.6318359375	-922.226257324219	163.043869018555	0.76271790266037	0.959173381328583	0.709498703479767	91.3061218261719	13422
True	False	False	False	False	-3096.59375	-645.991394042969	242.902084350586	0.683456242084503	0.941298365592957	0.470293372869492	86.9954299926758	19052
True	False	False	False	False	-3096.5810546875	-1633.15075683594	12.2005615234375	0.563888907432556	0.934041440486908	0.306276768445969	109.363639831543	1203
True	False	False	False	False	-3072.36669921875	-1610.83203125	181.899276733398	0.690609216690063	0.946976542472839	0.484336644411087	104.32926940918	17110
True	False	False	False	False	-3083.98120117188	-1434.6796875	149.734161376953	0.808782637119293	0.95888364315033	1	97.8814849853516	13214
True	False	False	False	False	-3092.07275390625	-1037.1689453125	119.787330627441	0.785884737968445	0.950133502483368	1	106.407409667969	11492
True	False	False	False	False	-3093.66748046875	-515.899047851563	215.173538208008	0.570754647254944	0.911565899848938	0.313392549753189	89.0154647827148	17269
True	False	False	False	False	-3095.10400390625	-356.416412353516	74.3125076293945	0.786045730113983	0.952563881874084	1	80.5671615600586	5398
True	False	False	False	False	-3093.86083984375	-266.018676757813	248.447799682617	0.43780928850174	0.829654335975647	0.201017439365387	129.566970825195	29023
True	False	False	False	False	-3093.58374023438	49.743293762207	146.40673828125	0.668871581554413	0.946099758148193	0.443852096796036	87.8257598876953	11593
True	False	False	False	False	-3092.44091796875	-769.642028808594	117.569046020508	0.694364547729492	0.959042251110077	0.492033988237381	89.8301849365234	9522
True	False	False	False	False	-3089.26538085938	-389.522003173828	61.0028076171875	0.635798990726471	0.957530438899994	0.392335802316666	72.5090942382813	3988
True	False	False	False	False	-3091.63989257813	-314.065765380859	26.6194076538086	0.736015200614929	0.944578170776367	0.599038541316986	66.75	1602
True	False	False	False	False	-3088.6455078125	-151.278442382813	114.241622924805	0.852263212203979	0.96959388256073	1	76.6796112060547	7898
True	False	False	False	False	-3091.51318359375	-38.8902435302734	138.64274597168	0.642221212387085	0.944450736045837	0.401576697826385	79.2880020141602	9911
True	False	False	False	False	-3088.94653320313	-13.9008159637451	256.211791992188	0.438580900430679	0.839892506599426	0.201550513505936	84.4805221557617	19515
True	False	False	False	False	-3088.4052734375	-67.6639099121094	102.041061401367	0.729883551597595	0.944001793861389	0.579949259757996	103.010871887207	9477
True	False	False	False	False	-3087.74169921875	-1404.53833007813	174.135284423828	0.745143830776215	0.953302264213562	0.63079971075058	84.1401290893555	13210
True	False	False	False	False	-3087.44165039063	-1183.96838378906	94.2770690917969	0.757289707660675	0.930175960063934	0.681832194328308	94.0117645263672	7991
True	False	False	False	False	-3085.05908203125	-1094.65881347656	169.698715209961	0.742979526519775	0.956270754337311	0.622851550579071	79.8300628662109	12214
True	False	False	False	False	-3087.13623046875	-724.823669433594	96.4953460693359	0.836953818798065	0.964746832847595	1	95.0574722290039	8270
True	False	False	False	False	-3087.61889648438	-489.918365478516	109.805053710938	0.74999874830246	0.958143532276154	0.649754703044891	80.6969680786133	7989
True	False	False	False	False	-3087.0458984375	-801.916137695313	133.097030639648	0.676494359970093	0.946372330188751	0.45733118057251	80.658332824707	9679
True	False	False	False	False	-3085.4033203125	-742.488525390625	105.36848449707	0.810243308544159	0.950941801071167	1	95.042106628418	9029
True	False	False	False	False	-3085.1748046875	-233.870086669922	95.3862075805664	0.776196181774139	0.962473690509796	0.804659724235535	75.4534912109375	6489
True	False	False	False	False	-3084.91772460938	-78.9692993164063	75.4216537475586	0.758873462677002	0.966567158699036	0.689513981342316	77.0441207885742	5239
True	False	False	False	False	-3084.3193359375	-53.6854248046875	25.5102653503418	0.705347895622253	0.952098965644836	0.516008198261261	74.1739120483398	1706
True	False	False	False	False	-3083.45874023438	-583.595275878906	270.630645751953	0.622481346130371	0.953120231628418	0.37414813041687	102.524589538574	25016
True	False	False	False	False	-3082.70947265625	-174.712127685547	144.188446044922	0.700715720653534	0.959693908691406	0.505614638328552	87.7769241333008	11411
True	False	False	False	False	-3080.64428710938	-1147.68359375	209.627822875977	0.614211022853851	0.966255009174347	0.363452702760696	99.7248687744141	18848
True	False	False	False	False	-3080.49584960938	-1575.72094726563	202.97297668457	0.725916802883148	0.940834641456604	0.568383753299713	109.704917907715	20076
True	False	False	False	False	-3071.4609375	-1541.28747558594	178.571853637695	0.807928323745728	0.959849238395691	1	84.7515563964844	13645
True	False	False	False	False	-3076.556640625	-1451.27856445313	180.790130615234	0.633330106735229	0.914307177066803	0.388868004083633	130.134963989258	21212
True	False	False	False	False	-3080.2236328125	-1327.17907714844	144.188446044922	0.759280562400818	0.953401744365692	0.691536962985992	100.938461303711	13122
True	False	False	False	False	-3080.1962890625	-474.587371826172	107.586769104004	0.837860226631165	0.958612501621246	1	84.1958770751953	8167
True	False	False	False	False	-3079.92749023438	-376.445343017578	70.9850845336914	0.778467297554016	0.953661262989044	0.828254580497742	74.03125	4738
True	False	False	False	False	-3079.56274414063	-98.6547470092773	96.4953460693359	0.74201226234436	0.96119749546051	0.619389593601227	74.8390808105469	6511
True	False	False	False	False	-3078.90185546875	-966.794982910156	119.787330627441	0.764188587665558	0.958928346633911	0.717723667621613	87.0185165405273	9398
True	False	False	False	False	-3076.83837890625	-842.340026855469	155.279876708984	0.762258768081665	0.953696191310883	0.707001686096191	78.2214279174805	10951
True	False	False	False	False	-3078.01049804688	-194.695770263672	148.625015258789	0.823728501796722	0.96508526802063	1	88.1268692016602	11809
True	False	False	False	False	-3077.6162109375	-455.183074951172	147.515884399414	0.742133617401123	0.950694978237152	0.619820952415466	80.6766891479492	10730
True	False	False	False	False	-3076.54150390625	-1348.01843261719	151.952453613281	0.800164878368378	0.961325526237488	1	84.5401458740234	11582
True	False	False	False	False	-3075.91918945313	-1283.44836425781	125.333038330078	0.769035220146179	0.953242182731628	0.747732698917389	81.4247817993164	9201
True	False	False	False	False	-3076.42895507813	-704.71435546875	212.955261230469	0.676993489265442	0.937505125999451	0.458238929510117	80.2291641235352	15404
True	False	False	False	False	-3076.28125	-412.502166748047	90.9496383666992	0.670130014419556	0.944879531860352	0.446029275655746	75.1097564697266	6159
True	False	False	False	False	-3076.13818359375	-630.926025390625	215.173538208008	0.809731006622314	0.955534756183624	1	98.5721664428711	19123
True	False	False	False	False	-3076.1357421875	-540.430297851563	181.899276733398	0.76094263792038	0.949690818786621	0.700016915798187	83.1280517578125	13633
True	False	False	False	False	-3076.08422851563	-345.259185791016	177.462707519531	0.659544289112091	0.954668939113617	0.428262740373611	79.03125	12645
True	False	False	False	False	-3075.45239257813	-1116.81274414063	164.153015136719	0.680345416069031	0.945750057697296	0.464419931173325	86.1148681640625	12745
True	False	False	False	False	-3075.02661132813	-1489.33984375	205.191253662109	0.746670365333557	0.955144882202148	0.636583507061005	83.8540573120117	15513
True	False	False	False	False	-3064.689453125	-1418.65844726563	185.226699829102	0.767687082290649	0.947512090206146	0.738876104354858	81.7245483398438	13648
True	False	False	False	False	-3071.99145507813	-1063.80676269531	220.719253540039	0.77320671081543	0.951692759990692	0.778425931930542	90.0904541015625	17928
True	False	False	False	False	-3073.31372070313	-652.524536132813	12.2005615234375	0.768196105957031	0.939064502716064	0.742168962955475	63.9090919494629	703
True	False	False	False	False	-3073.27612304688	-311.538757324219	112.023338317871	0.654341518878937	0.953786253929138	0.419957339763641	73.9900970458984	7473
True	False	False	False	False	-3072.96020507813	-985.893188476563	141.970169067383	0.739838838577271	0.952291786670685	0.6118004322052	77.265625	9890
True	False	False	False	False	-3072.03076171875	-675.041931152344	197.427261352539	0.759070038795471	0.961344420909882	0.690488159656525	83.6404495239258	14888
True	False	False	False	False	-3072.60375976563	-566.307373046875	159.716445922852	0.784037590026855	0.956865131855011	0.920083165168762	86.5138854980469	12458
True	False	False	False	False	-3071.17041015625	-389.223266601563	55.4570960998535	0.630966603755951	0.943152248859406	0.385590404272079	77.2600021362305	3863
True	False	False	False	False	-3072.18408203125	-118.541778564453	151.952453613281	0.800164878368378	0.954761266708374	1	91.7956237792969	12576
True	False	False	False	False	-3071.86865234375	-135.717391967773	103.150199890137	0.716568052768707	0.952456653118134	0.543167233467102	82.0752716064453	7633
True	False	False	False	False	-3071.49340820313	-54.9337844848633	56.5662384033203	0.745827674865723	0.949190139770508	0.633371949195862	67.9215698242188	3464
True	False	False	False	False	-3070.77099609375	-1309.19848632813	165.262145996094	0.730507373809814	0.962075293064117	0.581821024417877	97.8389282226563	14578
True	False	False	False	False	-3069.43530273438	-1254.98937988281	148.625015258789	0.559298753738403	0.924656331539154	0.301622897386551	81.3656692504883	10903
True	False	False	False	False	-3068.23120117188	-898.431884765625	181.899276733398	0.744097054004669	0.963020265102386	0.626919984817505	88.9207305908203	14583
True	False	False	False	False	-3068.060546875	-790.22900390625	187.44499206543	0.684557318687439	0.953409969806671	0.472405046224594	87.0473403930664	14711
True	False	False	False	False	-3070.43017578125	-771.937316894531	105.36848449707	0.846382617950439	0.964395225048065	1	90.1157913208008	8561
True	False	False	False	False	-3069.38452148438	-401.111419677734	36.6016845703125	0.555856227874756	0.937587141990662	0.298184961080551	77.3333358764648	2552
True	False	False	False	False	-3070.01147460938	24.4117965698242	185.226699829102	0.757708609104156	0.933751583099365	0.683835804462433	88.2874221801758	14744
True	False	False	False	False	-3069.6962890625	-152.874893188477	96.4953460693359	0.678466141223907	0.946155071258545	0.46093612909317	76.0229873657227	6614
True	False	False	False	False	-3067.76806640625	63.5191192626953	229.592376708984	0.550031840801239	0.905604362487793	0.292466998100281	94.2657012939453	19513
True	False	False	False	False	-3067.52685546875	-872.097961425781	173.026138305664	0.747430086135864	0.944162964820862	0.639520108699799	84.6282043457031	13202
True	False	False	False	False	-3067.00952148438	-437.460845947266	157.498153686523	0.585345566272736	0.916357457637787	0.329174906015396	78.6971817016602	11175
True	False	False	False	False	-3066.92993164063	-1033.38403320313	113.132476806641	0.754635572433472	0.961696565151215	0.669575393199921	74.6568603515625	7615
True	False	False	False	False	-3064.69360351563	-936.272094726563	123.114753723145	0.735241293907166	0.9483283162117	0.596540331840515	79.9009017944336	8869
True	False	False	False	False	-3063.94091796875	-271.386138916016	96.4953460693359	0.654513537883759	0.937380194664001	0.420227766036987	72.3103485107422	6291
True	False	False	False	False	-3065.68286132813	-258.125366210938	76.5307922363281	0.770033359527588	0.944661200046539	0.754589080810547	76.0144958496094	5245
True	False	False	False	False	-3064.80932617188	-86.3359603881836	62.1119499206543	0.818948090076447	0.966921865940094	1	68.0178604125977	3809
True	False	False	False	False	-3063.60961914063	-366.716094970703	89.8404998779297	0.712417364120483	0.950181484222412	0.532765328884125	86.6172866821289	7016
True	False	False	False	False	-3063.1953125	-1684.609375	76.5307922363281	0.74383670091629	0.935524463653564	0.625965297222137	137.159423828125	9464
True	False	False	False	False	-3054.00610351563	-1619.25402832031	135.315322875977	0.758076548576355	0.966879963874817	0.685611963272095	93.5901641845703	11418
True	False	False	False	False	-3052.16918945313	-1293.48510742188	173.026138305664	0.829033434391022	0.963109135627747	1	101.442306518555	15825
True	False	False	False	False	-3062.51928710938	-1227.88171386719	168.589569091797	0.59566205739975	0.901559293270111	0.340925335884094	92.3618392944336	14039
True	False	False	False	False	-3063.09326171875	-817.94482421875	140.861022949219	0.78069794178009	0.967057704925537	0.856390178203583	79.7086639404297	10123
True	False	False	False	False	-3061.69287109375	-753.8662109375	183.008422851563	0.772771716117859	0.948741972446442	0.774948835372925	87.6545486450195	14463
True	False	False	False	False	-3061.61157226563	-1201.08776855469	87.6222152709961	0.6823810338974	0.949661195278168	0.468247920274734	81.5189895629883	6440
True	False	False	False	False	-3060.83129882813	-1187.79931640625	106.477630615234	0.67927873134613	0.965276896953583	0.462436705827713	83.6458358764648	8030
True	False	False	False	False	-3061.09936523438	-295.9775390625	104.259346008301	0.822376847267151	0.970398426055908	1	76.1914901733398	7162
True	False	False	False	False	-3059.83740234375	-101.514099121094	57.6753807067871	0.568626046180725	0.958694219589233	0.311166137456894	76.4230804443359	3974
True	False	False	False	False	-3059.46728515625	-234.642562866211	178.571853637695	0.413590461015701	0.923197031021118	0.184805423021317	73.7329177856445	11871
True	False	False	False	False	-3059.27368164063	-503.661285400391	195.208984375	0.781058788299561	0.951289296150208	0.86162406206131	89.8409118652344	15812
True	False	False	False	False	-3056.9560546875	-176.142990112305	161.934722900391	0.725601851940155	0.95044070482254	0.567489385604858	86.7671203613281	12668
True	False	False	False	False	-3057.61352539063	-1.28632783889771	130.878753662109	0.803063333034515	0.954709708690643	1	82.1949157714844	9699
True	False	False	False	False	-3055.85815429688	-1269.291015625	113.132476806641	0.668162107467651	0.943698883056641	0.442632764577866	80.6666641235352	8228
True	False	False	False	False	-3051.17260742188	-1068.18798828125	80.9673614501953	0.750114381313324	0.953055739402771	0.650226891040802	85.4794540405273	6240
True	False	False	False	False	-3052.20922851563	-639.264221191406	255.102645874023	0.704714059829712	0.937488734722137	0.514560043811798	99.5739135742188	22902
True	False	False	False	False	-3055.61352539063	-404.523620605469	76.5307922363281	0.781291306018829	0.957183837890625	0.865128993988037	67.8695678710938	4683
True	False	False	False	False	-3053.91943359375	-474.848358154297	166.371292114258	0.728411257266998	0.958750009536743	0.575589895248413	81.7733306884766	12266
True	False	False	False	False	-3052.04174804688	-380.200378417969	108.695907592773	0.810891211032867	0.952349483966827	1	96.3877563476563	9446
True	False	False	False	False	-3053.77685546875	-209.77067565918	194.099838256836	0.61001843214035	0.937345087528229	0.358191192150116	82.6628570556641	14466
True	False	False	False	False	-3051.57080078125	-1043.93908691406	96.4953460693359	0.825828194618225	0.973350286483765	1	81.5862045288086	7098
True	False	False	False	False	-3050.94921875	-68.9924392700195	156.389007568359	0.612182259559631	0.930684149265289	0.36089363694191	70.503547668457	9941
True	False	False	False	False	-3050.76611328125	-1524.42834472656	176.353576660156	0.714804708957672	0.945158421993256	0.538693726062775	86.5597457885742	13763
True	False	False	False	False	-3046.12915039063	-1154.78698730469	161.934722900391	0.647923767566681	0.938582181930542	0.410064101219177	83.1027374267578	12133
True	False	False	False	False	-3048.05493164063	-1002.61364746094	177.462707519531	0.732688963413239	0.96044135093689	0.588488280773163	100.96875	16155
True	False	False	False	False	-3046.55004882813	-530.534851074219	165.262145996094	0.707174718379974	0.938160538673401	0.520230174064636	70.2550354003906	10468
True	False	False	False	False	-3050.6943359375	-313.691925048828	122.005615234375	0.629233121871948	0.959823191165924	0.383212178945541	74.6090927124023	8207
True	False	False	False	False	-3045.87109375	-97.2175598144531	163.043869018555	0.76271790266037	0.958422780036926	0.709498703479767	88.8435363769531	13060
True	False	False	False	False	-3049.86865234375	29.2442436218262	92.0587844848633	0.798473179340363	0.95036518573761	1	102.313255310059	8492
True	False	False	False	False	-3045.79077148438	-938.687805175781	134.206176757813	0.71416711807251	0.957822740077972	0.537096202373505	82.9834747314453	10041
True	False	False	False	False	-3044.29125976563	-883.356994628906	184.117568969727	0.760164797306061	0.95051896572113	0.696003139019012	84.1325302124023	13966
True	False	False	False	False	-3044.26440429688	-852.465637207031	229.592376708984	0.73585307598114	0.954282462596893	0.598512947559357	89.1449279785156	18453
True	False	False	False	False	-3043.94848632813	-1129.70983886719	127.551322937012	0.733566761016846	0.956674993038177	0.591225862503052	79.5043487548828	9143
True	False	False	False	False	-3043.84936523438	-576.776733398438	139.751892089844	0.795017898082733	0.950981438159943	1	72.8571395874023	9180
True	False	False	False	False	-3043.77783203125	-1712.02941894531	128.660461425781	0.811424374580383	0.95916348695755	1	114.12931060791	13239
True	False	False	False	False	-3029.68872070313	-1637.51391601563	200.754699707031	0.746109485626221	0.954120516777039	0.634440541267395	90.5248641967773	16385
True	False	False	False	False	-3040.53686523438	-1390.04260253906	290.595184326172	0.768447697162628	0.944454431533813	0.743818640708923	105.309158325195	27591
True	False	False	False	False	-3043.0078125	-1216.35021972656	149.734161376953	0.5634725689888	0.956207931041718	0.305851370096207	81.859260559082	11051
True	False	False	False	False	-3038.58081054688	-1028.54663085938	144.188446044922	0.77064049243927	0.95442408323288	0.758896112442017	83.6307678222656	10872
True	False	False	False	False	-3043.09643554688	-680.587768554688	92.0587844848633	0.763090133666992	0.944947302341461	0.711547255516052	75.3253021240234	6252
True	False	False	False	False	-3041.2470703125	-44.0689926147461	155.279876708984	0.744004368782043	0.944776117801666	0.626579701900482	82.8071441650391	11593
True	False	False	False	False	-3040.78491210938	-666.296630859375	76.5307922363281	0.809509754180908	0.947114050388336	1	74.6231918334961	5149
True	False	False	False	False	-3040.61547851563	-442.384307861328	135.315322875977	0.766323685646057	0.957073152065277	0.730341970920563	72.4590148925781	8840
True	False	False	False	False	-3040.27416992188	-968.606994628906	195.208984375	0.757295966148376	0.940084040164948	0.681861996650696	104.903411865234	18463
True	False	False	False	False	-3040.09033203125	-760.447387695313	136.424453735352	0.725971519947052	0.963054895401001	0.568539500236511	81.2357711791992	9992
True	False	False	False	False	-3038.9521484375	-19.6539764404297	99.8227767944336	0.53918844461441	0.924654185771942	0.2821364402771	78.1666641235352	7035
True	False	False	False	False	-3038.19287109375	-606.204162597656	265.084930419922	0.635060906410217	0.917253196239471	0.39129427075386	91.2384948730469	21806
True	False	False	False	False	-3038.04809570313	-1107.84301757813	137.533599853516	0.557457804679871	0.924630045890808	0.299778908491135	83.4354858398438	10346
True	False	False	False	False	-3037.84521484375	-1072.75964355469	110.914192199707	0.655060887336731	0.942788302898407	0.421090096235275	81.5800018310547	8158
True	False	False	False	False	-3037.69653320313	-1254.72155761719	109.805053710938	0.681430399417877	0.953588008880615	0.46645313501358	78.9696960449219	7818
True	False	False	False	False	-3035.0166015625	-916.921813964844	192.990692138672	0.825828194618225	0.96044510602951	1	86.2241363525391	15003
True	False	False	False	False	-3037.36059570313	-140.168426513672	115.350761413574	0.715846061706543	0.951500833034515	0.541325628757477	71.1057662963867	7395
True	False	False	False	False	-3037.2919921875	56.5983657836914	161.934722900391	0.73265552520752	0.953242719173431	0.588384509086609	79.7739715576172	11647
True	False	False	False	False	-3036.9755859375	-7.15106725692749	46.5839614868164	0.786822140216827	0.962561309337616	1	78.9285736083984	3315
True	False	False	False	False	-3035.24658203125	-784.096435546875	181.899276733398	0.725063323974609	0.966351866722107	0.565967738628387	85.1890258789063	13971
True	False	False	False	False	-3034.16357421875	-172.218627929688	183.008422851563	0.487554013729095	0.882309854030609	0.237766191363335	91.3454513549805	15072
True	False	False	False	False	-3033.85791015625	24.2569446563721	78.7490768432617	0.776393234729767	0.956063449382782	0.80655974149704	80.1690139770508	5692
True	False	False	False	False	-3033.46875	-1473.47924804688	176.353576660156	0.681610405445099	0.962890088558197	0.466792047023773	99.3270416259766	15793
True	False	False	False	False	-3027.83813476563	-1447.70458984375	205.191253662109	0.740218698978424	0.945523738861084	0.613108575344086	84.3135147094727	15598
True	False	False	False	False	-3032.3388671875	-1353.97045898438	117.569046020508	0.816733479499817	0.966888904571533	1	94.6226425170898	10030
True	False	False	False	False	-3033.37915039063	-219.31689453125	89.8404998779297	0.744702398777008	0.945574223995209	0.629155278205872	71.543212890625	5795
True	False	False	False	False	-3031.68334960938	9.25731658935547	96.4953460693359	0.775108277797699	0.952851355075836	0.794588387012482	77.7356338500977	6763
True	False	False	False	False	-3031.55444335938	-198.979431152344	89.8404998779297	0.779232859611511	0.957044959068298	0.837222635746002	71.4814834594727	5790
True	False	False	False	False	-3031.19702148438	-825.060424804688	226.264953613281	0.545905828475952	0.903239250183105	0.288489013910294	89.1617660522461	18189
True	False	False	False	False	-3028.505859375	-470.408111572266	160.825576782227	0.770576000213623	0.955550789833069	0.758433282375336	78.7034454345703	11412
True	False	False	False	False	-3030.654296875	-287.241455078125	165.262145996094	0.299921691417694	0.77399730682373	0.119688510894775	71.8724822998047	10709
True	False	False	False	False	-3027.93603515625	-1368.08752441406	89.8404998779297	0.768874526023865	0.957331418991089	0.74665355682373	111.246910095215	9011
True	False	False	False	False	-3027.7685546875	-1753.56799316406	28.8376903533936	0.735885262489319	0.943764388561249	0.598617315292358	102.769233703613	2672
True	False	False	False	False	-3009.52075195313	-1745.51940917969	160.825576782227	0.752340793609619	0.951704978942871	0.659532845020294	94.3172378540039	13676
True	False	False	False	False	-3019.44067382813	-1661.87768554688	239.574661254883	0.783203601837158	0.956970393657684	0.899588048458099	121.162040710449	26171
True	False	False	False	False	-3025.32006835938	-1563.43798828125	178.571853637695	0.714491307735443	0.963918209075928	0.537907063961029	93.7142868041992	15088
True	False	False	False	False	-3026.39233398438	-1182.21948242188	187.44499206543	0.696643650531769	0.954668939113617	0.496823012828827	80.6686401367188	13633
True	False	False	False	False	-3026.95532226563	-431.290100097656	148.625015258789	0.737016499042511	0.943818986415863	0.602312028408051	75.6417922973633	10136
True	False	False	False	False	-3026.89990234375	-117.672744750977	190.772415161133	0.798061788082123	0.961392283439636	1	83.0930252075195	14292
True	False	False	False	False	-3026.06713867188	-85.4993438720703	164.153015136719	0.814018249511719	0.965654790401459	1	78.2972946166992	11588
True	False	False	False	False	-3025.17260742188	-1500.75695800781	192.990692138672	0.687757611274719	0.964829385280609	0.478644460439682	88.8620681762695	15462
True	False	False	False	False	-3024.666015625	-1281.79406738281	175.244430541992	0.757012546062469	0.944673001766205	0.680517315864563	106.702529907227	16859
True	False	False	False	False	-3024.35302734375	-1113.30676269531	120.896469116211	0.741812705993652	0.956785082817078	0.618682026863098	89	9701
True	False	False	False	False	-3024.037109375	-714.939697265625	235.138092041016	0.511289238929749	0.926029145717621	0.25725468993187	77.7169799804688	16476
True	False	False	False	False	-3023.35668945313	-1241.78002929688	140.861022949219	0.558500051498413	0.937160432338715	0.300821334123611	82.968505859375	10537
True	False	False	False	False	-3020.82275390625	-1209.40051269531	155.279876708984	0.781193256378174	0.970493733882904	0.863637804985046	83.7571411132813	11726
True	False	False	False	False	-3023.30688476563	-61.5925178527832	100.931915283203	0.836640954017639	0.961418867111206	1	73.4395599365234	6683
True	False	False	False	False	-3023.17724609375	-505.138641357422	107.586769104004	0.652752697467804	0.95994633436203	0.417472988367081	69.8350524902344	6774
True	False	False	False	False	-3022.33422851563	-316.299194335938	128.660461425781	0.759870648384094	0.961078405380249	0.694506108760834	71.818962097168	8331
True	False	False	False	False	-3021.7509765625	-13.3814220428467	86.513069152832	0.665252387523651	0.955588459968567	0.437691152095795	74.3974380493164	5803
True	False	False	False	False	-3019.54150390625	-1592.06420898438	103.150199890137	0.769519209861755	0.952349483966827	0.751023590564728	87.752685546875	8161
True	False	False	False	False	-3016.63403320313	-1528.99938964844	184.117568969727	0.739471137523651	0.965037226676941	0.610541462898254	88.2469863891602	14649
True	False	False	False	False	-3018.4765625	-1088.58349609375	90.9496383666992	0.788853049278259	0.960534572601318	1	79.7317047119141	6538
True	False	False	False	False	-3009.8388671875	-884.026794433594	167.480438232422	0.707203209400177	0.961211442947388	0.520296692848206	75.0728454589844	11336
True	False	False	False	False	-3018.8984375	-739.735473632813	199.645553588867	0.854305028915405	0.963911414146423	1	94.7944412231445	17063
True	False	False	False	False	-3019.15502929688	-623.240844726563	123.114753723145	0.735241293907166	0.950975477695465	0.596540331840515	67.8378372192383	7530
True	False	False	False	False	-3019.484375	-149.00553894043	85.4039306640625	0.802311480045319	0.964063346385956	1	65.9350662231445	5077
True	False	False	False	False	-3017.6181640625	-546.495544433594	158.607299804688	0.741963624954224	0.952986359596252	0.619216978549957	71.6083908081055	10240
True	False	False	False	False	-3017.15283203125	-684.662353515625	171.917007446289	0.759923756122589	0.954815566539764	0.694775581359863	78.3871002197266	12150
True	False	False	False	False	-3016.16235351563	-485.406127929688	133.097030639648	0.556787312030792	0.940858125686646	0.299110472202301	72.7916641235352	8735
True	False	False	False	False	-3014.89868164063	-207.133712768555	104.259346008301	0.837473332881927	0.962020635604858	1	75.6914901733398	7115
True	False	False	False	False	-3016.2275390625	-31.8390731811523	18.8554134368896	0.704451441764832	0.95306122303009	0.51396244764328	62.9411773681641	1070
True	False	False	False	False	-3015.18481445313	37.5734558105469	155.279876708984	0.72639799118042	0.949082493782043	0.569756746292114	76.4214248657227	10699
True	False	False	False	False	-3013.93408203125	-270.004089355469	123.114753723145	0.708051383495331	0.940423429012299	0.522282242774963	90.774772644043	10076
True	False	False	False	False	-3013.3193359375	-42.1762466430664	187.44499206543	0.711664378643036	0.952018320560455	0.530925095081329	81.4970397949219	13773
True	False	False	False	False	-3013.25927734375	-793.372375488281	255.102645874023	0.452269375324249	0.880767047405243	0.21118888258934	87.7565231323242	20184
True	False	False	False	False	-3012.10668945313	-230.553512573242	148.625015258789	0.729590535163879	0.962659299373627	0.579075038433075	72.0820922851563	9659
True	False	False	False	False	-3010.4755859375	-130.888519287109	66.5485153198242	0.829875767230988	0.96068811416626	1	86.8166656494141	5209
True	False	False	False	False	-3009.45874023438	-1003.35107421875	272.848907470703	0.669698774814606	0.944263458251953	0.445281118154526	89.8983764648438	22115
True	False	False	False	False	-3009.31274414063	-1341.52722167969	270.630645751953	0.767333388328552	0.961403429508209	0.736623466014862	98.75	24095
True	False	False	False	False	-3008.89868164063	-298.073516845703	98.7136306762695	0.792926847934723	0.950555145740509	1	94.4157333374023	8403
True	False	False	False	False	-3008.8046875	-1698.49377441406	251.77522277832	0.816345751285553	0.961301565170288	1	105.290748596191	23901
True	False	False	False	False	-2993.8916015625	-1625.85461425781	189.663269042969	0.713731944561005	0.946734964847565	0.536011874675751	83.8596496582031	14340
True	False	False	False	False	-3008.72827148438	-1420.45837402344	201.863830566406	0.698696732521057	0.958385229110718	0.501217007637024	86.0659332275391	15664
True	False	False	False	False	-3007.68212890625	-1315.6787109375	247.338653564453	0.747867226600647	0.96614670753479	0.641227960586548	96.4932708740234	21518
True	False	False	False	False	-3007.52172851563	-1230.59838867188	106.477630615234	0.730874300003052	0.959592163562775	0.582929074764252	82.75	7944
True	False	False	False	False	-3007.31225585938	-1048.77197265625	143.079315185547	0.822870492935181	0.9561527967453	1	99.0542602539063	12778
True	False	False	False	False	-3004.64575195313	-523.553466796875	130.878753662109	0.781607866287231	0.960861563682556	0.870086967945099	70.9915237426758	8377
True	False	False	False	False	-3004.75952148438	-114.542602539063	64.3302307128906	0.84819620847702	0.966921865940094	1	82.5	4785
True	False	False	False	False	-3004.35986328125	-1605.20190429688	138.64274597168	0.687515437602997	0.940721035003662	0.478166908025742	87.6640014648438	10958
True	False	False	False	False	-2999.77124023438	-1588.4638671875	110.914192199707	0.827440023422241	0.963398873806	1	91.5199966430664	9152
True	False	False	False	False	-3002.71997070313	-1385.41027832031	144.188446044922	0.707811713218689	0.953634917736053	0.521719515323639	85.1384582519531	11068
True	False	False	False	False	-3002.61938476563	-969.285339355469	187.44499206543	0.625163793563843	0.914979219436646	0.377712100744247	90.8047332763672	15346
True	False	False	False	False	-3002.34887695313	-501.619812011719	119.787330627441	0.75546407699585	0.954630613327026	0.673323512077332	88.8796310424805	9599
True	False	False	False	False	-3002.11547851563	-915.880554199219	272.848907470703	0.72914445400238	0.948901891708374	0.577750682830811	90.9105682373047	22364
True	False	False	False	False	-3000.28540039063	-1200.0859375	33.2742576599121	0.693598926067352	0.929583609104156	0.490445405244827	64.2333297729492	1927
True	False	False	False	False	-2999.78125	-1465.25793457031	238.465515136719	0.729190349578857	0.936910510063171	0.577886462211609	89.6046524047852	19265
True	False	False	False	False	-2997.595703125	-1150.03771972656	311.668884277344	0.770474553108215	0.948990643024445	0.757708013057709	131.747329711914	37021
True	False	False	False	False	-2999.09643554688	-1095.89819335938	46.5839614868164	0.707453370094299	0.923022091388702	0.520880579948425	82.4285736083984	3462
True	False	False	False	False	-2995.99926757813	-1081.38354492188	216.282684326172	0.715374171733856	0.954137742519379	0.540129363536835	93.0512847900391	18145
True	False	False	False	False	-2998.06298828125	-708.9091796875	195.208984375	0.61849308013916	0.969383299350739	0.368936389684677	79.823860168457	14049
True	False	False	False	False	-2998.87915039063	-89.3006896972656	115.350761413574	0.566249370574951	0.912004351615906	0.308701932430267	77.163459777832	8025
True	False	False	False	False	-2997.99609375	-61.304271697998	114.241622924805	0.633164465427399	0.942605376243591	0.388636946678162	68.3980560302734	7045
True	False	False	False	False	-2991.88916015625	-778.310668945313	156.389007568359	0.738854289054871	0.956395626068115	0.608445107936859	84.5815582275391	11926
True	False	False	False	False	-2991.755859375	-555.525329589844	108.695907592773	0.685513734817505	0.95470005273819	0.474253714084625	67.6530609130859	6630
True	False	False	False	False	-2990.306640625	-1778.79748535156	154.17073059082	0.711256206035614	0.964327752590179	0.529933154582977	92.6330947875977	12876
True	False	False	False	False	-2989.61791992188	-616.954467773438	125.333038330078	0.627872228622437	0.956424951553345	0.381360054016113	68.7256622314453	7766
True	False	False	False	False	-2989.07666015625	64.7182464599609	183.008422851563	0.516567826271057	0.928487241268158	0.261788576841354	72.7515182495117	12004
True	False	False	False	False	-2989.06787109375	-1822.53430175781	179.680999755859	0.667788565158844	0.940106689929962	0.441993087530136	116.148147583008	18816
True	False	False	False	False	-2973.65625	-1724.39672851563	190.772415161133	0.702819287776947	0.959415793418884	0.510280728340149	79.7325592041016	13714
True	False	False	False	False	-2982.70874023438	-1552.14025878906	166.371292114258	0.680576622486115	0.94081449508667	0.464851796627045	80.6666641235352	12100
True	False	False	False	False	-2987.80395507813	-1228.65637207031	270.630645751953	0.386118412017822	0.865315437316895	0.167537644505501	86.6147537231445	21134
True	False	False	False	False	-2987.37548828125	-985.0244140625	113.132476806641	0.809218764305115	0.964160740375519	1	86.9019622802734	8864
True	False	False	False	False	-2986.5234375	-862.044494628906	184.117568969727	0.707896769046783	0.949391663074493	0.521919071674347	103.012046813965	17100
True	False	False	False	False	-2987.21069335938	-814.867980957031	155.279876708984	0.789243400096893	0.956108272075653	1	83.6214294433594	11707
True	False	False	False	False	-2985.251953125	-76.3685073852539	66.5485153198242	0.656107008457184	0.965045392513275	0.422746062278748	65.4833297729492	3929
True	False	False	False	False	-2986.41088867188	21.0217247009277	135.315322875977	0.694893360137939	0.950653076171875	0.493137061595917	72.9344253540039	8898
True	False	False	False	False	-2984.27490234375	-1377.95373535156	154.17073059082	0.65353524684906	0.943915605545044	0.418693751096725	82.3453216552734	11446
True	False	False	False	False	-2978.4580078125	-1272.06774902344	195.208984375	0.843254446983337	0.966713130474091	1	89.2727279663086	15712
True	False	False	False	False	-2983.306640625	-1109.19104003906	226.264953613281	0.754635572433472	0.949783742427826	0.669575393199921	112.156860351563	22880
True	False	False	False	False	-2976.44970703125	-1064.33081054688	166.371292114258	0.582819104194641	0.92198234796524	0.326374530792236	82.9400024414063	12441
True	False	False	False	False	-2981.798828125	-899.194641113281	156.389007568359	0.814978718757629	0.968056857585907	1	72.5815582275391	10234
True	False	False	False	False	-2980.11499023438	-676.942016601563	197.427261352539	0.608543634414673	0.920678198337555	0.35636493563652	73.8314590454102	13142
True	False	False	False	False	-2979.99169921875	38.6074180603027	117.569046020508	0.741474032402039	0.92648309469223	0.61748605966568	97.7735824584961	10364
True	False	False	False	False	-2978.765625	-734.986877441406	138.64274597168	0.680588185787201	0.954947531223297	0.464873433113098	78.0559997558594	9757
True	False	False	False	False	-2978.001953125	-962.792358398438	204.082122802734	0.584978580474854	0.941754460334778	0.328766316175461	87.1847839355469	16042
True	False	False	False	False	-2976.65087890625	-93.4174041748047	112.023338317871	0.679670333862305	0.949377238750458	0.463163018226624	76.3861389160156	7715
True	False	False	False	False	-2975.77612304688	-46.287654876709	124.223899841309	0.722305953502655	0.961380958557129	0.558326542377472	64.7142868041992	7248
True	False	False	False	False	-2972.6728515625	-1673.85876464844	258.430084228516	0.805671036243439	0.941781520843506	1	110.39485168457	25722
True	False	False	False	False	-2972.26733398438	-1605.21997070313	73.203369140625	0.845833301544189	0.969034552574158	1	80.1212158203125	5288
True	False	False	False	False	-2972.2578125	-1480.85473632813	259.539215087891	0.757999539375305	0.949943661689758	0.685239017009735	87.461540222168	20466
True	False	False	False	False	-2972.322265625	-1047.74035644531	92.0587844848633	0.716931939125061	0.947214007377625	0.544100821018219	99.6506042480469	8271
True	False	False	False	False	-2970.73388671875	-1198.81555175781	126.442184448242	0.819941997528076	0.960724711418152	1	83.5701751708984	9527
True	False	False	False	False	-2970.7294921875	-1172.29931640625	188.554138183594	0.654927790164948	0.903051316738129	0.420880168676376	78.4941177368164	13344
True	False	False	False	False	-2970.05297851563	-1573.00305175781	126.442184448242	0.797434329986572	0.950491905212402	1	84.2543869018555	9605
True	False	False	False	False	-2969.69848632813	-1407.74340820313	159.716445922852	0.712809860706329	0.945533275604248	0.533730089664459	82.2986145019531	11851
True	False	False	False	False	-2969.38134765625	-838.101257324219	116.459907531738	0.695498526096344	0.95028018951416	0.494405388832092	67.9523773193359	7135
True	False	False	False	False	-2969.51733398438	-549.66357421875	171.917007446289	0.804226338863373	0.950423657894135	1	79.5419387817383	12329
True	False	False	False	False	-2969.177734375	-67.7068252563477	117.569046020508	0.668824553489685	0.950087785720825	0.443771183490753	69.0943374633789	7324
True	False	False	False	False	-2967.78588867188	-1341.35461425781	202.97297668457	0.745063960552216	0.959959387779236	0.630501270294189	88.4699478149414	16190
True	False	False	False	False	-2965.55322265625	-984.916381835938	143.079315185547	0.772836744785309	0.952805697917938	0.775464057922363	80	10320
True	False	False	False	False	-2965.08544921875	-1875.4501953125	103.150199890137	0.803309321403503	0.956959247589111	1	117.860214233398	10961
True	False	False	False	False	-2955.0634765625	-1850.18420410156	167.480438232422	0.810530424118042	0.964767277240753	1	87.8079452514648	13259
True	False	False	False	False	-2950.5087890625	-1766.79113769531	180.790130615234	0.680341005325317	0.951808094978333	0.464411675930023	81.38037109375	13265
True	False	False	False	False	-2954.74462890625	-1695.43371582031	166.371292114258	0.626080632209778	0.948306620121002	0.378941357135773	88.2933349609375	13244
True	False	False	False	False	-2962.330078125	-1510.09826660156	215.173538208008	0.769551157951355	0.961133539676666	0.75124317407608	87.5979385375977	16994
True	False	False	False	False	-2963.68334960938	3.74191999435425	197.427261352539	0.650771260261536	0.906467974185944	0.414407432079315	87.3820190429688	15554
True	False	False	False	False	-2962.29833984375	-1432.41784667969	191.881561279297	0.609999299049377	0.944886445999146	0.358167439699173	76.0404586791992	13155
True	False	False	False	False	-2961.09594726563	-1232.91369628906	197.427261352539	0.765901625156403	0.951498210430145	0.727778673171997	86.241569519043	15351
True	False	False	False	False	-2962.0625	-1028.55444335938	156.389007568359	0.675561785697937	0.95830512046814	0.455643743276596	81.0425567626953	11427
True	False	False	False	False	-2959.65551757813	-735.220458984375	130.878753662109	0.733221530914307	0.947729587554932	0.590145409107208	92.4576263427734	10910
True	False	False	False	False	-2958.86083984375	-1601.70776367188	76.5307922363281	0.809509754180908	0.954490661621094	1	81.9420318603516	5654
True	False	False	False	False	-2949.61303710938	-1369.40856933594	290.595184326172	0.460809201002121	0.89741575717926	0.21738313138485	90.3435134887695	23670
True	False	False	False	False	-2957.21337890625	-182.331268310547	115.350761413574	0.801323413848877	0.954018115997314	1	77.9230804443359	8104
True	False	False	False	False	-2951.49633789063	-917.754516601563	188.554138183594	0.781477868556976	0.959865748882294	0.868022978305817	75.188232421875	12782
True	False	False	False	False	-2951.04907226563	-790.581787109375	106.477630615234	0.784542441368103	0.949428021907806	0.936093747615814	102.614585876465	9851
True	False	False	False	False	-2949.611328125	46.2068328857422	257.320922851563	0.41475236415863	0.892538905143738	0.185561075806618	76.6077575683594	17773
True	False	False	False	False	-2949.40795898438	-1732.69274902344	157.498153686523	0.650261461734772	0.952221393585205	0.413624554872513	79.0985946655273	11232
True	False	False	False	False	-2948.27270507813	-1617.76208496094	179.680999755859	0.721652567386627	0.959304451942444	0.556551098823547	89.4876556396484	14497
True	False	False	False	False	-2949.33154296875	-209.975296020508	98.7136306762695	0.792926847934723	0.958662450313568	1	73.5955047607422	6550
True	False	False	False	False	-2948.64282226563	-1531.94714355469	205.191253662109	0.81051242351532	0.975032210350037	1	82.7297286987305	15305
True	False	False	False	False	-2945.77880859375	-1462.068359375	229.592376708984	0.641094446182251	0.921149551868439	0.399931699037552	94.898551940918	19644
True	False	False	False	False	-2947.96362304688	-1089.33276367188	184.117568969727	0.60689902305603	0.921644568443298	0.354343056678772	85.4698791503906	14188
True	False	False	False	False	-2947.74145507813	-1286.09680175781	228.483245849609	0.608703792095184	0.94184947013855	0.35656264424324	107.407768249512	22126
True	False	False	False	False	-2945.7138671875	-1137.99963378906	184.117568969727	0.652841031551361	0.959427177906036	0.417610466480255	79.6807250976563	13227
True	False	False	False	False	-2945.18872070313	-1811.59582519531	188.554138183594	0.634131848812103	0.937830090522766	0.389989137649536	82.0352935791016	13946
True	False	False	False	False	-2939.93139648438	-1674.6611328125	135.315322875977	0.639292359352112	0.958216726779938	0.397322028875351	77.9508209228516	9510
True	False	False	False	False	-2944.52319335938	-1331.18347167969	15.5279874801636	0.774550676345825	0.945763468742371	0.789673984050751	62.0714302062988	869
True	False	False	False	False	-2943.6611328125	-1204.91052246094	231.810668945313	0.64728856086731	0.945547223091125	0.409105002880096	84.7464141845703	17712
True	False	False	False	False	-2944.40014648438	-535.556884765625	112.023338317871	0.835714399814606	0.965687274932861	1	99.900993347168	10090
True	False	False	False	False	-2940.37377929688	-107.132080078125	194.099838256836	0.76264750957489	0.937476456165314	0.709113836288452	100.794288635254	17639
True	False	False	False	False	-2932.60961914063	-1790.48779296875	167.480438232422	0.740312814712524	0.956061124801636	0.61343377828598	78.6821212768555	11881
True	False	False	False	False	-2932.048828125	-1507.63256835938	136.424453735352	0.603036284446716	0.951808512210846	0.34965392947197	80.6178894042969	9916
True	False	False	False	False	-2935.60522460938	-1411.77392578125	143.079315185547	0.727231442928314	0.948323547840118	0.572153985500336	79.4573669433594	10250
True	False	False	False	False	-2938.92700195313	-71.7985610961914	259.539215087891	0.546464860439301	0.908570408821106	0.289024591445923	88.1794891357422	20634
True	False	False	False	False	-2937.44116210938	-1174.51330566406	189.663269042969	0.72921895980835	0.938096940517426	0.577971339225769	80.0175476074219	13683
True	False	False	False	False	-2935.57690429688	-1492.26477050781	126.442184448242	0.682972013950348	0.947534382343292	0.469370156526566	85.3947372436523	9735
True	False	False	False	False	-2935.13110351563	-1124.48107910156	104.259346008301	0.77779358625412	0.965687274932861	0.82083135843277	75.4574432373047	7093
True	False	False	False	False	-2931.77783203125	-1658.86169433594	116.459907531738	0.687813937664032	0.943698883056641	0.478755712509155	81.7809524536133	8587
True	False	False	False	False	-2929.74536132813	-1727.65771484375	160.825576782227	0.770576000213623	0.947992444038391	0.758433282375336	82.6896514892578	11990
True	False	False	False	False	-2930.77563476563	-1570.86267089844	115.350761413574	0.748017251491547	0.954948961734772	0.641817271709442	140.644226074219	14627
True	False	False	False	False	-2930.46166992188	-1094.29772949219	83.1856460571289	0.781472206115723	0.957111597061157	0.867934346199036	70.9333343505859	5320
True	False	False	False	False	-2927.56909179688	-1813.69165039063	11.0914192199707	0.763594925403595	0.936281979084015	0.714360892772675	67.4000015258789	674
True	False	False	False	False	-2918.30444335938	-1647.08020019531	147.515884399414	0.676667332649231	0.960840880870819	0.457645416259766	82.6315765380859	10990
True	False	False	False	False	-2924.544921875	-1361.57263183594	191.881561279297	0.596212446689606	0.960028171539307	0.341567009687424	87.115608215332	15071
True	False	False	False	False	-2925.1787109375	-1236.30493164063	197.427261352539	0.700034320354462	0.952567160129547	0.504121840000153	83.5505599975586	14872
True	False	False	False	False	-2924.37451171875	-1288.67578125	184.117568969727	0.784790337085724	0.959805727005005	0.945866882801056	84.0301208496094	13949
True	False	False	False	False	-2918.73754882813	-1211.60424804688	131.987884521484	0.687818884849548	0.953084051609039	0.478765517473221	76.0588226318359	9051
True	False	False	False	False	-2923.77905273438	19.1503162384033	95.3862075805664	0.801153242588043	0.951156854629517	1	86.4186019897461	7432
True	False	False	False	False	-2917.09252929688	-1476.37817382813	123.114753723145	0.682342290878296	0.960323333740234	0.468174546957016	75.1981964111328	8347
True	False	False	False	False	-2910.11962890625	-1776.44787597656	207.409545898438	0.720420598983765	0.95728075504303	0.553239107131958	105.433158874512	19716
True	False	False	False	False	-2915.42602539063	-824.980407714844	170.807861328125	0.806975603103638	0.950711369514465	1	97.0844192504883	14951
True	False	False	False	False	-2915.71337890625	-312.322265625	130.878753662109	0.825414478778839	0.961169302463531	1	130.067794799805	15348
True	False	False	False	False	-2914.62841796875	-1692.0078125	160.825576782227	0.809093058109283	0.96540641784668	1	84.1172409057617	12197
True	False	False	False	False	-2911.83374023438	-1591.7744140625	131.987884521484	0.720541477203369	0.946444094181061	0.553562164306641	82.1008377075195	9770
True	False	False	False	False	-2913.87768554688	-1458.62646484375	150.843307495117	0.806208491325378	0.957730650901794	1	80.8088226318359	10990
True	False	False	False	False	-2914.3701171875	-1393.6328125	231.810668945313	0.67701667547226	0.942658066749573	0.458281248807907	103	21527
True	False	False	False	False	-2911.39770507813	-1313.845703125	126.442184448242	0.746769428253174	0.945735037326813	0.63696414232254	84.2456130981445	9604
True	False	False	False	False	-2910.12060546875	-1182.693359375	140.861022949219	0.594800055027008	0.925596535205841	0.339923411607742	70.2204742431641	8918
True	False	False	False	False	-2908.36987304688	-1418.39526367188	127.551322937012	0.657834649085999	0.960317730903625	0.425504207611084	83.1043472290039	9557
True	False	False	False	False	-2904.83032226563	-1336.57556152344	173.026138305664	0.600992560386658	0.949232339859009	0.347206056118011	85.8525619506836	13393
True	False	False	False	False	-2902.908203125	-1526.67102050781	206.300399780273	0.843914985656738	0.960623741149902	1	82.0698928833008	15265
True	False	False	False	False	-2902.87329101563	-1370.16955566406	173.026138305664	0.747430086135864	0.952869772911072	0.639520108699799	90.7820510864258	14162
True	False	False	False	False	-2899.05737304688	-1819.48828125	141.970169067383	0.825492560863495	0.967686951160431	1	73.3984375	9395
True	False	False	False	False	-2895.58325195313	-1442.54187011719	128.660461425781	0.590176045894623	0.936250805854797	0.334612339735031	81.4655151367188	9450
True	False	False	False	False	-2893.74536132813	-1619.86181640625	228.483245849609	0.759412705898285	0.967746913433075	0.692197859287262	88.6650466918945	18265
True	False	False	False	False	-2894.0703125	-1580.89880371094	130.878753662109	0.66521942615509	0.938561737537384	0.437635749578476	79.8474578857422	9422
True	False	False	False	False	-2893.68627929688	-1850.4130859375	177.462707519531	0.653785407543182	0.948905766010284	0.419085085391998	107.275001525879	17164
True	False	False	False	False	-2883.80712890625	-1676.38891601563	215.173538208008	0.628426969051361	0.921728551387787	0.382113456726074	92.2422714233398	17895
True	False	False	False	False	-2890.12231445313	-1507.18005371094	191.881561279297	0.627288103103638	0.954898774623871	0.380568981170654	81.4566497802734	14092
True	False	False	False	False	-2890.00952148438	-1214.97216796875	74.3125076293945	0.747713565826416	0.944661200046539	0.640626013278961	67.1940307617188	4502
True	False	False	False	False	-2891.97534179688	-85.4394454956055	206.300399780273	0.630834400653839	0.937271237373352	0.385408341884613	80.4193572998047	14958
True	False	False	False	False	-2889.833984375	-1405.2861328125	204.082122802734	0.449787855148315	0.900826096534729	0.209415569901466	103.820655822754	19103
True	False	False	False	False	-2886.46118164063	-1381.58654785156	26.6194076538086	0.718682765960693	0.930371165275574	0.54864364862442	69.8333358764648	1676
True	False	False	False	False	-2889.23291015625	-1278.73950195313	144.188446044922	0.767287015914917	0.964421510696411	0.736330032348633	76.8230743408203	9987
True	False	False	False	False	-2888.90234375	38.335620880127	137.533599853516	0.682015299797058	0.942525207996368	0.467555910348892	67.6935501098633	8394
True	False	False	False	False	-2885.869140625	-1647.36926269531	199.645553588867	0.639872252941132	0.947591423988342	0.398158967494965	79.4555587768555	14302
True	False	False	False	False	-2884.47924804688	-1426.98571777344	99.8227767944336	0.701861500740051	0.968259692192078	0.508145332336426	87.4555587768555	7871
True	False	False	False	False	-2885.23364257813	-1097.66967773438	112.023338317871	0.726439833641052	0.958591163158417	0.569876611232758	81.3663330078125	8218
True	False	False	False	False	-2885.4130859375	-58.443187713623	82.0765075683594	0.8379065990448	0.961753726005554	1	71.3378372192383	5279
True	False	False	False	False	-2884.05834960938	-1339.2548828125	137.533599853516	0.637083411216736	0.93699437379837	0.394158184528351	72.9112930297852	9041
True	False	False	False	False	-2873.56982421875	-1783.68420410156	141.970169067383	0.48724952340126	0.919403910636902	0.237525150179863	70.7890625	9061
True	False	False	False	False	-2881.19384765625	-1454.31872558594	119.787330627441	0.746888160705566	0.961488008499146	0.637421369552612	79.3703689575195	8572
True	False	False	False	False	-2880.30932617188	-1205.83679199219	58.7845230102539	0.705373823642731	0.932425260543823	0.516067683696747	65.3584899902344	3464
True	False	False	False	False	-2880.97143554688	-31.107723236084	89.8404998779297	0.805119872093201	0.949547469615936	1	76.9382705688477	6232
True	False	False	False	False	-2876.4287109375	-1306.98083496094	178.571853637695	0.754037857055664	0.957054972648621	0.666912794113159	82.9068298339844	13348
True	False	False	False	False	-2874.86279296875	-1744.54931640625	379.326538085938	0.751996099948883	0.957311868667603	0.65806519985199	108.216377258301	37010
True	False	False	False	False	-2874.41455078125	-1537.86193847656	198.536407470703	0.701470494270325	0.961830317974091	0.507278740406036	76.2849197387695	13655
True	False	False	False	False	-2874.73803710938	-9.50461578369141	114.241622924805	0.827207922935486	0.964601218700409	1	78.7184448242188	8108
True	False	False	False	False	-2870.97119140625	-1085.91821289063	90.9496383666992	0.763890326023102	0.939432740211487	0.716026604175568	91.4024353027344	7495
True	False	False	False	False	-2862.94262695313	-1888.41931152344	252.884368896484	0.794766843318939	0.96034562587738	1	111.385963439941	25396
True	False	False	False	False	-2858.69970703125	-1825.86926269531	204.082122802734	0.842592298984528	0.96575516462326	1	95.5054321289063	17573
True	False	False	False	False	-2862.98217773438	-1692.05871582031	181.899276733398	0.578265249729156	0.934504508972168	0.321399927139282	82.5243911743164	13534
True	False	False	False	False	-2846.35034179688	-1590.52819824219	273.958068847656	0.654403984546661	0.951267659664154	0.420055538415909	88.6882553100586	21906
True	False	False	False	False	-2862.98461914063	-1476.10021972656	245.120376586914	0.5329949259758	0.893005907535553	0.276409804821014	77.8325805664063	17201
True	False	False	False	False	-2868.71948242188	-1401.17138671875	56.5662384033203	0.629814147949219	0.943763732910156	0.384006977081299	68.3725509643555	3487
True	False	False	False	False	-2866.82299804688	-1358.26086425781	159.716445922852	0.484517455101013	0.898759722709656	0.235372245311737	70.9166641235352	10212
True	False	False	False	False	-2861.64404296875	-1232.31872558594	220.719253540039	0.789384961128235	0.957308292388916	1	85.6331634521484	17041
True	False	False	False	False	-2861.16284179688	-1285.92749023438	143.079315185547	0.74561882019043	0.950379192829132	0.63258308172226	73.7751922607422	9517
True	False	False	False	False	-2854.43994140625	-410.168243408203	135.315322875977	0.324173331260681	0.693110227584839	0.1322962641716	59.163932800293	7218
True	False	False	False	False	-2855.60278320313	-378.925567626953	183.008422851563	0.694820284843445	0.95024162530899	0.492984294891357	66.8606033325195	11032
True	False	False	False	False	-2854.08056640625	-1558.29150390625	186.335845947266	0.70121031999588	0.952652871608734	0.506703972816467	81.2976226806641	13658
True	False	False	False	False	-2850.71411132813	-1515.14807128906	256.211791992188	0.689815998077393	0.956320762634277	0.48274040222168	82.9437255859375	19160
True	False	False	False	False	-2853.48095703125	-1335.96618652344	124.223899841309	0.792491853237152	0.968269646167755	1	74.0357131958008	8292
True	False	False	False	False	-2852.55810546875	-1438.30017089844	112.023338317871	0.620869994163513	0.917521357536316	0.372030109167099	70.5346527099609	7124
True	False	False	False	False	-2850.22314453125	-1385.65612792969	164.153015136719	0.62323272228241	0.947454690933228	0.375141590833664	79.844596862793	11817
True	False	False	False	False	-2852.0947265625	39.960563659668	173.026138305664	0.637440741062164	0.924990296363831	0.394667387008667	68.1474380493164	10631
True	False	False	False	False	-2843.9345703125	55.6887969970703	130.878753662109	0.794070303440094	0.953504741191864	1	73.2203369140625	8640
True	False	False	False	False	-2843.80810546875	-1676.78247070313	62.1119499206543	0.774550676345825	0.957729458808899	0.789673984050751	104.892860412598	5874
True	False	False	False	False	-2843.26000976563	-1417.94030761719	206.300399780273	0.638007462024689	0.935255110263824	0.395477086305618	77	14322
True	False	False	False	False	-2842.67211914063	-260.282287597656	85.4039306640625	0.830078601837158	0.958222687244415	1	84.4935073852539	6506
True	False	False	False	False	-2841.44775390625	-1749.27514648438	143.079315185547	0.719813823699951	0.963527202606201	0.551624536514282	72.8759689331055	9401
True	False	False	False	False	-2838.76391601563	-1856.67614746094	161.934722900391	0.811233162879944	0.964153528213501	1	86.0547943115234	12564
True	False	False	False	False	-2837.42333984375	-1647.81335449219	226.264953613281	0.760958254337311	0.951632082462311	0.700098216533661	91.8137283325195	18730
True	False	False	False	False	-2836.96655273438	-1464.39282226563	228.483245849609	0.732298254966736	0.944661498069763	0.587279975414276	86.5873794555664	17837
True	False	False	False	False	-2837.6279296875	-154.042892456055	250.666076660156	0.80339515209198	0.954903781414032	1	77.8362808227539	17591
True	False	False	False	False	-2836.15600585938	-1391.7861328125	57.6753807067871	0.63250470161438	0.945000946521759	0.387718707323074	69.3846130371094	3608
True	False	False	False	False	-2835.9990234375	-1622.8623046875	300.577453613281	0.51760858297348	0.931721925735474	0.262691587209702	89.5498123168945	24268
True	False	False	False	False	-2833.52172851563	-1688.67443847656	64.3302307128906	0.670478940010071	0.929699301719666	0.446636199951172	106.293106079102	6165
True	False	False	False	False	-2835.49633789063	-1333.55078125	151.952453613281	0.515335321426392	0.88965255022049	0.260723084211349	75	10275
True	False	False	False	False	-2832.75268554688	-1542.03784179688	191.881561279297	0.713132262229919	0.950221061706543	0.534525454044342	80.7052001953125	13962
True	False	False	False	False	-2831.44091796875	-1792.978515625	164.153015136719	0.604751467704773	0.953730165958405	0.351725876331329	72.594596862793	10744
True	False	False	False	False	-2828.76977539063	-1358.68103027344	148.625015258789	0.571434736251831	0.943355679512024	0.314107835292816	70.3134307861328	9422
True	False	False	False	False	-2829.2021484375	-14.8884658813477	119.787330627441	0.80851811170578	0.965185582637787	1	69.4629592895508	7502
True	False	False	False	False	-2824.2607421875	-1880.26232910156	167.480438232422	0.700623989105225	0.948399066925049	0.505413234233856	83.2516555786133	12571
True	False	False	False	False	-2818.18994140625	-1764.79797363281	146.40673828125	0.751851856708527	0.960465252399445	0.657453954219818	73.863639831543	9750
True	False	False	False	False	-2821.13110351563	-1730.06604003906	117.569046020508	0.694364547729492	0.959042251110077	0.492033988237381	85.3301849365234	9045
True	False	False	False	False	-2822.47412109375	-1384.84436035156	97.6044921875	0.784017562866211	0.966074287891388	0.919521510601044	91.136360168457	8020
True	False	False	False	False	-2823.94262695313	-327.844970703125	175.244430541992	0.733103275299072	0.946685433387756	0.589776337146759	76.2531661987305	12048
True	False	False	False	False	-2822.64575195313	-376.710876464844	164.153015136719	0.842985391616821	0.957224071025848	1	83.0135116577148	12286
True	False	False	False	False	-2819.216796875	-1711.923828125	170.807861328125	0.574448883533478	0.931612432003021	0.317301154136658	77.2142868041992	11891
True	False	False	False	False	-2818.97583007813	-1742.05114746094	29.9468326568604	0.80851811170578	0.960098087787628	1	69.5555572509766	1878
True	False	False	False	False	-2814.341796875	-1842.76000976563	125.333038330078	0.684211671352386	0.956469535827637	0.471740275621414	73.6106185913086	8318
True	False	False	False	False	-2813.64819335938	-1810.86853027344	168.589569091797	0.738123416900635	0.953220129013062	0.60598623752594	72.434211730957	11010
True	False	False	False	False	-2808.84741210938	-1552.109375	151.952453613281	0.650221049785614	0.954317510128021	0.413562566041946	77.6350402832031	10636
True	False	False	False	False	-2812.87280273438	-1490.02319335938	229.592376708984	0.741896092891693	0.966068208217621	0.618977427482605	79.1835784912109	16391
True	False	False	False	False	-2812.466796875	-39.1107215881348	175.244430541992	0.819792032241821	0.962266862392426	1	83.4936676025391	13192
True	False	False	False	False	-2811.81079101563	-482.825378417969	96.4953460693359	0.765188992023468	0.958927810192108	0.723530054092407	74.9770126342773	6523
True	False	False	False	False	-2809.54858398438	-1513.62707519531	181.899276733398	0.714709639549255	0.944343686103821	0.538454830646515	85.3719482421875	14001
True	False	False	False	False	-2807.24047851563	-1571.06689453125	165.262145996094	0.519387125968933	0.902114570140839	0.264241874217987	79.7046966552734	11876
True	False	False	False	False	-2798.43090820313	-1858.72778320313	124.223899841309	0.805557072162628	0.953440308570862	1	76.4910736083984	8567
True	False	False	False	False	-2807.04565429688	-650.841613769531	151.952453613281	0.85128265619278	0.968282222747803	1	77.0073013305664	10550
True	False	False	False	False	-2806.74560546875	-251.077896118164	116.459907531738	0.755209743976593	0.928470134735107	0.672165632247925	76.8952407836914	8074
True	False	False	False	False	-2805.744140625	27.5021190643311	221.828384399414	0.716807842254639	0.956666231155396	0.543781936168671	102.675003051758	20535
True	False	False	False	False	-2803.90673828125	-458.264709472656	105.36848449707	0.762958765029907	0.947612226009369	0.710821866989136	65.3473663330078	6208
True	False	False	False	False	-2803.013671875	-307.128967285156	166.371292114258	0.695984125137329	0.938880026340485	0.495427757501602	71.8399963378906	10776
True	False	False	False	False	-2800.35595703125	-1699.60424804688	120.896469116211	0.733505606651306	0.956959664821625	0.591034114360809	81.0183486938477	8831
True	False	False	False	False	-2799.42358398438	-1668.96862792969	229.592376708984	0.69420862197876	0.959112226963043	0.491709619760513	81.840576171875	16941
True	False	False	False	False	-2796.49365234375	-1891.77319335938	245.120376586914	0.70261013507843	0.965620338916779	0.509812891483307	85.4072418212891	18875
True	False	False	False	False	-2791.4541015625	-1781.56506347656	183.008422851563	0.641101002693176	0.938359498977661	0.399941295385361	90.8666687011719	14993
True	False	False	False	False	-2781.42822265625	-1707.66711425781	137.533599853516	0.834446728229523	0.962010085582733	1	79.3387069702148	9838
True	False	False	False	False	-2784.0849609375	-1590.10192871094	194.099838256836	0.801378548145294	0.970363795757294	1	83.9828567504883	14697
True	False	False	False	False	-2788.8759765625	-351.745422363281	74.3125076293945	0.786045730113983	0.948710262775421	1	79.0149230957031	5294
True	False	False	False	False	-2789.91967773438	-2.79933214187622	220.719253540039	0.73613965511322	0.955079257488251	0.599442839622498	68.1407012939453	13560
True	False	False	False	False	-2787.83276367188	-755.908752441406	185.226699829102	0.697036445140839	0.950658798217773	0.497657805681229	73.3293380737305	12246
True	False	False	False	False	-2784.51220703125	-318.333984375	125.333038330078	0.845949530601501	0.965185582637787	1	69.5486755371094	7859
True	False	False	False	False	-2776.986328125	63.5199546813965	153.061584472656	0.723133981227875	0.957683384418488	0.560595393180847	71.7101440429688	9896
True	False	False	False	False	-2775.755859375	-1624.72094726563	285.049468994141	0.748225092887878	0.943699777126312	0.642636179924011	86.9727630615234	22352
True	False	False	False	False	-2775.0751953125	-556.985717773438	183.008422851563	0.610367059707642	0.921242415904999	0.35862472653389	61.3151512145996	10117
True	False	False	False	False	-2765.84252929688	-1878.91259765625	79.8582229614258	0.750213325023651	0.952727735042572	0.650631964206696	78.3611145019531	5642
True	False	False	False	False	-2774.57397460938	-1827.40283203125	234.028945922852	0.765073895454407	0.94662618637085	0.722852826118469	81.7061614990234	17240
True	False	False	False	False	-2770.65991210938	-1531.69494628906	256.211791992188	0.748281598091125	0.957916915416718	0.64285933971405	83.3073577880859	19244
True	False	False	False	False	-2773.3876953125	-68.7646865844727	129.769607543945	0.827870965003967	0.957431972026825	1	83.8632507324219	9812
True	False	False	False	False	-2771.89331054688	-1090.779296875	143.079315185547	0.845028579235077	0.96599406003952	1	72.8759689331055	9401
True	False	False	False	False	-2769.35327148438	-329.2109375	170.807861328125	0.730905413627625	0.957994103431702	0.583023309707642	69.0974044799805	10641
True	False	False	False	False	-2760.78247070313	-1862.95617675781	77.6399383544922	0.765458166599274	0.954203248023987	0.725123286247253	84.4142837524414	5909
True	False	False	False	False	-2762.64379882813	-1802.47912597656	217.391815185547	0.777484655380249	0.950778186321259	0.817557096481323	84.8571395874023	16632
True	False	False	False	False	-2763.595703125	-1664.68762207031	92.0587844848633	0.763090133666992	0.949771702289581	0.711547255516052	77.4457855224609	6428
True	False	False	False	False	-2762.50512695313	-591.011779785156	156.389007568359	0.82352739572525	0.967889785766602	1	66.2765960693359	9345
True	False	False	False	False	-2762.0556640625	-736.974365234375	179.680999755859	0.765879690647125	0.957569301128387	0.727646708488464	64.8024673461914	10498
True	False	False	False	False	-2759.5146484375	-356.394409179688	120.896469116211	0.839848577976227	0.960910856723785	1	75.6330261230469	8244
True	False	False	False	False	-2759.30834960938	-25.6668930053711	170.807861328125	0.806975603103638	0.963367640972137	1	66.5844192504883	10254
True	False	False	False	False	-2758.26000976563	-1732.08618164063	285.049468994141	0.585260570049286	0.948157489299774	0.329080194234848	92.9105072021484	23878
True	False	False	False	False	-2752.517578125	-1673.39599609375	244.01123046875	0.58457487821579	0.947685837745667	0.328317552804947	86.4454574584961	19018
True	False	False	False	False	-2757.53149414063	-1565.03747558594	234.028945922852	0.625404417514801	0.943148016929626	0.378034114837646	81.8720397949219	17275
True	False	False	False	False	-2755.34912109375	-304.687805175781	103.150199890137	0.769519209861755	0.946154475212097	0.751023590564728	60.677417755127	5643
True	False	False	False	False	-2754.88403320313	-1642.55651855469	129.769607543945	0.727007806301117	0.955321669578552	0.571508407592773	79.1538467407227	9261
True	False	False	False	False	-2748.63061523438	-1097.82421875	147.515884399414	0.788424491882324	0.947810888290405	1	79.9699249267578	10636
True	False	False	False	False	-2741.544921875	-1833.48034667969	181.899276733398	0.637215554714203	0.949986100196838	0.394346356391907	75.3597564697266	12359
True	False	False	False	False	-2741.08081054688	-14.8435230255127	144.188446044922	0.799139618873596	0.952194273471832	1	70.0846176147461	9111
True	False	False	False	False	-2739.02075195313	-1597.14196777344	151.952453613281	0.658980906009674	0.957201063632965	0.427350461483002	88.2700729370117	12093
True	False	False	False	False	-2739.5009765625	-755.898742675781	218.500961303711	0.686706483364105	0.948607087135315	0.476578176021576	83.1269073486328	16376
True	False	False	False	False	-2738.69873046875	-1869.89086914063	137.533599853516	0.724236845970154	0.958043396472931	0.563651561737061	81.2903213500977	10080
True	False	False	False	False	-2738.18286132813	-1560.92858886719	96.4953460693359	0.810468971729279	0.963592112064362	1	77.4712677001953	6740
True	False	False	False	False	-2737.10278320313	-772.557006835938	166.371292114258	0.778283536434174	0.95661062002182	0.826189339160919	75.6733322143555	11351
True	False	False	False	False	-2731.34326171875	-1226.49377441406	133.097030639648	0.79485547542572	0.965804636478424	1	73.6500015258789	8838
True	False	False	False	False	-2734.4873046875	-509.016143798828	176.353576660156	0.787060856819153	0.949806392192841	1	70.5345916748047	11215
True	False	False	False	False	-2733.92456054688	-1122.06176757813	155.279876708984	0.797418594360352	0.960465252399445	1	75.0857162475586	10512
True	False	False	False	False	-2726.22875976563	-1001.90460205078	175.244430541992	0.800619006156921	0.953539371490479	1	74.7025299072266	11803
True	False	False	False	False	-2733.08935546875	-343.952880859375	225.155807495117	0.772747278213501	0.950633108615875	0.774755537509918	80.1034469604492	16261
True	False	False	False	False	-2722.26806640625	-1881.26574707031	251.77522277832	0.535112321376801	0.961191773414612	0.278353840112686	82.3303985595703	18689
True	False	False	False	False	-2723.25268554688	-1813.17810058594	201.863830566406	0.673253357410431	0.949855148792267	0.451513648033142	75.3131866455078	13707
True	False	False	False	False	-2719.97412109375	-375.307678222656	127.551322937012	0.827134490013123	0.958591163158417	1	62.965217590332	7241
True	False	False	False	False	-2704.45971679688	-1849.66662597656	154.17073059082	0.783605933189392	0.965228617191315	0.908817052841187	75.884895324707	10548
True	False	False	False	False	-2717.6044921875	-1762.67529296875	249.556930541992	0.497925460338593	0.896011352539063	0.246108084917068	85.7555541992188	19295
True	False	False	False	False	-2707.365234375	-511.860504150391	198.536407470703	0.812154769897461	0.964714825153351	1	74.6368713378906	13360
True	False	False	False	False	-2713.42504882813	-398.785827636719	104.259346008301	0.801714420318604	0.95887416601181	1	60.7127647399902	5707
True	False	False	False	False	-2708.05200195313	-148.547882080078	141.970169067383	0.786845147609711	0.938633501529694	1	87.7734375	11235
True	False	False	False	False	-2686.90454101563	-1820.81323242188	209.627822875977	0.677383422851563	0.955160140991211	0.458950340747833	76.476188659668	14454
True	False	False	False	False	-2696.8984375	-409.295257568359	113.132476806641	0.772725999355316	0.961240172386169	0.774587631225586	60.764705657959	6198
True	False	False	False	False	-2699.77612304688	57.8032722473145	144.188446044922	0.704859435558319	0.963279843330383	0.514891386032104	78.0307693481445	10144
True	False	False	False	False	-2698.3984375	-309.408660888672	125.333038330078	0.82226824760437	0.960495412349701	1	76.9822998046875	8699
True	False	False	False	False	-2690.63916015625	-1785.70922851563	216.282684326172	0.821151196956635	0.956415414810181	1	76.5076904296875	14919
True	False	False	False	False	-2681.21142578125	-610.371826171875	168.589569091797	0.762764632701874	0.956748127937317	0.709754824638367	67.8881607055664	10319
True	False	False	False	False	-2689.68579101563	-359.272888183594	108.695907592773	0.810891211032867	0.967305481433868	1	54.0816345214844	5300
True	False	False	False	False	-2689.06103515625	-96.9924926757813	100.931915283203	0.810745477676392	0.953913331031799	1	66.1538467407227	6020
True	False	False	False	False	-2685.59130859375	-263.981811523438	212.955261230469	0.80851811170578	0.960432887077332	1	103.661460876465	19903
True	False	False	False	False	-2682.70385742188	-589.550231933594	94.2770690917969	0.791837513446808	0.961875200271606	1	68	5780
True	False	False	False	False	-2681.22924804688	-555.960083007813	85.4039306640625	0.802311480045319	0.958927392959595	1	76.8831176757813	5920
True	False	False	False	False	-2677.38330078125	-404.362548828125	110.914192199707	0.770503282546997	0.947125375270844	0.75791335105896	64.8199996948242	6482
True	False	False	False	False	-2677.71557617188	-319.089599609375	136.424453735352	0.805724918842316	0.949210941791534	1	72.0487823486328	8862
True	False	False	False	False	-2676.06787109375	-483.933074951172	150.843307495117	0.546117842197418	0.951603531837463	0.288692027330399	55.6911773681641	7574
True	False	False	False	False	-2673.61181640625	-1740.75720214844	278.394622802734	0.476553291082382	0.913400530815125	0.229193344712257	95.9641418457031	24087
True	False	False	False	False	-2671.73291015625	-716.000122070313	153.061584472656	0.797638714313507	0.953084051609039	1	60.5217399597168	8352
True	False	False	False	False	-2669.6884765625	-548.019409179688	139.751892089844	0.720757961273193	0.969567656517029	0.554141521453857	67.523811340332	8508
True	False	False	False	False	-2660.62475585938	-748.434692382813	137.533599853516	0.782398581504822	0.959802567958832	0.883594453334808	56.5564498901367	7013
True	False	False	False	False	-2666.19165039063	-237.9609375	113.132476806641	0.763600468635559	0.952498853206635	0.714391827583313	64.4215698242188	6571
True	False	False	False	False	-2659.24291992188	-575.491577148438	135.315322875977	0.778218626976013	0.966442883014679	0.825467169284821	62.1721305847168	7585
True	False	False	False	False	-2654.81420898438	-1768.58520507813	174.135284423828	0.528258621692657	0.908316850662231	0.272111713886261	73.9490432739258	11610
True	False	False	False	False	-2649.89135742188	-1882.408203125	218.500961303711	0.686706483364105	0.946617424488068	0.476578176021576	78.9695434570313	15557
True	False	False	False	False	-2645.46826171875	-527.851745605469	120.896469116211	0.750261783599854	0.956539690494537	0.650830626487732	63.3302764892578	6903
True	False	False	False	False	-2644.46215820313	-1842.86743164063	236.24723815918	0.744971513748169	0.93524706363678	0.630156397819519	77.9859161376953	16611
True	False	False	False	False	-2638.92749023438	-1795.49072265625	171.917007446289	0.658547163009644	0.945984184741974	0.426650315523148	73.3871002197266	11375
True	False	False	False	False	-2642.69677734375	-1748.81201171875	21.0736961364746	0.765837788581848	0.945084035396576	0.727394282817841	52.4210510253906	996
True	False	False	False	False	-2636.58422851563	-725.613708496094	135.315322875977	0.78679758310318	0.95793205499649	1	64.4754104614258	7866
True	False	False	False	False	-2639.8994140625	-544.20751953125	128.660461425781	0.820795118808746	0.971882224082947	1	69.181037902832	8025
True	False	False	False	False	-2640.22973632813	58.3704719543457	110.914192199707	0.803114473819733	0.970044136047363	1	62.1199989318848	6212
True	False	False	False	False	-2639.509765625	-348.110565185547	116.459907531738	0.795453250408173	0.963429868221283	1	71.8095245361328	7540
True	False	False	False	False	-2635.36181640625	-563.885192871094	168.589569091797	0.752410411834717	0.955331146717072	0.659830510616302	63.6644744873047	9677
True	False	False	False	False	-2633.484375	-382.714019775391	210.736968994141	0.744577586650848	0.930775105953217	0.628692507743835	57.0842094421387	10846
True	False	False	False	False	-2631.21313476563	-1768.04260253906	109.805053710938	0.712054908275604	0.960724711418152	0.531877756118774	88.3030319213867	8742
True	False	False	False	False	-2621.73657226563	-512.126220703125	146.40673828125	0.790809690952301	0.954752922058105	1	60.6893920898438	8011
True	False	False	False	False	-2614.57861328125	-680.643859863281	165.262145996094	0.621906816959381	0.93536365032196	0.373390942811966	61.7449645996094	9200
True	False	False	False	False	-2619.65893554688	-632.931213378906	166.371292114258	0.735410094261169	0.95056289434433	0.597082853317261	65	9750
True	False	False	False	False	-2612.63256835938	-456.856964111328	118.678184509277	0.748469054698944	0.956187844276428	0.643601417541504	51.9532699584961	5559
True	False	False	False	False	-2615.34252929688	32.8345909118652	173.026138305664	0.61133736371994	0.931457877159119	0.359835207462311	66.4935913085938	10373
True	False	False	False	False	-2609.54223632813	-1870.58471679688	216.282684326172	0.687571465969086	0.96080619096756	0.478277415037155	72.5641021728516	14150
True	False	False	False	False	-2609.404296875	-1828.72033691406	143.079315185547	0.810293078422546	0.968110144138336	1	73.1782913208008	9440
True	False	False	False	False	-2603.60717773438	-611.306884765625	189.663269042969	0.670119822025299	0.950885415077209	0.446011602878571	68.690055847168	11746
True	False	False	False	False	-2604.48388671875	16.6224250793457	136.424453735352	0.837091445922852	0.9703488945961	1	74.3821105957031	9149
True	False	False	False	False	-2599.79858398438	-1843.42236328125	87.6222152709961	0.75999253988266	0.9486203789711	0.695125102996826	94.0253143310547	7428
True	False	False	False	False	-2600.2529296875	-588.370300292969	196.318130493164	0.708209276199341	0.93737405538559	0.522653639316559	69.8361587524414	12361
True	False	False	False	False	-2598.658203125	-274.202392578125	89.8404998779297	0.721652567386627	0.943143308162689	0.556551098823547	58.7160491943359	4756
True	False	False	False	False	-2598.20458984375	-3.44616174697876	196.318130493164	0.848045706748962	0.969175755977631	1	95.1638412475586	16844
True	False	False	False	False	-2591.71923828125	-510.033355712891	199.645553588867	0.798810124397278	0.947859227657318	1	79.1500015258789	14247
True	False	False	False	False	-2590.8232421875	-94.1057815551758	190.772415161133	0.696709215641022	0.952993810176849	0.496962159872055	60.959300994873	10485
True	False	False	False	False	-2588.08935546875	-288.378356933594	115.350761413574	0.835239052772522	0.970044136047363	1	56.1346168518066	5838
True	False	False	False	False	-2586.69873046875	-563.608337402344	118.678184509277	0.319525182247162	0.80489718914032	0.129832461476326	53.0373840332031	5675
True	False	False	False	False	-2578.50756835938	47.3547592163086	158.607299804688	0.724610865116119	0.961444437503815	0.564696907997131	67.3496475219727	9631
True	False	False	False	False	-2578.29370117188	22.9411716461182	134.206176757813	0.771839797496796	0.953311264514923	0.76773864030838	69.2809906005859	8383
True	False	False	False	False	-2577.38549804688	-54.4726257324219	157.498153686523	0.789007604122162	0.95587569475174	1	61.0492973327637	8669
True	False	False	False	False	-2577.2509765625	-19.950569152832	146.40673828125	0.790809690952301	0.957506716251373	1	78.8712158203125	10411
True	False	False	False	False	-2576.40576171875	-529.467224121094	137.533599853516	0.724236845970154	0.958606481552124	0.563651561737061	61.5806465148926	7636
True	False	False	False	False	-2565.83227539063	-287.540985107422	107.586769104004	0.837860226631165	0.958612501621246	1	58.1237106323242	5638
True	False	False	False	False	-2564.6005859375	-268.218444824219	114.241622924805	0.803241491317749	0.955311119556427	1	54.9126205444336	5656
True	False	False	False	False	-2563.22241210938	-78.5017623901367	164.153015136719	0.702428579330444	0.955035388469696	0.5094074010849	56.9121627807617	8423
True	False	False	False	False	-2556.44116210938	-559.952819824219	177.462707519531	0.792010962963104	0.951576411724091	1	74.1875	11870
True	False	False	False	False	-2559.46923828125	-322.601745605469	255.102645874023	0.875526487827301	0.96722549200058	1	68.8565216064453	15837
True	False	False	False	False	-2556.76879882813	-534.165405273438	116.459907531738	0.746517598628998	0.958830118179321	0.635997831821442	56.1047630310059	5891
True	False	False	False	False	-2542.64013671875	-7.89409875869751	216.282684326172	0.742294192314148	0.958633422851563	0.620393097400665	61.6512832641602	12022
True	False	False	False	False	-2547.69091796875	38.4321823120117	153.061584472656	0.806005537509918	0.958606481552124	1	86.2536239624023	11903
True	False	False	False	False	-2537.6474609375	-117.800888061523	372.671691894531	0.479476571083069	0.883583009243011	0.231444805860519	79.538688659668	26725
True	False	False	False	False	-2535.994140625	-550.118103027344	161.934722900391	0.831593692302704	0.96180784702301	1	65.3630142211914	9543
True	False	False	False	False	-2531.77392578125	-45.1107635498047	230.701522827148	0.775878965854645	0.951632082462311	0.801652908325195	58.1105766296387	12087
True	False	False	False	False	-2528.14086914063	-335.213073730469	105.36848449707	0.820584774017334	0.956959247589111	1	47.2736854553223	4491
True	False	False	False	False	-2517.75732421875	-201.84814453125	195.208984375	0.563888907432556	0.935262441635132	0.306276768445969	58.0056800842285	10209
True	False	False	False	False	-2522.64111328125	-145.406311035156	238.465515136719	0.715355515480042	0.940162122249603	0.540082275867462	61	13115
True	False	False	False	False	-2522.234375	62.8849258422852	347.161437988281	0.325165897607803	0.821280956268311	0.132825389504433	64.0063934326172	20034
True	False	False	False	False	-2519.23974609375	21.4414596557617	202.97297668457	0.74776703119278	0.963716149330139	0.640835285186768	59.6994552612305	10925
True	False	False	False	False	-2515.70263671875	-174.414932250977	195.208984375	0.741141617298126	0.952496469020844	0.616318583488464	57.6136360168457	10140
True	False	False	False	False	-2515.0283203125	-618.699340820313	146.40673828125	0.528156042098999	0.925234019756317	0.272019386291504	49.9924240112305	6599
True	False	False	False	False	-2512.9365234375	-345.411315917969	93.1679229736328	0.797351360321045	0.954880356788635	1	57.3095245361328	4814
True	False	False	False	False	-2512.58227539063	-576.117614746094	122.005615234375	0.720566987991333	0.952686846256256	0.553630292415619	52.509090423584	5776
True	False	False	False	False	-2507.00024414063	-293.928985595703	136.424453735352	0.736890852451324	0.948013842105865	0.601898670196533	65.3495941162109	8038
True	False	False	False	False	-2499.36499023438	-1243.81848144531	13.3097038269043	0.718682765960693	0.943570137023926	0.54864364862442	37.0833320617676	445
True	False	False	False	False	-2501.5615234375	-601.955444335938	126.442184448242	0.62701404094696	0.954007625579834	0.38019871711731	52.2456130981445	5956
True	False	False	False	False	-2499.39501953125	-6.12372159957886	259.539215087891	0.615616202354431	0.915909767150879	0.365239679813385	71.4017105102539	16708
True	False	False	False	False	-2497.875	-78.9417037963867	232.919815063477	0.685587286949158	0.945289015769958	0.474396467208862	81.8809509277344	17195
True	False	False	False	False	-2494.74853515625	-639.810546875	113.132476806641	0.785913348197937	0.954018115997314	1	64.2156829833984	6550
True	False	False	False	False	-2488.9296875	-537.566284179688	202.97297668457	0.770618855953217	0.949687242507935	0.758740663528442	60.9398918151855	11152
True	False	False	False	False	-2493.02172851563	-417.254791259766	185.226699829102	0.712161183357239	0.949445903301239	0.532137751579285	57.005989074707	9520
True	False	False	False	False	-2487.8447265625	-292.060241699219	125.333038330078	0.845949530601501	0.967362284660339	1	54.2743377685547	6133
True	False	False	False	False	-2489.89916992188	-149.357498168945	115.350761413574	0.673777401447296	0.957769215106964	0.452445417642593	50.1538467407227	5216
True	False	False	False	False	-2492.38793945313	-111.279190063477	238.465515136719	0.642036557197571	0.920629382133484	0.401306420564651	59.3162803649902	12753
True	False	False	False	False	-2485.6171875	-189.732131958008	198.536407470703	0.695497453212738	0.944632112979889	0.494403153657913	57.2346382141113	10245
True	False	False	False	False	-2484.01635742188	20.9864387512207	192.990692138672	0.704810500144958	0.942945659160614	0.51477974653244	60.6321830749512	10550
True	False	False	False	False	-2477.99169921875	-163.394088745117	103.150199890137	0.866363406181335	0.969454169273376	1	51.9139785766602	4828
True	False	False	False	False	-2473.2587890625	-998.205017089844	200.754699707031	0.645607948303223	0.960970103740692	0.406584113836288	63.8618774414063	11559
True	False	False	False	False	-2477.15478515625	-587.530883789063	176.353576660156	0.690333187580109	0.956252455711365	0.483779966831207	51.4968566894531	8188
True	False	False	False	False	-2476.82177734375	-58.2023849487305	199.645553588867	0.691018760204315	0.925705432891846	0.485164731740952	52.5944442749023	9467
True	False	False	False	False	-2467.650390625	-490.706756591797	138.64274597168	0.722498834133148	0.944346129894257	0.558853149414063	51.5040016174316	6438
True	False	False	False	False	-2462.91430664063	-565.387817382813	80.9673614501953	0.715799152851105	0.924870550632477	0.541206359863281	46.287670135498	3379
True	False	False	False	False	-2462.67358398438	-555.484436035156	37.7108268737793	0.698736667633057	0.927285850048065	0.501303195953369	44.5588226318359	1515
True	False	False	False	False	-2462.65576171875	-394.040954589844	114.241622924805	0.749501168727875	0.947887301445007	0.647733688354492	48.1747589111328	4962
True	False	False	False	False	-2460.95776367188	-141.896896362305	235.138092041016	0.567313849925995	0.92360645532608	0.309802830219269	60.8820762634277	12907
True	False	False	False	False	-2460.74536132813	-0.155866146087646	102.041061401367	0.602656006813049	0.925977349281311	0.349196761846542	50.3043479919434	4628
True	False	False	False	False	-2460.71044921875	46.6815223693848	337.179138183594	0.421026468276978	0.92328292131424	0.189678907394409	64.8980255126953	19729
True	False	False	False	False	-2458.17529296875	-38.5562782287598	163.043869018555	0.697682440280914	0.944853007793427	0.499036550521851	52.523811340332	7721
True	False	False	False	False	-2439.56225585938	-1030.06140136719	206.300399780273	0.643153727054596	0.955523490905762	0.402945935726166	64.0215072631836	11908
True	False	False	False	False	-2440.61303710938	-436.947479248047	145.297592163086	0.730973720550537	0.935117423534393	0.583230257034302	50.4885482788086	6614
True	False	False	False	False	-2452.1435546875	-15.6021709442139	104.259346008301	0.826755940914154	0.960596144199371	1	60.3297882080078	5671
True	False	False	False	False	-2450.8681640625	19.6488494873047	151.952453613281	0.589486062526703	0.92697948217392	0.333828866481781	57.1021881103516	7823
True	False	False	False	False	-2440.77319335938	-393.71044921875	113.132476806641	0.702079832553864	0.967228770256042	0.508630454540253	49.8431358337402	5084
True	False	False	False	False	-2438.12060546875	-326.050048828125	117.569046020508	0.816733479499817	0.95024836063385	1	55.6320762634277	5897
True	False	False	False	False	-2437.49536132813	-497.767944335938	159.716445922852	0.689935445785522	0.957795083522797	0.482980132102966	57.375	8262
True	False	False	False	False	-2433.8046875	-100.89022064209	248.447799682617	0.789825677871704	0.955087065696716	1	65.75	14728
True	False	False	False	False	-2433.080078125	-559.9833984375	137.533599853516	0.724236845970154	0.956120729446411	0.563651561737061	60.8467750549316	7545
True	False	False	False	False	-2427.880859375	-987.394958496094	210.736968994141	0.800096035003662	0.964852273464203	1	56.8789482116699	10807
True	False	False	False	False	-2432.66796875	-525.828125	169.698715209961	0.821265935897827	0.960317492485046	1	69.7973861694336	10679
True	False	False	False	False	-2431.46557617188	-31.8563575744629	27.7285480499268	0.602834224700928	0.94533109664917	0.349410891532898	45.9599990844727	1149
True	False	False	False	False	-2431.68774414063	65.1103820800781	241.792938232422	0.79975163936615	0.965224027633667	1	66.7568817138672	14553
True	False	False	False	False	-2430.24682617188	-39.4603614807129	135.315322875977	0.749961793422699	0.944000065326691	0.649603843688965	58.5655746459961	7145
True	False	False	False	False	-2429.36083984375	-600.7080078125	131.987884521484	0.809868931770325	0.953850090503693	1	75.0252075195313	8928
True	False	False	False	False	-2426.6123046875	-406.983978271484	95.3862075805664	0.63316947221756	0.94758129119873	0.3886439204216	47.8720932006836	4117
True	False	False	False	False	-2422.43603515625	-56.836009979248	155.279876708984	0.62938779592514	0.953302979469299	0.383423566818237	58.4857139587402	8188
True	False	False	False	False	-2417.80322265625	-333.766998291016	145.297592163086	0.776568472385406	0.955793738365173	0.808269858360291	66.6030502319336	8725
True	False	False	False	False	-2420.27270507813	-78.4263000488281	173.026138305664	0.701317846775055	0.953796982765198	0.506941378116608	57.1987190246582	8923
True	False	False	False	False	-2416.85009765625	-390.766265869141	86.513069152832	0.812731087207794	0.961495399475098	1	50.8846168518066	3969
True	False	False	False	False	-2414.69897460938	-509.185302734375	189.663269042969	0.497846275568008	0.93522584438324	0.246043413877487	54.4853782653809	9317
True	False	False	False	False	-2404.13500976563	-680.914672851563	218.500961303711	0.737398505210876	0.95372486114502	0.603573143482208	54.7360420227051	10783
True	False	False	False	False	-2403.04248046875	-422.340209960938	175.244430541992	0.749889969825745	0.946667015552521	0.649311125278473	61.3481025695801	9693
True	False	False	False	False	-2402.21826171875	-29.0603046417236	115.350761413574	0.835239052772522	0.967789649963379	1	51.0961532592773	5314
True	False	False	False	False	-2407.12744140625	19.8068027496338	117.569046020508	0.784229159355164	0.952778518199921	0.925705969333649	51.1509437561035	5422
True	False	False	False	False	-2401.88793945313	-180.247604370117	106.477630615234	0.794342398643494	0.95396763086319	1	55.96875	5373
True	False	False	False	False	-2401.02319335938	-446.582092285156	155.279876708984	0.670770585536957	0.945183038711548	0.447144627571106	54.4142875671387	7618
True	False	False	False	False	-2396.44604492188	-884.177673339844	129.769607543945	0.827870965003967	0.961044549942017	1	83.5555572509766	9776
True	False	False	False	False	-2392.13549804688	-567.861145019531	175.244430541992	0.782110810279846	0.960641086101532	0.878470003604889	98.7658233642578	15605
True	False	False	False	False	-2400.59423828125	-227.826354980469	212.955261230469	0.701955497264862	0.962056815624237	0.508354067802429	67.140625	12891
True	False	False	False	False	-2398.48876953125	-549.67626953125	105.36848449707	0.795948684215546	0.955307483673096	1	74.9263153076172	7118
True	False	False	False	False	-2391.67041015625	-504.141815185547	188.554138183594	0.771320164203644	0.95314359664917	0.763850271701813	55.205883026123	9385
True	False	False	False	False	-2390.5869140625	-299.713439941406	186.335845947266	0.786822140216827	0.956550657749176	1	62.3214302062988	10470
True	False	False	False	False	-2392.55712890625	-154.173248291016	103.150199890137	0.668900072574615	0.944647192955017	0.443901211023331	43.1075286865234	4009
True	False	False	False	False	-2397.22192382813	38.1757011413574	143.079315185547	0.772836744785309	0.961401164531708	0.775464057922363	59.5348854064941	7680
True	False	False	False	False	-2396.75317382813	62.1802215576172	179.680999755859	0.805119872093201	0.971633970737457	1	60.6111106872559	9819
True	False	False	False	False	-2395.51171875	-88.350471496582	103.150199890137	0.803309321403503	0.960950613021851	1	53.8279571533203	5006
True	False	False	False	False	-2389.02270507813	-184.217697143555	105.36848449707	0.753684103488922	0.960335493087769	0.665352880954742	54.336841583252	5162
True	False	False	False	False	-2386.11962890625	-411.332122802734	107.586769104004	0.788666844367981	0.971463263034821	1	53.6701049804688	5206
True	False	False	False	False	-2384.923828125	-355.731140136719	218.500961303711	0.434800803661346	0.884799420833588	0.198949083685875	54.3502540588379	10707
True	False	False	False	False	-2383.732421875	-612.721069335938	116.459907531738	0.809028446674347	0.963119089603424	1	67.3714294433594	7074
True	False	False	False	False	-2379.05004882813	-1003.02136230469	180.790130615234	0.692536652088165	0.955137968063354	0.488257944583893	59.6503067016602	9723
True	False	False	False	False	-2382.23071289063	-213.704162597656	151.952453613281	0.829530954360962	0.970647692680359	1	73.1751861572266	10025
True	False	False	False	False	-2382.83520507813	-75.4430923461914	116.459907531738	0.809028446674347	0.968450367450714	1	52.7523803710938	5539
True	False	False	False	False	-2378.53833007813	-633.726806640625	224.046676635742	0.620869994163513	0.954245448112488	0.372030109167099	57.2326736450195	11561
True	False	False	False	False	-2373.34350585938	-958.447204589844	285.049468994141	0.638629078865051	0.93326061964035	0.396367967128754	64.2451324462891	16511
True	False	False	False	False	-2373.384765625	-373.895416259766	65.4393768310547	0.392613738775253	0.88666445016861	0.17152014374733	42.3050842285156	2496
True	False	False	False	False	-2376.43017578125	-327.183074951172	169.698715209961	0.687830984592438	0.958623647689819	0.478789359331131	59.1960792541504	9057
True	False	False	False	False	-2373.96533203125	-273.374450683594	176.353576660156	0.690333187580109	0.9517422914505	0.483779966831207	58.4779891967773	9298
True	False	False	False	False	-2371.93823242188	-395.421447753906	113.132476806641	0.785913348197937	0.965327382087708	1	52.8333320617676	5389
True	False	False	False	False	-2370.89721679688	-881.00634765625	262.866638183594	0.842498421669006	0.964706778526306	1	69.4936676025391	16470
True	False	False	False	False	-2359.75073242188	-1000.05413818359	112.023338317871	0.778208315372467	0.95934933423996	0.825352907180786	53.138614654541	5367
True	False	False	False	False	-2363.75390625	-482.419403076172	177.462707519531	0.673765122890472	0.946300327777863	0.452423572540283	77.2937469482422	12367
True	False	False	False	False	-2363.59155273438	55.3327789306641	174.135284423828	0.712336838245392	0.949548840522766	0.532567918300629	50.9681510925293	8002
True	False	False	False	False	-2361.94848632813	-174.559173583984	115.350761413574	0.601119041442871	0.950379192829132	0.347356885671616	44.0673065185547	4583
True	False	False	False	False	-2360.45263671875	-679.795776367188	221.828384399414	0.566153109073639	0.944030165672302	0.308602601289749	52.9000015258789	10580
True	False	False	False	False	-2348.90185546875	-383.212554931641	42.1473922729492	0.462214976549149	0.879964828491211	0.218416675925255	42.0789489746094	1599
True	False	False	False	False	-2349.935546875	-69.6281204223633	96.4953460693359	0.732719540596008	0.92018049955368	0.588583052158356	72.4252853393555	6301
True	False	False	False	False	-2347.73510742188	-244.683090209961	185.226699829102	0.688399314880371	0.960777282714844	0.479914337396622	58.2994003295898	9736
True	False	False	False	False	-2344.63671875	-336.883544921875	177.462707519531	0.725948393344879	0.960623741149902	0.56847357749939	57.3499984741211	9176
True	False	False	False	False	-2342.82592773438	-971.715515136719	116.459907531738	0.81883841753006	0.962896168231964	1	66.4000015258789	6972
True	False	False	False	False	-2342.50073242188	-204.632934570313	46.5839614868164	0.738803207874298	0.949970483779907	0.6082723736763	38.3095245361328	1609
True	False	False	False	False	-2341.77734375	-147.966506958008	90.9496383666992	0.753896296024323	0.959713160991669	0.666286945343018	52.5243911743164	4307
True	False	False	False	False	-2340.61181640625	-676.334838867188	133.097030639648	0.737667322158813	0.965663015842438	0.604465067386627	54.466667175293	6536
True	False	False	False	False	-2340.57250976563	-386.520141601563	22.1828384399414	0.735508561134338	0.947545111179352	0.597400009632111	42.7999992370605	856
True	False	False	False	False	-2336.74291992188	-313.666473388672	166.371292114258	0.695984125137329	0.948479056358337	0.495427757501602	54.2066650390625	8131
True	False	False	False	False	-2335.20971679688	53.0440216064453	195.208984375	0.65105813741684	0.935375928878784	0.414849132299423	58.2386360168457	10250
True	False	False	False	False	-2333.58227539063	-280.632720947266	148.625015258789	0.854764699935913	0.967863619327545	1	51.4104461669922	6889
True	False	False	False	False	-2334.203125	20.4499969482422	100.931915283203	0.762435078620911	0.9543536901474	0.707956790924072	47.9230766296387	4361
True	False	False	False	False	-2330.30639648438	-158.980484008789	107.586769104004	0.812705516815186	0.957610249519348	1	54.3298950195313	5270
True	False	False	False	False	-2328.66064453125	-522.220764160156	155.279876708984	0.789243400096893	0.962004125118256	1	52.4000015258789	7336
True	False	False	False	False	-2326.92065429688	-88.7188873291016	146.40673828125	0.842007040977478	0.966442883014679	1	55.1136360168457	7275
True	False	False	False	False	-2328.3154296875	-36.3897094726563	112.023338317871	0.698478758335114	0.962967336177826	0.500746786594391	43.6336631774902	4407
True	False	False	False	False	-2320.04736328125	-937.440185546875	148.625015258789	0.763243556022644	0.960465252399445	0.712397933006287	53.1492538452148	7122
True	False	False	False	False	-2323.77587890625	-482.87060546875	161.934722900391	0.73265552520752	0.956068754196167	0.588384509086609	52.8767127990723	7720
True	False	False	False	False	-2325.17138671875	-400.395812988281	183.008422851563	0.816761255264282	0.957101106643677	1	59.2000007629395	9768
True	False	False	False	False	-2324.17529296875	-435.435607910156	124.223899841309	0.753693819046021	0.935793340206146	0.665395557880402	50.9375	5705
True	False	False	False	False	-2321.66381835938	-633.365844726563	212.955261230469	0.69047749042511	0.956150650978088	0.484070807695389	55.5729179382324	10670
True	False	False	False	False	-2311.00854492188	-610.654541015625	231.810668945313	0.728536307811737	0.954293489456177	0.57595694065094	60.5550231933594	12656
True	False	False	False	False	-2320.7236328125	-373.0498046875	181.899276733398	0.637215554714203	0.931040108203888	0.394346356391907	55.1890258789063	9051
True	False	False	False	False	-2311.28637695313	-325.872131347656	177.462707519531	0.784437417984009	0.954299628734589	0.932413876056671	59.40625	9505
True	False	False	False	False	-2320.48999023438	-9.88167572021484	174.135284423828	0.661132037639618	0.951395988464355	0.430851072072983	51.9681510925293	8159
True	False	False	False	False	-2314.966796875	16.4339542388916	79.8582229614258	0.705993711948395	0.90962141752243	0.517492473125458	76.7916641235352	5529
True	False	False	False	False	-2310.65087890625	-966.013244628906	149.734161376953	0.646814525127411	0.93618369102478	0.408391445875168	64.185188293457	8665
True	False	False	False	False	-2305.13012695313	-674.623596191406	174.135284423828	0.628185629844666	0.940824031829834	0.38178539276123	52.7452239990234	8281
True	False	False	False	False	-2303.93872070313	-502.256500244141	156.389007568359	0.707564532756805	0.959849238395691	0.52114063501358	58.5531921386719	8256
True	False	False	False	False	-2297.7734375	-439.511901855469	269.521484375	0.744545698165894	0.960510194301605	0.628574550151825	62.3991775512695	15163
True	False	False	False	False	-2294.28564453125	-242.089324951172	135.315322875977	0.790392696857452	0.950329482555389	1	80.7049179077148	9846
True	False	False	False	False	-2296.28076171875	5.42247295379639	164.153015136719	0.834343016147614	0.956108272075653	1	60.4459457397461	8946
True	False	False	False	False	-2290.70556640625	-365.360260009766	199.645553588867	0.652669668197632	0.946696937084198	0.417343854904175	63.4277763366699	11417
True	False	False	False	False	-2284.94677734375	-314.267700195313	200.754699707031	0.689001262187958	0.943189799785614	0.481111228466034	54.2486190795898	9819
True	False	False	False	False	-2283.53173828125	-693.881408691406	146.40673828125	0.782496511936188	0.961037278175354	0.885400652885437	56.6590919494629	7479
True	False	False	False	False	-2281.7392578125	-496.994842529297	119.787330627441	0.764188587665558	0.958051800727844	0.717723667621613	47.1759262084961	5095
True	False	False	False	False	-2281.2890625	-641.586669921875	265.084930419922	0.72677218914032	0.95587694644928	0.570830106735229	64.7196655273438	15468
True	False	False	False	False	-2274.1806640625	-813.0087890625	209.627822875977	0.740658760070801	0.959603130817413	0.61463338136673	58.9841270446777	11148
True	False	False	False	False	-2279.80712890625	-476.133972167969	129.769607543945	0.519226610660553	0.948919177055359	0.264101564884186	44.3589744567871	5190
True	False	False	False	False	-2278.74609375	-382.867034912109	169.698715209961	0.530814230442047	0.963651835918427	0.274422317743301	52.1176452636719	7974
True	False	False	False	False	-2273.26171875	-611.635192871094	216.282684326172	0.621937036514282	0.96656996011734	0.373430728912354	56.9384613037109	11103
True	False	False	False	False	-2271.88842773438	-428.012969970703	201.863830566406	0.701157987117767	0.955261945724487	0.506588459014893	52.0988998413086	9482
True	False	False	False	False	-2266.39819335938	-261.622192382813	197.427261352539	0.742949068546295	0.959458589553833	0.622741758823395	63.8876419067383	11372
True	False	False	False	False	-2264.16284179688	-291.032775878906	147.515884399414	0.673938751220703	0.955330193042755	0.452733039855957	56.0225563049316	7451
True	False	False	False	False	-2263.8447265625	-199.503952026367	216.282684326172	0.803819596767426	0.959710538387299	1	63.6102561950684	12404
True	False	False	False	False	-2262.84887695313	-398.878875732422	156.389007568359	0.749318718910217	0.951123237609863	0.646997332572937	51.2553176879883	7227
True	False	False	False	False	-2258.5078125	-326.300964355469	208.518692016602	0.602335870265961	0.961459517478943	0.348812431097031	52.8936157226563	9944
True	False	False	False	False	-2257.53540039063	10.900915145874	180.790130615234	0.660253465175629	0.946811139583588	0.429415732622147	59.8834342956543	9761
True	False	False	False	False	-2256.09228515625	-223.650573730469	163.043869018555	0.80851811170578	0.957965433597565	1	73.5646286010742	10814
True	False	False	False	False	-2247.6572265625	-495.620544433594	150.843307495117	0.786078751087189	0.964791834354401	1	51.2426452636719	6969
True	False	False	False	False	-2248.23168945313	-277.577758789063	159.716445922852	0.705993711948395	0.948285460472107	0.517492473125458	53.4791679382324	7701
True	False	False	False	False	-2245.23168945313	-63.064395904541	139.751892089844	0.725149393081665	0.960259974002838	0.566210210323334	46.7301597595215	5888
True	False	False	False	False	-2243.07250976563	-29.411792755127	167.480438232422	0.716666996479034	0.926325857639313	0.543420672416687	50.7284774780273	7660
True	False	False	False	False	-2239.46801757813	-370.533996582031	192.990692138672	0.643659770488739	0.950303316116333	0.403692007064819	52.7643661499023	9181
True	False	False	False	False	-2232.17724609375	-478.121337890625	194.099838256836	0.489711433649063	0.952188432216644	0.239480152726173	54.1485710144043	9476
True	False	False	False	False	-2228.90283203125	-91.63671875	163.043869018555	0.646452784538269	0.945704340934753	0.407848328351974	65.7074813842773	9659
True	False	False	False	False	-2225.1591796875	-451.810485839844	178.571853637695	0.714491307735443	0.946058213710785	0.537907063961029	51.1925468444824	8242
True	False	False	False	False	-2226.3681640625	-305.600402832031	206.300399780273	0.612012147903442	0.959922432899475	0.360680222511292	58.7042999267578	10919
True	False	False	False	False	-2226.53344726563	5.28097152709961	173.026138305664	0.707799673080444	0.943211019039154	0.52169132232666	55.8782043457031	8717
True	False	False	False	False	-2225.83349609375	-417.880187988281	174.135284423828	0.633660793304443	0.957873225212097	0.389329850673676	54.4140129089355	8543
True	False	False	False	False	-2221.79663085938	-111.217620849609	180.790130615234	0.666043877601624	0.946556448936462	0.43902599811554	61.7361946105957	10063
True	False	False	False	False	-2217.33959960938	-53.0551071166992	180.790130615234	0.701359331607819	0.957670211791992	0.507033050060272	54.1656455993652	8829
True	False	False	False	False	-2212.85766601563	-215.243392944336	179.680999755859	0.690838992595673	0.962506115436554	0.484800934791565	59.2654304504395	9601
True	False	False	False	False	-2212.73754882813	-380.405181884766	176.353576660156	0.605255246162415	0.956626653671265	0.352337509393692	53.2704391479492	8470
True	False	False	False	False	-2211.36352539063	-344.396423339844	184.117568969727	0.802932620048523	0.963486194610596	1	60.897590637207	10109
True	False	False	False	False	-2209.59423828125	-1421.96057128906	178.571853637695	0.864207983016968	0.967373907566071	1	66.8136672973633	10757
True	False	False	False	False	-2205.18139648438	-274.659393310547	226.264953613281	0.783154606819153	0.96001672744751	0.898529052734375	56.8480377197266	11597
True	False	False	False	False	-2200.14770507813	-142.393463134766	201.863830566406	0.596105396747589	0.955695152282715	0.341442078351974	63.1153831481934	11487
True	False	False	False	False	-2200.17578125	67.2540664672852	32.1651153564453	0.638014316558838	0.922177791595459	0.395486831665039	40.4827575683594	1174
True	False	False	False	False	-2196.42822265625	-84.5345840454102	164.153015136719	0.686704337596893	0.95019268989563	0.476574003696442	53.0405387878418	7850
True	False	False	False	False	-2195.724609375	37.3393287658691	93.1679229736328	0.639514982700348	0.922660171985626	0.397643029689789	41.523811340332	3488
True	False	False	False	False	-2194.22387695313	59.1883659362793	23.2919807434082	0.682969212532043	0.931973576545715	0.469364792108536	38.9523811340332	818
True	False	False	False	False	-2183.5947265625	-1246.03076171875	174.135284423828	0.752221286296844	0.954822361469269	0.659022986888885	63.9681510925293	10043
True	False	False	False	False	-2194.01196289063	-210.725311279297	155.279876708984	0.621296763420105	0.946058213710785	0.372589409351349	58.0857124328613	8132
True	False	False	False	False	-2191.560546875	-1151.26257324219	253.993499755859	0.77667248249054	0.953450441360474	0.8092942237854	65.3275146484375	14960
True	False	False	False	False	-2183.28100585938	-654.668884277344	236.24723815918	0.772325813770294	0.960698366165161	0.771459460258484	58.9671363830566	12560
True	False	False	False	False	-2185.57885742188	-406.110931396484	153.061584472656	0.777968525886536	0.958779573440552	0.822720050811768	50.3768119812012	6952
True	False	False	False	False	-2180.3681640625	-1281.08557128906	181.899276733398	0.831022262573242	0.958387315273285	1	60.1036567687988	9857
True	False	False	False	False	-2182.37255859375	-110.911964416504	137.533599853516	0.742881834506989	0.955559492111206	0.622499585151672	48.7741928100586	6048
True	False	False	False	False	-2180.244140625	-946.4580078125	180.790130615234	0.825955033302307	0.959653615951538	1	60.1411056518555	9803
True	False	False	False	False	-2176.87890625	-1587.6162109375	257.320922851563	0.802213251590729	0.957002818584442	1	69.6206893920898	16152
True	False	False	False	False	-2174.63452148438	-605.401245117188	206.300399780273	0.614007711410522	0.93401700258255	0.363195091485977	51.381721496582	9557
True	False	False	False	False	-2173.4072265625	-261.244781494141	184.117568969727	0.77745521068573	0.969524383544922	0.817248582839966	53.8132514953613	8933
True	False	False	False	False	-2173.21948242188	-148.900268554688	123.114753723145	0.798364579677582	0.951931655406952	1	68.6576614379883	7621
True	False	False	False	False	-2172.4345703125	-1556.11376953125	359.361999511719	0.786684155464172	0.961490511894226	1	70.6450653076172	22889
True	False	False	False	False	-2169.36010742188	-379.62548828125	183.008422851563	0.654515147209167	0.937179923057556	0.420230358839035	50.5878791809082	8347
True	False	False	False	False	-2169.13012695313	-221.299880981445	154.17073059082	0.704342007637024	0.950947701931	0.513713896274567	63.7625885009766	8863
True	False	False	False	False	-2167.26098632813	-54.4590339660645	178.571853637695	0.572330176830292	0.935227870941162	0.315052539110184	49.652172088623	7994
True	False	False	False	False	-2166.12255859375	-1618.71691894531	282.831207275391	0.736948847770691	0.969530284404755	0.60208922624588	65.4980392456055	16702
True	False	False	False	False	-2163.48852539063	-334.027160644531	217.391815185547	0.739838838577271	0.950840711593628	0.6118004322052	56.9591827392578	11164
True	False	False	False	False	-2164.08984375	13.433575630188	155.279876708984	0.789243400096893	0.967117547988892	1	49.8571434020996	6980
True	False	False	False	False	-2160.05419921875	-511.869720458984	180.790130615234	0.627960205078125	0.947670876979828	0.381479352712631	52.2331275939941	8514
True	False	False	False	False	-2161.45483398438	-173.536544799805	209.627822875977	0.756223440170288	0.953673481941223	0.676819801330566	59.8835983276367	11318
True	False	False	False	False	-2157.95458984375	-116.63353729248	221.828384399414	0.619414925575256	0.954117357730865	0.370131939649582	58.2900009155273	11658
True	False	False	False	False	-2153.15356445313	-1058.49951171875	168.589569091797	0.844571530818939	0.970556080341339	1	63.5526313781738	9660
True	False	False	False	False	-2154.62915039063	-968.613037109375	165.262145996094	0.75501412153244	0.953539371490479	0.67127937078476	52.7785224914551	7864
True	False	False	False	False	-2151.85375976563	-447.344543457031	188.554138183594	0.788782000541687	0.963815748691559	1	54.5352935791016	9271
True	False	False	False	False	-2151.2353515625	-270.904968261719	116.459907531738	0.764054596424103	0.962641417980194	0.716959476470947	53.8380966186523	5653
True	False	False	False	False	-2151.23950195313	-81.9458923339844	165.262145996094	0.773095011711121	0.958642601966858	0.777525901794434	51.5838928222656	7686
True	False	False	False	False	-2147.07763671875	-993.329650878906	127.551322937012	0.761736512184143	0.947480201721191	0.704199910163879	56.9565200805664	6550
True	False	False	False	False	-2144.048828125	-413.43212890625	191.881561279297	0.686249256134033	0.946952939033508	0.475684583187103	54.0982666015625	9359
True	False	False	False	False	-2145.5224609375	-19.8604469299316	196.318130493164	0.738775193691254	0.944912493228912	0.608177721500397	55.141242980957	9760
True	False	False	False	False	-2141.52612304688	-292.354095458984	238.465515136719	0.653790891170502	0.923765242099762	0.419093728065491	52.9813957214355	11391
True	False	False	False	False	-2136.95434570313	-919.033325195313	128.660461425781	0.739945590496063	0.951208233833313	0.612167298793793	50.8965530395508	5904
True	False	False	False	False	-2135.79443359375	-198.902435302734	187.44499206543	0.6703822016716	0.937106013298035	0.446467787027359	57.8047332763672	9769
True	False	False	False	False	-2133.291015625	-1610.70983886719	231.810668945313	0.788909792900085	0.958354711532593	1	67.511962890625	14110
True	False	False	False	False	-2132.36865234375	-1252.08483886719	281.722045898438	0.845117688179016	0.957349598407745	1	63.6023635864258	16155
True	False	False	False	False	-2128.65747070313	-570.539855957031	129.769607543945	0.727007806301117	0.952517151832581	0.571508407592773	43.2820510864258	5064
True	False	False	False	False	-2128.74072265625	7.67379999160767	159.716445922852	0.792017757892609	0.954780399799347	1	52.0347213745117	7493
True	False	False	False	False	-2126.06567382813	-475.777618408203	177.462707519531	0.810753405094147	0.965767860412598	1	50.2000007629395	8032
True	False	False	False	False	-2127.36059570313	-133.757110595703	155.279876708984	0.797418594360352	0.957224071025848	1	53.1071434020996	7435
True	False	False	False	False	-2124.68774414063	-310.920776367188	183.008422851563	0.73224264383316	0.961057245731354	0.587108492851257	59.0727272033691	9747
True	False	False	False	False	-2123.42919921875	-233.863952636719	130.878753662109	0.752703249454498	0.944441914558411	0.661087512969971	52.8813552856445	6240
True	False	False	False	False	-2122.63940429688	-1549.78515625	230.701522827148	0.822147011756897	0.96436607837677	1	69.0480804443359	14362
True	False	False	False	False	-2121.97607421875	-886.722534179688	148.625015258789	0.794352531433105	0.957730650901794	1	56.977611541748	7635
True	False	False	False	False	-2116.6923828125	-56.6555252075195	143.079315185547	0.764712512493134	0.961037278175354	0.720741987228394	50.1472854614258	6469
True	False	False	False	False	-2115.20825195313	-88.3993530273438	146.40673828125	0.751851856708527	0.953982889652252	0.657453954219818	53.0530319213867	7003
True	False	False	False	False	-2110.8798828125	53.5475616455078	161.934722900391	0.671151578426361	0.954042196273804	0.447810232639313	52.0547943115234	7600
True	False	False	False	False	-2110.86279296875	-363.742584228516	175.244430541992	0.710309088230133	0.951671838760376	0.527647256851196	56.974681854248	9002
True	False	False	False	False	-2099.7265625	-1510.67883300781	279.503784179688	0.760551512241364	0.937932133674622	0.697988390922546	58.4444427490234	14728
True	False	False	False	False	-2103.62231445313	-947.910949707031	171.917007446289	0.777819216251373	0.952504515647888	0.821106195449829	51.4387092590332	7973
True	False	False	False	False	-2109.751953125	-190.030746459961	166.371292114258	0.752728283405304	0.95198255777359	0.66119509935379	53.3600006103516	8004
True	False	False	False	False	-2105.24462890625	-122.69556427002	127.551322937012	0.714580357074738	0.963494658470154	0.538130283355713	47.1913032531738	5427
True	False	False	False	False	-2101.48828125	-449.39697265625	188.554138183594	0.814507126808167	0.966713130474091	1	53.6823539733887	9126
True	False	False	False	False	-2100.81469726563	-1263.49487304688	228.483245849609	0.657020628452301	0.950596809387207	0.42420107126236	67.5485458374023	13915
True	False	False	False	False	-2098.26220703125	-23.6915950775146	120.896469116211	0.793161451816559	0.955314457416534	1	53.8348617553711	5868
True	False	False	False	False	-2095.88427734375	-1208.63439941406	281.722045898438	0.694379866123199	0.967189610004425	0.492065906524658	65.7283477783203	16695
True	False	False	False	False	-2097.56689453125	-254.392379760742	179.680999755859	0.725530564785004	0.968310594558716	0.56728732585907	55.5493812561035	8999
True	False	False	False	False	-2096.52075195313	-1005.97308349609	179.680999755859	0.721652567386627	0.961679041385651	0.556551098823547	56.6913566589355	9184
True	False	False	False	False	-2092.8486328125	-909.827270507813	197.427261352539	0.697551608085632	0.958489537239075	0.498756766319275	53.4887657165527	9521
True	False	False	False	False	-2093.91845703125	-146.13557434082	199.645553588867	0.549075365066528	0.944716155529022	0.29153960943222	56.2888870239258	10132
True	False	False	False	False	-2089.251953125	-1544.86572265625	211.846115112305	0.718460261821747	0.958878993988037	0.548061430454254	66.1361236572266	12632
True	False	False	False	False	-2091.18530273438	-74.9662551879883	141.970169067383	0.747599303722382	0.965170741081238	0.640179634094238	51.1171875	6543
True	False	False	False	False	-2088.23193359375	-329.615356445313	136.424453735352	0.784597456455231	0.959582805633545	0.938117504119873	53.3170738220215	6558
True	False	False	False	False	-2087.49536132813	-291.759429931641	200.754699707031	0.762196779251099	0.948130905628204	0.706667065620422	58.9005508422852	10661
True	False	False	False	False	-2087.67895507813	-107.990386962891	119.787330627441	0.75546407699585	0.95916348695755	0.673323512077332	48.2777786254883	5214
True	False	False	False	False	-2085.31005859375	17.0042514801025	138.64274597168	0.776717782020569	0.966879963874817	0.809742450714111	51.8559989929199	6482
True	False	False	False	False	-2081.68017578125	-983.589721679688	151.952453613281	0.791858732700348	0.956846177577972	1	51.9927024841309	7123
True	False	False	False	False	-2080.77783203125	-1587.63293457031	196.318130493164	0.828973293304443	0.96242880821228	1	67.0734481811523	11872
True	False	False	False	False	-2074.01635742188	-1249.09020996094	189.663269042969	0.662071585655212	0.959846436977386	0.432395040988922	58.0350875854492	9924
True	False	False	False	False	-2078.62841796875	-387.022796630859	165.262145996094	0.773095011711121	0.94989287853241	0.777525901794434	47.979866027832	7149
True	False	False	False	False	-2067.43334960938	-424.946838378906	159.716445922852	0.747152209281921	0.959173381328583	0.638441383838654	54.125	7794
True	False	False	False	False	-2061.31494140625	-348.037078857422	161.934722900391	0.699517905712128	0.963230431079865	0.502996265888214	49.9520530700684	7293
True	False	False	False	False	-2064.306640625	-49.4561195373535	177.462707519531	0.634681344032288	0.932160377502441	0.390760332345963	67.8562469482422	10857
True	False	False	False	False	-2065.86694335938	34.9642028808594	119.787330627441	0.818180501461029	0.963429868221283	1	50.1574058532715	5417
True	False	False	False	False	-2064.19018554688	-200.99430847168	215.173538208008	0.684045493602753	0.948492884635925	0.471421241760254	54.5876274108887	10590
True	False	False	False	False	-2060.548828125	7.59744644165039	198.536407470703	0.725063621997833	0.949544489383698	0.565968692302704	60.0055847167969	10741
True	False	False	False	False	-2059.71166992188	-1556.26513671875	218.500961303711	0.829573273658752	0.956491589546204	1	65.4974594116211	12903
True	False	False	False	False	-2054.6875	-1323.31872558594	159.716445922852	0.674418985843658	0.944000899791718	0.453590780496597	51.9097213745117	7475
True	False	False	False	False	-2057.34692382813	-286.150573730469	158.607299804688	0.734701037406921	0.950138688087463	0.594812333583832	49.5804214477539	7090
True	False	False	False	False	-2057.09936523438	-1182.19213867188	240.683807373047	0.669949412345886	0.960769414901733	0.445715665817261	68.3871002197266	14840
True	False	False	False	False	-2055.841796875	-258.226806640625	134.206176757813	0.699378907680511	0.959614157676697	0.502694189548492	56.7603302001953	6868
True	False	False	False	False	-2050.59350585938	-1507.65246582031	197.427261352539	0.697551608085632	0.959603130817413	0.498756766319275	59.0449447631836	10510
True	False	False	False	False	-2048.72192382813	-11.1936931610107	46.5839614868164	0.786822140216827	0.950805008411407	1	40.4523811340332	1699
True	False	False	False	False	-2047.67321777344	-468.214141845703	181.899276733398	0.811811208724976	0.964914262294769	1	51.3963432312012	8429
True	False	False	False	False	-2046.00744628906	-235.06999206543	107.586769104004	0.779021024703979	0.959158360958099	0.834679305553436	48.432991027832	4698
True	False	False	False	False	-2043.97033691406	-1532.541015625	191.881561279297	0.737747848033905	0.955735385417938	0.604732811450958	56.9653167724609	9855
True	False	False	False	False	-2043.81201171875	-1235.15979003906	154.17073059082	0.749226808547974	0.953928887844086	0.646627426147461	53.3021583557129	7409
True	False	False	False	False	-2040.73193359375	-1467.70861816406	194.099838256836	0.759800672531128	0.956916391849518	0.694151699542999	60.8285713195801	10645
True	False	False	False	False	-2041.51586914063	-958.12158203125	297.250030517578	0.655125796794891	0.959236860275269	0.421192526817322	61.1828346252441	16397
True	False	False	False	False	-2040.5966796875	-181.688247680664	196.318130493164	0.785496652126312	0.963427305221558	1	59.8079109191895	10586
True	False	False	False	False	-2040.29895019531	-118.965980529785	225.155807495117	0.683035016059875	0.95152336359024	0.469490110874176	60.1034469604492	12201
True	False	False	False	False	-2038.6123046875	-1285.99255371094	159.716445922852	0.765261650085449	0.958144426345825	0.723958730697632	54.7638893127441	7886
True	False	False	False	False	-2023.63830566406	-1260.28002929688	155.279876708984	0.709409236907959	0.954722106456757	0.525494813919067	57.8571434020996	8100
True	False	False	False	False	-2031.45483398438	-906.22802734375	208.518692016602	0.657533586025238	0.964992463588715	0.425021469593048	66.4734039306641	12497
True	False	False	False	False	-2032.40539550781	-419.175323486328	196.318130493164	0.732284367084503	0.933976650238037	0.587237298488617	53.6779670715332	9501
True	False	False	False	False	-2031.30578613281	-1029.30444335938	224.046676635742	0.72994589805603	0.961208283901215	0.580135703086853	52.9950485229492	10705
True	False	False	False	False	-2030.00500488281	-349.554840087891	114.241622924805	0.657020628452301	0.952722728252411	0.42420107126236	46.2330093383789	4762
True	False	False	False	False	-2020.69494628906	-24.0305671691895	247.338653564453	0.695939481258392	0.950895011425018	0.495333582162857	60.448429107666	13480
True	False	False	False	False	-2015.88916015625	-408.584655761719	19.9645557403564	0.776177406311035	0.943199634552002	0.804480254650116	37.8888893127441	682
True	False	False	False	False	-2017.24743652344	-224.366729736328	100.931915283203	0.743680894374847	0.962017238140106	0.625396072864532	45.8681335449219	4174
True	False	False	False	False	-2015.576171875	-1496.72985839844	176.353576660156	0.844976425170898	0.961275160312653	1	69.2641525268555	11013
True	False	False	False	False	-2015.43237304688	-656.162841796875	217.391815185547	0.710684776306152	0.95918345451355	0.528551399707794	52.0918350219727	10210
True	False	False	False	False	-2010.93359375	-311.277740478516	197.427261352539	0.833656787872314	0.958272337913513	1	54.1292152404785	9635
True	False	False	False	False	-2010.42846679688	44.5843925476074	139.751892089844	0.669603943824768	0.941730916500092	0.445116937160492	51.2460327148438	6457
True	False	False	False	False	-2002.42236328125	-1288.51318359375	127.551322937012	0.722354292869568	0.960476875305176	0.55845832824707	50.7999992370605	5842
True	False	False	False	False	-2008.21118164063	-1214.09436035156	180.790130615234	0.780968606472015	0.947564423084259	0.860293686389923	52.1349678039551	8498
True	False	False	False	False	-2002.1259765625	-197.785369873047	160.825576782227	0.65186595916748	0.950479090213776	0.41609662771225	52.4413795471191	7604
True	False	False	False	False	-2007.08764648438	-82.3829193115234	150.843307495117	0.766693592071533	0.962004125118256	0.73261821269989	54.1323547363281	7362
True	False	False	False	False	-2002.63073730469	57.8452339172363	18.8554134368896	0.685223281383514	0.936461865901947	0.473690927028656	40.1764717102051	683
True	False	False	False	False	-2000.08154296875	-1214.33569335938	17.7462711334229	0.663013100624084	0.944318890571594	0.433951437473297	39.8125	637
True	False	False	False	False	-1997.07250976563	-1320.79663085938	146.40673828125	0.488293617963791	0.91756933927536	0.238352537155151	47.1893920898438	6229
True	False	False	False	False	-1991.07006835938	-1524.30078125	166.371292114258	0.825018525123596	0.965654790401459	1	58.9466667175293	8842
True	False	False	False	False	-1986.38439941406	-1049.69567871094	184.117568969727	0.650525689125061	0.961178004741669	0.414030015468597	51.1325302124023	8488
True	False	False	False	False	-1995.68676757813	-964.703735351563	214.064392089844	0.649388015270233	0.955699026584625	0.412288516759872	58.8134727478027	11351
True	False	False	False	False	-1993.17687988281	-107.416450500488	197.427261352539	0.446618765592575	0.888121485710144	0.207167893648148	51.6404495239258	9192
True	False	False	False	False	-1981.7294921875	-914.762939453125	219.610107421875	0.7826207280159	0.96166604757309	0.887740910053253	62.2121200561523	12318
True	False	False	False	False	-1987.162109375	-436.278991699219	248.447799682617	0.765807747840881	0.960366606712341	0.727213442325592	61.8258934020996	13849
True	False	False	False	False	-1985.06237792969	-148.891265869141	198.536407470703	0.40498286485672	0.843560457229614	0.179273352026939	54.3798866271973	9734
True	False	False	False	False	-1988.94958496094	-40.7177200317383	171.917007446289	0.568630754947662	0.895364284515381	0.311171025037766	54.7354850769043	8484
True	False	False	False	False	-1985.37658691406	7.44754076004028	139.751892089844	0.774550676345825	0.954101622104645	0.789673984050751	54.7698402404785	6901
True	False	False	False	False	-1983.18029785156	-310.561248779297	148.625015258789	0.823728501796722	0.967057704925537	1	60.059700012207	8048
True	False	False	False	False	-1978.330078125	-240.687255859375	220.719253540039	0.803175151348114	0.958535254001617	1	56.0552749633789	11155
True	False	False	False	False	-1978.2587890625	-627.740966796875	235.138092041016	0.790799736976624	0.961673855781555	1	57.1320762634277	12112
True	False	False	False	False	-1968.85729980469	-328.978302001953	150.843307495117	0.682473599910736	0.942117512226105	0.468423426151276	53.4411773681641	7268
True	False	False	False	False	-1970.45043945313	-280.451721191406	348.270568847656	0.488870710134506	0.921182096004486	0.238810941576958	67.5923538208008	21224
True	False	False	False	False	-1964.21936035156	-184.805450439453	194.099838256836	0.352257043123245	0.852862238883972	0.147693619132042	53.3771438598633	9341
True	False	False	False	False	-1964.14587402344	-1271.38012695313	136.424453735352	0.784597456455231	0.969872891902924	0.938117504119873	51.4634132385254	6330
True	False	False	False	False	-1960.97351074219	-1173.21911621094	214.064392089844	0.378167033195496	0.775260329246521	0.162742450833321	52.658031463623	10163
True	False	False	False	False	-1963.40161132813	-425.202362060547	174.135284423828	0.842736959457397	0.967373907566071	1	66.0955429077148	10377
True	False	False	False	False	-1963.18225097656	-1020.64001464844	185.226699829102	0.690912425518036	0.926811695098877	0.484949380159378	51.7724533081055	8646
True	False	False	False	False	-1958.31921386719	-594.170654296875	248.447799682617	0.699060261249542	0.954765200614929	0.502003133296967	60.28125	13503
True	False	False	False	False	-1961.73425292969	-537.656677246094	137.533599853516	0.716718852519989	0.969409286975861	0.543553650379181	62.9435501098633	7805
True	False	False	False	False	-1963.1455078125	11.5481615066528	153.061584472656	0.777968525886536	0.951548099517822	0.822720050811768	60.2028999328613	8308
True	False	False	False	False	-1961.46606445313	-390.467102050781	153.061584472656	0.777968525886536	0.941321194171906	0.822720050811768	51.0144920349121	7040
True	False	False	False	False	-1958.50451660156	-36.7114562988281	194.099838256836	0.514855980873108	0.893676996231079	0.260309815406799	49.7771415710449	8711
True	False	False	False	False	-1957.85241699219	-558.132751464844	143.079315185547	0.831941723823547	0.971135854721069	1	57.6511611938477	7437
True	False	False	False	False	-1956.04943847656	-1298.74621582031	109.805053710938	0.676919341087341	0.963176965713501	0.4581039249897	50.424243927002	4992
True	False	False	False	False	-1955.08715820313	-1311.39111328125	22.1828384399414	0.755204319953918	0.943390667438507	0.672140836715698	39.75	795
True	False	False	False	False	-1954.02355957031	-1227.12475585938	231.810668945313	0.401174783706665	0.792621731758118	0.176862180233002	53.315788269043	11143
True	False	False	False	False	-1951.73901367188	-878.531616210938	260.648345947266	0.835388779640198	0.959585607051849	1	62.0085105895996	14572
True	False	False	False	False	-1948.33471679688	-633.721496582031	199.645553588867	0.634681344032288	0.956580936908722	0.390760332345963	57.6277770996094	10373
True	False	False	False	False	-1950.70690917969	-227.167129516602	131.987884521484	0.809868931770325	0.954709708690643	1	53.1176452636719	6321
True	False	False	False	False	-1951.06237792969	-115.937713623047	186.335845947266	0.707453370094299	0.949763417243958	0.520880579948425	56.3392868041992	9465
True	False	False	False	False	-1948.60290527344	-456.864532470703	202.97297668457	0.812123656272888	0.959381341934204	1	57.9836082458496	10611
True	False	False	False	False	-1946.65246582031	-362.457977294922	153.061584472656	0.601402044296265	0.944775342941284	0.347694665193558	52.0797119140625	7187
True	False	False	False	False	-1944.73852539063	67.3817367553711	139.751892089844	0.638468325138092	0.931838810443878	0.396137297153473	55.4285697937012	6984
True	False	False	False	False	-1938.26623535156	-760.915222167969	159.716445922852	0.832318663597107	0.960174322128296	1	65.0416641235352	9366
True	False	False	False	False	-1935.36730957031	-803.768615722656	226.264953613281	0.792634010314941	0.961993157863617	1	56.1519622802734	11455
True	False	False	False	False	-1934.28735351563	34.9088897705078	153.061584472656	0.759016990661621	0.948410391807556	0.690224945545197	54.8333320617676	7567
True	False	False	False	False	-1927.98608398438	-1419.10217285156	200.754699707031	0.683218479156494	0.935368776321411	0.469839662313461	59.679557800293	10802
True	False	False	False	False	-1931.95739746094	-1054.51696777344	184.117568969727	0.730007886886597	0.956026673316956	0.580321133136749	51.602409362793	8566
True	False	False	False	False	-1932.97375488281	-932.857543945313	228.483245849609	0.726357579231262	0.956143379211426	0.56964111328125	57.9757270812988	11943
True	False	False	False	False	-1927.78234863281	-561.425659179688	165.262145996094	0.655248045921326	0.944837152957916	0.421385616064072	70.2416076660156	10466
True	False	False	False	False	-1931.12365722656	-416.293609619141	197.427261352539	0.718418002128601	0.956862390041351	0.54795104265213	57.9943809509277	10323
True	False	False	False	False	-1925.32861328125	-1328.58178710938	189.663269042969	0.76875227689743	0.957924962043762	0.745836973190308	54.9298248291016	9393
True	False	False	False	False	-1924.0400390625	-523.40771484375	198.536407470703	0.763334453105927	0.966953456401825	0.712903916835785	60.3966484069824	10811
True	False	False	False	False	-1924.54614257813	-352.134063720703	179.680999755859	0.728291630744934	0.949286341667175	0.57523912191391	54.9876556396484	8908
True	False	False	False	False	-1923.13208007813	-297.820922851563	17.7462711334229	0.709974586963654	0.951427280902863	0.52684485912323	39.1875	627
True	False	False	False	False	-1920.8857421875	-221.778518676758	190.772415161133	0.66829925775528	0.950103163719177	0.442867994308472	54.0930213928223	9304
True	False	False	False	False	-1918.84985351563	-256.312957763672	104.259346008301	0.733055353164673	0.948376715183258	0.589626967906952	46.957447052002	4414
True	False	False	False	False	-1915.8037109375	-1594.14672851563	197.427261352539	0.844812750816345	0.956260919570923	1	61.848316192627	11009
True	False	False	False	False	-1913.9931640625	-956.008605957031	173.026138305664	0.606131851673126	0.922610461711884	0.353405207395554	58.6089744567871	9143
True	False	False	False	False	-1915.97790527344	-302.891418457031	47.6931037902832	0.643819987773895	0.953843295574188	0.403928637504578	42.860466003418	1843
True	False	False	False	False	-1915.43957519531	-661.163208007813	114.241622924805	0.793618381023407	0.954018115997314	1	49.5631065368652	5105
True	False	False	False	False	-1912.017578125	-628.320190429688	197.427261352539	0.551279246807098	0.937151968479156	0.293681412935257	55.9494400024414	9959
True	False	False	False	False	-1911.92321777344	-86.0301284790039	100.931915283203	0.721950054168701	0.937935769557953	0.557357847690582	48.9340667724609	4453
True	False	False	False	False	-1908.13806152344	-1150.86474609375	170.807861328125	0.569675922393799	0.902193784713745	0.312261909246445	48.246753692627	7430
True	False	False	False	False	-1902.9228515625	-1107.54138183594	169.698715209961	0.658331155776978	0.949702262878418	0.426302343606949	48.1830062866211	7372
True	False	False	False	False	-1903.78259277344	-830.971618652344	260.648345947266	0.755342245101929	0.952619791030884	0.67276793718338	65.8595733642578	15477
True	False	False	False	False	-1906.16345214844	-41.5166625976563	206.300399780273	0.484512776136398	0.844896376132965	0.235368549823761	53.3763427734375	9928
True	False	False	False	False	-1905.21716308594	-117.196975708008	230.701522827148	0.769432365894318	0.950231909751892	0.750428736209869	59.0576934814453	12284
True	False	False	False	False	-1901.38916015625	-897.952514648438	225.155807495117	0.805252015590668	0.970832586288452	1	61.674877166748	12520
True	False	False	False	False	-1900.94592285156	-692.535888671875	115.350761413574	0.727483928203583	0.943308115005493	0.572885155677795	51.75	5382
True	False	False	False	False	-1900.45471191406	-240.593795776367	150.843307495117	0.802700221538544	0.969087541103363	1	56.154411315918	7637
True	False	False	False	False	-3345.673828125	80.5981750488281	493.568176269531	0.330977439880371	0.897648096084595	0.135944947600365	144.665161132813	64376
True	False	False	False	False	-3341.279296875	124.107238769531	143.079315185547	0.590730488300323	0.949235737323761	0.33524364233017	116.178291320801	14987
True	False	False	False	False	-3339.83178710938	162.986343383789	48.80224609375	0.824289858341217	0.962561309337616	1	115.409088134766	5078
True	False	False	False	False	-3338.91162109375	145.450653076172	133.097030639648	0.765460968017578	0.951301991939545	0.725139915943146	134.29167175293	16115
True	False	False	False	False	-3330.81909179688	195.218200683594	392.636260986328	0.288926064968109	0.862203180789948	0.114165961742401	139.307907104492	49315
True	False	False	False	False	-3326.9296875	234.257995605469	100.931915283203	0.701157987117767	0.925965249538422	0.506588459014893	141.384613037109	12866
True	False	False	False	False	-3320.64453125	269.796905517578	134.206176757813	0.780348420143127	0.956503510475159	0.851535737514496	150.446273803711	18204
True	False	False	False	False	-3320.3466796875	167.220764160156	108.695907592773	0.704862415790558	0.954065203666687	0.514898300170898	89.7653045654297	8797
True	False	False	False	False	-3318.76904296875	95.6208114624023	119.787330627441	0.785884737968445	0.951022386550903	1	107.009262084961	11557
True	False	False	False	False	-3313.88696289063	79.2999267578125	95.3862075805664	0.766198992729187	0.947196960449219	0.729580998420715	101.058135986328	8691
True	False	False	False	False	-3313.0517578125	133.520721435547	171.917007446289	0.666936814785004	0.947974979877472	0.440540254116058	95.4451599121094	14794
True	False	False	False	False	-3312.00415039063	305.589721679688	267.30322265625	0.536784768104553	0.922489583492279	0.279899418354034	151.120330810547	36420
True	False	False	False	False	-3309.55126953125	116.446556091309	143.079315185547	0.61806720495224	0.949387013912201	0.368385910987854	90.2015533447266	11636
True	False	False	False	False	-3305.83911132813	204.506927490234	46.5839614868164	0.639514982700348	0.951258361339569	0.397643029689789	84.9285736083984	3567
True	False	False	False	False	-3303.35522460938	216.814163208008	70.9850845336914	0.657634496688843	0.940742433071136	0.425183236598969	92.71875	5934
True	False	False	False	False	-3305.47509765625	244.561737060547	229.592376708984	0.396350502967834	0.864600539207458	0.173838660120964	99.4975814819336	20596
True	False	False	False	False	-3304.1572265625	350.938140869141	236.24723815918	0.481906980276108	0.916886031627655	0.233331173658371	140.117370605469	29845
True	False	False	False	False	-3300.509765625	285.238922119141	156.389007568359	0.731586515903473	0.94989287853241	0.585095226764679	117.780143737793	16607
True	False	False	False	False	-3295.3701171875	331.349182128906	137.533599853516	0.834446728229523	0.965533077716827	1	106.572578430176	13215
True	False	False	False	False	-3294.59912109375	381.331390380859	269.521484375	0.442060142755508	0.893716931343079	0.203967541456223	136.337448120117	33130
True	False	False	False	False	-3294.40893554688	407.402404785156	80.9673614501953	0.760632932186127	0.957111597061157	0.698408961296082	130.424652099609	9521
True	False	False	False	False	-3293.67602539063	167.850799560547	171.917007446289	0.687864303588867	0.946261584758759	0.478855133056641	92.1806488037109	14288
True	False	False	False	False	-3293.30639648438	210.026733398438	9.98227787017822	0.557533979415894	0.927492141723633	0.29985499382019	94	846
True	False	False	False	False	-3285.78540039063	197.370651245117	196.318130493164	0.785496652126312	0.947937488555908	1	138.937850952148	24592
True	False	False	False	False	-3282.5185546875	91.5244827270508	184.117568969727	0.611953914165497	0.946111261844635	0.360607147216797	87.1867446899414	14473
True	False	False	False	False	-3280.63452148438	414.956756591797	97.6044921875	0.737299859523773	0.959238529205322	0.603246867656708	110.897727966309	9759
True	False	False	False	False	-3279.98486328125	127.695503234863	168.589569091797	0.711886703968048	0.954035520553589	0.531466901302338	84.0526351928711	12776
True	False	False	False	False	-3278.08056640625	301.276519775391	107.586769104004	0.779021024703979	0.975487053394318	0.834679305553436	72.1237106323242	6996
True	False	False	False	False	-3276.71411132813	393.81982421875	137.533599853516	0.821350634098053	0.957366287708282	1	107.967742919922	13388
True	False	False	False	False	-3277.19067382813	438.952026367188	461.403045654297	0.392567545175552	0.868241369724274	0.171491608023643	137.762023925781	57309
True	False	False	False	False	-3275.72631835938	222.810150146484	46.5839614868164	0.839679360389709	0.961324214935303	1	61.5476188659668	2585
True	False	False	False	False	-3275.70385742188	481.534057617188	236.24723815918	0.390704363584518	0.916368424892426	0.170343220233917	137.450698852539	29277
True	False	False	False	False	-3265.20141601563	152.409439086914	216.282684326172	0.821151196956635	0.95485907793045	1	96.0461502075195	18729
True	False	False	False	False	-3265.43286132813	258.488403320313	187.44499206543	0.749993979930878	0.959381341934204	0.649735033512115	94.5147933959961	15973
True	False	False	False	False	-3261.537109375	333.847869873047	306.123168945313	0.546032905578613	0.939062178134918	0.28861066699028	96.8478240966797	26730
True	False	False	False	False	-3262.3125	529.335021972656	455.857330322266	0.365260392427444	0.940200328826904	0.155139118432999	150.270080566406	61761
True	False	False	False	False	-3260.28784179688	474.891723632813	64.3302307128906	0.656737625598907	0.948828041553497	0.423749476671219	92.6379318237305	5373
True	False	False	False	False	-3256.05615234375	364.463195800781	207.409545898438	0.634226024150848	0.93019711971283	0.390121102333069	92.5935821533203	17315
True	False	False	False	False	-3255.06420898438	123.000381469727	160.825576782227	0.770576000213623	0.956847608089447	0.758433282375336	97.6137924194336	14154
True	False	False	False	False	-3252.36572265625	572.247741699219	109.805053710938	0.720394313335419	0.941218256950378	0.553169012069702	140.646469116211	13924
True	False	False	False	False	-3249.66918945313	490.370758056641	87.6222152709961	0.774631977081299	0.945636749267578	0.790380477905273	93.1898727416992	7362
True	False	False	False	False	-3247.0966796875	83.1727981567383	84.2947845458984	0.819298386573792	0.95637571811676	1	90.8289489746094	6903
True	False	False	False	False	-3246.98608398438	196.321548461914	194.099838256836	0.752993166446686	0.955336451530457	0.662339091300964	89.0457153320313	15583
True	False	False	False	False	-3246.1982421875	101.986351013184	166.371292114258	0.742510259151459	0.956367969512939	0.62116527557373	95.8466644287109	14377
True	False	False	False	False	-3246.11962890625	441.506622314453	206.300399780273	0.522708296775818	0.878359436988831	0.267161071300507	84.6021499633789	15736
True	False	False	False	False	-3245.888671875	384.758056640625	97.6044921875	0.750541150569916	0.93797242641449	0.651979506015778	79.5227279663086	6998
True	False	False	False	False	-3244.36767578125	585.493957519531	85.4039306640625	0.618398129940033	0.944423854351044	0.36881360411644	116.532470703125	8973
True	False	False	False	False	-3239.05834960938	554.436218261719	74.3125076293945	0.858648955821991	0.969034552574158	1	98.7910461425781	6619
True	False	False	False	False	-3238.78393554688	286.943084716797	251.77522277832	0.856854140758514	0.960993230342865	1	96.0352401733398	21800
True	False	False	False	False	-3238.2841796875	509.682189941406	105.36848449707	0.59941828250885	0.931617856025696	0.345335632562637	85.2105255126953	8095
True	False	False	False	False	-3235.09399414063	171.591583251953	262.866638183594	0.62350869178772	0.919962346553802	0.375507414340973	96.8945159912109	22964
True	False	False	False	False	-3235.40942382813	536.927551269531	154.17073059082	0.665979385375977	0.957795083522797	0.438916981220245	97.007194519043	13484
True	False	False	False	False	-3235.3310546875	328.771301269531	85.4039306640625	0.802311480045319	0.964063346385956	1	71.0389633178711	5470
True	False	False	False	False	-3233.73559570313	607.166442871094	326.087738037109	0.290303915739059	0.843818008899689	0.114851631224155	126.564628601074	37210
True	False	False	False	False	-3232.39721679688	634.655029296875	139.751892089844	0.710319042205811	0.94910591840744	0.527671158313751	144.730163574219	18236
True	False	False	False	False	-3231.03198242188	246.630187988281	165.262145996094	0.730507373809814	0.963320910930634	0.581821024417877	93.5100708007813	13933
True	False	False	False	False	-3229.39404296875	225.245834350586	225.155807495117	0.829490184783936	0.959886789321899	1	91.4285736083984	18560
True	False	False	False	False	-3228.12280273438	308.331359863281	103.150199890137	0.769519209861755	0.957874178886414	0.751023590564728	75.7419357299805	7044
True	False	False	False	False	-3228.65502929688	395.164794921875	102.041061401367	0.59332275390625	0.944634020328522	0.338215082883835	83.5434799194336	7686
True	False	False	False	False	-3223.76782226563	264.932983398438	84.2947845458984	0.755421161651611	0.964166045188904	0.673127472400665	72.4605255126953	5507
True	False	False	False	False	-3221.28442382813	570.475830078125	222.937530517578	0.519947230815887	0.907622218132019	0.26473194360733	101.089553833008	20319
True	False	False	False	False	-3221.62329101563	668.118347167969	95.3862075805664	0.766198992729187	0.930175960063934	0.729580998420715	134.232559204102	11544
True	False	False	False	False	-3220.10571289063	100.14134979248	199.645553588867	0.561744868755341	0.916950702667236	0.304092943668365	86.9944458007813	15659
True	False	False	False	False	-3219.51708984375	334.647583007813	104.259346008301	0.657533586025238	0.935730218887329	0.425021469593048	73.2978744506836	6890
True	False	False	False	False	-3219.08764648438	471.786682128906	236.24723815918	0.751039624214172	0.948930442333221	0.654044926166534	79.8638534545898	17011
True	False	False	False	False	-3215.70336914063	354.472351074219	109.805053710938	0.785418212413788	0.951756834983826	1	77.202018737793	7643
True	False	False	False	False	-3214.69921875	615.957946777344	163.043869018555	0.392221957445145	0.867141723632813	0.171278223395348	98.6122436523438	14496
True	False	False	False	False	-3213.66918945313	387.585510253906	131.987884521484	0.684863269329071	0.95183539390564	0.472995042800903	95.310920715332	11342
True	False	False	False	False	-3212.95825195313	136.84635925293	211.846115112305	0.673467457294464	0.938012421131134	0.451893955469131	87.1256561279297	16641
True	False	False	False	False	-3208.99194335938	195.945495605469	202.97297668457	0.830303430557251	0.972896933555603	1	85.7103805541992	15685
True	False	False	False	False	-3208.10717773438	410.261749267578	16.6371288299561	0.714476346969604	0.936420261859894	0.53786963224411	63.3333320617676	950
True	False	False	False	False	-3205.44018554688	677.474243164063	99.8227767944336	0.714016556739807	0.947931587696075	0.536720454692841	102.211112976074	9199
True	False	False	False	False	-3207.5400390625	696.846862792969	215.173538208008	0.456064194440842	0.873745679855347	0.213923677802086	133.95361328125	25987
True	False	False	False	False	-3202.99560546875	628.751403808594	108.695907592773	0.704862415790558	0.964366912841797	0.514898300170898	95.5714263916016	9366
True	False	False	False	False	-3199.82666015625	226.443237304688	194.099838256836	0.838463246822357	0.969175755977631	1	83.9428558349609	14690
True	False	False	False	False	-3200.55786132813	308.01611328125	238.465515136719	0.842548310756683	0.964057505130768	1	89.7953491210938	19306
True	False	False	False	False	-3197.10229492188	560.021301269531	163.043869018555	0.608168423175812	0.922355651855469	0.355902254581451	77.6394577026367	11413
True	False	False	False	False	-3198.14697265625	743.09716796875	358.252838134766	0.449628353118896	0.942666590213776	0.209301993250847	151.340560913086	48883
True	False	False	False	False	-3193.87329101563	95.9248504638672	186.335845947266	0.619326829910278	0.940284371376038	0.370017498731613	91.5535736083984	15381
True	False	False	False	False	-3195.89208984375	430.129302978516	210.736968994141	0.800096035003662	0.96321976184845	1	90.1578979492188	17130
True	False	False	False	False	-3195.06420898438	258.476745605469	252.884368896484	0.794766843318939	0.964435875415802	1	96.7236862182617	22053
True	False	False	False	False	-3194.19653320313	395.692108154297	155.279876708984	0.46215632557869	0.843353629112244	0.218373492360115	77.0285720825195	10784
True	False	False	False	False	-3191.95043945313	354.685424804688	169.698715209961	0.638602256774902	0.935961008071899	0.396329522132874	90.3464050292969	13823
True	False	False	False	False	-3189.34497070313	614.729125976563	82.0765075683594	0.797737896442413	0.949304640293121	1	98.4864883422852	7288
True	False	False	False	False	-3187.80200195313	479.164672851563	212.955261230469	0.716196000576019	0.961673855781555	0.542216360569	78.0208358764648	14980
True	False	False	False	False	-3185.060546875	336.480438232422	157.498153686523	0.800518333911896	0.960668444633484	1	85.4929580688477	12140
True	False	False	False	False	-3186.89624023438	511.459411621094	170.807861328125	0.677236258983612	0.932676374912262	0.458681643009186	80.7922058105469	12442
True	False	False	False	False	-3185.88403320313	712.6357421875	231.810668945313	0.714525997638702	0.949055075645447	0.537993967533112	114.904304504395	24015
True	False	False	False	False	-3183.21801757813	289.896606445313	170.807861328125	0.799037754535675	0.951174259185791	1	87.7532501220703	13514
True	False	False	False	False	-3183.66723632813	649.83935546875	238.465515136719	0.779577672481537	0.959112763404846	0.841474235057831	106.372093200684	22870
True	False	False	False	False	-3181.93627929688	777.516845703125	219.610107421875	0.602095782756805	0.938104212284088	0.348524659872055	140.525253295898	27824
True	False	False	False	False	-3181.6845703125	133.944458007813	199.645553588867	0.798810124397278	0.945512056350708	1	91.7777786254883	16520
True	False	False	False	False	-3181.462890625	155.190704345703	173.026138305664	0.64305567741394	0.948681235313416	0.402801632881165	87.0897445678711	13586
True	False	False	False	False	-3177.689453125	183.900955200195	169.698715209961	0.821265935897827	0.959777653217316	1	86.9477157592773	13303
True	False	False	False	False	-3177.14721679688	604.219970703125	141.970169067383	0.680232584476471	0.959218680858612	0.4642094373703	96.7890625	12389
True	False	False	False	False	-3173.62158203125	589.1171875	179.680999755859	0.741847574710846	0.95336902141571	0.618805468082428	106.901237487793	17318
True	False	False	False	False	-3173.00512695313	78.1084289550781	126.442184448242	0.829544961452484	0.962012887001038	1	80.4824523925781	9175
True	False	False	False	False	-3172.98754882813	811.536254882813	236.24723815918	0.382999241352081	0.913837552070618	0.165646225214005	134.413146972656	28630
True	False	False	False	False	-3170.80639648438	547.276123046875	108.695907592773	0.78705221414566	0.952394783496857	1	77.4795913696289	7593
True	False	False	False	False	-3169.31372070313	214.735870361328	183.008422851563	0.709964990615845	0.952519357204437	0.526821851730347	95.4727249145508	15753
True	False	False	False	False	-3167.1123046875	264.068481445313	188.554138183594	0.771320164203644	0.951866269111633	0.763850271701813	95.9588241577148	16313
True	False	False	False	False	-3163.86352539063	351.851989746094	95.3862075805664	0.625797092914581	0.954425513744354	0.378560572862625	77.8720932006836	6697
True	False	False	False	False	-3164.392578125	726.679809570313	114.241622924805	0.749501168727875	0.944223821163177	0.647733688354492	85.7864074707031	8836
True	False	False	False	False	-3163.20654296875	239.573120117188	110.914192199707	0.699503779411316	0.945412218570709	0.502965569496155	76.0999984741211	7610
True	False	False	False	False	-3161.298828125	405.393768310547	118.678184509277	0.728201508522034	0.958860516548157	0.574975252151489	75.915885925293	8123
True	False	False	False	False	-3163.01733398438	756.923767089844	14.4188451766968	0.646229147911072	0.929439008235931	0.407513111829758	80.6153869628906	1048
True	False	False	False	False	-3162.546875	567.950744628906	66.5485153198242	0.703921556472778	0.951765775680542	0.512761116027832	72.0666656494141	4324
True	False	False	False	False	-3160.63842773438	317.928924560547	200.754699707031	0.449773758649826	0.823447644710541	0.209405526518822	80.5248641967773	14575
True	False	False	False	False	-3159.798828125	741.164428710938	74.3125076293945	0.814957976341248	0.965096175670624	1	84.6865692138672	5674
True	False	False	False	False	-3159.12817382813	541.639465332031	82.0765075683594	0.771052539348602	0.955295741558075	0.761882483959198	74.2702713012695	5496
True	False	False	False	False	-3158.38647460938	104.56371307373	215.173538208008	0.792714774608612	0.959833741188049	1	84.1340179443359	16322
True	False	False	False	False	-3156.76782226563	436.77001953125	235.138092041016	0.807007014751434	0.95328277349472	1	85.7783050537109	18185
True	False	False	False	False	-3154.9814453125	188.36181640625	171.917007446289	0.719183564186096	0.957255184650421	0.549959003925323	92.1032257080078	14276
True	False	False	False	False	-3155.49755859375	846.036743164063	206.300399780273	0.451615005731583	0.873939216136932	0.210720121860504	126.784942626953	23582
True	False	False	False	False	-3154.30737304688	823.911499023438	97.6044921875	0.760120630264282	0.952967822551727	0.695777595043182	106.556816101074	9377
True	False	False	False	False	-3153.62036132813	389.784698486328	106.477630615234	0.671523630619049	0.945412218570709	0.448461979627609	74.59375	7161
True	False	False	False	False	-3153.11840820313	782.628967285156	178.571853637695	0.465289264917374	0.927025496959686	0.220691010355949	94.9565200805664	15288
True	False	False	False	False	-3152.90063476563	370.632659912109	184.117568969727	0.707896769046783	0.949872851371765	0.521919071674347	93.8674697875977	15582
True	False	False	False	False	-3152.20190429688	498.825988769531	219.610107421875	0.809059381484985	0.965377330780029	1	83.1616134643555	16466
True	False	False	False	False	-3150.50805664063	283.774383544922	189.663269042969	0.758869647979736	0.954150259494781	0.689494967460632	98.5614013671875	16854
True	False	False	False	False	-3150.48071289063	141.963958740234	199.645553588867	0.781509280204773	0.953477323055267	0.868518054485321	107.050003051758	19269
True	False	False	False	False	-3148.83959960938	612.452392578125	167.480438232422	0.810530424118042	0.951417982578278	1	109.165565490723	16484
True	False	False	False	False	-3150.33618164063	869.361755371094	127.551322937012	0.86092209815979	0.972617328166962	1	143.608688354492	16515
True	False	False	False	False	-3146.04833984375	790.026306152344	36.6016845703125	0.779091417789459	0.951372683048248	0.835518538951874	83.5454559326172	2757
True	False	False	False	False	-3142.96606445313	691.005920410156	196.318130493164	0.754805564880371	0.964148938655853	0.670338928699493	112.271186828613	19872
True	False	False	False	False	-3143.22192382813	755.61279296875	68.7667999267578	0.825154304504395	0.958535254001617	1	101.709678649902	6306
True	False	False	False	False	-3141.2685546875	226.453536987305	227.374099731445	0.517909646034241	0.900062680244446	0.262953370809555	96.5219497680664	19787
True	False	False	False	False	-3138.35986328125	672.239990234375	133.097030639648	0.807529091835022	0.9626145362854	1	86.1166687011719	10334
True	False	False	False	False	-3139.90283203125	720.053344726563	149.734161376953	0.761056125164032	0.952330470085144	0.700609505176544	85.8740768432617	11593
True	False	False	False	False	-3138.138671875	169.207748413086	161.934722900391	0.464167803525925	0.872673153877258	0.21985912322998	72.6506881713867	10607
True	False	False	False	False	-3136.39404296875	349.123962402344	138.64274597168	0.715037643909454	0.953821420669556	0.539279878139496	109.648002624512	13706
True	False	False	False	False	-3134.17016601563	906.198059082031	389.308837890625	0.261063098907471	0.846454083919525	0.100672781467438	136.390319824219	47873
True	False	False	False	False	-3133.94995117188	101.440307617188	145.297592163086	0.83562821149826	0.958162069320679	1	92.099235534668	12065
True	False	False	False	False	-3132.93920898438	741.797119140625	62.1119499206543	0.419231623411179	0.900575220584869	0.188494399189949	77.1428604125977	4320
True	False	False	False	False	-3132.8193359375	126.387474060059	146.40673828125	0.820213973522186	0.95333856344223	1	87.3257598876953	11527
True	False	False	False	False	-3132.66333007813	191.900375366211	131.987884521484	0.731520116329193	0.954983711242676	0.584892332553864	77.6134490966797	9236
True	False	False	False	False	-3132.70703125	832.98193359375	141.970169067383	0.648602724075317	0.930706202983856	0.411093205213547	87.578125	11210
True	False	False	False	False	-3132.65942382813	578.4208984375	129.769607543945	0.805326879024506	0.968704640865326	1	83.4358978271484	9762
True	False	False	False	False	-3132.24145507813	638.343688964844	175.244430541992	0.767259895801544	0.960503101348877	0.736158847808838	92.8291168212891	14667
True	False	False	False	False	-3129.56103515625	81.57080078125	168.589569091797	0.615696489810944	0.939133048057556	0.365342199802399	99.8881607055664	15183
True	False	False	False	False	-3130.64306640625	326.417205810547	178.571853637695	0.740105509757996	0.961071848869324	0.612717866897583	97.9689407348633	15773
True	False	False	False	False	-3130.35693359375	537.949340820313	322.760314941406	0.541415631771088	0.887761354446411	0.284226030111313	91.6426086425781	26668
True	False	False	False	False	-3130.05493164063	761.630981445313	95.3862075805664	0.790671706199646	0.953183054924011	1	103	8858
True	False	False	False	False	-3126.13110351563	490.917327880859	186.335845947266	0.797351360321045	0.96513694524765	1	78.3273773193359	13159
True	False	False	False	False	-3125.66137695313	864.3740234375	21.0736961364746	0.698733150959015	0.931073546409607	0.501295566558838	72.1578979492188	1371
True	False	False	False	False	-3124.08740234375	380.341949462891	134.206176757813	0.525347888469696	0.923188388347626	0.26950404047966	71.388427734375	8638
True	False	False	False	False	-3123.38793945313	613.751525878906	176.353576660156	0.824980556964874	0.96664172410965	1	88.8050308227539	14120
True	False	False	False	False	-3122.9169921875	445.024475097656	192.990692138672	0.554959177970886	0.892072260379791	0.297296345233917	76.9540252685547	13390
True	False	False	False	False	-3120.69677734375	276.934509277344	212.955261230469	0.80851811170578	0.966484844684601	1	87.3072891235352	16763
True	False	False	False	False	-3121.00048828125	564.671264648438	110.914192199707	0.803114473819733	0.960752546787262	1	79.4899978637695	7949
True	False	False	False	False	-3119.71923828125	809.731994628906	158.607299804688	0.78651762008667	0.961150467395782	1	84.1118850708008	12028
True	False	False	False	False	-3117.9140625	726.617980957031	183.008422851563	0.385327816009521	0.910629153251648	0.16705696284771	73.5454559326172	12135
True	False	False	False	False	-3119.01684570313	939.047241210938	84.2947845458984	0.780941009521484	0.963565766811371	0.859888970851898	123.697364807129	9401
True	False	False	False	False	-3117.90795898438	141.764526367188	154.17073059082	0.795121848583221	0.960380494594574	1	83.7913665771484	11647
True	False	False	False	False	-3115.90991210938	954.978637695313	96.4953460693359	0.785221695899963	0.958393692970276	0.970463275909424	141.643676757813	12323
True	False	False	False	False	-3113.32421875	912.0380859375	100.931915283203	0.810745477676392	0.964395225048065	1	108.197799682617	9846
True	False	False	False	False	-3112.2646484375	402.497406005859	183.008422851563	0.790551066398621	0.95953643321991	1	88.0424270629883	14527
True	False	False	False	False	-3112.16015625	592.808471679688	128.660461425781	0.731921255588531	0.964626967906952	0.586120128631592	77.5344848632813	8994
True	False	False	False	False	-3111.84912109375	663.249328613281	178.571853637695	0.699016630649567	0.943738400936127	0.501908600330353	100.900619506836	16245
True	False	False	False	False	-3109.06469726563	112.243293762207	123.114753723145	0.821221113204956	0.961696565151215	1	78.0180206298828	8660
True	False	False	False	False	-3109.0107421875	638.363220214844	175.244430541992	0.49308717250824	0.836107611656189	0.242184221744537	86.7278518676758	13703
True	False	False	False	False	-3108.08471679688	828.772277832031	124.223899841309	0.838463246822357	0.957753896713257	1	83.1785736083984	9316
True	False	False	False	False	-3107.11791992188	223.950622558594	164.153015136719	0.680345416069031	0.955691576004028	0.464419931173325	79.6824340820313	11793
True	False	False	False	False	-3107.89086914063	699.027709960938	150.843307495117	0.689140379428864	0.948474228382111	0.481388688087463	82.029411315918	11156
True	False	False	False	False	-3104.6171875	70.4423751831055	107.586769104004	0.726169049739838	0.942890405654907	0.56910252571106	71.5773162841797	6943
True	False	False	False	False	-3105.24389648438	864.784606933594	140.861022949219	0.329473376274109	0.779836773872375	0.135134026408195	85.0944900512695	10807
True	False	False	False	False	-3105.45654296875	888.879211425781	204.082122802734	0.678310334682465	0.957764148712158	0.460649490356445	98.9782638549805	18212
True	False	False	False	False	-3104.20751953125	973.406799316406	241.792938232422	0.675162255764008	0.931764960289001	0.454924136400223	146.215591430664	31875
True	False	False	False	False	-3104.18969726563	336.315093994141	187.44499206543	0.720690071582794	0.956162333488464	0.553959727287292	100.562133789063	16995
True	False	False	False	False	-3103.07495117188	478.056671142578	148.625015258789	0.782643020153046	0.971171915531158	0.888168036937714	80.5149230957031	10789
True	False	False	False	False	-3102.81030273438	506.624114990234	259.539215087891	0.646229147911072	0.931008279323578	0.407513111829758	88.7350463867188	20764
True	False	False	False	False	-3100.27563476563	935.795532226563	110.914192199707	0.614722788333893	0.944577813148499	0.364102095365524	93.0400009155273	9304
True	False	False	False	False	-3099.3271484375	171.224945068359	155.279876708984	0.60239452123642	0.93665212392807	0.34888282418251	73.3357162475586	10267
True	False	False	False	False	-3099.53149414063	357.610992431641	184.117568969727	0.658481895923615	0.950778186321259	0.426545202732086	84.3795166015625	14007
True	False	False	False	False	-3099.23315429688	299.636199951172	151.952453613281	0.791858732700348	0.953644216060638	1	88.1897811889648	12082
True	False	False	False	False	-3098.33081054688	200.963851928711	344.943145751953	0.562475264072418	0.922863900661469	0.304834872484207	120.852088928223	37585
True	False	False	False	False	-3097.23486328125	776.781311035156	190.772415161133	0.746775507926941	0.959136962890625	0.636987566947937	87.7558135986328	15094
True	False	False	False	False	-3097.13598632813	382.251037597656	82.0765075683594	0.868169903755188	0.97037261724472	1	77.1756744384766	5711
True	False	False	False	False	-3095.634765625	455.052795410156	185.226699829102	0.682388484477997	0.943811178207397	0.468262076377869	88.1916198730469	14728
True	False	False	False	False	-3095.46313476563	559.413208007813	257.320922851563	0.663554906845093	0.942294597625732	0.434851348400116	96.9094848632813	22483
True	False	False	False	False	-3091.28051757813	244.479598999023	199.645553588867	0.567869901657104	0.927259743213654	0.310379713773727	85.2777786254883	15350
True	False	False	False	False	-3089.71020507813	588.875061035156	128.660461425781	0.789452075958252	0.960328042507172	1	80.5344848632813	9342
True	False	False	False	False	-3088.98413085938	617.527282714844	198.536407470703	0.548451364040375	0.913409769535065	0.290936261415482	81.0614547729492	14510
True	False	False	False	False	-3088.41625976563	645.371215820313	164.153015136719	0.760389924049377	0.938269436359406	0.697156250476837	93.8716201782227	13893
True	False	False	False	False	-3087.56884765625	819.714904785156	86.513069152832	0.764826476573944	0.949889421463013	0.721405208110809	91.7307662963867	7155
True	False	False	False	False	-3087.26220703125	1001.68096923828	350.488861083984	0.399169385433197	0.851666390895844	0.17560113966465	131.553802490234	41571
True	False	False	False	False	-3085.70703125	128.605361938477	140.861022949219	0.715956509113312	0.948323547840118	0.541606366634369	90.6771621704102	11516
True	False	False	False	False	-3086.62255859375	850.829528808594	49.9113883972168	0.696917474269867	0.965959846973419	0.497404634952545	82.0888900756836	3694
True	False	False	False	False	-3086.10473632813	310.41455078125	108.695907592773	0.716579556465149	0.960399627685547	0.543196678161621	83.6224517822266	8195
True	False	False	False	False	-3083.82250976563	545.950866699219	26.6194076538086	0.718682765960693	0.942156314849854	0.54864364862442	68	1632
True	False	False	False	False	-3082.79150390625	147.723251342773	153.061584472656	0.538883864879608	0.906419515609741	0.281851977109909	79.2681121826172	10939
True	False	False	False	False	-3082.4990234375	800.255554199219	148.625015258789	0.755418717861176	0.96978884935379	0.673116326332092	89.4626846313477	11988
True	False	False	False	False	-3081.39794921875	68.6687850952148	28.8376903533936	0.778573036193848	0.945234656333923	0.82945716381073	69.3846130371094	1804
True	False	False	False	False	-3080.88305664063	105.126739501953	219.610107421875	0.646410882472992	0.943804144859314	0.407785445451736	106.383834838867	21064
True	False	False	False	False	-3080.13330078125	750.503173828125	196.318130493164	0.761598765850067	0.955536663532257	0.703467845916748	86.5649719238281	15322
True	False	False	False	False	-3079.04614257813	423.795928955078	194.099838256836	0.743520975112915	0.955137968063354	0.624813377857208	83.1714248657227	14555
True	False	False	False	False	-3078.26977539063	708.546813964844	118.678184509277	0.760737001895905	0.955830276012421	0.698947727680206	95.1495361328125	10181
True	False	False	False	False	-3077.99267578125	835.035034179688	238.465515136719	0.653790891170502	0.942415416240692	0.419093728065491	120.325584411621	25870
True	False	False	False	False	-3078.09326171875	932.784545898438	226.264953613281	0.767360687255859	0.970505952835083	0.736796259880066	99.5245132446289	20303
True	False	False	False	False	-3076.12280273438	1037.70239257813	271.739776611328	0.470276653766632	0.958520233631134	0.224422305822372	139.824493408203	34257
True	False	False	False	False	-3074.69506835938	724.478698730469	106.477630615234	0.770989894866943	0.956243515014648	0.761425018310547	82.8854141235352	7957
True	False	False	False	False	-3072.65942382813	219.371551513672	163.043869018555	0.552951097488403	0.895631611347198	0.295317649841309	73.4489822387695	10797
True	False	False	False	False	-3072.80688476563	252.021438598633	159.716445922852	0.683444023132324	0.95671135187149	0.470269948244095	110.993057250977	15983
True	False	False	False	False	-3072.76293945313	284.583740234375	127.551322937012	0.782646477222443	0.956785082817078	0.888233423233032	85.3130416870117	9811
True	False	False	False	False	-3072.33349609375	686.750671386719	217.391815185547	0.696749746799469	0.940709829330444	0.497048288583755	95.4489822387695	18708
True	False	False	False	False	-3070.4755859375	479.355041503906	127.551322937012	0.745042264461517	0.955811142921448	0.630420386791229	88.9130401611328	10225
True	False	False	False	False	-3070.353515625	331.768341064453	125.333038330078	0.799567699432373	0.961044549942017	1	96.2831878662109	10880
True	False	False	False	False	-3070.27124023438	863.492004394531	115.350761413574	0.778573036193848	0.963646411895752	0.82945716381073	74.211540222168	7718
True	False	False	False	False	-3064.69189453125	388.656494140625	380.435699462891	0.455702692270279	0.918305397033691	0.213661953806877	107.31778717041	36810
True	False	False	False	False	-3065.16015625	648.923828125	189.663269042969	0.72921895980835	0.94378262758255	0.577971339225769	83.4561386108398	14271
True	False	False	False	False	-3064.96435546875	953.222045898438	176.353576660156	0.581306874752045	0.948888540267944	0.32471227645874	82.0566024780273	13047
True	False	False	False	False	-3064.02075195313	167.50114440918	98.7136306762695	0.615491211414337	0.959395885467529	0.365080237388611	76.0337066650391	6767
True	False	False	False	False	-3063.48876953125	1021.158203125	170.807861328125	0.395608246326447	0.866608142852783	0.173376515507698	98.9805221557617	15243
True	False	False	False	False	-3061.74389648438	463.098999023438	109.805053710938	0.772047638893127	0.957532703876495	0.769319832324982	83.2525253295898	8242
True	False	False	False	False	-3062.90771484375	536.727905273438	24.401123046875	0.698149502277374	0.943622469902039	0.500038266181946	65.5	1441
True	False	False	False	False	-3060.48510742188	92.4950256347656	92.0587844848633	0.739471137523651	0.947196960449219	0.610541462898254	81.6626510620117	6778
True	False	False	False	False	-3060.15454101563	779.506652832031	174.135284423828	0.687840223312378	0.961306750774384	0.478807687759399	84.5668792724609	13277
True	False	False	False	False	-3057.18139648438	152.335220336914	77.6399383544922	0.744004368782043	0.962945103645325	0.626579701900482	76.9428558349609	5386
True	False	False	False	False	-3057.59057617188	436.546630859375	117.569046020508	0.750036954879761	0.968269646167755	0.649910449981689	80.6603775024414	8550
True	False	False	False	False	-3057.28662109375	831.144592285156	88.7313537597656	0.735508561134338	0.951477408409119	0.597400009632111	92.9000015258789	7432
True	False	False	False	False	-3056.01806640625	367.909790039063	98.7136306762695	0.647627234458923	0.948616027832031	0.409615904092789	85.235954284668	7586
True	False	False	False	False	-3054.03100585938	514.798461914063	192.990692138672	0.613525331020355	0.936040163040161	0.362585008144379	82.3735656738281	14333
True	False	False	False	False	-3052.40747070313	258.175018310547	158.607299804688	0.775345385074615	0.956955194473267	0.796726644039154	110.503494262695	15802
True	False	False	False	False	-3053.74487304688	761.035949707031	136.424453735352	0.676515161991119	0.959831178188324	0.457368969917297	80.7886199951172	9937
True	False	False	False	False	-3051.82470703125	281.998870849609	135.315322875977	0.624267995357513	0.956384003162384	0.376516580581665	80.2459030151367	9790
True	False	False	False	False	-3051.09814453125	415.845916748047	94.2770690917969	0.608430802822113	0.948314130306244	0.35622575879097	74.8823547363281	6365
True	False	False	False	False	-3050.98266601563	351.878173828125	181.899276733398	0.768088281154633	0.946940004825592	0.741466164588928	114.792686462402	18826
True	False	False	False	False	-3046.42236328125	137.230575561523	118.678184509277	0.736495494842529	0.942898869514465	0.600602865219116	106.719627380371	11419
True	False	False	False	False	-3049.59399414063	896.467407226563	217.391815185547	0.761550307273865	0.96088433265686	0.703210771083832	91.3163299560547	17898
True	False	False	False	False	-3049.70581054688	989.348999023438	169.698715209961	0.767782807350159	0.955024838447571	0.739490985870361	97.2614364624023	14881
True	False	False	False	False	-3049.25073242188	173.99674987793	241.792938232422	0.382135182619095	0.915675461292267	0.165124654769897	79.642204284668	17362
True	False	False	False	False	-3045.892578125	308.358306884766	343.834014892578	0.288382887840271	0.85217022895813	0.113896138966084	110.141937255859	34144
True	False	False	False	False	-3048.21533203125	850.845520019531	120.896469116211	0.816004395484924	0.958391427993774	1	88.8073425292969	9680
True	False	False	False	False	-3048.11376953125	1092.67346191406	770.853637695313	0.236751973628998	0.849354565143585	0.0894445776939392	143.401443481445	99664
True	False	False	False	False	-3047.26879882813	970.723693847656	76.5307922363281	0.852101504802704	0.964830636978149	1	83.5072479248047	5762
True	False	False	False	False	-3047.25170898438	811.887817382813	87.6222152709961	0.6823810338974	0.960950613021851	0.468247920274734	83.962028503418	6633
True	False	False	False	False	-3046.169921875	1027.44287109375	96.4953460693359	0.775108277797699	0.964395225048065	0.794588387012482	86.4137954711914	7518
True	False	False	False	False	-3043.84936523438	588.209777832031	302.795745849609	0.425037294626236	0.885002076625824	0.192345082759857	93.6666641235352	25571
True	False	False	False	False	-3043.00122070313	544.321533203125	222.937530517578	0.656204998493195	0.956187903881073	0.422901719808578	85.8606948852539	17258
True	False	False	False	False	-3043.55590820313	656.958374023438	87.6222152709961	0.735943078994751	0.947011709213257	0.598804712295532	68.3924026489258	5403
True	False	False	False	False	-3043.5205078125	1049.86267089844	136.424453735352	0.796871304512024	0.953786253929138	1	94.9918670654297	11684
True	False	False	False	False	-3042.15380859375	88.14990234375	183.008422851563	0.772771716117859	0.948741972446442	0.774948835372925	117.709091186523	19422
True	False	False	False	False	-3041.30981445313	212.499801635742	211.846115112305	0.780456304550171	0.950513899326324	0.853013038635254	118.879577636719	22706
True	False	False	False	False	-3041.8994140625	829.92626953125	98.7136306762695	0.736421585083008	0.956256031990051	0.600361526012421	87.5393295288086	7791
True	False	False	False	False	-3041.74584960938	454.846557617188	207.409545898438	0.42034113407135	0.864270925521851	0.189226016402245	83.0320892333984	15527
True	False	False	False	False	-3040.30151367188	108.733299255371	187.44499206543	0.836561560630798	0.962625861167908	1	143.408279418945	24236
True	False	False	False	False	-3039.85205078125	690.629455566406	11.0914192199707	0.763594925403595	0.936281979084015	0.714360892772675	67.9000015258789	679
True	False	False	False	False	-3039.1337890625	957.420715332031	80.9673614501953	0.711796820163727	0.977230846881866	0.531247735023499	80.2739715576172	5860
True	False	False	False	False	-3038.11669921875	798.805725097656	119.787330627441	0.80851811170578	0.971078157424927	1	83.0833358764648	8973
True	False	False	False	False	-3035.76586914063	923.259643554688	202.97297668457	0.650536775588989	0.949600696563721	0.414047062397003	78.2295074462891	14316
True	False	False	False	False	-3034.6650390625	492.41357421875	207.409545898438	0.480381458997726	0.926845550537109	0.232145577669144	77.6310195922852	14517
True	False	False	False	False	-3029.48266601563	130.104537963867	104.259346008301	0.801714420318604	0.957231283187866	1	86.638298034668	8144
True	False	False	False	False	-3030.3505859375	674.849243164063	134.206176757813	0.675174176692963	0.94936615228653	0.454945594072342	80.1322326660156	9696
True	False	False	False	False	-3030.24047851563	759.493469238281	160.825576782227	0.846889853477478	0.969249248504639	1	85.0827560424805	12337
True	False	False	False	False	-3028.75903320313	323.813140869141	80.9673614501953	0.786957621574402	0.95637571811676	1	86.3561630249023	6304
True	False	False	False	False	-3027.98779296875	626.271606445313	219.610107421875	0.648510277271271	0.944182157516479	0.410952866077423	87.7525253295898	17375
True	False	False	False	False	-3028.34643554688	867.768737792969	215.173538208008	0.681748032569885	0.957090735435486	0.467051416635513	87.9123687744141	17055
True	False	False	False	False	-3027.3251953125	240.340942382813	125.333038330078	0.653138935565948	0.931196689605713	0.418074816465378	87.7787628173828	9919
True	False	False	False	False	-3027.27416992188	1137.79577636719	124.223899841309	0.814991533756256	0.960495412349701	1	140.785720825195	15768
True	False	False	False	False	-3026.76782226563	428.349853515625	173.026138305664	0.296184509992599	0.879396915435791	0.117798417806625	75.2051315307617	11732
True	False	False	False	False	-3025.39868164063	284.521331787109	107.586769104004	0.779021024703979	0.960092186927795	0.834679305553436	78.0927810668945	7575
True	False	False	False	False	-3024.60131835938	639.884460449219	47.6931037902832	0.770316362380981	0.951893091201782	0.756583452224731	77.0465087890625	3313
True	False	False	False	False	-3023.83837890625	196.492965698242	103.150199890137	0.577877998352051	0.934095621109009	0.320981174707413	72.9892501831055	6788
True	False	False	False	False	-3023.85522460938	466.93408203125	89.8404998779297	0.779232859611511	0.960534572601318	0.837222635746002	76.2592620849609	6177
True	False	False	False	False	-3023.88525390625	996.125549316406	106.477630615234	0.739683151245117	0.957141101360321	0.611266613006592	82.7291641235352	7942
True	False	False	False	False	-3023.59350585938	346.866790771484	144.188446044922	0.684017956256866	0.955711245536804	0.471368461847305	77.3846130371094	10060
True	False	False	False	False	-3022.1982421875	175.365036010742	103.150199890137	0.779191911220551	0.950422644615173	0.836726665496826	67.6128997802734	6288
True	False	False	False	False	-3022.9013671875	406.279266357422	125.333038330078	0.748488903045654	0.951823532581329	0.643680155277252	78.5044250488281	8871
True	False	False	False	False	-3020.556640625	108.733474731445	88.7313537597656	0.795180141925812	0.955602645874023	1	92.4625015258789	7397
True	False	False	False	False	-3019.84594726563	977.542724609375	116.459907531738	0.687813937664032	0.950583517551422	0.478755712509155	77.9428558349609	8184
True	False	False	False	False	-3019.77587890625	304.991607666016	68.7667999267578	0.794570684432983	0.957297146320343	1	95.7096786499023	5934
True	False	False	False	False	-3018.73120117188	258.4130859375	93.1679229736328	0.797351360321045	0.957331418991089	1	71.5119018554688	6007
True	False	False	False	False	-3018.4765625	781.993774414063	197.427261352539	0.620475888252258	0.939991593360901	0.371514648199081	84.4606704711914	15034
True	False	False	False	False	-3016.8154296875	820.443969726563	195.208984375	0.54508513212204	0.933652520179749	0.287704765796661	85.7443161010742	15091
True	False	False	False	False	-3016.81079101563	1031.26403808594	138.64274597168	0.711980938911438	0.951297760009766	0.531696975231171	82.552001953125	10319
True	False	False	False	False	-3015.5322265625	697.853698730469	174.135284423828	0.518275320529938	0.904743134975433	0.263271689414978	88.9745254516602	13969
True	False	False	False	False	-3015.83129882813	1152.64794921875	110.914192199707	0.793351709842682	0.960335493087769	1	126.930000305176	12693
True	False	False	False	False	-3014.88012695313	385.581024169922	95.3862075805664	0.790671706199646	0.955595314502716	1	89.8953475952148	7731
True	False	False	False	False	-3013.97509765625	1081.55700683594	178.571853637695	0.692753672599792	0.954292774200439	0.488703340291977	85.4347839355469	13755
True	False	False	False	False	-3013.81225585938	448.480133056641	106.477630615234	0.752415239810944	0.953624069690704	0.659851312637329	85	8160
True	False	False	False	False	-3013.53540039063	510.516418457031	214.064392089844	0.602315366268158	0.931026816368103	0.348787844181061	79.6062164306641	15364
True	False	False	False	False	-3011.51953125	140.242401123047	122.005615234375	0.857830703258514	0.968259692192078	1	75.4363632202148	8298
True	False	False	False	False	-3012.32666015625	544.305725097656	211.846115112305	0.546288728713989	0.892268598079681	0.288855731487274	81.4240875244141	15552
True	False	False	False	False	-3011.2548828125	726.444213867188	185.226699829102	0.419018715620041	0.878222048282623	0.18835423886776	77.0778427124023	12872
True	False	False	False	False	-3011.3505859375	837.638244628906	88.7313537597656	0.83357036113739	0.963311195373535	1	84.1125030517578	6729
True	False	False	False	False	-3010.04614257813	645.495178222656	97.6044921875	0.698149502277374	0.960335493087769	0.500038266181946	76.7840881347656	6757
True	False	False	False	False	-3009.18676757813	1008.79870605469	200.754699707031	0.680844485759735	0.952448010444641	0.465353190898895	90.6243057250977	16403
True	False	False	False	False	-3009.17504882813	73.9683532714844	97.6044921875	0.846573948860168	0.960534572601318	1	80.2159118652344	7059
True	False	False	False	False	-3008.10791015625	286.710144042969	106.477630615234	0.528011858463287	0.923004031181335	0.271889626979828	76.4583358764648	7340
True	False	False	False	False	-3007.873046875	1175.10522460938	189.663269042969	0.800872504711151	0.964150488376617	1	149.035095214844	25485
True	False	False	False	False	-3007.38525390625	231.650054931641	259.539215087891	0.371130555868149	0.841325044631958	0.158570185303688	85.1709365844727	19930
True	False	False	False	False	-3006.32055664063	368.207092285156	126.442184448242	0.788381993770599	0.965059459209442	1	78.7456130981445	8977
True	False	False	False	False	-3006.63720703125	862.466918945313	208.518692016602	0.791674017906189	0.957645952701569	1	100.319145202637	18860
True	False	False	False	False	-3004.53540039063	424.671539306641	76.5307922363281	0.809509754180908	0.9591423869133	1	74.898551940918	5168
True	False	False	False	False	-3002.57836914063	112.389862060547	95.3862075805664	0.720543026924133	0.945817112922668	0.55356627702713	71.5348815917969	6152
True	False	False	False	False	-3002.24536132813	479.063201904297	138.64274597168	0.768403470516205	0.957533895969391	0.74352765083313	83.0559997558594	10382
True	False	False	False	False	-3000.69677734375	332.002746582031	183.008422851563	0.783112943172455	0.95748645067215	0.897639095783234	103.848487854004	17135
True	False	False	False	False	-2999.736328125	440.303863525391	70.9850845336914	0.724676012992859	0.970893561840057	0.564879477024078	86.859375	5559
True	False	False	False	False	-2999.4111328125	905.448913574219	247.338653564453	0.64446896314621	0.905649662017822	0.404889404773712	93.6233215332031	20878
True	False	False	False	False	-2999.10473632813	1152.99645996094	16.6371288299561	0.665601134300232	0.942380666732788	0.438278526067734	89.3333358764648	1340
True	False	False	False	False	-2998.07983398438	155.275161743164	92.0587844848633	0.739471137523651	0.964395225048065	0.610541462898254	73.2048187255859	6076
True	False	False	False	False	-2995.79028320313	177.35546875	126.442184448242	0.64266961812973	0.948876798152924	0.402234256267548	78.6491241455078	8966
True	False	False	False	False	-2995.12377929688	288.65576171875	13.3097038269043	0.66390061378479	0.925560414791107	0.435427129268646	70.4166641235352	845
True	False	False	False	False	-2997.40405273438	403.567626953125	123.114753723145	0.776449203491211	0.952595949172974	0.80710357427597	77.3243255615234	8583
True	False	False	False	False	-2997.96044921875	576.414123535156	176.353576660156	0.657814800739288	0.951349973678589	0.425472408533096	81.7295608520508	12995
True	False	False	False	False	-2996.79760742188	603.789306640625	185.226699829102	0.697036445140839	0.955058693885803	0.497657805681229	83.0718536376953	13873
True	False	False	False	False	-2996.82055664063	746.285339355469	116.459907531738	0.706587970256805	0.917255282402039	0.518866300582886	74.533332824707	7826
True	False	False	False	False	-2995.8037109375	1121.06994628906	186.335845947266	0.686474680900574	0.947693586349487	0.476124733686447	99.4940490722656	16715
True	False	False	False	False	-2995.4453125	662.520751953125	174.135284423828	0.814603447914124	0.959173381328583	1	87.9745254516602	13812
True	False	False	False	False	-2995.0625	308.274505615234	99.8227767944336	0.50737076997757	0.92946720123291	0.253937989473343	69.3111114501953	6238
True	False	False	False	False	-2994.32690429688	1196.69787597656	116.459907531738	0.687813937664032	0.942191898822784	0.478755712509155	136.028564453125	14283
True	False	False	False	False	-2993.00708007813	278.83349609375	25.5102653503418	0.748013913631439	0.95841646194458	0.641803920269012	66.6521759033203	1533
True	False	False	False	False	-2992.04418945313	926.069091796875	210.736968994141	0.817535400390625	0.961654186248779	1	104.942108154297	19939
True	False	False	False	False	-2992.66455078125	945.917053222656	144.188446044922	0.799139618873596	0.960323333740234	1	98.5076904296875	12806
True	False	False	False	False	-2992.18237304688	1181.40002441406	62.1119499206543	0.717676758766174	0.937849938869476	0.546022891998291	127.428573608398	7136
True	False	False	False	False	-2991.49365234375	1067.25073242188	102.041061401367	0.784656643867493	0.951622247695923	0.940379023551941	77.9565200805664	7172
True	False	False	False	False	-2990.70727539063	126.186248779297	137.533599853516	0.821350634098053	0.96230936050415	1	83.4032287597656	10342
True	False	False	False	False	-2989.90795898438	1098.49865722656	173.026138305664	0.648745119571686	0.954468846321106	0.411309540271759	86.8333358764648	13546
True	False	False	False	False	-2990.21508789063	1163.7255859375	12.2005615234375	0.608575522899628	0.915458858013153	0.356404304504395	94.5454559326172	1040
True	False	False	False	False	-2987.89672851563	354.283752441406	125.333038330078	0.702152848243713	0.953919410705566	0.50879293680191	80.6637191772461	9115
True	False	False	False	False	-2988.80029296875	967.115478515625	160.825576782227	0.679102420806885	0.952898442745209	0.46211040019989	83.1310348510742	12054
True	False	False	False	False	-2984.94677734375	534.420349121094	105.36848449707	0.744577586650848	0.956773817539215	0.628692507743835	74.7894744873047	7105
True	False	False	False	False	-2985.19702148438	791.00537109375	230.701522827148	0.610065340995789	0.919905960559845	0.358249485492706	85.7644195556641	17839
True	False	False	False	False	-2984.91967773438	822.038757324219	189.663269042969	0.645471632480621	0.926360189914703	0.406380712985992	87.9707565307617	15043
True	False	False	False	False	-2984.80200195313	552.087341308594	82.0765075683594	0.797737896442413	0.951916694641113	1	75.4729766845703	5585
True	False	False	False	False	-2984.66259765625	861.027160644531	73.203369140625	0.790809690952301	0.958709478378296	1	75.9242401123047	5011
True	False	False	False	False	-2983.40454101563	325.069122314453	61.0028076171875	0.804323971271515	0.954383611679077	1	71.4545440673828	3930
True	False	False	False	False	-2983.69604492188	454.882141113281	278.394622802734	0.453959107398987	0.89992481470108	0.212403163313866	94.8844604492188	23816
True	False	False	False	False	-2980.84375	89.8136520385742	127.551322937012	0.706931173801422	0.948249399662018	0.519663214683533	74.8695678710938	8610
True	False	False	False	False	-2981.76245117188	156.627777099609	113.132476806641	0.785913348197937	0.957141101360321	1	77.2549057006836	7880
True	False	False	False	False	-2981.68530273438	388.059265136719	113.132476806641	0.643585920333862	0.954392850399017	0.403582990169525	72.9901962280273	7445
[truncated: 18,429 more rows]
