# Supplementary material for: Gene Delivery Mediated by Backbone-Degradable RAFT Copolymers
Source: Biomacromolecules. 2026 Feb 12;27(3):1846–56. doi: 10.1021/acs.biomac.5c01662 (PMC12977016; doi:10.1021/acs.biomac.5c01662)
Supplement: Supplementary file 2 [file bm5c01662_si_002.zip › Celigo Raw Data/Object (Cell)-Level Data/Blue/7-15-2024-8-58-13-PM_object_E3.csv]

Plate ID	PM_2024_07_15_PPP41-45_NP_5_10_20_PEIpro_200ngwell_U2OS_6k_Plate2
Plate Name
Plate Description
Scan ID	7/15/2024 8:58:13 PM
Scan Description
Scan Result ID	7/15/2024 8:58:13 PM
Scan Result Description
Software Version	5.1.0.0
Experiment Name
Application Name	Target 1
Plate Type	96-Well BD Falcon™ 353072 Plate
Acquisition Start/End Times	7/15/2024 8:58:13 PM - 7/15/2024 9:00:04 PM
Analysis Start Time	7/15/2024 8:58:13 PM
User ID	Local Administrator
Scan Area Object-Level Data CSV Report
Row	E
Column	3
Total	Class 1	Class 2	Class 3	Class 4	X Position (µm)	Y Position (µm)	Target 1: Area (µm²)	Target 1: Form Factor	Target 1: Smoothness	Target 1: Aspect Ratio	Target 1: Mean Intensity	Target 1: Integrated Intensity
True	False	False	False	False	-1969.74072265625	-2986.1953125	82.0765075683594	0.868169903755188	0.97037261724472	1	116.094596862793	8591
True	False	False	False	False	-2008.87365722656	-2964.63671875	404.836822509766	0.228495702147484	0.921404421329498	0.0857391431927681	143.800003051758	52487
True	False	False	False	False	-2005.8720703125	-2944.45654296875	144.188446044922	0.829249382019043	0.958162069320679	1	187.061538696289	24318
True	False	False	False	False	-2063.453125	-2922.65234375	157.498153686523	0.632559657096863	0.951141715049744	0.387795060873032	176.957748413086	25128
True	False	False	False	False	-2105.7314453125	-2888.32421875	169.698715209961	0.666771829128265	0.959261953830719	0.44025981426239	177.019607543945	27084
True	False	False	False	False	-2162.40698242188	-2857.666015625	15.5279874801636	0.564301550388336	0.936461865901947	0.306699156761169	136.142852783203	1906
True	False	False	False	False	-2197.55102539063	-2819.33715820313	96.4953460693359	0.60856831073761	0.883731007575989	0.356395363807678	169.735626220703	14767
True	False	False	False	False	-2243.5869140625	-2786.47436523438	282.831207275391	0.312549293041229	0.912007510662079	0.126177653670311	130.196075439453	33200
True	False	False	False	False	-2265.74633789063	-2760.78125	186.335845947266	0.565270364284515	0.929482281208038	0.30769345164299	144.660720825195	24303
True	False	False	False	False	-2288.26489257813	-2741.02807617188	183.008422851563	0.622823476791382	0.918846189975739	0.374600052833557	150.836364746094	24888
True	False	False	False	False	-2320.7021484375	-2720.0029296875	67.6576614379883	0.811845362186432	0.961437523365021	1	140.163940429688	8550
True	False	False	False	False	-2276.56640625	-2715.02270507813	181.899276733398	0.76094263792038	0.963815748691559	0.700016915798187	82.7682952880859	13574
True	False	False	False	False	-2304.45141601563	-2709.37451171875	362.689422607422	0.370206922292709	0.868235111236572	0.158027365803719	135.66667175293	44363
True	False	False	False	False	-2387.86694335938	-2664.5126953125	119.787330627441	0.470662444829941	0.935040891170502	0.224713116884232	129.277770996094	13962
True	False	False	False	False	-2399.57006835938	-2642.19018554688	133.097030639648	0.683501660823822	0.938826441764832	0.47038009762764	141.300003051758	16956
True	False	False	False	False	-2430.28540039063	-2611.73486328125	201.863830566406	0.752970397472382	0.964687824249268	0.662240564823151	162.593399047852	29592
True	False	False	False	False	-2469.57568359375	-2577.82543945313	138.64274597168	0.733251571655273	0.97247177362442	0.590239226818085	140.815994262695	17602
True	False	False	False	False	-2523.85522460938	-2531.12158203125	82.0765075683594	0.43867227435112	0.918464541435242	0.201613709330559	130.648651123047	9668
True	False	False	False	False	-2532.54516601563	-2505.97387695313	246.229507446289	0.436538279056549	0.844797849655151	0.20014163851738	146.409912109375	32503
True	False	False	False	False	-2562.86767578125	-2475.3212890625	117.569046020508	0.793545544147491	0.951597213745117	1	134.094345092773	14214
True	False	False	False	False	-2595.2646484375	-2441.6376953125	107.586769104004	0.802616775035858	0.963398873806	1	151.278350830078	14674
True	False	False	False	False	-2618.73217773438	-2416.93920898438	82.0765075683594	0.680345416069031	0.927396953105927	0.464419931173325	130.445953369141	9653
True	False	False	False	False	-2630.02001953125	-2395.37231445313	178.571853637695	0.671993255615234	0.944836616516113	0.449286937713623	138.906829833984	22364
True	False	False	False	False	-2657.12963867188	-2368.99047851563	131.987884521484	0.591415226459503	0.964844107627869	0.336025327444077	139.873947143555	16645
True	False	False	False	False	-2695.66333007813	-2321.76098632813	156.389007568359	0.470678389072418	0.95587420463562	0.224725127220154	148.723403930664	20970
True	False	False	False	False	-2719.63940429688	-2287.94799804688	75.4216537475586	0.743587911128998	0.956063449382782	0.62505716085434	113.323532104492	7706
True	False	False	False	False	-2745.68920898438	-2258.58422851563	84.2947845458984	0.64819461107254	0.955511748790741	0.41047415137291	147.236846923828	11190
True	False	False	False	False	-2750.79370117188	-2242.17944335938	192.990692138672	0.485455811023712	0.889069020748138	0.236109733581543	154.137924194336	26820
True	False	False	False	False	-2778.8486328125	-2213.2939453125	112.023338317871	0.687367737293243	0.947623908519745	0.47787618637085	130.465347290039	13177
True	False	False	False	False	-2808.06518554688	-2165.12646484375	166.371292114258	0.610708177089691	0.959884464740753	0.359049648046494	127.966667175293	19195
True	False	False	False	False	-2847.33642578125	-2115.55908203125	88.7313537597656	0.71274322271347	0.957966983318329	0.533566176891327	117.824996948242	9426
True	False	False	False	False	-2865.45654296875	-2081.39501953125	127.551322937012	0.577091634273529	0.941536724567413	0.320132791996002	111.817390441895	12859
True	False	False	False	False	-2908.013671875	-2038.38159179688	23.2919807434082	0.682969212532043	0.931973576545715	0.469364792108536	135	2835
True	False	False	False	False	-2921.384765625	-2016.95422363281	115.350761413574	0.471866428852081	0.931378245353699	0.225622713565826	131.875	13715
True	False	False	False	False	-2944.71264648438	-1979.49853515625	275.067199707031	0.359133124351501	0.948305666446686	0.15160459280014	131.233871459961	32546
True	False	False	False	False	-2978.33764648438	-1924.49829101563	11.0914192199707	0.55325049161911	0.925560414791107	0.295611768960953	143.399993896484	1434
True	False	False	False	False	-2932.65551757813	-1953.28662109375	114.241622924805	0.657020628452301	0.946451187133789	0.42420107126236	86.7475738525391	8935
True	False	False	False	False	-2958.58959960938	-1925.17834472656	225.155807495117	0.736066401004791	0.942755937576294	0.599204778671265	168.349746704102	34175
True	False	False	False	False	-2977.44750976563	-1907.95092773438	83.1856460571289	0.797147572040558	0.959277153015137	1	119.466667175293	8960
True	False	False	False	False	-2950.47119140625	-1950.22863769531	78.7490768432617	0.729563295841217	0.948702335357666	0.57899397611618	99.5352096557617	7067
True	False	False	False	False	-2923.50415039063	-1997.98681640625	77.6399383544922	0.664459466934204	0.927927672863007	0.436360716819763	112.957145690918	7907
True	False	False	False	False	-2918.13134765625	-1978.85717773438	75.4216537475586	0.722747147083282	0.929997086524963	0.559532701969147	118.64705657959	8068
True	False	False	False	False	-2914.685546875	-1952.54638671875	95.3862075805664	0.766198992729187	0.956983387470245	0.729580998420715	91.0348815917969	7829
True	False	False	False	False	-2904.08349609375	-1960.08654785156	103.150199890137	0.716568052768707	0.955579578876495	0.543167233467102	90.2365570068359	8392
True	False	False	False	False	-2901.11254882813	-2024.56188964844	87.6222152709961	0.811767578125	0.953055739402771	1	109.265823364258	8632
True	False	False	False	False	-2895.61108398438	-1983.84887695313	341.61572265625	0.712596118450165	0.95600837469101	0.533204317092896	106.162338256836	32698
True	False	False	False	False	-2889.64428710938	-1927.44372558594	100.931915283203	0.810745477676392	0.964395225048065	1	72.516487121582	6599
True	False	False	False	False	-2889.38549804688	-2055.0537109375	323.869445800781	0.224373817443848	0.787833452224731	0.0839088633656502	128.297943115234	37463
True	False	False	False	False	-2873.58666992188	-1957.26892089844	169.698715209961	0.782893478870392	0.953839004039764	0.893094003200531	94.4836578369141	14456
True	False	False	False	False	-2869.57421875	-1910.64099121094	207.409545898438	0.79450523853302	0.957883179187775	1	182.245986938477	34080
True	False	False	False	False	-2863.13696289063	-1931.64782714844	93.1679229736328	0.772283971309662	0.953889608383179	0.771135985851288	74.5	6258
True	False	False	False	False	-2860.4384765625	-2098.583984375	74.3125076293945	0.747713565826416	0.951077282428741	0.640626013278961	119.268653869629	7991
True	False	False	False	False	-2845.39477539063	-2082.83569335938	156.389007568359	0.721490085124969	0.966127336025238	0.556111693382263	82.4468078613281	11625
True	False	False	False	False	-2851.2431640625	-1909.75207519531	23.2919807434082	0.725569725036621	0.945849716663361	0.567398190498352	82.5714263916016	1734
True	False	False	False	False	-2846.52490234375	-2034.05090332031	271.739776611328	0.778911709785461	0.952028095722198	0.833385527133942	75.3387756347656	18458
True	False	False	False	False	-2846.45336914063	-1940.78039550781	99.8227767944336	0.701861500740051	0.946155071258545	0.508145332336426	74.4000015258789	6696
True	False	False	False	False	-2840.44653320313	-1918.16235351563	78.7490768432617	0.765397131443024	0.95637571811676	0.724761068820953	124.450706481934	8836
True	False	False	False	False	-2829.96020507813	-2138.2275390625	259.539215087891	0.320802569389343	0.905076920986176	0.130507260560989	138.905975341797	32504
True	False	False	False	False	-2820.1962890625	-2113.32348632813	177.462707519531	0.810753405094147	0.971357524394989	1	79.4187469482422	12707
True	False	False	False	False	-2829.21557617188	-1928.54113769531	62.1119499206543	0.624954640865326	0.953734934329987	0.377432435750961	74.6428604125977	4180
True	False	False	False	False	-2823.1279296875	-1988.59399414063	292.8134765625	0.755079746246338	0.938581943511963	0.671576261520386	102.420455932617	27039
True	False	False	False	False	-2827.65771484375	-1918.19396972656	13.3097038269043	0.743378639221191	0.942608833312988	0.624296009540558	69.9166641235352	839
True	False	False	False	False	-2821.93676757813	-1902.62915039063	167.480438232422	0.664043366909027	0.949787020683289	0.435665279626846	77.1456985473633	11649
True	False	False	False	False	-2808.38403320313	-2078.66674804688	218.500961303711	0.822252631187439	0.965680956840515	1	76.2335052490234	15018
True	False	False	False	False	-2806.68237304688	-2040.94128417969	211.846115112305	0.718460261821747	0.957787990570068	0.548061430454254	65.3874359130859	12489
True	False	False	False	False	-2804.36352539063	-1958.12133789063	138.64274597168	0.648569643497467	0.939330995082855	0.411042928695679	75.5120010375977	9439
True	False	False	False	False	-2802.72827148438	-1932.619140625	189.663269042969	0.698733150959015	0.957141578197479	0.501295566558838	79.4678344726563	13589
True	False	False	False	False	-2802.6640625	-2194.99926757813	178.571853637695	0.294309467077255	0.920988798141479	0.116855219006538	133.124221801758	21433
True	False	False	False	False	-2787.34106445313	-2187.12744140625	179.680999755859	0.728291630744934	0.964382708072662	0.57523912191391	106.006172180176	17173
True	False	False	False	False	-2799.81420898438	-2021.98510742188	122.005615234375	0.847553610801697	0.966888904571533	1	69.2090911865234	7613
True	False	False	False	False	-2789.5537109375	-1981.97119140625	128.660461425781	0.789452075958252	0.960328042507172	1	79.4137954711914	9212
True	False	False	False	False	-2787.14331054688	-2145.10278320313	125.333038330078	0.728755116462708	0.94749116897583	0.576600790023804	70.2477874755859	7938
True	False	False	False	False	-2782.337890625	-2126.2763671875	145.297592163086	0.689279675483704	0.923158586025238	0.481666713953018	160.969467163086	21087
True	False	False	False	False	-2785.015625	-2097.3876953125	133.097030639648	0.786073088645935	0.961078405380249	1	55.4000015258789	6648
True	False	False	False	False	-2784.7412109375	-2030.76025390625	128.660461425781	0.748102605342865	0.964829802513123	0.642153143882751	62.0689659118652	7200
True	False	False	False	False	-2779.1904296875	-1907.76684570313	112.023338317871	0.627587974071503	0.957304775714874	0.380974769592285	68.1584167480469	6884
True	False	False	False	False	-2776.28735351563	-2231.66235351563	47.6931037902832	0.497079223394394	0.937058627605438	0.24541762471199	136.465118408203	5868
True	False	False	False	False	-2758.3720703125	-2224.68798828125	114.241622924805	0.793618381023407	0.95024836063385	1	99.291259765625	10227
True	False	False	False	False	-2769.15234375	-2171.9052734375	130.878753662109	0.756123721599579	0.956053256988525	0.676357209682465	74.2372894287109	8760
True	False	False	False	False	-2763.63842773438	-2079.01635742188	244.01123046875	0.737806260585785	0.951156318187714	0.60492730140686	65.863639831543	14490
True	False	False	False	False	-2768.0625	-2002.18322753906	230.701522827148	0.725050449371338	0.952808201313019	0.565931618213654	68.8076934814453	14312
True	False	False	False	False	-2761.27905273438	-1958.60485839844	215.173538208008	0.528136432170868	0.898876965045929	0.272001713514328	78.1701049804688	15165
True	False	False	False	False	-2757.67016601563	-2141.83764648438	262.866638183594	0.287154823541641	0.758932650089264	0.113287150859833	66.8396606445313	15841
True	False	False	False	False	-2752.91772460938	-1915.08532714844	222.937530517578	0.695020914077759	0.945757627487183	0.493403911590576	77.243782043457	15526
True	False	False	False	False	-2748.68676757813	-2186.55737304688	131.987884521484	0.770956814289093	0.957836091518402	0.761183798313141	62.8487396240234	7479
True	False	False	False	False	-2735.43823242188	-2121.13330078125	11.0914192199707	0.763594925403595	0.936281979084015	0.714360892772675	36.4000015258789	364
True	False	False	False	False	-2747.07470703125	-2051.47827148438	187.44499206543	0.711664378643036	0.96091103553772	0.530925095081329	80.1952667236328	13553
True	False	False	False	False	-2736.71704101563	-2093.1787109375	216.282684326172	0.803819596767426	0.946990609169006	1	60	11700
True	False	False	False	False	-2735.39916992188	-2249.33959960938	51.0205307006836	0.788781881332397	0.96418160200119	1	127.195655822754	5851
True	False	False	False	False	-2734.17211914063	-2287.70703125	15.5279874801636	0.603693544864655	0.934281527996063	0.350445985794067	138	1932
True	False	False	False	False	-2729.0830078125	-2270.763671875	120.896469116211	0.793161451816559	0.958349406719208	1	134.165130615234	14624
True	False	False	False	False	-2725.47998046875	-2162.39892578125	171.917007446289	0.658547163009644	0.956220984458923	0.426650315523148	67.8516159057617	10517
True	False	False	False	False	-2728.3115234375	-2135.1904296875	27.7285480499268	0.81305855512619	0.950671494007111	1	46.560001373291	1164
True	False	False	False	False	-2722.9736328125	-1962.8515625	258.430084228516	0.835081160068512	0.957290053367615	1	85.2145919799805	19855
True	False	False	False	False	-2721.84106445313	-2204.24951171875	141.970169067383	0.657634496688843	0.952470123767853	0.425183236598969	71.0234375	9091
True	False	False	False	False	-2713.36450195313	-2187.28271484375	175.244430541992	0.767259895801544	0.924882173538208	0.736158847808838	164.246841430664	25951
True	False	False	False	False	-2719.54565429688	-2007.88598632813	305.014038085938	0.716349542140961	0.952097117900848	0.542608261108398	88.7381820678711	24403
True	False	False	False	False	-2711.8369140625	-2128.35131835938	114.241622924805	0.762033998966217	0.954942405223846	0.705790936946869	56.9514579772949	5866
True	False	False	False	False	-2711.24926757813	-2044.49719238281	200.754699707031	0.586315870285034	0.926913022994995	0.330258309841156	55.2154693603516	9994
True	False	False	False	False	-2708.7236328125	-2303.47729492188	95.3862075805664	0.742845177650452	0.956959247589111	0.62236750125885	131.093017578125	11274
True	False	False	False	False	-2691.14453125	-2296.91625976563	202.97297668457	0.655879199504852	0.954095125198364	0.422384530305862	80.4644775390625	14725
True	False	False	False	False	-2705.79565429688	-2219.13159179688	126.442184448242	0.784677445888519	0.965141594409943	0.941195964813232	63.4736824035645	7236
True	False	False	False	False	-2708.48461914063	-2164.22729492188	102.041061401367	0.717458426952362	0.959754347801208	0.54545783996582	72.2065200805664	6643
True	False	False	False	False	-2694.34594726563	-2085.4052734375	262.866638183594	0.767717480659485	0.959348738193512	0.739071309566498	74.5611801147461	17671
True	False	False	False	False	-2708.68432617188	-1917.25756835938	228.483245849609	0.685410439968109	0.946839570999146	0.474053412675858	80.8349533081055	16652
True	False	False	False	False	-2694.24731445313	-2132.02856445313	217.391815185547	0.537412822246552	0.925932288169861	0.280482143163681	66.9081649780273	13114
True	False	False	False	False	-2693.14697265625	-2210.74243164063	70.9850845336914	0.762108087539673	0.956896007061005	0.706189274787903	62.03125	3970
True	False	False	False	False	-2684.51147460938	-2177.29760742188	266.194061279297	0.455668479204178	0.819212019443512	0.213637202978134	71.3916702270508	17134
True	False	False	False	False	-2682.31884765625	-1969.8359375	212.955261230469	0.488421529531479	0.890412330627441	0.238454073667526	81.625	15672
True	False	False	False	False	-2681.17114257813	-2036.1962890625	252.884368896484	0.323683083057404	0.674732983112335	0.132035300135612	68.1184234619141	15531
True	False	False	False	False	-2679.6875	-2217.720703125	196.318130493164	0.660243153572083	0.957328021526337	0.42939892411232	70.3954772949219	12460
True	False	False	False	False	-2675.88330078125	-2008.64172363281	154.17073059082	0.668601036071777	0.951754987239838	0.44338646531105	69.6115112304688	9676
True	False	False	False	False	-2675.79321289063	-2359.41845703125	41.0382537841797	0.563382267951965	0.94504976272583	0.305759131908417	135.891891479492	5028
True	False	False	False	False	-2673.1181640625	-2336.86303710938	199.645553588867	0.583076596260071	0.912952363491058	0.326658576726913	131.699996948242	23706
True	False	False	False	False	-2660.73120117188	-2264.00244140625	235.138092041016	0.668824553489685	0.940998494625092	0.443771183490753	67.5801849365234	14327
True	False	False	False	False	-2672.982421875	-1943.08923339844	258.430084228516	0.518966197967529	0.883568108081818	0.263874143362045	82.2274703979492	19159
True	False	False	False	False	-2669.49536132813	-2158.15454101563	151.952453613281	0.582070708274841	0.910368740558624	0.325550585985184	60.8759117126465	8340
True	False	False	False	False	-2650.9423828125	-2144.50512695313	83.1856460571289	0.735410094261169	0.958394765853882	0.597082853317261	56.8400001525879	4263
True	False	False	False	False	-2667.54077148438	-2073.37646484375	103.150199890137	0.779191911220551	0.959913015365601	0.836726665496826	103.397850036621	9616
True	False	False	False	False	-2663.27099609375	-2012.34155273438	113.132476806641	0.694173395633698	0.955317556858063	0.491636395454407	67.4803924560547	6883
True	False	False	False	False	-2657.27587890625	-2133.96606445313	61.0028076171875	0.77311635017395	0.960369110107422	0.777697443962097	58.3636360168457	3210
True	False	False	False	False	-2656.9921875	-2109.4912109375	366.016845703125	0.741778492927551	0.957188248634338	0.61856085062027	94.3515167236328	31136
True	False	False	False	False	-2650.24243164063	-2299.36889648438	198.536407470703	0.849558889865875	0.962178289890289	1	78.1620101928711	13991
True	False	False	False	False	-2649.88842773438	-2390.9765625	28.8376903533936	0.601119041442871	0.945348680019379	0.347356885671616	135.846160888672	3532
True	False	False	False	False	-2642.74072265625	-2376.12622070313	92.0587844848633	0.852869749069214	0.972272574901581	1	103.614456176758	8600
True	False	False	False	False	-2639.47607421875	-2290.28344726563	14.4188451766968	0.805326879024506	0.942608833312988	1	55.6923065185547	724
True	False	False	False	False	-2645.14770507813	-2248.04907226563	143.079315185547	0.61806720495224	0.923422992229462	0.368385910987854	53.0155029296875	6839
True	False	False	False	False	-2642.166015625	-2221.79150390625	214.064392089844	0.7498939037323	0.957557797431946	0.649327278137207	68.6062164306641	13241
True	False	False	False	False	-2639.03002929688	-2067.67260742188	253.993499755859	0.632420837879181	0.912712931632996	0.387602269649506	86.1834030151367	19736
True	False	False	False	False	-2642.00512695313	-2003.86877441406	229.592376708984	0.471396625041962	0.886729776859283	0.22526741027832	74.3478240966797	15390
True	False	False	False	False	-2639.7646484375	-1929.67260742188	170.807861328125	0.536816239356995	0.878442347049713	0.27992856502533	77.9545440673828	12005
True	False	False	False	False	-2637.27661132813	-2155.37646484375	137.533599853516	0.716718852519989	0.963439404964447	0.543553650379181	55.5967750549316	6894
True	False	False	False	False	-2633.38720703125	-2334.08837890625	214.064392089844	0.772228181362152	0.950978636741638	0.770705342292786	82.8445587158203	15989
True	False	False	False	False	-2619.7353515625	-2324.85302734375	22.1828384399414	0.691018760204315	0.941173493862152	0.485164731740952	55	1100
True	False	False	False	False	-2632.85815429688	-2178.95263671875	184.117568969727	0.692862570285797	0.955481112003326	0.488927125930786	61.3253021240234	10180
True	False	False	False	False	-2630.1396484375	-2046.15307617188	67.6576614379883	0.811845362186432	0.956483066082001	1	55.3606567382813	3377
True	False	False	False	False	-2630.05395507813	-2307.9580078125	165.262145996094	0.747710049152374	0.938992023468018	0.640612363815308	89.8791961669922	13392
True	False	False	False	False	-2617.31811523438	-2302.1240234375	57.6753807067871	0.560572564601898	0.934759378433228	0.302906334400177	65.038459777832	3382
True	False	False	False	False	-2614.50732421875	-2225.7265625	157.498153686523	0.525285542011261	0.920101284980774	0.269448488950729	53.2957763671875	7568
True	False	False	False	False	-2621.1318359375	-2197.63037109375	106.477630615234	0.698564171791077	0.955314457416534	0.500930964946747	64.6666641235352	6208
True	False	False	False	False	-2619.48095703125	-2128.40966796875	120.896469116211	0.714016377925873	0.931764245033264	0.536720037460327	50.211009979248	5473
True	False	False	False	False	-2617.48828125	-1963.53527832031	373.780822753906	0.297066152095795	0.860650718212128	0.11824307590723	77.2344207763672	26028
True	False	False	False	False	-2614.13012695313	-2270.72045898438	158.607299804688	0.586444437503815	0.947126746177673	0.330402165651321	49.1048965454102	7022
True	False	False	False	False	-2613.90356445313	-2028.1962890625	270.630645751953	0.736407041549683	0.947987616062164	0.60031396150589	73.5040969848633	17935
True	False	False	False	False	-2613.57006835938	-2404.69067382813	58.7845230102539	0.733056902885437	0.948494493961334	0.589631855487823	90.3773574829102	4790
True	False	False	False	False	-2607.810546875	-2299.55249023438	43.256534576416	0.764826476573944	0.949666619300842	0.721405208110809	52.5641021728516	2050
True	False	False	False	False	-2610.88525390625	-1916.04479980469	191.881561279297	0.848172962665558	0.962804973125458	1	83.1734085083008	14389
True	False	False	False	False	-2610.84594726563	-2086.99438476563	41.0382537841797	0.739717543125153	0.949179470539093	0.611384451389313	47.7027015686035	1765
True	False	False	False	False	-2605.40844726563	-2427.2529296875	82.0765075683594	0.786518931388855	0.956683576107025	1	127.459457397461	9432
True	False	False	False	False	-2586.36303710938	-2421.58032226563	89.8404998779297	0.721652567386627	0.954608798027039	0.556551098823547	69.358024597168	5618
True	False	False	False	False	-2596.18701171875	-2392.48046875	99.8227767944336	0.744696021080017	0.950061023235321	0.629131495952606	65.5222244262695	5897
True	False	False	False	False	-2603.63793945313	-2188.63720703125	189.663269042969	0.751996099948883	0.937137603759766	0.65806519985199	169.520462036133	28988
True	False	False	False	False	-2603.98486328125	-2070.87231445313	212.955261230469	0.791453123092651	0.957426309585571	1	75.328125	14463
True	False	False	False	False	-2602.12817382813	-2359.58984375	190.772415161133	0.690678477287292	0.962489306926727	0.484476417303085	74.110466003418	12747
True	False	False	False	False	-2600.31176757813	-2310.6796875	11.0914192199707	0.763594925403595	0.936281979084015	0.714360892772675	52.4000015258789	524
True	False	False	False	False	-2601.93701171875	-2114.7158203125	219.610107421875	0.744791209697723	0.961512982845306	0.629485189914703	80.3181838989258	15903
True	False	False	False	False	-2595.90771484375	-2255.77587890625	129.769607543945	0.621775090694427	0.942268073558807	0.373217701911926	52.1880340576172	6106
True	False	False	False	False	-2594.64453125	-2407.8447265625	87.6222152709961	0.796068251132965	0.956037282943726	1	75.8227844238281	5990
True	False	False	False	False	-2590.29248046875	-2323.40356445313	237.356369018555	0.657753348350525	0.93059104681015	0.42537385225296	73.6308441162109	15757
True	False	False	False	False	-2587.0869140625	-2196.2138671875	118.678184509277	0.739972531795502	0.965059459209442	0.612260043621063	66.5794372558594	7124
True	False	False	False	False	-2590.09912109375	-2046.83825683594	130.878753662109	0.736509919166565	0.963412880897522	0.600650131702423	55.6949157714844	6572
True	False	False	False	False	-2587.83740234375	-2143.7958984375	116.459907531738	0.706587970256805	0.924301326274872	0.518866300582886	96.6952362060547	10153
True	False	False	False	False	-2585.75756835938	-2028.83532714844	118.678184509277	0.624946296215057	0.94219583272934	0.377421349287033	56.8037376403809	6078
True	False	False	False	False	-2586.6611328125	-1932.69750976563	147.515884399414	0.835418462753296	0.974917590618134	1	74.1879730224609	9867
True	False	False	False	False	-2585.2294921875	-2279.34399414063	157.498153686523	0.744094371795654	0.948296785354614	0.626910030841827	65.021125793457	9233
True	False	False	False	False	-2585.13745117188	-2233.92504882813	180.790130615234	0.633330106735229	0.918772876262665	0.388868004083633	63.7914123535156	10398
True	False	False	False	False	-2584.48828125	-1957.72387695313	105.36848449707	0.820584774017334	0.955305933952332	1	71.8842086791992	6829
True	False	False	False	False	-2580.1728515625	-2080.71411132813	240.683807373047	0.722010016441345	0.958423614501953	0.557520747184753	71.6036834716797	15538
True	False	False	False	False	-2580.1552734375	-2470.58544921875	44.3656768798828	0.609061896800995	0.945958971977234	0.357005268335342	134.5	5380
True	False	False	False	False	-2578.83813476563	-2455.1650390625	119.787330627441	0.536746621131897	0.935763597488403	0.27986404299736	106.990737915039	11555
True	False	False	False	False	-2567.4033203125	-2381.619140625	339.397430419922	0.598078787326813	0.897600889205933	0.343754470348358	163.604568481445	50063
True	False	False	False	False	-2565.72412109375	-2275.21142578125	138.64274597168	0.756871342658997	0.958664655685425	0.679850697517395	64.3040008544922	8038
True	False	False	False	False	-2576.99072265625	-2173.46850585938	177.462707519531	0.584962904453278	0.951039731502533	0.328748881816864	57.4500007629395	9192
True	False	False	False	False	-2575.56762695313	-2095.9501953125	27.7285480499268	0.748627901077271	0.945234656333923	0.644232213497162	48.5200004577637	1213
True	False	False	False	False	-2574.91796875	-2012.33154296875	136.424453735352	0.764290273189545	0.947664141654968	0.718305766582489	79.796745300293	9815
True	False	False	False	False	-2574.42626953125	-2254.822265625	143.079315185547	0.695325613021851	0.960999965667725	0.494042277336121	53.6744194030762	6924
True	False	False	False	False	-2563.36743164063	-2138.3388671875	184.117568969727	0.763090133666992	0.968601107597351	0.711547255516052	58.7108421325684	9746
True	False	False	False	False	-2567.91357421875	-2106.64453125	24.401123046875	0.760120630264282	0.941173493862152	0.695777595043182	39.3181800842285	865
True	False	False	False	False	-2567.08251953125	-2061.21850585938	174.135284423828	0.641526877880096	0.928303599357605	0.40056186914444	55.1656036376953	8661
True	False	False	False	False	-2562.97534179688	-2306.37548828125	188.554138183594	0.561189830303192	0.943087995052338	0.30353045463562	75.5882339477539	12850
True	False	False	False	False	-2561.13818359375	-2408.33642578125	195.208984375	0.816621363162994	0.945919096469879	1	158.744323730469	27939
True	False	False	False	False	-2559.60668945313	-2226.423828125	143.079315185547	0.692439913749695	0.95164155960083	0.488059669733047	67.8759689331055	8756
True	False	False	False	False	-2558.513671875	-2029.98974609375	89.8404998779297	0.789801955223083	0.960267782211304	1	62.679012298584	5077
True	False	False	False	False	-2557.84106445313	-2493.87036132813	96.4953460693359	0.492553204298019	0.912428498268127	0.241754680871964	131.505752563477	11441
True	False	False	False	False	-2541.29663085938	-2479.42333984375	120.896469116211	0.483723908662796	0.921851992607117	0.234750136733055	78.357795715332	8541
True	False	False	False	False	-2532.95654296875	-2424.33325195313	122.005615234375	0.778340220451355	0.943531692028046	0.826822757720947	57.2545471191406	6298
True	False	False	False	False	-2544.23754882813	-2380.52880859375	87.6222152709961	0.770300686359406	0.958511233329773	0.756472110748291	58.8354415893555	4648
True	False	False	False	False	-2557.33740234375	-2339.38305664063	169.698715209961	0.733056426048279	0.95830512046814	0.589630365371704	55.1960792541504	8445
True	False	False	False	False	-2556.39794921875	-2187.36962890625	209.627822875977	0.61223042011261	0.892310619354248	0.360954105854034	64.1481475830078	12124
True	False	False	False	False	-2555.255859375	-2365.31884765625	9.98227787017822	0.754574596881866	0.933233201503754	0.669301986694336	61.6666679382324	555
True	False	False	False	False	-2526.2578125	-2342.208984375	218.500961303711	0.594558119773865	0.889361262321472	0.339642912149429	64.3857879638672	12684
True	False	False	False	False	-2552.20849609375	-2320.5009765625	82.0765075683594	0.570172429084778	0.931943297386169	0.312781751155853	63.8918914794922	4728
True	False	False	False	False	-2535.99560546875	-2314.48852539063	102.041061401367	0.761244773864746	0.949113190174103	0.701598525047302	154.391311645508	14204
True	False	False	False	False	-2535.73876953125	-2233.7900390625	113.132476806641	0.627017259597778	0.956956207752228	0.380203008651733	66.7450942993164	6808
True	False	False	False	False	-2543.904296875	-2110.15625	164.153015136719	0.568170964717865	0.949829518795013	0.310692548751831	54.0743255615234	8003
True	False	False	False	False	-2546.34204101563	-1940.98181152344	110.914192199707	0.863773465156555	0.966595351696014	1	89.9300003051758	8993
True	False	False	False	False	-2541.4990234375	-2220.662109375	100.931915283203	0.810745477676392	0.952851355075836	1	150.736267089844	13717
True	False	False	False	False	-2533.47314453125	-2170.25830078125	179.680999755859	0.758721351623535	0.945722579956055	0.688763201236725	51.7530860900879	8384
True	False	False	False	False	-2536.68994140625	-2029.03271484375	128.660461425781	0.526312589645386	0.912711322307587	0.270365476608276	52.6810340881348	6111
True	False	False	False	False	-2538.10205078125	-1903.68908691406	97.6044921875	0.784017562866211	0.950555145740509	0.919521510601044	97.0227279663086	8538
True	False	False	False	False	-2534.34350585938	-2135.40600585938	209.627822875977	0.696742713451385	0.955603957176208	0.497033268213272	61.5079383850098	11625
True	False	False	False	False	-2529.42797851563	-2090.14038085938	131.987884521484	0.570155024528503	0.93974769115448	0.31276348233223	69.0588226318359	8218
True	False	False	False	False	-2530.25634765625	-2077.24169921875	186.335845947266	0.534110903739929	0.929408550262451	0.277432650327682	65.273811340332	10966
True	False	False	False	False	-2528.23779296875	-2300.65307617188	169.698715209961	0.801735460758209	0.95950448513031	1	89.1176452636719	13635
True	False	False	False	False	-2523.77001953125	-2251.8466796875	205.191253662109	0.69008469581604	0.926744818687439	0.483279913663864	73.4918899536133	13596
True	False	False	False	False	-2520.66528320313	-2418.732421875	56.5662384033203	0.789839804172516	0.955270767211914	1	52.6666679382324	2686
True	False	False	False	False	-2518.08959960938	-2393.65283203125	168.589569091797	0.745215535163879	0.922113239765167	0.631068110466003	125.526313781738	19080
True	False	False	False	False	-2518.7607421875	-2195.2744140625	242.902084350586	0.794081449508667	0.962213218212128	1	67.7899551391602	14846
True	False	False	False	False	-2517.91333007813	-2102.09838867188	137.533599853516	0.649772524833679	0.955862283706665	0.412875860929489	58.5967750549316	7266
True	False	False	False	False	-2514.31567382813	-2277.2373046875	156.389007568359	0.832211256027222	0.962488770484924	1	64.3120574951172	9068
True	False	False	False	False	-2511.810546875	-2465.79174804688	229.592376708984	0.688737690448761	0.957221448421478	0.480586379766464	68.0434799194336	14085
True	False	False	False	False	-2501.2294921875	-2430.23291015625	221.828384399414	0.678316593170166	0.931233048439026	0.460660934448242	69.4599990844727	13892
True	False	False	False	False	-2510.19995117188	-2052.34252929688	198.536407470703	0.292190760374069	0.803792059421539	0.115793533623219	54.5530738830566	9765
True	False	False	False	False	-2499.93383789063	-2357.95751953125	221.828384399414	0.777092158794403	0.96623831987381	0.813503861427307	68.5199966430664	13704
True	False	False	False	False	-2499.22021484375	-2321.7314453125	168.589569091797	0.696054518222809	0.963347613811493	0.495576351881027	54.2434196472168	8245
True	False	False	False	False	-2498.69506835938	-2523.513671875	120.896469116211	0.623512804508209	0.944634258747101	0.37551286816597	85.5779800415039	9328
True	False	False	False	False	-2488.52514648438	-2380.79418945313	174.135284423828	0.712336838245392	0.931537508964539	0.532567918300629	57.5222930908203	9031
True	False	False	False	False	-2490.6044921875	-2247.9501953125	308.341461181641	0.480636358261108	0.938471913337708	0.232343316078186	67.3237380981445	18716
True	False	False	False	False	-2495.78955078125	-2162.7958984375	210.736968994141	0.632174670696259	0.914208292961121	0.387260615825653	64.042106628418	12168
True	False	False	False	False	-2495.75146484375	-2118.25561523438	160.825576782227	0.762943148612976	0.961941719055176	0.710735678672791	55.5862083435059	8060
True	False	False	False	False	-2490.97241210938	-2214.76611328125	170.807861328125	0.76231050491333	0.960641086101532	0.707281649112701	57.2012977600098	8809
True	False	False	False	False	-2486.70727539063	-2305.232421875	157.498153686523	0.671326637268066	0.949007391929626	0.44811674952507	76.6056365966797	10878
True	False	False	False	False	-2485.7294921875	-2148.21264648438	13.3097038269043	0.743378639221191	0.931919693946838	0.624296009540558	39.5	474
True	False	False	False	False	-2481.84814453125	-2549.33642578125	484.695037841797	0.264370709657669	0.758590698242188	0.102238535881042	165.19221496582	72189
True	False	False	False	False	-2466.28149414063	-2530.74682617188	184.117568969727	0.795342266559601	0.938588857650757	1	167.638549804688	27828
True	False	False	False	False	-2476.25512695313	-2190.17211914063	164.153015136719	0.822345972061157	0.959077000617981	1	65.1148681640625	9637
True	False	False	False	False	-2479.89135742188	-2087.1240234375	167.480438232422	0.757746458053589	0.950722396373749	0.684017658233643	64.7417221069336	9776
True	False	False	False	False	-2476.27709960938	-2066.35571289063	124.223899841309	0.762229561805725	0.948231756687164	0.70684415102005	77.1607131958008	8642
True	False	False	False	False	-2473.986328125	-2467.88305664063	154.17073059082	0.467693954706192	0.840800285339355	0.222483560442924	61.3453254699707	8527
True	False	False	False	False	-2471.38891601563	-2450.49243164063	138.64274597168	0.642221212387085	0.948057174682617	0.401576697826385	71.536003112793	8942
True	False	False	False	False	-2473.80932617188	-2426.9599609375	238.465515136719	0.779577672481537	0.955526232719421	0.841474235057831	68.0604629516602	14633
True	False	False	False	False	-2466.27197265625	-2360.01171875	196.318130493164	0.647115230560303	0.94427490234375	0.408843815326691	62.7853088378906	11113
True	False	False	False	False	-2465.64868164063	-2112.11181640625	229.592376708984	0.510889828205109	0.916960954666138	0.256914734840393	58.7101440429688	12153
True	False	False	False	False	-2462.93774414063	-2277.88623046875	38.8199691772461	0.733614146709442	0.954181313514709	0.591374695301056	66.9428558349609	2343
True	False	False	False	False	-2458.69091796875	-2207.447265625	136.424453735352	0.744761407375336	0.961195588111877	0.629374265670776	57.9593505859375	7129
True	False	False	False	False	-2457.98193359375	-2031.12170410156	107.586769104004	0.726169049739838	0.938171327114105	0.56910252571106	45.7731971740723	4440
True	False	False	False	False	-2456.71948242188	-2598.61865234375	170.807861328125	0.496585369110107	0.959441304206848	0.245015487074852	128.123382568359	19731
True	False	False	False	False	-2435.8505859375	-2577.17407226563	245.120376586914	0.735318958759308	0.955277562141418	0.5967897772789	92.5067901611328	20444
True	False	False	False	False	-2454.55859375	-2506.27905273438	25.5102653503418	0.705347895622253	0.937057375907898	0.516008198261261	43.9565200805664	1011
True	False	False	False	False	-2455.08032226563	-2284.65502929688	80.9673614501953	0.838757276535034	0.970679998397827	1	83.1506881713867	6070
True	False	False	False	False	-2454.54516601563	-2484.56591796875	191.881561279297	0.821082055568695	0.955035388469696	1	69.277458190918	11985
True	False	False	False	False	-2447.88598632813	-2411.80590820313	183.008422851563	0.697384059429169	0.964308440685272	0.498398721218109	61	10065
True	False	False	False	False	-2454.13452148438	-2260.48046875	273.958068847656	0.418860495090485	0.865377604961395	0.188250109553337	74.0040512084961	18279
True	False	False	False	False	-2446.85083007813	-2539.95336914063	215.173538208008	0.799697458744049	0.955811083316803	1	101.221649169922	19637
True	False	False	False	False	-2423.12622070313	-2523.43872070313	146.40673828125	0.612466037273407	0.931794166564941	0.361250102519989	59.1136360168457	7803
True	False	False	False	False	-2445.37866210938	-2316.64916992188	225.155807495117	0.650394558906555	0.956704020500183	0.413828730583191	61.2807884216309	12440
True	False	False	False	False	-2445.177734375	-2234.85473632813	230.701522827148	0.754196107387543	0.954384386539459	0.667614281177521	84.2644195556641	17527
True	False	False	False	False	-2444.08032226563	-2194.36401367188	133.097030639648	0.56201583147049	0.933885931968689	0.304367929697037	55.5999984741211	6672
True	False	False	False	False	-2442.2255859375	-2171.03759765625	128.660461425781	0.593566298484802	0.927125692367554	0.338495969772339	49	5684
True	False	False	False	False	-2438.62158203125	-2146.2578125	178.571853637695	0.49485182762146	0.901311695575714	0.243608728051186	50.6956520080566	8162
True	False	False	False	False	-2438.56665039063	-2280.93310546875	129.769607543945	0.693576455116272	0.952487111091614	0.490398943424225	56.709400177002	6635
True	False	False	False	False	-2438.033203125	-2506.755859375	69.8759460449219	0.766303777694702	0.939451813697815	0.730220139026642	76.9682540893555	4849
True	False	False	False	False	-2432.32202148438	-2495.78247070313	106.477630615234	0.718682765960693	0.927589476108551	0.54864364862442	153.10417175293	14698
True	False	False	False	False	-2424.111328125	-2422.201171875	245.120376586914	0.735318958759308	0.946394681930542	0.5967897772789	53.3529396057129	11791
True	False	False	False	False	-2429.3203125	-2365.3076171875	144.188446044922	0.759280562400818	0.960529148578644	0.691536962985992	63.4000015258789	8242
True	False	False	False	False	-2423.61962890625	-2337.28979492188	153.061584472656	0.797638714313507	0.956349074840546	1	54.1666679382324	7475
True	False	False	False	False	-2422.04956054688	-2251.18920898438	190.772415161133	0.654741525650024	0.915377914905548	0.42058664560318	62.9941864013672	10835
True	False	False	False	False	-2422.7138671875	-2207.849609375	184.117568969727	0.701610624790192	0.952408909797668	0.507588982582092	68.1867446899414	11319
True	False	False	False	False	-2421.74340820313	-2382.72119140625	144.188446044922	0.571692943572998	0.927391171455383	0.314379900693893	56.9461555480957	7403
True	False	False	False	False	-2421.21240234375	-2455.01098632813	263.975769042969	0.731520116329193	0.945130109786987	0.584892332553864	67.1176452636719	15974
True	False	False	False	False	-2420.53247070313	-2634.18530273438	99.8227767944336	0.639872252941132	0.968193769454956	0.398158967494965	129.133331298828	11622
True	False	False	False	False	-2397.38647460938	-2613.6787109375	265.084930419922	0.708396434783936	0.938846468925476	0.523094713687897	91.711296081543	21919
True	False	False	False	False	-2403.82739257813	-2536.56762695313	138.64274597168	0.627273559570313	0.959327280521393	0.380549311637878	51.1040000915527	6388
True	False	False	False	False	-2413.05004882813	-2504.64428710938	129.769607543945	0.575904130935669	0.949889361858368	0.318856716156006	59.6068382263184	6974
True	False	False	False	False	-2393.0927734375	-2487.89819335938	155.279876708984	0.781193256378174	0.963527202606201	0.863637804985046	70.4857177734375	9868
True	False	False	False	False	-2406.5498046875	-2352.11303710938	129.769607543945	0.796257674694061	0.963870942592621	1	58.9658126831055	6899
True	False	False	False	False	-2408.5478515625	-2298.06860351563	222.937530517578	0.627281785011292	0.937839865684509	0.380560457706451	59.8407974243164	12028
True	False	False	False	False	-2405.77221679688	-2206.669921875	18.8554134368896	0.572700321674347	0.876571774482727	0.315444022417068	49.0588226318359	834
True	False	False	False	False	-2404.16625976563	-2161.59619140625	156.389007568359	0.552554965019226	0.920995712280273	0.294929057359695	46.5177307128906	6559
True	False	False	False	False	-2399.16015625	-2324.28833007813	153.061584472656	0.62613046169281	0.9419105052948	0.379008322954178	54.311595916748	7495
True	False	False	False	False	-2398.86694335938	-2239.29345703125	192.990692138672	0.726253569126129	0.941586017608643	0.56934380531311	66.7643661499023	11617
True	False	False	False	False	-2397.962890625	-2471.1904296875	102.041061401367	0.784656643867493	0.947656095027924	0.940379023551941	60.5108680725098	5567
True	False	False	False	False	-2387.19213867188	-2416.2216796875	232.919815063477	0.783339381217957	0.951110303401947	0.90258914232254	65.7666702270508	13811
True	False	False	False	False	-2395.62280273438	-2210.93676757813	63.2210922241211	0.801229655742645	0.962478160858154	1	45.5438613891602	2596
True	False	False	False	False	-2395.37573242188	-2374.29467773438	181.899276733398	0.656193912029266	0.936174511909485	0.42288413643837	61.5182914733887	10089
True	False	False	False	False	-2382.6240234375	-2573.646484375	190.772415161133	0.756393730640411	0.93144166469574	0.677612125873566	119.90697479248	20624
True	False	False	False	False	-2369.77099609375	-2563.91357421875	77.6399383544922	0.695782601833344	0.959884345531464	0.495003014802933	119.457145690918	8362
True	False	False	False	False	-2379.15087890625	-2464.64086914063	106.477630615234	0.761617660522461	0.960335493087769	0.703567922115326	59.71875	5733
True	False	False	False	False	-2382.11791992188	-2311.58569335938	159.716445922852	0.554762363433838	0.949180841445923	0.297101765871048	52.2013893127441	7517
True	False	False	False	False	-2380.35913085938	-2161.40795898438	134.206176757813	0.706714987754822	0.956120729446411	0.51916092634201	49.1074371337891	5942
True	False	False	False	False	-2378.3974609375	-2345.68530273438	166.371292114258	0.674344062805176	0.918959259986877	0.453456848859787	55.406665802002	8311
True	False	False	False	False	-2378.08129882813	-2286.07080078125	154.17073059082	0.738690078258514	0.955490291118622	0.60789030790329	71.0575561523438	9877
True	False	False	False	False	-2375.51953125	-2540.07666015625	181.899276733398	0.65054839849472	0.925577998161316	0.414064913988113	61.1585350036621	10030
True	False	False	False	False	-2369.69506835938	-2516.85766601563	124.223899841309	0.631394743919373	0.935363054275513	0.386181116104126	51.7589302062988	5797
True	False	False	False	False	-2371.2939453125	-2445.95361328125	207.409545898438	0.822358310222626	0.957897365093231	1	64.2673797607422	12018
True	False	False	False	False	-2367.15185546875	-2647.95678710938	215.173538208008	0.709267497062683	0.938350915908813	0.525157570838928	81.8195877075195	15873
True	False	False	False	False	-2352.41040039063	-2486.96533203125	239.574661254883	0.776787161827087	0.954641997814178	0.810432493686676	76.0555572509766	16428
True	False	False	False	False	-2366.431640625	-2243.17797851563	136.424453735352	0.756108999252319	0.954983711242676	0.676289081573486	50.3414649963379	6192
True	False	False	False	False	-2364.08374023438	-2414.88256835938	42.1473922729492	0.711886703968048	0.956683158874512	0.531466901302338	40.0263175964355	1521
True	False	False	False	False	-2362.70043945313	-2385.3447265625	221.828384399414	0.563745319843292	0.877036154270172	0.306129962205887	57.7150001525879	11543
True	False	False	False	False	-2359.38256835938	-2215.78076171875	202.97297668457	0.73859828710556	0.954676747322083	0.607580721378326	71.0601119995117	13004
True	False	False	False	False	-2358.8623046875	-2158.58740234375	176.353576660156	0.77211594581604	0.955031096935272	0.769842684268951	82.2830200195313	13083
True	False	False	False	False	-2355.8466796875	-2299.474609375	194.099838256836	0.457180947065353	0.854978680610657	0.214733853936195	56.4742851257324	9883
True	False	False	False	False	-2351.4013671875	-2691.79541015625	434.783630371094	0.199603751301765	0.85887348651886	0.0731744468212128	130.329086303711	51089
True	False	False	False	False	-2297.07470703125	-2682.56689453125	87.6222152709961	0.726314723491669	0.930887937545776	0.569518506526947	69.9240493774414	5524
True	False	False	False	False	-2329.63012695313	-2670.55029296875	270.630645751953	0.850539982318878	0.966536402702332	1	91.0368881225586	22213
True	False	False	False	False	-2301.59228515625	-2648.36596679688	143.079315185547	0.702367007732391	0.952383577823639	0.509270012378693	56.2325592041016	7254
True	False	False	False	False	-2342.37915039063	-2601.67797851563	241.792938232422	0.820022702217102	0.970505952835083	1	69.7477035522461	15205
True	False	False	False	False	-2346.18872070313	-2532.54467773438	93.1679229736328	0.636362612247467	0.868283867835999	0.393133908510208	162.107147216797	13617
True	False	False	False	False	-2345.98901367188	-2432.56323242188	165.262145996094	0.535839319229126	0.909319639205933	0.279024600982666	53.5838928222656	7984
True	False	False	False	False	-2346.044921875	-2337.80346679688	256.211791992188	0.418796390295029	0.848894953727722	0.18820795416832	57.0822525024414	13186
True	False	False	False	False	-2338.0927734375	-2232.79614257813	124.223899841309	0.714430212974548	0.960171282291412	0.537754118442535	51.5357131958008	5772
True	False	False	False	False	-2343.52368164063	-2091.53247070313	143.079315185547	0.709515929222107	0.964335501194	0.52574896812439	70.077522277832	9040
True	False	False	False	False	-2334.76684570313	-2622.533203125	190.772415161133	0.717905819416046	0.93211305141449	0.546617150306702	90.4534912109375	15558
True	False	False	False	False	-2298.19165039063	-2616.32104492188	219.610107421875	0.732440412044525	0.958773255348206	0.587718963623047	78.4646453857422	15536
True	False	False	False	False	-2334.56420898438	-2533.20776367188	153.061584472656	0.606874048709869	0.914686739444733	0.354312479496002	86.0942001342773	11881
True	False	False	False	False	-2332.59204101563	-2507.11840820313	112.023338317871	0.756114184856415	0.935994625091553	0.676312983036041	55.1980209350586	5575
True	False	False	False	False	-2332.056640625	-2424.037109375	118.678184509277	0.491871356964111	0.925048053264618	0.241207152605057	49.6635513305664	5314
True	False	False	False	False	-2331.85668945313	-2560.74926757813	261.757507324219	0.631538093090057	0.933934450149536	0.386379212141037	69.9194946289063	16501
True	False	False	False	False	-2304.23022460938	-2541.1435546875	238.465515136719	0.397663354873657	0.778251051902771	0.174658060073853	62.5860481262207	13456
True	False	False	False	False	-2326.4951171875	-2374.3623046875	196.318130493164	0.595552742481232	0.903733789920807	0.340798020362854	57.2203407287598	10128
True	False	False	False	False	-2322.79516601563	-2217.71557617188	200.754699707031	0.778810083866119	0.962821066379547	0.832194209098816	77.8895034790039	14098
True	False	False	False	False	-2321.98315429688	-2494.2646484375	160.825576782227	0.770576000213623	0.961812317371368	0.758433282375336	67.6275863647461	9806
True	False	False	False	False	-2306.18090820313	-2459.44360351563	239.574661254883	0.568261086940765	0.844996154308319	0.310786247253418	65.0370407104492	14048
True	False	False	False	False	-2317.34130859375	-2313.82641601563	249.556930541992	0.550012350082397	0.930851101875305	0.292448073625565	59.4355545043945	13373
True	False	False	False	False	-2304.58056640625	-2422.0986328125	150.843307495117	0.651605725288391	0.941619038581848	0.415694087743759	50.7279396057129	6899
True	False	False	False	False	-2300.74072265625	-2402.2705078125	129.769607543945	0.607061147689819	0.944152057170868	0.354541718959808	47.3247871398926	5537
True	False	False	False	False	-2292.08129882813	-2663.62573242188	86.513069152832	0.775300621986389	0.958110809326172	0.796320915222168	70.2435913085938	5479
True	False	False	False	False	-2283.45678710938	-2613.94067382813	17.7462711334229	0.762108087539673	0.940302610397339	0.706189274787903	48.8125	781
True	False	False	False	False	-2290.08642578125	-2494.50390625	151.952453613281	0.62397426366806	0.927772104740143	0.376125752925873	65.8613128662109	9023
True	False	False	False	False	-2286.43334960938	-2323.90893554688	184.117568969727	0.736680448055267	0.955335319042206	0.60120815038681	58.4096374511719	9696
True	False	False	False	False	-2285.77685546875	-2590.52075195313	140.861022949219	0.622647225856781	0.942705035209656	0.374367088079453	51.9685020446777	6600
True	False	False	False	False	-2284.52563476563	-2549.05786132813	112.023338317871	0.474870949983597	0.886203825473785	0.227906182408333	65.1188125610352	6577
True	False	False	False	False	-2280.75903320313	-2361.91772460938	278.394622802734	0.660340428352356	0.949949204921722	0.429557412862778	60.9003982543945	15286
True	False	False	False	False	-2283.97998046875	-2292.64501953125	429.237945556641	0.244428083300591	0.702411413192749	0.0929377302527428	77.2687301635742	29903
True	False	False	False	False	-2276.24755859375	-2499.84057617188	51.0205307006836	0.712404549121857	0.950843214988708	0.532733857631683	59.1739120483398	2722
True	False	False	False	False	-2274.982421875	-2419.23754882813	244.01123046875	0.607565879821777	0.940265476703644	0.355161041021347	61.1136360168457	13445
True	False	False	False	False	-2272.5380859375	-2673.02758789063	133.097030639648	0.786073088645935	0.954126596450806	1	78.9833297729492	9478
True	False	False	False	False	-2270.06176757813	-2631.53759765625	145.297592163086	0.696175515651703	0.958144426345825	0.495831906795502	57.351146697998	7513
True	False	False	False	False	-2271.48266601563	-2554.42114257813	150.843307495117	0.421202152967453	0.879677832126617	0.189795136451721	65.3382339477539	8886
True	False	False	False	False	-2270.4375	-2516.90625	216.282684326172	0.729912221431732	0.964234888553619	0.580034792423248	68.98974609375	13453
True	False	False	False	False	-2268.84814453125	-2601.25341796875	157.498153686523	0.762220680713654	0.960317492485046	0.706796109676361	58.5492973327637	8314
True	False	False	False	False	-2267.8671875	-2534.71508789063	67.6576614379883	0.741976678371429	0.948924779891968	0.619263112545013	66.6393432617188	4065
True	False	False	False	False	-2262.23364257813	-2731.14135742188	42.1473922729492	0.711886703968048	0.939048767089844	0.531466901302338	52.9473686218262	2012
True	False	False	False	False	-2253.59765625	-2667.99633789063	212.955261230469	0.617130696773529	0.929611921310425	0.367179334163666	65.7916641235352	12632
True	False	False	False	False	-2254.29809570313	-2644.61352539063	138.64274597168	0.827974438667297	0.972795128822327	1	62.1839981079102	7773
True	False	False	False	False	-2252.40747070313	-2424.42553710938	138.64274597168	0.680588185787201	0.942246437072754	0.464873433113098	57.4560012817383	7182
True	False	False	False	False	-2248.19262695313	-2753.3623046875	64.3302307128906	0.731921255588531	0.940326154232025	0.586120128631592	63.465518951416	3681
True	False	False	False	False	-2231.20068359375	-2732.58764648438	22.1828384399414	0.735508561134338	0.939309358596802	0.597400009632111	42.4500007629395	849
True	False	False	False	False	-2245.64404296875	-2576.95776367188	153.061584472656	0.689736664295197	0.966002106666565	0.482581198215485	64.4565200805664	8895
True	False	False	False	False	-2241.60107421875	-2503.02001953125	112.023338317871	0.801285207271576	0.958751022815704	1	58.6831665039063	5927
True	False	False	False	False	-2246.7451171875	-2473.21752929688	257.320922851563	0.707697153091431	0.958586812019348	0.521451056003571	69.9784469604492	16235
True	False	False	False	False	-2245.541015625	-2407.86083984375	123.114753723145	0.821221113204956	0.961696565151215	1	61.657657623291	6844
True	False	False	False	False	-2246.7197265625	-2327.11865234375	112.023338317871	0.811145603656769	0.958498001098633	1	61.8514862060547	6247
True	False	False	False	False	-2242.74462890625	-2295.185546875	110.914192199707	0.770503282546997	0.942708849906921	0.75791335105896	61.7999992370605	6180
True	False	False	False	False	-2240.48291015625	-2374.42529296875	154.17073059082	0.756814062595367	0.961346685886383	0.679580926895142	54.5395698547363	7581
True	False	False	False	False	-2238.24169921875	-2345.95092773438	155.279876708984	0.744004368782043	0.955013632774353	0.626579701900482	55.5928573608398	7783
True	False	False	False	False	-2237.37890625	-2313.0068359375	79.8582229614258	0.776177406311035	0.957140743732452	0.804480254650116	74.2222213745117	5344
True	False	False	False	False	-2236.12768554688	-2520.83862304688	114.241622924805	0.771086752414703	0.943527936935425	0.762132465839386	60.3592224121094	6217
True	False	False	False	False	-2233.28344726563	-2714.1611328125	117.569046020508	0.771331310272217	0.962641417980194	0.763932764530182	54.9056587219238	5820
True	False	False	False	False	-2231.02416992188	-2594.54223632813	171.917007446289	0.592098355293274	0.924334645271301	0.336807459592819	74.2322616577148	11506
True	False	False	False	False	-2229.52612304688	-2565.35913085938	160.825576782227	0.672784626483917	0.952616155147552	0.450683176517487	63.8965530395508	9265
True	False	False	False	False	-2228.4482421875	-2457.5673828125	270.630645751953	0.590789318084717	0.949439823627472	0.335310697555542	75.3975372314453	18397
True	False	False	False	False	-2227.29370117188	-2776.009765625	9.98227787017822	0.754574596881866	0.933233201503754	0.669301986694336	68.3333358764648	615
True	False	False	False	False	-2215.42114257813	-2770.826171875	175.244430541992	0.800619006156921	0.959653615951538	1	79.2848129272461	12527
True	False	False	False	False	-2220.72973632813	-2690.31079101563	262.866638183594	0.304412841796875	0.833942413330078	0.121978104114532	81.7004241943359	19363
True	False	False	False	False	-2224.23266601563	-2623.74951171875	173.026138305664	0.539419233798981	0.930405616760254	0.282352238893509	52.8589744567871	8246
True	False	False	False	False	-2221.0078125	-2672.27685546875	138.64274597168	0.621234476566315	0.953929245471954	0.372507721185684	61.6160011291504	7702
True	False	False	False	False	-2215.93920898438	-2585.67529296875	74.3125076293945	0.786045730113983	0.949838936328888	1	75.2835845947266	5044
True	False	False	False	False	-2214.96166992188	-2725.1259765625	160.825576782227	0.797517895698547	0.948410391807556	1	58.3931045532227	8467
True	False	False	False	False	-2213.62451171875	-2424.98583984375	137.533599853516	0.562609970569611	0.942485928535461	0.304971992969513	51.2741928100586	6358
True	False	False	False	False	-2214.103515625	-2386.17236328125	135.315322875977	0.697876751422882	0.948733329772949	0.499452769756317	58.7295074462891	7165
True	False	False	False	False	-2212.6435546875	-2354.13110351563	139.751892089844	0.73591810464859	0.955324351787567	0.598723590373993	54.0952377319336	6816
True	False	False	False	False	-2211.57690429688	-2406.13061523438	116.459907531738	0.755209743976593	0.951931655406952	0.672165632247925	56.1333351135254	5894
True	False	False	False	False	-2211.26684570313	-2807.58178710938	140.861022949219	0.691477596759796	0.95632141828537	0.486095726490021	151.283462524414	19213
True	False	False	False	False	-2188.69921875	-2787.564453125	214.064392089844	0.453713327646255	0.84466564655304	0.212226212024689	75.243522644043	14522
True	False	False	False	False	-2204.74291992188	-2653.5390625	145.297592163086	0.793201148509979	0.959237992763519	1	57.2824440002441	7504
True	False	False	False	False	-2210.34375	-2602.74462890625	15.5279874801636	0.717676758766174	0.928345501422882	0.546022891998291	45.5714302062988	638
True	False	False	False	False	-2208.98217773438	-2492.80249023438	291.704345703125	0.69883269071579	0.939512073993683	0.501510679721832	70.58935546875	18565
True	False	False	False	False	-2205.58984375	-2580.62719726563	15.5279874801636	0.647358953952789	0.90016371011734	0.409211099147797	59.2142868041992	829
True	False	False	False	False	-2198.71044921875	-2543.55615234375	102.041061401367	0.696968555450439	0.930896103382111	0.497513294219971	106.163040161133	9767
True	False	False	False	False	-2197.32641601563	-2334.57690429688	176.353576660156	0.714804708957672	0.931851744651794	0.538693726062775	66.1509399414063	10518
True	False	False	False	False	-2202.490234375	-2125.34448242188	73.203369140625	0.845833301544189	0.959310948848724	1	43.2121200561523	2852
True	False	False	False	False	-2195.66381835938	-2464.65283203125	255.102645874023	0.239997580647469	0.732540547847748	0.0909158289432526	53.8391304016113	12383
True	False	False	False	False	-2194.77026367188	-2633.9326171875	153.061584472656	0.667498171329498	0.963567852973938	0.441496878862381	73.1376800537109	10093
True	False	False	False	False	-2192.86254882813	-2583.23950195313	122.005615234375	0.64924281835556	0.942394196987152	0.412067145109177	58.3363647460938	6417
True	False	False	False	False	-2192.4365234375	-2754.41235351563	250.666076660156	0.760423243045807	0.955699026584625	0.697327613830566	66.8008880615234	15097
True	False	False	False	False	-2189.81518554688	-2700.6005859375	189.663269042969	0.783061325550079	0.961645185947418	0.896549701690674	66.9239730834961	11444
True	False	False	False	False	-2179.16967773438	-2613.42626953125	89.8404998779297	0.76464432477951	0.955720603466034	0.720346689224243	69.9753112792969	5668
True	False	False	False	False	-2191.85205078125	-2376.75634765625	137.533599853516	0.812275528907776	0.950650691986084	1	52.2338714599609	6477
True	False	False	False	False	-2190.92407226563	-2351.4130859375	102.041061401367	0.794671595096588	0.955305933952332	1	59.5	5474
True	False	False	False	False	-2182.916015625	-2565.2705078125	105.36848449707	0.749891936779022	0.960435390472412	0.649319112300873	55.7684211730957	5298
True	False	False	False	False	-2181.88330078125	-2520.01831054688	194.099838256836	0.76264750957489	0.966592967510223	0.709113836288452	66.7485733032227	11681
True	False	False	False	False	-2177.1162109375	-2396.18115234375	192.990692138672	0.726253569126129	0.947157382965088	0.56934380531311	55.8908042907715	9725
True	False	False	False	False	-2177.06689453125	-2649.22680664063	130.878753662109	0.812209963798523	0.963054418563843	1	59.2966117858887	6997
True	False	False	False	False	-2175.17895507813	-2834.29614257813	276.176330566406	0.490864247083664	0.918397068977356	0.240400522947311	145.036148071289	36114
True	False	False	False	False	-2152.0751953125	-2788.00146484375	228.483245849609	0.66729873418808	0.933893322944641	0.441156625747681	105.024269104004	21635
True	False	False	False	False	-2172.95751953125	-2626.60107421875	119.787330627441	0.470662444829941	0.843949139118195	0.224713116884232	123.87963104248	13379
True	False	False	False	False	-2171.634765625	-2730.57299804688	277.285491943359	0.7602219581604	0.951140463352203	0.696295320987701	75.5879974365234	18897
True	False	False	False	False	-2142.45263671875	-2725.50048828125	204.082122802734	0.62405127286911	0.925996541976929	0.376228094100952	57.6793479919434	10613
True	False	False	False	False	-2166.630859375	-2578.33837890625	140.861022949219	0.698515653610229	0.94631826877594	0.500826358795166	56.8110237121582	7215
True	False	False	False	False	-2170.32153320313	-2537.69067382813	113.132476806641	0.785913348197937	0.951809823513031	1	78.3921585083008	7996
True	False	False	False	False	-2164.5673828125	-2500.19604492188	192.990692138672	0.717254400253296	0.953647434711456	0.544931054115295	79.8908081054688	13901
True	False	False	False	False	-2169.49780273438	-2465.345703125	90.9496383666992	0.84259420633316	0.959212362766266	1	56.0121955871582	4593
True	False	False	False	False	-2161.83081054688	-2692.255859375	144.188446044922	0.674512386322021	0.950954377651215	0.453758031129837	106.138458251953	13798
True	False	False	False	False	-2141.79125976563	-2682.63647460938	200.754699707031	0.717983305454254	0.951654076576233	0.546818435192108	68.149169921875	12335
True	False	False	False	False	-2156.63671875	-2614.84619140625	133.097030639648	0.786073088645935	0.954126596450806	1	98.9333343505859	11872
True	False	False	False	False	-2159.57983398438	-2549.47583007813	151.952453613281	0.780331075191498	0.959122717380524	0.851300001144409	73.6934280395508	10096
True	False	False	False	False	-2158.33374023438	-2523.36376953125	109.805053710938	0.741141617298126	0.94634222984314	0.616318583488464	65.4747467041016	6482
True	False	False	False	False	-2155.85717773438	-2465.33056640625	87.6222152709961	0.811767578125	0.959212362766266	1	58.3291130065918	4608
True	False	False	False	False	-2153.10009765625	-2597.99682617188	86.513069152832	0.634185671806335	0.955033838748932	0.390064597129822	58.2820510864258	4546
True	False	False	False	False	-2147.68090820313	-2510.93701171875	89.8404998779297	0.779232859611511	0.960534572601318	0.837222635746002	66.1358032226563	5357
True	False	False	False	False	-2149.50048828125	-2440.6962890625	183.008422851563	0.808951079845428	0.953054070472717	1	70.0363616943359	11556
True	False	False	False	False	-2141.15234375	-2638.15747070313	309.450592041016	0.513012826442719	0.883888304233551	0.25872665643692	71.9390716552734	20071
True	False	False	False	False	-2138.35522460938	-2609.14599609375	98.7136306762695	0.8182532787323	0.953183054924011	1	59.3146057128906	5279
True	False	False	False	False	-2140.35815429688	-2574.076171875	207.409545898438	0.777662396430969	0.957910358905792	0.81943142414093	55.9411773681641	10461
True	False	False	False	False	-2137.60180664063	-2535.12890625	97.6044921875	0.819784700870514	0.957018911838531	1	63.75	5610
True	False	False	False	False	-2136.15844726563	-2868.07641601563	269.521484375	0.420124590396881	0.938702404499054	0.189083054661751	141.534973144531	34393
True	False	False	False	False	-2125.76733398438	-2842.75146484375	250.666076660156	0.664899706840515	0.950912654399872	0.437098622322083	79.7566375732422	18025
True	False	False	False	False	-2128.634765625	-2783.62890625	160.825576782227	0.704130887985229	0.954973220825195	0.513235092163086	66.6137924194336	9659
True	False	False	False	False	-2133.65673828125	-2520.35815429688	88.7313537597656	0.759382247924805	0.950696170330048	0.692045390605927	66.8249969482422	5346
True	False	False	False	False	-2127.35717773438	-2499.22534179688	257.320922851563	0.675440549850464	0.955848336219788	0.455425173044205	68.0043106079102	15777
True	False	False	False	False	-2119.62280273438	-2673.18188476563	123.114753723145	0.735241293907166	0.93834662437439	0.596540331840515	63.5135116577148	7050
True	False	False	False	False	-2118.20581054688	-2613.724609375	123.114753723145	0.798364579677582	0.964366912841797	1	64.2972946166992	7137
True	False	False	False	False	-2117.71826171875	-2816.50244140625	210.736968994141	0.610702216625214	0.949814319610596	0.359042227268219	89.3789443969727	16982
True	False	False	False	False	-2108.08178710938	-2756.18432617188	158.607299804688	0.741963624954224	0.928624749183655	0.619216978549957	71.2027969360352	10182
True	False	False	False	False	-2115.84594726563	-2554.57739257813	136.424453735352	0.718396246433258	0.95204222202301	0.547894239425659	68.0325241088867	8368
True	False	False	False	False	-2111.61303710938	-2733.18481445313	148.625015258789	0.737016499042511	0.965654790401459	0.602312028408051	59.2537307739258	7940
True	False	False	False	False	-2109.55297851563	-2700.39868164063	224.046676635742	0.654341518878937	0.940720438957214	0.419957339763641	62.277229309082	12580
True	False	False	False	False	-2104.13891601563	-2675.44653320313	105.36848449707	0.820584774017334	0.956959247589111	1	65.5368423461914	6226
True	False	False	False	False	-2103.59912109375	-2648.75659179688	130.878753662109	0.764478147029877	0.960699737071991	0.719386100769043	57.0593223571777	6733
True	False	False	False	False	-2101.6015625	-2629.55249023438	114.241622924805	0.771086752414703	0.957753896713257	0.762132465839386	57.6504859924316	5938
True	False	False	False	False	-2092.7646484375	-2602.21508789063	124.223899841309	0.753693819046021	0.953504741191864	0.665395557880402	53.4642868041992	5988
True	False	False	False	False	-2099.21801757813	-2542.22998046875	156.389007568359	0.614475965499878	0.956858456134796	0.363788723945618	65.3758850097656	9218
True	False	False	False	False	-2098.74096679688	-2485.22192382813	244.01123046875	0.726245641708374	0.953053414821625	0.56932121515274	61.5818176269531	13548
True	False	False	False	False	-2092.29345703125	-2573.43090820313	37.7108268737793	0.748016774654388	0.940318167209625	0.64181524515152	43.9411773681641	1494
True	False	False	False	False	-2089.98095703125	-2911.35424804688	175.244430541992	0.424052357673645	0.904651939868927	0.191687881946564	130.550628662109	20627
True	False	False	False	False	-2039.92004394531	-2889.33422851563	140.861022949219	0.715956509113312	0.968453168869019	0.541606366634369	71.110237121582	9031
True	False	False	False	False	-2062.71411132813	-2888.28955078125	198.536407470703	0.475631386041641	0.830402851104736	0.228487223386765	73.3854751586914	13136
True	False	False	False	False	-2089.47827148438	-2781.72778320313	242.902084350586	0.568147003650665	0.933687329292297	0.310667604207993	91.2420120239258	19982
True	False	False	False	False	-2085.5498046875	-2524.36108398438	308.341461181641	0.429534375667572	0.882834374904633	0.195366576313972	74.0863342285156	20596
True	False	False	False	False	-2084.0390625	-2869.666015625	222.937530517578	0.58518773317337	0.936684608459473	0.328999102115631	77.3134307861328	15540
True	False	False	False	False	-2060.41748046875	-2832.26806640625	186.335845947266	0.658363342285156	0.915180027484894	0.426354169845581	93.351188659668	15683
True	False	False	False	False	-2076.517578125	-2763.51293945313	138.64274597168	0.680588185787201	0.939077496528625	0.464873433113098	79.2559967041016	9907
True	False	False	False	False	-2082.56103515625	-2668.53247070313	207.409545898438	0.691749274730682	0.935641586780548	0.486648708581924	61.235294342041	11451
True	False	False	False	False	-2078.47924804688	-2695.31005859375	207.409545898438	0.741783857345581	0.969248116016388	0.618579804897308	63.764705657959	11924
True	False	False	False	False	-2075.19091796875	-2639.82641601563	195.208984375	0.725498676300049	0.944706380367279	0.567197144031525	68.8806838989258	12123
True	False	False	False	False	-2075.84594726563	-2555.08544921875	156.389007568359	0.625734627246857	0.943197250366211	0.378476709127426	71.6524810791016	10103
True	False	False	False	False	-2072.46435546875	-2576.75610351563	214.064392089844	0.642156362533569	0.948270857334137	0.401481777429581	68.0621795654297	13136
True	False	False	False	False	-2071.00830078125	-2801.72143554688	225.155807495117	0.628706157207489	0.929506540298462	0.382493436336517	91.2364501953125	18521
True	False	False	False	False	-2051.42846679688	-2772.49658203125	236.24723815918	0.787928342819214	0.953997313976288	1	76.8779373168945	16375
True	False	False	False	False	-2065.935546875	-2738.4443359375	158.607299804688	0.615302979946136	0.953002691268921	0.36484032869339	54.8811187744141	7848
True	False	False	False	False	-2048.638671875	-2731.45288085938	147.515884399414	0.617105901241302	0.932982444763184	0.367147535085678	56.2030067443848	7475
True	False	False	False	False	-2056.48999023438	-2666.77563476563	127.551322937012	0.688962996006012	0.957506716251373	0.481034994125366	62.6782608032227	7208
True	False	False	False	False	-2064.84106445313	-2599.595703125	119.787330627441	0.818180501461029	0.961240172386169	1	51.6851844787598	5582
True	False	False	False	False	-2050.89306640625	-2691.302734375	204.082122802734	0.576051414012909	0.922281622886658	0.319014638662338	62.5760879516602	11514
True	False	False	False	False	-2040.85400390625	-2646.60131835938	145.297592163086	0.784818708896637	0.964725255966187	0.947113275527954	151.251907348633	19814
True	False	False	False	False	-2047.29321289063	-2623.76538085938	263.975769042969	0.621766090393066	0.929896771907806	0.373205840587616	76.8823547363281	18298
True	False	False	False	False	-2039.78564453125	-2603.12280273438	122.005615234375	0.720566987991333	0.943603873252869	0.553630292415619	76.5909118652344	8425
True	False	False	False	False	-2046.80920410156	-2587.7275390625	138.64274597168	0.526378989219666	0.929024577140808	0.270424902439117	58.976001739502	7372
True	False	False	False	False	-2038.27807617188	-2938.27294921875	98.7136306762695	0.706082999706268	0.943450033664703	0.517698526382446	137.191009521484	12210
True	False	False	False	False	-2032.36437988281	-2897.21826171875	61.0028076171875	0.804323971271515	0.96172833442688	1	63.1454544067383	3473
True	False	False	False	False	-2036.73364257813	-2839.01025390625	276.176330566406	0.791628658771515	0.959358811378479	1	83.9718856811523	20909
True	False	False	False	False	-1997.29223632813	-2893.32250976563	215.173538208008	0.490119367837906	0.868358731269836	0.239805459976196	80.1237106323242	15544
True	False	False	False	False	-2006.44592285156	-2801.85717773438	329.415161132813	0.738026559352875	0.93811023235321	0.60566234588623	69.6969680786133	20700
True	False	False	False	False	-2033.05859375	-2712.44946289063	186.335845947266	0.707453370094299	0.951874136924744	0.520880579948425	60.6726188659668	10193
True	False	False	False	False	-2035.2177734375	-2566.3544921875	11.0914192199707	0.763594925403595	0.936281979084015	0.714360892772675	34.4000015258789	344
True	False	False	False	False	-2033.01477050781	-2662.33862304688	117.569046020508	0.641826868057251	0.906603753566742	0.400999844074249	64.0849075317383	6793
True	False	False	False	False	-2022.13623046875	-2762.4697265625	171.917007446289	0.666936814785004	0.937266945838928	0.440540254116058	62.6709671020508	9714
True	False	False	False	False	-2015.52893066406	-2733.9892578125	210.736968994141	0.731978118419647	0.956366062164307	0.586294770240784	67.1947402954102	12767
True	False	False	False	False	-2014.92639160156	-2599.68432617188	144.188446044922	0.667910039424896	0.938294053077698	0.442200928926468	83.2615356445313	10824
True	False	False	False	False	-2012.96569824219	-1937.40942382813	180.790130615234	0.806861162185669	0.955849528312683	1	63.4294471740723	10339
True	False	False	False	False	-2003.65307617188	-2646.61157226563	286.158630371094	0.504262506961823	0.856206595897675	0.251335978507996	85.9147262573242	22166
True	False	False	False	False	-1997.43896484375	-2712.60083007813	148.625015258789	0.656966328620911	0.923874735832214	0.424114376306534	76.3059692382813	10225
True	False	False	False	False	-1996.23962402344	-2665.859375	92.0587844848633	0.558540940284729	0.937953352928162	0.300862342119217	67.4337387084961	5597
True	False	False	False	False	-1995.27795410156	-2951.08618164063	29.9468326568604	0.764188587665558	0.946757137775421	0.717723667621613	90.6296310424805	2447
True	False	False	False	False	-1985.11962890625	-2963.90795898438	38.8199691772461	0.589544475078583	0.945469677448273	0.333895117044449	96.2285690307617	3368
True	False	False	False	False	-1975.11340332031	-2888.25219726563	184.117568969727	0.518053591251373	0.937323331832886	0.263078659772873	83.6987915039063	13894
True	False	False	False	False	-1991.44360351563	-2842.54614257813	263.975769042969	0.564790546894073	0.888091564178467	0.30720055103302	81.8613433837891	19483
True	False	False	False	False	-1985.35180664063	-2764.81884765625	230.701522827148	0.769432365894318	0.958773255348206	0.750428736209869	73.9903869628906	15390
True	False	False	False	False	-1985.17602539063	-2196.44873046875	219.610107421875	0.809059381484985	0.952788174152374	1	67.9444427490234	13453
True	False	False	False	False	-1972.96618652344	-2957.74780273438	105.36848449707	0.810243308544159	0.945224344730377	1	183.473678588867	17430
True	False	False	False	False	-1971.81750488281	-2938.60278320313	141.970169067383	0.816491663455963	0.967863619327545	1	85.2734375	10915
True	False	False	False	False	-1971.52124023438	-2550.88793945313	217.391815185547	0.800887107849121	0.952788174152374	1	71.4591827392578	14006
True	False	False	False	False	-1970.51550292969	-2108.87060546875	127.551322937012	0.836821675300598	0.962012887001038	1	185.295654296875	21309
True	False	False	False	False	-1968.91381835938	-2789.97705078125	118.678184509277	0.801031827926636	0.956214725971222	1	78.7476654052734	8426
True	False	False	False	False	-1967.11535644531	-2734.365234375	272.848907470703	0.703597009181976	0.939577698707581	0.512028276920319	77.7804870605469	19134
True	False	False	False	False	-1965.04016113281	-2999.43920898438	22.1828384399414	0.419208109378815	0.894964694976807	0.188478901982307	139.5	2790
True	False	False	False	False	-1921.61120605469	-3017.06640625	159.716445922852	0.614079117774963	0.944944322109222	0.363285541534424	133.625	19242
True	False	False	False	False	-1955.76611328125	-2961.40600585938	124.223899841309	0.573098480701447	0.956911087036133	0.315865784883499	79.6071395874023	8916
True	False	False	False	False	-1964.21923828125	-2912.548828125	137.533599853516	0.665601193904877	0.959014177322388	0.438278526067734	81.1774215698242	10066
True	False	False	False	False	-1961.95983886719	-2893.291015625	57.6753807067871	0.730946362018585	0.955277323722839	0.583147346973419	68.8653869628906	3581
True	False	False	False	False	-1963.78991699219	-2672.72143554688	219.610107421875	0.608575522899628	0.955640196800232	0.356404304504395	81.2626266479492	16090
True	False	False	False	False	-1960.55603027344	-2830.99877929688	432.565368652344	0.430722564458847	0.881466567516327	0.196170657873154	84.2333297729492	32851
True	False	False	False	False	-1951.66271972656	-2751.98803710938	19.9645557403564	0.776177406311035	0.943199634552002	0.804480254650116	57.3333320617676	1032
True	False	False	False	False	-1948.04321289063	-2633.51953125	140.861022949219	0.715956509113312	0.952883720397949	0.541606366634369	66.6929168701172	8470
True	False	False	False	False	-1947.49926757813	-2999.70068359375	107.586769104004	0.747388184070587	0.951809823513031	0.639357089996338	136.804122924805	13270
True	False	False	False	False	-1925.54248046875	-2992.0400390625	117.569046020508	0.713317394256592	0.951440989971161	0.534983396530151	84.5188674926758	8959
True	False	False	False	False	-1946.55041503906	-2984.2998046875	113.132476806641	0.643585920333862	0.944743990898132	0.403582990169525	98.3039245605469	10027
True	False	False	False	False	-1944.89245605469	-2930.71484375	116.459907531738	0.786059260368347	0.962107300758362	1	178.419052124023	18734
True	False	False	False	False	-1938.84619140625	-2769.97265625	212.955261230469	0.826141059398651	0.965638160705566	1	78.9635391235352	15161
True	False	False	False	False	-1946.03845214844	-2696.7138671875	212.955261230469	0.485066592693329	0.886908650398254	0.235803574323654	84.875	16296
True	False	False	False	False	-1938.15832519531	-2903.44555664063	171.917007446289	0.823719143867493	0.96051549911499	1	76.1483840942383	11803
True	False	False	False	False	-1936.62377929688	-1913.00830078125	148.625015258789	0.747713565826416	0.958149909973145	0.640626013278961	53.6343269348145	7187
True	False	False	False	False	-1936.58471679688	-2955.55834960938	138.64274597168	0.722498834133148	0.944346129894257	0.558853149414063	82.6399993896484	10330
True	False	False	False	False	-1931.45495605469	-2872.89868164063	222.937530517578	0.758712291717529	0.966270387172699	0.688718557357788	80.4328384399414	16167
True	False	False	False	False	-1933.0654296875	-2703.17211914063	48.80224609375	0.728147208690643	0.910211026668549	0.574816465377808	132.431823730469	5827
True	False	False	False	False	-1931.43493652344	-2847.33715820313	143.079315185547	0.702367007732391	0.937764883041382	0.509270012378693	67.4961242675781	8707
True	False	False	False	False	-1930.30847167969	-2934.77563476563	73.203369140625	0.570090472698212	0.946354627609253	0.312695890665054	74.4848480224609	4916
True	False	False	False	False	-1915.00732421875	-2913.07080078125	153.061584472656	0.797638714313507	0.966144263744354	1	78.1304321289063	10782
True	False	False	False	False	-1926.1865234375	-2792.92456054688	219.610107421875	0.792234122753143	0.961431324481964	1	79.0101013183594	15644
True	False	False	False	False	-1929.56140136719	-2663.38598632813	39.9291114807129	0.705993711948395	0.953189611434937	0.517492473125458	52.5	1890
True	False	False	False	False	-1926.69677734375	-2742.5986328125	185.226699829102	0.676456034183502	0.946342170238495	0.457261621952057	78.0299377441406	13031
True	False	False	False	False	-1921.35119628906	-2825.07788085938	177.462707519531	0.596830010414124	0.932041466236115	0.342288821935654	68.96875	11035
True	False	False	False	False	-1921.02966308594	-2720.93774414063	165.262145996094	0.69783627986908	0.961715698242188	0.499366074800491	82.2416076660156	12254
True	False	False	False	False	-1914.44921875	-2150.24853515625	234.028945922852	0.810027539730072	0.953136086463928	1	77.407585144043	16333
True	False	False	False	False	-1917.87670898438	-1938.07482910156	202.97297668457	0.645259380340576	0.95974987745285	0.406064331531525	58.4535522460938	10697
True	False	False	False	False	-2992.0634765625	-1877.03295898438	98.7136306762695	0.759070038795471	0.931682944297791	0.690488159656525	124.078651428223	11043
True	False	False	False	False	-3012.2890625	-1839.94348144531	94.2770690917969	0.522514343261719	0.942092716693878	0.266989707946777	102.094116210938	8678
True	False	False	False	False	-3054.42260742188	-1765.48217773438	156.389007568359	0.60669732093811	0.935562252998352	0.354096174240112	130.38298034668	18384
True	False	False	False	False	-3054.27758789063	-1738.58374023438	235.138092041016	0.535594344139099	0.892036557197571	0.278798401355743	108.731132507324	23051
True	False	False	False	False	-3090.31323242188	-1689.310546875	106.477630615234	0.784542441368103	0.954918563365936	0.936093747615814	124	11904
True	False	False	False	False	-3110.88256835938	-1650.97827148438	163.043869018555	0.571162760257721	0.944822371006012	0.313821524381638	138.292510986328	20329
True	False	False	False	False	-3129.64086914063	-1608.56652832031	84.2947845458984	0.731132090091705	0.945130825042725	0.583710730075836	115.157897949219	8752
True	False	False	False	False	-3157.00927734375	-1567.43115234375	43.256534576416	0.450839281082153	0.892633199691772	0.210165485739708	112.307693481445	4380
True	False	False	False	False	-3173.59155273438	-1528.50024414063	34.3833999633789	0.371440917253494	0.898274481296539	0.158752843737602	114.290321350098	3543
True	False	False	False	False	-3169.48608398438	-1507.7119140625	77.6399383544922	0.754616916179657	0.951916694641113	0.669491648674011	122.328575134277	8563
True	False	False	False	False	-3184.94384765625	-1468.88806152344	100.931915283203	0.701157987117767	0.961557626724243	0.506588459014893	112.483512878418	10236
True	False	False	False	False	-3203.40014648438	-1410.00622558594	119.787330627441	0.785884737968445	0.960495412349701	1	132.074081420898	14264
True	False	False	False	False	-3230.44580078125	-1375.91186523438	47.6931037902832	0.441848188638687	0.91960334777832	0.203819662332535	113.90697479248	4898
True	False	False	False	False	-3239.74853515625	-1318.41491699219	69.8759460449219	0.838463246822357	0.963489770889282	1	111.539680480957	7027
True	False	False	False	False	-3264.82202148438	-1274.87390136719	11.0914192199707	0.306672990322113	0.838256061077118	0.123137928545475	114.5	1145
True	False	False	False	False	-3275.16284179688	-1240.68957519531	25.5102653503418	0.422917425632477	0.887882947921753	0.190932586789131	115.82608795166	2664
True	False	False	False	False	-3277.0205078125	-1194.97875976563	77.6399383544922	0.792614340782166	0.966323673725128	1	108.257141113281	7578
True	False	False	False	False	-3295.833984375	-1118.10913085938	135.315322875977	0.723216474056244	0.948378205299377	0.560822665691376	125.327865600586	15290
True	False	False	False	False	-3314.4306640625	-1061.71203613281	128.660461425781	0.574207901954651	0.946051716804504	0.317044466733932	119.551727294922	13868
True	False	False	False	False	-3328.9970703125	-983.481689453125	332.742584228516	0.50072169303894	0.941408097743988	0.248402342200279	142.153335571289	42646
True	False	False	False	False	-3363.314453125	-868.033264160156	12.2005615234375	0.563888907432556	0.885157644748688	0.306276768445969	110.090911865234	1211
True	False	False	False	False	-3363.41821289063	-818.406127929688	61.0028076171875	0.804323971271515	0.96172833442688	1	108.054542541504	5943
True	False	False	False	False	-3370.22607421875	-778.030883789063	68.7667999267578	0.677977204322815	0.960554420948029	0.460037529468536	104.016128540039	6449
True	False	False	False	False	-3391.484375	-601.39501953125	43.256534576416	0.730620563030243	0.944926857948303	0.582162261009216	100.384613037109	3915
True	False	False	False	False	-3392.98046875	-500.725433349609	139.751892089844	0.638468325138092	0.953539371490479	0.396137297153473	113.492065429688	14300
True	False	False	False	False	-3406.82397460938	-477.758514404297	9.98227787017822	0.388088703155518	0.838826775550842	0.168739393353462	99.6666641235352	897
True	False	False	False	False	-3392.5185546875	-452.260620117188	139.751892089844	0.73591810464859	0.961888611316681	0.598723590373993	100.690475463867	12687
True	False	False	False	False	-3404.11669921875	-326.032653808594	38.8199691772461	0.770017266273499	0.946688234806061	0.754476308822632	97.457145690918	3411
True	False	False	False	False	-3400.435546875	-417.075164794922	163.043869018555	0.711030662059784	0.962330639362335	0.529386937618256	131.068023681641	19267
True	False	False	False	False	-3395.57055664063	-378.937469482422	26.6194076538086	0.67927873134613	0.93653929233551	0.462436705827713	86.4166641235352	2074
True	False	False	False	False	-3400.26977539063	-359.209594726563	106.477630615234	0.804327130317688	0.961541295051575	1	120.875	11604
True	False	False	False	False	-3397.79858398438	-268.032379150391	124.223899841309	0.814991533756256	0.947916686534882	1	139.125	15582
True	False	False	False	False	-3396.08374023438	-231.636520385742	135.315322875977	0.749961793422699	0.942000687122345	0.649603843688965	121.901641845703	14872
True	False	False	False	False	-3395.59448242188	-206.766189575195	391.527099609375	0.832134962081909	0.957828164100647	1	162.59489440918	57396
True	False	False	False	False	-3396.01538085938	-161.341903686523	399.291107177734	0.448555827140808	0.927974224090576	0.208539515733719	153.066665649414	55104
True	False	False	False	False	-3392.99829101563	-115.268943786621	122.005615234375	0.778340220451355	0.962540864944458	0.826822757720947	122.172729492188	13439
True	False	False	False	False	-3390.9716796875	-544.989685058594	129.769607543945	0.67625892162323	0.949586927890778	0.456904143095016	122.777778625488	14365
True	False	False	False	False	-3385.10668945313	-328.937103271484	147.515884399414	0.749781250953674	0.954219400882721	0.648868799209595	98.4285736083984	13091
True	False	False	False	False	-3389.47973632813	-84.5957412719727	181.899276733398	0.504072666168213	0.955277681350708	0.251177877187729	122.317070007324	20060
True	False	False	False	False	-3388.400390625	-292.503845214844	190.772415161133	0.773247897624969	0.928240895271301	0.778759181499481	153.831390380859	26459
True	False	False	False	False	-3388.37768554688	-36.4589691162109	11.0914192199707	0.619482219219208	0.921230614185333	0.37021940946579	100.699996948242	1007
True	False	False	False	False	-3383.30541992188	-5.39505481719971	176.353576660156	0.705615639686584	0.951905250549316	0.516622424125671	141.377365112305	22479
True	False	False	False	False	-3383.1630859375	-734.762878417969	297.250030517578	0.148073568940163	0.888501286506653	0.0521804951131344	103.205223083496	27659
True	False	False	False	False	-3363.564453125	-670.460693359375	242.902084350586	0.572129309177399	0.917419493198395	0.314840316772461	128.703201293945	28186
True	False	False	False	False	-3382.39013671875	-410.8759765625	92.0587844848633	0.716931939125061	0.960950613021851	0.544100821018219	95.3132553100586	7911
True	False	False	False	False	-3382.36181640625	22.8478908538818	122.005615234375	0.748618364334106	0.951774656772614	0.64419424533844	125.699996948242	13827
True	False	False	False	False	-3382.1650390625	-633.306640625	249.556930541992	0.825431764125824	0.959340155124664	1	146.053329467773	32862
True	False	False	False	False	-3358.70239257813	-615.85302734375	55.4570960998535	0.665446996688843	0.944521903991699	0.438018769025803	90.5400009155273	4527
True	False	False	False	False	-3381.66625976563	-439.137878417969	82.0765075683594	0.647403061389923	0.9613898396492	0.409277588129044	82.405403137207	6098
True	False	False	False	False	-3381.349609375	-51.8045425415039	124.223899841309	0.607263505458832	0.946071863174438	0.354789823293686	98.125	10990
True	False	False	False	False	-3376.99658203125	58.540283203125	104.259346008301	0.695448517799377	0.941595554351807	0.494300276041031	129.319152832031	12156
True	False	False	False	False	-3376.07055664063	-590.224060058594	242.902084350586	0.431723982095718	0.887155115604401	0.196850225329399	128.392700195313	28118
True	False	False	False	False	-3358.0576171875	-562.075988769531	150.843307495117	0.689140379428864	0.952797591686249	0.481388688087463	96.4264678955078	13114
True	False	False	False	False	-3372.82641601563	-290.887176513672	115.350761413574	0.756777882575989	0.958977937698364	0.679410755634308	118.951919555664	12371
True	False	False	False	False	-3374.85498046875	-122.404220581055	70.9850845336914	0.657634496688843	0.957409143447876	0.425183236598969	94.65625	6058
True	False	False	False	False	-3372.9443359375	-72.3222503662109	196.318130493164	0.568917334079742	0.909409582614899	0.311469733715057	128.338989257813	22716
True	False	False	False	False	-3371.45239257813	-153.81657409668	134.206176757813	0.682131826877594	0.952883720397949	0.467776149511337	95.6033020019531	11568
True	False	False	False	False	-3371.37133789063	-502.512939453125	238.465515136719	0.604205846786499	0.948458254337311	0.351065009832382	114	24510
True	False	False	False	False	-3365.66821289063	-413.864379882813	115.350761413574	0.801323413848877	0.947052478790283	1	136.086532592773	14153
True	False	False	False	False	-3371.27685546875	-381.989349365234	278.394622802734	0.676460146903992	0.903486847877502	0.457269132137299	91.5497970581055	22979
True	False	False	False	False	-3362.62622070313	-335.421508789063	171.917007446289	0.735651552677155	0.933525919914246	0.597861230373383	92.9290313720703	14404
True	False	False	False	False	-3370.69311523438	-28.8631916046143	131.987884521484	0.832409501075745	0.964859426021576	1	89.7647094726563	10682
True	False	False	False	False	-3370.0703125	31.3338050842285	42.1473922729492	0.588508069515228	0.943284869194031	0.332722276449203	85.315788269043	3242
True	False	False	False	False	-3364.88745117188	47.4616889953613	98.7136306762695	0.749563694000244	0.930479526519775	0.647986531257629	145.146072387695	12918
True	False	False	False	False	-3364.35375976563	-272.394165039063	184.117568969727	0.626598179340363	0.952335298061371	0.379637777805328	113.349395751953	18816
True	False	False	False	False	-3356.74731445313	-261.008453369141	114.241622924805	0.720488905906677	0.948934674263	0.55342161655426	150.961166381836	15549
True	False	False	False	False	-3359.39404296875	-229.624984741211	237.356369018555	0.612072229385376	0.952614724636078	0.360755562782288	78.4906539916992	16797
True	False	False	False	False	-3356.39916992188	-797.383361816406	241.792938232422	0.839848577976227	0.962154626846313	1	145.192657470703	31652
True	False	False	False	False	-3355.61401367188	-628.872253417969	109.805053710938	0.753714084625244	0.927959561347961	0.665484547615051	135.242431640625	13389
True	False	False	False	False	-3355.00146484375	-847.02685546875	143.079315185547	0.772836744785309	0.939509272575378	0.775464057922363	129.077514648438	16651
True	False	False	False	False	-3354.93286132813	-712.246032714844	174.135284423828	0.610017359256744	0.938745617866516	0.358189851045609	79.9363021850586	12550
True	False	False	False	False	-3354.78491210938	-190.412704467773	192.990692138672	0.630914032459259	0.925683319568634	0.385518014431	84.8505783081055	14764
True	False	False	False	False	-3354.61010742188	-604.43505859375	92.0587844848633	0.773206055164337	0.953584969043732	0.778420686721802	94.8313217163086	7871
True	False	False	False	False	-3353.34814453125	-169.143325805664	147.515884399414	0.760800063610077	0.93471223115921	0.699274897575378	153.796997070313	20455
True	False	False	False	False	-3354.23950195313	-113.5634765625	601.154907226563	0.324605047702789	0.738865971565247	0.132526263594627	163.463104248047	88597
True	False	False	False	False	-3353.12280273438	-48.3122482299805	122.005615234375	0.720566987991333	0.903385519981384	0.553630292415619	155.12727355957	17064
True	False	False	False	False	-3352.55541992188	-928.370361328125	55.4570960998535	0.401557236909866	0.877671837806702	0.177103355526924	111.400001525879	5570
True	False	False	False	False	-3331.30810546875	-915.002319335938	157.498153686523	0.800518333911896	0.958779573440552	1	103.471832275391	14693
True	False	False	False	False	-3350.61279296875	-582.63037109375	298.359191894531	0.600756406784058	0.905358135700226	0.346924632787704	146.825271606445	39496
True	False	False	False	False	-3352.49658203125	-149.253967285156	67.6576614379883	0.781755030155182	0.95444917678833	0.872471511363983	105.950820922852	6463
True	False	False	False	False	-3349.4140625	-905.048278808594	69.8759460449219	0.688912332057953	0.965045392513275	0.480934053659439	121.174606323242	7634
True	False	False	False	False	-3346.10034179688	-886.770446777344	149.734161376953	0.717432796955109	0.956847608089447	0.545391619205475	130.022216796875	17553
True	False	False	False	False	-3345.10986328125	-489.685852050781	241.792938232422	0.768669664859772	0.963356375694275	0.745287358760834	92.444953918457	20153
True	False	False	False	False	-3347.0185546875	48.6337547302246	102.041061401367	0.794671595096588	0.957644045352936	1	81.1521759033203	7466
True	False	False	False	False	-3344.62109375	-267.109619140625	35.4925422668457	0.795358955860138	0.950105845928192	1	81.71875	2615
True	False	False	False	False	-3344.57885742188	-767.318481445313	187.44499206543	0.809715926647186	0.956563711166382	1	83.3609466552734	14088
True	False	False	False	False	-3340.59252929688	-726.867248535156	28.8376903533936	0.797349810600281	0.959619760513306	1	64.1538467407227	1668
True	False	False	False	False	-3338.92309570313	-408.413360595703	230.701522827148	0.745480179786682	0.965444386005402	0.632060945034027	87.9278869628906	18289
True	False	False	False	False	-3341.80517578125	-202.321823120117	25.5102653503418	0.688737690448761	0.927292883396149	0.480586379766464	63.7826080322266	1467
True	False	False	False	False	-3342.45678710938	-139.904739379883	123.114753723145	0.746964454650879	0.931375563144684	0.637715458869934	153.342346191406	17021
True	False	False	False	False	-3338.96508789063	-69.4038848876953	156.389007568359	0.775517404079437	0.960604012012482	0.798297166824341	97.7872314453125	13788
True	False	False	False	False	-3341.53295898438	-6.07895851135254	204.082122802734	0.422917425632477	0.880743145942688	0.190932586789131	86.4782638549805	15912
True	False	False	False	False	-3335.69116210938	-295.048583984375	317.214599609375	0.754612922668457	0.946895718574524	0.669473767280579	154.419586181641	44164
True	False	False	False	False	-3334.79736328125	-640.370910644531	150.843307495117	0.673209309577942	0.953346431255341	0.451435506343842	78.75	10710
True	False	False	False	False	-3333.46020507813	-331.870849609375	174.135284423828	0.728463411331177	0.95846688747406	0.575742781162262	87.9490432739258	13808
True	False	False	False	False	-3328.33349609375	-1038.87841796875	11.0914192199707	0.512626230716705	0.908898293972015	0.258395850658417	113.300003051758	1133
True	False	False	False	False	-3321.54956054688	-1019.96673583984	106.477630615234	0.727271556854248	0.95595383644104	0.572269976139069	122.875	11796
True	False	False	False	False	-3325.45947265625	-681.977600097656	187.44499206543	0.529090702533722	0.93557471036911	0.272861838340759	73.0769195556641	12350
True	False	False	False	False	-3327.05639648438	-98.4252090454102	107.586769104004	0.747388184070587	0.928100645542145	0.639357089996338	154.989685058594	15034
True	False	False	False	False	-3325.35131835938	-941.605712890625	234.028945922852	0.512315928936005	0.90239030122757	0.258130550384521	108.876777648926	22973
True	False	False	False	False	-3316.22021484375	-872.271850585938	179.680999755859	0.634850382804871	0.948775768280029	0.39099794626236	86.5679016113281	14024
True	False	False	False	False	-3323.51171875	-817.217163085938	120.896469116211	0.67729789018631	0.946567893028259	0.458794146776199	88.532112121582	9650
True	False	False	False	False	-3324.89111328125	-723.994323730469	63.2210922241211	0.658918976783752	0.901868164539337	0.427250385284424	70.2807006835938	4006
True	False	False	False	False	-3324.33276367188	-801.188720703125	145.297592163086	0.784818708896637	0.944716334342957	0.947113275527954	94.4656524658203	12375
True	False	False	False	False	-3321.28930664063	-609.943481445313	133.097030639648	0.602182626724243	0.94258064031601	0.34862869977951	74.875	8985
True	False	False	False	False	-3318.6748046875	-540.88818359375	246.229507446289	0.782773673534393	0.956143379211426	0.890705108642578	83.2027053833008	18471
True	False	False	False	False	-3319.54931640625	7.37684965133667	12.2005615234375	0.768196105957031	0.939064502716064	0.742168962955475	76.1818161010742	838
True	False	False	False	False	-3319.15185546875	-454.032135009766	257.320922851563	0.680457472801208	0.927891910076141	0.464629203081131	88.8448257446289	20612
True	False	False	False	False	-3318.37963867188	-578.088500976563	205.191253662109	0.746670365333557	0.938572645187378	0.636583507061005	140.71891784668	26033
True	False	False	False	False	-3318.30346679688	-384.020446777344	63.2210922241211	0.788381993770599	0.947627902030945	1	68.4210510253906	3900
True	False	False	False	False	-3318.11743164063	45.3361282348633	189.663269042969	0.745215535163879	0.950068712234497	0.631068110466003	85.9532165527344	14698
True	False	False	False	False	-3318.1025390625	-274.037536621094	168.589569091797	0.662413835525513	0.94551807641983	0.432959675788879	81.7171020507813	12421
True	False	False	False	False	-3317.82983398438	-165.31819152832	143.079315185547	0.675973057746887	0.954574525356293	0.456386536359787	72.860466003418	9399
True	False	False	False	False	-3315.48413085938	-846.342102050781	202.97297668457	0.770618855953217	0.957645952701569	0.758740663528442	104.016395568848	19035
True	False	False	False	False	-3313.775390625	-713.674926757813	62.1119499206543	0.745300650596619	0.954430818557739	0.631386935710907	70.3928604125977	3942
True	False	False	False	False	-3314.548828125	23.836971282959	168.589569091797	0.788660645484924	0.940998792648315	1	167.519729614258	25463
True	False	False	False	False	-3313.50244140625	-1100.30749511719	38.8199691772461	0.419368803501129	0.850582420825958	0.188584730029106	112.457145690918	3936
True	False	False	False	False	-3303.84692382813	-1082.02685546875	85.4039306640625	0.802311480045319	0.965879201889038	1	102.207794189453	7870
True	False	False	False	False	-3302.42260742188	-1044.84997558594	24.401123046875	0.779838144779205	0.948501110076904	0.844782948493958	77.7272720336914	1710
True	False	False	False	False	-3306.31518554688	-962.064758300781	382.653961181641	0.818708956241608	0.958046495914459	1	148.405792236328	51200
True	False	False	False	False	-3313.40161132813	-306.876708984375	116.459907531738	0.442158341407776	0.923776566982269	0.204036071896553	72.4095230102539	7603
True	False	False	False	False	-3310.60083007813	-241.801971435547	226.264953613281	0.678755939006805	0.898270845413208	0.46147033572197	74.4558792114258	15189
True	False	False	False	False	-3310.14184570313	-195.935607910156	228.483245849609	0.784167170524597	0.951730608940125	0.923836290836334	82.7864074707031	17054
True	False	False	False	False	-3308.04711914063	-696.583679199219	33.2742576599121	0.577209532260895	0.951166570186615	0.320259779691696	60.6666679382324	1820
True	False	False	False	False	-3304.84399414063	-478.263336181641	124.223899841309	0.549106180667877	0.931922256946564	0.291569441556931	89.4642868041992	10020
True	False	False	False	False	-3307.76098632813	-377.762908935547	72.0942230224609	0.385320246219635	0.909048199653625	0.167052373290062	67.1384582519531	4364
True	False	False	False	False	-3303.91943359375	-129.771774291992	171.917007446289	0.308201611042023	0.743119835853577	0.123925276100636	131.090316772461	20319
True	False	False	False	False	-3305.54321289063	-91.5138702392578	97.6044921875	0.784017562866211	0.954608798027039	0.919521510601044	99.3522720336914	8743
True	False	False	False	False	-3304.46459960938	-72.2513809204102	156.389007568359	0.775517404079437	0.955326914787292	0.798297166824341	80.858154296875	11401
True	False	False	False	False	-3300.27001953125	-113.845764160156	93.1679229736328	0.674616158008575	0.952394783496857	0.453943878412247	83.0714263916016	6978
True	False	False	False	False	-3299.23901367188	-1007.02416992188	184.117568969727	0.720725178718567	0.960309088230133	0.554053783416748	93.7349395751953	15560
True	False	False	False	False	-3299.12768554688	-624.398681640625	120.896469116211	0.55232572555542	0.884237706661224	0.294704467058182	74.1009140014648	8077
True	False	False	False	False	-3299.07080078125	31.3981170654297	74.3125076293945	0.675146460533142	0.953511893749237	0.45489576458931	77.5671615600586	5197
True	False	False	False	False	-3297.35205078125	-1065.40246582031	73.203369140625	0.802794396877289	0.953661262989044	1	89.1515121459961	5884
True	False	False	False	False	-3294.9521484375	-885.477478027344	151.952453613281	0.703874409198761	0.947060406208038	0.512654602527618	92.2700729370117	12641
True	False	False	False	False	-3296.39575195313	-652.569763183594	178.571853637695	0.789340138435364	0.951808512210846	1	79.4782638549805	12796
True	False	False	False	False	-3292.5859375	-435.124053955078	235.138092041016	0.574731528759003	0.965973496437073	0.317602574825287	78.6745300292969	16679
True	False	False	False	False	-3295.60986328125	-362.232971191406	176.353576660156	0.769074022769928	0.960581004619598	0.747994244098663	82.591194152832	13132
True	False	False	False	False	-3294.22778320313	-404.142547607422	85.4039306640625	0.686015367507935	0.953913331031799	0.475228786468506	75.298698425293	5798
True	False	False	False	False	-3292.6181640625	-45.6359977722168	215.173538208008	0.732289433479309	0.956168830394745	0.587252855300903	82.6391754150391	16032
True	False	False	False	False	-3291.20678710938	-1185.24743652344	19.9645557403564	0.53901207447052	0.883630752563477	0.28197169303894	114.666664123535	2064
True	False	False	False	False	-3285.63256835938	-1171.52111816406	15.5279874801636	0.717676758766174	0.938069105148315	0.546022891998291	95.2857131958008	1334
True	False	False	False	False	-3290.80737304688	-1136.32055664063	123.114753723145	0.746964454650879	0.956423282623291	0.637715458869934	120.603607177734	13387
True	False	False	False	False	-3290.86401367188	-515.073669433594	169.698715209961	0.767782807350159	0.937234282493591	0.739490985870361	80.6274490356445	12336
True	False	False	False	False	-3289.06860351563	-1157.75036621094	19.9645557403564	0.776177406311035	0.952117681503296	0.804480254650116	98.5555572509766	1774
True	False	False	False	False	-3271.78100585938	-1090.494140625	97.6044921875	0.784017562866211	0.950555145740509	0.919521510601044	97.113639831543	8546
True	False	False	False	False	-3285.0244140625	-995.274658203125	15.5279874801636	0.717676758766174	0.928345501422882	0.546022891998291	80.6428604125977	1129
True	False	False	False	False	-3288.01416015625	-738.84130859375	177.462707519531	0.377171665430069	0.761167109012604	0.162148237228394	74.5374984741211	11926
True	False	False	False	False	-3288.09155273438	-670.200805664063	15.5279874801636	0.666844606399536	0.930929720401764	0.440383464097977	58.7142868041992	822
True	False	False	False	False	-3280.88012695313	-487.249237060547	290.595184326172	0.757178783416748	0.932860314846039	0.681305050849915	145.687026977539	38170
True	False	False	False	False	-3282.93725585938	-172.781524658203	97.6044921875	0.846573948860168	0.960534572601318	1	78.3295440673828	6893
True	False	False	False	False	-3287.4228515625	2.82883644104004	206.300399780273	0.597845315933228	0.917410314083099	0.3434799015522	70.6989212036133	13150
True	False	False	False	False	-3282.70922851563	-287.64892578125	229.592376708984	0.723986446857452	0.954833149909973	0.562954127788544	80.7632827758789	16718
True	False	False	False	False	-3280.82446289063	-976.462951660156	270.630645751953	0.843707025051117	0.960141003131866	1	149.622955322266	36508
True	False	False	False	False	-3275.41040039063	-800.580383300781	261.757507324219	0.706935942173004	0.95390248298645	0.519674301147461	89.7966079711914	21192
True	False	False	False	False	-3280.212890625	-251.001113891602	256.211791992188	0.77724677324295	0.949012279510498	0.815086603164673	88.6103897094727	20469
True	False	False	False	False	-3279.15112304688	-767.861389160156	272.848907470703	0.64718621969223	0.917585372924805	0.40895077586174	93.9349594116211	23108
True	False	False	False	False	-3275.4375	-595.009460449219	295.031768798828	0.749781250953674	0.959843456745148	0.648868799209595	85.7180480957031	22801
True	False	False	False	False	-3277.85278320313	-463.616668701172	188.554138183594	0.715875446796417	0.94853287935257	0.541400134563446	83.6352920532227	14218
True	False	False	False	False	-3276.03857421875	-400.904296875	220.719253540039	0.727547585964203	0.952560901641846	0.573069870471954	89.7788925170898	17866
True	False	False	False	False	-3275.810546875	-135.81037902832	185.226699829102	0.741118311882019	0.963918209075928	0.616236865520477	77.2395172119141	12899
True	False	False	False	False	-3274.66259765625	-1026.64611816406	566.771545410156	0.57696121931076	0.869773745536804	0.319992333650589	144.046966552734	73608
True	False	False	False	False	-3267.7939453125	-958.855529785156	139.751892089844	0.73591810464859	0.958606481552124	0.598723590373993	94.9365081787109	11962
True	False	False	False	False	-3274.1025390625	-909.261901855469	127.551322937012	0.688962996006012	0.948104739189148	0.481034994125366	105.165214538574	12094
True	False	False	False	False	-3269.48486328125	-696.656921386719	186.335845947266	0.686474680900574	0.94066995382309	0.476124733686447	94.726188659668	15914
True	False	False	False	False	-3272.07983398438	-324.940490722656	263.975769042969	0.581790804862976	0.926879584789276	0.32524311542511	87.0630264282227	20721
True	False	False	False	False	-3270.34423828125	-206.786865234375	135.315322875977	0.76977926492691	0.946157038211823	0.752817690372467	70.6967239379883	8625
True	False	False	False	False	-3269.34814453125	-62.1764678955078	161.934722900391	0.699517905712128	0.954101085662842	0.502996265888214	74.5821914672852	10889
True	False	False	False	False	-3267.32080078125	-1219.51770019531	145.297592163086	0.663804352283478	0.955330193042755	0.435266673564911	115.496185302734	15130
True	False	False	False	False	-3264.06469726563	-1110.44763183594	217.391815185547	0.67230898141861	0.942035019397736	0.449843049049377	147.525512695313	28915
True	False	False	False	False	-3266.86669921875	-549.173706054688	259.539215087891	0.581475496292114	0.937649309635162	0.324897080659866	84.9957275390625	19889
True	False	False	False	False	-3267.27856445313	-11.6915702819824	186.335845947266	0.762245774269104	0.942068696022034	0.70693165063858	82.4107131958008	13845
True	False	False	False	False	-3265.85107421875	-180.806762695313	112.023338317871	0.811145603656769	0.958498001098633	1	75.0396041870117	7579
True	False	False	False	False	-3265.8291015625	-646.224914550781	204.082122802734	0.736217558383942	0.942807197570801	0.599696278572083	80.4076080322266	14795
True	False	False	False	False	-3264.96533203125	-514.953308105469	98.7136306762695	0.640130162239075	0.922365069389343	0.398532092571259	67.5168533325195	6009
True	False	False	False	False	-3264.1171875	-158.642349243164	192.990692138672	0.572527527809143	0.956015884876251	0.31526118516922	79.5804595947266	13847
True	False	False	False	False	-3265.71411132813	-83.7633590698242	78.7490768432617	0.79235315322876	0.952956557273865	1	70.7183074951172	5021
True	False	False	False	False	-3263.61938476563	-373.961334228516	219.610107421875	0.792234122753143	0.962556600570679	1	86.4040374755859	17108
True	False	False	False	False	-3261.166015625	-1256.26318359375	84.2947845458984	0.741048753261566	0.960267782211304	0.615993499755859	112.736839294434	8568
True	False	False	False	False	-3251.48510742188	-1236.10668945313	146.40673828125	0.684889554977417	0.949362099170685	0.47304567694664	100.280303955078	13237
True	False	False	False	False	-3258.74169921875	-1090.26245117188	16.6371288299561	0.551631391048431	0.947545111179352	0.294025242328644	85.4000015258789	1281
True	False	False	False	False	-3257.75732421875	-978.148803710938	62.1119499206543	0.717676758766174	0.940697908401489	0.546022891998291	83.0535736083984	4651
True	False	False	False	False	-3259.97802734375	-885.221984863281	158.607299804688	0.794564008712769	0.968680799007416	1	79.461540222168	11363
True	False	False	False	False	-3260.81811523438	-852.836975097656	280.612915039063	0.581511437892914	0.899160325527191	0.324936538934708	88.4980239868164	22390
True	False	False	False	False	-3259.2841796875	-917.944580078125	207.409545898438	0.773656368255615	0.930718243122101	0.782101511955261	144.636367797852	27047
True	False	False	False	False	-3259.01977539063	-679.481201171875	145.297592163086	0.765121161937714	0.956683874130249	0.723130643367767	85.5496215820313	11207
True	False	False	False	False	-3255.7431640625	-1060.0048828125	228.483245849609	0.654921650886536	0.946009933948517	0.420870512723923	83.2524261474609	17150
True	False	False	False	False	-3255.52758789063	-118.247688293457	204.082122802734	0.71492475271225	0.949643850326538	0.538995683193207	78.7228240966797	14485
True	False	False	False	False	-3255.13037109375	15.1613349914551	160.825576782227	0.72763729095459	0.95198255777359	0.573330342769623	80.8620681762695	11725
True	False	False	False	False	-3254.330078125	35.3559265136719	102.041061401367	0.629056334495544	0.963176965713501	0.382970869541168	74.1195678710938	6819
True	False	False	False	False	-3251.025390625	-1106.89868164063	32.1651153564453	0.776993036270142	0.962256669998169	0.812498211860657	96.1034469604492	2787
True	False	False	False	False	-3249.28344726563	-817.494445800781	66.5485153198242	0.76893937587738	0.940697908401489	0.747088372707367	104.616668701172	6277
True	False	False	False	False	-3248.80688476563	-93.5198059082031	72.0942230224609	0.790630877017975	0.953661262989044	1	62.9384613037109	4091
True	False	False	False	False	-3248.71166992188	-531.396850585938	198.536407470703	0.812154769897461	0.963020265102386	1	85.3687133789063	15281
True	False	False	False	False	-3246.98559570313	-1290.78100585938	160.825576782227	0.605211317539215	0.949509561061859	0.352284103631973	119.62068939209	17345
True	False	False	False	False	-3234.99975585938	-1235.36926269531	67.6576614379883	0.635597407817841	0.954543590545654	0.392050921916962	87.6229476928711	5345
True	False	False	False	False	-3245.50659179688	-1006.2763671875	90.9496383666992	0.799552619457245	0.964508533477783	1	127.560974121094	10460
True	False	False	False	False	-3246.17944335938	-964.724487304688	180.790130615234	0.763404786586761	0.947524607181549	0.713296294212341	88.7116546630859	14460
True	False	False	False	False	-3244.86303710938	-912.942138671875	66.5485153198242	0.757159888744354	0.964448213577271	0.681215405464172	85.533332824707	5132
True	False	False	False	False	-3244.13256835938	-199.454788208008	123.114753723145	0.776449203491211	0.954083800315857	0.80710357427597	69.5495529174805	7720
True	False	False	False	False	-3243.82983398438	-991.029052734375	146.40673828125	0.632440865039825	0.952869772911072	0.387630045413971	87.2803039550781	11521
True	False	False	False	False	-3243.0849609375	-399.998779296875	130.878753662109	0.736509919166565	0.960019946098328	0.600650131702423	73.8220367431641	8711
True	False	False	False	False	-3242.21362304688	-1165.90307617188	881.767822265625	0.346573233604431	0.845133423805237	0.144503951072693	147.226409912109	117045
True	False	False	False	False	-3231.8544921875	-1083.39489746094	128.660461425781	0.720794081687927	0.934095621109009	0.554238379001617	96.1120681762695	11149
True	False	False	False	False	-3239.52783203125	-805.212036132813	185.226699829102	0.800133466720581	0.963230431079865	1	131.700592041016	21994
True	False	False	False	False	-3238.318359375	-702.79443359375	107.586769104004	0.705840885639191	0.950133502483368	0.517140507698059	80.8659820556641	7844
True	False	False	False	False	-3238.92846679688	-566.9619140625	214.064392089844	0.534592807292938	0.904594779014587	0.277875602245331	81.0103607177734	15635
True	False	False	False	False	-3241.34106445313	-300.126068115234	279.503784179688	0.741392612457275	0.954880893230438	0.617199599742889	94.5714263916016	23832
True	False	False	False	False	-3240.98168945313	-453.262390136719	221.828384399414	0.817231714725494	0.963298201560974	1	87.7300033569336	17546
True	False	False	False	False	-3237.68188476563	-252.339416503906	127.551322937012	0.836821675300598	0.969339847564697	1	84.4347839355469	9710
True	False	False	False	False	-3235.39819335938	-650.652526855469	56.5662384033203	0.689603745937347	0.944080293178558	0.482314974069595	72.3921585083008	3692
True	False	False	False	False	-3234.83984375	-759.297241210938	275.067199707031	0.735072493553162	0.948500692844391	0.595998883247375	114.592742919922	28419
True	False	False	False	False	-3232.98461914063	-489.888732910156	136.424453735352	0.827717363834381	0.965533077716827	1	74.3089447021484	9140
True	False	False	False	False	-3231.9248046875	-27.9098739624023	165.262145996094	0.819518387317657	0.957192659378052	1	85.2684555053711	12705
True	False	False	False	False	-3230.84448242188	-1021.41357421875	32.1651153564453	0.776993036270142	0.955226957798004	0.812498211860657	68.4482727050781	1985
True	False	False	False	False	-3228.28637695313	-180.253204345703	198.536407470703	0.787177205085754	0.954358398914337	1	80.3854751586914	14389
True	False	False	False	False	-3230.25170898438	34.8230018615723	428.128784179688	0.44861575961113	0.91671347618103	0.208582043647766	92.103630065918	35552
True	False	False	False	False	-3225.98217773438	-1350.43090820313	161.934722900391	0.668578684329987	0.938837945461273	0.443348050117493	137.787673950195	20117
True	False	False	False	False	-3220.17114257813	-1233.61071777344	138.64274597168	0.85070264339447	0.966805994510651	1	144.272003173828	18034
True	False	False	False	False	-3225.47436523438	-1042.88842773438	13.3097038269043	0.554879128932953	0.931946337223053	0.297217160463333	74.6666641235352	896
True	False	False	False	False	-3224.818359375	-888.159912109375	219.610107421875	0.760120630264282	0.95243901014328	0.695777595043182	109.045455932617	21591
True	False	False	False	False	-3225.80224609375	-689.7216796875	107.586769104004	0.726169049739838	0.947171986103058	0.56910252571106	80.1752548217773	7777
True	False	False	False	False	-3224.27465820313	-643.100708007813	23.2919807434082	0.772283971309662	0.947545111179352	0.771135985851288	75.7142868041992	1590
True	False	False	False	False	-3224.88989257813	-432.260559082031	188.554138183594	0.700765788555145	0.955142021179199	0.505724728107452	84.9117660522461	14435
True	False	False	False	False	-3224.13256835938	-373.933563232422	149.734161376953	0.640728771686554	0.950343608856201	0.399400055408478	74.7259292602539	10088
True	False	False	False	False	-3223.7998046875	-972.892211914063	102.041061401367	0.729883551597595	0.930285274982452	0.579949259757996	76.5217361450195	7040
True	False	False	False	False	-3222.41967773438	-944.529174804688	231.810668945313	0.628814518451691	0.956560969352722	0.382641077041626	87.1052627563477	18205
True	False	False	False	False	-3221.3388671875	-213.819564819336	151.952453613281	0.745924651622772	0.951296150684357	0.633738994598389	86.5036468505859	11851
True	False	False	False	False	-3222.17456054688	-69.1534881591797	211.846115112305	0.692555069923401	0.936725676059723	0.488295674324036	72.6125640869141	13869
True	False	False	False	False	-3220.6630859375	-710.526611328125	195.208984375	0.66434508562088	0.959447622299194	0.436169356107712	88.1704559326172	15518
True	False	False	False	False	-3217.46484375	-512.146301269531	271.739776611328	0.604676365852356	0.91453492641449	0.351634800434113	86.8000030517578	21266
True	False	False	False	False	-3217.130859375	-313.570678710938	126.442184448242	0.658918976783752	0.949026763439178	0.427250385284424	75.684211730957	8628
True	False	False	False	False	-3218.33349609375	-258.724090576172	143.079315185547	0.685546875	0.948529601097107	0.474318087100983	86.0930252075195	11106
True	False	False	False	False	-3217.50268554688	-4.42421436309814	94.2770690917969	0.747598469257355	0.950181484222412	0.640176296234131	103.964706420898	8837
True	False	False	False	False	-3216.87280273438	-335.703552246094	135.315322875977	0.626807868480682	0.930309534072876	0.379920482635498	76.6393432617188	9350
True	False	False	False	False	-3216.74951171875	-1065.18188476563	383.763122558594	0.585376143455505	0.899284839630127	0.329208999872208	150.667633056641	52131
True	False	False	False	False	-3216.00244140625	-612.614196777344	61.0028076171875	0.720566987991333	0.937026917934418	0.553630292415619	68.3818206787109	3761
True	False	False	False	False	-3216.44604492188	-597.524169921875	75.4216537475586	0.758873462677002	0.941879510879517	0.689513981342316	70.279411315918	4779
True	False	False	False	False	-3215.36987304688	-104.644714355469	184.117568969727	0.736680448055267	0.955335319042206	0.60120815038681	73.3192749023438	12171
True	False	False	False	False	-3215.31396484375	-1391.21887207031	38.8199691772461	0.655685126781464	0.948370218276978	0.422076970338821	104.628570556641	3662
True	False	False	False	False	-3210.67358398438	-1318.59155273438	195.208984375	0.741141617298126	0.958800315856934	0.616318583488464	91.5284118652344	16109
True	False	False	False	False	-3214.44189453125	-1011.00793457031	208.518692016602	0.76819783449173	0.951651036739349	0.742179989814758	95.4680862426758	17948
True	False	False	False	False	-3214.92895507813	-652.581359863281	192.990692138672	0.529114484786987	0.949178576469421	0.272883296012878	90.2701187133789	15707
True	False	False	False	False	-3213.63598632813	-43.0285949707031	140.861022949219	0.752856492996216	0.957730650901794	0.661748111248016	76.031494140625	9656
True	False	False	False	False	-3210.96508789063	-1279.64660644531	293.922607421875	0.442304164171219	0.899163424968719	0.204137876629829	90.003776550293	23851
True	False	False	False	False	-3205.7802734375	-1137.97204589844	180.790130615234	0.723366975784302	0.945512056350708	0.561237752437592	84.7668685913086	13817
True	False	False	False	False	-3210.83764648438	-159.740692138672	201.863830566406	0.750231623649597	0.956953227519989	0.650706946849823	82.9670333862305	15100
True	False	False	False	False	-3210.74291992188	-1112.0693359375	24.401123046875	0.830724716186523	0.955192744731903	1	66.363639831543	1460
True	False	False	False	False	-3206.47583007813	-1096.50939941406	35.4925422668457	0.75548255443573	0.964570224285126	0.673407912254333	70.6875	2262
True	False	False	False	False	-3204.53173828125	-969.541381835938	124.223899841309	0.783444225788116	0.950491905212402	0.904983460903168	138.5	15512
True	False	False	False	False	-3208.88989257813	-362.706176757813	141.970169067383	0.778467297554016	0.970582783222198	0.828254580497742	80.953125	10362
True	False	False	False	False	-3209.11743164063	-292.240570068359	247.338653564453	0.756322979927063	0.961560547351837	0.677282512187958	82.9596405029297	18500
True	False	False	False	False	-3207.44873046875	-834.595825195313	204.082122802734	0.727283895015717	0.956729233264923	0.572305679321289	82.4728240966797	15175
True	False	False	False	False	-3203.56640625	-982.668640136719	55.4570960998535	0.630966603755951	0.924550414085388	0.385590404272079	84.2200012207031	4211
True	False	False	False	False	-3198.84619140625	-908.583374023438	218.500961303711	0.722711324691772	0.963069140911102	0.559434652328491	90.3705596923828	17803
True	False	False	False	False	-3202.00219726563	-232.110076904297	389.308837890625	0.771785497665405	0.93047833442688	0.767327964305878	157.886047363281	55418
True	False	False	False	False	-3200.7861328125	-552.716247558594	226.264953613281	0.783154606819153	0.954238295555115	0.898529052734375	90.2254867553711	18406
True	False	False	False	False	-3199.28735351563	-467.144714355469	154.17073059082	0.711256206035614	0.966872692108154	0.529933154582977	78.89208984375	10966
True	False	False	False	False	-3199.94165039063	-27.7961502075195	125.333038330078	0.845949530601501	0.971078157424927	1	77.7522125244141	8786
True	False	False	False	False	-3197.97534179688	-429.175903320313	129.769607543945	0.746324419975281	0.956741273403168	0.635259330272675	80.3589706420898	9402
True	False	False	False	False	-3197.7890625	-1439.31481933594	149.734161376953	0.388962805271149	0.946919858455658	0.169274285435677	113.518516540527	15325
True	False	False	False	False	-3185.3564453125	-1426.3984375	16.6371288299561	0.714476346969604	0.940302610397339	0.53786963224411	66.466667175293	997
True	False	False	False	False	-3197.59497070313	-1387.20080566406	173.026138305664	0.723823487758636	0.938411235809326	0.562501490116119	106.480766296387	16611
True	False	False	False	False	-3194.87109375	-1374.29455566406	9.98227787017822	0.606388568878174	0.928999543190002	0.353718668222427	76.5555572509766	689
True	False	False	False	False	-3196.88989257813	-1217.71936035156	205.191253662109	0.718810260295868	0.950176358222961	0.548977732658386	99.210807800293	18354
True	False	False	False	False	-3193.80859375	-1039.37097167969	257.320922851563	0.616460800170898	0.927483379840851	0.366319626569748	96.3146514892578	22345
True	False	False	False	False	-3194.81762695313	-802.19384765625	198.536407470703	0.550176858901978	0.901908457279205	0.292607933282852	80.832405090332	14469
True	False	False	False	False	-3194.947265625	-735.902465820313	205.191253662109	0.603969752788544	0.947341501712799	0.350779563188553	85.7135162353516	15857
True	False	False	False	False	-3194.62866210938	-663.632019042969	178.571853637695	0.771386206150055	0.949387013912201	0.76433938741684	83.5900650024414	13458
True	False	False	False	False	-3194.34155273438	-381.919921875	150.843307495117	0.794324278831482	0.964607656002045	1	82.4117660522461	11208
True	False	False	False	False	-3192.216796875	-444.519989013672	51.0205307006836	0.672707319259644	0.93880307674408	0.450546443462372	71.3043441772461	3280
True	False	False	False	False	-3189.85302734375	-933.644897460938	179.680999755859	0.661957681179047	0.92887270450592	0.432207375764847	92.9382705688477	15056
True	False	False	False	False	-3189.3935546875	-1115.2216796875	187.44499206543	0.720690071582794	0.955054879188538	0.553959727287292	82.9349136352539	14016
True	False	False	False	False	-3188.8203125	-186.294906616211	129.769607543945	0.766421258449554	0.926658511161804	0.730939626693726	136.931625366211	16021
True	False	False	False	False	-3188.56811523438	-1336.79223632813	188.554138183594	0.639467239379883	0.957787990570068	0.397574126720428	80.0823516845703	13614
True	False	False	False	False	-3177.48046875	-1148.04797363281	148.625015258789	0.41500797867775	0.889778673648834	0.185727596282959	72.8208923339844	9758
True	False	False	False	False	-3184.4091796875	-973.4990234375	194.099838256836	0.556365489959717	0.925984025001526	0.298690795898438	90.7828598022461	15887
True	False	False	False	False	-3186.03002929688	-87.7580642700195	160.825576782227	0.65186595916748	0.911434710025787	0.41609662771225	69.5034484863281	10078
True	False	False	False	False	-3187.97705078125	53.1323547363281	148.625015258789	0.613627016544342	0.965049982070923	0.362713485956192	95.1417922973633	12749
True	False	False	False	False	-3184.3603515625	-610.870727539063	208.518692016602	0.736739933490753	0.95265132188797	0.601403117179871	93.6595764160156	17608
True	False	False	False	False	-3183.88037109375	-1084.78503417969	289.486053466797	0.605506181716919	0.90890496969223	0.352642714977264	93.6245193481445	24436
True	False	False	False	False	-3182.31591796875	-880.330871582031	228.483245849609	0.704269587993622	0.947133183479309	0.513549625873566	88.189323425293	18167
True	False	False	False	False	-3178.24365234375	-445.351287841797	45.4748191833496	0.661913216114044	0.927878558635712	0.432134091854095	67.5853652954102	2771
True	False	False	False	False	-3181.95581054688	-310.524688720703	204.082122802734	0.686354517936707	0.952082097530365	0.475890010595322	82.3152160644531	15146
True	False	False	False	False	-3180.35961914063	-266.017730712891	207.409545898438	0.754742503166199	0.95573228597641	0.670055150985718	84.4973297119141	15801
True	False	False	False	False	-3179.1552734375	-127.215324401855	372.671691894531	0.497952312231064	0.93904310464859	0.246130034327507	111.452377319336	37448
True	False	False	False	False	-3178.94921875	37.8125915527344	141.970169067383	0.664135277271271	0.951704978942871	0.435818791389465	80.359375	10286
True	False	False	False	False	-3178.42651367188	-398.858306884766	133.097030639648	0.700874388217926	0.937464475631714	0.505963504314423	105.383331298828	12646
True	False	False	False	False	-3177.23095703125	-497.830017089844	240.683807373047	0.433029323816299	0.89844137430191	0.197738647460938	81.6728134155273	17723
True	False	False	False	False	-3176.11401367188	-1491.87365722656	82.0765075683594	0.8379065990448	0.966323673725128	1	114.97297668457	8508
True	False	False	False	False	-3169.3408203125	-1459.23657226563	129.769607543945	0.70094496011734	0.939509272575378	0.506118953227997	91.529914855957	10709
True	False	False	False	False	-3170.81689453125	-1055.22717285156	82.0765075683594	0.781941115856171	0.944237887859344	0.87556529045105	130.391891479492	9649
True	False	False	False	False	-3171.5341796875	-747.145812988281	96.4953460693359	0.52678245306015	0.929552257061005	0.270786046981812	82.8965530395508	7212
True	False	False	False	False	-3172.41772460938	-521.4638671875	194.099838256836	0.63453996181488	0.938818037509918	0.390561670064926	78.9314270019531	13813
True	False	False	False	False	-3175.23779296875	-485.297821044922	31.0559749603271	0.792491853237152	0.946757137775421	1	72.8928604125977	2041
True	False	False	False	False	-3175.0478515625	-427.897399902344	79.8582229614258	0.503642737865448	0.866248965263367	0.250820159912109	72.0138854980469	5185
True	False	False	False	False	-3174.8935546875	-69.0926895141602	177.462707519531	0.634681344032288	0.953018963336945	0.390760332345963	78.5500030517578	12568
True	False	False	False	False	-3174.32250976563	20.3046207427979	135.315322875977	0.712555587291718	0.961888611316681	0.533104717731476	81.4180297851563	9933
True	False	False	False	False	-3170.67358398438	-701.806396484375	178.571853637695	0.747022986412048	0.957965016365051	0.637941479682922	87.9751586914063	14164
True	False	False	False	False	-3169.40454101563	-0.266551971435547	145.297592163086	0.746155977249146	0.955881536006927	0.634617507457733	76.5114517211914	10023
True	False	False	False	False	-3169.0830078125	-1038.79467773438	158.607299804688	0.75994735956192	0.951599836349487	0.694895327091217	129.741256713867	18553
True	False	False	False	False	-3162.46997070313	-965.124206542969	19.9645557403564	0.621916890144348	0.913918435573578	0.373404234647751	66.3888854980469	1195
True	False	False	False	False	-3167.20581054688	-355.506469726563	123.114753723145	0.789175748825073	0.950087785720825	1	86.4144134521484	9592
True	False	False	False	False	-3169.04418945313	-196.042663574219	188.554138183594	0.616410255432129	0.930855393409729	0.366254925727844	87.2588272094727	14834
True	False	False	False	False	-3164.8154296875	-48.5166320800781	171.917007446289	0.770330786705017	0.968606352806091	0.756685376167297	80.5483856201172	12485
True	False	False	False	False	-3164.73095703125	-223.394577026367	144.188446044922	0.740460157394409	0.955325424671173	0.613943874835968	79	10270
True	False	False	False	False	-3163.99731445313	-732.926818847656	174.135284423828	0.806629836559296	0.946976244449615	1	142.127395629883	22314
True	False	False	False	False	-3163.11962890625	-606.165161132813	167.480438232422	0.707203209400177	0.954115867614746	0.520296692848206	76.3642349243164	11531
True	False	False	False	False	-3163.80615234375	-369.058837890625	106.477630615234	0.794342398643494	0.960162580013275	1	83.4583358764648	8012
True	False	False	False	False	-3162.2578125	-1375.88671875	249.556930541992	0.715327084064484	0.955934286117554	0.540010273456573	84.9555587768555	19115
True	False	False	False	False	-3161.37060546875	-1278.21728515625	15.5279874801636	0.603693544864655	0.930587589740753	0.350445985794067	74.7142868041992	1046
True	False	False	False	False	-3160.46044921875	-949.912902832031	109.805053710938	0.69250875711441	0.940263092517853	0.488200724124908	72.080810546875	7136
True	False	False	False	False	-3161.30053710938	-641.526062011719	136.424453735352	0.540909469127655	0.916410088539124	0.283749729394913	72.2357711791992	8885
True	False	False	False	False	-3160.57983398438	-713.66357421875	95.3862075805664	0.348354607820511	0.918240249156952	0.145499497652054	86.9534912109375	7478
True	False	False	False	False	-3158.89306640625	-1180.26965332031	181.899276733398	0.656193912029266	0.944398522377014	0.42288413643837	80.7987823486328	13251
True	False	False	False	False	-3158.1796875	-850.269958496094	32.1651153564453	0.720794081687927	0.94053065776825	0.554238379001617	66.5517272949219	1930
True	False	False	False	False	-3157.79467773438	-1517.11389160156	106.477630615234	0.829222500324249	0.954621136188507	1	102.5625	9846
True	False	False	False	False	-3156.90649414063	-1289.70837402344	74.3125076293945	0.578728199005127	0.933010756969452	0.321901470422745	86.6119384765625	5803
True	False	False	False	False	-3157.6142578125	-833.3798828125	239.574661254883	0.732581913471222	0.948448300361633	0.588156521320343	90.6574096679688	19582
True	False	False	False	False	-3157.3935546875	-1204.57690429688	199.645553588867	0.699382960796356	0.941851615905762	0.502702951431274	123.277778625488	22190
True	False	False	False	False	-3155.54467773438	-463.366149902344	174.135284423828	0.630444884300232	0.95545220375061	0.384872406721115	88.3312072753906	13868
True	False	False	False	False	-3154.42236328125	-283.642639160156	228.483245849609	0.599744617938995	0.933969736099243	0.345722317695618	81.6407775878906	16818
True	False	False	False	False	-3156.72729492188	-167.483093261719	175.244430541992	0.673781275749207	0.944517374038696	0.452452331781387	87.5189895629883	13828
True	False	False	False	False	-3153.76342773438	-149.959625244141	104.259346008301	0.754927635192871	0.935886442661285	0.670888781547546	146.191482543945	13742
True	False	False	False	False	-3154.46606445313	-22.1109390258789	126.442184448242	0.806643486022949	0.96615344285965	1	74.7192993164063	8518
True	False	False	False	False	-3153.634765625	-388.505523681641	156.389007568359	0.64816689491272	0.952836036682129	0.410432189702988	84.8226928710938	11960
True	False	False	False	False	-3152.48413085938	-1537.93713378906	209.627822875977	0.605539739131927	0.952676355838776	0.352683573961258	116.576721191406	22033
True	False	False	False	False	-3140.66186523438	-1483.98107910156	139.751892089844	0.782931506633759	0.966879963874817	0.893864810466766	87.3809509277344	11010
True	False	False	False	False	-3139.4267578125	-1119.72375488281	215.173538208008	0.616770923137665	0.948669731616974	0.366717278957367	85.3402099609375	16556
True	False	False	False	False	-3150.43994140625	-1018.50854492188	207.409545898438	0.705866634845734	0.959209084510803	0.517199754714966	98.2620315551758	18375
True	False	False	False	False	-3149.11547851563	-574.109375	257.320922851563	0.526312589645386	0.93827760219574	0.270365476608276	87.3620681762695	20268
True	False	False	False	False	-3151.451171875	-420.348937988281	285.049468994141	0.360352039337158	0.885268449783325	0.152303963899612	81.3774337768555	20914
True	False	False	False	False	-3150.63110351563	-198.621932983398	135.315322875977	0.553535640239716	0.916315674781799	0.295892119407654	84.836067199707	10350
True	False	False	False	False	-3149.4375	-110.402824401855	308.341461181641	0.484528928995132	0.873604416847229	0.235381230711937	87.115104675293	24218
True	False	False	False	False	-3148.9609375	-788.195678710938	37.7108268737793	0.636951267719269	0.929309487342834	0.393970042467117	64	2176
True	False	False	False	False	-3146.55908203125	-773.318298339844	52.1296730041504	0.650069355964661	0.901576340198517	0.413330078125	64.7446823120117	3043
True	False	False	False	False	-3148.52709960938	-326.854217529297	133.097030639648	0.79485547542572	0.957965970039368	1	79.8000030517578	9576
True	False	False	False	False	-3146.45751953125	-661.180358886719	165.262145996094	0.827902376651764	0.971882104873657	1	87.9060440063477	13098
True	False	False	False	False	-3141.77807617188	-350.301513671875	160.825576782227	0.825897872447968	0.958566606044769	1	92.3862075805664	13396
True	False	False	False	False	-3144.39404296875	-228.642105102539	195.208984375	0.731917560100555	0.962302207946777	0.586108803749084	80.886360168457	14236
True	False	False	False	False	-3141.19897460938	-1044.72888183594	166.371292114258	0.725541532039642	0.956869423389435	0.567318320274353	92.6933364868164	13904
True	False	False	False	False	-3137.06640625	-963.928100585938	268.412353515625	0.574282824993134	0.919194996356964	0.317124217748642	85.6942138671875	20738
True	False	False	False	False	-3140.69848632813	-539.359741210938	160.825576782227	0.688190162181854	0.943593978881836	0.479499697685242	73.8275833129883	10705
True	False	False	False	False	-3140.4228515625	-723.799560546875	197.427261352539	0.749563694000244	0.960432887077332	0.647986531257629	83.2528076171875	14819
True	False	False	False	False	-3137.06665039063	-43.3714370727539	167.480438232422	0.740312814712524	0.958552300930023	0.61343377828598	80.2185440063477	12113
True	False	False	False	False	-3136.3447265625	-1350.00207519531	261.757507324219	0.770469486713409	0.961270034313202	0.757672250270844	83.3135604858398	19662
True	False	False	False	False	-3136.28051757813	-1590.07409667969	73.203369140625	0.726016283035278	0.926918089389801	0.568666875362396	123.651512145996	8161
True	False	False	False	False	-3112.12182617188	-1587.10864257813	146.40673828125	0.811434090137482	0.963690519332886	1	96.7803039550781	12775
True	False	False	False	False	-3132.65356445313	-1551.07019042969	138.64274597168	0.664289653301239	0.957384765148163	0.436076670885086	98.8079986572266	12351
True	False	False	False	False	-3136.00561523438	-1431.6572265625	269.521484375	0.628592908382416	0.948740363121033	0.382339209318161	93.7983551025391	22793
True	False	False	False	False	-3134.51391601563	-1299.34411621094	369.344268798828	0.263478338718414	0.775081038475037	0.101815186440945	92.3963928222656	30768
True	False	False	False	False	-3134.521484375	-682.671325683594	102.041061401367	0.748013913631439	0.920590460300446	0.641803920269012	104.92391204834	9653
True	False	False	False	False	-3134.84790039063	-82.2284851074219	322.760314941406	0.549217104911804	0.904628336429596	0.291676789522171	87.1752548217773	25368
True	False	False	False	False	-3134.45532226563	-1239.53796386719	231.810668945313	0.583104968070984	0.928592145442963	0.326689928770065	82.9617233276367	17339
True	False	False	False	False	-3129.7900390625	-299.812927246094	192.990692138672	0.696205735206604	0.958640515804291	0.495895683765411	93.2298812866211	16222
True	False	False	False	False	-3134.15087890625	4.60964441299438	206.300399780273	0.682356894016266	0.938884794712067	0.468202233314514	80.4946212768555	14972
True	False	False	False	False	-3129.38696289063	-190.156524658203	116.459907531738	0.764054596424103	0.956831932067871	0.716959476470947	78.1523818969727	8206
True	False	False	False	False	-3129.37939453125	-1570.02258300781	208.518692016602	0.660663068294525	0.954544842243195	0.430083870887756	118.739364624023	22323
True	False	False	False	False	-3118.51586914063	-1469.18920898438	188.554138183594	0.715875446796417	0.9508416056633	0.541400134563446	114.123527526855	19401
True	False	False	False	False	-3127.95361328125	-617.016418457031	187.44499206543	0.488409221172333	0.867952585220337	0.238444298505783	72.5680465698242	12264
True	False	False	False	False	-3128.62817382813	-477.142395019531	149.734161376953	0.710326373577118	0.967697858810425	0.527688682079315	87.4296264648438	11803
True	False	False	False	False	-3128.80126953125	-377.577545166016	138.64274597168	0.797355175018311	0.9561527967453	1	70.5120010375977	8814
True	False	False	False	False	-3128.2470703125	-438.599761962891	104.259346008301	0.837473332881927	0.960341572761536	1	76.3404235839844	7176
True	False	False	False	False	-3124.30493164063	-275.758972167969	146.40673828125	0.73655366897583	0.9603191614151	0.60079300403595	78.1666641235352	10318
True	False	False	False	False	-3127.04809570313	-149.897399902344	144.188446044922	0.652364492416382	0.940276563167572	0.416869550943375	64.0076904296875	8321
True	False	False	False	False	-3121.2275390625	-576.152221679688	201.863830566406	0.728215157985687	0.957123458385468	0.575015306472778	80.0879135131836	14576
True	False	False	False	False	-3121.095703125	-341.942077636719	128.660461425781	0.789452075958252	0.951774656772614	1	77.9655151367188	9044
True	False	False	False	False	-3121.02124023438	-1256.69787597656	157.498153686523	0.573119938373566	0.933168590068817	0.315888553857803	90.7464752197266	12886
True	False	False	False	False	-3109.10473632813	-1179.34228515625	189.663269042969	0.432012438774109	0.817276358604431	0.197046279907227	83.8537979125977	14339
True	False	False	False	False	-3118.71655273438	-233.516036987305	183.008422851563	0.772771716117859	0.96293306350708	0.774948835372925	86.0545425415039	14199
True	False	False	False	False	-3116.154296875	-1137.72863769531	169.698715209961	0.514799833297729	0.8473100066185	0.260261416435242	77.9607849121094	11928
True	False	False	False	False	-3116.0078125	-1080.80053710938	191.881561279297	0.700759828090668	0.951861619949341	0.505711615085602	89.6416168212891	15508
True	False	False	False	False	-3114.4365234375	-907.132995605469	370.453399658203	0.70141613483429	0.949078559875488	0.507158577442169	91.5658645629883	30583
True	False	False	False	False	-3115.6865234375	-872.622253417969	220.719253540039	0.62781172990799	0.956057071685791	0.381278038024902	80.5326614379883	16026
True	False	False	False	False	-3115.37646484375	-810.247863769531	211.846115112305	0.733247697353363	0.948727309703827	0.590227007865906	94.5026168823242	18050
True	False	False	False	False	-3115.62744140625	-452.84033203125	104.259346008301	0.754927635192871	0.959158360958099	0.670888781547546	77.2021255493164	7257
True	False	False	False	False	-3115.5322265625	-761.307922363281	226.264953613281	0.737173140048981	0.974742889404297	0.602828204631805	90.2009811401367	18401
True	False	False	False	False	-3113.10693359375	-1015.93395996094	168.589569091797	0.780941009521484	0.956295371055603	0.859888970851898	96.4473648071289	14660
True	False	False	False	False	-3111.78833007813	-392.840087890625	126.442184448242	0.853435814380646	0.971078157424927	1	77.6754379272461	8855
True	False	False	False	False	-3110.47924804688	-192.571105957031	114.241622924805	0.793618381023407	0.963119089603424	1	80.310676574707	8272
True	False	False	False	False	-3111.7724609375	-39.7025337219238	216.282684326172	0.839049518108368	0.96845531463623	1	91.8923110961914	17919
True	False	False	False	False	-3106.05249023438	-316.078308105469	130.878753662109	0.803063333034515	0.958252608776093	1	73.6779632568359	8694
True	False	False	False	False	-3105.5	-1622.10205078125	308.341461181641	0.467693954706192	0.883252501487732	0.222483560442924	104.287773132324	28992
True	False	False	False	False	-3097.58715820313	-1497.40051269531	312.778015136719	0.792493283748627	0.963514149188995	1	94.8333358764648	26743
True	False	False	False	False	-3102.97143554688	-1395.30969238281	237.356369018555	0.503081083297729	0.885474026203156	0.25035360455513	82.3878479003906	17631
True	False	False	False	False	-3103.73217773438	-1224.869140625	204.082122802734	0.602656006813049	0.957683742046356	0.349196761846542	79.2119598388672	14575
True	False	False	False	False	-3104.693359375	-261.045562744141	148.625015258789	0.755418717861176	0.960668444633484	0.673116326332092	81.2910461425781	10893
True	False	False	False	False	-3103.0576171875	-10.1528759002686	174.135284423828	0.67806214094162	0.965089917182922	0.460193425416946	75.7388534545898	11891
True	False	False	False	False	-3102.81201171875	-1340.27648925781	212.955261230469	0.746008455753326	0.957046747207642	0.634056925773621	93.6614608764648	17983
True	False	False	False	False	-3091.94091796875	-1163.89001464844	85.4039306640625	0.765360891819	0.936585366725922	0.724545955657959	109.194808959961	8408
True	False	False	False	False	-3099.07373046875	-604.84375	120.896469116211	0.771264374256134	0.952942848205566	0.76343834400177	82.4954147338867	8992
True	False	False	False	False	-3102.181640625	-133.88102722168	273.958068847656	0.785270154476166	0.960777342319489	0.974790036678314	88.4048614501953	21836
True	False	False	False	False	-3101.18676757813	-334.290252685547	120.896469116211	0.825756251811981	0.959691882133484	1	77.055046081543	8399
True	False	False	False	False	-3093.41723632813	-1136.35900878906	116.459907531738	0.65536904335022	0.948435723781586	0.421576768159866	89.0380935668945	9349
True	False	False	False	False	-3092.99755859375	-663.414978027344	196.318130493164	0.616990089416504	0.95114266872406	0.366998672485352	84.3841781616211	14936
True	False	False	False	False	-3092.58349609375	-108.865020751953	220.719253540039	0.806076347827911	0.951861619949341	1	112.095474243164	22307
True	False	False	False	False	-3091.58862304688	-1434.47644042969	241.792938232422	0.80642431974411	0.960303366184235	1	87.0045852661133	18967
True	False	False	False	False	-3090.3984375	-1048.58862304688	137.533599853516	0.724236845970154	0.950682699680328	0.563651561737061	105.637100219727	13099
True	False	False	False	False	-3089.87939453125	-1657.0244140625	219.610107421875	0.658792555332184	0.93691074848175	0.427046239376068	104.459594726563	20683
True	False	False	False	False	-3087.1328125	-1520.66943359375	237.356369018555	0.704143047332764	0.954572796821594	0.513262569904327	89.5560760498047	19165
True	False	False	False	False	-3089.57739257813	-875.908508300781	212.955261230469	0.671523630619049	0.958860754966736	0.448461979627609	80.2291641235352	15404
True	False	False	False	False	-3086.79760742188	-228.794281005859	136.424453735352	0.772605001926422	0.961886703968048	0.773635685443878	75.6910552978516	9310
True	False	False	False	False	-3083.94287109375	-1460.05578613281	187.44499206543	0.749993979930878	0.957011222839355	0.649735033512115	83.8757400512695	14175
True	False	False	False	False	-3079.421875	-1128.72534179688	112.023338317871	0.811145603656769	0.967789649963379	1	143.910888671875	14535
True	False	False	False	False	-3080.43579101563	-1079.00244140625	161.934722900391	0.750114381313324	0.960648775100708	0.650226891040802	79.7534255981445	11644
True	False	False	False	False	-3083.8408203125	-948.718627929688	261.757507324219	0.616541147232056	0.924597382545471	0.36642262339592	84.2754211425781	19889
True	False	False	False	False	-3079.93090820313	-204.884048461914	190.772415161133	0.674038648605347	0.937369585037231	0.452911257743835	89.5755844116211	15407
True	False	False	False	False	-3081.9091796875	-176.00732421875	183.008422851563	0.511017322540283	0.933960974216461	0.257023185491562	69.7030334472656	11501
True	False	False	False	False	-3079.55029296875	-1100.92333984375	210.736968994141	0.654799818992615	0.960639894008636	0.420678436756134	87.4684219360352	16619
True	False	False	False	False	-3077.61791992188	-1719.77429199219	86.513069152832	0.812731087207794	0.957111597061157	1	115.846153259277	9036
True	False	False	False	False	-3056.18823242188	-1697.53198242188	190.772415161133	0.652456879615784	0.95915949344635	0.417013078927994	82.6686019897461	14219
True	False	False	False	False	-3066.6767578125	-1625.49279785156	154.17073059082	0.803418695926666	0.952291786670685	1	87.6834564208984	12188
True	False	False	False	False	-3074.0517578125	-1222.97180175781	219.610107421875	0.619881391525269	0.915465772151947	0.370739012956619	76.297981262207	15107
True	False	False	False	False	-3076.33813476563	-897.064208984375	22.1828384399414	0.755204319953918	0.946847438812256	0.672140836715698	57.2000007629395	1144
True	False	False	False	False	-3071.59252929688	-65.8911437988281	189.663269042969	0.775857329368591	0.944961488246918	0.801449716091156	93.2105255126953	15939
True	False	False	False	False	-3075.80590820313	-10.4816551208496	209.627822875977	0.493755400180817	0.931852877140045	0.242722764611244	77.8888854980469	14721
True	False	False	False	False	-3075.4658203125	11.0703105926514	185.226699829102	0.73440557718277	0.961233973503113	0.593872606754303	89.5029907226563	14947
True	False	False	False	False	-3069.09399414063	-246.574752807617	137.533599853516	0.843897044658661	0.959720134735107	1	81.879035949707	10153
True	False	False	False	False	-3067.28393554688	-1169.8974609375	169.698715209961	0.793849229812622	0.961736083030701	1	92.5947723388672	14167
True	False	False	False	False	-3066.890625	-1274.59521484375	273.958068847656	0.556705594062805	0.845181107521057	0.299029141664505	85.4210510253906	21099
True	False	False	False	False	-3066.6103515625	-797.571166992188	297.250030517578	0.77451878786087	0.954325377941132	0.789397180080414	92.7649230957031	24861
True	False	False	False	False	-3064.77465820313	-1651.03051757813	143.079315185547	0.719813823699951	0.957111060619354	0.551624536514282	79.8139572143555	10296
True	False	False	False	False	-3044.86596679688	-1612.50744628906	191.881561279297	0.582093894481659	0.958190143108368	0.325576096773148	82.6416168212891	14297
True	False	False	False	False	-3064.05590820313	-1540.74682617188	218.500961303711	0.714310705661774	0.950170338153839	0.537455081939697	92.6243667602539	18247
True	False	False	False	False	-3058.25805664063	-1377.37902832031	288.376892089844	0.661404132843018	0.96222323179245	0.431297332048416	101.669227600098	26434
True	False	False	False	False	-3057.90991210938	23.7695579528809	144.188446044922	0.778827726840973	0.966102182865143	0.832400798797607	91.484619140625	11893
True	False	False	False	False	-3055.22631835938	-1448.61413574219	178.571853637695	0.583776772022247	0.937767565250397	0.327432572841644	78.8322982788086	12692
True	False	False	False	False	-3054.82861328125	-1078.80798339844	171.917007446289	0.767260611057281	0.954597949981689	0.736163318157196	73.7032241821289	11424
True	False	False	False	False	-3054.67895507813	44.423282623291	138.64274597168	0.694548964500427	0.964702785015106	0.492418080568314	79.7839965820313	9973
True	False	False	False	False	-3052.81396484375	-988.542724609375	259.539215087891	0.763940095901489	0.96169102191925	0.716308951377869	84.8461532592773	19854
True	False	False	False	False	-3052.36303710938	-1558.8896484375	205.191253662109	0.755939364433289	0.953259170055389	0.675504744052887	83.5891876220703	15464
True	False	False	False	False	-3051.64086914063	-1427.13745117188	188.554138183594	0.621523082256317	0.937489211559296	0.372886508703232	82.8058853149414	14077
True	False	False	False	False	-3051.98266601563	-1030.34252929688	186.335845947266	0.729408621788025	0.95464950799942	0.578534126281738	96.4880981445313	16210
True	False	False	False	False	-3048.91088867188	-768.484924316406	214.064392089844	0.82303661108017	0.953412055969238	1	85.4145050048828	16485
True	False	False	False	False	-3044.8486328125	-1136.81640625	173.026138305664	0.837369203567505	0.964227437973022	1	76.9551315307617	12005
True	False	False	False	False	-3042.73608398438	-1755.61560058594	11.0914192199707	0.763594925403595	0.936281979084015	0.714360892772675	75.5999984741211	756
True	False	False	False	False	-3031.34814453125	-1728.21142578125	56.5662384033203	0.809218764305115	0.957894325256348	1	66.7450942993164	3404
True	False	False	False	False	-3038.7138671875	-1506.57995605469	201.863830566406	0.698696732521057	0.957812368869781	0.501217007637024	83.6538467407227	15225
True	False	False	False	False	-3039.58422851563	-1301.85083007813	205.191253662109	0.704227805137634	0.948489248752594	0.513454794883728	86.5405426025391	16010
True	False	False	False	False	-3039.525390625	-1206.94543457031	127.551322937012	0.782646477222443	0.953242182731628	0.888233423233032	82.5999984741211	9499
True	False	False	False	False	-3039.7373046875	-738.450378417969	136.424453735352	0.71093887090683	0.947674334049225	0.529164910316467	107.089431762695	13172
True	False	False	False	False	-3038.52270507813	-1230.13989257813	217.391815185547	0.560589492321014	0.890904724597931	0.302923440933228	87.2755126953125	17106
True	False	False	False	False	-3033.43676757813	-1333.103515625	191.881561279297	0.840101003646851	0.968967854976654	1	93.3872833251953	16156
True	False	False	False	False	-3033.15161132813	-1646.994140625	157.498153686523	0.605550229549408	0.935369074344635	0.35269632935524	82.5563354492188	11723
True	False	False	False	False	-3025.96533203125	-1570.38500976563	135.315322875977	0.808103084564209	0.969299852848053	1	94.9180297851563	11580
True	False	False	False	False	-3030.80004882813	-1461.60620117188	217.391815185547	0.755093216896057	0.956771850585938	0.671637296676636	87.9795913696289	17244
True	False	False	False	False	-3025.02465820313	-1794.0283203125	486.913299560547	0.493395090103149	0.895931959152222	0.242432236671448	168.728927612305	74072
True	False	False	False	False	-3018.90258789063	-1683.69396972656	139.751892089844	0.676336646080017	0.943195879459381	0.457045078277588	75.9523773193359	9570
True	False	False	False	False	-3017.84448242188	-1609.56530761719	160.825576782227	0.770576000213623	0.937303364276886	0.758433282375336	82.9931030273438	12034
True	False	False	False	False	-3022.10595703125	-1381.41882324219	129.769607543945	0.796257674694061	0.958860516548157	1	80.2649536132813	9391
True	False	False	False	False	-3025.021484375	-1063.29748535156	208.518692016602	0.739362120628357	0.924298167228699	0.610169589519501	141.659576416016	26632
True	False	False	False	False	-3023.3603515625	-1168.36181640625	145.297592163086	0.753925144672394	0.963518023490906	0.666414380073547	83.2519073486328	10906
True	False	False	False	False	-3018.0029296875	-1124.93823242188	196.318130493164	0.602297484874725	0.952238917350769	0.348766416311264	75.7570648193359	13409
True	False	False	False	False	-3022.72314453125	-923.298156738281	12.2005615234375	0.741141617298126	0.928999543190002	0.616318583488464	52.9090919494629	582
True	False	False	False	False	-3022.42504882813	-1037.51696777344	105.36848449707	0.762958765029907	0.943763494491577	0.710821866989136	104.221054077148	9901
True	False	False	False	False	-3021.2373046875	-786.616455078125	147.515884399414	0.749781250953674	0.939344167709351	0.648868799209595	96.2330856323242	12799
True	False	False	False	False	-3018.10205078125	-243.2607421875	124.223899841309	0.828619480133057	0.961696565151215	1	99.9732131958008	11197
True	False	False	False	False	-3015.95947265625	-1548.36730957031	109.805053710938	0.809059381484985	0.958134829998016	1	107.74747467041	10667
True	False	False	False	False	-3013.84106445313	-217.955764770508	117.569046020508	0.826636910438538	0.955311119556427	1	97.0188674926758	10284
True	False	False	False	False	-3012.78955078125	-1652.94055175781	322.760314941406	0.573660612106323	0.935647368431091	0.316462367773056	156.24055480957	45466
True	False	False	False	False	-3007.5859375	-1575.08654785156	163.043869018555	0.613559067249298	0.952284097671509	0.362627595663071	80.7551040649414	11871
True	False	False	False	False	-3012.7705078125	-1267.51147460938	191.881561279297	0.802701711654663	0.95019268989563	1	90.3757247924805	15635
True	False	False	False	False	-3012.48974609375	-1423.7099609375	170.807861328125	0.752032220363617	0.9628786444664	0.658218443393707	95.636360168457	14728
True	False	False	False	False	-3007.61059570313	-1369.24560546875	170.807861328125	0.60870498418808	0.963173866271973	0.35656413435936	80.5259704589844	12401
True	False	False	False	False	-3010.32299804688	-1084.39404296875	180.790130615234	0.695103466510773	0.946160197257996	0.493576645851135	86.2515335083008	14059
True	False	False	False	False	-3009.83837890625	-118.832466125488	209.627822875977	0.756223440170288	0.953747749328613	0.676819801330566	95.539680480957	18057
True	False	False	False	False	-3006.4169921875	-1161.57202148438	129.769607543945	0.708431541919708	0.948401689529419	0.52317750453949	83.9572677612305	9823
True	False	False	False	False	-3002.4501953125	-1861.06726074219	87.6222152709961	0.785240411758423	0.951321005821228	0.972049474716187	118.645568847656	9373
True	False	False	False	False	-2979.84765625	-1854.2236328125	157.498153686523	0.762220680713654	0.958474338054657	0.706796109676361	89.2676086425781	12676
True	False	False	False	False	-2999.37329101563	-1821.73706054688	183.008422851563	0.668354749679565	0.958407580852509	0.442963302135468	86.4121246337891	14258
True	False	False	False	False	-2988.41284179688	-1746.80615234375	178.571853637695	0.764128386974335	0.953809857368469	0.717379927635193	99.3354034423828	15993
True	False	False	False	False	-2997.41015625	-1664.73278808594	83.1856460571289	0.80851811170578	0.962681770324707	1	89.8000030517578	6735
True	False	False	False	False	-2993.22998046875	-1507.14819335938	190.772415161133	0.623662173748016	0.952940165996552	0.375711053609848	82.9360427856445	14265
True	False	False	False	False	-2994.4853515625	-1100.73364257813	179.680999755859	0.71892911195755	0.957011222839355	0.549289762973785	85.543212890625	13858
True	False	False	False	False	-2991.97827148438	-1291.40051269531	134.206176757813	0.672323405742645	0.935803771018982	0.449868470430374	73.8512420654297	8936
True	False	False	False	False	-2990.01782226563	-712.157836914063	96.4953460693359	0.765188992023468	0.960596144199371	0.723530054092407	105.816093444824	9206
True	False	False	False	False	-2989.03002929688	-1529.57666015625	221.828384399414	0.603612303733826	0.9526606798172	0.350347995758057	91.245002746582	18249
True	False	False	False	False	-2988.25659179688	-1713.1337890625	173.026138305664	0.730620563030243	0.957054972648621	0.582162261009216	85.6153869628906	13356
True	False	False	False	False	-2987.01196289063	-1682.65576171875	170.807861328125	0.806975603103638	0.96518874168396	1	157.441558837891	24246
True	False	False	False	False	-2986.75268554688	-1458.26538085938	262.866638183594	0.44202721118927	0.847173452377319	0.2039445489645	83.3291168212891	19749
True	False	False	False	False	-2987.9814453125	-1423.01623535156	120.896469116211	0.646152436733246	0.949683904647827	0.407398134469986	78.7522964477539	8584
True	False	False	False	False	-2983.85473632813	-1647.08349609375	255.102645874023	0.589149057865143	0.923925876617432	0.33344703912735	145.308700561523	33421
True	False	False	False	False	-2981.08862304688	-1242.14916992188	191.881561279297	0.566627681255341	0.945768773555756	0.30909264087677	81.1849746704102	14045
True	False	False	False	False	-2978.3291015625	-1057.66162109375	277.285491943359	0.402692645788193	0.864949762821198	0.177820637822151	115.111999511719	28778
True	False	False	False	False	-2953.8955078125	-1890.02172851563	17.7462711334229	0.689935445785522	0.934281527996063	0.482980132102966	75.1875	1203
True	False	False	False	False	-2974.92236328125	-1817.75952148438	53.2388153076172	0.761617660522461	0.938496232032776	0.703567922115326	64.2291641235352	3083
True	False	False	False	False	-2976.71362304688	-1607.96948242188	232.919815063477	0.783339381217957	0.956427931785583	0.90258914232254	90.4000015258789	18984
True	False	False	False	False	-2970.30517578125	-1575.43823242188	252.884368896484	0.810504853725433	0.967267334461212	1	85.2982482910156	19448
True	False	False	False	False	-2971.76000976563	-1131.40380859375	215.173538208008	0.760252892971039	0.955266296863556	0.696453630924225	88.067008972168	17085
True	False	False	False	False	-2972.353515625	-1005.50769042969	226.264953613281	0.711107194423676	0.951044619083405	0.529572129249573	91.2058792114258	18606
True	False	False	False	False	-2971.75537109375	-1546.15625	205.191253662109	0.678688287734985	0.955611228942871	0.461345583200455	80.210807800293	14839
True	False	False	False	False	-2970.0009765625	-1420.27368164063	106.477630615234	0.739683151245117	0.957787871360779	0.611266613006592	79.6145858764648	7643
True	False	False	False	False	-2964.2958984375	-1260.55932617188	171.917007446289	0.719183564186096	0.946708858013153	0.549959003925323	80.8193511962891	12527
True	False	False	False	False	-2971.20361328125	-1210.74291992188	151.952453613281	0.720849692821503	0.947716176509857	0.55438756942749	76.1167907714844	10428
True	False	False	False	False	-2970.2509765625	-1181.25646972656	179.680999755859	0.519034087657928	0.952152967453003	0.263933449983597	74.8765411376953	12130
True	False	False	False	False	-2967.177734375	38.4436264038086	139.751892089844	0.791449069976807	0.957899034023285	1	91.3809509277344	11514
True	False	False	False	False	-2964.84155273438	-131.248291015625	146.40673828125	0.73655366897583	0.9603191614151	0.60079300403595	76.8333358764648	10142
True	False	False	False	False	-2963.4658203125	-1333.0654296875	228.483245849609	0.746944189071655	0.958112299442291	0.637637436389923	83.8689346313477	17277
True	False	False	False	False	-2963.3466796875	-1882.41357421875	104.259346008301	0.733055353164673	0.959754347801208	0.589626967906952	81.5	7661
True	False	False	False	False	-2954.15869140625	-1849.64587402344	144.188446044922	0.700715720653534	0.93864381313324	0.505614638328552	86.515380859375	11247
True	False	False	False	False	-2961.96337890625	-1711.66491699219	260.648345947266	0.707040250301361	0.96413516998291	0.519916951656342	87.876594543457	20651
True	False	False	False	False	-2961.13940429688	-1635.22412109375	168.589569091797	0.796495378017426	0.96518874168396	1	96.0328979492188	14597
True	False	False	False	False	-2959.076171875	-1486.44616699219	85.4039306640625	0.721253633499146	0.915822088718414	0.555473566055298	111.116882324219	8556
True	False	False	False	False	-2959.69555664063	-1154.84448242188	141.970169067383	0.673494637012482	0.963292300701141	0.451942265033722	72.140625	9234
True	False	False	False	False	-2959.66723632813	-1376.94006347656	318.32373046875	0.330728083848953	0.856044471263885	0.135810345411301	80.3449478149414	23059
True	False	False	False	False	-2956.30419921875	-1508.66870117188	148.625015258789	0.802791655063629	0.944210290908813	1	98.0970153808594	13145
True	False	False	False	False	-2952.08325195313	-1408.09997558594	158.607299804688	0.565226078033447	0.902031600475311	0.307647883892059	73.3916091918945	10495
True	False	False	False	False	-2949	-1879.61450195313	46.5839614868164	0.666415452957153	0.949315667152405	0.439655065536499	75.1428604125977	3156
True	False	False	False	False	-2946.55712890625	-1813.96728515625	41.0382537841797	0.725604593753815	0.949666619300842	0.567497134208679	68.8378372192383	2547
True	False	False	False	False	-2945.45043945313	-1578.65832519531	90.9496383666992	0.730561852455139	0.944822371006012	0.581985175609589	72.6219482421875	5955
True	False	False	False	False	-2949.84228515625	-1293.08325195313	147.515884399414	0.658359110355377	0.957619547843933	0.426347345113754	84.4511260986328	11232
True	False	False	False	False	-2946.27026367188	-1466.43786621094	241.792938232422	0.753803789615631	0.950039446353912	0.665879309177399	85.1834869384766	18570
True	False	False	False	False	-2943.25830078125	-1798.30187988281	217.391815185547	0.507013201713562	0.876887857913971	0.253637373447418	86.1122436523438	16878
True	False	False	False	False	-2940.70825195313	-1673.93640136719	280.612915039063	0.777624309062958	0.968577206134796	0.819027602672577	88.9881439208984	22514
True	False	False	False	False	-2942.9111328125	-1528.29284667969	201.863830566406	0.701157987117767	0.934705853462219	0.506588459014893	81.0769195556641	14756
True	False	False	False	False	-2939.90380859375	-1432.56140136719	200.754699707031	0.73316490650177	0.949075520038605	0.589968621730804	79.0607757568359	14310
True	False	False	False	False	-2936.2978515625	-1840.81701660156	149.734161376953	0.735035240650177	0.947358310222626	0.595879673957825	82.8370361328125	11183
True	False	False	False	False	-2927.03759765625	-1768.82604980469	244.01123046875	0.384727090597153	0.853791356086731	0.166692301630974	117.363639831543	25820
True	False	False	False	False	-2931.23315429688	-1596.68054199219	244.01123046875	0.837460100650787	0.96722549200058	1	91.3681793212891	20101
True	False	False	False	False	-2929.24267578125	-1325.53076171875	134.206176757813	0.665514945983887	0.952914655208588	0.438133150339127	78.6446304321289	9516
True	False	False	False	False	-2932.9228515625	-1271.07019042969	119.787330627441	0.832143545150757	0.957141101360321	1	87.0555572509766	9402
True	False	False	False	False	-2929.208984375	-1562.35363769531	214.064392089844	0.649388015270233	0.927954852581024	0.412288516759872	76.2746124267578	14721
True	False	False	False	False	-2928.51513671875	-1727.27893066406	297.250030517578	0.794352531433105	0.947888195514679	1	89.5186538696289	23991
True	False	False	False	False	-2926.9560546875	-1388.9990234375	158.607299804688	0.78651762008667	0.955326914787292	1	73.5314712524414	10515
True	False	False	False	False	-2922.138671875	-1640.83862304688	226.264953613281	0.545905828475952	0.933588862419128	0.288489013910294	86.279411315918	17601
True	False	False	False	False	-2922.49267578125	-1366.38427734375	160.825576782227	0.663999378681183	0.953425168991089	0.43559193611145	72.5310363769531	10517
True	False	False	False	False	-2922.95458984375	-1287.20776367188	151.952453613281	0.753516912460327	0.932311117649078	0.664619505405426	100.255477905273	13735
True	False	False	False	False	-2920.4892578125	-1341.599609375	141.970169067383	0.673494637012482	0.952656269073486	0.451942265033722	82.109375	10510
True	False	False	False	False	-2917.1435546875	-1228.44921875	217.391815185547	0.800887107849121	0.947640538215637	1	148.979598999023	29200
True	False	False	False	False	-2914.15966796875	-1118.31604003906	192.990692138672	0.833672046661377	0.966713130474091	1	82.4080429077148	14339
True	False	False	False	False	-2912.97192382813	-1519.82971191406	127.551322937012	0.528646767139435	0.932840526103973	0.272461354732513	74.1913070678711	8532
True	False	False	False	False	-2912.94165039063	-1899.76098632813	305.014038085938	0.438545346260071	0.784133732318878	0.201525911688805	95.225456237793	26187
True	False	False	False	False	-2905.8984375	-1678.81433105469	221.828384399414	0.582276344299316	0.882815539836884	0.325776726007462	75.8150024414063	15163
True	False	False	False	False	-2901.82055664063	-1566.95385742188	240.683807373047	0.654919385910034	0.939340949058533	0.420866876840591	85.5069122314453	18555
True	False	False	False	False	-2903.55615234375	-1497.99609375	159.716445922852	0.712809860706329	0.954597949981689	0.533730089664459	99.7083358764648	14358
True	False	False	False	False	-2889.89697265625	-1748.39587402344	135.315322875977	0.73089987039566	0.939988732337952	0.583006620407104	88.2950820922852	10772
True	False	False	False	False	-2895.68823242188	-1520.59533691406	118.678184509277	0.568631947040558	0.946635127067566	0.311172246932983	73.3644866943359	7850
True	False	False	False	False	-2896.78564453125	-1402.26708984375	245.120376586914	0.471220433712006	0.873383462429047	0.225134283304214	76.927604675293	17001
True	False	False	False	False	-2890.48901367188	-1621.12023925781	14.4188451766968	0.742955923080444	0.94487601518631	0.622766435146332	61.1538467407227	795
True	False	False	False	False	-2888.87451171875	-1883.41235351563	51.0205307006836	0.809165418148041	0.958025753498077	1	88.3478240966797	4064
True	False	False	False	False	-2886.30615234375	-1605.59130859375	185.226699829102	0.73440557718277	0.945325791835785	0.593872606754303	84.0598831176758	14038
True	False	False	False	False	-2881.24609375	-1736.50305175781	64.3302307128906	0.802213251590729	0.96068811416626	1	90.4827575683594	5248
True	False	False	False	False	-2879.974609375	-1897.11499023438	137.533599853516	0.770503997802734	0.942295670509338	0.757918477058411	146.088714599609	18115
True	False	False	False	False	-2871.41967773438	-1838.30615234375	212.955261230469	0.62194836139679	0.908408224582672	0.373445630073547	111.260414123535	21362
True	False	False	False	False	-2872.11791992188	-1747.13049316406	141.970169067383	0.53901207447052	0.847811043262482	0.28197169303894	121.65625	15572
True	False	False	False	False	-2877.70703125	-1547.37084960938	198.536407470703	0.703967094421387	0.952493488788605	0.512864232063293	82.7821197509766	14818
True	False	False	False	False	-2877.91650390625	-1471.58581542969	207.409545898438	0.829874992370605	0.967964231967926	1	79.7433166503906	14912
True	False	False	False	False	-2871.16137695313	-1650.46166992188	196.318130493164	0.67950177192688	0.954049229621887	0.462850153446198	85.1694946289063	15075
True	False	False	False	False	-2869.67138671875	-1801.56042480469	255.102645874023	0.599128663539886	0.946429312229156	0.344992995262146	110.460868835449	25406
True	False	False	False	False	-2864.6103515625	-1703.26733398438	265.084930419922	0.745872378349304	0.941644430160522	0.633540987968445	83.8661117553711	20044
True	False	False	False	False	-2864.18334960938	-1593.1357421875	205.191253662109	0.610706567764282	0.928059935569763	0.359047651290894	78.8702697753906	14591
True	False	False	False	False	-2860.45263671875	-1525.20007324219	150.843307495117	0.774635255336761	0.942916750907898	0.790409028530121	97.9852905273438	13326
True	False	False	False	False	-2856.79638671875	-1874.51623535156	154.17073059082	0.76451712846756	0.952141880989075	0.719610869884491	108.906471252441	15138
True	False	False	False	False	-2850.7880859375	-1807.70849609375	129.769607543945	0.619212806224823	0.93599271774292	0.369869381189346	75.7008514404297	8857
True	False	False	False	False	-2856.58056640625	-1673.24169921875	104.259346008301	0.764275074005127	0.967590808868408	0.718218624591827	79.3829803466797	7462
True	False	False	False	False	-2850.10986328125	-1571.10339355469	148.625015258789	0.719278693199158	0.957171022891998	0.550209581851959	70.0895538330078	9392
True	False	False	False	False	-2848.19897460938	-1736.86560058594	194.099838256836	0.801378548145294	0.96575516462326	1	81.4000015258789	14245
True	False	False	False	False	-2841.0673828125	-1861.90759277344	205.191253662109	0.652311384677887	0.95209938287735	0.416787147521973	84.7297286987305	15675
True	False	False	False	False	-2846.32470703125	-1662.47888183594	115.350761413574	0.748017251491547	0.965875566005707	0.641817271709442	78.8653869628906	8202
True	False	False	False	False	-2844.57177734375	-1541.24169921875	165.262145996094	0.827902376651764	0.960403025150299	1	85.6442947387695	12761
True	False	False	False	False	-2842.15258789063	-1322.41125488281	9.98227787017822	0.754574596881866	0.933233201503754	0.669301986694336	52.7777786254883	475
True	False	False	False	False	-2822.3681640625	-1666.94116210938	134.206176757813	0.751862764358521	0.948550999164581	0.657500267028809	77.0247955322266	9320
True	False	False	False	False	-2829.47045898438	-1605.41015625	265.084930419922	0.442053705453873	0.836106479167938	0.203963026404381	81.2845153808594	19427
True	False	False	False	False	-2821.26220703125	-1821.37255859375	189.663269042969	0.612870693206787	0.935957133769989	0.361759275197983	72.2923965454102	12362
True	False	False	False	False	-2820.81860351563	-1687.31811523438	143.079315185547	0.638558804988861	0.946784853935242	0.396267145872116	70.4186019897461	9084
True	False	False	False	False	-2820.06591796875	-1552.75891113281	196.318130493164	0.605124890804291	0.926358163356781	0.352179080247879	76.7231674194336	13580
True	False	False	False	False	-2819.37524414063	-1786.44812011719	225.155807495117	0.757228076457977	0.942605018615723	0.681538939476013	89.8522186279297	18240
True	False	False	False	False	-2815.0458984375	-1733.74694824219	216.282684326172	0.733506500720978	0.953087151050568	0.591036975383759	78.461540222168	15300
True	False	False	False	False	-2816.76000976563	-1635.384765625	151.952453613281	0.627364933490753	0.95533412694931	0.380672931671143	76.1970825195313	10439
True	False	False	False	False	-2811.13037109375	-1650.55920410156	104.259346008301	0.684010803699493	0.953168451786041	0.47135466337204	76.1489334106445	7158
True	False	False	False	False	-2800.46411132813	-1883.8515625	225.155807495117	0.354998171329498	0.864343345165253	0.149245783686638	73.7980270385742	14981
True	False	False	False	False	-2792.591796875	-1575.419921875	177.462707519531	0.716573357582092	0.96662700176239	0.543180823326111	83.3562469482422	13337
True	False	False	False	False	-2794.78442382813	-641.037841796875	64.3302307128906	0.84819620847702	0.96172833442688	1	59.2068977355957	3434
True	False	False	False	False	-2790.8203125	-1840.34008789063	280.612915039063	0.479165881872177	0.898607492446899	0.231204599142075	74.8260879516602	18931
True	False	False	False	False	-2790.77099609375	-1703.71057128906	200.754699707031	0.724214017391205	0.954798698425293	0.563587844371796	78.4640884399414	14202
True	False	False	False	False	-2788.40869140625	-1662.54663085938	169.698715209961	0.757360458374023	0.958871126174927	0.682169198989868	84.5032653808594	12929
True	False	False	False	False	-2786.79516601563	-1644.67956542969	84.2947845458984	0.819298386573792	0.962681770324707	1	75.2368392944336	5718
True	False	False	False	False	-2783.7705078125	-1734.14587402344	256.211791992188	0.837592780590057	0.960698366165161	1	86.1904754638672	19910
True	False	False	False	False	-2780.5673828125	-1616.60595703125	170.807861328125	0.82663369178772	0.962924122810364	1	80.7142868041992	12430
True	False	False	False	False	-2769.27392578125	-1847.64001464844	125.333038330078	0.748488903045654	0.955918490886688	0.643680155277252	68.2123870849609	7708
True	False	False	False	False	-2770.02392578125	-1692.16931152344	126.442184448242	0.810504853725433	0.963072657585144	1	85.1754379272461	9710
True	False	False	False	False	-2766.14599609375	-1892.6689453125	77.6399383544922	0.579208016395569	0.938341379165649	0.322422206401825	65.8285751342773	4608
True	False	False	False	False	-2762.90771484375	-1640.62951660156	158.607299804688	0.749334454536438	0.96518874168396	0.647060871124268	81.1538467407227	11605
True	False	False	False	False	-2757.18359375	-1784.65270996094	200.754699707031	0.446720093488693	0.86373496055603	0.207239463925362	73.4033126831055	13286
True	False	False	False	False	-2757.11010742188	-1705.77673339844	140.861022949219	0.608484745025635	0.943384170532227	0.356292277574539	78.2992095947266	9944
True	False	False	False	False	-2756.64526367188	-1817.05993652344	139.751892089844	0.728278815746307	0.962879180908203	0.575201690196991	70.8571395874023	8928
True	False	False	False	False	-2744.46948242188	-1719.49304199219	139.751892089844	0.746928453445435	0.959100306034088	0.637576758861542	74.5079345703125	9388
True	False	False	False	False	-2741.28662109375	-1644.61584472656	181.899276733398	0.78575986623764	0.956053674221039	1	86.0731735229492	14116
True	False	False	False	False	-2742.71630859375	-1603.03063964844	150.843307495117	0.836022973060608	0.968452453613281	1	105.676467895508	14372
True	False	False	False	False	-2735.35180664063	-1670.94274902344	189.663269042969	0.664413809776306	0.937900185585022	0.436284303665161	70.1812896728516	12001
True	False	False	False	False	-2732.1943359375	-1852.72119140625	240.683807373047	0.722010016441345	0.94675201177597	0.557520747184753	84.4470062255859	18325
True	False	False	False	False	-2730.73950195313	-1761.06665039063	108.695907592773	0.83582991361618	0.96352082490921	1	68.0306091308594	6667
True	False	False	False	False	-2721.81982421875	-1882.205078125	331.633453369141	0.641582727432251	0.946576416492462	0.400643318891525	78.4113693237305	23445
True	False	False	False	False	-2715.51708984375	-1819.69970703125	116.459907531738	0.764054596424103	0.957460463047028	0.716959476470947	78.7809524536133	8272
True	False	False	False	False	-2701.458984375	-1815.85656738281	106.477630615234	0.69047749042511	0.943138539791107	0.484070807695389	74.0520858764648	7109
True	False	False	False	False	-2699.53149414063	-1659.34802246094	117.569046020508	0.762402236461639	0.954065203666687	0.707778513431549	84.1792449951172	8923
True	False	False	False	False	-2686.1318359375	-1882.63500976563	168.589569091797	0.613480508327484	0.952884614467621	0.362528383731842	73.9934234619141	11247
True	False	False	False	False	-2681.65258789063	-1844.32202148438	165.262145996094	0.627443730831146	0.954182863235474	0.380779564380646	76.0939559936523	11338
True	False	False	False	False	-2674.34643554688	-1831.37390136719	41.0382537841797	0.634454965591431	0.920903921127319	0.390442341566086	70.8918914794922	2623
True	False	False	False	False	-2664.912109375	-1881.98876953125	201.863830566406	0.665395319461823	0.935876309871674	0.437931686639786	73.472526550293	13372
True	False	False	False	False	-2662.5263671875	-1830.16247558594	89.8404998779297	0.754574596881866	0.955301940441132	0.669301986694336	66.3086395263672	5371
True	False	False	False	False	-2661.59326171875	-1036.7958984375	127.551322937012	0.850814640522003	0.969084560871124	1	139.339126586914	16024
True	False	False	False	False	-2657.34912109375	-700.072021484375	100.931915283203	0.786033868789673	0.949584066867828	1	131.637359619141	11979
True	False	False	False	False	-2630.9169921875	-1819.75988769531	147.515884399414	0.760800063610077	0.972815811634064	0.699274897575378	64.1203002929688	8528
True	False	False	False	False	-2626.9990234375	-1888.16662597656	237.356369018555	0.473582416772842	0.899672985076904	0.226924493908882	78.0420532226563	16701
True	False	False	False	False	-2615.0830078125	25.2595539093018	13.3097038269043	0.718682765960693	0.943570137023926	0.54864364862442	37.3333320617676	448
True	False	False	False	False	-2611.509765625	-1836.30676269531	141.970169067383	0.732198536396027	0.946042478084564	0.586972653865814	77.734375	9950
True	False	False	False	False	-2606.13940429688	-1877.24206542969	109.805053710938	0.762798249721527	0.957787871360779	0.709939241409302	68.1616134643555	6748
True	False	False	False	False	-2609.09619140625	-1854.14709472656	110.914192199707	0.715801000595093	0.95780885219574	0.541211009025574	66.629997253418	6663
True	False	False	False	False	-2582.82397460938	-1901.05383300781	148.625015258789	0.782643020153046	0.946837484836578	0.888168036937714	96.8283615112305	12975
True	False	False	False	False	-2582.76318359375	-538.683044433594	56.5662384033203	0.823355436325073	0.959788382053375	1	46.7254905700684	2383
True	False	False	False	False	-2565.41015625	-1618.25415039063	128.660461425781	0.811424374580383	0.966347217559814	1	70.8448257446289	8218
True	False	False	False	False	-2527.03857421875	-95.3174209594727	64.3302307128906	0.802213251590729	0.940346956253052	1	67.3275833129883	3905
True	False	False	False	False	-2496.56079101563	-548.408996582031	164.153015136719	0.814018249511719	0.948323309421539	1	137.324325561523	20324
True	False	False	False	False	-2491.00659179688	-1326.4033203125	187.44499206543	0.820676684379578	0.968241691589355	1	76.3727798461914	12907
True	False	False	False	False	-2453.787109375	-705.060729980469	235.138092041016	0.784229159355164	0.957057535648346	0.925705969333649	68.25	14469
True	False	False	False	False	-2396.07397460938	-1120.29333496094	235.138092041016	0.768699884414673	0.952312707901001	0.745488107204437	74.8066024780273	15859
True	False	False	False	False	-2384.13330078125	-796.141418457031	207.409545898438	0.703413963317871	0.955154001712799	0.511615812778473	56.8021392822266	10622
True	False	False	False	False	-2389.6982421875	-760.068542480469	187.44499206543	0.809715926647186	0.964971780776978	1	62.3313598632813	10534
True	False	False	False	False	-2365	-1627.6884765625	110.914192199707	0.837840735912323	0.965472340583801	1	112.75	11275
True	False	False	False	False	-2346.10717773438	-712.584167480469	219.610107421875	0.799139082431793	0.965590238571167	1	67.6767654418945	13400
True	False	False	False	False	-2328.04956054688	-1564.05493164063	244.01123046875	0.813822686672211	0.955476939678192	1	77.8681793212891	17131
True	False	False	False	False	-2328.85986328125	-1209.22619628906	175.244430541992	0.800619006156921	0.950482308864594	1	61.0126571655273	9640
True	False	False	False	False	-2325.28491210938	-1541.07116699219	160.825576782227	0.789482295513153	0.936452269554138	1	161.29655456543	23388
True	False	False	False	False	-2319.96826171875	-1635.5732421875	77.6399383544922	0.709409236907959	0.917541146278381	0.525494813919067	96.1285705566406	6729
True	False	False	False	False	-2310.53198242188	-1528.88488769531	120.896469116211	0.687753558158875	0.931590557098389	0.478636562824249	77.7889938354492	8479
True	False	False	False	False	-2308.62231445313	-1069.30773925781	144.188446044922	0.767287015914917	0.961122155189514	0.736330032348633	55.0461540222168	7156
True	False	False	False	False	-2302.25317382813	-1173.40466308594	190.772415161133	0.843270242214203	0.968819141387939	1	67.8662796020508	11673
True	False	False	False	False	-2299.25854492188	-4.84514236450195	174.135284423828	0.610017359256744	0.917131543159485	0.358189851045609	149.458602905273	23465
True	False	False	False	False	-2270.7724609375	-1163.75732421875	216.282684326172	0.810931384563446	0.96784120798111	1	72.1589736938477	14071
True	False	False	False	False	-2259.49926757813	-1230.64025878906	290.595184326172	0.718378365039825	0.946840167045593	0.54784768819809	71.7557220458984	18800
True	False	False	False	False	-2232.416015625	-1078.53173828125	204.082122802734	0.767992258071899	0.951808094978333	0.740843117237091	61.7065200805664	11354
True	False	False	False	False	-2220.59545898438	-127.116622924805	198.536407470703	0.747122943401337	0.955058693885803	0.638328015804291	64.9888305664063	11633
True	False	False	False	False	-2205.83422851563	-1460.70324707031	150.843307495117	0.758873462677002	0.943412780761719	0.689513981342316	60.9779396057129	8293
True	False	False	False	False	-2192.73608398438	-1861.15148925781	63.2210922241211	0.801229655742645	0.950185596942902	1	58.2807006835938	3322
True	False	False	False	False	-2191.96069335938	-1124.75817871094	352.707153320313	0.721411168575287	0.952324390411377	0.555898606777191	60.8238983154297	19342
True	False	False	False	False	-2173.48486328125	-1081.97644042969	138.64274597168	0.768403470516205	0.953589022159576	0.74352765083313	50.1759986877441	6272
True	False	False	False	False	-2149.48168945313	-1140.9990234375	104.259346008301	0.801714420318604	0.947547674179077	1	149.372344970703	14041
True	False	False	False	False	-2138.85205078125	-1064.33142089844	161.934722900391	0.794927000999451	0.951839864253998	1	55.712329864502	8134
True	False	False	False	False	-2136.27221679688	-1190.48205566406	147.515884399414	0.77680242061615	0.958043396472931	0.810584485530853	77.4887237548828	10306
True	False	False	False	False	-2121.38598632813	-1161.91674804688	231.810668945313	0.795587122440338	0.961283147335052	1	61.4401931762695	12841
True	False	False	False	False	-2105.56518554688	-347.022827148438	103.150199890137	0.828564047813416	0.953913331031799	1	46.2258071899414	4299
True	False	False	False	False	-2103.74560546875	-1868.39599609375	114.241622924805	0.793618381023407	0.956153512001038	1	171.262130737305	17640
True	False	False	False	False	-2099.79223632813	-1212.96276855469	210.736968994141	0.786068022251129	0.960781276226044	1	79.9473648071289	15190
True	False	False	False	False	-2091.9462890625	-1036.73876953125	196.318130493164	0.665798246860504	0.961964905261993	0.438611000776291	53.2033882141113	9417
True	False	False	False	False	-2086.24169921875	-1850.54309082031	96.4953460693359	0.799865543842316	0.953183054924011	1	80.3908081054688	6994
True	False	False	False	False	-2087.06518554688	-1807.45910644531	115.350761413574	0.835239052772522	0.963940918445587	1	63.8653831481934	6642
True	False	False	False	False	-2067.26318359375	-1556.20202636719	167.480438232422	0.783472120761871	0.943621337413788	0.905631244182587	182.715225219727	27590
True	False	False	False	False	-2069.8291015625	-1179.84558105469	216.282684326172	0.751240730285645	0.959489047527313	0.654883861541748	66.2820510864258	12925
True	False	False	False	False	-2052.30908203125	-1859.33728027344	189.663269042969	0.827117323875427	0.965317487716675	1	62.3216361999512	10657
True	False	False	False	False	-2063.19458007813	-1795.92468261719	169.698715209961	0.833039939403534	0.955552518367767	1	59.2614364624023	9067
True	False	False	False	False	-2057.82568359375	-1208.42346191406	194.099838256836	0.715077757835388	0.954396307468414	0.539380967617035	63.1542854309082	11052
True	False	False	False	False	-2032.39685058594	-1811.72509765625	98.7136306762695	0.782779574394226	0.952540874481201	0.890820920467377	65.1573028564453	5799
True	False	False	False	False	-2032.26635742188	-1128.58862304688	164.153015136719	0.786518931388855	0.946072936058044	1	168.189193725586	24892
True	False	False	False	False	-2029.59008789063	-624.07861328125	73.203369140625	0.747322142124176	0.957183837890625	0.639100313186646	45.5303039550781	3005
True	False	False	False	False	-2023.18713378906	-341.925964355469	119.787330627441	0.640224397182465	0.919005393981934	0.398668557405472	51.2037048339844	5530
True	False	False	False	False	-2009.55871582031	-1146.67907714844	200.754699707031	0.429525583982468	0.798764884471893	0.195360630750656	52.7182312011719	9542
True	False	False	False	False	-2011.38781738281	-926.627258300781	154.17073059082	0.567976057529449	0.896272420883179	0.31048995256424	56.7913665771484	7894
True	False	False	False	False	-2011.61169433594	-501.805786132813	34.3833999633789	0.682015299797058	0.912025272846222	0.467555910348892	76.4838714599609	2371
True	False	False	False	False	-2010.93359375	-1010.60174560547	95.3862075805664	0.805555999279022	0.946752727031708	1	148.162796020508	12742
True	False	False	False	False	-2006.60083007813	-946.146118164063	119.787330627441	0.490015149116516	0.892799854278564	0.239722326397896	53.6481475830078	5794
True	False	False	False	False	-2007.46301269531	-344.453155517578	39.9291114807129	0.591434717178345	0.95943558216095	0.3360475897789	41.2777786254883	1486
True	False	False	False	False	-2006.75891113281	-284.330780029297	238.465515136719	0.709740042686462	0.932579755783081	0.526283979415894	52.8279075622559	11358
True	False	False	False	False	-1980.25061035156	-1221.9287109375	191.881561279297	0.692204535007477	0.948314607143402	0.487577885389328	58.8554916381836	10182
True	False	False	False	False	-1973.31518554688	-1131.10546875	42.1473922729492	0.796495378017426	0.96039891242981	1	38.0789489746094	1447
True	False	False	False	False	-1969.90283203125	-1176.29431152344	217.391815185547	0.725042045116425	0.937171697616577	0.565907895565033	59.9081649780273	11742
True	False	False	False	False	-1950.51623535156	-1891.45153808594	138.64274597168	0.73007744550705	0.959402859210968	0.580529451370239	55.1040000915527	6888
True	False	False	False	False	-1958.35595703125	-1819.91198730469	153.061584472656	0.826755583286285	0.966102182865143	1	63.3623199462891	8744
True	False	False	False	False	-1947.32250976563	-1116.57287597656	242.902084350586	0.642328381538391	0.936088085174561	0.401733726263046	56.6621017456055	12409
True	False	False	False	False	-1926.81396484375	-951.656799316406	184.117568969727	0.714267790317535	0.94185745716095	0.537347733974457	51.5843391418457	8563
True	False	False	False	False	-1920.68737792969	-1127.26232910156	12.2005615234375	0.768196105957031	0.939064502716064	0.742168962955475	43.0909080505371	474
True	False	False	False	False	-1913.00854492188	-1078.49584960938	9.98227787017822	0.785398185253143	0.931883156299591	1	35.8888893127441	323
True	False	False	False	False	-3376.08862304688	82.1699523925781	39.9291114807129	0.71972519159317	0.952736556529999	0.551389634609222	98.4166641235352	3543
True	False	False	False	False	-3368.6337890625	109.801712036133	137.533599853516	0.643381059169769	0.953517138957977	0.403280854225159	120.475807189941	14939
True	False	False	False	False	-3368.07202148438	134.431838989258	109.805053710938	0.74999874830246	0.963429868221283	0.649754703044891	128.313125610352	12703
True	False	False	False	False	-3355.46899414063	149.298614501953	140.861022949219	0.698515653610229	0.947637557983398	0.500826358795166	108.590553283691	13791
True	False	False	False	False	-3352.09204101563	183.596557617188	527.951538085938	0.662610232830048	0.940045535564423	0.433284282684326	165.777313232422	78910
True	False	False	False	False	-3343.08471679688	114.980819702148	168.589569091797	0.762764632701874	0.952504515647888	0.709754824638367	88.7171020507813	13485
True	False	False	False	False	-3342.7724609375	273.416809082031	155.279876708984	0.668145596981049	0.969745218753815	0.442604392766953	123.142860412598	17240
True	False	False	False	False	-3341.91943359375	241.409957885742	215.173538208008	0.594411015510559	0.939431190490723	0.339472442865372	106.639175415039	20688
True	False	False	False	False	-3337.88598632813	63.2155532836914	104.259346008301	0.787570297718048	0.955981969833374	1	71.7127685546875	6741
True	False	False	False	False	-3339.86254882813	170.146942138672	92.0587844848633	0.658481895923615	0.944032430648804	0.426545202732086	98.7349395751953	8195
True	False	False	False	False	-3338.146484375	216.306381225586	255.102645874023	0.318539768457413	0.825664043426514	0.129313096404076	115.065216064453	26465
True	False	False	False	False	-3336.93505859375	312.325836181641	133.097030639648	0.79485547542572	0.9762904047966	1	137.800003051758	16536
True	False	False	False	False	-3330.88549804688	285.563995361328	46.5839614868164	0.786822140216827	0.950805008411407	1	89.2142868041992	3747
True	False	False	False	False	-3329.18310546875	343.498779296875	250.666076660156	0.480622261762619	0.94786673784256	0.23233237862587	130.827438354492	29567
True	False	False	False	False	-3326.27905273438	90.7555236816406	201.863830566406	0.713226974010468	0.948849260807037	0.53475958108902	108.653846740723	19775
True	False	False	False	False	-3325.10009765625	406.346801757813	114.241622924805	0.170399829745293	0.831410586833954	0.0610667318105698	112.077667236328	11544
True	False	False	False	False	-3324.099609375	371.456848144531	95.3862075805664	0.854818642139435	0.964166045188904	1	132.581390380859	11402
True	False	False	False	False	-3320.5439453125	186.242935180664	129.769607543945	0.472218573093414	0.939755499362946	0.225889325141907	82.7008514404297	9676
True	False	False	False	False	-3317.27270507813	272.399963378906	163.043869018555	0.713843047618866	0.922426879405975	0.536288261413574	146.809524536133	21581
True	False	False	False	False	-3316.841796875	300.920654296875	131.987884521484	0.819093108177185	0.959491431713104	1	82.2100830078125	9783
True	False	False	False	False	-3310.85864257813	366.127899169922	123.114753723145	0.785416007041931	0.963160693645477	1	94.8648681640625	10530
True	False	False	False	False	-3308.00146484375	477.062591552734	100.931915283203	0.379822254180908	0.89496785402298	0.163733541965485	112.549453735352	10242
True	False	False	False	False	-3306.28759765625	221.28987121582	195.208984375	0.781058788299561	0.95770537853241	0.86162406206131	85.4431838989258	15038
True	False	False	False	False	-3307.39208984375	331.548980712891	163.043869018555	0.727660059928894	0.957101106643677	0.573396384716034	81.6190490722656	11998
True	False	False	False	False	-3305.60693359375	434.607330322266	157.498153686523	0.820758700370789	0.95690929889679	1	145.514083862305	20663
True	False	False	False	False	-3306.27514648438	453.741302490234	98.7136306762695	0.803272783756256	0.969933748245239	1	127.640449523926	11360
True	False	False	False	False	-3304.10327148438	184.236465454102	174.135284423828	0.814603447914124	0.960454761981964	1	97.71337890625	15341
True	False	False	False	False	-3301.1806640625	411.922149658203	125.333038330078	0.799567699432373	0.96615344285965	1	102.41593170166	11573
True	False	False	False	False	-3295.5068359375	125.322219848633	225.155807495117	0.707621395587921	0.953858435153961	0.521273612976074	80.9211807250977	16427
True	False	False	False	False	-3294.30102539063	529.06787109375	93.1679229736328	0.272102415561676	0.841864466667175	0.105935677886009	113.345237731934	9521
True	False	False	False	False	-3293.92163085938	501.020965576172	113.132476806641	0.772725999355316	0.95750218629837	0.774587631225586	142.470581054688	14532
True	False	False	False	False	-3284.17260742188	353.145233154297	153.061584472656	0.770033359527588	0.957661509513855	0.754589080810547	82.6739120483398	11409
True	False	False	False	False	-3284.787109375	547.615661621094	80.9673614501953	0.478194445371628	0.848773837089539	0.230454996228218	104.931503295898	7660
True	False	False	False	False	-3283.421875	406.935760498047	163.043869018555	0.697682440280914	0.944853007793427	0.499036550521851	90.3401336669922	13280
True	False	False	False	False	-3282.17407226563	146.923538208008	125.333038330078	0.790439307689667	0.948132574558258	1	103.628318786621	11710
True	False	False	False	False	-3282.20458984375	571.146240234375	89.8404998779297	0.297155410051346	0.886979758739471	0.118288151919842	113.777778625488	9216
True	False	False	False	False	-3280.1240234375	501.247406005859	70.9850845336914	0.513993263244629	0.942829668521881	0.259567648172379	100.3125	6420
True	False	False	False	False	-3279.56640625	295.088104248047	154.17073059082	0.659713327884674	0.946102201938629	0.428537100553513	72.1726608276367	10032
True	False	False	False	False	-3277.18627929688	260.393493652344	224.046676635742	0.775476634502411	0.957355797290802	0.797923386096954	78.9257431030273	15943
True	False	False	False	False	-3277.4794921875	391.702606201172	38.8199691772461	0.78589391708374	0.959012150764465	1	64.7428588867188	2266
True	False	False	False	False	-3275.03955078125	448.810211181641	186.335845947266	0.786822140216827	0.961715698242188	1	88.8333358764648	14924
True	False	False	False	False	-3273.69482421875	105.345664978027	185.226699829102	0.82666140794754	0.947244882583618	1	101.808380126953	17002
True	False	False	False	False	-3268.51879882813	232.261962890625	194.099838256836	0.715077757835388	0.953206121921539	0.539380967617035	77.0742874145508	13488
True	False	False	False	False	-3268.71655273438	594.212768554688	49.9113883972168	0.647322654724121	0.912160515785217	0.40915635228157	110.844444274902	4988
True	False	False	False	False	-3262.29370117188	187.027038574219	241.792938232422	0.759908676147461	0.959979891777039	0.694698989391327	88.412841796875	19274
True	False	False	False	False	-3263.609375	507.384429931641	269.521484375	0.519488573074341	0.875810205936432	0.264330595731735	131.222229003906	31887
True	False	False	False	False	-3262.76831054688	418.249847412109	160.825576782227	0.688190162181854	0.937790989875793	0.479499697685242	77.6758651733398	11263
True	False	False	False	False	-3259.31298828125	310.466766357422	118.678184509277	0.728201508522034	0.951069951057434	0.574975252151489	69.0467300415039	7388
True	False	False	False	False	-3258.43627929688	615.177490234375	227.374099731445	0.813185513019562	0.945294499397278	1	150.078048706055	30766
True	False	False	False	False	-3256.87036132813	390.423431396484	183.008422851563	0.755585491657257	0.94703471660614	0.67387855052948	81.551513671875	13456
True	False	False	False	False	-3252.53369140625	645.168884277344	86.513069152832	0.812731087207794	0.959679543972015	1	116.487182617188	9086
True	False	False	False	False	-3249.55932617188	329.915588378906	155.279876708984	0.81768673658371	0.954761266708374	1	83.7142868041992	11720
True	False	False	False	False	-3247.4169921875	579.493530273438	266.194061279297	0.626990973949432	0.927513539791107	0.380167573690414	90.2958297729492	21671
True	False	False	False	False	-3245.74877929688	500.46240234375	156.389007568359	0.669205605983734	0.956768572330475	0.444428205490112	84.71630859375	11945
True	False	False	False	False	-3244.85083007813	447.491333007813	219.610107421875	0.775928199291229	0.951076447963715	0.802115738391876	89.9595947265625	17812
True	False	False	False	False	-3244.23193359375	273.314239501953	120.896469116211	0.714016377925873	0.921837866306305	0.536720037460327	142.100921630859	15489
True	False	False	False	False	-3241.85205078125	225.682678222656	229.592376708984	0.686490476131439	0.970857441425323	0.476155638694763	87.5603866577148	18125
True	False	False	False	False	-3241.24340820313	365.365753173828	149.734161376953	0.800280511379242	0.967650473117828	1	77.4592590332031	10457
True	False	False	False	False	-3241.42333984375	655.325988769531	35.4925422668457	0.739838838577271	0.938818573951721	0.6118004322052	87.65625	2805
True	False	False	False	False	-3241.16137695313	543.30517578125	352.707153320313	0.737743198871613	0.946873784065247	0.604717314243317	149.726409912109	47613
True	False	False	False	False	-3236.56787109375	283.538940429688	34.3833999633789	0.545307099819183	0.946633875370026	0.28791669011116	78.7741928100586	2442
True	False	False	False	False	-3235.99291992188	138.680877685547	208.518692016602	0.834312796592712	0.962242305278778	1	89.75	16873
True	False	False	False	False	-3235.40405273438	685.559692382813	330.524291992188	0.43836310505867	0.893526375293732	0.201399937272072	132.79866027832	39574
True	False	False	False	False	-3234.82885742188	408.865142822266	144.188446044922	0.799139618873596	0.948827087879181	1	77.4153823852539	10064
True	False	False	False	False	-3228.47973632813	74.0901260375977	202.97297668457	0.699058055877686	0.959660410881042	0.501998364925385	81.1803283691406	14856
True	False	False	False	False	-3229.76806640625	305.055450439453	131.987884521484	0.528102278709412	0.924120962619781	0.271970957517624	72.4285736083984	8619
True	False	False	False	False	-3225.75073242188	189.569290161133	136.424453735352	0.784597456455231	0.956741273403168	0.938117504119873	66	8118
True	False	False	False	False	-3225.30981445313	642.815490722656	175.244430541992	0.800619006156921	0.960919916629791	1	81.6772155761719	12905
True	False	False	False	False	-3224.79345703125	729.051940917969	174.135284423828	0.558110773563385	0.950611770153046	0.300431549549103	135.94905090332	21344
True	False	False	False	False	-3224.40869140625	568.3603515625	80.9673614501953	0.814673006534576	0.960151076316833	1	67.9726028442383	4962
True	False	False	False	False	-3223.677734375	383.376190185547	97.6044921875	0.819784700870514	0.957018911838531	1	77.625	6831
True	False	False	False	False	-3222.56884765625	514.778625488281	180.790130615234	0.773620665073395	0.962628722190857	0.781806230545044	84.61962890625	13793
True	False	False	False	False	-3222.08666992188	363.562530517578	94.2770690917969	0.747598469257355	0.948513209819794	0.640176296234131	77.6705856323242	6602
True	False	False	False	False	-3219.9619140625	264.657958984375	131.987884521484	0.647919952869415	0.933827042579651	0.410058319568634	75.1344528198242	8941
True	False	False	False	False	-3219.41064453125	475.796356201172	195.208984375	0.71291172504425	0.940800845623016	0.533981204032898	74.926139831543	13187
True	False	False	False	False	-3217.57641601563	748.852600097656	89.8404998779297	0.805119872093201	0.953829169273376	1	136.148147583008	11028
True	False	False	False	False	-3215.27026367188	305.709136962891	80.9673614501953	0.760632932186127	0.950827181339264	0.698408961296082	71.6712341308594	5232
True	False	False	False	False	-3213.87158203125	102.87028503418	234.028945922852	0.71562397480011	0.950881004333496	0.540761888027191	78.08056640625	16475
True	False	False	False	False	-3213.12280273438	168.807510375977	129.769607543945	0.818419456481934	0.954083800315857	1	67.8034210205078	7933
True	False	False	False	False	-3213.10791015625	222.580902099609	143.079315185547	0.574649274349213	0.909668445587158	0.317514806985855	68.9922485351563	8900
True	False	False	False	False	-3211.99243164063	712.573791503906	89.8404998779297	0.81622189283371	0.968230903148651	1	106.777778625488	8649
True	False	False	False	False	-3210.75927734375	333.45263671875	253.993499755859	0.437388777732849	0.843167364597321	0.200727373361588	78.4017486572266	17954
True	False	False	False	False	-3209.181640625	435.004638671875	153.061584472656	0.716020882129669	0.959704160690308	0.541770160198212	72.6449279785156	10025
True	False	False	False	False	-3204.31665039063	362.016448974609	116.459907531738	0.695498526096344	0.945432722568512	0.494405388832092	73.1523818969727	7681
True	False	False	False	False	-3203.9736328125	666.24072265625	196.318130493164	0.810537159442902	0.964551389217377	1	84.4858779907227	14954
True	False	False	False	False	-3203.30981445313	513.908508300781	80.9673614501953	0.760632932186127	0.96769505739212	0.698408961296082	70.2876739501953	5131
True	False	False	False	False	-3202.37109375	394.165924072266	250.666076660156	0.635118722915649	0.95252138376236	0.391375720500946	146.707962036133	33156
True	False	False	False	False	-3199.05590820313	238.015060424805	136.424453735352	0.837091445922852	0.959720134735107	1	74.284553527832	9137
True	False	False	False	False	-3197.35864257813	275.475189208984	175.244430541992	0.546334862709045	0.899549841880798	0.288899958133698	75.4493637084961	11921
True	False	False	False	False	-3193.5732421875	533.464477539063	122.005615234375	0.740235030651093	0.964073777198792	0.613164842128754	72.0363616943359	7924
True	False	False	False	False	-3192.1337890625	701.357238769531	286.158630371094	0.47439894080162	0.899907827377319	0.227546140551567	146.961242675781	37916
True	False	False	False	False	-3191.27172851563	814.549255371094	165.262145996094	0.730507373809814	0.933683753013611	0.581821024417877	142.979858398438	21304
True	False	False	False	False	-3189.81420898438	685.92333984375	136.424453735352	0.764290273189545	0.975052952766418	0.718305766582489	97.6829299926758	12015
True	False	False	False	False	-3187.02124023438	105.928298950195	183.008422851563	0.615480899810791	0.930546939373016	0.365067154169083	72.4848480224609	11960
True	False	False	False	False	-3185.90991210938	759.4541015625	642.193176269531	0.262111097574234	0.789803028106689	0.101167865097523	125.291885375977	72544
True	False	False	False	False	-3185.88842773438	322.588195800781	192.990692138672	0.557481050491333	0.926012277603149	0.299802154302597	78.1264343261719	13594
True	False	False	False	False	-3185.3505859375	381.11669921875	63.2210922241211	0.819941997528076	0.972344279289246	1	79.5087738037109	4532
True	False	False	False	False	-3185.63940429688	598.446655273438	272.848907470703	0.630133390426636	0.948091149330139	0.38444459438324	82.7357711791992	20353
True	False	False	False	False	-3184.25	179.436508178711	226.264953613281	0.686399757862091	0.951076030731201	0.475978404283524	87.2647094726563	17802
True	False	False	False	False	-3184.06298828125	212.146453857422	144.188446044922	0.740460157394409	0.965049028396606	0.613943874835968	70.9692306518555	9226
True	False	False	False	False	-3181.736328125	407.142211914063	164.153015136719	0.521849155426025	0.911723673343658	0.266402840614319	77.655403137207	11493
True	False	False	False	False	-3183.7529296875	496.179718017578	177.462707519531	0.653785407543182	0.950513899326324	0.419085085391998	87.1187515258789	13939
True	False	False	False	False	-3183.51342773438	466.848022460938	137.533599853516	0.716718852519989	0.94569855928421	0.543553650379181	93.1935501098633	11556
True	False	False	False	False	-3179.798828125	366.692352294922	117.569046020508	0.658656656742096	0.951114892959595	0.426826924085617	72.7264175415039	7709
True	False	False	False	False	-3179.99560546875	840.121276855469	221.828384399414	0.513776957988739	0.906343460083008	0.259381890296936	140.065002441406	28013
True	False	False	False	False	-3176.32983398438	560.055236816406	127.551322937012	0.804429352283478	0.958291947841644	1	81.7130432128906	9397
True	False	False	False	False	-3173.4150390625	151.676528930664	228.483245849609	0.718078851699829	0.958314418792725	0.547066926956177	81.0728149414063	16701
True	False	False	False	False	-3173.18310546875	247.484802246094	161.934722900391	0.73981249332428	0.965767860412598	0.611710011959076	76.4794540405273	11166
True	False	False	False	False	-3172.89721679688	443.191223144531	501.332153320313	0.685723662376404	0.939840853214264	0.474661320447922	155.413711547852	70247
True	False	False	False	False	-3171.7275390625	780.055786132813	149.734161376953	0.788483679294586	0.944055020809174	1	147.562957763672	19921
True	False	False	False	False	-3170.56591796875	77.9913635253906	207.409545898438	0.748221099376678	0.955998182296753	0.642620325088501	80.085563659668	14976
True	False	False	False	False	-3167.24072265625	298.725433349609	225.155807495117	0.763599097728729	0.942385137081146	0.714384198188782	103.25122833252	20960
True	False	False	False	False	-3166.27026367188	482.410614013672	198.536407470703	0.83054107427597	0.963049352169037	1	152.960891723633	27380
True	False	False	False	False	-3165.71875	690.503112792969	69.8759460449219	0.766303777694702	0.953661262989044	0.730220139026642	75.1587295532227	4735
True	False	False	False	False	-3164.85302734375	797.412109375	181.899276733398	0.582994699478149	0.917603194713593	0.326568216085434	90.9573135375977	14917
True	False	False	False	False	-3162.49462890625	415.569427490234	90.9496383666992	0.65054839849472	0.951682925224304	0.414064913988113	76.2317047119141	6251
True	False	False	False	False	-3162.60205078125	596.774780273438	109.805053710938	0.741141617298126	0.945704638957977	0.616318583488464	70.2323226928711	6953
True	False	False	False	False	-3162.18359375	346.480712890625	159.716445922852	0.683444023132324	0.946667015552521	0.470269948244095	74.2222213745117	10688
True	False	False	False	False	-3160.99755859375	543.493774414063	136.424453735352	0.744761407375336	0.951170146465302	0.629374265670776	77.634147644043	9549
True	False	False	False	False	-3161.1171875	729.609252929688	140.861022949219	0.810112833976746	0.964433610439301	1	73.5826797485352	9345
True	False	False	False	False	-3160.49853515625	225.088470458984	158.607299804688	0.45608714222908	0.903421878814697	0.213940322399139	73.8251724243164	10557
True	False	False	False	False	-3160.50903320313	645.864501953125	242.902084350586	0.668041706085205	0.956790387630463	0.442426413297653	81.1735153198242	17777
True	False	False	False	False	-3159.72143554688	504.127868652344	195.208984375	0.576453566551208	0.948226630687714	0.319446384906769	83.9772720336914	14780
True	False	False	False	False	-3158.47485351563	120.168266296387	161.934722900391	0.775890290737152	0.959978342056274	0.801759004592896	87.3630142211914	12755
True	False	False	False	False	-3157.39672851563	706.955078125	166.371292114258	0.789251506328583	0.938734710216522	1	141.740005493164	21261
True	False	False	False	False	-3157.0322265625	174.425842285156	136.424453735352	0.837091445922852	0.963870942592621	1	77.918701171875	9584
True	False	False	False	False	-3155.140625	894.365173339844	729.8154296875	0.35663503408432	0.836361348628998	0.150177031755447	149.819152832031	98581
True	False	False	False	False	-3153.88818359375	471.238677978516	19.9645557403564	0.798721373081207	0.951427280902863	1	73.7222213745117	1327
True	False	False	False	False	-3150.39697265625	196.269744873047	133.097030639648	0.700874388217926	0.956120729446411	0.505963504314423	73.9916687011719	8879
True	False	False	False	False	-3149.6259765625	319.323944091797	114.241622924805	0.640015423297882	0.95333856344223	0.398366034030914	88.5242691040039	9118
True	False	False	False	False	-3149.57983398438	579.178100585938	124.223899841309	0.805557072162628	0.960724711418152	1	72.1607131958008	8082
True	False	False	False	False	-3147.71899414063	251.611892700195	128.660461425781	0.557969212532043	0.925296366214752	0.300289928913116	88.1724166870117	10228
True	False	False	False	False	-3141.33862304688	303.299072265625	134.206176757813	0.823480188846588	0.965338468551636	1	87.1735534667969	10548
True	False	False	False	False	-3141.53149414063	936.218627929688	208.518692016602	0.597695529460907	0.915835678577423	0.343303799629211	132.005325317383	24817
True	False	False	False	False	-3140.73876953125	220.002822875977	168.589569091797	0.807776212692261	0.946072936058044	1	158.407897949219	24078
True	False	False	False	False	-3139.33569335938	347.598846435547	145.297592163086	0.784818708896637	0.949481606483459	0.947113275527954	84.8244247436523	11112
True	False	False	False	False	-3138.365234375	536.660461425781	197.427261352539	0.765901625156403	0.954853117465973	0.727778673171997	84.5	15041
True	False	False	False	False	-3138.02612304688	601.502258300781	177.462707519531	0.719300389289856	0.951671838760376	0.550266742706299	83.4812469482422	13357
True	False	False	False	False	-3137.99560546875	704.522705078125	129.769607543945	0.693576455116272	0.958297967910767	0.490398943424225	69.8632507324219	8174
True	False	False	False	False	-3136.1826171875	117.438911437988	170.807861328125	0.671129822731018	0.94764256477356	0.447772175073624	86.8506469726563	13375
True	False	False	False	False	-3136.13916015625	865.128662109375	165.262145996094	0.655248045921326	0.936012983322144	0.421385616064072	138.691268920898	20665
True	False	False	False	False	-3136.12646484375	431.288543701172	367.1259765625	0.790750503540039	0.947672843933105	1	154.247741699219	51056
True	False	False	False	False	-3135.8095703125	326.191253662109	122.005615234375	0.800438165664673	0.956831932067871	1	86.1181793212891	9473
True	False	False	False	False	-3132.79931640625	240.961318969727	148.625015258789	0.755418717861176	0.933965027332306	0.673116326332092	154.417907714844	20692
True	False	False	False	False	-3132.12353515625	842.988647460938	137.533599853516	0.790976285934448	0.956741273403168	1	77.1774215698242	9570
True	False	False	False	False	-3131.99755859375	83.2566604614258	209.627822875977	0.788861632347107	0.965680956840515	1	81.1534423828125	15338
True	False	False	False	False	-3131.52758789063	390.813049316406	269.521484375	0.654899656772614	0.951816201210022	0.420835822820663	84.1440353393555	20447
True	False	False	False	False	-3131.27661132813	502.654663085938	93.1679229736328	0.797351360321045	0.961515605449677	1	72.8571395874023	6120
True	False	False	False	False	-3129.4423828125	654.114379882813	112.023338317871	0.734947741031647	0.957460463047028	0.595599770545959	84.1485137939453	8499
True	False	False	False	False	-3128.51977539063	182.233215332031	139.751892089844	0.81259423494339	0.971135854721069	1	79.5952377319336	10029
True	False	False	False	False	-3127.48828125	666.483276367188	84.2947845458984	0.765837788581848	0.963919818401337	0.727394282817841	83.5526351928711	6350
True	False	False	False	False	-3123.68408203125	210.597457885742	100.931915283203	0.752970397472382	0.967305481433868	0.662240564823151	81.8681335449219	7450
True	False	False	False	False	-3126.02368164063	485.764251708984	94.2770690917969	0.628862977027893	0.95800256729126	0.382707178592682	67.7058792114258	5755
True	False	False	False	False	-3124.14306640625	568.194030761719	166.371292114258	0.711920857429504	0.935339987277985	0.531550288200378	80.2266693115234	12034
True	False	False	False	False	-3125.43603515625	763.475708007813	302.795745849609	0.706196963787079	0.946930825710297	0.517961502075195	91.6410293579102	25018
True	False	False	False	False	-3125.12866210938	971.968505859375	230.701522827148	0.505031824111938	0.89090883731842	0.251977652311325	121.177886962891	25205
True	False	False	False	False	-3119.64379882813	258.811401367188	127.551322937012	0.722354292869568	0.965290427207947	0.55845832824707	78.7652206420898	9058
True	False	False	False	False	-3118.24951171875	689.366333007813	221.828384399414	0.597243309020996	0.911618053913116	0.342773020267487	107.889999389648	21578
True	False	False	False	False	-3118.71997070313	799.633850097656	230.701522827148	0.68663227558136	0.95611959695816	0.476432949304581	89.086540222168	18530
True	False	False	False	False	-3116.171875	948.198974609375	156.389007568359	0.593755483627319	0.933890640735626	0.338714361190796	83.7943267822266	11815
True	False	False	False	False	-3114.05517578125	59.2402229309082	205.191253662109	0.647041022777557	0.916346669197083	0.408732116222382	75.7405395507813	14012
True	False	False	False	False	-3114.04443359375	464.9990234375	140.861022949219	0.602759659290314	0.950343608856201	0.349321275949478	79.3385848999023	10076
True	False	False	False	False	-3114.90966796875	913.153991699219	185.226699829102	0.654444515705109	0.955339789390564	0.420119255781174	73.9281463623047	12346
True	False	False	False	False	-3113.15283203125	325.699340820313	170.807861328125	0.772800981998444	0.943782031536102	0.775180578231812	154.402603149414	23778
True	False	False	False	False	-3110.23315429688	510.006134033203	179.680999755859	0.832318663597107	0.95313286781311	1	151.475311279297	24539
True	False	False	False	False	-3106.97045898438	599.730224609375	99.8227767944336	0.714016556739807	0.971811234951019	0.536720454692841	74.3222198486328	6689
True	False	False	False	False	-3110.7822265625	869.9248046875	220.719253540039	0.742307305335999	0.955341517925262	0.620439887046814	80.8894500732422	16097
True	False	False	False	False	-3110.939453125	1007.8740234375	379.326538085938	0.457597494125366	0.908898413181305	0.215036690235138	142.485382080078	48730
True	False	False	False	False	-3110.21118164063	732.490112304688	150.843307495117	0.705643773078918	0.952986359596252	0.516687095165253	70.7941207885742	9628
True	False	False	False	False	-3106.97705078125	1043.07214355469	48.80224609375	0.399271607398987	0.816257774829865	0.175665289163589	117.590911865234	5174
True	False	False	False	False	-3106.23950195313	528.291687011719	157.498153686523	0.820758700370789	0.963439404964447	1	100.556335449219	14279
True	False	False	False	False	-3105.92114257813	133.939682006836	153.061584472656	0.777968525886536	0.956108272075653	0.822720050811768	78.1159439086914	10780
True	False	False	False	False	-3104.72119140625	493.019897460938	79.8582229614258	0.739838838577271	0.927479088306427	0.6118004322052	141	10152
True	False	False	False	False	-3104.15893554688	192.116561889648	239.574661254883	0.347135990858078	0.725215494632721	0.144818067550659	114.134262084961	24653
True	False	False	False	False	-3102.21069335938	232.256942749023	186.335845947266	0.647222757339478	0.956771850585938	0.40900582075119	76.851188659668	12911
True	False	False	False	False	-3098.0810546875	261.331146240234	130.878753662109	0.764478147029877	0.962724626064301	0.719386100769043	79.0508499145508	9328
True	False	False	False	False	-3097.65673828125	349.460906982422	176.353576660156	0.692919731140137	0.960922718048096	0.489044576883316	86.7861633300781	13799
True	False	False	False	False	-3101.1494140625	392.139739990234	141.970169067383	0.75548255443573	0.972953021526337	0.673407912254333	86.96875	11132
True	False	False	False	False	-3100.74194335938	455.698669433594	116.459907531738	0.843270182609558	0.962346732616425	1	109.780952453613	11527
True	False	False	False	False	-3100.85546875	626.046997070313	206.300399780273	0.688050091266632	0.937805473804474	0.479222506284714	86.4892501831055	16087
True	False	False	False	False	-3097.62231445313	681.099670410156	97.6044921875	0.784017562866211	0.956287920475006	0.919521510601044	89.238639831543	7853
True	False	False	False	False	-3095.36059570313	314.497100830078	35.4925422668457	0.75548255443573	0.951372683048248	0.673407912254333	85.25	2728
True	False	False	False	False	-3094.0400390625	826.388000488281	220.719253540039	0.632667064666748	0.917226731777191	0.387944400310516	72.8241195678711	14492
True	False	False	False	False	-3092.77001953125	282.598083496094	115.350761413574	0.735885262489319	0.955935597419739	0.598617315292358	79.9326934814453	8313
True	False	False	False	False	-3092.392578125	575.809448242188	246.229507446289	0.625757277011871	0.957172155380249	0.378507137298584	93.909912109375	20848
True	False	False	False	False	-3091.7119140625	606.154907226563	78.7490768432617	0.613279163837433	0.939915955066681	0.362274169921875	71.3802795410156	5068
True	False	False	False	False	-3090.7158203125	667.807006835938	95.3862075805664	0.790671706199646	0.961418867111206	1	96.4302291870117	8293
True	False	False	False	False	-3089.4765625	73.1123123168945	130.878753662109	0.781607866287231	0.955918490886688	0.870086967945099	77.7881393432617	9179
True	False	False	False	False	-3089.61572265625	326.083129882813	115.350761413574	0.769432365894318	0.936371505260468	0.750428736209869	150.557693481445	15658
True	False	False	False	False	-3089.83715820313	495.360015869141	86.513069152832	0.656920969486237	0.953558683395386	0.424041956663132	82.0641021728516	6401
True	False	False	False	False	-3089.478515625	296.681579589844	79.8582229614258	0.832318663597107	0.961355686187744	1	75.3194427490234	5423
True	False	False	False	False	-3083.96313476563	247.794326782227	150.843307495117	0.836022973060608	0.958928644657135	1	80.3676452636719	10930
True	False	False	False	False	-3086.01831054688	1017.70806884766	104.259346008301	0.745750606060028	0.95716655254364	0.63308048248291	90.9574432373047	8550
True	False	False	False	False	-3085.470703125	1064.23474121094	256.211791992188	0.607723653316498	0.923412919044495	0.355354934930801	141.04328918457	32581
True	False	False	False	False	-3085.32641601563	339.049102783203	33.2742576599121	0.803785860538483	0.955226957798004	1	78.8000030517578	2364
True	False	False	False	False	-3084.30810546875	438.3056640625	146.40673828125	0.790809690952301	0.962207734584808	1	87.4545440673828	11544
True	False	False	False	False	-3084.240234375	462.860992431641	138.64274597168	0.73007744550705	0.957247018814087	0.580529451370239	84.3679962158203	10546
True	False	False	False	False	-3083.86328125	701.185974121094	236.24723815918	0.820586025714874	0.962154626846313	1	84.539909362793	18007
True	False	False	False	False	-3082.6396484375	397.447631835938	160.825576782227	0.637657523155212	0.942422807216644	0.394976794719696	84.4344863891602	12243
True	False	False	False	False	-3079.8505859375	415.679046630859	120.896469116211	0.753803789615631	0.931883275508881	0.665879309177399	144.889907836914	15793
True	False	False	False	False	-3080.85009765625	540.145263671875	115.350761413574	0.801323413848877	0.956226408481598	1	80.6923065185547	8392
True	False	False	False	False	-3081.78930664063	1095.14306640625	82.0765075683594	0.517632782459259	0.949004113674164	0.26271265745163	114.756759643555	8492
True	False	False	False	False	-3081.52905273438	996.852478027344	186.335845947266	0.755265355110168	0.951671838760376	0.672418296337128	85.351188659668	14339
True	False	False	False	False	-3080.21533203125	522.5595703125	99.8227767944336	0.777396082878113	0.952967822551727	0.816632270812988	73.8000030517578	6642
True	False	False	False	False	-3080.052734375	954.717590332031	113.132476806641	0.668162107467651	0.946331381797791	0.442632764577866	78.7941207885742	8037
True	False	False	False	False	-3078.12841796875	137.349838256836	229.592376708984	0.65810090303421	0.950022041797638	0.425931960344315	84.3381652832031	17458
True	False	False	False	False	-3076.41137695313	890.1240234375	229.592376708984	0.677988052368164	0.947677731513977	0.460057377815247	76.9371948242188	15926
True	False	False	False	False	-3076.923828125	1036.95910644531	186.335845947266	0.639514982700348	0.926049172878265	0.397643029689789	90.9880981445313	15286
True	False	False	False	False	-3075.15600585938	777.50146484375	242.902084350586	0.74275666475296	0.944774448871613	0.622049152851105	105.575340270996	23121
True	False	False	False	False	-3074.8701171875	103.767692565918	102.041061401367	0.830349385738373	0.961773693561554	1	85.2173919677734	7840
True	False	False	False	False	-3074.28466796875	177.103881835938	178.571853637695	0.789340138435364	0.962075293064117	1	78.2298126220703	12595
True	False	False	False	False	-3074.06420898438	209.908477783203	185.226699829102	0.674021363258362	0.960133492946625	0.452880382537842	81.1437149047852	13551
True	False	False	False	False	-3069.73974609375	299.172637939453	127.551322937012	0.745042264461517	0.954379320144653	0.630420386791229	76.4260864257813	8789
True	False	False	False	False	-3073.10327148438	739.918151855469	183.008422851563	0.635665237903595	0.936258494853973	0.392146736383438	72.6303024291992	11984
True	False	False	False	False	-3067.68896484375	434.414733886719	90.9496383666992	0.788853049278259	0.954577445983887	1	77.5487823486328	6359
True	False	False	False	False	-3067.68432617188	477.054779052734	159.716445922852	0.765261650085449	0.94661009311676	0.723958730697632	72.4305572509766	10430
True	False	False	False	False	-3067.56201171875	849.053039550781	27.7285480499268	0.707581996917725	0.95398223400116	0.521181464195251	81.120002746582	2028
True	False	False	False	False	-3067.18505859375	645.016235351563	316.10546875	0.65938276052475	0.951578974723816	0.428000926971436	113.919296264648	32467
True	False	False	False	False	-3066.32739257813	573.938598632813	278.394622802734	0.660340428352356	0.957669198513031	0.429557412862778	82.9482040405273	20820
True	False	False	False	False	-3065.2724609375	932.031005859375	157.498153686523	0.568167865276337	0.921392202377319	0.310689330101013	77.2887344360352	10975
True	False	False	False	False	-3062.77197265625	73.072135925293	124.223899841309	0.774550676345825	0.956437230110168	0.789673984050751	87.6785736083984	9820
True	False	False	False	False	-3061.71508789063	502.517272949219	127.551322937012	0.745042264461517	0.969638168811798	0.630420386791229	78.4000015258789	9016
True	False	False	False	False	-3058.08154296875	610.732482910156	87.6222152709961	0.6823810338974	0.957644045352936	0.468247920274734	75.582275390625	5971
True	False	False	False	False	-3061.01123046875	958.043395996094	231.810668945313	0.394454896450043	0.794934034347534	0.172659978270531	124.516746520996	26024
True	False	False	False	False	-3061.52172851563	1117.12243652344	125.333038330078	0.760423243045807	0.958487033843994	0.697327613830566	135.256637573242	15284
True	False	False	False	False	-3059.34912109375	860.309814453125	82.0765075683594	0.735541641712189	0.950282096862793	0.597506582736969	81.3378372192383	6019
True	False	False	False	False	-3056.19091796875	325.222076416016	191.881561279297	0.784931659698486	0.956532716751099	0.952417612075806	90.1040496826172	15588
True	False	False	False	False	-3056.73315429688	827.547912597656	151.952453613281	0.772331058979034	0.952883720397949	0.771500051021576	87.1751861572266	11943
True	False	False	False	False	-3056.71118164063	391.326202392578	116.459907531738	0.629053175449371	0.960830867290497	0.382966548204422	84.7523803710938	8899
True	False	False	False	False	-3054.27368164063	369.717254638672	299.468322753906	0.463069945573807	0.82076758146286	0.219047248363495	135.844451904297	36678
True	False	False	False	False	-3053.36572265625	844.264526367188	157.498153686523	0.829367995262146	0.965967118740082	1	145.514083862305	20663
True	False	False	False	False	-3053.34814453125	417.881195068359	124.223899841309	0.733668208122253	0.938688218593597	0.591544389724731	81.3928604125977	9116
True	False	False	False	False	-3053.12744140625	270.776977539063	240.683807373047	0.682423532009125	0.944892227649689	0.468328475952148	93.9769592285156	20393
True	False	False	False	False	-3052.55639648438	1081.24340820313	163.043869018555	0.737673699855804	0.955024838447571	0.604486227035522	83.6598663330078	12298
True	False	False	False	False	-3052.12768554688	214.622497558594	168.589569091797	0.836018741130829	0.966974079608917	1	81.565788269043	12398
True	False	False	False	False	-3049.6494140625	1003.25610351563	224.046676635742	0.815283298492432	0.96399199962616	1	83.0445556640625	16775
True	False	False	False	False	-3047.12475585938	181.470932006836	166.371292114258	0.668196797370911	0.96049177646637	0.442692250013351	88.3466644287109	13252
True	False	False	False	False	-3047.53466796875	945.703979492188	72.0942230224609	0.690861225128174	0.958517491817474	0.484845846891403	73.8461532592773	4800
True	False	False	False	False	-3046.02978515625	501.025329589844	107.586769104004	0.709267497062683	0.945710182189941	0.525157570838928	80.8659820556641	7844
True	False	False	False	False	-3044.716796875	622.324096679688	245.120376586914	0.444850325584412	0.804616034030914	0.205921798944473	84.7828063964844	18737
True	False	False	False	False	-3043.85717773438	1126.03625488281	65.4393768310547	0.785227477550507	0.958535254001617	0.970944821834564	109.254234313965	6446
True	False	False	False	False	-3040.5615234375	430.621276855469	75.4216537475586	0.797777712345123	0.954490661621094	1	75.0735321044922	5105
True	False	False	False	False	-3040.09838867188	898.159606933594	262.866638183594	0.440946727991104	0.854076981544495	0.203191667795181	124.236289978027	29444
True	False	False	False	False	-3040.05834960938	1064.40698242188	168.589569091797	0.796495378017426	0.960258781909943	1	78.3026351928711	11902
True	False	False	False	False	-3039.18115234375	99.2186660766602	177.462707519531	0.667819380760193	0.951808094978333	0.442045748233795	73.6437530517578	11783
True	False	False	False	False	-3038.658203125	385.078979492188	15.5279874801636	0.740449011325836	0.937094211578369	0.613905251026154	67.2142868041992	941
True	False	False	False	False	-3038.62890625	468.395416259766	125.333038330078	0.712992250919342	0.959802567958832	0.534179747104645	76.0707931518555	8596
True	False	False	False	False	-3035.09643554688	195.846908569336	105.36848449707	0.762958765029907	0.950800597667694	0.710821866989136	86.1684188842773	8186
True	False	False	False	False	-3037.87548828125	726.78662109375	219.610107421875	0.753714084625244	0.950684309005737	0.665484547615051	76.2323226928711	15094
True	False	False	False	False	-3038.08911132813	973.841735839844	130.878753662109	0.781607866287231	0.96435683965683	0.870086967945099	73.2457656860352	8643
True	False	False	False	False	-3035.73095703125	1139.3701171875	286.158630371094	0.60651832818985	0.929692208766937	0.353877276182175	144.3759765625	37249
True	False	False	False	False	-3035.142578125	797.242309570313	238.465515136719	0.663774728775024	0.95361065864563	0.435217350721359	86.9023284912109	18684
True	False	False	False	False	-3033.60375976563	539.487243652344	202.97297668457	0.711039304733276	0.948535025119781	0.529407858848572	76.7704925537109	14049
True	False	False	False	False	-3033.34912109375	448.216033935547	159.716445922852	0.765261650085449	0.931432902812958	0.723958730697632	149.284729003906	21497
True	False	False	False	False	-3031.7578125	873.020385742188	183.008422851563	0.738966286182404	0.956814289093018	0.60882443189621	87.533332824707	14443
True	False	False	False	False	-3028.21606445313	240.978897094727	181.899276733398	0.727804780006409	0.952965199947357	0.573817431926727	77.4573135375977	12703
True	False	False	False	False	-3030.607421875	846.10595703125	156.389007568359	0.66036856174469	0.961715698242188	0.429603308439255	89.6312026977539	12638
True	False	False	False	False	-3030.56079101563	1176.61010742188	169.698715209961	0.767782807350159	0.937209904193878	0.739490985870361	145.045745849609	22192
True	False	False	False	False	-3029.19970703125	505.565399169922	93.1679229736328	0.797351360321045	0.960797727108002	1	80.226188659668	6739
True	False	False	False	False	-3026.2421875	823.779357910156	248.447799682617	0.789825677871704	0.941210210323334	1	148.767852783203	33324
True	False	False	False	False	-3028.29931640625	911.354187011719	133.097030639648	0.757159888744354	0.954978168010712	0.681215405464172	143.899993896484	17268
True	False	False	False	False	-3024.00439453125	147.893493652344	133.097030639648	0.83940452337265	0.961267530918121	1	72.4416656494141	8693
True	False	False	False	False	-3022.21166992188	664.692626953125	248.447799682617	0.405126869678497	0.921479940414429	0.179364964365959	110.357139587402	24720
True	False	False	False	False	-3021.49951171875	699.957885742188	114.241622924805	0.771086752414703	0.954675555229187	0.762132465839386	95.1067962646484	9796
True	False	False	False	False	-3021.03588867188	1087.21826171875	197.427261352539	0.603701770305634	0.946198582649231	0.350455909967422	82.2078628540039	14633
True	False	False	False	False	-3016.51733398438	444.837280273438	96.4953460693359	0.60856831073761	0.904764175415039	0.356395363807678	77.5977020263672	6751
True	False	False	False	False	-3018.01342773438	559.057006835938	146.40673828125	0.612466037273407	0.934241056442261	0.361250102519989	72.4090881347656	9558
True	False	False	False	False	-3015.44458007813	358.943298339844	158.607299804688	0.724610865116119	0.955330193042755	0.564696907997131	67.1748275756836	9606
True	False	False	False	False	-3015.16235351563	754.997741699219	180.790130615234	0.646581649780273	0.931039988994598	0.408041656017303	74.2822113037109	12108
True	False	False	False	False	-3013.3369140625	925.027526855469	173.026138305664	0.452789157629013	0.880628407001495	0.211561813950539	86.8846130371094	13554
True	False	False	False	False	-3014.7392578125	1030.31713867188	170.807861328125	0.755021035671234	0.958552300930023	0.671310603618622	81.8896102905273	12611
True	False	False	False	False	-3014.62915039063	1006.24237060547	273.958068847656	0.538211226463318	0.885723471641541	0.281224727630615	121.319839477539	29966
True	False	False	False	False	-3014.5517578125	1194.84838867188	99.8227767944336	0.838416218757629	0.965309083461761	1	117.744445800781	10597
True	False	False	False	False	-3013.1943359375	902.810424804688	65.4393768310547	0.785227477550507	0.961437523365021	0.970944821834564	74.5593185424805	4399
True	False	False	False	False	-3012.64965820313	265.213317871094	208.518692016602	0.724273085594177	0.960593163967133	0.5637526512146	81.4627685546875	15315
True	False	False	False	False	-3010.45043945313	503.376617431641	167.480438232422	0.86007297039032	0.969632744789124	1	77.3046340942383	11673
True	False	False	False	False	-3012.39990234375	815.236083984375	39.9291114807129	0.674418985843658	0.956683158874512	0.453590780496597	88.6111145019531	3190
True	False	False	False	False	-3012.33984375	1163.61511230469	265.084930419922	0.487046837806702	0.930994927883148	0.23736484348774	107.928871154785	25795
True	False	False	False	False	-3011.82080078125	587.558715820313	215.173538208008	0.717643678188324	0.948088943958282	0.545937120914459	85.0773162841797	16505
True	False	False	False	False	-3010.00659179688	959.413696289063	198.536407470703	0.753774702548981	0.956969738006592	0.665751218795776	81.3407821655273	14560
True	False	False	False	False	-3011.44091796875	977.899230957031	98.7136306762695	0.629747986793518	0.949330270290375	0.383916318416595	72.9662933349609	6494
True	False	False	False	False	-3008.96655273438	413.072418212891	246.229507446289	0.758970141410828	0.965388774871826	0.689992666244507	81.7072067260742	18139
True	False	False	False	False	-3009.67309570313	686.3857421875	96.4953460693359	0.765188992023468	0.960596144199371	0.723530054092407	80.9655151367188	7044
True	False	False	False	False	-3007.6982421875	797.579711914063	129.769607543945	0.805326879024506	0.963054418563843	1	76.7179489135742	8976
True	False	False	False	False	-3008.01806640625	865.903381347656	82.0765075683594	0.570172429084778	0.930381774902344	0.312781751155853	70.8783798217773	5245
True	False	False	False	False	-3005.89453125	539.996826171875	126.442184448242	0.746769428253174	0.959638595581055	0.63696414232254	72.9035110473633	8311
True	False	False	False	False	-3005.125	731.769226074219	53.2388153076172	0.774922788143158	0.943418085575104	0.792935788631439	68.4583358764648	3286
True	False	False	False	False	-3000.54150390625	827.480102539063	73.203369140625	0.774313688278198	0.945187211036682	0.787631273269653	82.7727279663086	5463
True	False	False	False	False	-2998.25537109375	620.5888671875	161.934722900391	0.765054762363434	0.958971083164215	0.722740411758423	86.0684967041016	12566
True	False	False	False	False	-2998.19287109375	474.128784179688	221.828384399414	0.597243309020996	0.937250792980194	0.342773020267487	81.7649993896484	16353
True	False	False	False	False	-2995.3466796875	714.346313476563	237.356369018555	0.516112744808197	0.893476843833923	0.261394619941711	130.579437255859	27944
True	False	False	False	False	-2995.21630859375	841.784729003906	116.459907531738	0.764054596424103	0.930127680301666	0.716959476470947	137.819046020508	14471
True	False	False	False	False	-2993.54663085938	867.710083007813	93.1679229736328	0.695049583911896	0.935029566287994	0.49346387386322	78.9880981445313	6635
True	False	False	False	False	-2993.36694335938	1243.28967285156	181.899276733398	0.744097054004669	0.958873271942139	0.626919984817505	139.945129394531	22951
True	False	False	False	False	-2990.916015625	565.959228515625	124.223899841309	0.706682562828064	0.954978168010712	0.519085705280304	77.2678604125977	8654
True	False	False	False	False	-2991.11694335938	1005.63146972656	283.940338134766	0.750849604606628	0.950987994670868	0.653255343437195	137.38671875	35171
True	False	False	False	False	-2990.07934570313	893.077270507813	184.117568969727	0.678302347660065	0.944477319717407	0.460634738206863	84.2530136108398	13986
True	False	False	False	False	-2989.70971679688	975.802307128906	102.041061401367	0.770813465118408	0.969403386116028	0.760143399238586	73.8152160644531	6791
True	False	False	False	False	-2989.62060546875	1199.88049316406	533.497253417969	0.272429764270782	0.778665542602539	0.106093376874924	136.958419799805	65877
True	False	False	False	False	-2989.28295898438	340.397186279297	189.663269042969	0.596075177192688	0.952627956867218	0.341406792402267	73.0701751708984	12495
True	False	False	False	False	-2989.27758789063	1061.05822753906	209.627822875977	0.653527140617371	0.92194265127182	0.418681025505066	86.3280410766602	16316
True	False	False	False	False	-2988.189453125	534.650817871094	108.695907592773	0.721518695354462	0.951266288757324	0.556188941001892	71.1224517822266	6970
True	False	False	False	False	-2985.54565429688	393.454956054688	165.262145996094	0.791833221912384	0.947992444038391	1	87.7516784667969	13075
True	False	False	False	False	-2985.23461914063	763.539489746094	31.0559749603271	0.695939123630524	0.94730132818222	0.495332807302475	68.9642868041992	1931
True	False	False	False	False	-2986.2431640625	1088.58801269531	208.518692016602	0.801714420318604	0.943705976009369	1	136.803192138672	25719
True	False	False	False	False	-2984.326171875	642.3720703125	194.099838256836	0.752993166446686	0.947568655014038	0.662339091300964	85.4457168579102	14953
True	False	False	False	False	-2982.89624023438	452.742095947266	136.424453735352	0.660233438014984	0.949034988880157	0.429383009672165	72.4959335327148	8917
True	False	False	False	False	-2981.44360351563	686.070678710938	183.008422851563	0.559611201286316	0.936704397201538	0.301937133073807	78.8484878540039	13010
True	False	False	False	False	-2979.859375	912.729614257813	265.084930419922	0.397604584693909	0.875506699085236	0.17462132871151	85.1171569824219	20343
True	False	False	False	False	-2978.859375	1107.23303222656	127.551322937012	0.782646477222443	0.958252608776093	0.888233423233032	83.2086944580078	9569
True	False	False	False	False	-2979.04028320313	1273.46789550781	150.843307495117	0.705643773078918	0.954798519611359	0.516687095165253	132.286758422852	17991
True	False	False	False	False	-2975.42431640625	566.766479492188	112.023338317871	0.811145603656769	0.963940918445587	1	77.5544586181641	7833
True	False	False	False	False	-2973.04809570313	748.746276855469	167.480438232422	0.881933569908142	0.972531378269196	1	148.033111572266	22353
True	False	False	False	False	-2975.357421875	1025.24462890625	165.262145996094	0.707174718379974	0.950851202011108	0.520230174064636	71.3758392333984	10635
True	False	False	False	False	-2972.83837890625	593.419677734375	136.424453735352	0.756108999252319	0.956956207752228	0.676289081573486	77.4390258789063	9525
True	False	False	False	False	-2972.61596679688	946.020751953125	151.952453613281	0.564734816551208	0.904994368553162	0.307143330574036	67.9270095825195	9306
True	False	False	False	False	-2970.66357421875	863.196411132813	212.955261230469	0.682530403137207	0.952712535858154	0.46853107213974	75.578125	14511
True	False	False	False	False	-2969.74169921875	977.813537597656	117.569046020508	0.793545544147491	0.959930598735809	1	77.7547149658203	8242
True	False	False	False	False	-2969.72607421875	711.589233398438	250.666076660156	0.699938833713531	0.935125827789307	0.503913342952728	147.066375732422	33237
True	False	False	False	False	-2966.28881835938	734.115478515625	144.188446044922	0.732868850231171	0.949659168720245	0.589046716690063	148.361541748047	19287
True	False	False	False	False	-2965.87719726563	795.560791015625	169.698715209961	0.694188117980957	0.933830678462982	0.491667062044144	75.1633987426758	11500
True	False	False	False	False	-2969.03076171875	1221.3056640625	116.459907531738	0.764054596424103	0.942077815532684	0.716959476470947	109.695236206055	11518
True	False	False	False	False	-2965.83666992188	764.523498535156	72.0942230224609	0.646083891391754	0.951321005821228	0.407295525074005	85.2615356445313	5542
True	False	False	False	False	-2964.31323242188	823.22607421875	194.099838256836	0.593527019023895	0.940808296203613	0.338450640439987	76.1257171630859	13322
True	False	False	False	False	-2964.76391601563	1159.08984375	215.173538208008	0.621559321880341	0.930578529834747	0.372934103012085	101.81958770752	19753
True	False	False	False	False	-2963.12524414063	531.163330078125	136.424453735352	0.776088893413544	0.968038380146027	0.803636133670807	79.8861770629883	9826
True	False	False	False	False	-2962.39477539063	545.520690917969	83.1856460571289	0.80851811170578	0.962681770324707	1	70.4000015258789	5280
True	False	False	False	False	-2960.46508789063	1253.21789550781	328.306030273438	0.482070744037628	0.853670120239258	0.233458772301674	116.243240356445	34408
True	False	False	False	False	-2960.4599609375	672.267578125	112.023338317871	0.768940627574921	0.961144268512726	0.747096836566925	89.7029724121094	9060
True	False	False	False	False	-2957.2265625	775.45361328125	98.7136306762695	0.736421585083008	0.959492325782776	0.600361526012421	77.1573028564453	6867
True	False	False	False	False	-2957.6318359375	1133.14025878906	128.660461425781	0.616460800170898	0.942147016525269	0.366319626569748	84.7327575683594	9829
True	False	False	False	False	-2957.12524414063	991.888549804688	119.787330627441	0.615151524543762	0.95255172252655	0.364647418260574	79.6018524169922	8597
True	False	False	False	False	-2955.6708984375	1303.43151855469	271.739776611328	0.63376647233963	0.908194422721863	0.389477640390396	129.624496459961	31758
True	False	False	False	False	-2953.486328125	645.047119140625	173.026138305664	0.701317846775055	0.949286341667175	0.506941378116608	73.9166641235352	11531
True	False	False	False	False	-2952.88549804688	688.166442871094	124.223899841309	0.805557072162628	0.947664499282837	1	77.2589263916016	8653
True	False	False	False	False	-2952.98681640625	726.588439941406	58.7845230102539	0.654512763023376	0.932968437671661	0.420226573944092	88.5094375610352	4691
True	False	False	False	False	-2950.78051757813	751.257141113281	64.3302307128906	0.771918535232544	0.953580796718597	0.768335938453674	77.4482727050781	4492
True	False	False	False	False	-2951.33056640625	1073.76452636719	92.0587844848633	0.787859082221985	0.952429354190826	1	98.1686782836914	8148
True	False	False	False	False	-2951.13745117188	939.705688476563	93.1679229736328	0.808093369007111	0.956322252750397	1	75.6547622680664	6355
True	False	False	False	False	-2947.94091796875	596.384216308594	170.807861328125	0.345234543085098	0.877495050430298	0.143758282065392	70.5649337768555	10867
True	False	False	False	False	-2943.33178710938	711.111267089844	114.241622924805	0.749501168727875	0.964787423610687	0.647733688354492	75.8155364990234	7809
True	False	False	False	False	-2946.23657226563	917.689758300781	139.751892089844	0.603693544864655	0.926000595092773	0.350445985794067	72	9072
True	False	False	False	False	-2945.9853515625	1154.80358886719	215.173538208008	0.834746718406677	0.96845531463623	1	145.768035888672	28279
True	False	False	False	False	-2945.38110351563	1091.93566894531	285.049468994141	0.644837200641632	0.948255956172943	0.405436128377914	140.420227050781	36088
True	False	False	False	False	-2945.01245117188	854.495544433594	151.952453613281	0.753516912460327	0.961150467395782	0.664619505405426	80.1897811889648	10986
True	False	False	False	False	-2941.53564453125	993.638732910156	116.459907531738	0.764054596424103	0.955314457416534	0.716959476470947	81.4000015258789	8547
True	False	False	False	False	-2940.96557617188	576.132751464844	151.952453613281	0.656396925449371	0.934894859790802	0.423206925392151	75.1970825195313	10302
True	False	False	False	False	-2939.25244140625	613.982543945313	160.825576782227	0.635266482830048	0.966992020606995	0.391583949327469	88.1999969482422	12789
True	False	False	False	False	-2939.8818359375	1335.1044921875	128.660461425781	0.844098389148712	0.960495412349701	1	135.060348510742	15667
True	False	False	False	False	-2938.8173828125	790.221130371094	134.206176757813	0.613132238388062	0.943042695522308	0.362088888883591	75.9752044677734	9193
True	False	False	False	False	-2933.5517578125	754.30615234375	125.333038330078	0.720809042453766	0.958162069320679	0.554278552532196	85.1769943237305	9625
True	False	False	False	False	-2936.24365234375	812.910949707031	93.1679229736328	0.587583184242249	0.921293318271637	0.331679940223694	89.8333358764648	7546
True	False	False	False	False	-2935.19580078125	883.875732421875	105.36848449707	0.820584774017334	0.952967822551727	1	73.8842086791992	7019
True	False	False	False	False	-2934.00854492188	1022.76611328125	175.244430541992	0.632186830043793	0.936662375926971	0.387277454137802	74.0189895629883	11695
True	False	False	False	False	-2933.01611328125	932.638732910156	84.2947845458984	0.848152697086334	0.962030291557312	1	75.5526351928711	5742
True	False	False	False	False	-2931.27587890625	1128.23107910156	167.480438232422	0.703338027000427	0.966676712036133	0.511444926261902	80.9602661132813	12225
True	False	False	False	False	-2930.71240234375	1349.00402832031	64.3302307128906	0.802213251590729	0.950586557388306	1	115.810348510742	6717
True	False	False	False	False	-2927.56762695313	802.713317871094	44.3656768798828	0.799694657325745	0.961324214935303	1	69	2760
True	False	False	False	False	-2927.3525390625	520.075439453125	170.807861328125	0.791216492652893	0.953745186328888	1	75.532470703125	11632
True	False	False	False	False	-2927.03173828125	667.746887207031	138.64274597168	0.827974438667297	0.960261881351471	1	81.4720001220703	10184
True	False	False	False	False	-2926.44116210938	1300.44006347656	112.023338317871	0.756114184856415	0.940377831459045	0.676312983036041	103.287132263184	10432
True	False	False	False	False	-2926.3720703125	841.23388671875	122.005615234375	0.823490679264069	0.968901455402374	1	72.4181823730469	7966
True	False	False	False	False	-2926.04443359375	1107.51037597656	140.861022949219	0.715956509113312	0.94768214225769	0.541606366634369	87.5669326782227	11121
True	False	False	False	False	-2926.23388671875	1188.30590820313	311.668884277344	0.505271315574646	0.901709318161011	0.252177685499191	122.935943603516	34545
True	False	False	False	False	-2925.44360351563	1239.9560546875	256.211791992188	0.504682302474976	0.871832609176636	0.251685947179794	100.173156738281	23140
True	False	False	False	False	-2925.95190429688	1282.09313964844	237.356369018555	0.476647049188614	0.836427748203278	0.229265257716179	123.5	26429
True	False	False	False	False	-2922.08666992188	1366.28076171875	151.952453613281	0.820764601230621	0.965531826019287	1	144.635040283203	19815
True	False	False	False	False	-2920.82373046875	872.672973632813	98.7136306762695	0.792926847934723	0.962020635604858	1	75.3932571411133	6710
True	False	False	False	False	-2918.82177734375	756.65673828125	138.64274597168	0.585433125495911	0.945722579956055	0.329272508621216	79.7600021362305	9970
True	False	False	False	False	-2920.47900390625	986.065124511719	166.371292114258	0.663167655467987	0.969207406044006	0.434207797050476	77.7666702270508	11665
True	False	False	False	False	-2914.59936523438	1072.28002929688	620.010375976563	0.467588305473328	0.842451989650726	0.222404554486275	140.864044189453	78743
True	False	False	False	False	-2913.8984375	1208.30212402344	86.513069152832	0.615700721740723	0.974117398262024	0.365347594022751	87	6786
True	False	False	False	False	-2910.45849609375	711.736938476563	122.005615234375	0.778340220451355	0.955935597419739	0.826822757720947	85.8727264404297	9446
True	False	False	False	False	-2910.6748046875	946.473449707031	185.226699829102	0.646584510803223	0.956067264080048	0.408046007156372	76.3053894042969	12743
True	False	False	False	False	-2911.841796875	1047.29040527344	75.4216537475586	0.418011486530304	0.875825464725494	0.187692150473595	76.8970565795898	5229
True	False	False	False	False	-2911.8134765625	1006.54864501953	108.695907592773	0.846498012542725	0.960950613021851	1	79.7959213256836	7820
True	False	False	False	False	-2911.17114257813	1313.47399902344	141.970169067383	0.838477969169617	0.969469964504242	1	95.734375	12254
True	False	False	False	False	-2909.1181640625	822.379699707031	177.462707519531	0.710053443908691	0.955826163291931	0.527033805847168	77.5124969482422	12402
True	False	False	False	False	-2909.06787109375	898.400207519531	201.863830566406	0.583112359046936	0.953576982021332	0.326698064804077	81.6593399047852	14862
True	False	False	False	False	-2907.22900390625	1255.04040527344	134.206176757813	0.735894858837128	0.963884353637695	0.598648369312286	83.3140487670898	10081
True	False	False	False	False	-2907.11254882813	1117.7763671875	122.005615234375	0.720566987991333	0.957006096839905	0.553630292415619	81.1454544067383	8926
True	False	False	False	False	-2906.05419921875	584.257751464844	200.754699707031	0.523089170455933	0.957986533641815	0.26749786734581	69.320442199707	12547
True	False	False	False	False	-2905.41430664063	792.234985351563	198.536407470703	0.812154769897461	0.967607617378235	1	87.4469299316406	15653
True	False	False	False	False	-2905.16748046875	1385.09875488281	238.465515136719	0.589509010314941	0.893227219581604	0.333854854106903	130.330230712891	28021
True	False	False	False	False	-2903.32373046875	1160.18811035156	154.17073059082	0.832746565341949	0.964154958724976	1	95.8057556152344	13317
True	False	False	False	False	-2900.98608398438	771.449523925781	130.878753662109	0.752703249454498	0.954732000827789	0.661087512969971	79.4830474853516	9379
True	False	False	False	False	-2899.19750976563	1339.08935546875	228.483245849609	0.654921650886536	0.924565553665161	0.420870512723923	108.558250427246	22363
True	False	False	False	False	-2898.94848632813	850.7646484375	189.663269042969	0.537762343883514	0.906753480434418	0.280806958675385	73.2339172363281	12523
True	False	False	False	False	-2898.10791015625	1408.04211425781	89.8404998779297	0.843989968299866	0.963311195373535	1	125.728393554688	10184
True	False	False	False	False	-2890.94165039063	1048.56237792969	122.005615234375	0.704861104488373	0.951191484928131	0.51489520072937	74.0909118652344	8150
True	False	False	False	False	-2896.66040039063	1193.19360351563	166.371292114258	0.659645676612854	0.946861207485199	0.428427338600159	130.746673583984	19612
True	False	False	False	False	-2891.98071289063	1117.30834960938	120.896469116211	0.750261783599854	0.967228770256042	0.650830626487732	80.9633026123047	8825
True	False	False	False	False	-2891.26440429688	1211.98718261719	202.97297668457	0.763818383216858	0.945509850978851	0.715619802474976	142.054641723633	25996
True	False	False	False	False	-2889.8076171875	1232.63916015625	169.698715209961	0.716570138931274	0.950463652610779	0.543172597885132	90.9673233032227	13918
True	False	False	False	False	-2884.91528320313	972.205932617188	143.079315185547	0.831941723823547	0.962809503078461	1	86.4108505249023	11147
True	False	False	False	False	-2884.70141601563	1166.57214355469	323.869445800781	0.646196603775024	0.938682377338409	0.407464295625687	127.20548248291	37144
True	False	False	False	False	-2884.22729492188	1301.10925292969	131.987884521484	0.702362716197968	0.961031913757324	0.509260475635529	71.1596603393555	8468
True	False	False	False	False	-2884.87890625	1429.46350097656	100.931915283203	0.810745477676392	0.956287920475006	1	128.956039428711	11735
True	False	False	False	False	-2882.61840820313	1269.0419921875	105.36848449707	0.549099147319794	0.940494775772095	0.291562587022781	81.1157913208008	7706
True	False	False	False	False	-2880.04443359375	914.802185058594	308.341461181641	0.512936353683472	0.875342845916748	0.258661210536957	134.532379150391	37400
True	False	False	False	False	-2879.8857421875	952.771606445313	117.569046020508	0.793545544147491	0.961469709873199	1	84.0566024780273	8910
True	False	False	False	False	-2879.77807617188	1411.96899414063	128.660461425781	0.631585836410522	0.94860965013504	0.386445194482803	91.9482727050781	10666
True	False	False	False	False	-2878.56030273438	1080.55480957031	82.0765075683594	0.631136894226074	0.96284031867981	0.385825216770172	75.4594573974609	5584
True	False	False	False	False	-2876.52319335938	576.888305664063	169.698715209961	0.723330855369568	0.95504230260849	0.561138093471527	76.3594741821289	11683
True	False	False	False	False	-2874.8193359375	792.131774902344	125.333038330078	0.75689834356308	0.957127451896667	0.67997819185257	89.5398254394531	10118
True	False	False	False	False	-2871.97290039063	933.354248046875	123.114753723145	0.776449203491211	0.948387801647186	0.80710357427597	90.0990982055664	10001
True	False	False	False	False	-2874.44848632813	1097.38781738281	181.899276733398	0.525441884994507	0.954583883285522	0.269587904214859	93.1097564697266	15270
True	False	False	False	False	-2874.22045898438	1013.15496826172	272.848907470703	0.464286595582962	0.851453900337219	0.219947129487991	130.353652954102	32067
True	False	False	False	False	-2873.0380859375	1058.14282226563	107.586769104004	0.802616775035858	0.956256031990051	1	83.2371139526367	8074
True	False	False	False	False	-2873.05053710938	1367.90979003906	146.40673828125	0.718701124191284	0.942333042621613	0.548691689968109	77.1590881347656	10185
True	False	False	False	False	-2870.10717773438	1233.984375	89.8404998779297	0.754574596881866	0.953584969043732	0.669301986694336	77.901237487793	6310
True	False	False	False	False	-2866.60913085938	1140.24780273438	115.350761413574	0.727483928203583	0.938130259513855	0.572885155677795	104.038459777832	10820
True	False	False	False	False	-2868.54833984375	1269.90002441406	137.533599853516	0.716718852519989	0.96152675151825	0.543553650379181	120.895164489746	14991
True	False	False	False	False	-2867.78686523438	1215.11267089844	119.787330627441	0.707465767860413	0.952090442180634	0.520909607410431	77.9814834594727	8422
True	False	False	False	False	-2862.87084960938	842.700561523438	192.990692138672	0.81492292881012	0.96293306350708	1	80.2931060791016	13971
True	False	False	False	False	-2862.05444335938	1123.96325683594	110.914192199707	0.748627901077271	0.944165527820587	0.644232213497162	94.6399993896484	9464
True	False	False	False	False	-2860.67578125	1442.76245117188	247.338653564453	0.588387012481689	0.957607507705688	0.332585573196411	113.493270874023	25309
True	False	False	False	False	-2859.30126953125	864.703002929688	169.698715209961	0.760390996932983	0.960043013095856	0.697161912918091	82.6470565795898	12645
True	False	False	False	False	-2859.77172851563	963.204650878906	102.041061401367	0.784656643867493	0.95887416601181	0.940379023551941	79.3586959838867	7301
True	False	False	False	False	-2859.60766601563	1036.13330078125	105.36848449707	0.683284997940063	0.939980387687683	0.469966500997543	67.7894744873047	6440
True	False	False	False	False	-2859.13842773438	1377.83935546875	88.7313537597656	0.769612729549408	0.960534572601318	0.751666605472565	86.3000030517578	6904
True	False	False	False	False	-2856.79052734375	991.11376953125	171.917007446289	0.759923756122589	0.954815566539764	0.694775581359863	77.6128997802734	12030
True	False	False	False	False	-2853.86987304688	1182.10974121094	269.521484375	0.758355557918549	0.940258204936981	0.686969637870789	144.97119140625	35228
True	False	False	False	False	-2853.14477539063	1468.974609375	112.023338317871	0.747237205505371	0.956472516059875	0.638770759105682	109.514854431152	11061
True	False	False	False	False	-2851.27734375	1082.15808105469	160.825576782227	0.789482295513153	0.948584318161011	1	136.786209106445	19834
True	False	False	False	False	-2849.6533203125	1295.74353027344	115.350761413574	0.663399517536163	0.945862710475922	0.434592872858047	70.7980804443359	7363
True	False	False	False	False	-2848.62890625	1389.14501953125	118.678184509277	0.801031827926636	0.958391427993774	1	82.6915893554688	8848
True	False	False	False	False	-2847.63037109375	1152.17663574219	117.569046020508	0.753627300262451	0.962451338768005	0.665103435516357	78.1603775024414	8285
True	False	False	False	False	-2845.255859375	957.210327148438	137.533599853516	0.735072493553162	0.957730650901794	0.595998883247375	75.1935501098633	9324
True	False	False	False	False	-2844.55590820313	1054.26098632813	216.282684326172	0.742294192314148	0.947962164878845	0.620393097400665	75.5538482666016	14733
True	False	False	False	False	-2846.28540039063	1322.21008300781	131.987884521484	0.750850260257721	0.947570085525513	0.653257846832275	72.420166015625	8618
True	False	False	False	False	-2845.71264648438	1237.60974121094	103.150199890137	0.716568052768707	0.957141101360321	0.543167233467102	71.9354858398438	6690
True	False	False	False	False	-2845.02856445313	1275.27514648438	106.477630615234	0.653339624404907	0.941049098968506	0.418388038873672	75.6458358764648	7262
True	False	False	False	False	-2842.72094726563	1017.2421875	119.787330627441	0.644195675849915	0.964233458042145	0.404484391212463	66.7870407104492	7213
True	False	False	False	False	-2841.84375	915.476196289063	229.592376708984	0.750570118427277	0.955526232719421	0.652099132537842	81.22705078125	16814
True	False	False	False	False	-2841.95874023438	1352.65710449219	119.787330627441	0.735007107257843	0.955317556858063	0.595789611339569	70.1203689575195	7573
True	False	False	False	False	-2840.89990234375	1173.8251953125	9.98227787017822	0.754574596881866	0.933233201503754	0.669301986694336	79.8888854980469	719
True	False	False	False	False	-2836.15942382813	1075.92248535156	11.0914192199707	0.619482219219208	0.931919693946838	0.37021940946579	66.0999984741211	661
True	False	False	False	False	-2839.65454101563	1194.66833496094	56.5662384033203	0.758329689502716	0.954002916812897	0.686843395233154	84.7058792114258	4320
True	False	False	False	False	-2840.17431640625	1486.78295898438	119.787330627441	0.735007107257843	0.953242182731628	0.595789611339569	114.731483459473	12391
True	False	False	False	False	-2837.89770507813	1253.0546875	96.4953460693359	0.751482903957367	0.957644045352936	0.655898630619049	75.4252853393555	6562
True	False	False	False	False	-2835.40112304688	1306.80346679688	11.0914192199707	0.571504533290863	0.930356502532959	0.314181357622147	76.1999969482422	762
True	False	False	False	False	-2837.61083984375	1371.43322753906	122.005615234375	0.778340220451355	0.955935597419739	0.826822757720947	88.4454574584961	9729
True	False	False	False	False	-2833.60668945313	1429.48828125	181.899276733398	0.62959486246109	0.954238295555115	0.383706718683243	92.3292694091797	15142
True	False	False	False	False	-2831.390625	1504.51892089844	96.4953460693359	0.810468971729279	0.959447026252747	1	115.919540405273	10085
True	False	False	False	False	-2831.17211914063	1143.8916015625	153.061584472656	0.631944239139557	0.945830881595612	0.386941224336624	75.3115921020508	10393
True	False	False	False	False	-2830.455078125	1450.74377441406	206.300399780273	0.776340007781982	0.927583694458008	0.806044101715088	148.209671020508	27567
True	False	False	False	False	-2826.30859375	998.300842285156	177.462707519531	0.76659494638443	0.96199905872345	0.732008516788483	85.5	13680
True	False	False	False	False	-2827.720703125	1208.37805175781	134.206176757813	0.743814587593079	0.958928644657135	0.625884413719177	76.9421463012695	9310
True	False	False	False	False	-2825.29956054688	1281.01098632813	127.551322937012	0.804429352283478	0.96275532245636	1	78.8782577514648	9071
True	False	False	False	False	-2824.94677734375	1384.0810546875	92.0587844848633	0.658481895923615	0.88923704624176	0.426545202732086	123.49397277832	10250
True	False	False	False	False	-2824.56201171875	1099.61279296875	301.686614990234	0.635207056999207	0.947665095329285	0.391500204801559	89.3897094726563	24314
True	False	False	False	False	-2822.59228515625	1340.90979003906	124.223899841309	0.725606381893158	0.953786253929138	0.567502200603485	68.9732131958008	7725
True	False	False	False	False	-2819.68115234375	763.713806152344	306.123168945313	0.441138386726379	0.846680700778961	0.203325062990189	80.2028961181641	22136
True	False	False	False	False	-2819.40478515625	1242.25646972656	135.315322875977	0.839742541313171	0.959491431713104	1	80.2950820922852	9796
True	False	False	False	False	-2819.39428710938	1302.27526855469	226.264953613281	0.823355436325073	0.955754101276398	1	146.774505615234	29942
True	False	False	False	False	-2817.31005859375	1257.76770019531	86.513069152832	0.812731087207794	0.953479886054993	1	95.4743576049805	7447
True	False	False	False	False	-2818.5361328125	1525.14074707031	99.8227767944336	0.685194611549377	0.919483363628387	0.47363543510437	135.811111450195	12223
True	False	False	False	False	-2816.58056640625	880.66162109375	137.533599853516	0.782398581504822	0.952979803085327	0.883594453334808	80.5806427001953	9992
True	False	False	False	False	-2811.25927734375	1510.0927734375	137.533599853516	0.716718852519989	0.966144263744354	0.543553650379181	96.0725784301758	11913
True	False	False	False	False	-2816.07299804688	1542.72937011719	9.98227787017822	0.687235474586487	0.9244145154953	0.47761595249176	110.555557250977	995
True	False	False	False	False	-2811.84399414063	1547.93249511719	31.0559749603271	0.538728892803192	0.858854413032532	0.281707316637039	107.678573608398	3015
True	False	False	False	False	-2810.48217773438	1189.16650390625	117.569046020508	0.741474032402039	0.957675635814667	0.61748605966568	75.0283050537109	7953
True	False	False	False	False	-2810.11303710938	1454.26086425781	44.3656768798828	0.685897290706635	0.952934086322784	0.474998891353607	78.4250030517578	3137
True	False	False	False	False	-2806.5361328125	969.760620117188	226.264953613281	0.37111222743988	0.862712323665619	0.158559411764145	79.3284301757813	16183
True	False	False	False	False	-2805.54663085938	1439.76733398438	187.44499206543	0.656642854213715	0.910113751888275	0.42359846830368	126.757392883301	21422
True	False	False	False	False	-2805.431640625	1378.13232421875	236.24723815918	0.434062659740448	0.894151329994202	0.198444053530693	77.8262939453125	16577
True	False	False	False	False	-2804.2119140625	1497.53564453125	74.3125076293945	0.737016499042511	0.935926735401154	0.602312028408051	109.835823059082	7359
True	False	False	False	False	-2802.77856445313	1339.91516113281	67.6576614379883	0.73089987039566	0.956762254238129	0.583006620407104	68.7213134765625	4192
True	False	False	False	False	-2801.46899414063	634.898681640625	154.17073059082	0.783605933189392	0.948876798152924	0.908817052841187	92.5035934448242	12858
True	False	False	False	False	-2799.48999023438	945.08642578125	149.734161376953	0.661869049072266	0.953570008277893	0.432061463594437	72.325927734375	9764
True	False	False	False	False	-2801.13012695313	1562.42468261719	73.203369140625	0.546110391616821	0.924650371074677	0.288684874773026	107.909088134766	7122
True	False	False	False	False	-2800.05981445313	1013.08917236328	229.592376708984	0.437449991703033	0.925656378269196	0.200769558548927	72.77294921875	15064
True	False	False	False	False	-2795.20166015625	1067.7841796875	195.208984375	0.805957853794098	0.962848961353302	1	86.2840881347656	15186
True	False	False	False	False	-2799.2373046875	1281.14562988281	176.353576660156	0.744670927524567	0.958776593208313	0.629038512706757	76.7924499511719	12210
True	False	False	False	False	-2797.38696289063	1173.279296875	125.333038330078	0.554008960723877	0.937722742557526	0.296358168125153	71.6814193725586	8100
True	False	False	False	False	-2795.02514648438	920.079223632813	133.097030639648	0.773899257183075	0.971135854721069	0.784122228622437	75.875	9105
True	False	False	False	False	-2794.89477539063	1150.54321289063	136.424453735352	0.764290273189545	0.962092399597168	0.718305766582489	71.8373947143555	8836
True	False	False	False	False	-2793.00439453125	1306.3642578125	146.40673828125	0.799256145954132	0.967305839061737	1	80.4166641235352	10615
True	False	False	False	False	-2790.634765625	1328.458984375	95.3862075805664	0.682282447814941	0.951100528240204	0.46806126832962	69.8255844116211	6005
True	False	False	False	False	-2788.86669921875	1344.9951171875	25.5102653503418	0.748013913631439	0.939718544483185	0.641803920269012	62.4782600402832	1437
True	False	False	False	False	-2787.044921875	1245.74157714844	275.067199707031	0.419575959444046	0.813171327114105	0.188721239566803	82.3306427001953	20418
True	False	False	False	False	-2786.7802734375	1112.86352539063	158.607299804688	0.698315620422363	0.967637777328491	0.500395476818085	77.0419616699219	11017
True	False	False	False	False	-2784.73120117188	1187.81506347656	118.678184509277	0.801031827926636	0.962107300758362	1	76.8411178588867	8222
True	False	False	False	False	-2782.3037109375	1469.96105957031	301.686614990234	0.498927623033524	0.906567811965942	0.246928095817566	142.220581054688	38684
True	False	False	False	False	-2781.19750976563	1543.89782714844	202.97297668457	0.688367664813995	0.959330916404724	0.479851514101028	87.6994552612305	16049
True	False	False	False	False	-2779.693359375	971.081970214844	95.3862075805664	0.827333629131317	0.967214345932007	1	136.127914428711	11707
True	False	False	False	False	-2780.50659179688	1450.46228027344	100.931915283203	0.596105396747589	0.932332754135132	0.341442078351974	89.7692337036133	8169
True	False	False	False	False	-2778.6416015625	1383.80053710938	207.409545898438	0.780513882637024	0.9700807929039	0.853809237480164	78.2459869384766	14632
True	False	False	False	False	-2774.67016601563	996.15283203125	317.214599609375	0.317305147647858	0.774812698364258	0.128663823008537	82.8776245117188	23703
True	False	False	False	False	-2775.08471679688	1492.11096191406	174.135284423828	0.762403786182404	0.962982356548309	0.707787096500397	90.3057327270508	14178
True	False	False	False	False	-2774.12426757813	1210.03063964844	108.695907592773	0.65213805437088	0.890100061893463	0.416518241167068	134.23469543457	13155
True	False	False	False	False	-2768.57153320313	1048.06750488281	136.424453735352	0.744761407375336	0.96396404504776	0.629374265670776	72.552848815918	8924
True	False	False	False	False	-2769.48315429688	1199.10217285156	18.8554134368896	0.733056426048279	0.934281527996063	0.589630365371704	77.1176452636719	1311
True	False	False	False	False	-2768.30932617188	1588.27648925781	560.11669921875	0.237157538533211	0.805757939815521	0.0896279662847519	124.16039276123	62701
True	False	False	False	False	-2767.20458984375	1154.20434570313	267.30322265625	0.400006145238876	0.854094862937927	0.176126599311829	77.7510375976563	18738
True	False	False	False	False	-2761.45629882813	1340.07470703125	207.409545898438	0.764111638069153	0.952122032642365	0.717284619808197	73.8288803100586	13806
True	False	False	False	False	-2761.41015625	1120.0947265625	261.757507324219	0.636034250259399	0.949045717716217	0.392668664455414	86.0466079711914	20307
True	False	False	False	False	-2757.69384765625	1183.26184082031	12.2005615234375	0.768196105957031	0.939064502716064	0.742168962955475	51.4545440673828	566
True	False	False	False	False	-2761.33764648438	1220.71374511719	124.223899841309	0.573098480701447	0.960728585720062	0.315865784883499	83.5446395874023	9357
True	False	False	False	False	-2760.1494140625	1448.07873535156	253.993499755859	0.770517349243164	0.958569407463074	0.758013784885406	106.62882232666	24418
True	False	False	False	False	-2759.67138671875	1512.6953125	100.931915283203	0.810745477676392	0.962020635604858	1	135.417587280273	12323
True	False	False	False	False	-2753.38012695313	1084.61853027344	137.533599853516	0.709317326545715	0.961725950241089	0.525276064872742	75.3548355102539	9344
True	False	False	False	False	-2753.50854492188	1305.15783691406	106.477630615234	0.770989894866943	0.949206411838531	0.761425018310547	66.46875	6381
True	False	False	False	False	-2755.5927734375	1568.11352539063	24.401123046875	0.830724716186523	0.955192744731903	1	56.9090919494629	1252
True	False	False	False	False	-2751.73950195313	1273.80200195313	205.191253662109	0.749367475509644	0.953462779521942	0.647193849086761	85.3513488769531	15790
True	False	False	False	False	-2750.5205078125	1392.1474609375	165.262145996094	0.799794971942902	0.966070592403412	1	83.6442947387695	12463
True	False	False	False	False	-2748.7900390625	1410.47668457031	143.079315185547	0.753439962863922	0.965967118740082	0.664282858371735	90.0155029296875	11612
True	False	False	False	False	-2747.96655273438	1069.63439941406	131.987884521484	0.687818884849548	0.948963642120361	0.478765517473221	75.9579849243164	9039
True	False	False	False	False	-2748	1623.58190917969	97.6044921875	0.784017562866211	0.948876082897186	0.919521510601044	127.693183898926	11237
True	False	False	False	False	-2747.78295898438	1245.572265625	323.869445800781	0.642055153846741	0.901190757751465	0.401333630084991	129.938354492188	37942
True	False	False	False	False	-2737.8671875	1143.24755859375	118.678184509277	0.682536005973816	0.934646606445313	0.468541741371155	97.4859848022461	10431
True	False	False	False	False	-2741.74829101563	1211.826171875	136.424453735352	0.837091445922852	0.965338468551636	1	76.8699188232422	9455
True	False	False	False	False	-2740.64575195313	1506.82849121094	158.607299804688	0.71760094165802	0.953705847263336	0.545826494693756	79.461540222168	11363
True	False	False	False	False	-2741.44067382813	1528.97473144531	177.462707519531	0.759382247924805	0.966362476348877	0.692045390605927	82.125	13140
True	False	False	False	False	-2737.35595703125	1640.07641601563	89.8404998779297	0.805119872093201	0.953829169273376	1	131.259262084961	10632
True	False	False	False	False	-2736.05444335938	1162.19396972656	131.987884521484	0.664014279842377	0.947975337505341	0.435616761445999	86.529411315918	10297
True	False	False	False	False	-2733.95825195313	1362.14819335938	181.899276733398	0.737282872200012	0.950423419475555	0.603190720081329	79.0060958862305	12957
True	False	False	False	False	-2727.27978515625	1384.86572265625	153.061584472656	0.75136935710907	0.95632141828537	0.655422210693359	75.9637680053711	10483
True	False	False	False	False	-2727.02490234375	1056.56506347656	136.424453735352	0.784597456455231	0.949292719364166	0.938117504119873	81.4634170532227	10020
True	False	False	False	False	-2722.55908203125	1151.84338378906	88.7313537597656	0.795180141925812	0.943492233753204	1	83.6875	6695
True	False	False	False	False	-2725.00122070313	1338.37048339844	136.424453735352	0.756108999252319	0.927045166492462	0.676289081573486	142.569107055664	17536
True	False	False	False	False	-2725.50561523438	1653.044921875	94.2770690917969	0.747598469257355	0.930624186992645	0.640176296234131	144.894119262695	12316
True	False	False	False	False	-2724.87670898438	1192.0439453125	134.206176757813	0.649497926235199	0.947731673717499	0.412456274032593	71.5537185668945	8658
True	False	False	False	False	-2722.189453125	1422.81982421875	164.153015136719	0.786518931388855	0.951123237609863	1	86.3851318359375	12785
True	False	False	False	False	-2723.42407226563	1631.16101074219	148.625015258789	0.737016499042511	0.948323309421539	0.602312028408051	127.149253845215	17038
True	False	False	False	False	-2718.44482421875	1112.73278808594	147.515884399414	0.683323383331299	0.951413810253143	0.470039635896683	70.1052627563477	9324
True	False	False	False	False	-2717.43920898438	1323.09216308594	143.079315185547	0.653669953346252	0.94690066576004	0.418904364109039	93.8217086791992	12103
True	False	False	False	False	-2716.07397460938	1226.97351074219	226.264953613281	0.840918958187103	0.968651533126831	1	86.1813735961914	17581
True	False	False	False	False	-2712.69580078125	1087.5771484375	184.117568969727	0.523702263832092	0.904860019683838	0.268040955066681	67.9698791503906	11283
True	False	False	False	False	-2712.3603515625	1443.98095703125	118.678184509277	0.778608024120331	0.954685926437378	0.829857766628265	76.5140151977539	8187
True	False	False	False	False	-2712.2646484375	1593.89636230469	163.043869018555	0.837289571762085	0.96180784702301	1	68.2448959350586	10032
True	False	False	False	False	-2711.14013671875	1058.33239746094	86.513069152832	0.740397691726685	0.93632960319519	0.613727450370789	96.1923065185547	7503
True	False	False	False	False	-2710.28344726563	1657.03393554688	143.079315185547	0.753439962863922	0.958043396472931	0.664282858371735	110.922477722168	14309
True	False	False	False	False	-2702.22924804688	1174.26586914063	222.937530517578	0.743538022041321	0.954631090164185	0.624875426292419	77.8855743408203	15655
True	False	False	False	False	-2702.06591796875	1260.93896484375	211.846115112305	0.773671269416809	0.946811139583588	0.782224535942078	72.1727752685547	13785
True	False	False	False	False	-2708.06567382813	1279.74133300781	17.7462711334229	0.762108087539673	0.940302610397339	0.706189274787903	55.5	888
True	False	False	False	False	-2706.34790039063	1306.9365234375	129.769607543945	0.630644142627716	0.953387916088104	0.385146409273148	75.0256423950195	8778
True	False	False	False	False	-2707.15502929688	1349.72521972656	133.097030639648	0.745649039745331	0.963494658470154	0.63269704580307	69	8280
True	False	False	False	False	-2702.41259765625	1390.39367675781	160.825576782227	0.688190162181854	0.949118077754974	0.479499697685242	88.8275833129883	12880
True	False	False	False	False	-2705.27026367188	1554.75183105469	194.099838256836	0.776620984077454	0.95652037858963	0.808785676956177	72.5828552246094	12702
True	False	False	False	False	-2703.99926757813	1526.42272949219	156.389007568359	0.764501392841339	0.947407066822052	0.719519913196564	131.531921386719	18546
True	False	False	False	False	-2703.91796875	1677.83349609375	106.477630615234	0.682530403137207	0.950639128684998	0.46853107213974	115.270835876465	11066
True	False	False	False	False	-2701.27099609375	1200.76867675781	149.734161376953	0.41363650560379	0.929234564304352	0.184835329651833	69.4962997436523	9382
True	False	False	False	False	-2699.85668945313	1427.72863769531	158.607299804688	0.634610295295715	0.946058213710785	0.390660405158997	76.2097930908203	10898
True	False	False	False	False	-2699.30883789063	1457.66772460938	174.135284423828	0.762403786182404	0.965975105762482	0.707787096500397	78.3121032714844	12295
True	False	False	False	False	-2699.2158203125	1491.17541503906	232.919815063477	0.638586461544037	0.948649704456329	0.396306842565536	91.1809539794922	19148
True	False	False	False	False	-2694.87451171875	1695.52563476563	92.0587844848633	0.813853800296783	0.958394765853882	1	112.578315734863	9344
True	False	False	False	False	-2687.96264648438	373.534332275391	159.716445922852	0.784037590026855	0.929966449737549	0.920083165168762	147.381942749023	21223
True	False	False	False	False	-2691.85180664063	1524.13940429688	66.5485153198242	0.52771657705307	0.889873504638672	0.271624147891998	77.9333343505859	4676
True	False	False	False	False	-2689.69946289063	1672.40393066406	86.513069152832	0.785991430282593	0.957822978496552	1	103.02564239502	8036
True	False	False	False	False	-2688.55346679688	1299.7490234375	173.026138305664	0.775300621986389	0.935739398002625	0.796320915222168	81.6666641235352	12740
True	False	False	False	False	-2678.49731445313	1412.28576660156	159.716445922852	0.800120413303375	0.966805577278137	1	76.9375	11079
True	False	False	False	False	-2677.06591796875	1713.40490722656	164.153015136719	0.674074411392212	0.951276898384094	0.452975064516068	140.310806274414	20766
True	False	False	False	False	-2676.45092773438	1623.4208984375	206.300399780273	0.744219899177551	0.956464290618896	0.627371728420258	70.6612930297852	13143
True	False	False	False	False	-2675.88623046875	1233.46081542969	160.825576782227	0.817430675029755	0.968453168869019	1	75.4344863891602	10938
True	False	False	False	False	-2674.50561523438	1325.78759765625	204.082122802734	0.751853168010712	0.947693586349487	0.657459616661072	79.5760879516602	14642
True	False	False	False	False	-2669.14184570313	1281.32995605469	196.318130493164	0.389190971851349	0.852329790592194	0.169414088129997	69.1864395141602	12246
True	False	False	False	False	-2668.6181640625	1583.05834960938	156.389007568359	0.707564532756805	0.94197553396225	0.52114063501358	71.2907791137695	10052
True	False	False	False	False	-2666.5830078125	1660.57348632813	169.698715209961	0.81309050321579	0.955550789833069	1	72.7516326904297	11131
True	False	False	False	False	-2665.798828125	1300.83813476563	96.4953460693359	0.765188992023468	0.930514097213745	0.723530054092407	130.597702026367	11362
True	False	False	False	False	-2665.77465820313	1458.15319824219	207.409545898438	0.651848256587982	0.94556713104248	0.416069269180298	80.2727279663086	15011
True	False	False	False	False	-2665.53198242188	1207.99328613281	167.480438232422	0.83051860332489	0.976529121398926	1	74.10595703125	11190
True	False	False	False	False	-2664.25732421875	1598.16577148438	28.8376903533936	0.646229147911072	0.924053847789764	0.407513111829758	61.5769233703613	1601
True	False	False	False	False	-2664.92016601563	1698.47631835938	146.40673828125	0.653409004211426	0.958871126174927	0.418496400117874	79.1212158203125	10444
True	False	False	False	False	-2662.66381835938	378.44384765625	164.153015136719	0.767906427383423	0.965360343456268	0.740287721157074	70.3851318359375	10417
True	False	False	False	False	-2658.84838867188	1731.14086914063	98.7136306762695	0.768758356571198	0.947323083877563	0.745877683162689	105.280899047852	9370
True	False	False	False	False	-2655.05004882813	1360.31018066406	184.117568969727	0.795342266559601	0.952359735965729	1	74.5	12367
True	False	False	False	False	-2651.69116210938	1318.37609863281	195.208984375	0.656512975692749	0.938466548919678	0.423391610383987	75.113639831543	13220
True	False	False	False	False	-2651.27612304688	1614.70751953125	174.135284423828	0.681649744510651	0.964311063289642	0.466866105794907	70.7834396362305	11113
True	False	False	False	False	-2646.75659179688	1380.76171875	114.241622924805	0.827207922935486	0.968449950218201	1	73.8932037353516	7611
True	False	False	False	False	-2648.080078125	1495.03125	252.884368896484	0.616286635398865	0.93225085735321	0.366096585988998	77.4824523925781	17666
True	False	False	False	False	-2645.9052734375	1752.22863769531	150.843307495117	0.675903141498566	0.95267516374588	0.456260055303574	112.919120788574	15357
True	False	False	False	False	-2645.70092773438	1409.70874023438	206.300399780273	0.728902280330658	0.958028256893158	0.577034711837769	77.4247283935547	14401
True	False	False	False	False	-2644.35961914063	1443.83361816406	199.645553588867	0.608473896980286	0.942368566989899	0.356278896331787	79.2222213745117	14260
True	False	False	False	False	-2644.35668945313	1574.54016113281	234.028945922852	0.574416399002075	0.930031955242157	0.317266583442688	78.890998840332	16646
True	False	False	False	False	-2637.46899414063	1634.86853027344	231.810668945313	0.684538662433624	0.964086711406708	0.472369104623795	75.1052627563477	15697
True	False	False	False	False	-2634.99755859375	326.3525390625	123.114753723145	0.76763504743576	0.929860234260559	0.738543272018433	90.3963928222656	10034
True	False	False	False	False	-2634.51977539063	1273.85424804688	215.173538208008	0.776229381561279	0.954872965812683	0.80497819185257	74.0721664428711	14370
True	False	False	False	False	-2632.80249023438	1340.65661621094	224.046676635742	0.659469664096832	0.922494411468506	0.42814177274704	84.5	17069
True	False	False	False	False	-2628.29931640625	1073.17248535156	173.026138305664	0.757547736167908	0.961742758750916	0.683063924312592	69.5897445678711	10856
True	False	False	False	False	-2623.10595703125	1382.03442382813	220.719253540039	0.41790959239006	0.876619219779968	0.187625274062157	74.3517608642578	14796
True	False	False	False	False	-2621.37646484375	1741.74597167969	218.500961303711	0.743613541126251	0.940193176269531	0.625150442123413	85.8984756469727	16922
True	False	False	False	False	-2617.98681640625	1162.67858886719	134.206176757813	0.792623698711395	0.957602500915527	1	100.950416564941	12215
True	False	False	False	False	-2620.60327148438	1682.11181640625	141.970169067383	0.687072157859802	0.959777653217316	0.477295190095901	64.65625	8276
True	False	False	False	False	-2618.93212890625	1507.94787597656	246.229507446289	0.584046125411987	0.950148344039917	0.327730894088745	90.3198165893555	20051
True	False	False	False	False	-2617.3662109375	1642.40856933594	230.701522827148	0.538054823875427	0.947520554065704	0.281079083681107	74.475959777832	15491
True	False	False	False	False	-2615.73315429688	1780.71472167969	532.388122558594	0.21514929831028	0.761516273021698	0.0798590630292892	128.472915649414	61667
True	False	False	False	False	-2615.5908203125	1307.44384765625	115.350761413574	0.835239052772522	0.963940918445587	1	69.6826934814453	7247
True	False	False	False	False	-2611.9091796875	1586.54357910156	120.896469116211	0.783979654312134	0.950423002243042	0.918468296527863	75.5137634277344	8231
True	False	False	False	False	-2613.04443359375	1715.49206542969	34.3833999633789	0.649772524833679	0.920347630977631	0.412875860929489	47.2258071899414	1464
True	False	False	False	False	-2607.759765625	1287.01013183594	141.970169067383	0.766845762729645	0.962778031826019	0.733563005924225	70.671875	9046
True	False	False	False	False	-2605.77734375	1549.1357421875	231.810668945313	0.480379015207291	0.927577793598175	0.232143685221672	77.8755950927734	16276
True	False	False	False	False	-2605.24267578125	1045.02917480469	190.772415161133	0.756393730640411	0.952201426029205	0.677612125873566	72.5232543945313	12474
True	False	False	False	False	-2604.26342773438	1380.54748535156	108.695907592773	0.821083903312683	0.957610249519348	1	73.2959213256836	7183
True	False	False	False	False	-2602.27587890625	1411.93896484375	259.539215087891	0.711567759513855	0.958697319030762	0.53068995475769	84.4572677612305	19763
True	False	False	False	False	-2602.55615234375	1512.78039550781	90.9496383666992	0.753896296024323	0.961418867111206	0.666286945343018	75.0243911743164	6152
True	False	False	False	False	-2599.20654296875	1580.95190429688	127.551322937012	0.81371933221817	0.958928346633911	1	80.3565216064453	9241
True	False	False	False	False	-2599.55444335938	1662.09033203125	157.498153686523	0.781017482280731	0.939314663410187	0.861013054847717	69.8169021606445	9914
True	False	False	False	False	-2597.74975585938	1245.01354980469	178.571853637695	0.815820634365082	0.965243339538574	1	75.6770172119141	12184
True	False	False	False	False	-2595.08447265625	1822.20959472656	54.3479537963867	0.791067004203796	0.959788382053375	1	103.918365478516	5092
True	False	False	False	False	-2593.13525390625	1605.79321289063	186.335845947266	0.738803207874298	0.952201426029205	0.6082723736763	71.2202377319336	11965
True	False	False	False	False	-2592.2060546875	1691.89697265625	201.863830566406	0.807685792446136	0.953659415245056	1	80.2252731323242	14601
True	False	False	False	False	-2591.02880859375	1277.09252929688	165.262145996094	0.765527665615082	0.950138688087463	0.725537121295929	73.1879196166992	10905
True	False	False	False	False	-2586.94262695313	1497.55334472656	239.574661254883	0.692045450210571	0.96204936504364	0.487252771854401	76.9675903320313	16625
True	False	False	False	False	-2586.185546875	1340.79736328125	166.371292114258	0.693303644657135	0.964386403560638	0.489835500717163	69.5733337402344	10436
True	False	False	False	False	-2584.1884765625	1463.21630859375	275.067199707031	0.818676948547363	0.961901307106018	1	77.9596786499023	19334
True	False	False	False	False	-2584.62939453125	1788.94140625	201.863830566406	0.641733407974243	0.945323944091797	0.400863260030746	91.4945068359375	16652
True	False	False	False	False	-2583.26831054688	1740.14782714844	112.023338317871	0.811145603656769	0.967789649963379	1	93.6039581298828	9454
True	False	False	False	False	-2581.67993164063	1646.92639160156	179.680999755859	0.758721351623535	0.955333292484283	0.688763201236725	73.9691390991211	11983
True	False	False	False	False	-2581.35278320313	1545.95520019531	239.574661254883	0.385224610567093	0.866526007652283	0.166994288563728	111.166664123535	24012
True	False	False	False	False	-2578.52392578125	1752.06518554688	86.513069152832	0.726627349853516	0.935918688774109	0.570414066314697	126.717948913574	9884
True	False	False	False	False	-2579.13720703125	1835.52697753906	113.132476806641	0.809218764305115	0.962576270103455	1	114.68627166748	11698
True	False	False	False	False	-2572.72998046875	1391.96826171875	257.320922851563	0.687648415565491	0.936345040798187	0.478429108858109	85.6120681762695	19862
True	False	False	False	False	-2569.89819335938	1428.47875976563	118.678184509277	0.588513195514679	0.93099182844162	0.332728028297424	56.3831787109375	6033
True	False	False	False	False	-2568.54296875	1613.60400390625	201.863830566406	0.662180662155151	0.956523180007935	0.432574808597565	82.2033004760742	14961
True	False	False	False	False	-2568.09130859375	1835.59985351563	33.2742576599121	0.708264887332916	0.951372683048248	0.52278470993042	85	2550
True	False	False	False	False	-2565.9375	1817.99169921875	134.206176757813	0.706714987754822	0.92619514465332	0.51916092634201	109.223136901855	13216
True	False	False	False	False	-2557.1650390625	1559.62683105469	251.77522277832	0.791281044483185	0.959364652633667	1	88.9030838012695	20181
True	False	False	False	False	-2556.0126953125	1645.20825195313	266.194061279297	0.31885901093483	0.74543821811676	0.129481256008148	101.0625	24255
True	False	False	False	False	-2555.00708007813	1685.75048828125	226.264953613281	0.711107194423676	0.955343782901764	0.529572129249573	75.0784301757813	15316
True	False	False	False	False	-2554.595703125	1856.23669433594	84.2947845458984	0.731132090091705	0.940195858478546	0.583710730075836	115.539474487305	8781
True	False	False	False	False	-2552.76879882813	1711.75732421875	176.353576660156	0.534988045692444	0.920228004455566	0.278239369392395	71.0503158569336	11297
True	False	False	False	False	-2547.57373046875	1439.26110839844	105.36848449707	0.436708211898804	0.911125659942627	0.200258567929268	58.8421058654785	5590
True	False	False	False	False	-2543.43408203125	329.498229980469	155.279876708984	0.797418594360352	0.960465252399445	1	77.0285720825195	10784
True	False	False	False	False	-2543.46215820313	1470.55993652344	286.158630371094	0.737918853759766	0.951313674449921	0.605302631855011	77.6124038696289	20024
True	False	False	False	False	-2541.97729492188	1601.34387207031	177.462707519531	0.570703148841858	0.925780713558197	0.313338488340378	100.762496948242	16122
True	False	False	False	False	-2543.27954101563	1747.236328125	317.214599609375	0.6741943359375	0.90903776884079	0.453189224004745	144.307693481445	41272
True	False	False	False	False	-2540.1943359375	1369.25415039063	181.899276733398	0.737282872200012	0.948093593120575	0.603190720081329	74.1707305908203	12164
True	False	False	False	False	-2539.15649414063	1826.23046875	157.498153686523	0.850719571113586	0.965531826019287	1	151.309860229492	21486
True	False	False	False	False	-2535.9453125	1571.32434082031	285.049468994141	0.287522971630096	0.80166357755661	0.113469570875168	79.657585144043	20472
True	False	False	False	False	-2534.833984375	1866.69921875	189.663269042969	0.439279288053513	0.938911616802216	0.202033936977386	107.035087585449	18303
True	False	False	False	False	-2532.8046875	1319.03491210938	124.223899841309	0.753693819046021	0.952045440673828	0.665395557880402	65.9464263916016	7386
True	False	False	False	False	-2533.36376953125	1532.58654785156	276.176330566406	0.694703996181488	0.960988402366638	0.492741525173187	73.6224899291992	18332
True	False	False	False	False	-2533.2314453125	1426.185546875	148.625015258789	0.719278693199158	0.941978573799133	0.550209581851959	68.1716384887695	9135
True	False	False	False	False	-2530.84423828125	1793.86828613281	220.719253540039	0.77320671081543	0.966887891292572	0.778425931930542	86.3015060424805	17174
True	False	False	False	False	-2524.12573242188	1602.47106933594	144.188446044922	0.667910039424896	0.940819621086121	0.442200928926468	105.192306518555	13675
True	False	False	False	False	-2523.80419921875	1710.54528808594	232.919815063477	0.761447966098785	0.947069883346558	0.702669262886047	85.6904754638672	17995
True	False	False	False	False	-2519.39404296875	1331.9716796875	134.206176757813	0.65880936384201	0.959490358829498	0.427073359489441	64.8181838989258	7843
True	False	False	False	False	-2519.60595703125	1513.56591796875	160.825576782227	0.512996971607208	0.913240730762482	0.258713096380234	61.6551742553711	8940
True	False	False	False	False	-2518.61743164063	1485.09887695313	161.934722900391	0.650378227233887	0.967411816120148	0.41380363702774	62.8561630249023	9177
True	False	False	False	False	-2517.65380859375	1744.28527832031	181.899276733398	0.744097054004669	0.94608062505722	0.626919984817505	75.1768264770508	12329
True	False	False	False	False	-2517.4794921875	1888.92077636719	104.259346008301	0.787570297718048	0.952050924301147	1	88.7765960693359	8345
True	False	False	False	False	-2514.953125	1842.56274414063	98.7136306762695	0.589517831802368	0.950975477695465	0.333864867687225	79.3146057128906	7059
True	False	False	False	False	-2513.31372070313	1623.87927246094	190.772415161133	0.572284460067749	0.915369868278503	0.315004199743271	70.110466003418	12059
True	False	False	False	False	-2514.10424804688	1865.275390625	141.970169067383	0.739838838577271	0.962879180908203	0.6118004322052	90.1328125	11537
True	False	False	False	False	-2513.462890625	1829.29431152344	105.36848449707	0.632174670696259	0.888047814369202	0.387260615825653	134.357894897461	12764
True	False	False	False	False	-2506.71313476563	1402.89221191406	191.881561279297	0.722079694271088	0.951134860515594	0.557710230350494	75.9248580932617	13135
True	False	False	False	False	-2511.44384765625	1601.34790039063	24.401123046875	0.760120630264282	0.941173493862152	0.695777595043182	70.5909118652344	1553
True	False	False	False	False	-2508.37890625	1676.38989257813	238.465515136719	0.696452558040619	0.939114928245544	0.496417999267578	85.041862487793	18284
True	False	False	False	False	-2504.53295898438	1351.61047363281	136.424453735352	0.784597456455231	0.952722728252411	0.938117504119873	76.9918670654297	9470
True	False	False	False	False	-2499.19750976563	1795.06884765625	170.807861328125	0.791216492652893	0.94262284040451	1	68.4285736083984	10538
True	False	False	False	False	-2496.14990234375	986.398376464844	185.226699829102	0.846223890781403	0.963977038860321	1	72.6227569580078	12128
True	False	False	False	False	-2496.12158203125	1555.44763183594	154.17073059082	0.753657400608063	0.962737262248993	0.665235459804535	70.6978454589844	9827
True	False	False	False	False	-2494.1416015625	1862.30749511719	165.262145996094	0.799794971942902	0.955327868461609	1	160.261749267578	23879
True	False	False	False	False	-2493.61572265625	1514.46105957031	194.099838256836	0.598287284374237	0.951115250587463	0.34400001168251	65.7771453857422	11511
True	False	False	False	False	-2489.07104492188	1588.69262695313	312.778015136719	0.400344848632813	0.91262686252594	0.176339581608772	72.7304992675781	20510
True	False	False	False	False	-2488.53686523438	1623.23571777344	192.990692138672	0.81492292881012	0.965367913246155	1	77.6149444580078	13505
True	False	False	False	False	-2486.78344726563	1743.95275878906	212.955261230469	0.554879128932953	0.920730233192444	0.297217160463333	78.5833358764648	15088
True	False	False	False	False	-2487.43139648438	1893.2373046875	168.589569091797	0.731132090091705	0.961924374103546	0.583710730075836	79.5855255126953	12097
True	False	False	False	False	-2484.40625	1696.20422363281	191.881561279297	0.784931659698486	0.950747132301331	0.952417612075806	89.6647415161133	15512
True	False	False	False	False	-2484.24145507813	1816.4580078125	177.462707519531	0.822043120861053	0.958845496177673	1	70.6437530517578	11303
True	False	False	False	False	-2483.33178710938	1932.39672851563	170.807861328125	0.810298204421997	0.966407477855682	1	130.772720336914	20139
True	False	False	False	False	-2480.57080078125	1087.21484375	184.117568969727	0.770222425460815	0.938434660434723	0.755918800830841	75.3373489379883	12506
True	False	False	False	False	-2480.283203125	1114.12915039063	82.0765075683594	0.702428579330444	0.924461364746094	0.5094074010849	93.9189224243164	6950
True	False	False	False	False	-2478.32250976563	1238.27209472656	221.828384399414	0.746037483215332	0.959050893783569	0.634167075157166	73.0699996948242	14614
True	False	False	False	False	-2477.322265625	1774.95678710938	195.208984375	0.798543214797974	0.959425508975983	1	72.8920440673828	12829
True	False	False	False	False	-2468.96875	1523.76733398438	177.462707519531	0.719300389289856	0.963189959526062	0.550266742706299	62.7937507629395	10047
True	False	False	False	False	-2470.1923828125	1665.56518554688	242.902084350586	0.725305616855621	0.967334091663361	0.566651165485382	81.5753402709961	17865
True	False	False	False	False	-2467.3203125	1859.61193847656	258.430084228516	0.512324810028076	0.887179613113403	0.25813814997673	77.540771484375	18067
True	False	False	False	False	-2465.25073242188	59.6825485229492	76.5307922363281	0.70901221036911	0.903789818286896	0.524551153182983	116.536231994629	8041
True	False	False	False	False	-2465.0244140625	1917.10144042969	156.389007568359	0.756852924823761	0.958474338054657	0.679764032363892	77.1560287475586	10879
True	False	False	False	False	-2459.96801757813	71.2521057128906	69.8759460449219	0.838463246822357	0.958535254001617	1	71.6507949829102	4514
True	False	False	False	False	-2462.39501953125	1955.52014160156	148.625015258789	0.823728501796722	0.956956207752228	1	158.723876953125	21269
True	False	False	False	False	-2455.01684570313	987.033264160156	227.374099731445	0.764688432216644	0.955290794372559	0.72060227394104	90.4048767089844	18533
True	False	False	False	False	-2454.89624023438	1076.77844238281	131.987884521484	0.865928530693054	0.967822372913361	1	66.4285736083984	7905
True	False	False	False	False	-2454.98266601563	1596.0771484375	197.427261352539	0.683340787887573	0.954049229621887	0.470072865486145	75.8146057128906	13495
True	False	False	False	False	-2453.74072265625	1799.07531738281	122.005615234375	0.62654322385788	0.957780182361603	0.379563689231873	57.5454559326172	6330
True	False	False	False	False	-2452.34838867188	1643.90356445313	216.282684326172	0.698887646198273	0.958796143531799	0.501629531383514	69.9333343505859	13637
True	False	False	False	False	-2450.61962890625	1770.59973144531	187.44499206543	0.727176249027252	0.960003972053528	0.571994483470917	68.9704132080078	11656
True	False	False	False	False	-2450.61328125	1978.046875	79.8582229614258	0.548155725002289	0.902869820594788	0.290650874376297	111.847221374512	8053
True	False	False	False	False	-2449.34985351563	1846.70495605469	130.878753662109	0.816044509410858	0.962967336177826	1	76.661018371582	9046
True	False	False	False	False	-2446.2880859375	892.531005859375	280.612915039063	0.777624309062958	0.963406801223755	0.819027602672577	67.1818161010742	16997
True	False	False	False	False	-2446.26513671875	1703.12756347656	256.211791992188	0.534447073936462	0.894616961479187	0.277741581201553	78.8657989501953	18218
True	False	False	False	False	-2444.9921875	1825.53588867188	114.241622924805	0.700978994369507	0.920331001281738	0.506193876266479	155.815536499023	16049
True	False	False	False	False	-2440.85693359375	1746.28881835938	219.610107421875	0.500224888324738	0.899185836315155	0.247993305325508	76.6414108276367	15175
True	False	False	False	False	-2442.48461914063	1945.91296386719	258.430084228516	0.740760922431946	0.960777342319489	0.614988923072815	83.6995697021484	19502
True	False	False	False	False	-2437.29174804688	820.239135742188	207.409545898438	0.720420598983765	0.971255660057068	0.553239107131958	82.5989303588867	15446
True	False	False	False	False	-2434.90283203125	1610.50061035156	129.769607543945	0.693576455116272	0.962406873703003	0.490398943424225	71.8803405761719	8410
True	False	False	False	False	-2431.56591796875	1870.87756347656	183.008422851563	0.856111884117126	0.974110126495361	1	71.5030288696289	11798
True	False	False	False	False	-2430.57177734375	1591.27685546875	153.061584472656	0.670138359069824	0.953220129013062	0.446043819189072	75.2753601074219	10388
True	False	False	False	False	-2424.39990234375	1642.41577148438	129.769607543945	0.719225645065308	0.953589022159576	0.550069808959961	66.8461532592773	7821
True	False	False	False	False	-2428.892578125	1795.40283203125	156.389007568359	0.775517404079437	0.955326914787292	0.798297166824341	67.1134719848633	9463
True	False	False	False	False	-2429.99780273438	1821.404296875	95.3862075805664	0.827333629131317	0.963002026081085	1	97.2093048095703	8360
True	False	False	False	False	-2427.33447265625	1988.66931152344	133.097030639648	0.765460968017578	0.949881255626678	0.725139915943146	128.024993896484	15363
True	False	False	False	False	-2425.34375	1711.681640625	153.061584472656	0.826755583286285	0.968855977058411	1	74.3768081665039	10264
True	False	False	False	False	-2415.01000976563	1027.57727050781	360.471130371094	0.771247565746307	0.972389400005341	0.763314366340637	68.7630767822266	22348
True	False	False	False	False	-2418.2890625	1749.81713867188	192.990692138672	0.636147141456604	0.953006386756897	0.392828553915024	75.5977020263672	13154
True	False	False	False	False	-2420.3037109375	1836.23693847656	29.9468326568604	0.80851811170578	0.952666342258453	1	68.4814834594727	1849
True	False	False	False	False	-2413.52807617188	1612.01574707031	129.769607543945	0.746324419975281	0.956741273403168	0.635259330272675	67.8974380493164	7944
True	False	False	False	False	-2406.62719726563	168.294067382813	124.223899841309	0.828619480133057	0.96386045217514	1	155.410720825195	17406
True	False	False	False	False	-2412.8828125	980.754699707031	181.899276733398	0.804048359394073	0.95129257440567	1	80.3536605834961	13178
True	False	False	False	False	-2410.43334960938	1821.95190429688	161.934722900391	0.768204808235168	0.949455857276917	0.742225527763367	159.808212280273	23332
True	False	False	False	False	-2410.302734375	1922.09008789063	465.839630126953	0.759612858295441	0.963424324989319	0.693203568458557	181.142852783203	76080
True	False	False	False	False	-2409.06420898438	857.997375488281	220.719253540039	0.789384961128235	0.945832550525665	1	70.8492431640625	14099
True	False	False	False	False	-2408.60693359375	931.977600097656	165.262145996094	0.75501412153244	0.958387315273285	0.67127937078476	75.2483215332031	11212
True	False	False	False	False	-2407.5166015625	1678.82250976563	210.736968994141	0.634247481822968	0.954798460006714	0.39015120267868	73.542106628418	13973
True	False	False	False	False	-2406.73901367188	1893.38659667969	163.043869018555	0.713843047618866	0.956996917724609	0.536288261413574	64.7142868041992	9513
True	False	False	False	False	-2405.826171875	1636.58715820313	122.005615234375	0.778340220451355	0.964657068252563	0.826822757720947	65.5363616943359	7209
True	False	False	False	False	-2404.15405273438	1778.73327636719	239.574661254883	0.674093842506409	0.931674540042877	0.453009754419327	114.074073791504	24640
True	False	False	False	False	-2401.5458984375	1595.3828125	163.043869018555	0.619021713733673	0.951395988464355	0.369621306657791	69.8367309570313	10266
True	False	False	False	False	-2399.2783203125	2018.26623535156	153.061584472656	0.777968525886536	0.943763315677643	0.822720050811768	143.485504150391	19801
True	False	False	False	False	-2398.95092773438	1848.08776855469	191.881561279297	0.753931522369385	0.955738961696625	0.666442573070526	70.1676330566406	12139
True	False	False	False	False	-2391.85034179688	1562.16955566406	134.206176757813	0.792623698711395	0.952686846256256	1	69.9834747314453	8468
True	False	False	False	False	-2384.83349609375	962.056701660156	157.498153686523	0.722456872463226	0.950382173061371	0.558738350868225	71.6971817016602	10181
True	False	False	False	False	-2386.53564453125	1715.57983398438	204.082122802734	0.539673149585724	0.916853308677673	0.282589852809906	80.6576080322266	14841
True	False	False	False	False	-2383.67993164063	1758.70202636719	163.043869018555	0.80851811170578	0.950276136398315	1	89.5510177612305	13164
True	False	False	False	False	-2385.7685546875	1816.93188476563	310.559753417969	0.503473162651062	0.872351825237274	0.250679224729538	87.3214263916016	24450
True	False	False	False	False	-2381.82104492188	1588.32336425781	198.536407470703	0.662155747413635	0.95093709230423	0.432533770799637	75.2011184692383	13461
True	False	False	False	False	-2378.54736328125	1698.95764160156	186.335845947266	0.658363342285156	0.949889361858368	0.426354169845581	80.3154754638672	13493
True	False	False	False	False	-2378.82861328125	1883.92028808594	192.990692138672	0.74869030714035	0.957186877727509	0.64448070526123	65.7643661499023	11443
True	False	False	False	False	-2377.45556640625	1936.96948242188	12.2005615234375	0.768196105957031	0.939064502716064	0.742168962955475	44.1818199157715	486
True	False	False	False	False	-2374.45654296875	1626.42004394531	143.079315185547	0.822870492935181	0.953311264514923	1	83.3488388061523	10752
True	False	False	False	False	-2373.97607421875	1909.27172851563	103.150199890137	0.704544305801392	0.970905840396881	0.514173626899719	61.7634391784668	5744
True	False	False	False	False	-2368.33715820313	1966.06225585938	421.473937988281	0.411375641822815	0.839386999607086	0.18337094783783	142.573684692383	54178
True	False	False	False	False	-2365.69995117188	1724.46398925781	107.586769104004	0.756450712680817	0.962896168231964	0.677877962589264	70.7835083007813	6866
True	False	False	False	False	-2362.29174804688	2012.9013671875	198.536407470703	0.662155747413635	0.950751483440399	0.432533770799637	69.0502777099609	12360
True	False	False	False	False	-2356.048828125	1652.02075195313	184.117568969727	0.705282747745514	0.955137968063354	0.515858948230743	60.6445770263672	10067
True	False	False	False	False	-2357.15625	1740.99377441406	119.787330627441	0.785884737968445	0.953168451786041	1	71.314811706543	7702
True	False	False	False	False	-2355.69409179688	383.266265869141	114.241622924805	0.72391802072525	0.922609508037567	0.562764048576355	142.38835144043	14666
True	False	False	False	False	-2352.0234375	1944.22375488281	72.0942230224609	0.751398801803589	0.942885756492615	0.655545711517334	72.0769195556641	4685
True	False	False	False	False	-2347.68359375	889.997497558594	279.503784179688	0.686032891273499	0.947414457798004	0.475262850522995	68.9682540893555	17380
True	False	False	False	False	-2349.73486328125	1864.6064453125	158.607299804688	0.648816347122192	0.940870463848114	0.411417841911316	67.2237777709961	9613
True	False	False	False	False	-2346.5849609375	1884.2470703125	173.026138305664	0.717120826244354	0.946932852268219	0.544586777687073	133.596160888672	20841
True	False	False	False	False	-2348.8388671875	1919.11242675781	278.394622802734	0.3653784096241	0.858103930950165	0.155207648873329	129.239044189453	32439
True	False	False	False	False	-2346.06201171875	1957.8330078125	88.7313537597656	0.780051290988922	0.966992735862732	0.847558856010437	81.4375	6515
True	False	False	False	False	-2338.93139648438	71.3540344238281	161.934722900391	0.794927000999451	0.942246437072754	1	77.3835601806641	11298
True	False	False	False	False	-2339.951171875	1785.16845703125	288.376892089844	0.639893531799316	0.946405649185181	0.398189723491669	85.8807678222656	22329
True	False	False	False	False	-2337.38598632813	1832.2470703125	161.934722900391	0.794927000999451	0.951296150684357	1	69.9726028442383	10216
True	False	False	False	False	-2335.54931640625	1730.22778320313	253.993499755859	0.804743826389313	0.968946516513824	1	81.2707443237305	18611
True	False	False	False	False	-2334.57958984375	1707.03186035156	163.043869018555	0.682064414024353	0.953827917575836	0.467648804187775	62.476188659668	9184
True	False	False	False	False	-2331.48120117188	1988.38830566406	195.208984375	0.662036657333374	0.951880931854248	0.432337462902069	64.4147720336914	11337
True	False	False	False	False	-2319.70556640625	809.349914550781	177.462707519531	0.759382247924805	0.953809857368469	0.692045390605927	61.1687507629395	9787
True	False	False	False	False	-2317.18725585938	1961.40441894531	176.353576660156	0.754636108875275	0.957994103431702	0.669577658176422	65.6037750244141	10431
True	False	False	False	False	-2314.4658203125	1674.06433105469	184.117568969727	0.730007886886597	0.948095917701721	0.580321133136749	70.7530136108398	11745
True	False	False	False	False	-2311.8759765625	1804.86413574219	185.226699829102	0.34032142162323	0.844675302505493	0.141039505600929	60.2694625854492	10065
True	False	False	False	False	-2311.48413085938	1938.54479980469	198.536407470703	0.737865149974823	0.94962739944458	0.605123579502106	73.81005859375	13212
True	False	False	False	False	-2305.9296875	1831.8740234375	178.571853637695	0.657871544361115	0.951651036739349	0.425563484430313	81.6645965576172	13148
True	False	False	False	False	-2306.38354492188	2006.50329589844	309.450592041016	0.613470494747162	0.956438779830933	0.36251574754715	82.8996429443359	23129
True	False	False	False	False	-2303.24926757813	360.531555175781	227.374099731445	0.463807195425034	0.911213874816895	0.219592168927193	54.8146324157715	11237
True	False	False	False	False	-2297.15869140625	1690.61779785156	197.427261352539	0.733743011951447	0.954668939113617	0.59177953004837	68.0505599975586	12113
True	False	False	False	False	-2296.06518554688	396.411254882813	287.267761230469	0.735385239124298	0.969405949115753	0.597002863883972	64.6023178100586	16732
True	False	False	False	False	-2295.84790039063	1875.48156738281	307.232330322266	0.789864599704742	0.959054291248322	1	83.5090255737305	23132
True	False	False	False	False	-2289.77734375	1805.58654785156	156.389007568359	0.525956451892853	0.918825209140778	0.270047128200531	61.2482261657715	8636
True	False	False	False	False	-2285.333984375	1743.07092285156	227.374099731445	0.576103270053864	0.946590423583984	0.319070249795914	69.0097579956055	14147
True	False	False	False	False	-2284.2431640625	1769.8369140625	208.518692016602	0.791674017906189	0.959954738616943	1	75	14100
True	False	False	False	False	-2276.4931640625	1939.951171875	167.480438232422	0.810530424118042	0.963463962078094	1	73.2847671508789	11066
True	False	False	False	False	-2276.61840820313	1977.11328125	176.353576660156	0.805686175823212	0.961444437503815	1	75.276725769043	11969
True	False	False	False	False	-2271.72143554688	719.737548828125	155.279876708984	0.81768673658371	0.961325526237488	1	62.3214302062988	8725
True	False	False	False	False	-2269.30810546875	1882.767578125	226.264953613281	0.699750125408173	0.96324759721756	0.503501832485199	77.2696075439453	15763
True	False	False	False	False	-2264.49145507813	615.881896972656	249.556930541992	0.593663990497589	0.953616678714752	0.338608741760254	66.3733367919922	14934
True	False	False	False	False	-2264.29296875	973.552062988281	228.483245849609	0.720488905906677	0.959912776947021	0.55342161655426	77.4951477050781	15964
True	False	False	False	False	-2263.76879882813	1369.83264160156	97.6044921875	0.819784700870514	0.952873766422272	1	54.0340919494629	4755
True	False	False	False	False	-2262.34252929688	1700.62805175781	216.282684326172	0.650938212871552	0.963318109512329	0.41466435790062	69.1333312988281	13481
True	False	False	False	False	-2254.416015625	1845.787109375	250.666076660156	0.732085049152374	0.947000801563263	0.586623311042786	72.8893814086914	16473
True	False	False	False	False	-2247.99438476563	1751.36157226563	175.244430541992	0.792873740196228	0.955024838447571	1	80.7848129272461	12764
True	False	False	False	False	-2244.8564453125	710.333251953125	157.498153686523	0.781017482280731	0.944365441799164	0.861013054847717	59.1056327819824	8393
True	False	False	False	False	-2243.4677734375	1794.39978027344	164.153015136719	0.62323272228241	0.95255035161972	0.375141590833664	78.8581085205078	11671
True	False	False	False	False	-2245.28540039063	1932.71459960938	149.734161376953	0.655570149421692	0.933942258358002	0.421894937753677	71	9585
True	False	False	False	False	-2244.3818359375	1959.18627929688	194.099838256836	0.752993166446686	0.958353757858276	0.662339091300964	79.8342819213867	13971
True	False	False	False	False	-2243.37548828125	877.107971191406	280.612915039063	0.804345548152924	0.970047950744629	1	67.5296478271484	17085
True	False	False	False	False	-2238.4208984375	750.871276855469	357.143707275391	0.738097608089447	0.964140295982361	0.605899751186371	64.7515563964844	20850
True	False	False	False	False	-2237.98559570313	1778.654296875	154.17073059082	0.563038229942322	0.933507919311523	0.305408209562302	74.5179824829102	10358
True	False	False	False	False	-2236.39916992188	1911.17956542969	160.825576782227	0.575179994106293	0.942611336708069	0.31808152794838	66.7586212158203	9680
True	False	False	False	False	-2235.56420898438	922.620727539063	282.831207275391	0.670863807201385	0.951438724994659	0.447307288646698	69.6745071411133	17767
True	False	False	False	False	-2231.14672851563	1725.93371582031	265.084930419922	0.565600156784058	0.901156365871429	0.308032751083374	79.589958190918	19022
True	False	False	False	False	-2229.82104492188	1850.26745605469	89.8404998779297	0.744702398777008	0.942162811756134	0.629155278205872	70.9506149291992	5747
True	False	False	False	False	-2229.6787109375	1868.50354003906	82.0765075683594	0.825832903385162	0.962030291557312	1	63.1756744384766	4675
True	False	False	False	False	-2224.75634765625	1816.30444335938	241.792938232422	0.646152436733246	0.952730596065521	0.407398134469986	69.7018356323242	15195
True	False	False	False	False	-2224.25903320313	1983.8798828125	206.300399780273	0.817960679531097	0.953869760036469	1	78.2365570068359	14552
True	False	False	False	False	-2215.5302734375	942.747253417969	163.043869018555	0.837289571762085	0.969632744789124	1	70.9863967895508	10435
True	False	False	False	False	-2214.77758789063	811.335510253906	186.335845947266	0.666415452957153	0.957308292388916	0.439655065536499	54.1845245361328	9103
True	False	False	False	False	-2212.79370117188	1899.26574707031	167.480438232422	0.67883974313736	0.95455139875412	0.461624920368195	74.0860900878906	11187
True	False	False	False	False	-2212.333984375	1772.97448730469	103.150199890137	0.813628137111664	0.95834755897522	1	68.5483856201172	6375
True	False	False	False	False	-2207.92749023438	903.232177734375	134.206176757813	0.792623698711395	0.945735037326813	1	71.4958648681641	8651
True	False	False	False	False	-2209.24682617188	1947.57067871094	236.24723815918	0.388423681259155	0.787723779678345	0.168944254517555	70.9577484130859	15114
True	False	False	False	False	-2207.32836914063	1798.58850097656	167.480438232422	0.810530424118042	0.963463962078094	1	76.0264892578125	11480
True	False	False	False	False	-2198.38403320313	1025.12536621094	221.828384399414	0.739838838577271	0.959170877933502	0.6118004322052	65.9499969482422	13190
True	False	False	False	False	-2202.25537109375	1757.80004882813	165.262145996094	0.713891565799713	0.939156353473663	0.536409020423889	65.1208038330078	9703
True	False	False	False	False	-2200.3212890625	1868.5849609375	146.40673828125	0.820213973522186	0.973650693893433	1	68.6287841796875	9059
True	False	False	False	False	-2191.919921875	1823.68420410156	189.663269042969	0.800872504711151	0.957054972648621	1	72.8479537963867	12457
True	False	False	False	False	-2191.78271484375	1786.04248046875	100.931915283203	0.796130776405334	0.956683695316315	1	63.0769233703613	5740
True	False	False	False	False	-2191.2001953125	1886.46936035156	138.64274597168	0.788708209991455	0.959802567958832	1	68.7440032958984	8593
True	False	False	False	False	-2185.9765625	1952.86083984375	42.1473922729492	0.796495378017426	0.947963654994965	1	55.7368431091309	2118
True	False	False	False	False	-2181.09887695313	825.81591796875	248.447799682617	0.688489496707916	0.948497295379639	0.48009330034256	65.0535736083984	14572
True	False	False	False	False	-2181.08374023438	979.86865234375	295.031768798828	0.830134093761444	0.968336880207062	1	77.2744369506836	20555
True	False	False	False	False	-2174.05737304688	1914.16052246094	194.099838256836	0.688235998153687	0.966686844825745	0.479590535163879	72.0857162475586	12615
True	False	False	False	False	-2174.00219726563	1994.21411132813	248.447799682617	0.745300650596619	0.957329750061035	0.631386935710907	76.4598236083984	17127
True	False	False	False	False	-2170.53662109375	1967.8466796875	208.518692016602	0.71564769744873	0.961283147335052	0.54082202911377	77.8191452026367	14630
True	False	False	False	False	-2167.818359375	882.147827148438	161.934722900391	0.794927000999451	0.944102764129639	1	153.328765869141	22386
True	False	False	False	False	-2167.63647460938	1878.30090332031	214.064392089844	0.705611526966095	0.943199276924133	0.516613006591797	66.5129547119141	12837
True	False	False	False	False	-2164.48950195313	1019.32800292969	245.120376586914	0.817521929740906	0.973363518714905	1	69.8868789672852	15445
True	False	False	False	False	-2161.0361328125	686.8330078125	266.194061279297	0.743297874927521	0.946367383003235	0.624003052711487	66.2291641235352	15895
[truncated: 4,060 more rows]
