# Supplementary material for: Gene Delivery Mediated by Backbone-Degradable RAFT Copolymers
Source: Biomacromolecules. 2026 Feb 12;27(3):1846–56. doi: 10.1021/acs.biomac.5c01662 (PMC12977016; doi:10.1021/acs.biomac.5c01662)
Supplement: Supplementary file 2 [file bm5c01662_si_002.zip › Celigo Raw Data/Object (Cell)-Level Data/Blue/7-15-2024-9-07-49-PM_object_B6.csv]

Plate ID	PM_2024_07_15_PPP41-45_NP_5_10_20_PEIpro_200ngwell_U2OS_6k_Plate2
Plate Name
Plate Description
Scan ID	7/15/2024 9:07:49 PM
Scan Description
Scan Result ID	7/15/2024 9:07:49 PM
Scan Result Description
Software Version	5.1.0.0
Experiment Name
Application Name	Target 1
Plate Type	96-Well BD Falcon™ 353072 Plate
Acquisition Start/End Times	7/15/2024 9:07:49 PM - 7/15/2024 9:09:38 PM
Analysis Start Time	7/15/2024 9:07:49 PM
User ID	Local Administrator
Scan Area Object-Level Data CSV Report
Row	B
Column	6
Total	Class 1	Class 2	Class 3	Class 4	X Position (µm)	Y Position (µm)	Target 1: Area (µm²)	Target 1: Form Factor	Target 1: Smoothness	Target 1: Aspect Ratio	Target 1: Mean Intensity	Target 1: Integrated Intensity
True	False	False	False	False	-2027.06811523438	-2952.31298828125	206.300399780273	0.492790043354034	0.917252242565155	0.24194510281086	153.268814086914	28508
True	False	False	False	False	-2083.43237304688	-2905.90625	242.902084350586	0.63098406791687	0.920642495155334	0.385614514350891	156.196350097656	34207
True	False	False	False	False	-2131.1875	-2876.25708007813	199.645553588867	0.583076596260071	0.940613567829132	0.326658576726913	174.027770996094	31325
True	False	False	False	False	-2119.93579101563	-2860.51904296875	37.7108268737793	0.786078751087189	0.958408892154694	1	109.735290527344	3731
True	False	False	False	False	-2136.78735351563	-2858.80419921875	89.8404998779297	0.843989968299866	0.963311195373535	1	128.160491943359	10381
True	False	False	False	False	-2200.16967773438	-2822.900390625	110.914192199707	0.699503779411316	0.957675635814667	0.502965569496155	154.009994506836	15401
True	False	False	False	False	-2223.18530273438	-2789.89233398438	161.934722900391	0.722709953784943	0.942370712757111	0.55943089723587	146.260269165039	21354
True	False	False	False	False	-2257.80249023438	-2778.56591796875	77.6399383544922	0.792614340782166	0.964430749416351	1	151.31428527832	10592
True	False	False	False	False	-2273.31396484375	-2759.37182617188	167.480438232422	0.757746458053589	0.965411841869354	0.684017658233643	149.178802490234	22526
True	False	False	False	False	-2288.50122070313	-2744.03784179688	14.4188451766968	0.805326879024506	0.942608833312988	1	128	1664
True	False	False	False	False	-2305.63256835938	-2715.61376953125	178.571853637695	0.417678833007813	0.858124315738678	0.187473863363266	128.503112792969	20689
True	False	False	False	False	-2343.52587890625	-2686.875	326.087738037109	0.437056481838226	0.875634551048279	0.20049837231636	152.088439941406	44714
True	False	False	False	False	-2369.72705078125	-2661.46215820313	234.028945922852	0.389314979314804	0.878781020641327	0.169490113854408	119.672988891602	25251
True	False	False	False	False	-2414.56469726563	-2621.6748046875	170.807861328125	0.780350148677826	0.956596493721008	0.851559281349182	161.298706054688	24840
True	False	False	False	False	-2439.31103515625	-2600.271484375	41.0382537841797	0.693152844905853	0.956683158874512	0.489524483680725	143.97297668457	5327
True	False	False	False	False	-2449.41088867188	-2578.54907226563	544.588684082031	0.383686274290085	0.8729487657547	0.166061669588089	164.600814819336	80819
True	False	False	False	False	-2472.0078125	-2544.22436523438	596.718383789063	0.414974302053452	0.855549216270447	0.18570564687252	151.977691650391	81764
True	False	False	False	False	-2504.79370117188	-2530.67944335938	9.98227787017822	0.785398185253143	0.931883156299591	1	118	1062
True	False	False	False	False	-2485.23950195313	-2529.33520507813	66.5485153198242	0.660014808177948	0.953294277191162	0.429027110338211	124.5	7470
True	False	False	False	False	-2517.47729492188	-2497.74658203125	82.0765075683594	0.825832903385162	0.960151076316833	1	114.824325561523	8497
True	False	False	False	False	-2558.23583984375	-2475.6201171875	58.7845230102539	0.807007014751434	0.953453481197357	1	126.735847473145	6717
True	False	False	False	False	-2570.271484375	-2444.9287109375	268.412353515625	0.394125401973724	0.799784958362579	0.172455638647079	146.206604003906	35382
True	False	False	False	False	-2602.99829101563	-2419.83544921875	95.3862075805664	0.766198992729187	0.957966983318329	0.729580998420715	139.906982421875	12032
True	False	False	False	False	-2632.2685546875	-2377.24877929688	125.333038330078	0.790439307689667	0.938130259513855	1	122.504425048828	13843
True	False	False	False	False	-2667.84643554688	-2340.39892578125	151.952453613281	0.820764601230621	0.958077073097229	1	170.33576965332	23336
True	False	False	False	False	-2696.09033203125	-2284.6962890625	57.6753807067871	0.730946362018585	0.942984759807587	0.583147346973419	108.634613037109	5649
True	False	False	False	False	-2713.7470703125	-2279.42553710938	219.610107421875	0.641384243965149	0.94228595495224	0.400353789329529	170.111114501953	33682
True	False	False	False	False	-2746.13208007813	-2234.40405273438	219.610107421875	0.69019228219986	0.966971457004547	0.483496308326721	166.712127685547	33009
True	False	False	False	False	-2786.58715820313	-2174.70751953125	225.155807495117	0.446360260248184	0.921768486499786	0.206985384225845	167.502456665039	34003
True	False	False	False	False	-2803.71606445313	-2143.48095703125	385.981384277344	0.265386432409286	0.735128462314606	0.102721258997917	145.390808105469	50596
True	False	False	False	False	-2824.01635742188	-2118.6171875	112.023338317871	0.575280547142029	0.874749481678009	0.318189054727554	166.029708862305	16769
True	False	False	False	False	-2837.59692382813	-2092.63037109375	241.792938232422	0.461899369955063	0.912441492080688	0.218184307217598	149.720184326172	32639
True	False	False	False	False	-2865.22314453125	-2082.34399414063	16.6371288299561	0.604608774185181	0.894663512706757	0.351552903652191	136.866668701172	2053
True	False	False	False	False	-2865.66357421875	-2055.02514648438	117.569046020508	0.66161060333252	0.963412880897522	0.431636393070221	160.594345092773	17023
True	False	False	False	False	-2878.607421875	-2027.11315917969	490.240753173828	0.627490878105164	0.919832289218903	0.380843311548233	189.683258056641	83840
True	False	False	False	False	-2902.8935546875	-1994.41394042969	96.4953460693359	0.728921413421631	0.950422644615173	0.57709127664566	157.367813110352	13691
True	False	False	False	False	-2915.08984375	-1966.39331054688	291.704345703125	0.396875113248825	0.84624195098877	0.174165770411491	165.391632080078	43498
True	False	False	False	False	-2896.67651367188	-1953.06787109375	52.1296730041504	0.635517179965973	0.939086377620697	0.391937673091888	104.085105895996	4892
True	False	False	False	False	-2930.21704101563	-1945.43286132813	82.0765075683594	0.760389924049377	0.953055739402771	0.697156250476837	129.162155151367	9558
True	False	False	False	False	-2942.95776367188	-1907.69201660156	576.753784179688	0.251794725656509	0.821886837482452	0.0963347926735878	154.705764770508	80447
True	False	False	False	False	-2919.74194335938	-1928.47705078125	102.041061401367	0.819654762744904	0.956983387470245	1	110.163040161133	10135
True	False	False	False	False	-2910.94775390625	-1947.6826171875	56.5662384033203	0.789839804172516	0.965959846973419	1	121.019607543945	6172
True	False	False	False	False	-2897.240234375	-1931.52490234375	225.155807495117	0.757228076457977	0.940967082977295	0.681538939476013	177.75862121582	36085
True	False	False	False	False	-2889.16577148438	-1905.86083984375	114.241622924805	0.827207922935486	0.963940918445587	1	102.97087097168	10606
True	False	False	False	False	-2884.744140625	-1961.05456542969	83.1856460571289	0.539435565471649	0.928470134735107	0.282367467880249	90.1999969482422	6765
True	False	False	False	False	-2883.07299804688	-1989.29296875	64.3302307128906	0.680457472801208	0.947912156581879	0.464629203081131	99.9655151367188	5798
True	False	False	False	False	-2869.82177734375	-1929.74841308594	105.36848449707	0.72834837436676	0.954132258892059	0.575405418872833	78.9473648071289	7500
True	False	False	False	False	-2869.60229492188	-1920.01892089844	21.0736961364746	0.765837788581848	0.945084035396576	0.727394282817841	72.7368392944336	1382
True	False	False	False	False	-2868.42358398438	-2002.98425292969	116.459907531738	0.799393713474274	0.954292714595795	1	102.133331298828	10724
True	False	False	False	False	-2856.57763671875	-2040.580078125	55.4570960998535	0.719247400760651	0.944456338882446	0.55012708902359	100.040000915527	5002
True	False	False	False	False	-2850.56689453125	-2019.48742675781	102.041061401367	0.819654762744904	0.964395225048065	1	98.3260879516602	9046
True	False	False	False	False	-2855.921875	-1976.22473144531	168.589569091797	0.721413135528564	0.944876670837402	0.555903851985931	96.315788269043	14640
True	False	False	False	False	-2850.54516601563	-1948.77490234375	147.515884399414	0.784993588924408	0.974319696426392	0.955616056919098	93.5338363647461	12440
True	False	False	False	False	-2850.27197265625	-2066.61157226563	131.987884521484	0.661210596561432	0.960952281951904	0.430979877710342	116.890754699707	13910
True	False	False	False	False	-2823.966796875	-2067.11669921875	109.805053710938	0.700506210327148	0.961044549942017	0.505154669284821	81.8686904907227	8105
True	False	False	False	False	-2842.51171875	-1914.28405761719	97.6044921875	0.809059381484985	0.965536773204803	1	80.9545440673828	7124
True	False	False	False	False	-2838.69750976563	-2042.66003417969	85.4039306640625	0.765360891819	0.951321005821228	0.724545955657959	80.2207794189453	6177
True	False	False	False	False	-2826.32470703125	-2014.15771484375	230.701522827148	0.424960494041443	0.880860805511475	0.192293792963028	107.028846740723	22262
True	False	False	False	False	-2834.61889648438	-1981.89196777344	153.061584472656	0.646318197250366	0.922600626945496	0.407646477222443	99.2101440429688	13691
True	False	False	False	False	-2826.30981445313	-1931.837890625	79.8582229614258	0.715662121772766	0.93481183052063	0.540858566761017	84.6666641235352	6096
True	False	False	False	False	-2828.37182617188	-1907.05310058594	145.297592163086	0.55864143371582	0.936454117298126	0.300963073968887	86.3053436279297	11306
True	False	False	False	False	-2822.50805664063	-1948.42456054688	214.064392089844	0.432664066553116	0.882802605628967	0.197489753365517	97.7771987915039	18871
True	False	False	False	False	-2819.83056640625	-1992.8505859375	119.787330627441	0.66390061378479	0.948761999607086	0.435427129268646	92.4722213745117	9987
True	False	False	False	False	-2810.67407226563	-2080.9775390625	165.262145996094	0.819518387317657	0.956099689006805	1	112.489929199219	16761
True	False	False	False	False	-2809.12841796875	-2102.25952148438	92.0587844848633	0.773206055164337	0.961163997650146	0.778420686721802	96.3493957519531	7997
True	False	False	False	False	-2794.00390625	-2098.1201171875	116.459907531738	0.71459025144577	0.947623908519745	0.538155138492584	100.828575134277	10587
True	False	False	False	False	-2798.9599609375	-2072.365234375	52.1296730041504	0.826755940914154	0.961362361907959	1	68.4042587280273	3215
True	False	False	False	False	-2807.30346679688	-2018.04345703125	197.427261352539	0.677581369876862	0.943138599395752	0.459312260150909	74.0505599975586	13181
True	False	False	False	False	-2803.07421875	-1945.37097167969	95.3862075805664	0.766198992729187	0.964395225048065	0.729580998420715	87.5232543945313	7527
True	False	False	False	False	-2801.42456054688	-1901.24462890625	129.769607543945	0.708431541919708	0.9578537940979	0.52317750453949	85.470085144043	10000
True	False	False	False	False	-2794.37963867188	-2044.931640625	181.899276733398	0.637215554714203	0.916555166244507	0.394346356391907	76.9268264770508	12616
True	False	False	False	False	-2794.36889648438	-1971.10046386719	164.153015136719	0.677737295627594	0.942186594009399	0.459597736597061	93.9729766845703	13908
True	False	False	False	False	-2793.19677734375	-1925.24487304688	129.769607543945	0.805326879024506	0.957150995731354	1	93.7350463867188	10967
True	False	False	False	False	-2782.58081054688	-2085.25708007813	130.878753662109	0.769436597824097	0.96463543176651	0.750457406044006	81.6101684570313	9630
True	False	False	False	False	-2779.00170898438	-1984.96301269531	122.005615234375	0.79117214679718	0.940905392169952	1	88.6636352539063	9753
True	False	False	False	False	-2779.54858398438	-1941.58959960938	196.318130493164	0.723250091075897	0.93228405714035	0.560915350914001	93.7740097045898	16598
True	False	False	False	False	-2778.04711914063	-1898.92028808594	139.751892089844	0.728278815746307	0.952852010726929	0.575201690196991	83.2142868041992	10485
True	False	False	False	False	-2776.35546875	-2122.64282226563	163.043869018555	0.727660059928894	0.957101106643677	0.573396384716034	95.6666641235352	14063
True	False	False	False	False	-2772.82739257813	-2021.43334960938	380.435699462891	0.305343955755234	0.693200945854187	0.122455298900604	99.3440246582031	34075
True	False	False	False	False	-2771.2734375	-2173.140625	13.3097038269043	0.769369602203369	0.941614151000977	0.75	104.5	1254
True	False	False	False	False	-2767.56665039063	-2092.18603515625	118.678184509277	0.748469054698944	0.95916348695755	0.643601417541504	79.8411178588867	8543
True	False	False	False	False	-2762.8701171875	-1998.78283691406	102.041061401367	0.770813465118408	0.959913015365601	0.760143399238586	83.6521759033203	7696
True	False	False	False	False	-2761.91235351563	-2208.3505859375	346.052276611328	0.410410791635513	0.871242642402649	0.182748422026634	157.326919555664	49086
True	False	False	False	False	-2750.51904296875	-2191.50463867188	99.8227767944336	0.731752693653107	0.971463263034821	0.585603535175323	91.4777755737305	8233
True	False	False	False	False	-2757.9833984375	-2057.07543945313	109.805053710938	0.772047638893127	0.935324430465698	0.769319832324982	99.0909118652344	9810
True	False	False	False	False	-2756.88720703125	-2175.908203125	85.4039306640625	0.610880792140961	0.945690810680389	0.359264969825745	82.4025955200195	6345
True	False	False	False	False	-2730.45825195313	-2146.13500976563	135.315322875977	0.633003950119019	0.958642601966858	0.388413280248642	75.106559753418	9163
True	False	False	False	False	-2749.78076171875	-2120.8017578125	127.551322937012	0.795297622680664	0.957916557788849	1	82.5391311645508	9492
True	False	False	False	False	-2753.025390625	-2079.50317382813	194.099838256836	0.830574333667755	0.962178289890289	1	109.18285369873	19107
True	False	False	False	False	-2745.84252929688	-2142.04711914063	136.424453735352	0.558072805404663	0.939560353755951	0.300393551588058	84.9674758911133	10451
True	False	False	False	False	-2732.53686523438	-2100.30346679688	123.114753723145	0.840907692909241	0.958071231842041	1	71.225227355957	7906
True	False	False	False	False	-2745.01684570313	-1950.16516113281	123.114753723145	0.755423963069916	0.953242182731628	0.673140406608582	103.369369506836	11474
True	False	False	False	False	-2743.18969726563	-2033.30773925781	339.397430419922	0.327692627906799	0.842713296413422	0.134177163243294	78.3071899414063	23962
True	False	False	False	False	-2735.29028320313	-1991.37731933594	339.397430419922	0.438933104276657	0.800770223140717	0.201794192194939	108.89542388916	33322
True	False	False	False	False	-2737.3427734375	-1931.22546386719	531.278991699219	0.198758244514465	0.824391722679138	0.0728157982230186	90.0563659667969	43137
True	False	False	False	False	-2730.046875	-2258.283203125	156.389007568359	0.738854289054871	0.957149982452393	0.608445107936859	163.297866821289	23025
True	False	False	False	False	-2706.55395507813	-2260.05639648438	24.401123046875	0.809059381484985	0.955780923366547	1	88	1936
True	False	False	False	False	-2719.54541015625	-2213.43701171875	268.412353515625	0.597272157669067	0.91672682762146	0.342806875705719	94.4338836669922	22853
True	False	False	False	False	-2723.9462890625	-2068.84521484375	133.097030639648	0.537430047988892	0.920192420482635	0.280498117208481	84.9250030517578	10191
True	False	False	False	False	-2727.70654296875	-1962.17626953125	160.825576782227	0.797517895698547	0.965654790401459	1	92.3034515380859	13384
True	False	False	False	False	-2726.32446289063	-2046.587890625	119.787330627441	0.688914835453033	0.947805643081665	0.4809390604496	81.3425903320313	8785
True	False	False	False	False	-2722.74365234375	-2178.25854492188	297.250030517578	0.635982632637024	0.89770919084549	0.392595559358597	110.052238464355	29494
True	False	False	False	False	-2712.75146484375	-2133.45971679688	77.6399383544922	0.792614340782166	0.957183837890625	1	83.1999969482422	5824
True	False	False	False	False	-2716.44750976563	-2119.3310546875	165.262145996094	0.713891565799713	0.940387666225433	0.536409020423889	87.4832229614258	13035
True	False	False	False	False	-2714.28271484375	-2089.55615234375	118.678184509277	0.801031827926636	0.952498853206635	1	82.0280380249023	8777
True	False	False	False	False	-2711.84790039063	-1992.87109375	168.589569091797	0.836018741130829	0.961150467395782	1	85.8355255126953	13047
True	False	False	False	False	-2709.990234375	-1907.94775390625	98.7136306762695	0.736421585083008	0.948442876338959	0.600361526012421	79.764045715332	7099
True	False	False	False	False	-2708.8193359375	-2052.41064453125	123.114753723145	0.755423963069916	0.952634334564209	0.673140406608582	74.3243255615234	8250
True	False	False	False	False	-2707.85595703125	-2246.98193359375	47.6931037902832	0.737339556217194	0.952934086322784	0.603378236293793	74.3720932006836	3198
True	False	False	False	False	-2679.26220703125	-2216.08862304688	145.297592163086	0.696175515651703	0.95235949754715	0.495831906795502	61.465648651123	8052
True	False	False	False	False	-2696.57299804688	-2158.21020507813	161.934722900391	0.73981249332428	0.939709186553955	0.611710011959076	71.3493118286133	10417
True	False	False	False	False	-2697.2275390625	-1916.89453125	115.350761413574	0.646229147911072	0.92524927854538	0.407513111829758	78.0769195556641	8120
True	False	False	False	False	-2695.71411132813	-2134.14453125	169.698715209961	0.666771829128265	0.962583482265472	0.44025981426239	67.3529434204102	10305
True	False	False	False	False	-2692.703125	-2018.28332519531	115.350761413574	0.663399517536163	0.926299452781677	0.434592872858047	86.2596130371094	8971
True	False	False	False	False	-2687.45947265625	-2191.7001953125	29.9468326568604	0.67108416557312	0.933759927749634	0.447692304849625	53.9259262084961	1456
True	False	False	False	False	-2685.22509765625	-2042.38696289063	156.389007568359	0.639742016792297	0.936700284481049	0.397970765829086	66	9306
True	False	False	False	False	-2682.71459960938	-1988.53918457031	17.7462711334229	0.762108087539673	0.940302610397339	0.706189274787903	91.6875	1467
True	False	False	False	False	-2685.40673828125	-1971.13500976563	268.412353515625	0.583641469478607	0.893500745296478	0.327282845973969	117.074378967285	28332
True	False	False	False	False	-2678.724609375	-2005.89562988281	39.9291114807129	0.792017757892609	0.959428310394287	1	79.1111145019531	2848
True	False	False	False	False	-2675.90991210938	-2317.75708007813	546.807006835938	0.32519593834877	0.883022248744965	0.132841408252716	159.016220092773	78395
True	False	False	False	False	-2669.92846679688	-2300.46850585938	110.914192199707	0.770503282546997	0.957787871360779	0.75791335105896	115.370002746582	11537
True	False	False	False	False	-2675.82763671875	-2250.76220703125	156.389007568359	0.493150174617767	0.908953666687012	0.242234945297241	71.4326248168945	10072
True	False	False	False	False	-2675.74829101563	-1910.58117675781	134.206176757813	0.621670126914978	0.924596905708313	0.373079687356949	77.2066116333008	9342
True	False	False	False	False	-2675.74072265625	-2181.07397460938	148.625015258789	0.672437250614166	0.95680695772171	0.450069338083267	71.8432846069336	9627
True	False	False	False	False	-2675.41455078125	-2280.85571289063	165.262145996094	0.75501412153244	0.957862794399261	0.67127937078476	88.7114105224609	13218
True	False	False	False	False	-2673.04028320313	-2196.16259765625	82.0765075683594	0.627844750881195	0.95406585931778	0.381322741508484	60.6891899108887	4491
True	False	False	False	False	-2671.82641601563	-2071.95263671875	128.660461425781	0.768360316753387	0.955318808555603	0.743243813514709	61.3965530395508	7122
True	False	False	False	False	-2666.25537109375	-1978.62390136719	112.023338317871	0.801285207271576	0.952684998512268	1	108.099006652832	10918
True	False	False	False	False	-2674.7109375	-1942.9140625	181.899276733398	0.753896296024323	0.954541742801666	0.666286945343018	97.6219482421875	16010
True	False	False	False	False	-2664.21826171875	-2015.13647460938	263.975769042969	0.402657598257065	0.822212338447571	0.177798449993134	108.344535827637	25786
True	False	False	False	False	-2660.166015625	-2111.728515625	217.391815185547	0.725042045116425	0.952467203140259	0.565907895565033	64.2857131958008	12600
True	False	False	False	False	-2659.1796875	-2052.1357421875	224.046676635742	0.598728358745575	0.938490509986877	0.34452012181282	76.2970275878906	15412
True	False	False	False	False	-2658.11938476563	-1898.4501953125	92.0587844848633	0.621361136436462	0.958391427993774	0.372673898935318	67.9638519287109	5641
True	False	False	False	False	-2657.11743164063	-2353.798828125	94.2770690917969	0.757289707660675	0.952929735183716	0.681832194328308	149.164703369141	12679
True	False	False	False	False	-2635.62915039063	-2353.83959960938	127.551322937012	0.77388209104538	0.956423282623291	0.783978283405304	118.23477935791	13597
True	False	False	False	False	-2633.54370117188	-2317.12329101563	24.401123046875	0.760120630264282	0.941173493862152	0.695777595043182	64.0454559326172	1409
True	False	False	False	False	-2654.91674804688	-2293.51806640625	11.0914192199707	0.763594925403595	0.936281979084015	0.714360892772675	63.7000007629395	637
True	False	False	False	False	-2638.09008789063	-2263.97216796875	33.2742576599121	0.745649039745331	0.963647246360779	0.63269704580307	63.966667175293	1919
True	False	False	False	False	-2647.46459960938	-2221.08764648438	141.970169067383	0.613275945186615	0.930157005786896	0.362270176410675	72.8125	9320
True	False	False	False	False	-2653.75659179688	-2145.47094726563	214.064392089844	0.78862863779068	0.952788174152374	1	74.1554412841797	14312
True	False	False	False	False	-2638.50830078125	-2101.556640625	338.288299560547	0.353109657764435	0.868313670158386	0.148175448179245	84.4524612426758	25758
True	False	False	False	False	-2648.80810546875	-1998.57214355469	180.790130615234	0.773620665073395	0.937710106372833	0.781806230545044	109.147239685059	17791
True	False	False	False	False	-2646.99291992188	-1968.65051269531	186.335845947266	0.722873449325562	0.940084040164948	0.559879124164581	97.2023773193359	16330
True	False	False	False	False	-2648.171875	-1929.27648925781	160.825576782227	0.597711980342865	0.921399056911469	0.343323171138763	77.5448303222656	11244
True	False	False	False	False	-2638.17724609375	-2250.84790039063	200.754699707031	0.638207376003265	0.90874445438385	0.395763248205185	88.3480682373047	15991
True	False	False	False	False	-2633.24145507813	-2205.37182617188	129.769607543945	0.746324419975281	0.959582805633545	0.635259330272675	66.7264938354492	7807
True	False	False	False	False	-2635.5703125	-1907.67797851563	135.315322875977	0.73089987039566	0.939988732337952	0.583006620407104	85.7295074462891	10459
True	False	False	False	False	-2629.75268554688	-2328.35668945313	107.586769104004	0.802616775035858	0.961780726909637	1	74.0412368774414	7182
True	False	False	False	False	-2617.78955078125	-2286.728515625	242.902084350586	0.717291653156281	0.9478999376297	0.545027196407318	76.5936050415039	16774
True	False	False	False	False	-2629.66552734375	-2168.23950195313	460.293914794922	0.356715023517609	0.801765441894531	0.150222614407539	120.804817199707	50134
True	False	False	False	False	-2622.81103515625	-2093.45629882813	122.005615234375	0.557392954826355	0.927456259727478	0.299714207649231	71.2545471191406	7838
True	False	False	False	False	-2624.25512695313	-1967.93237304688	113.132476806641	0.754635572433472	0.954942405223846	0.669575393199921	87.7647094726563	8952
True	False	False	False	False	-2625.95922851563	-1923.07397460938	84.2947845458984	0.765837788581848	0.962134122848511	0.727394282817841	71.4736862182617	5432
True	False	False	False	False	-2622.98388671875	-2034.16662597656	169.698715209961	0.740052342414856	0.953288435935974	0.612534761428833	78.6535949707031	12034
True	False	False	False	False	-2618.16064453125	-1951.84497070313	99.8227767944336	0.754056692123413	0.952050924301147	0.666995942592621	83.7333297729492	7536
True	False	False	False	False	-2617.50903320313	-2400.68286132813	177.462707519531	0.742383062839508	0.945553719997406	0.620710372924805	161.018753051758	25763
True	False	False	False	False	-2604.72534179688	-2376.09350585938	130.878753662109	0.752703249454498	0.936683297157288	0.661087512969971	128.313552856445	15141
True	False	False	False	False	-2600.98901367188	-2343.71118164063	126.442184448242	0.566565871238708	0.889117121696472	0.309028744697571	73.1666641235352	8341
True	False	False	False	False	-2616.01416015625	-2262.08325195313	123.114753723145	0.776449203491211	0.952595949172974	0.80710357427597	96.7657623291016	10741
True	False	False	False	False	-2615.17700195313	-2209.7509765625	119.787330627441	0.75546407699585	0.940234303474426	0.673323512077332	92.9629592895508	10040
True	False	False	False	False	-2613.99951171875	-2119.4013671875	180.790130615234	0.695103466510773	0.938546359539032	0.493576645851135	76.4969329833984	12469
True	False	False	False	False	-2611.87915039063	-2081.54467773438	164.153015136719	0.542950630187988	0.946709275245667	0.285675764083862	72.9189224243164	10792
True	False	False	False	False	-2608.4033203125	-2018.4423828125	51.0205307006836	0.774829864501953	0.951043426990509	0.792114913463593	49.7391319274902	2288
True	False	False	False	False	-2608.05932617188	-2245.39526367188	93.1679229736328	0.674616158008575	0.947612226009369	0.453943878412247	62.488094329834	5249
True	False	False	False	False	-2605.04858398438	-2134.49658203125	109.805053710938	0.69250875711441	0.951108157634735	0.488200724124908	66.6161651611328	6595
True	False	False	False	False	-2606.43920898438	-1979.623046875	167.480438232422	0.685113787651062	0.95434182882309	0.473479032516479	85.9337768554688	12976
True	False	False	False	False	-2603.365234375	-1933.80847167969	224.046676635742	0.493788838386536	0.903320848941803	0.242749735713005	84.1831665039063	17005
True	False	False	False	False	-2601.6259765625	-2310.97729492188	241.792938232422	0.453775733709335	0.839613735675812	0.212271109223366	69.3210983276367	15112
True	False	False	False	False	-2598.10473632813	-2226.22705078125	191.881561279297	0.545786082744598	0.898981809616089	0.288374483585358	75.4450836181641	13052
True	False	False	False	False	-2599.4482421875	-2048.10961914063	199.645553588867	0.707899868488312	0.945991456508636	0.521926462650299	90.8277740478516	16349
True	False	False	False	False	-2598.82934570313	-2200.60791015625	102.041061401367	0.680651724338531	0.900526821613312	0.46499228477478	99.8804321289063	9189
True	False	False	False	False	-2594.91333007813	-2166.04565429688	256.211791992188	0.460966676473618	0.908917903900146	0.217498704791069	72.523811340332	16753
True	False	False	False	False	-2591.677734375	-2354.47729492188	139.751892089844	0.693015515804291	0.945771813392639	0.489241719245911	80.2619018554688	10113
True	False	False	False	False	-2591.54077148438	-2249.13549804688	67.6576614379883	0.76977926492691	0.952801048755646	0.752817690372467	80.1803283691406	4891
True	False	False	False	False	-2590.40795898438	-2432.5126953125	157.498153686523	0.69618821144104	0.959068238735199	0.495858699083328	163.619720458984	23234
True	False	False	False	False	-2576.06079101563	-2422.90625	83.1856460571289	0.721511900424957	0.952832698822021	0.556170701980591	104.986663818359	7874
True	False	False	False	False	-2574.43432617188	-2375.87036132813	255.102645874023	0.540694653987885	0.878829658031464	0.283547818660736	86.5956497192383	19917
True	False	False	False	False	-2578.04516601563	-2133.0693359375	82.0765075683594	0.797737896442413	0.95637571811676	1	71.4594573974609	5288
True	False	False	False	False	-2584.708984375	-1997.98229980469	404.836822509766	0.302909225225449	0.828593790531158	0.121209323406219	85.9205474853516	31361
True	False	False	False	False	-2581.69555664063	-1952.59533691406	127.551322937012	0.714580357074738	0.95870703458786	0.538130283355713	83.260871887207	9575
True	False	False	False	False	-2580.1357421875	-1925.64611816406	70.9850845336914	0.714233875274658	0.939023494720459	0.537262856960297	81.5	5216
True	False	False	False	False	-2576.23217773438	-2227.07153320313	87.6222152709961	0.726314723491669	0.917342841625214	0.569518506526947	99.7594909667969	7881
True	False	False	False	False	-2573.466796875	-2096.357421875	258.430084228516	0.575059592723846	0.88404780626297	0.317952841520309	86.5321884155273	20162
True	False	False	False	False	-2571.89086914063	-2407.92749023438	158.607299804688	0.78651762008667	0.961150467395782	1	89.4195785522461	12787
True	False	False	False	False	-2558.06860351563	-2331.404296875	135.315322875977	0.790392696857452	0.959267914295197	1	66.0819702148438	8062
True	False	False	False	False	-2570.63842773438	-2203.30126953125	123.114753723145	0.807714879512787	0.950133502483368	1	73.8378372192383	8196
True	False	False	False	False	-2570.888671875	-2038.73754882813	147.515884399414	0.658359110355377	0.946702241897583	0.426347345113754	58.6390991210938	7799
True	False	False	False	False	-2568.01733398438	-1955.88354492188	122.005615234375	0.748618364334106	0.963870942592621	0.64419424533844	77.3363647460938	8507
True	False	False	False	False	-2567.45629882813	-2071.712890625	185.226699829102	0.741118311882019	0.951211094856262	0.616236865520477	92.3353271484375	15420
True	False	False	False	False	-2567.29125976563	-2268.44165039063	283.940338134766	0.807637214660645	0.960342824459076	1	140.23828125	35901
True	False	False	False	False	-2546.2568359375	-2231.99267578125	86.513069152832	0.740397691726685	0.937047481536865	0.613727450370789	93.7307662963867	7311
True	False	False	False	False	-2566.857421875	-2165.47143554688	202.97297668457	0.804767787456512	0.952690064907074	1	100.398910522461	18373
True	False	False	False	False	-2565.72265625	-2005.79760742188	116.459907531738	0.786059260368347	0.952498853206635	1	80.2761917114258	8429
True	False	False	False	False	-2566.89111328125	-1934.43725585938	58.7845230102539	0.775075852870941	0.951341331005096	0.794298112392426	79.5283050537109	4215
True	False	False	False	False	-2566.11352539063	-1920.85803222656	100.931915283203	0.752970397472382	0.950061023235321	0.662240564823151	83.1977996826172	7571
True	False	False	False	False	-2559.62817382813	-2127.40161132813	164.153015136719	0.786518931388855	0.959218680858612	1	108.128379821777	16003
True	False	False	False	False	-2557.38061523438	-2222.70483398438	115.350761413574	0.566249370574951	0.930560946464539	0.308701932430267	66.25	6890
True	False	False	False	False	-2551.05908203125	-2111.99047851563	108.695907592773	0.713117599487305	0.942706406116486	0.534489333629608	87.3979568481445	8565
True	False	False	False	False	-2556.32153320313	-1978.13928222656	93.1679229736328	0.808093369007111	0.954577445983887	1	67.3571395874023	5658
True	False	False	False	False	-2551.81103515625	-2057.1474609375	196.318130493164	0.624103367328644	0.927094399929047	0.376297414302826	78.9943466186523	13982
True	False	False	False	False	-2549.48388671875	-2011.259765625	115.350761413574	0.696614444255829	0.962098181247711	0.496761053800583	73.5480804443359	7649
True	False	False	False	False	-2546.0625	-2452.0498046875	139.751892089844	0.530589997768402	0.908656179904938	0.274218797683716	87.9920654296875	11087
True	False	False	False	False	-2541.54711914063	-2303.92602539063	221.828384399414	0.635846316814423	0.919675707817078	0.392402678728104	110.514999389648	22103
True	False	False	False	False	-2545.92358398438	-2256.10180664063	124.223899841309	0.681158900260925	0.959147870540619	0.465942800045013	59.875	6706
True	False	False	False	False	-2542.1611328125	-2156.62646484375	126.442184448242	0.829544961452484	0.960495412349701	1	95.9210510253906	10935
True	False	False	False	False	-2544.2314453125	-1896.28002929688	110.914192199707	0.748627901077271	0.951597213745117	0.644232213497162	77.75	7775
True	False	False	False	False	-2544.05981445313	-2094.9873046875	107.586769104004	0.779021024703979	0.960752546787262	0.834679305553436	70.6804122924805	6856
True	False	False	False	False	-2542.17700195313	-1960.2353515625	84.2947845458984	0.819298386573792	0.953763663768768	1	62.3947372436523	4742
True	False	False	False	False	-2543.77856445313	-1935.37805175781	188.554138183594	0.788782000541687	0.955541551113129	1	92.5470581054688	15733
True	False	False	False	False	-2541.05932617188	-2487.32592773438	288.376892089844	0.549454092979431	0.917721152305603	0.291906416416168	153.350006103516	39871
True	False	False	False	False	-2513.2529296875	-2481.04565429688	98.7136306762695	0.829100430011749	0.961163997650146	1	91.3033676147461	8126
True	False	False	False	False	-2523.04174804688	-2434.44287109375	135.315322875977	0.633003950119019	0.936648666858673	0.388413280248642	65.9098358154297	8041
True	False	False	False	False	-2531.76318359375	-2322.9560546875	88.7313537597656	0.582136809825897	0.941188931465149	0.325623273849487	61.125	4890
True	False	False	False	False	-2540.7548828125	-2199.41259765625	214.064392089844	0.7498939037323	0.950583875179291	0.649327278137207	100.046630859375	19309
True	False	False	False	False	-2538.53857421875	-2132.7138671875	138.64274597168	0.797355175018311	0.961592078208923	1	92.4240036010742	11553
True	False	False	False	False	-2538.37866210938	-1987.87683105469	99.8227767944336	0.744696021080017	0.94604766368866	0.629131495952606	71.7666702270508	6459
True	False	False	False	False	-2537.58251953125	-2281.43969726563	120.896469116211	0.687753558158875	0.937828004360199	0.478636562824249	59.1559638977051	6448
True	False	False	False	False	-2531.71484375	-2242.5908203125	126.442184448242	0.633428633213043	0.955098927021027	0.389005541801453	79.4824523925781	9061
True	False	False	False	False	-2535.65283203125	-1909.92016601563	78.7490768432617	0.729563295841217	0.908262252807617	0.57899397611618	96.0845108032227	6822
True	False	False	False	False	-2534.28686523438	-2174.57348632813	140.861022949219	0.723372578620911	0.94419664144516	0.561253368854523	86.5433044433594	10991
True	False	False	False	False	-2534.25659179688	-2036.74792480469	214.064392089844	0.547989785671234	0.883719503879547	0.290490806102753	78.5958557128906	15169
True	False	False	False	False	-2529.14990234375	-2409.013671875	229.592376708984	0.787973821163177	0.953334033489227	1	90.5652160644531	18747
True	False	False	False	False	-2520.23461914063	-2346.41430664063	357.143707275391	0.615018308162689	0.936993658542633	0.364477843046188	105.17391204834	33866
True	False	False	False	False	-2528.00024414063	-2087.4072265625	146.40673828125	0.770961821079254	0.96653026342392	0.761220216751099	106.462120056152	14053
True	False	False	False	False	-2523.80590820313	-2002.58654785156	130.878753662109	0.812209963798523	0.958626866340637	1	65.2627105712891	7701
True	False	False	False	False	-2522.63916015625	-2127.650390625	109.805053710938	0.712054908275604	0.950423002243042	0.531877756118774	85.1919174194336	8434
True	False	False	False	False	-2518.97021484375	-2461.8095703125	140.861022949219	0.674918293952942	0.942147016525269	0.454485684633255	87.2992095947266	11087
True	False	False	False	False	-2513.84594726563	-2442.67895507813	31.0559749603271	0.733668208122253	0.948771238327026	0.591544389724731	58.5	1638
True	False	False	False	False	-2513.87841796875	-2246.26220703125	130.878753662109	0.772971868515015	0.942164063453674	0.776539385318756	81.7711868286133	9649
True	False	False	False	False	-2517.1181640625	-2182.4462890625	135.315322875977	0.592441201210022	0.88694566488266	0.337200820446014	87.7295074462891	10703
True	False	False	False	False	-2518.43359375	-1932.75476074219	140.861022949219	0.841222047805786	0.965804636478424	1	77.6614151000977	9863
True	False	False	False	False	-2518.17431640625	-1953.81018066406	103.150199890137	0.813628137111664	0.962364494800568	1	71.1612930297852	6618
True	False	False	False	False	-2517.01123046875	-1903.70959472656	156.389007568359	0.814978718757629	0.953644216060638	1	88.3829803466797	12462
True	False	False	False	False	-2516.162109375	-2222.5966796875	145.297592163086	0.663804352283478	0.910786271095276	0.435266673564911	85.8091583251953	11241
True	False	False	False	False	-2509.43896484375	-2197.98852539063	144.188446044922	0.62285840511322	0.91931015253067	0.374646186828613	87.1307678222656	11327
True	False	False	False	False	-2514.369140625	-2011.40734863281	48.80224609375	0.788230717182159	0.946144938468933	1	57.0681800842285	2511
True	False	False	False	False	-2514.32568359375	-1977.75	118.678184509277	0.778608024120331	0.955314457416534	0.829857766628265	73.1588821411133	7828
True	False	False	False	False	-2513.859375	-2149.76635742188	249.556930541992	0.49659988284111	0.90806645154953	0.24502731859684	90.3688888549805	20333
True	False	False	False	False	-2512.88549804688	-2109.51220703125	158.607299804688	0.71760094165802	0.932134866714478	0.545826494693756	95.3706283569336	13638
True	False	False	False	False	-2508.53662109375	-2383.7509765625	204.082122802734	0.694542586803436	0.921104192733765	0.492404788732529	92.5597839355469	17031
True	False	False	False	False	-2507.9375	-2291.333984375	204.082122802734	0.71492475271225	0.920990586280823	0.538995683193207	102.038040161133	18775
True	False	False	False	False	-2508.35034179688	-2065.55981445313	93.1679229736328	0.772283971309662	0.949771702289581	0.771135985851288	69.8690490722656	5869
True	False	False	False	False	-2507.79809570313	-2513.36279296875	280.612915039063	0.340216606855392	0.911554515361786	0.140981808304787	133.747039794922	33838
True	False	False	False	False	-2442.22509765625	-2511.80883789063	155.279876708984	0.744004368782043	0.949765920639038	0.626579701900482	67.2142868041992	9410
True	False	False	False	False	-2482.79565429688	-2475.150390625	128.660461425781	0.751520931720734	0.95431250333786	0.656058371067047	101.99137878418	11831
True	False	False	False	False	-2497.83618164063	-2428.14111328125	137.533599853516	0.742881834506989	0.969426274299622	0.622499585151672	64.5806427001953	8008
True	False	False	False	False	-2506.55859375	-2081.60473632813	119.787330627441	0.640224397182465	0.95111745595932	0.398668557405472	56.8333320617676	6138
True	False	False	False	False	-2503.19506835938	-2347.98583984375	17.7462711334229	0.739838838577271	0.950416266918182	0.6118004322052	71.75	1148
True	False	False	False	False	-2500.9736328125	-2333.3193359375	49.9113883972168	0.791574835777283	0.952329814434052	1	76.0222244262695	3421
True	False	False	False	False	-2502.4658203125	-2021.72131347656	114.241622924805	0.674712717533112	0.949143707752228	0.45411691069603	65.6407775878906	6761
True	False	False	False	False	-2498.43408203125	-2318.4853515625	206.300399780273	0.680019378662109	0.91490912437439	0.463812112808228	66.9301071166992	12449
True	False	False	False	False	-2493.30102539063	-2238.2451171875	222.937530517578	0.617796421051025	0.915358126163483	0.368036448955536	72.0398025512695	14480
True	False	False	False	False	-2497.54174804688	-2043.31140136719	224.046676635742	0.421560972929001	0.779305934906006	0.190032690763474	67.599006652832	13655
True	False	False	False	False	-2498.25610351563	-1998.28503417969	146.40673828125	0.67818558216095	0.935191094875336	0.46042013168335	67.6212158203125	8926
True	False	False	False	False	-2495.39624023438	-2216.80834960938	126.442184448242	0.658918976783752	0.938582122325897	0.427250385284424	64.4649124145508	7349
True	False	False	False	False	-2491.90698242188	-2100.57836914063	110.914192199707	0.837840735912323	0.965472340583801	1	70.5	7050
True	False	False	False	False	-2494.3056640625	-1975.76550292969	68.7667999267578	0.702029883861542	0.941581130027771	0.508519351482391	66.9677429199219	4152
True	False	False	False	False	-2491.93627929688	-1940.22546386719	84.2947845458984	0.755421161651611	0.962392508983612	0.673127472400665	59.6184196472168	4531
True	False	False	False	False	-2492.509765625	-1917.63977050781	114.241622924805	0.740824818611145	0.951931655406952	0.615211486816406	64.3592224121094	6629
True	False	False	False	False	-2491.861328125	-2457.10668945313	151.952453613281	0.753516912460327	0.952688336372375	0.664619505405426	92.4379577636719	12664
True	False	False	False	False	-2478.81079101563	-2449.71728515625	9.98227787017822	0.754574596881866	0.933233201503754	0.669301986694336	53.1111106872559	478
True	False	False	False	False	-2491.33935546875	-2353.8115234375	192.990692138672	0.630914032459259	0.918310284614563	0.385518014431	95.0919570922852	16546
True	False	False	False	False	-2486.68432617188	-2183.900390625	179.680999755859	0.712417364120483	0.918792188167572	0.532765328884125	100.098762512207	16216
True	False	False	False	False	-2487.22387695313	-2148.0478515625	399.291107177734	0.337710469961166	0.822479128837585	0.139606013894081	93.0611114501953	33502
True	False	False	False	False	-2484.04638671875	-2274.83178710938	126.442184448242	0.775840818881989	0.963870942592621	0.801295220851898	79.2631607055664	9036
True	False	False	False	False	-2483.69848632813	-2410.421875	155.279876708984	0.677172064781189	0.958106637001038	0.458564549684525	63.6785697937012	8915
True	False	False	False	False	-2480.32666015625	-2295.31030273438	175.244430541992	0.561665654182434	0.90308940410614	0.304012566804886	63.3481025695801	10009
True	False	False	False	False	-2472.75366210938	-2129.1083984375	227.374099731445	0.592449069023132	0.942528367042542	0.33720988035202	86.4487838745117	17722
True	False	False	False	False	-2479.63061523438	-2018.31958007813	141.970169067383	0.497338980436325	0.908034563064575	0.245629385113716	62.8125	8040
True	False	False	False	False	-2482.43579101563	-1976.78735351563	73.203369140625	0.802794396877289	0.960359692573547	1	69.9090881347656	4614
True	False	False	False	False	-2478.74975585938	-1956.77526855469	93.1679229736328	0.748380422592163	0.952234208583832	0.643250167369843	66.2976226806641	5569
True	False	False	False	False	-2477.91040039063	-2090.3125	155.279876708984	0.655685126781464	0.952841639518738	0.422076970338821	70.6785736083984	9895
True	False	False	False	False	-2472.41015625	-2059.611328125	113.132476806641	0.795443058013916	0.955311119556427	1	85.7352905273438	8745
True	False	False	False	False	-2474.76708984375	-1907.91772460938	63.2210922241211	0.833572149276733	0.96172833442688	1	60.4561386108398	3446
True	False	False	False	False	-2472.27563476563	-2222.58935546875	145.297592163086	0.765121161937714	0.958606481552124	0.723130643367767	83.5648880004883	10947
True	False	False	False	False	-2470.94091796875	-1929.78210449219	80.9673614501953	0.760632932186127	0.948343932628632	0.698408961296082	57.3287658691406	4185
True	False	False	False	False	-2468.73852539063	-2506.24438476563	166.371292114258	0.595013797283173	0.931495070457458	0.340171486139297	78.0666656494141	11710
True	False	False	False	False	-2438.73071289063	-2487.12060546875	198.536407470703	0.687179744243622	0.946712017059326	0.477506518363953	86.4357528686523	15472
True	False	False	False	False	-2465.16430664063	-2465.60571289063	119.787330627441	0.79902595281601	0.941595554351807	1	103.916664123535	11223
True	False	False	False	False	-2468.369140625	-2244.61401367188	194.099838256836	0.639803171157837	0.912098407745361	0.398059159517288	69.457145690918	12155
True	False	False	False	False	-2467.15283203125	-1991.16394042969	124.223899841309	0.6639364361763	0.949683904647827	0.435486882925034	55.3035697937012	6194
True	False	False	False	False	-2466.65234375	-2025.26403808594	93.1679229736328	0.647222757339478	0.950895130634308	0.40900582075119	64.9523773193359	5456
True	False	False	False	False	-2465.1416015625	-2433.6357421875	175.244430541992	0.757012546062469	0.954101085662842	0.680517315864563	91.5886077880859	14471
True	False	False	False	False	-2444.76708984375	-2403.93408203125	219.610107421875	0.576453566551208	0.915195882320404	0.319446384906769	72.9696960449219	14448
True	False	False	False	False	-2461.2646484375	-2379.68383789063	175.244430541992	0.749889969825745	0.950851202011108	0.649311125278473	83.1202545166016	13133
True	False	False	False	False	-2445.6552734375	-2365.89526367188	180.790130615234	0.845734775066376	0.965360343456268	1	82.6257705688477	13468
True	False	False	False	False	-2460.45678710938	-2293.63330078125	87.6222152709961	0.785240411758423	0.947773933410645	0.972049474716187	78.5949401855469	6209
True	False	False	False	False	-2459.802734375	-1951.59765625	95.3862075805664	0.827333629131317	0.954577445983887	1	69.0697708129883	5940
True	False	False	False	False	-2459.34741210938	-2276.44067382813	98.7136306762695	0.792926847934723	0.948180556297302	1	87.0224685668945	7745
True	False	False	False	False	-2458.11328125	-2111.15161132813	154.17073059082	0.721209406852722	0.944152057170868	0.555354535579681	74.5899276733398	10368
True	False	False	False	False	-2453.42065429688	-2077.13330078125	153.061584472656	0.814504623413086	0.974319696426392	1	100.731887817383	13901
True	False	False	False	False	-2459.27026367188	-1967.49743652344	65.4393768310547	0.658434331417084	0.940124332904816	0.426468521356583	59.0169486999512	3482
True	False	False	False	False	-2459.32250976563	-1907.34436035156	67.6576614379883	0.644573032855988	0.954981207847595	0.405043840408325	56.5245895385742	3448
True	False	False	False	False	-2455.05444335938	-2051.96655273438	140.861022949219	0.789145231246948	0.961511552333832	1	71.2047271728516	9043
True	False	False	False	False	-2453.08471679688	-2094.595703125	89.8404998779297	0.721652567386627	0.956287920475006	0.556551098823547	69.7037048339844	5646
True	False	False	False	False	-2452.07006835938	-2318.548828125	250.666076660156	0.625999867916107	0.912319362163544	0.378832817077637	92.9159317016602	20999
True	False	False	False	False	-2445.0029296875	-2259.23168945313	201.863830566406	0.533807158470154	0.893275916576385	0.27715390920639	70.5988998413086	12849
True	False	False	False	False	-2451.828125	-2163.02392578125	255.102645874023	0.520369052886963	0.853813767433167	0.26510164141655	69.9391326904297	16086
True	False	False	False	False	-2451.275390625	-2201.30541992188	414.819091796875	0.39798778295517	0.884257256984711	0.174860939383507	90.4572219848633	33831
True	False	False	False	False	-2445.75366210938	-2032.22131347656	106.477630615234	0.770989894866943	0.953055143356323	0.761425018310547	55.9479179382324	5371
True	False	False	False	False	-2451.05932617188	-2012.14501953125	130.878753662109	0.714486539363861	0.955896198749542	0.537895143032074	64.661018371582	7630
True	False	False	False	False	-2443.02514648438	-1997.15930175781	61.0028076171875	0.817806541919708	0.956172049045563	1	49.0363655090332	2697
True	False	False	False	False	-2444.91235351563	-1926.75280761719	80.9673614501953	0.57914674282074	0.927655339241028	0.322355687618256	52.3698616027832	3823
True	False	False	False	False	-2441.20361328125	-2470.57299804688	146.40673828125	0.59890741109848	0.939593136310577	0.344731509685516	75.7878799438477	10004
True	False	False	False	False	-2438.7958984375	-2304.52685546875	117.569046020508	0.826636910438538	0.957532703876495	1	71.0660400390625	7533
True	False	False	False	False	-2438.70556640625	-2123.75048828125	95.3862075805664	0.643819987773895	0.944093644618988	0.403928637504578	70.360466003418	6051
True	False	False	False	False	-2439.37744140625	-1955.77954101563	61.0028076171875	0.565154671669006	0.925047934055328	0.307574510574341	54.1454544067383	2978
True	False	False	False	False	-2436.35766601563	-1977.64953613281	65.4393768310547	0.627089440822601	0.952255964279175	0.380300492048264	57.9661026000977	3420
True	False	False	False	False	-2435.80151367188	-2240.306640625	129.769607543945	0.818419456481934	0.96275532245636	1	91.0256423950195	10650
True	False	False	False	False	-2433.09814453125	-2537.11352539063	123.114753723145	0.776449203491211	0.954083800315857	0.80710357427597	85.4234237670898	9482
True	False	False	False	False	-2431.501953125	-2559.61303710938	293.922607421875	0.692302584648132	0.933061122894287	0.487778395414352	123.309432983398	32677
True	False	False	False	False	-2416.48852539063	-2465.11010742188	187.44499206543	0.397293031215668	0.814887762069702	0.174426659941673	60.8579864501953	10285
True	False	False	False	False	-2429.7978515625	-2282.7919921875	134.206176757813	0.73265141248703	0.944330513477325	0.588371932506561	82.1322326660156	9938
True	False	False	False	False	-2431.40307617188	-2063.56323242188	217.391815185547	0.439389437437057	0.911920845508575	0.20211024582386	70.3775482177734	13794
True	False	False	False	False	-2430.93774414063	-2197.90087890625	105.36848449707	0.731978118419647	0.946405708789825	0.586294770240784	96.4631576538086	9164
True	False	False	False	False	-2428.73901367188	-2442.47802734375	124.223899841309	0.74186509847641	0.937526524066925	0.618867516517639	84.5714263916016	9472
True	False	False	False	False	-2416.24755859375	-2420.13720703125	235.138092041016	0.705373823642731	0.941372513771057	0.516067683696747	82.7641525268555	17546
True	False	False	False	False	-2422.19873046875	-2347.89379882813	207.409545898438	0.469200611114502	0.876599907875061	0.223612844944	69.7165756225586	13037
True	False	False	False	False	-2427.556640625	-2138.21801757813	372.671691894531	0.44640263915062	0.868972301483154	0.207015290856361	98.023811340332	32936
True	False	False	False	False	-2428.34814453125	-2102.57421875	226.264953613281	0.559348046779633	0.864387214183807	0.301672488451004	100.392158508301	20480
True	False	False	False	False	-2425.43188476563	-2035.77685546875	159.716445922852	0.367366045713425	0.807127833366394	0.156364738941193	58.1597213745117	8375
True	False	False	False	False	-2422.39184570313	-1970.61047363281	83.1856460571289	0.721511900424957	0.95210999250412	0.556170701980591	69.6266632080078	5222
True	False	False	False	False	-2422.95849609375	-1943.99047851563	73.203369140625	0.802794396877289	0.948924779891968	1	60.9090919494629	4020
True	False	False	False	False	-2421.27905273438	-2000.21838378906	115.350761413574	0.756777882575989	0.951650977134705	0.679410755634308	52.7403831481934	5485
True	False	False	False	False	-2419.80834960938	-2318.86279296875	143.079315185547	0.734764277935028	0.947967946529388	0.595013916492462	71.0852737426758	9170
True	False	False	False	False	-2419.31591796875	-2299.95239257813	134.206176757813	0.543970882892609	0.931231737136841	0.28664368391037	83.471076965332	10100
True	False	False	False	False	-2419.58227539063	-1900.46716308594	26.6194076538086	0.643028676509857	0.948197305202484	0.402761965990067	55.1666679382324	1324
True	False	False	False	False	-2418.8876953125	-2225.68359375	124.223899841309	0.770911157131195	0.956539690494537	0.760851919651031	79.3571395874023	8888
True	False	False	False	False	-2417.14233398438	-2395.00439453125	150.843307495117	0.6919304728508	0.953911781311035	0.487018138170242	61.1176452636719	8312
True	False	False	False	False	-2416.498046875	-2366.11743164063	174.135284423828	0.647177815437317	0.946321606636047	0.408938109874725	73.3375778198242	11514
True	False	False	False	False	-2416.5908203125	-2074.17016601563	67.6576614379883	0.586829662322998	0.940918564796448	0.33083376288414	61.9508209228516	3779
True	False	False	False	False	-2416.064453125	-2596.03466796875	51.0205307006836	0.824059367179871	0.957641243934631	1	86.3913040161133	3974
True	False	False	False	False	-2401.53515625	-2555.64672851563	245.120376586914	0.729546785354614	0.954027771949768	0.578944802284241	97.5746612548828	21564
True	False	False	False	False	-2415.72534179688	-2523.46752929688	141.970169067383	0.711218118667603	0.956424951553345	0.529840886592865	72.8984375	9331
True	False	False	False	False	-2401.53271484375	-2439.10961914063	138.64274597168	0.748872816562653	0.938041508197784	0.645208597183228	66.3679962158203	8296
True	False	False	False	False	-2414.1884765625	-2269.32666015625	115.350761413574	0.727483928203583	0.943924427032471	0.572885155677795	72.961540222168	7588
True	False	False	False	False	-2414.72485351563	-2201.763671875	119.787330627441	0.67108416557312	0.950441539287567	0.447692304849625	63.7592582702637	6886
True	False	False	False	False	-2415.02514648438	-2171.20288085938	338.288299560547	0.359491735696793	0.847742676734924	0.151810169219971	85.8885269165039	26196
True	False	False	False	False	-2411.48413085938	-2057.94189453125	55.4570960998535	0.496987581253052	0.93053013086319	0.245342969894409	62.4000015258789	3120
True	False	False	False	False	-2414.61694335938	-1952.98522949219	18.8554134368896	0.75434798002243	0.942380666732788	0.66828989982605	54.1764717102051	921
True	False	False	False	False	-2409.69653320313	-1981.63830566406	93.1679229736328	0.695049583911896	0.946824729442596	0.49346387386322	63.3571434020996	5322
True	False	False	False	False	-2407.783203125	-2244.21020507813	104.259346008301	0.745750606060028	0.946347117424011	0.63308048248291	87.9468078613281	8267
True	False	False	False	False	-2403.74389648438	-2024.1181640625	191.881561279297	0.74438750743866	0.953125894069672	0.627989649772644	66.7514419555664	11548
True	False	False	False	False	-2403.1923828125	-1908.06140136719	64.3302307128906	0.680457472801208	0.926453173160553	0.464629203081131	59.2931022644043	3439
True	False	False	False	False	-2399.30200195313	-1966.24377441406	84.2947845458984	0.677106082439423	0.948069751262665	0.458444207906723	59.2894744873047	4506
True	False	False	False	False	-2398.88061523438	-1938.59167480469	173.026138305664	0.837369203567505	0.973666846752167	1	83.7692337036133	13068
True	False	False	False	False	-2398.38403320313	-2381.22387695313	136.424453735352	0.693406701087952	0.94312196969986	0.490048199892044	65.4878082275391	8055
True	False	False	False	False	-2396.591796875	-2617.09765625	22.1828384399414	0.806145071983337	0.95370626449585	1	75.9499969482422	1519
True	False	False	False	False	-2396.01049804688	-2588.83154296875	164.153015136719	0.757308721542358	0.950766921043396	0.681922793388367	100.743240356445	14910
True	False	False	False	False	-2396.19140625	-2115.8876953125	122.005615234375	0.769454181194305	0.964859426021576	0.750577867031097	62.6090927124023	6887
True	False	False	False	False	-2395.3818359375	-2641.94189453125	128.660461425781	0.759870648384094	0.955566346645355	0.694506108760834	140.681030273438	16319
True	False	False	False	False	-2385.1005859375	-2603.89794921875	64.3302307128906	0.771918535232544	0.958535254001617	0.768335938453674	68.4655151367188	3971
True	False	False	False	False	-2394.20336914063	-2511.96142578125	291.704345703125	0.771380662918091	0.964088320732117	0.764298558235168	88.3802261352539	23244
True	False	False	False	False	-2395.00561523438	-2097.4951171875	76.5307922363281	0.482657611370087	0.938844740390778	0.233916476368904	46.3333320617676	3197
True	False	False	False	False	-2394.49731445313	-2070.45336914063	168.589569091797	0.865768790245056	0.966391563415527	1	76.3486862182617	11605
True	False	False	False	False	-2393.9990234375	-2487.68603515625	139.751892089844	0.686032891273499	0.922402620315552	0.475262850522995	73.9047622680664	9312
True	False	False	False	False	-2391.19384765625	-2466.46630859375	154.17073059082	0.714149951934814	0.93699437379837	0.537053406238556	71.2158279418945	9899
True	False	False	False	False	-2392.91625976563	-2421.53100585938	96.4953460693359	0.810468971729279	0.961163997650146	1	54.6321830749512	4753
True	False	False	False	False	-2391.34545898438	-2338.96215820313	163.043869018555	0.688469350337982	0.955252945423126	0.480053275823593	106.340133666992	15632
True	False	False	False	False	-2391.20068359375	-2288.15551757813	174.135284423828	0.551723957061768	0.91847550868988	0.294115632772446	70.5668792724609	11079
True	False	False	False	False	-2392.44555664063	-2261.953125	116.459907531738	0.71459025144577	0.93900203704834	0.538155138492584	60.9047622680664	6395
True	False	False	False	False	-2386.5166015625	-2236.41259765625	183.008422851563	0.437152445316315	0.768864631652832	0.200564473867416	65.9636383056641	10884
True	False	False	False	False	-2391.04467773438	-2210.35766601563	205.191253662109	0.588157832622528	0.882993578910828	0.332327038049698	82.1081085205078	15190
True	False	False	False	False	-2386.24975585938	-2135.26147460938	146.40673828125	0.820213973522186	0.963494658470154	1	60.6060600280762	8000
True	False	False	False	False	-2390.68994140625	-2049.69409179688	147.515884399414	0.724145829677582	0.961346685886383	0.563397824764252	60.248119354248	8013
True	False	False	False	False	-2389.08129882813	-1914.55554199219	94.2770690917969	0.833464741706848	0.960156261920929	1	64.282356262207	5464
True	False	False	False	False	-2381.95678710938	-2317.3203125	161.934722900391	0.633890867233276	0.923412144184113	0.389651596546173	86.1643829345703	12580
True	False	False	False	False	-2381.6982421875	-2389.8671875	92.0587844848633	0.678302347660065	0.959742963314056	0.460634738206863	54.1566276550293	4495
True	False	False	False	False	-2379.48852539063	-2363.21826171875	159.716445922852	0.65335351228714	0.931355118751526	0.418409734964371	76.6041641235352	11031
True	False	False	False	False	-2379.95751953125	-2170.40307617188	160.825576782227	0.643485963344574	0.939073026180267	0.403435468673706	68.179313659668	9886
True	False	False	False	False	-2379.36157226563	-2107.09350585938	116.459907531738	0.652442932128906	0.931439161300659	0.416991353034973	58.4857139587402	6141
True	False	False	False	False	-2378.27783203125	-2181.97290039063	53.2388153076172	0.80851811170578	0.95661723613739	1	61.6458320617676	2959
True	False	False	False	False	-2378.00512695313	-1975.10437011719	104.259346008301	0.787570297718048	0.965472340583801	1	62.3297882080078	5859
True	False	False	False	False	-2377.89868164063	-2439.31274414063	110.914192199707	0.710969150066376	0.915799081325531	0.529238104820251	73.6500015258789	7365
True	False	False	False	False	-2372.97436523438	-2414.72680664063	80.9673614501953	0.57914674282074	0.91319066286087	0.322355687618256	66.8904113769531	4883
True	False	False	False	False	-2377.22631835938	-2286.11376953125	34.3833999633789	0.812275528907776	0.95572304725647	1	63.8387107849121	1979
True	False	False	False	False	-2373.10693359375	-2257.60498046875	157.498153686523	0.747158110141754	0.963292300701141	0.638464152812958	76.2816925048828	10832
True	False	False	False	False	-2372.59375	-2299.55004882813	119.787330627441	0.554879128932953	0.89472633600235	0.297217160463333	81.8796310424805	8843
True	False	False	False	False	-2371.00537109375	-2534.49780273438	187.44499206543	0.690560817718506	0.948359668254852	0.484238892793655	91.8047332763672	15515
True	False	False	False	False	-2369.90478515625	-2516.98681640625	212.955261230469	0.676993489265442	0.922114014625549	0.458238929510117	87.140625	16731
True	False	False	False	False	-2370.09301757813	-2151.2451171875	134.206176757813	0.801479279994965	0.956766605377197	1	67.9834747314453	8226
True	False	False	False	False	-2368.8896484375	-2455.03076171875	87.6222152709961	0.785240411758423	0.946000397205353	0.972049474716187	71.4430389404297	5644
True	False	False	False	False	-2368.7666015625	-2686.61303710938	15.5279874801636	0.366834104061127	0.915070593357086	0.156054571270943	136.428573608398	1910
True	False	False	False	False	-2323.80322265625	-2662.74975585938	319.432891845703	0.414002150297165	0.878057301044464	0.185072913765907	101.482635498047	29227
True	False	False	False	False	-2357.58618164063	-2622.01806640625	276.176330566406	0.610390365123749	0.903701066970825	0.358653753995895	117.538154602051	29267
True	False	False	False	False	-2365.29248046875	-2399.30346679688	150.843307495117	0.572700321674347	0.941804707050323	0.315444022417068	80.8161773681641	10991
True	False	False	False	False	-2366.67846679688	-2076.67211914063	122.005615234375	0.800438165664673	0.965676367282867	1	103.790908813477	11417
True	False	False	False	False	-2366.91845703125	-1995.43225097656	202.97297668457	0.787415683269501	0.955536663532257	1	60.6448097229004	11098
True	False	False	False	False	-2366.64697265625	-2195.45654296875	136.424453735352	0.693406701087952	0.94910591840744	0.490048199892044	66.5365829467773	8184
True	False	False	False	False	-2364.3173828125	-2579.3037109375	373.780822753906	0.308548241853714	0.769208967685699	0.124104149639606	82.0207748413086	27641
True	False	False	False	False	-2356.43090820313	-2484.72021484375	449.202484130859	0.390067279338837	0.866739332675934	0.16995170712471	90.1999969482422	36531
True	False	False	False	False	-2363.20434570313	-2218.72998046875	239.574661254883	0.473684579133987	0.885467886924744	0.227002188563347	71.2407379150391	15388
True	False	False	False	False	-2361.72827148438	-2423.0986328125	80.9673614501953	0.760632932186127	0.939576268196106	0.698408961296082	92.8904113769531	6781
True	False	False	False	False	-2342.63110351563	-2393.40087890625	65.4393768310547	0.816044509410858	0.957729458808899	1	74.3898315429688	4389
True	False	False	False	False	-2356.380859375	-2304.9130859375	206.300399780273	0.769519209861755	0.9478639960289	0.751023590564728	97.6720428466797	18167
True	False	False	False	False	-2357.91064453125	-2018.06762695313	98.7136306762695	0.844812750816345	0.967432975769043	1	52.6067428588867	4682
True	False	False	False	False	-2357.26171875	-2242.41918945313	138.64274597168	0.704681634902954	0.939344167709351	0.514486134052277	59.2879981994629	7411
True	False	False	False	False	-2356.6923828125	-2057.71264648438	108.695907592773	0.810891211032867	0.956256031990051	1	51.5816345214844	5055
True	False	False	False	False	-2355.6396484375	-2372.47998046875	109.805053710938	0.809059381484985	0.958134829998016	1	59.0404052734375	5845
True	False	False	False	False	-2351.03369140625	-2357.40795898438	92.0587844848633	0.529443800449371	0.93748813867569	0.273180812597275	51.8674697875977	4305
True	False	False	False	False	-2353.56811523438	-2090.70971679688	197.427261352539	0.706082999706268	0.94307541847229	0.517698526382446	71.2528076171875	12683
True	False	False	False	False	-2351.93505859375	-2338.11547851563	158.607299804688	0.701090931892395	0.943950593471527	0.506440579891205	73.2797164916992	10479
True	False	False	False	False	-2345.13427734375	-2275.70849609375	145.297592163086	0.757178783416748	0.956349074840546	0.681305050849915	68.4656524658203	8969
True	False	False	False	False	-2351.35424804688	-2151.09252929688	147.515884399414	0.796800673007965	0.955559492111206	1	67.2330856323242	8942
True	False	False	False	False	-2346.31298828125	-2187.06079101563	84.2947845458984	0.636758983135223	0.940856277942657	0.39369660615921	63.684211730957	4840
True	False	False	False	False	-2341.84887695313	-2172.67602539063	168.589569091797	0.557624995708466	0.903849363327026	0.299945890903473	66.3289489746094	10082
True	False	False	False	False	-2343.8505859375	-2028.53369140625	108.695907592773	0.704862415790558	0.926961481571198	0.514898300170898	93.8367309570313	9196
True	False	False	False	False	-2342.87280273438	-1980.82531738281	134.206176757813	0.682131826877594	0.954772591590881	0.467776149511337	60.6694221496582	7341
True	False	False	False	False	-2341.05590820313	-1909.84729003906	212.955261230469	0.505120992660522	0.912285804748535	0.25205209851265	63.2395820617676	12142
True	False	False	False	False	-2339.68823242188	-2639.896484375	138.64274597168	0.554729282855988	0.952965199947357	0.297069013118744	68.1760025024414	8522
True	False	False	False	False	-2321.56982421875	-2619.68701171875	205.191253662109	0.755939364433289	0.957807660102844	0.675504744052887	78.4864883422852	14520
True	False	False	False	False	-2337.98974609375	-2566.95727539063	96.4953460693359	0.775108277797699	0.946501493453979	0.794588387012482	78.5632171630859	6835
True	False	False	False	False	-2335.53198242188	-2441.41674804688	261.757507324219	0.533943891525269	0.882341980934143	0.27727934718132	85.398307800293	20154
True	False	False	False	False	-2335.60668945313	-2229.921875	116.459907531738	0.776830792427063	0.950614631175995	0.810867488384247	61.5428581237793	6462
True	False	False	False	False	-2331.64794921875	-2116.791015625	169.698715209961	0.348423600196838	0.870069742202759	0.145538121461868	47.3856201171875	7250
True	False	False	False	False	-2333.82177734375	-2071.3955078125	114.241622924805	0.762033998966217	0.938535392284393	0.705790936946869	106.398056030273	10959
True	False	False	False	False	-2331.56420898438	-2497.99340820313	165.262145996094	0.567188858985901	0.948034644126892	0.309673339128494	59.5906028747559	8879
True	False	False	False	False	-2330.5302734375	-2589.21020507813	167.480438232422	0.765148520469666	0.962710738182068	0.723291516304016	64.655632019043	9763
True	False	False	False	False	-2326.51245117188	-2553.16015625	218.500961303711	0.452797442674637	0.836900949478149	0.211567789316177	92.7969512939453	18281
True	False	False	False	False	-2328.49169921875	-2384.42749023438	118.678184509277	0.728201508522034	0.963870942592621	0.574975252151489	69.7289733886719	7461
True	False	False	False	False	-2329.9482421875	-2349.55322265625	96.4953460693359	0.670337855815887	0.963119089603424	0.44639065861702	60.7356338500977	5284
True	False	False	False	False	-2327.71923828125	-2206.41845703125	188.554138183594	0.68020099401474	0.930073261260986	0.46415051817894	67.3000030517578	11441
True	False	False	False	False	-2328.0751953125	-2149.38061523438	117.569046020508	0.628368377685547	0.927880942821503	0.382033824920654	52.1698112487793	5530
True	False	False	False	False	-2327.39526367188	-2406.8193359375	336.070007324219	0.523859083652496	0.854693293571472	0.268180012702942	114.422439575195	34670
True	False	False	False	False	-2322.615234375	-2329.8525390625	146.40673828125	0.811434090137482	0.956956207752228	1	97.0909118652344	12816
True	False	False	False	False	-2324.41137695313	-2292.83471679688	185.226699829102	0.654444515705109	0.934146344661713	0.420119255781174	73.9880218505859	12356
True	False	False	False	False	-2323.15209960938	-2259.70166015625	100.931915283203	0.796130776405334	0.96638149023056	1	68.7033004760742	6252
True	False	False	False	False	-2323.46704101563	-2017.36572265625	144.188446044922	0.637355387210846	0.930676698684692	0.394545674324036	67.4153823852539	8764
True	False	False	False	False	-2321.70141601563	-2087.1298828125	112.023338317871	0.787644565105438	0.959103643894196	1	74.3465347290039	7509
True	False	False	False	False	-2320.845703125	-2710.19018554688	55.4570960998535	0.743460476398468	0.950935184955597	0.624593436717987	128.259994506836	6413
True	False	False	False	False	-2311.51025390625	-2696.65625	63.2210922241211	0.758609592914581	0.963489770889282	0.688213586807251	91.1754379272461	5197
True	False	False	False	False	-2319.5986328125	-2574.75317382813	65.4393768310547	0.82934296131134	0.962478160858154	1	66.7627105712891	3939
True	False	False	False	False	-2320.359375	-2522.3232421875	231.810668945313	0.578911364078522	0.902298331260681	0.322100162506104	68.8708114624023	14394
True	False	False	False	False	-2315.1748046875	-2474.77709960938	207.409545898438	0.423082649707794	0.787789940834045	0.19104240834713	75.6631011962891	14149
True	False	False	False	False	-2315.18115234375	-2236.05615234375	195.208984375	0.470977544784546	0.847280025482178	0.224950864911079	72.875	12826
True	False	False	False	False	-2318.96362304688	-2128.0009765625	69.8759460449219	0.4913030564785	0.939117014408112	0.240751683712006	43.2857131958008	2727
True	False	False	False	False	-2314.71435546875	-2357.20776367188	100.931915283203	0.766407787799835	0.949617445468903	0.730857133865356	63	5733
True	False	False	False	False	-2311.90454101563	-2173.16357421875	150.843307495117	0.598078787326813	0.926257133483887	0.343754470348358	54.205883026123	7372
True	False	False	False	False	-2312.87182617188	-1998.59741210938	83.1856460571289	0.735410094261169	0.933492183685303	0.597082853317261	69.5199966430664	5214
True	False	False	False	False	-2309.63037109375	-2674.53369140625	135.315322875977	0.78679758310318	0.950442552566528	1	113.713111877441	13873
True	False	False	False	False	-2305.08984375	-2568.97412109375	147.515884399414	0.577448487281799	0.924383223056793	0.32051745057106	97.3684234619141	12950
True	False	False	False	False	-2309.3427734375	-2433.6484375	208.518692016602	0.593108594417572	0.914141595363617	0.337968349456787	78.5744705200195	14772
True	False	False	False	False	-2304.79516601563	-2405.19165039063	168.589569091797	0.668440997600555	0.937593996524811	0.44311136007309	75.0723648071289	11411
True	False	False	False	False	-2305.90625	-2310.57836914063	85.4039306640625	0.755021035671234	0.95165091753006	0.671310603618622	80.8831176757813	6228
True	False	False	False	False	-2306.96459960938	-2099.21899414063	61.0028076171875	0.536285281181335	0.943916440010071	0.279436886310577	44.1636352539063	2429
True	False	False	False	False	-2305.73706054688	-2278.46240234375	144.188446044922	0.751398801803589	0.944320023059845	0.655545711517334	69.3076934814453	9010
True	False	False	False	False	-2302.12158203125	-2201.66552734375	139.751892089844	0.638468325138092	0.929439902305603	0.396137297153473	60.1904754638672	7584
True	False	False	False	False	-2305.5634765625	-2072.62353515625	79.8582229614258	0.776177406311035	0.943677484989166	0.804480254650116	70.2222213745117	5056
True	False	False	False	False	-2305.48461914063	-2029.48217773438	120.896469116211	0.687753558158875	0.961215615272522	0.478636562824249	53.6330261230469	5846
True	False	False	False	False	-2304.20263671875	-2148.35302734375	157.498153686523	0.762220680713654	0.95586770772934	0.706796109676361	70.0422515869141	9946
True	False	False	False	False	-2302.10693359375	-2368.41333007813	83.1856460571289	0.849229693412781	0.966323673725128	1	81.1733322143555	6088
True	False	False	False	False	-2296.8505859375	-2733.42431640625	164.153015136719	0.665352821350098	0.91719377040863	0.437860190868378	179.979736328125	26637
True	False	False	False	False	-2261.3935546875	-2726.44360351563	256.211791992188	0.534447073936462	0.891381144523621	0.277741581201553	102.619049072266	23705
True	False	False	False	False	-2281.93017578125	-2677.626953125	248.447799682617	0.686330199241638	0.949608743190765	0.475842624902725	108.21875	24241
True	False	False	False	False	-2294.21142578125	-2587.42431640625	217.391815185547	0.719042778015137	0.927352249622345	0.54958838224411	78.7806091308594	15441
True	False	False	False	False	-2292.0546875	-2528.30517578125	380.435699462891	0.310924589633942	0.780560672283173	0.125333696603775	82.1953353881836	28193
True	False	False	False	False	-2288.6123046875	-2425.45971679688	112.023338317871	0.787644565105438	0.942289233207703	1	95.0792083740234	9603
True	False	False	False	False	-2296.4384765625	-2112.71557617188	146.40673828125	0.790809690952301	0.960830867290497	1	59.6439399719238	7873
True	False	False	False	False	-2295.45483398438	-2334.1982421875	90.9496383666992	0.708294212818146	0.956959247589111	0.52285373210907	123.304878234863	10111
True	False	False	False	False	-2288.76098632813	-2302.080078125	98.7136306762695	0.829100430011749	0.963592112064362	1	86.5393295288086	7702
True	False	False	False	False	-2292.74243164063	-2058.8486328125	95.3862075805664	0.766198992729187	0.954608798027039	0.729580998420715	71.9883728027344	6191
True	False	False	False	False	-2295.07470703125	-1922.67956542969	118.678184509277	0.84888631105423	0.966401517391205	1	72.5327072143555	7761
True	False	False	False	False	-2292.16088867188	-2241.09619140625	117.569046020508	0.702122330665588	0.953871011734009	0.508725047111511	59.7735862731934	6336
True	False	False	False	False	-2290.32177734375	-2218.43920898438	115.350761413574	0.707784593105316	0.959720134735107	0.521656036376953	54.8173065185547	5701
True	False	False	False	False	-2291.48779296875	-2035.60778808594	66.5485153198242	0.729813098907471	0.955623149871826	0.579738736152649	48.283332824707	2897
True	False	False	False	False	-2288.31567382813	-1997.54028320313	63.2210922241211	0.605832159519196	0.85476016998291	0.353039652109146	80.7719268798828	4604
True	False	False	False	False	-2289.87158203125	-1946.78588867188	88.7313537597656	0.862419307231903	0.971599817276001	1	60.7999992370605	4864
True	False	False	False	False	-2284.39624023438	-2488.0419921875	276.176330566406	0.629070699214935	0.929653525352478	0.382990479469299	104.939758300781	26130
True	False	False	False	False	-2283.724609375	-2197.44409179688	107.586769104004	0.769551157951355	0.95716655254364	0.75124317407608	57.793815612793	5606
True	False	False	False	False	-2283.2197265625	-1907.0947265625	80.9673614501953	0.826583564281464	0.952613890171051	1	57.1095886230469	4169
True	False	False	False	False	-2281.7138671875	-2561.37573242188	280.612915039063	0.769344627857208	0.933858633041382	0.749829590320587	133.56916809082	33793
True	False	False	False	False	-2281.6484375	-2317.67456054688	120.896469116211	0.614482343196869	0.937226116657257	0.363796830177307	64.1834869384766	6996
True	False	False	False	False	-2281.3974609375	-1977.72875976563	95.3862075805664	0.816335916519165	0.963248789310455	1	65.5	5633
True	False	False	False	False	-2281.07202148438	-2627.03735351563	283.940338134766	0.611577451229095	0.906313240528107	0.360135495662689	109.62109375	28063
True	False	False	False	False	-2271.74877929688	-2603.22387695313	123.114753723145	0.708051383495331	0.949881255626678	0.522282242774963	74.2882919311523	8246
True	False	False	False	False	-2279.24658203125	-2137.25830078125	99.8227767944336	0.647322654724121	0.951931655406952	0.40915635228157	48.3222236633301	4349
True	False	False	False	False	-2281.03515625	-1962.28454589844	84.2947845458984	0.848152697086334	0.962030291557312	1	60.6052627563477	4606
True	False	False	False	False	-2278.99047851563	-2080.00634765625	124.223899841309	0.631394743919373	0.902122378349304	0.386181116104126	84.5625	9471
True	False	False	False	False	-2277.48095703125	-2369.78442382813	570.098937988281	0.691191017627716	0.93728893995285	0.485513895750046	101.657585144043	52252
True	False	False	False	False	-2277.10815429688	-2267.04296875	127.551322937012	0.827134490013123	0.954948961734772	1	67.7217407226563	7788
True	False	False	False	False	-2277.10498046875	-2018.31079101563	130.878753662109	0.803063333034515	0.947623908519745	1	62.3983039855957	7363
True	False	False	False	False	-2276.62573242188	-2164.79931640625	149.734161376953	0.73196941614151	0.958807647228241	0.586267948150635	52.9703712463379	7151
True	False	False	False	False	-2276.1337890625	-2119.80224609375	128.660461425781	0.687648415565491	0.962910294532776	0.478429108858109	57.2931022644043	6646
True	False	False	False	False	-2274.16040039063	-2043.0908203125	87.6222152709961	0.851639091968536	0.967140793800354	1	54.6708869934082	4319
True	False	False	False	False	-2270.90209960938	-2697.96948242188	134.206176757813	0.823480188846588	0.963870942592621	1	76.0165252685547	9198
True	False	False	False	False	-2263.50268554688	-2635.04467773438	118.678184509277	0.791627526283264	0.960166454315186	1	64.6261672973633	6915
True	False	False	False	False	-2260.58569335938	-2508.74755859375	314.996307373047	0.722456872463226	0.945147812366486	0.558738350868225	121.415489196777	34482
True	False	False	False	False	-2269.79052734375	-2417.52685546875	259.539215087891	0.502108216285706	0.93275785446167	0.249547302722931	85.0726470947266	19907
True	False	False	False	False	-2269.72021484375	-2240.46215820313	141.970169067383	0.689935445785522	0.958387911319733	0.482980132102966	56.3828125	7217
True	False	False	False	False	-2268.59619140625	-2291.24926757813	133.097030639648	0.700874388217926	0.939387083053589	0.505963504314423	69.3166656494141	8318
True	False	False	False	False	-2267.67260742188	-2458.84594726563	582.299499511719	0.364864021539688	0.832423090934753	0.154909014701843	105.481903076172	55378
True	False	False	False	False	-2262.3037109375	-2344.09741210938	112.023338317871	0.801285207271576	0.96099179983139	1	84.3861389160156	8523
True	False	False	False	False	-2266.35620117188	-2194.07421875	103.150199890137	0.779191911220551	0.959238529205322	0.836726665496826	73.5591430664063	6841
True	False	False	False	False	-2265.375	-2067.26538085938	115.350761413574	0.801323413848877	0.957787871360779	1	66.6057662963867	6927
True	False	False	False	False	-2261.90966796875	-1903.56066894531	88.7313537597656	0.806145071983337	0.963919818401337	1	66	5280
True	False	False	False	False	-2258.99462890625	-2218.08544921875	67.6576614379883	0.781755030155182	0.944725573062897	0.872471511363983	75.2622985839844	4591
True	False	False	False	False	-2254.41967773438	-2140.93017578125	131.987884521484	0.731520116329193	0.953589022159576	0.584892332553864	54.7142868041992	6511
True	False	False	False	False	-2258.365234375	-1934.48071289063	122.005615234375	0.823490679264069	0.954038023948669	1	65.6090927124023	7217
True	False	False	False	False	-2257.8232421875	-2051.05297851563	92.0587844848633	0.529443800449371	0.911641955375671	0.273180812597275	48.5903625488281	4033
True	False	False	False	False	-2255.07250976563	-1952.88061523438	110.914192199707	0.727671027183533	0.947987496852875	0.573428332805634	64.8199996948242	6482
True	False	False	False	False	-2253.50927734375	-2585.51391601563	250.666076660156	0.40073898434639	0.88076514005661	0.176587641239166	67.7522125244141	15312
True	False	False	False	False	-2249.76171875	-2433.48828125	164.153015136719	0.749946892261505	0.958387315273285	0.649543106555939	95.3175659179688	14107
True	False	False	False	False	-2252.43627929688	-2304.08862304688	112.023338317871	0.706498801708221	0.95470005273819	0.518659710884094	58.5742568969727	5916
True	False	False	False	False	-2252.693359375	-2237.30981445313	88.7313537597656	0.769612729549408	0.944408118724823	0.751666605472565	72.3249969482422	5786
True	False	False	False	False	-2252.220703125	-2369.40869140625	79.8582229614258	0.750213325023651	0.94728022813797	0.650631964206696	74.9166641235352	5394
True	False	False	False	False	-2251.02124023438	-2330.06616210938	157.498153686523	0.556473791599274	0.90691465139389	0.298798471689224	76.7323913574219	10896
True	False	False	False	False	-2251.75170898438	-2094.8759765625	115.350761413574	0.756777882575989	0.951650977134705	0.679410755634308	76.6346130371094	7970
True	False	False	False	False	-2252.00854492188	-2022.908203125	87.6222152709961	0.82315069437027	0.963311195373535	1	71.3291168212891	5635
True	False	False	False	False	-2250.7109375	-1994.58288574219	151.952453613281	0.820764601230621	0.960830867290497	1	65.9343032836914	9033
True	False	False	False	False	-2250.1748046875	-2261.32177734375	102.041061401367	0.819654762744904	0.962020635604858	1	59.75	5497
True	False	False	False	False	-2249.95849609375	-1968.14672851563	68.7667999267578	0.794570684432983	0.969034552574158	1	57.5806465148926	3570
True	False	False	False	False	-2248.3740234375	-2749.49096679688	178.571853637695	0.701635718345642	0.914663314819336	0.507644534111023	125.664596557617	20232
True	False	False	False	False	-2246.685546875	-2388.28369140625	229.592376708984	0.514382183551788	0.869709670543671	0.259901940822601	91.9855041503906	19041
True	False	False	False	False	-2246.58618164063	-2770.24145507813	80.9673614501953	0.711796820163727	0.960995376110077	0.531247735023499	129.150680541992	9428
True	False	False	False	False	-2244.28393554688	-2600.76098632813	137.533599853516	0.742881834506989	0.939418375492096	0.622499585151672	76.6532287597656	9505
True	False	False	False	False	-2245.138671875	-2405.06176757813	107.586769104004	0.738487541675568	0.948993325233459	0.607207953929901	77.3402099609375	7502
True	False	False	False	False	-2244.34326171875	-2352.34326171875	77.6399383544922	0.754616916179657	0.953763663768768	0.669491648674011	77.5857162475586	5431
True	False	False	False	False	-2244.22436523438	-2204.90649414063	72.0942230224609	0.833017647266388	0.959310948848724	1	75.4000015258789	4901
True	False	False	False	False	-2243.43334960938	-2555.76000976563	106.477630615234	0.829222500324249	0.960950613021851	1	92.6041641235352	8890
True	False	False	False	False	-2242.63745117188	-2276.52709960938	86.513069152832	0.740397691726685	0.950696170330048	0.613727450370789	81.6923065185547	6372
True	False	False	False	False	-2242.18505859375	-2223.5029296875	118.678184509277	0.728201508522034	0.963870942592621	0.574975252151489	62.5140190124512	6689
True	False	False	False	False	-2241.32250976563	-2784.5576171875	113.132476806641	0.705394387245178	0.955824494361877	0.516114771366119	151.401962280273	15443
True	False	False	False	False	-2225.24169921875	-2763.40844726563	136.424453735352	0.756108999252319	0.955561459064484	0.676289081573486	114.463417053223	14079
True	False	False	False	False	-2240.04418945313	-2706.13623046875	196.318130493164	0.702116250991821	0.948896884918213	0.508711516857147	90.9661026000977	16101
True	False	False	False	False	-2234.29223632813	-2662.55517578125	154.17073059082	0.783605933189392	0.962557375431061	0.908817052841187	75.1366882324219	10444
True	False	False	False	False	-2240.57080078125	-2159.15625	87.6222152709961	0.785240411758423	0.942757606506348	0.972049474716187	69.6835479736328	5505
True	False	False	False	False	-2237.47119140625	-2067.52294921875	141.970169067383	0.739838838577271	0.945112228393555	0.6118004322052	55.8046875	7143
True	False	False	False	False	-2236.5927734375	-2534.71142578125	156.389007568359	0.775517404079437	0.955326914787292	0.798297166824341	95.141845703125	13415
True	False	False	False	False	-2234.37231445313	-2517.65991210938	114.241622924805	0.803241491317749	0.961325287818909	1	69.019416809082	7109
True	False	False	False	False	-2230.80883789063	-2363.52392578125	114.241622924805	0.740824818611145	0.935854136943817	0.615211486816406	97.980583190918	10092
True	False	False	False	False	-2233.93334960938	-2286.12915039063	53.2388153076172	0.730874300003052	0.960947930812836	0.582929074764252	50.9583320617676	2446
True	False	False	False	False	-2233.80419921875	-2259.3916015625	93.1679229736328	0.797351360321045	0.959064602851868	1	79.2380981445313	6656
True	False	False	False	False	-2231.3193359375	-2310.65942382813	169.698715209961	0.726159274578094	0.921126425266266	0.56907457113266	76.1830062866211	11656
True	False	False	False	False	-2231.03125	-1978.72241210938	67.6576614379883	0.781755030155182	0.940697908401489	0.872471511363983	68.5409851074219	4181
True	False	False	False	False	-2230.35229492188	-2478.5419921875	159.716445922852	0.659420073032379	0.929301798343658	0.428061366081238	85.9722213745117	12380
True	False	False	False	False	-2226.43579101563	-2236.087890625	93.1679229736328	0.834939122200012	0.966674208641052	1	57.3928565979004	4821
True	False	False	False	False	-2227.82666015625	-2178.20654296875	93.1679229736328	0.834939122200012	0.959884345531464	1	81.4166641235352	6839
True	False	False	False	False	-2226.18139648438	-2685.5439453125	33.2742576599121	0.693598926067352	0.936113715171814	0.490445405244827	48.9000015258789	1467
True	False	False	False	False	-2225.61791992188	-2632.20776367188	178.571853637695	0.663666427135468	0.94025844335556	0.435036957263947	68.4844741821289	11026
True	False	False	False	False	-2224.96948242188	-2001.71997070313	175.244430541992	0.774631977081299	0.947555840015411	0.790380477905273	60.4303779602051	9548
True	False	False	False	False	-2226.15649414063	-1922.33605957031	85.4039306640625	0.730905413627625	0.936410486698151	0.583023309707642	73.0519485473633	5625
True	False	False	False	False	-2224.1005859375	-2607.982421875	195.208984375	0.59691858291626	0.872613489627838	0.342392534017563	79.051139831543	13913
True	False	False	False	False	-2222.06591796875	-2504.228515625	122.005615234375	0.823490679264069	0.965823113918304	1	58.3454551696777	6418
True	False	False	False	False	-2223.8974609375	-2444.78198242188	95.3862075805664	0.654741525650024	0.955844879150391	0.42058664560318	56.1976737976074	4833
True	False	False	False	False	-2223.33056640625	-2410.12524414063	175.244430541992	0.679845213890076	0.934318363666534	0.463488072156906	99.5126571655273	15723
True	False	False	False	False	-2223.78686523438	-2383.38989257813	144.188446044922	0.787146151065826	0.967305839061737	1	83.9000015258789	10907
True	False	False	False	False	-2221.28173828125	-2350.62744140625	93.1679229736328	0.748380422592163	0.948180556297302	0.643250167369843	87.3333358764648	7336
True	False	False	False	False	-2219.02294921875	-2707.84326171875	201.863830566406	0.698696732521057	0.952490448951721	0.501217007637024	77.8956069946289	14177
True	False	False	False	False	-2217.6064453125	-2584.65209960938	158.607299804688	0.648816347122192	0.950194835662842	0.411417841911316	67.5874099731445	9665
True	False	False	False	False	-2217.35571289063	-2331.86254882813	168.589569091797	0.705263912677765	0.94262832403183	0.515815854072571	106.25	16150
True	False	False	False	False	-2216.42309570313	-2158.71875	159.716445922852	0.792017757892609	0.959284722805023	1	60.0833320617676	8652
True	False	False	False	False	-2218.90625	-1904.25659179688	90.9496383666992	0.854409575462341	0.970263004302979	1	90.7682952880859	7443
True	False	False	False	False	-2216.32592773438	-1966.70471191406	133.097030639648	0.816674590110779	0.966805994510651	1	70.1750030517578	8421
True	False	False	False	False	-2216.17749023438	-2260.51000976563	100.931915283203	0.810745477676392	0.960341572761536	1	83.1318664550781	7565
True	False	False	False	False	-2215.17797851563	-2433.44213867188	147.515884399414	0.407508552074432	0.884122490882874	0.180884718894958	67.5939865112305	8990
True	False	False	False	False	-2213.00952148438	-2809.8603515625	154.17073059082	0.76451712846756	0.945684731006622	0.719610869884491	166.172668457031	23098
True	False	False	False	False	-2187.8203125	-2800.42358398438	239.574661254883	0.761617660522461	0.949986755847931	0.703567922115326	124.777778625488	26952
True	False	False	False	False	-2205.0166015625	-2742.76586914063	151.952453613281	0.81213653087616	0.962974190711975	1	75.7956237792969	10384
True	False	False	False	False	-2212.65576171875	-2542.7919921875	163.043869018555	0.80851811170578	0.959284722805023	1	72.6530609130859	10680
True	False	False	False	False	-2213.00927734375	-1947.05529785156	92.0587844848633	0.824999392032623	0.96061897277832	1	97.9518051147461	8130
True	False	False	False	False	-2212.18310546875	-2052.92309570313	150.843307495117	0.722747147083282	0.955013632774353	0.559532701969147	60.6764717102051	8252
True	False	False	False	False	-2211.70434570313	-2668.21411132813	126.442184448242	0.690266668796539	0.943010926246643	0.483645975589752	63.6140365600586	7252
True	False	False	False	False	-2210.62280273438	-2564.8046875	153.061584472656	0.786026954650879	0.963150382041931	1	97.0362319946289	13391
True	False	False	False	False	-2204.17163085938	-2402.41040039063	72.0942230224609	0.790630877017975	0.946962833404541	1	65.523078918457	4259
True	False	False	False	False	-2210.13500976563	-2229.26416015625	84.2947845458984	0.791891813278198	0.945775926113129	1	79.8421020507813	6068
True	False	False	False	False	-2210.09375	-2360.67260742188	74.3125076293945	0.786045730113983	0.949838936328888	1	95.4626846313477	6396
True	False	False	False	False	-2203.56787109375	-2301.39672851563	145.297592163086	0.83562821149826	0.959582805633545	1	72.4885482788086	9496
True	False	False	False	False	-2207.77880859375	-2276.9169921875	146.40673828125	0.701489865779877	0.954253971576691	0.507321655750275	60.2424240112305	7952
True	False	False	False	False	-2206.20141601563	-2031.69104003906	229.592376708984	0.650975465774536	0.936595678329468	0.414721727371216	64.1545867919922	13280
True	False	False	False	False	-2202.19506835938	-2470.984375	289.486053466797	0.785265982151031	0.951278030872345	0.974384605884552	99.4367828369141	25953
True	False	False	False	False	-2202.09399414063	-2768.58227539063	219.610107421875	0.447969853878021	0.859273791313171	0.208123847842216	87.1818161010742	17262
True	False	False	False	False	-2182.91674804688	-2729.16137695313	140.861022949219	0.810112833976746	0.954732000827789	1	62.7165336608887	7965
True	False	False	False	False	-2193.99536132813	-2667.40112304688	116.459907531738	0.706587970256805	0.936397790908813	0.518866300582886	60.771427154541	6381
True	False	False	False	False	-2195.26342773438	-2612.21313476563	319.432891845703	0.398867189884186	0.847097396850586	0.175411641597748	74.9131927490234	21575
True	False	False	False	False	-2188.28295898438	-2546.873046875	157.498153686523	0.820758700370789	0.968056857585907	1	66.9295806884766	9504
True	False	False	False	False	-2195.56713867188	-2429.49731445313	58.7845230102539	0.733056902885437	0.923102557659149	0.589631855487823	76.4150924682617	4050
True	False	False	False	False	-2201.642578125	-2343.06201171875	69.8759460449219	0.766303777694702	0.946150183677673	0.730220139026642	83.5555572509766	5264
True	False	False	False	False	-2198.14868164063	-2209.32495117188	154.17073059082	0.863710165023804	0.971667587757111	1	70.2949676513672	9771
True	False	False	False	False	-2199.90234375	-2112.69409179688	90.9496383666992	0.774084389209747	0.955004692077637	0.78568023443222	64.5121917724609	5290
True	False	False	False	False	-2196.30249023438	-2070.19677734375	136.424453735352	0.72914445400238	0.949747860431671	0.577750682830811	56.7073173522949	6975
True	False	False	False	False	-2198.314453125	-1956.81237792969	98.7136306762695	0.8182532787323	0.957300961017609	1	71.8876419067383	6398
True	False	False	False	False	-2195.30883789063	-1922.01013183594	88.7313537597656	0.795180141925812	0.952055633068085	1	89.5124969482422	7161
True	False	False	False	False	-2194.88745117188	-2518.07495117188	176.353576660156	0.86570817232132	0.970309793949127	1	65.1886825561523	10365
True	False	False	False	False	-2192.59423828125	-2380.9052734375	145.297592163086	0.663804352283478	0.9373939037323	0.435266673564911	56.0076332092285	7337
True	False	False	False	False	-2194.62573242188	-2356.04248046875	68.7667999267578	0.83834183216095	0.963199138641357	1	71.2096786499023	4415
True	False	False	False	False	-2191.34228515625	-2314.81958007813	93.1679229736328	0.556398808956146	0.945432722568512	0.298723936080933	54.9285697937012	4614
True	False	False	False	False	-2187.56811523438	-2092.95434570313	130.878753662109	0.752703249454498	0.951890468597412	0.661087512969971	56.8898315429688	6713
True	False	False	False	False	-2193.123046875	-1993.74267578125	157.498153686523	0.68684595823288	0.947908878326416	0.476851433515549	66.3943634033203	9428
True	False	False	False	False	-2187.21313476563	-2146.51708984375	143.079315185547	0.727231442928314	0.960115194320679	0.572153985500336	57.7209320068359	7446
True	False	False	False	False	-2186.16235351563	-2578.92553710938	164.153015136719	0.767906427383423	0.948611497879028	0.740287721157074	76.3716201782227	11303
True	False	False	False	False	-2181.56079101563	-2401.48413085938	200.754699707031	0.683218479156494	0.945491433143616	0.469839662313461	72.1657485961914	13062
True	False	False	False	False	-2184.14428710938	-2294.9189453125	94.2770690917969	0.781477868556976	0.949771702289581	0.868022978305817	63.4823532104492	5396
True	False	False	False	False	-2184.82446289063	-1942.37524414063	84.2947845458984	0.791891813278198	0.948343932628632	1	64.7368392944336	4920
True	False	False	False	False	-2186.158203125	-1900.39587402344	110.914192199707	0.793351709842682	0.95716655254364	1	64.0999984741211	6410
True	False	False	False	False	-2183.56079101563	-2049.89697265625	173.026138305664	0.651123881340027	0.90463799238205	0.414950400590897	49.6858978271484	7751
True	False	False	False	False	-2183.15356445313	-2335.09301757813	87.6222152709961	0.785240411758423	0.949547469615936	0.972049474716187	61.4177207946777	4852
True	False	False	False	False	-2181.77758789063	-2265.06518554688	202.97297668457	0.754353761672974	0.941248774528503	0.668315708637238	83.2786865234375	15240
True	False	False	False	False	-2180.93603515625	-2190.09887695313	110.914192199707	0.803114473819733	0.94535768032074	1	72.5699996948242	7257
True	False	False	False	False	-2180.13720703125	-2635.95068359375	201.863830566406	0.667682588100433	0.95203310251236	0.441811800003052	75.4945068359375	13740
True	False	False	False	False	-2179.63452148438	-2684.77075195313	181.899276733398	0.705662131309509	0.956019997596741	0.516729354858398	67.2012176513672	11021
True	False	False	False	False	-2178.97387695313	-2473.62622070313	86.513069152832	0.812731087207794	0.952727735042572	1	69.2307662963867	5400
True	False	False	False	False	-2176.17553710938	-2221.71435546875	183.008422851563	0.748634278774261	0.941572368144989	0.644257545471191	65.1999969482422	10758
True	False	False	False	False	-2178.26440429688	-2167.76586914063	125.333038330078	0.760423243045807	0.951440989971161	0.697327613830566	59.796459197998	6757
True	False	False	False	False	-2176.48266601563	-2124.236328125	267.30322265625	0.548824071884155	0.89312618970871	0.291296482086182	69.3278045654297	16708
True	False	False	False	False	-2177.43969726563	-1962.16247558594	143.079315185547	0.772836744785309	0.958077073097229	0.775464057922363	71.1317825317383	9176
True	False	False	False	False	-2175.49462890625	-2431.26489257813	113.132476806641	0.81917679309845	0.960092186927795	1	85.2549057006836	8696
True	False	False	False	False	-2174.30517578125	-2843.83251953125	370.453399658203	0.386375188827515	0.927588641643524	0.167693957686424	169.032928466797	56457
True	False	False	False	False	-2115.09155273438	-2848.50830078125	110.914192199707	0.614722788333893	0.943487465381622	0.364102095365524	91.620002746582	9162
True	False	False	False	False	-2156.85107421875	-2810.392578125	259.539215087891	0.517842471599579	0.926890194416046	0.262894958257675	107.256408691406	25098
True	False	False	False	False	-2166.03686523438	-2761.76904296875	138.64274597168	0.711980938911438	0.952640354633331	0.531696975231171	61.1360015869141	7642
True	False	False	False	False	-2174.09033203125	-2704.28515625	137.533599853516	0.790976285934448	0.960171282291412	1	65.4112930297852	8111
True	False	False	False	False	-2164.91259765625	-2508.712890625	18.8554134368896	0.733056426048279	0.934281527996063	0.589630365371704	59.294116973877	1008
True	False	False	False	False	-2172.67456054688	-2491.57446289063	135.315322875977	0.513745903968811	0.895145952701569	0.259355217218399	75.0983581542969	9162
True	False	False	False	False	-2165.11303710938	-2470.96752929688	102.041061401367	0.518645644187927	0.908571481704712	0.263594478368759	66.8913040161133	6154
True	False	False	False	False	-2171.80346679688	-2309.0830078125	158.607299804688	0.584320664405823	0.922245025634766	0.328035354614258	61.0559425354004	8731
True	False	False	False	False	-2171.80932617188	-2012.76232910156	210.736968994141	0.776370167732239	0.953259170055389	0.80633556842804	64.910530090332	12333
True	False	False	False	False	-2170.87622070313	-2095.9423828125	104.259346008301	0.76819783449173	0.962017238140106	0.742179989814758	50.5319137573242	4750
True	False	False	False	False	-2170.64453125	-2450.087890625	122.005615234375	0.635798990726471	0.917344212532043	0.392335802316666	71.7909088134766	7897
True	False	False	False	False	-2166.91772460938	-2409.99560546875	58.7845230102539	0.807007014751434	0.960947930812836	1	66.4716949462891	3523
True	False	False	False	False	-2169.20458984375	-2248.89331054688	74.3125076293945	0.827402949333191	0.960058152675629	1	72.7014923095703	4871
True	False	False	False	False	-2170.41748046875	-1919.99096679688	125.333038330078	0.760423243045807	0.952045440673828	0.697327613830566	58.0707969665527	6562
True	False	False	False	False	-2168.18139648438	-2368.05346679688	130.878753662109	0.825414478778839	0.95916348695755	1	60.3813552856445	7125
True	False	False	False	False	-2164.498046875	-2152.8759765625	85.4039306640625	0.802311480045319	0.950159788131714	1	50.7922096252441	3911
True	False	False	False	False	-2164.18090820313	-1990.97351074219	161.934722900391	0.628211438655853	0.957186877727509	0.381820470094681	56	8176
True	False	False	False	False	-2160.74194335938	-2782.2236328125	104.259346008301	0.703710198402405	0.943527936935425	0.512283682823181	68.3510665893555	6425
True	False	False	False	False	-2138.89721679688	-2762.90771484375	216.282684326172	0.698887646198273	0.956666231155396	0.501629531383514	80.476921081543	15693
True	False	False	False	False	-2155.94702148438	-2713.96704101563	147.515884399414	0.742133617401123	0.951245367527008	0.619820952415466	72.6090240478516	9657
True	False	False	False	False	-2159.4453125	-2640.08032226563	108.695907592773	0.810891211032867	0.957874178886414	1	88.0612258911133	8630
True	False	False	False	False	-2160.65307617188	-2603.6142578125	158.607299804688	0.75994735956192	0.958681583404541	0.694895327091217	74.0349655151367	10587
True	False	False	False	False	-2154.70458984375	-2581.81640625	153.061584472656	0.759016990661621	0.950276136398315	0.690224945545197	84.8623199462891	11711
True	False	False	False	False	-2158.83203125	-2494.90942382813	108.695907592773	0.704862415790558	0.948914349079132	0.514898300170898	82.2857131958008	8064
True	False	False	False	False	-2160.49194335938	-2336.22998046875	120.896469116211	0.829846799373627	0.96489155292511	1	63.7614669799805	6950
True	False	False	False	False	-2160.07568359375	-2271.51782226563	95.3862075805664	0.827333629131317	0.958789765834808	1	53.709300994873	4619
True	False	False	False	False	-2157.74853515625	-2567.05322265625	113.132476806641	0.686399757862091	0.953504741191864	0.475978404283524	71.1862716674805	7261
True	False	False	False	False	-2156.5390625	-2400.130859375	46.5839614868164	0.786822140216827	0.950805008411407	1	61.1428565979004	2568
True	False	False	False	False	-2157.48510742188	-2183.20483398438	167.480438232422	0.810530424118042	0.961620807647705	1	67.4569549560547	10186
True	False	False	False	False	-2154.56640625	-2669.015625	197.427261352539	0.759070038795471	0.946587145328522	0.690488159656525	104.955055236816	18682
True	False	False	False	False	-2145.64526367188	-2545.20458984375	158.607299804688	0.678697884082794	0.952527165412903	0.461363196372986	74.3706283569336	10635
True	False	False	False	False	-2154.11669921875	-1958.87451171875	90.9496383666992	0.753896296024323	0.955595314502716	0.666286945343018	55.7317085266113	4570
True	False	False	False	False	-2152.60278320313	-2529.58740234375	156.389007568359	0.803114473819733	0.960465252399445	1	76.8014221191406	10829
True	False	False	False	False	-2148.02880859375	-2410.07885742188	176.353576660156	0.59515917301178	0.916528761386871	0.340340346097946	74.2201232910156	11801
True	False	False	False	False	-2149.00537109375	-2142.216796875	26.6194076538086	0.829222500324249	0.957139134407043	1	59	1416
True	False	False	False	False	-2151.53784179688	-1976.17016601563	72.0942230224609	0.802704334259033	0.958081305027008	1	74.3538436889648	4833
True	False	False	False	False	-2150.76879882813	-2123.85986328125	192.990692138672	0.436582386493683	0.917600810527802	0.200171992182732	51.1551742553711	8901
True	False	False	False	False	-2150.0517578125	-2099.76220703125	90.9496383666992	0.778366804122925	0.960797727108002	0.827120900154114	55.1829261779785	4525
True	False	False	False	False	-2147.56787109375	-2360.34033203125	165.262145996094	0.596176147460938	0.927356660366058	0.341524630784988	67.2684555053711	10023
True	False	False	False	False	-2147.00219726563	-2018.05493164063	218.500961303711	0.812063872814178	0.963609993457794	1	64.8730926513672	12780
True	False	False	False	False	-2145.18237304688	-2738.30029296875	133.097030639648	0.737667322158813	0.948249399662018	0.604465067386627	71.8916702270508	8627
True	False	False	False	False	-2141.17211914063	-2634.91870117188	129.769607543945	0.796257674694061	0.965338468551636	1	84.8461532592773	9927
True	False	False	False	False	-2144.18090820313	-2384.01928710938	143.079315185547	0.74561882019043	0.930699586868286	0.63258308172226	67.8061981201172	8747
True	False	False	False	False	-2144.88720703125	-2156.67236328125	125.333038330078	0.790439307689667	0.959779739379883	1	56.9115028381348	6431
True	False	False	False	False	-2143.97387695313	-2085.03247070313	105.36848449707	0.846382617950439	0.966074287891388	1	51.1473693847656	4859
True	False	False	False	False	-2143.62280273438	-2340.681640625	125.333038330078	0.653138935565948	0.93508505821228	0.418074816465378	83.088493347168	9389
True	False	False	False	False	-2140.40234375	-2489.52856445313	205.191253662109	0.542606174945831	0.890532374382019	0.285349756479263	73.3135147094727	13563
True	False	False	False	False	-2138.56079101563	-2443.83569335938	234.028945922852	0.460986882448196	0.786580801010132	0.217513531446457	80.0758285522461	16896
True	False	False	False	False	-2138.43969726563	-2834.06298828125	237.356369018555	0.384797364473343	0.819751083850861	0.166734933853149	116.004669189453	24825
True	False	False	False	False	-2120.09204101563	-2816.46362304688	105.36848449707	0.846382617950439	0.964395225048065	1	81.5999984741211	7752
True	False	False	False	False	-2127.99560546875	-2691.24780273438	333.851715087891	0.48000779747963	0.89949893951416	0.231855973601341	85.7475051879883	25810
True	False	False	False	False	-2135.265625	-2615.12963867188	106.477630615234	0.794342398643494	0.948442876338959	1	73.9270858764648	7097
True	False	False	False	False	-2136.701171875	-2197.76831054688	94.2770690917969	0.817713499069214	0.952832698822021	1	48.0352935791016	4083
True	False	False	False	False	-2137.59545898438	-2068.77465820313	112.023338317871	0.706498801708221	0.943308115005493	0.518659710884094	47.2673263549805	4774
True	False	False	False	False	-2136.93701171875	-1898.27404785156	73.203369140625	0.73655366897583	0.949198067188263	0.60079300403595	48.1818199157715	3180
True	False	False	False	False	-2135.63671875	-2523.1328125	129.769607543945	0.719225645065308	0.958928644657135	0.550069808959961	83.6923065185547	9792
True	False	False	False	False	-2132.69140625	-2111.49072265625	128.660461425781	0.811424374580383	0.95916348695755	1	59.7931022644043	6936
True	False	False	False	False	-2130.36303710938	-1968.79968261719	157.498153686523	0.781017482280731	0.950276136398315	0.861013054847717	67.1408462524414	9534
True	False	False	False	False	-2130.30786132813	-2657.56884765625	116.459907531738	0.776830792427063	0.961696565151215	0.810867488384247	62.1523818969727	6526
True	False	False	False	False	-2127.48852539063	-2599.54321289063	108.695907592773	0.666950881481171	0.958252608776093	0.44056424498558	58.9081649780273	5773
True	False	False	False	False	-2127.0810546875	-2429.89819335938	154.17073059082	0.697528183460236	0.949403405189514	0.498706638813019	92.6330947875977	12876
True	False	False	False	False	-2129.48413085938	-2379.05078125	19.9645557403564	0.798721373081207	0.951427280902863	1	47.2777786254883	851
True	False	False	False	False	-2129.24609375	-2324.04125976563	105.36848449707	0.762958765029907	0.947612226009369	0.710821866989136	68.273681640625	6486
True	False	False	False	False	-2125.90649414063	-2178.87841796875	148.625015258789	0.705064654350281	0.964582681655884	0.515360057353973	57.7462692260742	7738
True	False	False	False	False	-2125.61840820313	-2515.33276367188	90.9496383666992	0.687029421329498	0.958284735679626	0.477211236953735	77.0853652954102	6321
True	False	False	False	False	-2123.7802734375	-2356.45971679688	134.206176757813	0.672323405742645	0.956424951553345	0.449868470430374	68.1239700317383	8243
True	False	False	False	False	-2125.4345703125	-2216.20776367188	128.660461425781	0.768360316753387	0.958814084529877	0.743243813514709	52.1206893920898	6046
True	False	False	False	False	-2123.20288085938	-2796.93090820313	225.155807495117	0.688491344451904	0.938804686069489	0.480096906423569	107.256156921387	21773
True	False	False	False	False	-2114.86157226563	-2764.93896484375	125.333038330078	0.856059193611145	0.972454190254211	1	71.2566375732422	8052
True	False	False	False	False	-2121.28930664063	-2717.3994140625	181.899276733398	0.616897761821747	0.952971935272217	0.366880148649216	63.7560958862305	10456
True	False	False	False	False	-2122.20825195313	-2641.96606445313	103.150199890137	0.779191911220551	0.958284735679626	0.836726665496826	65.4085998535156	6083
True	False	False	False	False	-2120.0556640625	-2469.59423828125	155.279876708984	0.770017266273499	0.964335501194	0.754476308822632	75.7285690307617	10602
True	False	False	False	False	-2122.9892578125	-2410.849609375	99.8227767944336	0.791574835777283	0.950872540473938	1	84.9000015258789	7641
True	False	False	False	False	-2122.3095703125	-2155.193359375	103.150199890137	0.69622391462326	0.940348029136658	0.495934218168259	50.0430107116699	4654
True	False	False	False	False	-2122.51806640625	-2079.69458007813	97.6044921875	0.794247210025787	0.947843611240387	1	50.3068199157715	4427
True	False	False	False	False	-2119.4892578125	-2029.73217773438	128.660461425781	0.844098389148712	0.966304898262024	1	61	7076
True	False	False	False	False	-2117.97143554688	-2554.31079101563	136.424453735352	0.736890852451324	0.964154958724976	0.601898670196533	76.203254699707	9373
True	False	False	False	False	-2116.3623046875	-2537.26342773438	154.17073059082	0.462485671043396	0.880678176879883	0.218616172671318	74.9280548095703	10415
True	False	False	False	False	-2117.93334960938	-2306.9375	110.914192199707	0.672940909862518	0.951440989971161	0.450959801673889	46.25	4625
True	False	False	False	False	-2116.65112304688	-2451.10302734375	90.9496383666992	0.815059661865234	0.962392508983612	1	63.1463432312012	5178
True	False	False	False	False	-2113.60864257813	-2396.69775390625	119.787330627441	0.681443929672241	0.961215615272522	0.466478526592255	70.8055572509766	7647
True	False	False	False	False	-2115.49267578125	-2195.16479492188	89.8404998779297	0.805119872093201	0.958110809326172	1	53.7777786254883	4356
True	False	False	False	False	-2116.57177734375	-1898.99572753906	90.9496383666992	0.778366804122925	0.956613540649414	0.827120900154114	54.0243911743164	4430
True	False	False	False	False	-2114.84912109375	-2373.42260742188	67.6576614379883	0.781755030155182	0.94757354259491	0.872471511363983	83.0327835083008	5065
True	False	False	False	False	-2113.43823242188	-2117.88549804688	153.061584472656	0.654967188835144	0.935976982116699	0.42094224691391	57.4130439758301	7923
True	False	False	False	False	-2111.76684570313	-1998.38635253906	201.863830566406	0.78311288356781	0.958153545856476	0.897637963294983	60.3351631164551	10981
True	False	False	False	False	-2111.486328125	-2664.09008789063	170.807861328125	0.772800981998444	0.952445685863495	0.775180578231812	79.032470703125	12171
True	False	False	False	False	-2111.44287109375	-2615.60815429688	195.208984375	0.630790889263153	0.943711519241333	0.385348409414291	74.2840881347656	13074
True	False	False	False	False	-2109.61083984375	-2163.18994140625	75.4216537475586	0.769968271255493	0.946151077747345	0.754133403301239	67.4558792114258	4587
True	False	False	False	False	-2109.2646484375	-2743.74975585938	160.825576782227	0.797517895698547	0.960604012012482	1	65.2758636474609	9465
True	False	False	False	False	-2107.61767578125	-2875.33349609375	157.498153686523	0.652763843536377	0.940402746200562	0.41749033331871	150.753524780273	21407
True	False	False	False	False	-2107.28955078125	-2492.54321289063	201.863830566406	0.446148782968521	0.826453983783722	0.20683616399765	74.8736267089844	13627
True	False	False	False	False	-2107.03491210938	-2430.17504882813	89.8404998779297	0.768874526023865	0.959064602851868	0.74665355682373	62.2716064453125	5044
True	False	False	False	False	-2106.89868164063	-2890.7255859375	151.952453613281	0.647688388824463	0.961028873920441	0.409708291292191	158.992706298828	21782
True	False	False	False	False	-2069.36767578125	-2888.69775390625	59.8936653137207	0.681443929672241	0.950802743434906	0.466478526592255	82.6666641235352	4464
True	False	False	False	False	-2077.99340820313	-2833.31494140625	217.391815185547	0.465121626853943	0.904018998146057	0.220566496253014	89.9387741088867	17628
True	False	False	False	False	-2105.2880859375	-2578.95141601563	119.787330627441	0.602634787559509	0.886531174182892	0.349171280860901	114.685188293457	12386
True	False	False	False	False	-2103.7900390625	-2361.45458984375	94.2770690917969	0.757289707660675	0.956287920475006	0.681832194328308	66.529411315918	5655
True	False	False	False	False	-2104.54443359375	-2319.35278320313	26.6194076538086	0.780536234378815	0.942926585674286	0.854119598865509	35.375	849
True	False	False	False	False	-2102.5791015625	-2180.6640625	149.734161376953	0.761056125164032	0.958779573440552	0.700609505176544	57.570369720459	7772
True	False	False	False	False	-2104.01245117188	-1963.92944335938	158.607299804688	0.724610865116119	0.962186217308044	0.564696907997131	70.5664367675781	10091
True	False	False	False	False	-2102.32299804688	-2516.376953125	126.442184448242	0.819941997528076	0.969517827033997	1	78.184211730957	8913
True	False	False	False	False	-2100.05444335938	-2220.52807617188	187.44499206543	0.848073840141296	0.96163135766983	1	64.6153869628906	10920
True	False	False	False	False	-2099.88549804688	-2824.0537109375	119.787330627441	0.707465767860413	0.949210941791534	0.520909607410431	76.8518524169922	8300
True	False	False	False	False	-2081.42895507813	-2807.87890625	166.371292114258	0.718682765960693	0.951128363609314	0.54864364862442	78.6800003051758	11802
True	False	False	False	False	-2099.169921875	-2405.89086914063	106.477630615234	0.575134336948395	0.945260047912598	0.318032741546631	63.5104179382324	6097
True	False	False	False	False	-2099.38623046875	-2074.70190429688	170.807861328125	0.791216492652893	0.961923837661743	1	78.4935073852539	12088
True	False	False	False	False	-2097.595703125	-2775.17578125	80.9673614501953	0.814673006534576	0.948419690132141	1	76.7945175170898	5606
True	False	False	False	False	-2077.26489257813	-2769.33642578125	173.026138305664	0.782837390899658	0.95798397064209	0.891967415809631	92.3205108642578	14402
True	False	False	False	False	-2095.328125	-2697.94458007813	204.082122802734	0.680651724338531	0.929192781448364	0.46499228477478	85.6793441772461	15765
True	False	False	False	False	-2095.8466796875	-2334.38891601563	112.023338317871	0.811145603656769	0.950800597667694	1	67.1782150268555	6785
True	False	False	False	False	-2096.56274414063	-2122.15893554688	83.1856460571289	0.820133745670319	0.971396505832672	1	51.973331451416	3898
True	False	False	False	False	-2095.31372070313	-2457.42553710938	138.64274597168	0.670968890190125	0.950878143310547	0.447490900754929	83.3600006103516	10420
True	False	False	False	False	-2092.87475585938	-2423.59301757813	64.3302307128906	0.815286338329315	0.952294647693634	1	54.8793106079102	3183
True	False	False	False	False	-2092.63037109375	-2158.9580078125	119.787330627441	0.80851811170578	0.958391427993774	1	63.3148155212402	6838
True	False	False	False	False	-2092.62866210938	-2098.49536132813	126.442184448242	0.700783967971802	0.947367250919342	0.505764663219452	49.6140365600586	5656
True	False	False	False	False	-2092.52905273438	-2037.63513183594	86.513069152832	0.801492035388947	0.948702335357666	1	71.1923065185547	5553
True	False	False	False	False	-2091.76708984375	-2760.96484375	67.6576614379883	0.811845362186432	0.961437523365021	1	86.1147537231445	5253
True	False	False	False	False	-2079.68334960938	-2740.31420898438	156.389007568359	0.767703473567963	0.950465977191925	0.738981306552887	70.2411346435547	9904
True	False	False	False	False	-2085.80932617188	-2627.61181640625	174.135284423828	0.752221286296844	0.937948822975159	0.659022986888885	84.9808883666992	13342
True	False	False	False	False	-2087.91381835938	-2566.8544921875	218.500961303711	0.448623836040497	0.882110416889191	0.208587795495987	88.2893371582031	17393
True	False	False	False	False	-2090.9072265625	-2476.3359375	126.442184448242	0.517238199710846	0.879351615905762	0.262369871139526	70.9824523925781	8092
True	False	False	False	False	-2088.5390625	-2393.49853515625	106.477630615234	0.727271556854248	0.937803030014038	0.572269976139069	72.8125	6990
True	False	False	False	False	-2090.01977539063	-2004.9326171875	123.114753723145	0.755423963069916	0.954612851142883	0.673140406608582	63.4684677124023	7045
True	False	False	False	False	-2088.76513671875	-1995.71240234375	16.6371288299561	0.73631078004837	0.948912382125854	0.600000023841858	45	675
True	False	False	False	False	-2087.462890625	-2133.4990234375	100.931915283203	0.762435078620911	0.944081366062164	0.707956790924072	44.8461532592773	4081
True	False	False	False	False	-2086.16162109375	-1963.26049804688	79.8582229614258	0.844705820083618	0.961069166660309	1	55.7777786254883	4016
True	False	False	False	False	-2084.64208984375	-2598.33666992188	170.807861328125	0.547446250915527	0.940990805625916	0.28996729850769	59.0389595031738	9092
True	False	False	False	False	-2083.41333007813	-2539.06201171875	159.716445922852	0.772956192493439	0.957934498786926	0.776414334774017	90.8819427490234	13087
True	False	False	False	False	-2083.86108398438	-2354.11791992188	126.442184448242	0.775840818881989	0.957392990589142	0.801295220851898	51.5614051818848	5878
True	False	False	False	False	-2081.8291015625	-2669.84008789063	186.335845947266	0.550251126289368	0.931825816631317	0.292680114507675	77.601188659668	13037
True	False	False	False	False	-2081.4267578125	-2453.58813476563	65.4393768310547	0.717649579048157	0.944188296794891	0.545952379703522	58.7627105712891	3467
True	False	False	False	False	-2081.18334960938	-2179.30322265625	155.279876708984	0.658236980438232	0.939727485179901	0.426150768995285	64.7142868041992	9060
True	False	False	False	False	-2080.6455078125	-2241.81030273438	125.333038330078	0.769035220146179	0.965338468551636	0.747732698917389	49.5575218200684	5600
True	False	False	False	False	-2076.77783203125	-2208.5771484375	177.462707519531	0.784437417984009	0.964566469192505	0.932413876056671	54.6124992370605	8738
True	False	False	False	False	-2075.06640625	-2864.31176757813	228.483245849609	0.524035573005676	0.897881388664246	0.268336653709412	95.4174728393555	19656
True	False	False	False	False	-2062.61450195313	-2781.66943359375	168.589569091797	0.628854393959045	0.954782605171204	0.382695436477661	78.0460510253906	11863
True	False	False	False	False	-2074.02734375	-2688.64575195313	110.914192199707	0.793351709842682	0.960335493087769	1	81.0400009155273	8104
True	False	False	False	False	-2074.33520507813	-2512.24877929688	180.790130615234	0.695103466510773	0.926144182682037	0.493576645851135	89.1226959228516	14527
True	False	False	False	False	-2074.0615234375	-2641.77026367188	128.660461425781	0.670478940010071	0.953084051609039	0.446636199951172	61	7076
True	False	False	False	False	-2070.24438476563	-2551.8349609375	212.955261230469	0.369841575622559	0.887659668922424	0.157812967896461	76.4114608764648	14671
True	False	False	False	False	-2072.3212890625	-2414.39721679688	122.005615234375	0.565154671669006	0.945725798606873	0.307574510574341	53.1818199157715	5850
True	False	False	False	False	-2073.57885742188	-2386.455078125	93.1679229736328	0.786822140216827	0.977683305740356	1	57.3214302062988	4815
True	False	False	False	False	-2072.0498046875	-2483.38720703125	102.041061401367	0.738865315914154	0.951460897922516	0.608482539653778	74.7065200805664	6873
True	False	False	False	False	-2069.87231445313	-2018.7470703125	106.477630615234	0.81877213716507	0.96119749546051	1	64.7083358764648	6212
True	False	False	False	False	-2068.6865234375	-2713.82983398438	310.559753417969	0.414055913686752	0.840501308441162	0.185107871890068	84.8464279174805	23757
True	False	False	False	False	-2063.3681640625	-2582.05395507813	249.556930541992	0.728845715522766	0.939154028892517	0.576867818832397	107.106666564941	24099
True	False	False	False	False	-2064.892578125	-2401.4658203125	64.3302307128906	0.576505601406097	0.931264758110046	0.319502264261246	55.9137916564941	3243
True	False	False	False	False	-2068.39086914063	-2044.03735351563	140.861022949219	0.78069794178009	0.949404835700989	0.856390178203583	44.2834663391113	5624
True	False	False	False	False	-2066.833984375	-2335.69702148438	130.878753662109	0.772971868515015	0.96599406003952	0.776539385318756	69.661018371582	8220
True	False	False	False	False	-2063.29248046875	-2310.0166015625	340.506591796875	0.664696455001831	0.950559437274933	0.436757653951645	60.9609107971191	18715
True	False	False	False	False	-2066.40747070313	-2270.02172851563	89.8404998779297	0.805119872093201	0.962392508983612	1	50.3827171325684	4081
True	False	False	False	False	-2064.98876953125	-2129.02856445313	94.2770690917969	0.757289707660675	0.944126904010773	0.681832194328308	52.5411758422852	4466
True	False	False	False	False	-2060.93823242188	-2435.37426757813	119.787330627441	0.688914835453033	0.950713515281677	0.4809390604496	53.9166679382324	5823
True	False	False	False	False	-2059.40405273438	-2356.74951171875	139.751892089844	0.700105369091034	0.937642812728882	0.504276990890503	61.0396842956543	7691
True	False	False	False	False	-2059.21337890625	-2081.31494140625	124.223899841309	0.67099004983902	0.941456496715546	0.447527855634689	43.6696434020996	4891
True	False	False	False	False	-2059.0537109375	-2282.99047851563	83.1856460571289	0.80851811170578	0.965293765068054	1	46.8133316040039	3511
True	False	False	False	False	-2058.51831054688	-2186.98071289063	153.061584472656	0.740749657154083	0.938746094703674	0.614949762821198	80.1449279785156	11060
True	False	False	False	False	-2057.67626953125	-1962.26989746094	77.6399383544922	0.851448595523834	0.965096175670624	1	54.6571426391602	3826
True	False	False	False	False	-2057.6357421875	-2931.97900390625	175.244430541992	0.637696862220764	0.941309034824371	0.395032972097397	149.651901245117	23645
True	False	False	False	False	-2033.55712890625	-2921.73974609375	180.790130615234	0.749299347400665	0.953335642814636	0.646919369697571	147.012268066406	23963
True	False	False	False	False	-2028.97399902344	-2891.09204101563	140.861022949219	0.831927359104156	0.957602500915527	1	97.968505859375	12442
True	False	False	False	False	-2055.22680664063	-2848.88037109375	128.660461425781	0.811424374580383	0.954083800315857	1	99.3879318237305	11529
True	False	False	False	False	-2050.98681640625	-2748.3701171875	185.226699829102	0.682388484477997	0.932550847530365	0.468262076377869	85.7065887451172	14313
True	False	False	False	False	-2055.0859375	-2479.9248046875	96.4953460693359	0.810468971729279	0.963592112064362	1	77.1609191894531	6713
True	False	False	False	False	-2056.93823242188	-2229.08178710938	206.300399780273	0.793185532093048	0.962506115436554	1	60.2957000732422	11215
True	False	False	False	False	-2055.94189453125	-1937.15783691406	136.424453735352	0.72914445400238	0.952990531921387	0.577750682830811	60.7398376464844	7471
True	False	False	False	False	-2055.22875976563	-1898.50390625	76.5307922363281	0.826755583286285	0.965357661247253	1	56.5652160644531	3903
True	False	False	False	False	-2054.89794921875	-2678.51538085938	115.350761413574	0.811039984226227	0.960674583911896	1	67.6538467407227	7036
True	False	False	False	False	-2050.73413085938	-2524.38330078125	219.610107421875	0.646410882472992	0.949775695800781	0.407785445451736	91.0555572509766	18029
True	False	False	False	False	-2054.57421875	-2465.04345703125	99.8227767944336	0.767598927021027	0.950941801071167	0.738312005996704	65.1333312988281	5862
True	False	False	False	False	-2053.22241210938	-2259.58154296875	90.9496383666992	0.740094006061554	0.948464751243591	0.612678289413452	41.5	3403
True	False	False	False	False	-2051.24389648438	-2121.86474609375	103.150199890137	0.769519209861755	0.950061023235321	0.751023590564728	55.3333320617676	5146
True	False	False	False	False	-2050.65307617188	-2803.80517578125	173.026138305664	0.764826476573944	0.95129257440567	0.721405208110809	88.4230804443359	13794
True	False	False	False	False	-2049.40014648438	-2879.59106445313	154.17073059082	0.738690078258514	0.958681583404541	0.60789030790329	102.640289306641	14267
True	False	False	False	False	-2015.35510253906	-2858.04833984375	155.279876708984	0.80919873714447	0.952291786670685	1	82.2714309692383	11518
True	False	False	False	False	-2039.37768554688	-2702.55297851563	160.825576782227	0.797517895698547	0.954780399799347	1	77.8344802856445	11286
True	False	False	False	False	-2049.06176757813	-2642.23681640625	154.17073059082	0.721209406852722	0.947860896587372	0.555354535579681	83.1654663085938	11560
True	False	False	False	False	-2046.19506835938	-1914.93872070313	96.4953460693359	0.810468971729279	0.959447026252747	1	61.0804595947266	5314
True	False	False	False	False	-2045.69812011719	-2618.07397460938	151.952453613281	0.791858732700348	0.960174322128296	1	65.8613128662109	9023
True	False	False	False	False	-2038.69958496094	-2549.150390625	159.716445922852	0.811793208122253	0.950994849205017	1	91.375	13158
True	False	False	False	False	-2044.93090820313	-2390.8251953125	160.825576782227	0.551962316036224	0.912106513977051	0.294348746538162	69.1448287963867	10026
True	False	False	False	False	-2043.6171875	-2335.3408203125	126.442184448242	0.636114537715912	0.943438470363617	0.392782300710678	44.3333320617676	5054
True	False	False	False	False	-2039.94506835938	-2089.11547851563	108.695907592773	0.777484655380249	0.956510245800018	0.817557096481323	65.673469543457	6436
True	False	False	False	False	-2043.21435546875	-1970.97387695313	140.861022949219	0.570944666862488	0.927509605884552	0.313592225313187	59.4724426269531	7553
True	False	False	False	False	-2041.40063476563	-1999.03210449219	133.097030639648	0.683501660823822	0.959122717380524	0.47038009762764	43.2583351135254	5191
True	False	False	False	False	-2039.47253417969	-2437.09497070313	104.259346008301	0.77779358625412	0.956256031990051	0.82083135843277	53.6276588439941	5041
True	False	False	False	False	-2037.24841308594	-2141.43505859375	106.477630615234	0.855291903018951	0.966074287891388	1	48.4791679382324	4654
True	False	False	False	False	-2036.79296875	-2658.74584960938	199.645553588867	0.806145071983337	0.96206933259964	1	76.6166687011719	13791
True	False	False	False	False	-2036.38793945313	-2360.6630859375	118.678184509277	0.769594728946686	0.939496338367462	0.751542627811432	61.8037376403809	6613
True	False	False	False	False	-2035.05517578125	-2851.078125	160.825576782227	0.57025271654129	0.882436335086823	0.312865883111954	94.8000030517578	13746
True	False	False	False	False	-2018.7978515625	-2804.87329101563	238.465515136719	0.779577672481537	0.946019411087036	0.841474235057831	107.865119934082	23191
True	False	False	False	False	-2033.86376953125	-2574.7119140625	179.680999755859	0.661957681179047	0.94150584936142	0.432207375764847	69.7530899047852	11300
True	False	False	False	False	-2031.78625488281	-2405.94384765625	277.285491943359	0.459688872098923	0.940748572349548	0.216562286019325	68.8919982910156	17223
True	False	False	False	False	-2032.93273925781	-2181.650390625	87.6222152709961	0.796068251132965	0.951726198196411	1	50.1392402648926	3961
True	False	False	False	False	-2032.07873535156	-2166.2783203125	104.259346008301	0.837473332881927	0.953913331031799	1	51.8829803466797	4877
True	False	False	False	False	-2031.77099609375	-2244.80322265625	209.627822875977	0.641009151935577	0.944911241531372	0.399807631969452	51.5343933105469	9740
True	False	False	False	False	-2030.892578125	-2037.35375976563	115.350761413574	0.748017251491547	0.950423002243042	0.641817271709442	41	4264
True	False	False	False	False	-2030.96228027344	-1945.7177734375	89.8404998779297	0.805119872093201	0.949547469615936	1	58.4938278198242	4738
True	False	False	False	False	-2029.68640136719	-2525.05688476563	192.990692138672	0.772183120250702	0.952965199947357	0.770358383655548	72.9770126342773	12698
True	False	False	False	False	-2029.57775878906	-2492.83129882813	318.32373046875	0.402416467666626	0.833775818347931	0.177645981311798	75.5156784057617	21673
True	False	False	False	False	-2029.45251464844	-2453.78149414063	88.7313537597656	0.795180141925812	0.95633727312088	1	64.7375030517578	5179
True	False	False	False	False	-2027.88427734375	-2769.5517578125	143.079315185547	0.734764277935028	0.95185387134552	0.595013916492462	78.7906951904297	10164
True	False	False	False	False	-2016.33862304688	-2740.052734375	47.6931037902832	0.790671706199646	0.957085192203522	1	54.209300994873	2331
True	False	False	False	False	-2022.77258300781	-2677.47045898438	187.44499206543	0.651075303554535	0.926708996295929	0.414875507354736	83.6568069458008	14138
True	False	False	False	False	-2025.19470214844	-2608.91015625	200.754699707031	0.669554114341736	0.943406343460083	0.445030689239502	77.4309387207031	14015
True	False	False	False	False	-2025.6142578125	-2078.63940429688	102.041061401367	0.819654762744904	0.960341572761536	1	50.3804359436035	4635
True	False	False	False	False	-2024.89404296875	-2469.68359375	103.150199890137	0.828564047813416	0.957966983318329	1	69.1827926635742	6434
True	False	False	False	False	-2022.43395996094	-2629.24926757813	64.3302307128906	0.680457472801208	0.937390089035034	0.464629203081131	102.431037902832	5941
True	False	False	False	False	-2021.67553710938	-2719.14379882813	115.350761413574	0.607424437999725	0.928080558776855	0.354987353086472	56	5824
True	False	False	False	False	-2017.00158691406	-2644.52807617188	99.8227767944336	0.441246062517166	0.926341831684113	0.203400015830994	56.8222236633301	5114
True	False	False	False	False	-2017.72143554688	-2329.78149414063	227.374099731445	0.703180313110352	0.937957465648651	0.511090338230133	54.5121955871582	11175
True	False	False	False	False	-2019.82446289063	-1998.58520507813	131.987884521484	0.670856893062592	0.949571013450623	0.447295248508453	43.0504188537598	5123
True	False	False	False	False	-2019.04821777344	-2111.27856445313	262.866638183594	0.449972629547119	0.840806841850281	0.209547191858292	57.8185653686523	13703
True	False	False	False	False	-2018.63903808594	-2020.25415039063	96.4953460693359	0.825828194618225	0.963248789310455	1	53.2873573303223	4636
True	False	False	False	False	-2017.57092285156	-2421.82080078125	72.0942230224609	0.833017647266388	0.959310948848724	1	62.2153854370117	4044
True	False	False	False	False	-2015.93591308594	-2144.91796875	136.424453735352	0.793246746063232	0.94817715883255	1	54.1951217651367	6666
True	False	False	False	False	-2015.66381835938	-1954.53503417969	78.7490768432617	0.863612174987793	0.9698326587677	1	54.7323951721191	3886
True	False	False	False	False	-2014.40026855469	-2921.02856445313	138.64274597168	0.722498834133148	0.942407369613647	0.558853149414063	111.496002197266	13937
True	False	False	False	False	-2009.57580566406	-2882.9228515625	164.153015136719	0.594304740428925	0.942673623561859	0.339349389076233	81.8581085205078	12115
True	False	False	False	False	-2013.12731933594	-2439.32983398438	92.0587844848633	0.739471137523651	0.952929735183716	0.610541462898254	58.2530136108398	4835
True	False	False	False	False	-2012.46594238281	-2086.76245117188	130.878753662109	0.825414478778839	0.956187844276428	1	55.8644065856934	6592
True	False	False	False	False	-2012.04064941406	-2704.57568359375	103.150199890137	0.704544305801392	0.949119210243225	0.514173626899719	53.6021499633789	4985
True	False	False	False	False	-2009.05090332031	-2620.12109375	87.6222152709961	0.75999253988266	0.957044959068298	0.695125102996826	63	4977
True	False	False	False	False	-2007.16015625	-2513.29956054688	72.0942230224609	0.751398801803589	0.959443032741547	0.655545711517334	52.3538475036621	3403
True	False	False	False	False	-2009.13305664063	-2411.81567382813	74.3125076293945	0.698115170001984	0.950911939144135	0.499964475631714	54.4029846191406	3645
True	False	False	False	False	-2009.978515625	-1936.96240234375	89.8404998779297	0.832318663597107	0.959212362766266	1	55.9012336730957	4528
True	False	False	False	False	-2008.03540039063	-2281.02465820313	130.878753662109	0.672109961509705	0.944726765155792	0.449492424726486	49.169490814209	5802
True	False	False	False	False	-2007.98657226563	-2482.62768554688	63.2210922241211	0.833572149276733	0.96172833442688	1	49.4736824035645	2820
True	False	False	False	False	-2006.09375	-2240.93725585938	170.807861328125	0.692326605319977	0.946328103542328	0.487827599048615	50.0519485473633	7708
True	False	False	False	False	-2005.18420410156	-2173.63330078125	200.754699707031	0.694857776165009	0.940142452716827	0.493062615394592	61.2762413024902	11091
True	False	False	False	False	-2005.12646484375	-2584.29541015625	196.318130493164	0.687726557254791	0.938715279102325	0.478583216667175	74.6327667236328	13210
True	False	False	False	False	-2004.86206054688	-2967.259765625	207.409545898438	0.646611511707306	0.936117947101593	0.408086508512497	163.743316650391	30620
True	False	False	False	False	-1921.17431640625	-3023.72778320313	169.698715209961	0.750118315219879	0.950046956539154	0.650242984294891	167.124176025391	25570
True	False	False	False	False	-1955.03881835938	-2996.36303710938	157.498153686523	0.754633009433746	0.944102048873901	0.669563829898834	154.633804321289	21958
True	False	False	False	False	-1984.62243652344	-2978.32739257813	138.64274597168	0.554729282855988	0.916533231735229	0.297069013118744	133.591995239258	16699
True	False	False	False	False	-1986.56140136719	-2954.66015625	76.5307922363281	0.809509754180908	0.961069166660309	1	106.927536010742	7378
True	False	False	False	False	-1976.69189453125	-2940.21533203125	106.477630615234	0.739683151245117	0.963119089603424	0.611266613006592	92.875	8916
True	False	False	False	False	-1972.05615234375	-2988.56201171875	105.36848449707	0.846382617950439	0.966074287891388	1	145.168426513672	13791
True	False	False	False	False	-1970.919921875	-2960.04614257813	66.5485153198242	0.84339964389801	0.962478160858154	1	93.6666641235352	5620
True	False	False	False	False	-1941.72668457031	-3014.17578125	88.7313537597656	0.691018760204315	0.970586776733398	0.485164731740952	136.412506103516	10913
True	False	False	False	False	-1906.52160644531	-3005.65625	131.987884521484	0.770956814289093	0.950922548770905	0.761183798313141	103.176467895508	12278
True	False	False	False	False	-1940.6318359375	-2965.875	183.008422851563	0.709964990615845	0.951498210430145	0.526821851730347	96.6666641235352	15950
True	False	False	False	False	-1933.58850097656	-2999.5634765625	67.6576614379883	0.781755030155182	0.949587345123291	0.872471511363983	111.016395568848	6772
True	False	False	False	False	-1914.03894042969	-2981.5546875	165.262145996094	0.601372361183167	0.933636724948883	0.347659230232239	96.8993301391602	14438
True	False	False	False	False	-1927.91052246094	-2944.138671875	187.44499206543	0.809715926647186	0.956563711166382	1	96.538459777832	16315
True	False	False	False	False	-2001.00427246094	-2934.97241210938	151.952453613281	0.745924651622772	0.952383577823639	0.633738994598389	127.080291748047	17410
True	False	False	False	False	-1999.42639160156	-2756.98364257813	212.955261230469	0.646023273468018	0.954667150974274	0.407204866409302	91.0833358764648	17488
True	False	False	False	False	-2002.2607421875	-2658.97290039063	199.645553588867	0.660345375537872	0.952614009380341	0.429565489292145	72.8388900756836	13111
True	False	False	False	False	-2003.68237304688	-2559.21801757813	306.123168945313	0.531647264957428	0.859067738056183	0.275179833173752	83.8949279785156	23155
True	False	False	False	False	-2002.74084472656	-2210.56103515625	158.607299804688	0.707859754562378	0.936928570270538	0.521832287311554	50.1258735656738	7168
True	False	False	False	False	-2001.02758789063	-2735.41772460938	207.409545898438	0.748221099376678	0.95805561542511	0.642620325088501	74.9037399291992	14007
True	False	False	False	False	-2000.53125	-2362.34204101563	118.678184509277	0.801031827926636	0.9509596824646	1	59.757007598877	6394
True	False	False	False	False	-1998.85485839844	-2783.6572265625	143.079315185547	0.822870492935181	0.951824188232422	1	112.06201171875	14456
True	False	False	False	False	-1906.36962890625	-2933.5703125	138.64274597168	0.785167694091797	0.955013513565063	0.96631795167923	89.2799987792969	11160
True	False	False	False	False	-1957.15112304688	-2933.46875	135.315322875977	0.76977926492691	0.959802567958832	0.752817690372467	84.2950820922852	10284
True	False	False	False	False	-1976.23034667969	-2899.81689453125	167.480438232422	0.436389297246933	0.939218640327454	0.200039193034172	81.0794677734375	12243
True	False	False	False	False	-1990.578125	-2698.08666992188	124.223899841309	0.647358953952789	0.960174322128296	0.409211099147797	79.3392868041992	8886
True	False	False	False	False	-1992.28076171875	-2599.52172851563	103.150199890137	0.769519209861755	0.963398873806	0.751023590564728	86.2042999267578	8017
True	False	False	False	False	-1995.19030761719	-2127.50341796875	119.787330627441	0.842233836650848	0.966688752174377	1	71.1203689575195	7681
True	False	False	False	False	-1996.86840820313	-2042.19250488281	105.36848449707	0.810243308544159	0.951622247695923	1	80.589469909668	7656
True	False	False	False	False	-1995.072265625	-2526.6064453125	118.678184509277	0.778608024120331	0.962012887001038	0.829857766628265	80.5981292724609	8624
True	False	False	False	False	-1991.20300292969	-2508.02905273438	83.1856460571289	0.80851811170578	0.950069665908813	1	74.8000030517578	5610
True	False	False	False	False	-1994.7314453125	-2467.74658203125	106.477630615234	0.718682765960693	0.954675555229187	0.54864364862442	74.4270858764648	7145
True	False	False	False	False	-1993.46264648438	-2422.44775390625	90.9496383666992	0.730561852455139	0.954608798027039	0.581985175609589	65.0487823486328	5334
True	False	False	False	False	-1994.64709472656	-2269.77734375	139.751892089844	0.41135236620903	0.872418522834778	0.183355897665024	69.476188659668	8754
True	False	False	False	False	-1993.88195800781	-2399.04833984375	102.041061401367	0.784656643867493	0.953265130519867	0.940379023551941	64.3152160644531	5917
True	False	False	False	False	-1992.0654296875	-1999.35717773438	98.7136306762695	0.685747921466827	0.941794157028198	0.474708467721939	58.7303352355957	5227
True	False	False	False	False	-1990.73522949219	-2616.49682617188	29.9468326568604	0.828017055988312	0.959619760513306	1	72	1944
True	False	False	False	False	-1990.58654785156	-2305.25341796875	88.7313537597656	0.755204319953918	0.965078413486481	0.672140836715698	61.5999984741211	4928
True	False	False	False	False	-1989.67687988281	-1913.74658203125	164.153015136719	0.427719324827194	0.848262190818787	0.194142952561378	51.9324340820313	7686
True	False	False	False	False	-1989.6259765625	-2065.40869140625	83.1856460571289	0.80851811170578	0.958222687244415	1	73.2266693115234	5492
True	False	False	False	False	-1988.93237304688	-2886.60107421875	224.046676635742	0.563575148582458	0.901750683784485	0.305956095457077	97.1237640380859	19619
True	False	False	False	False	-1979.12585449219	-2862.18286132813	204.082122802734	0.596033811569214	0.920545339584351	0.341358572244644	79.2445678710938	14581
True	False	False	False	False	-1985.32836914063	-2834.29077148438	146.40673828125	0.762958765029907	0.95690929889679	0.710821986198425	79.6212158203125	10510
True	False	False	False	False	-1984.72973632813	-2682.14501953125	166.371292114258	0.600177347660065	0.917572140693665	0.34623584151268	101.586669921875	15238
True	False	False	False	False	-1988.390625	-2640.06469726563	137.533599853516	0.706285059452057	0.950741708278656	0.518165111541748	94.0725784301758	11665
True	False	False	False	False	-1987.15673828125	-2219.9462890625	37.7108268737793	0.763439774513245	0.949911177158356	0.71349173784256	58.6764717102051	1995
True	False	False	False	False	-1985.17846679688	-2185.00439453125	145.297592163086	0.83562821149826	0.965022087097168	1	74.5190811157227	9762
True	False	False	False	False	-1983.31372070313	-2806.86303710938	110.914192199707	0.501818835735321	0.909663021564484	0.249307915568352	66.9800033569336	6698
True	False	False	False	False	-1977.49243164063	-2789.88208007813	138.64274597168	0.495844811201096	0.853875517845154	0.244413629174232	75.3919982910156	9424
True	False	False	False	False	-1981.56298828125	-2477.72778320313	246.229507446289	0.354828715324402	0.899639785289764	0.149149566888809	72.4189224243164	16077
True	False	False	False	False	-1982.7490234375	-2145.64892578125	86.513069152832	0.84085887670517	0.958222687244415	1	85.1153869628906	6639
True	False	False	False	False	-1982.13220214844	-2111.61645507813	83.1856460571289	0.80851811170578	0.962681770324707	1	64.0800018310547	4806
True	False	False	False	False	-1981.27783203125	-2011.27880859375	100.931915283203	0.776127755641937	0.937291979789734	0.804006338119507	61.2637367248535	5575
True	False	False	False	False	-1981.337890625	-1971.62475585938	143.079315185547	0.669323861598969	0.923694372177124	0.444632470607758	51.0155029296875	6581
True	False	False	False	False	-1980.5537109375	-2345.9951171875	80.9673614501953	0.814673006534576	0.952956557273865	1	53.1369857788086	3879
True	False	False	False	False	-1980.46594238281	-2762.33422851563	95.3862075805664	0.682282447814941	0.962576270103455	0.46806126832962	67.3255844116211	5790
True	False	False	False	False	-1960.9677734375	-2745.21508789063	114.241622924805	0.674712717533112	0.964554309844971	0.45411691069603	63.8543701171875	6577
True	False	False	False	False	-1979.08715820313	-2608.1953125	125.333038330078	0.845949530601501	0.965185582637787	1	95.5132751464844	10793
True	False	False	False	False	-1978.08813476563	-2550.69189453125	177.462707519531	0.667819380760193	0.937662184238434	0.442045748233795	106.243751525879	16999
True	False	False	False	False	-1979.88293457031	-2294.16552734375	130.878753662109	0.649014532566071	0.944329380989075	0.411719381809235	74.2203369140625	8758
True	False	False	False	False	-1979.9990234375	-2207.23852539063	64.3302307128906	0.731921255588531	0.95479941368103	0.586120128631592	60.5689659118652	3513
True	False	False	False	False	-1979.03369140625	-2421.76049804688	73.203369140625	0.802794396877289	0.960359692573547	1	80.0151519775391	5281
True	False	False	False	False	-1976.73559570313	-2236.84326171875	103.150199890137	0.511511445045471	0.894834220409393	0.257444024085999	55.7849464416504	5188
True	False	False	False	False	-1974.73095703125	-2569.91650390625	112.023338317871	0.835714399814606	0.965687274932861	1	123.584159851074	12482
True	False	False	False	False	-1974.29382324219	-2395.33276367188	96.4953460693359	0.836953818798065	0.964746832847595	1	80.1494216918945	6973
True	False	False	False	False	-1973.71484375	-2274.93725585938	147.515884399414	0.579612076282501	0.912878572940826	0.322861582040787	103.157897949219	13720
True	False	False	False	False	-1973.5517578125	-2714.87817382813	210.736968994141	0.68892914056778	0.942412197589874	0.480967491865158	98.089469909668	18637
True	False	False	False	False	-1969.59399414063	-2677.54931640625	27.7285480499268	0.524010121822357	0.945388197898865	0.268314033746719	80.4800033569336	2012
True	False	False	False	False	-1969.8369140625	-2641.57495117188	174.135284423828	0.830909490585327	0.976976573467255	1	96.7834396362305	15195
True	False	False	False	False	-1970.89099121094	-2589.48779296875	154.17073059082	0.714149951934814	0.956823527812958	0.537053406238556	105.66187286377	14687
True	False	False	False	False	-1971.38830566406	-2503.09545898438	103.150199890137	0.708034455776215	0.952740550041199	0.522242486476898	73.1935501098633	6807
True	False	False	False	False	-1972.1015625	-2445.16967773438	217.391815185547	0.498596966266632	0.877854764461517	0.246657267212868	71.3469390869141	13984
True	False	False	False	False	-1970.97900390625	-2532.83642578125	83.1856460571289	0.668196797370911	0.921957850456238	0.442692250013351	67.3733367919922	5053
True	False	False	False	False	-1963.45788574219	-2515.255859375	74.3125076293945	0.827402949333191	0.964830636978149	1	67.1940307617188	4502
True	False	False	False	False	-1968.89758300781	-2122.13354492188	131.987884521484	0.822960138320923	0.959395885467529	1	71.2100830078125	8474
True	False	False	False	False	-1969.63781738281	-2034.51611328125	85.4039306640625	0.686015367507935	0.945805966854095	0.475228786468506	62.5194816589355	4814
True	False	False	False	False	-1967.60510253906	-2071.51220703125	150.843307495117	0.823476016521454	0.96396404504776	1	100.139709472656	13619
True	False	False	False	False	-1966.47766113281	-2196.62817382813	65.4393768310547	0.728608548641205	0.953308761119843	0.576169312000275	58.9830513000488	3480
True	False	False	False	False	-1961.78149414063	-2614.49560546875	130.878753662109	0.674995541572571	0.952538788318634	0.454624444246292	90.2711868286133	10652
True	False	False	False	False	-1961.55029296875	-2666.87426757813	198.536407470703	0.626055896282196	0.947144150733948	0.378908097743988	99.1061477661133	17740
True	False	False	False	False	-1961.2373046875	-2420.40673828125	125.333038330078	0.740218818187714	0.947636783123016	0.61310887336731	108.017700195313	12206
True	False	False	False	False	-1960.58056640625	-2147.89404296875	89.8404998779297	0.81622189283371	0.949200809001923	1	75.4074096679688	6108
True	False	False	False	False	-1960.37817382813	-2051.26025390625	227.374099731445	0.764688432216644	0.955977916717529	0.72060227394104	77.9756088256836	15985
True	False	False	False	False	-1960.13598632813	-2846.8662109375	164.153015136719	0.760389924049377	0.957570433616638	0.697156250476837	83.2297286987305	12318
True	False	False	False	False	-1956.96362304688	-2808.67309570313	161.934722900391	0.57914674282074	0.907012462615967	0.322355687618256	75.308219909668	10995
True	False	False	False	False	-1959.73852539063	-2478.4609375	113.132476806641	0.772725999355316	0.953764200210571	0.774587631225586	72.0392150878906	7348
True	False	False	False	False	-1960.11401367188	-2180.30737304688	117.569046020508	0.729612350463867	0.951500833034515	0.579140067100525	67.9339599609375	7201
True	False	False	False	False	-1959.73754882813	-2764.2138671875	128.660461425781	0.751520931720734	0.96415650844574	0.656058371067047	74.1896514892578	8606
True	False	False	False	False	-1946.65966796875	-2691.166015625	127.551322937012	0.671671271324158	0.948760092258453	0.448721051216125	81.5391311645508	9377
True	False	False	False	False	-1950.90795898438	-2587.96069335938	129.769607543945	0.757999539375305	0.959860980510712	0.685239017009735	83.0598297119141	9718
True	False	False	False	False	-1955.58422851563	-2401.11962890625	104.259346008301	0.736739933490753	0.956773817539215	0.601403117179871	83.1595764160156	7817
True	False	False	False	False	-1954.17626953125	-2318.37646484375	67.6576614379883	0.781755030155182	0.950327515602112	0.872471511363983	81.836067199707	4992
True	False	False	False	False	-1958.48461914063	-2285.73071289063	74.3125076293945	0.758645176887512	0.946151077747345	0.688388466835022	63.2388076782227	4237
True	False	False	False	False	-1957.16760253906	-2260.88037109375	143.079315185547	0.612251937389374	0.928035318851471	0.360981106758118	72.0232543945313	9291
True	False	False	False	False	-1957.8916015625	-2086.78393554688	94.2770690917969	0.817713499069214	0.956322252750397	1	61.1058807373047	5194
True	False	False	False	False	-1954.27478027344	-2241.14233398438	167.480438232422	0.810530424118042	0.961620807647705	1	79.5629119873047	12014
True	False	False	False	False	-1954.20617675781	-2029.27587890625	82.0765075683594	0.825832903385162	0.957493424415588	1	67.9864883422852	5031
True	False	False	False	False	-1953.88684082031	-1967.10375976563	144.188446044922	0.576918423175812	0.924222052097321	0.319946259260178	51.5	6695
True	False	False	False	False	-1952.41735839844	-2372.4638671875	159.716445922852	0.776177406311035	0.96284693479538	0.804480254650116	71.4722213745117	10292
True	False	False	False	False	-1951.6015625	-2209.22290039063	215.173538208008	0.652752697467804	0.951144099235535	0.417472988367081	74.6804122924805	14488
True	False	False	False	False	-1950.47717285156	-2497.67700195313	102.041061401367	0.794671595096588	0.956959247589111	1	80.3913040161133	7396
True	False	False	False	False	-1949.34680175781	-2013.42578125	99.8227767944336	0.801836133003235	0.942447781562805	1	81.5444412231445	7339
True	False	False	False	False	-1948.42504882813	-2652.97314453125	116.459907531738	0.795453250408173	0.968716204166412	1	86.2761917114258	9059
True	False	False	False	False	-1947.6962890625	-2568.84814453125	151.952453613281	0.687491834163666	0.945897996425629	0.478120416402817	83.1240844726563	11388
True	False	False	False	False	-1946.04040527344	-2431.0458984375	99.8227767944336	0.754056692123413	0.925056099891663	0.666995942592621	95.4777755737305	8593
True	False	False	False	False	-1944.2314453125	-2908.24584960938	190.772415161133	0.756393730640411	0.959565699100494	0.677612125873566	76.3837203979492	13138
True	False	False	False	False	-1916.64404296875	-2898.646484375	161.934722900391	0.803017973899841	0.954780399799347	1	87.0821914672852	12714
True	False	False	False	False	-1942.73046875	-2868.43896484375	141.970169067383	0.696922302246094	0.949983537197113	0.497414886951447	91.3515625	11693
True	False	False	False	False	-1924.48254394531	-2844.0625	103.150199890137	0.839374899864197	0.965853691101074	1	79.2688140869141	7372
True	False	False	False	False	-1942.54040527344	-2625.435546875	166.371292114258	0.767542660236359	0.958183586597443	0.737952947616577	82.0800018310547	12312
True	False	False	False	False	-1943.11145019531	-2106.9287109375	119.787330627441	0.79902595281601	0.942229330539703	1	73.8333358764648	7974
True	False	False	False	False	-1942.95239257813	-1989.06079101563	96.4953460693359	0.810468971729279	0.951156854629517	1	63.4137916564941	5517
True	False	False	False	False	-1942.4765625	-2823.9833984375	154.17073059082	0.731373071670532	0.940644681453705	0.584443867206573	92.0431671142578	12794
True	False	False	False	False	-1924.14990234375	-2807.08447265625	241.792938232422	0.352280884981155	0.824134945869446	0.147707089781761	78.0688095092773	17019
True	False	False	False	False	-1937.1376953125	-2760.93359375	140.861022949219	0.797730386257172	0.966700315475464	1	75.2755889892578	9560
True	False	False	False	False	-1939.45239257813	-2513.16748046875	134.206176757813	0.780348420143127	0.956503510475159	0.851535737514496	98.8099136352539	11956
True	False	False	False	False	-1940.67980957031	-1923.17614746094	141.970169067383	0.568042755126953	0.925875067710876	0.310559242963791	51.765625	6626
True	False	False	False	False	-1939.18798828125	-2412.69848632813	105.36848449707	0.786068022251129	0.956256031990051	1	70.8631591796875	6732
True	False	False	False	False	-1936.09143066406	-2281.44873046875	184.117568969727	0.723425626754761	0.951243102550507	0.561399817466736	66.6867446899414	11070
True	False	False	False	False	-1936.20825195313	-2140.93530273438	150.843307495117	0.666771829128265	0.952995955944061	0.44025981426239	71.4558792114258	9718
True	False	False	False	False	-1935.9833984375	-2220.40209960938	99.8227767944336	0.86581426858902	0.968959093093872	1	70.5555572509766	6350
True	False	False	False	False	-1935.37280273438	-2728.50146484375	163.043869018555	0.704309105873108	0.950108349323273	0.513639271259308	76.6394577026367	11266
True	False	False	False	False	-1929.77685546875	-2654.12768554688	255.102645874023	0.452269375324249	0.937654256820679	0.21118888258934	93.1739120483398	21430
True	False	False	False	False	-1930.29431152344	-2530.48559570313	372.671691894531	0.192070201039314	0.769302308559418	0.0699962228536606	80.3690490722656	27004
True	False	False	False	False	-1931.13562011719	-2452.39086914063	156.389007568359	0.876137614250183	0.975052952766418	1	74.8014221191406	10547
True	False	False	False	False	-1935.0693359375	-2159.92797851563	130.878753662109	0.764478147029877	0.967613220214844	0.719386100769043	67.6440658569336	7982
True	False	False	False	False	-1935.154296875	-2079.916015625	127.551322937012	0.823171138763428	0.955610156059265	1	67.034782409668	7709
True	False	False	False	False	-1934.39477539063	-2393.68896484375	117.569046020508	0.676157176494598	0.950469732284546	0.456719785928726	61.0566024780273	6472
True	False	False	False	False	-1934.01892089844	-2242.08520507813	118.678184509277	0.801031827926636	0.952498853206635	1	88.1121520996094	9428
True	False	False	False	False	-1927.845703125	-2179.2373046875	120.896469116211	0.793161451816559	0.954685926437378	1	76.3486251831055	8322
True	False	False	False	False	-1927.3701171875	-2492.31005859375	156.389007568359	0.794880867004395	0.950906693935394	1	80.0141830444336	11282
True	False	False	False	False	-1926.45166015625	-2561.1552734375	120.896469116211	0.7624591588974	0.964859426021576	0.708087503910065	75.1467895507813	8191
True	False	False	False	False	-1924.69030761719	-2342.89770507813	130.878753662109	0.848711907863617	0.969517827033997	1	66.9067764282227	7895
True	False	False	False	False	-1924.61059570313	-2313.21923828125	126.442184448242	0.843416273593903	0.969084560871124	1	61.7894744873047	7044
True	False	False	False	False	-1924.32800292969	-2782.0693359375	173.026138305664	0.809414923191071	0.952986359596252	1	91.9743576049805	14348
True	False	False	False	False	-1922.22216796875	-2705.72998046875	411.491668701172	0.33298459649086	0.900420367717743	0.137031018733978	94.4716949462891	35049
True	False	False	False	False	-1922.94604492188	-2596.87939453125	163.043869018555	0.74487966299057	0.948474228382111	0.629814207553864	80.9523773193359	11900
True	False	False	False	False	-1924.03002929688	-2015.16479492188	93.1679229736328	0.772283971309662	0.943241596221924	0.771135985851288	72.0119018554688	6049
True	False	False	False	False	-1923.54772949219	-2542.75512695313	94.2770690917969	0.757289707660675	0.944126904010773	0.681832194328308	87.9176483154297	7473
True	False	False	False	False	-1923.35083007813	-2429.81713867188	135.315322875977	0.639292359352112	0.945163071155548	0.397322028875351	65.5737686157227	8000
True	False	False	False	False	-1920.20483398438	-1998.2646484375	147.515884399414	0.584885835647583	0.926722943782806	0.328663170337677	62.8872184753418	8364
True	False	False	False	False	-1919.88952636719	-2036.97155761719	116.459907531738	0.868812024593353	0.971212029457092	1	58.1619033813477	6107
True	False	False	False	False	-1919.48181152344	-2620.66650390625	107.586769104004	0.802616775035858	0.961780726909637	1	104.463920593262	10133
True	False	False	False	False	-1916.41040039063	-2201.45043945313	208.518692016602	0.76819783449173	0.965377330780029	0.742179989814758	66.2819137573242	12461
True	False	False	False	False	-1918.38891601563	-1925.8955078125	83.1856460571289	0.745481371879578	0.951321005821228	0.63206559419632	57	4275
True	False	False	False	False	-1917.78393554688	-2108.14282226563	139.751892089844	0.754863798618317	0.942833364009857	0.67060112953186	85.0634918212891	10718
True	False	False	False	False	-1916.69982910156	-1971.068359375	146.40673828125	0.575254142284393	0.892800271511078	0.318160772323608	53.4621200561523	7057
True	False	False	False	False	-1916.0732421875	-1943.94189453125	85.4039306640625	0.686015367507935	0.954608798027039	0.475228786468506	57.8831176757813	4457
True	False	False	False	False	-1916.01647949219	-2866.57934570313	93.1679229736328	0.808093369007111	0.957044959068298	1	75.3214263916016	6327
True	False	False	False	False	-1911.12536621094	-2848.72802734375	108.695907592773	0.78705221414566	0.95690381526947	1	85.8061218261719	8409
True	False	False	False	False	-1915.17785644531	-2741.83935546875	187.44499206543	0.612784326076508	0.905338644981384	0.361650496721268	83.3787002563477	14091
True	False	False	False	False	-1909.28295898438	-2679.27783203125	246.229507446289	0.391386836767197	0.892088055610657	0.170763313770294	82.4279251098633	18299
True	False	False	False	False	-1913.88439941406	-2640.61083984375	105.36848449707	0.762958765029907	0.949206411838531	0.710821866989136	109.621055603027	10414
True	False	False	False	False	-1907.34643554688	-2496.79565429688	94.2770690917969	0.791837513446808	0.946898400783539	1	82.7058792114258	7030
True	False	False	False	False	-1909.64135742188	-2270.57641601563	181.899276733398	0.768088281154633	0.953611612319946	0.741466164588928	89.3414611816406	14652
True	False	False	False	False	-1912.8515625	-2142.22241210938	200.754699707031	0.492745846509933	0.923081696033478	0.241909563541412	64.3425445556641	11646
True	False	False	False	False	-1911.10717773438	-2084.4013671875	95.3862075805664	0.827333629131317	0.954577445983887	1	54.9883728027344	4729
True	False	False	False	False	-1910.80554199219	-1913.06335449219	72.0942230224609	0.751398801803589	0.952120721340179	0.655545711517334	53.1384620666504	3454
True	False	False	False	False	-1906.84460449219	-2459.05834960938	108.695907592773	0.78705221414566	0.962346732616425	1	73.8571395874023	7238
True	False	False	False	False	-1904.78784179688	-2423.77294921875	160.825576782227	0.657890737056732	0.951243460178375	0.425594240427017	66.1930999755859	9598
True	False	False	False	False	-1905.17761230469	-2306.65625	116.459907531738	0.809028446674347	0.951809823513031	1	68.2380981445313	7165
True	False	False	False	False	-2944.07006835938	-1884.20349121094	99.8227767944336	0.777396082878113	0.959297358989716	0.816632270812988	121.266670227051	10914
True	False	False	False	False	-2978.81005859375	-1854.88244628906	130.878753662109	0.772971868515015	0.948614537715912	0.776539385318756	146.449157714844	17281
True	False	False	False	False	-3011.9208984375	-1794.34948730469	73.203369140625	0.802794396877289	0.955623149871826	1	131.484848022461	8678
True	False	False	False	False	-3032.67724609375	-1690.43774414063	110.914192199707	0.506720900535583	0.941093683242798	0.253391861915588	100.279998779297	10028
True	False	False	False	False	-3025.3974609375	-1707.82922363281	89.8404998779297	0.81622189283371	0.957822978496552	1	122.827163696289	9949
True	False	False	False	False	-3059.08056640625	-1686.92517089844	893.968383789063	0.189750716090202	0.885955095291138	0.0690255165100098	158.135238647461	127457
True	False	False	False	False	-3085.99340820313	-1628.43603515625	72.0942230224609	0.790630877017975	0.956435859203339	1	143.369232177734	9319
True	False	False	False	False	-3088.07080078125	-1611.53479003906	108.695907592773	0.78705221414566	0.956243515014648	1	137.653060913086	13490
True	False	False	False	False	-3097.93383789063	-1578.57946777344	138.64274597168	0.612841725349426	0.936656773090363	0.36172279715538	129.839996337891	16230
True	False	False	False	False	-3116.71875	-1550.12365722656	112.023338317871	0.835714399814606	0.957874178886414	1	149.554458618164	15105
True	False	False	False	False	-3125.60278320313	-1531.76684570313	85.4039306640625	0.77591460943222	0.966445207595825	0.801987648010254	130.909088134766	10080
True	False	False	False	False	-3144.8984375	-1477.07702636719	417.037384033203	0.455570548772812	0.918749690055847	0.213566347956657	159.252655029297	59879
True	False	False	False	False	-3154.60034179688	-1415.611328125	446.984191894531	0.314919680356979	0.895553886890411	0.127413854002953	130.220840454102	52479
True	False	False	False	False	-3184.48364257813	-1367.49987792969	431.456207275391	0.315023303031921	0.917166113853455	0.127468034625053	150.683807373047	58616
True	False	False	False	False	-3210.58349609375	-1269.33288574219	339.397430419922	0.490660011768341	0.831016421318054	0.240237236022949	150.993469238281	46204
True	False	False	False	False	-3248.21728515625	-1152.94567871094	249.556930541992	0.50440114736557	0.94037389755249	0.25145149230957	153.257781982422	34483
True	False	False	False	False	-3259.07641601563	-1113.77331542969	191.881561279297	0.74438750743866	0.950331330299377	0.627989649772644	154.890167236328	26796
True	False	False	False	False	-3274.58056640625	-1038.72216796875	109.805053710938	0.526117384433746	0.927005290985107	0.270190954208374	139.33332824707	13794
True	False	False	False	False	-3284.18505859375	-1010.97991943359	49.9113883972168	0.726490080356598	0.959788382053375	0.570020496845245	117.266670227051	5277
True	False	False	False	False	-3298.158203125	-934.313293457031	298.359191894531	0.28319188952446	0.905624210834503	0.111331544816494	135.219329833984	36374
True	False	False	False	False	-3316.009765625	-842.668823242188	202.97297668457	0.501768112182617	0.945748865604401	0.249265983700752	142.644805908203	26104
True	False	False	False	False	-3329.65502929688	-757.884765625	100.931915283203	0.786033868789673	0.959297358989716	1	144.186813354492	13121
True	False	False	False	False	-3338.25415039063	-692.447082519531	124.223899841309	0.688489496707916	0.957533895969391	0.48009330034256	144.705352783203	16207
True	False	False	False	False	-3346.63696289063	-615.596435546875	149.734161376953	0.74251663684845	0.959831178188324	0.621188163757324	146.459259033203	19772
True	False	False	False	False	-3351.74755859375	-569.028076171875	70.9850845336914	0.63614410161972	0.914021015167236	0.392824232578278	130.6875	8364
True	False	False	False	False	-3353.69384765625	-504.993316650391	80.9673614501953	0.826583564281464	0.962537825107574	1	143.109588623047	10447
True	False	False	False	False	-3358.29541015625	-440.429046630859	69.8759460449219	0.688912332057953	0.960554420948029	0.480934053659439	110.555557250977	6965
True	False	False	False	False	-3360.05517578125	-344.575927734375	136.424453735352	0.635593771934509	0.969796895980835	0.392045825719833	141.211380004883	17369
True	False	False	False	False	-3358.17260742188	-312.897552490234	190.772415161133	0.551073253154755	0.936010718345642	0.293480455875397	146.174423217773	25142
True	False	False	False	False	-3358.09155273438	-283.260986328125	184.117568969727	0.578646063804626	0.958314418792725	0.321812391281128	147.969879150391	24563
True	False	False	False	False	-3357.57885742188	-367.6201171875	97.6044921875	0.784017562866211	0.948180556297302	0.919521510601044	139.670455932617	12291
True	False	False	False	False	-3356.66235351563	-254.470413208008	244.01123046875	0.554224729537964	0.915481448173523	0.296570926904678	151.518188476563	33334
True	False	False	False	False	-3356.43872070313	-479.726776123047	115.350761413574	0.765693306922913	0.971318364143372	0.7265265583992	145.884613037109	15172
True	False	False	False	False	-3353.07104492188	-422.972930908203	112.023338317871	0.55785596370697	0.948725879192352	0.300176680088043	125.811882019043	12707
True	False	False	False	False	-3355.43603515625	-405.709747314453	219.610107421875	0.529849767684937	0.918991446495056	0.273547947406769	149.085861206055	29519
True	False	False	False	False	-3354.896484375	-383.037445068359	90.9496383666992	0.788853049278259	0.963002026081085	1	115.5	9471
True	False	False	False	False	-3354.52368164063	-181.660827636719	217.391815185547	0.44755682349205	0.90127032995224	0.207831233739853	148.663269042969	29138
True	False	False	False	False	-3354.01953125	-146.060409545898	170.807861328125	0.493402779102325	0.946807682514191	0.242438435554504	130.272720336914	20062
True	False	False	False	False	-3351.61376953125	-534.91845703125	296.140899658203	0.495549976825714	0.942313015460968	0.244174391031265	145.576782226563	38869
True	False	False	False	False	-3347.49560546875	-456.502075195313	157.498153686523	0.736775100231171	0.950423657894135	0.601518452167511	118.056335449219	16764
True	False	False	False	False	-3349.07250976563	-231.406814575195	130.878753662109	0.696460485458374	0.947060227394104	0.496434777975082	116.745765686035	13776
True	False	False	False	False	-3351.54150390625	-207.455688476563	144.188446044922	0.595309793949127	0.946329534053802	0.340515434741974	130.669235229492	16987
True	False	False	False	False	-3347.58032226563	-106.907066345215	204.082122802734	0.612211227416992	0.931279242038727	0.360930055379868	119.309783935547	21953
True	False	False	False	False	-3347.77197265625	-50.5212554931641	94.2770690917969	0.608430802822113	0.970214307308197	0.35622575879097	119.894119262695	10191
True	False	False	False	False	-3343.59716796875	-294.149932861328	118.678184509277	0.672103583812714	0.955079317092896	0.449481099843979	124.345794677734	13305
True	False	False	False	False	-3342.86401367188	-588.194458007813	178.571853637695	0.789340138435364	0.959068238735199	1	121.608695983887	19579
True	False	False	False	False	-3337.71118164063	-168.663803100586	103.150199890137	0.803309321403503	0.966595351696014	1	104.25806427002	9696
True	False	False	False	False	-3339.38110351563	-13.1367444992065	238.465515136719	0.394372940063477	0.877648174762726	0.172609135508537	120.48371887207	25904
True	False	False	False	False	-3341.64526367188	12.7459764480591	19.9645557403564	0.725530564785004	0.945084035396576	0.56728732585907	104.555557250977	1882
True	False	False	False	False	-3337.62109375	28.9627304077148	21.0736961364746	0.717444062232971	0.943390667438507	0.54542076587677	101.894737243652	1936
True	False	False	False	False	-3335.75122070313	-656.886474609375	252.884368896484	0.638024032115936	0.914594113826752	0.395500779151917	122.894737243652	28020
True	False	False	False	False	-3331.58862304688	-484.945587158203	144.188446044922	0.725393772125244	0.954453468322754	0.566900193691254	93.4153823852539	12144
True	False	False	False	False	-3334.84741210938	-196.91813659668	122.005615234375	0.58457487821579	0.937182307243347	0.328317552804947	105.409088134766	11595
True	False	False	False	False	-3335.59521484375	-75.9915084838867	405.945953369141	0.37388351559639	0.867529034614563	0.160194724798203	114.696723937988	41979
True	False	False	False	False	-3334.45336914063	-402.813140869141	115.350761413574	0.825085759162903	0.954925775527954	1	88.961540222168	9252
True	False	False	False	False	-3329.95166015625	-370.707763671875	131.987884521484	0.832409501075745	0.957675635814667	1	95.4453811645508	11358
True	False	False	False	False	-3333.150390625	-146.362426757813	211.846115112305	0.804307103157043	0.955337226390839	1	106.523559570313	20346
True	False	False	False	False	-3333.94506835938	52.1746292114258	194.099838256836	0.652782797813416	0.945648312568665	0.417519867420197	158.800003051758	27790
True	False	False	False	False	-3331.64599609375	-122.190948486328	97.6044921875	0.784017562866211	0.970127999782562	0.919521510601044	91.113639831543	8018
True	False	False	False	False	-3331.25537109375	-336.0341796875	148.625015258789	0.648150444030762	0.958106637001038	0.410407185554504	84.223876953125	11286
True	False	False	False	False	-3328.9482421875	-49.0282783508301	161.934722900391	0.671151578426361	0.956953942775726	0.447810232639313	96.5890426635742	14102
True	False	False	False	False	-3325.845703125	-726.778991699219	668.812622070313	0.262561559677124	0.736927092075348	0.101380966603756	136.42951965332	82267
True	False	False	False	False	-3322.54907226563	-560.436950683594	169.698715209961	0.821265935897827	0.959777653217316	1	95.0065383911133	14536
True	False	False	False	False	-3325.01123046875	-430.199310302734	139.751892089844	0.73591810464859	0.948196947574615	0.598723590373993	98.2936477661133	12385
True	False	False	False	False	-3324.19189453125	17.4096221923828	161.934722900391	0.831593692302704	0.957224071025848	1	121.856163024902	17791
True	False	False	False	False	-3322.21875	37.7364768981934	117.569046020508	0.793545544147491	0.965185582637787	1	112.018867492676	11874
True	False	False	False	False	-3321.84228515625	-806.3505859375	302.795745849609	0.327000677585602	0.919445633888245	0.133806273341179	140.157516479492	38263
True	False	False	False	False	-3312.23291015625	-766.363647460938	183.008422851563	0.783112943172455	0.936484575271606	0.897639095783234	133.254547119141	21987
True	False	False	False	False	-3318.2705078125	-695.527404785156	159.716445922852	0.583291411399841	0.928050398826599	0.326895833015442	98.3402786254883	14161
True	False	False	False	False	-3311.71655273438	-520.093078613281	179.680999755859	0.812946498394012	0.949984192848206	1	97.7283935546875	15832
True	False	False	False	False	-3316.04321289063	-192.696807861328	145.297592163086	0.757178783416748	0.948963642120361	0.681305050849915	93.2595443725586	12217
True	False	False	False	False	-3312.94482421875	-132.836639404297	134.206176757813	0.8463996052742	0.966347217559814	1	86.2892532348633	10441
True	False	False	False	False	-3311.80932617188	-495.098968505859	107.586769104004	0.464748203754425	0.883846640586853	0.220289334654808	78.1649475097656	7582
True	False	False	False	False	-3310.78247070313	-347.781066894531	127.551322937012	0.753320038318634	0.925313770771027	0.663759410381317	112.547828674316	12943
True	False	False	False	False	-3310.75610351563	-276.161956787109	196.318130493164	0.813656330108643	0.961571455001831	1	86.6779632568359	15342
True	False	False	False	False	-3307.22119140625	-896.737182617188	153.061584472656	0.706139206886292	0.964327752590179	0.517828226089478	148.456527709961	20487
True	False	False	False	False	-3305.99536132813	-872.282531738281	299.468322753906	0.800280511379242	0.963096737861633	1	150.370376586914	40600
True	False	False	False	False	-3303.97900390625	-310.999145507813	160.825576782227	0.797517895698547	0.951595425605774	1	102.186210632324	14817
True	False	False	False	False	-3302.10717773438	-26.6674766540527	197.427261352539	0.772825837135315	0.955821633338928	0.775377213954926	85.6292114257813	15242
True	False	False	False	False	-3297.12109375	-850.457397460938	17.7462711334229	0.762108087539673	0.940302610397339	0.706189274787903	81.5625	1305
True	False	False	False	False	-3295.93188476563	-471.005950927734	107.586769104004	0.566540122032166	0.861075699329376	0.309002161026001	107.443298339844	10422
True	False	False	False	False	-3295.0830078125	-364.253997802734	215.173538208008	0.612037599086761	0.905804514884949	0.360712110996246	90.6134033203125	17579
True	False	False	False	False	-3294.6357421875	-422.346221923828	159.716445922852	0.611811518669128	0.95677775144577	0.360428690910339	78.25	11268
True	False	False	False	False	-3291.7998046875	-159.227127075195	120.896469116211	0.733505606651306	0.946458697319031	0.591034114360809	72.9174346923828	7948
True	False	False	False	False	-3291.63940429688	-979.36376953125	19.9645557403564	0.509459018707275	0.930553793907166	0.255700469017029	109.444442749023	1970
True	False	False	False	False	-3280.79760742188	-968.739807128906	139.751892089844	0.626204371452332	0.959984481334686	0.379107654094696	113.642860412598	14319
True	False	False	False	False	-3284.349609375	-659.668334960938	179.680999755859	0.794242918491364	0.94652396440506	1	89.6790161132813	14528
True	False	False	False	False	-3289.5390625	-232.820693969727	246.229507446289	0.776449203491211	0.958244502544403	0.80710357427597	148.873870849609	33050
True	False	False	False	False	-3288.11840820313	-66.4678192138672	164.153015136719	0.767906427383423	0.95607990026474	0.740287721157074	82.9594573974609	12278
True	False	False	False	False	-3289.33422851563	60.1080665588379	180.790130615234	0.716814994812012	0.928570866584778	0.543800354003906	81.8773040771484	13346
True	False	False	False	False	-3287.84497070313	-112.210868835449	161.934722900391	0.73265552520752	0.952445685863495	0.588384509086609	83.3424682617188	12168
True	False	False	False	False	-3285.86401367188	-298.396636962891	188.554138183594	0.788782000541687	0.960890352725983	1	89.5999984741211	15232
True	False	False	False	False	-3284.2255859375	-820.808715820313	176.353576660156	0.805686175823212	0.968824923038483	1	96.8301849365234	15396
True	False	False	False	False	-3282.03393554688	-498.218200683594	140.861022949219	0.741758704185486	0.945414543151855	0.618490815162659	86.1810989379883	10945
True	False	False	False	False	-3281.3798828125	-265.48828125	186.335845947266	0.769323408603668	0.953425168991089	0.749684989452362	80.1607131958008	13467
True	False	False	False	False	-3279.61962890625	-1025.08288574219	99.8227767944336	0.801836133003235	0.962020635604858	1	137.100006103516	12339
True	False	False	False	False	-3273.85961914063	-989.265014648438	99.8227767944336	0.81229829788208	0.961773693561554	1	107.466667175293	9672
True	False	False	False	False	-3277.99169921875	-880.582458496094	158.607299804688	0.724610865116119	0.938170254230499	0.564696907997131	88.2727279663086	12623
True	False	False	False	False	-3277.73193359375	-565.047607421875	192.990692138672	0.726253569126129	0.936459302902222	0.56934380531311	86.5517272949219	15060
True	False	False	False	False	-3278.13037109375	-390.239074707031	313.887176513672	0.446408867835999	0.913304328918457	0.207019686698914	93.0494689941406	26333
True	False	False	False	False	-3275.94750976563	-761.620971679688	240.683807373047	0.552018105983734	0.916726648807526	0.294403284788132	84.6405563354492	18367
True	False	False	False	False	-3274.75463867188	-947.250061035156	133.097030639648	0.582729041576385	0.955757260322571	0.326275229454041	98.0166702270508	11762
True	False	False	False	False	-3268.63305664063	-915.006896972656	212.955261230469	0.737086653709412	0.9509317278862	0.60254317522049	115.0625	22092
True	False	False	False	False	-3269.97265625	-431.402679443359	189.663269042969	0.612870693206787	0.932312548160553	0.361759275197983	81.9473648071289	14013
True	False	False	False	False	-3272.34448242188	-159.548767089844	107.586769104004	0.837860226631165	0.966595351696014	1	77.8865966796875	7555
True	False	False	False	False	-3269.2646484375	-614.819213867188	196.318130493164	0.693632781505585	0.951464235782623	0.490515530109406	87.4350280761719	15476
True	False	False	False	False	-3269.25756835938	-335.166870117188	219.610107421875	0.769321203231812	0.963561356067657	0.749670028686523	84.7272720336914	16776
True	False	False	False	False	-3268.390625	-1069.94641113281	332.742584228516	0.518672347068787	0.944853961467743	0.263617753982544	151.533340454102	45460
True	False	False	False	False	-3253.2138671875	-1061.3369140625	51.0205307006836	0.788781881332397	0.958557844161987	1	94.7826080322266	4360
True	False	False	False	False	-3265.27954101563	-202.648468017578	212.955261230469	0.724740087985992	0.958807408809662	0.565059185028076	83.3854141235352	16010
True	False	False	False	False	-3267.3759765625	-71.9435195922852	153.061584472656	0.806005537509918	0.959966003894806	1	79.739128112793	11004
True	False	False	False	False	-3266.20068359375	11.5687255859375	181.899276733398	0.656193912029266	0.932332754135132	0.42288413643837	116.268295288086	19068
True	False	False	False	False	-3262.53955078125	36.5925445556641	192.990692138672	0.755458950996399	0.962653398513794	0.67330002784729	88.9022979736328	15469
True	False	False	False	False	-3262.20190429688	-1038.45031738281	35.4925422668457	0.812806487083435	0.963250696659088	1	103.21875	3303
True	False	False	False	False	-3256.59106445313	-1001.90008544922	188.554138183594	0.709558069705963	0.961030244827271	0.525849580764771	115.988235473633	19718
True	False	False	False	False	-3257.87231445313	-724.849426269531	150.843307495117	0.823476016521454	0.955322802066803	1	90.0147094726563	12242
True	False	False	False	False	-3260.3095703125	-682.5966796875	84.2947845458984	0.610367000102997	0.917228817939758	0.358624696731567	97.7105255126953	7426
True	False	False	False	False	-3254.43432617188	-670.978515625	39.9291114807129	0.674418985843658	0.922262132167816	0.453590780496597	108.527778625488	3907
True	False	False	False	False	-3257.27880859375	-127.400039672852	147.515884399414	0.724145829677582	0.951839864253998	0.563397824764252	82.5714263916016	10982
True	False	False	False	False	-3257.294921875	-101.523162841797	144.188446044922	0.697807669639587	0.957085013389587	0.49930477142334	76.4923095703125	9944
True	False	False	False	False	-3256.92163085938	-484.657135009766	154.17073059082	0.672335147857666	0.9443279504776	0.449889183044434	79.453239440918	11044
True	False	False	False	False	-3255.611328125	-27.3095359802246	184.117568969727	0.760164797306061	0.961146533489227	0.696003139019012	80.6686782836914	13391
True	False	False	False	False	-3253.68676757813	-942.051452636719	165.262145996094	0.684942364692688	0.949867963790894	0.473147690296173	93.4966430664063	13931
True	False	False	False	False	-3249.51049804688	-898.834167480469	46.5839614868164	0.752402067184448	0.946144938468933	0.659794867038727	68.8809509277344	2893
True	False	False	False	False	-3250.16845703125	-882.651977539063	84.2947845458984	0.698733150959015	0.951477408409119	0.501295566558838	70.9868392944336	5395
True	False	False	False	False	-3246.18969726563	-839.940490722656	231.810668945313	0.76673436164856	0.950459063053131	0.732870876789093	101.210525512695	21153
True	False	False	False	False	-3248.74145507813	-180.024383544922	183.008422851563	0.73224264383316	0.95241904258728	0.587108492851257	100.34545135498	16557
True	False	False	False	False	-3247.46728515625	-756.051452636719	130.878753662109	0.699504435062408	0.923681616783142	0.502967000007629	93.6694946289063	11053
True	False	False	False	False	-3245.642578125	-1130.45886230469	232.919815063477	0.605053246021271	0.943533718585968	0.352092057466507	141.628570556641	29742
True	False	False	False	False	-3239.82275390625	-1088.07214355469	404.836822509766	0.263310611248016	0.737422525882721	0.101735681295395	111.109588623047	40555
True	False	False	False	False	-3245.6123046875	-636.054870605469	122.005615234375	0.813822686672211	0.976472496986389	1	77.5454559326172	8530
True	False	False	False	False	-3245.4892578125	-424.403015136719	201.863830566406	0.800370097160339	0.958330988883972	1	82.9670333862305	15100
True	False	False	False	False	-3242.48461914063	-535.173645019531	129.769607543945	0.643514454364777	0.948323309421539	0.403477519750595	77.7008514404297	9091
True	False	False	False	False	-3242.04565429688	-298.064880371094	207.409545898438	0.757468700408936	0.94846510887146	0.682686030864716	88.5882339477539	16566
True	False	False	False	False	-3241.76440429688	-1037.80737304688	169.698715209961	0.644287884235382	0.931735336780548	0.404620975255966	92.470588684082	14148
True	False	False	False	False	-3232.66088867188	-799.923767089844	215.173538208008	0.824246108531952	0.961415886878967	1	81.8041229248047	15870
True	False	False	False	False	-3241.2724609375	-572.436462402344	206.300399780273	0.814893543720245	0.972189545631409	1	85.8387069702148	15966
True	False	False	False	False	-3241.16845703125	-149.763824462891	156.389007568359	0.731586515903473	0.944152057170868	0.585095226764679	84.6595764160156	11937
True	False	False	False	False	-3239.00463867188	-710.296020507813	201.863830566406	0.852390646934509	0.96293306350708	1	108.934066772461	19826
True	False	False	False	False	-3236.369140625	-612.785705566406	128.660461425781	0.653944551944733	0.935363054275513	0.419334411621094	75.3103485107422	8736
True	False	False	False	False	-3236.77197265625	-456.722900390625	153.061584472656	0.581122398376465	0.942959070205688	0.324510216712952	76.659423828125	10579
True	False	False	False	False	-3238.63403320313	-377.629577636719	185.226699829102	0.750769734382629	0.963189959526062	0.652924239635468	86.7904205322266	14494
True	False	False	False	False	-3233.54418945313	-328.652374267578	150.843307495117	0.705643773078918	0.936152935028076	0.516687095165253	87.7058792114258	11928
True	False	False	False	False	-3232.82568359375	-103.016494750977	128.660461425781	0.7023766040802	0.95246297121048	0.509291410446167	77.3103485107422	8968
True	False	False	False	False	-3230.62890625	-510.301574707031	189.663269042969	0.591286480426788	0.933899641036987	0.335878163576126	88.5087738037109	15135
True	False	False	False	False	-3230.13916015625	-1210.01318359375	859.585021972656	0.189986854791641	0.812142968177795	0.0691241845488548	149.416778564453	115798
True	False	False	False	False	-3207.30029296875	-1237.41870117188	107.586769104004	0.726169049739838	0.95685225725174	0.56910252571106	110.835052490234	10751
True	False	False	False	False	-3209.6787109375	-1182.43627929688	72.0942230224609	0.725393772125244	0.942003548145294	0.566900193691254	93.1538467407227	6055
True	False	False	False	False	-3215.13647460938	-1023.72100830078	178.571853637695	0.630931556224823	0.935259938240051	0.385542124509811	95.5403747558594	15382
True	False	False	False	False	-3222.0986328125	-889.228332519531	186.335845947266	0.481965780258179	0.868794560432434	0.23337696492672	82.226188659668	13814
True	False	False	False	False	-3225.72729492188	-764.013977050781	168.589569091797	0.815898180007935	0.961080968379974	1	93.5921020507813	14226
True	False	False	False	False	-3219.25073242188	-641.58349609375	212.955261230469	0.794342398643494	0.945275783538818	1	99.734375	19149
True	False	False	False	False	-3225.36840820313	-404.635192871094	117.569046020508	0.826636910438538	0.970481276512146	1	109.915092468262	11651
True	False	False	False	False	-3225.52001953125	-196.827117919922	143.079315185547	0.789478600025177	0.963771045207977	1	105.480621337891	13607
True	False	False	False	False	-3225.1279296875	-547.729858398438	106.477630615234	0.829222500324249	0.956959247589111	1	73.5729141235352	7063
True	False	False	False	False	-3224.892578125	-233.378890991211	138.64274597168	0.694548964500427	0.958300232887268	0.492418080568314	88.2480010986328	11031
True	False	False	False	False	-3224.46557617188	-174.064331054688	168.589569091797	0.745215535163879	0.95056289434433	0.631068110466003	106.440788269043	16179
True	False	False	False	False	-3222.15087890625	-80.5302276611328	158.607299804688	0.657360792160034	0.947432458400726	0.424744814634323	80.363639831543	11492
True	False	False	False	False	-3218.65307617188	32.648323059082	168.589569091797	0.827595233917236	0.965828239917755	1	84.2236862182617	12802
True	False	False	False	False	-3218.6396484375	-34.045280456543	220.719253540039	0.813145577907562	0.957141578197479	1	111.532661437988	22195
True	False	False	False	False	-3218.57861328125	-982.425842285156	175.244430541992	0.792873740196228	0.951707541942596	1	95.5759506225586	15101
True	False	False	False	False	-3214.43310546875	-746.850646972656	98.7136306762695	0.8182532787323	0.961418867111206	1	84.5955047607422	7529
True	False	False	False	False	-3218.49755859375	-688.794860839844	246.229507446289	0.789175748825073	0.957025051116943	1	87.1261291503906	19342
True	False	False	False	False	-3211.19775390625	-474.12109375	151.952453613281	0.720849692821503	0.945135474205017	0.55438756942749	79.4817504882813	10889
True	False	False	False	False	-3217.7666015625	-276.157745361328	177.462707519531	0.76659494638443	0.950537085533142	0.732008516788483	101.587501525879	16254
True	False	False	False	False	-3217.30444335938	11.4132165908813	222.937530517578	0.651102185249329	0.954926788806915	0.414916932582855	90.532341003418	18197
True	False	False	False	False	-3213.44458007813	-310.004302978516	226.264953613281	0.79944121837616	0.947222411632538	1	109.720588684082	22383
True	False	False	False	False	-3210.97241210938	-1133.15869140625	65.4393768310547	0.862820267677307	0.966921865940094	1	96.898307800293	5717
True	False	False	False	False	-3207.59008789063	-939.393798828125	174.135284423828	0.806629836559296	0.958098590373993	1	91.5286636352539	14370
True	False	False	False	False	-3207.26586914063	60.8141403198242	124.223899841309	0.688489496707916	0.943487465381622	0.48009330034256	75.5625	8463
True	False	False	False	False	-3206.62524414063	-227.726928710938	110.914192199707	0.837840735912323	0.963169574737549	1	77.9599990844727	7796
True	False	False	False	False	-3206.35693359375	-1212.44848632813	76.5307922363281	0.62613046169281	0.965761482715607	0.379008322954178	92.739128112793	6399
True	False	False	False	False	-3204.041015625	-1168.60070800781	83.1856460571289	0.755760967731476	0.947415113449097	0.674683451652527	97.3199996948242	7299
True	False	False	False	False	-3205.57177734375	-854.153564453125	199.645553588867	0.722803056240082	0.966338038444519	0.559686005115509	94.2277755737305	16961
True	False	False	False	False	-3205.08276367188	-722.69287109375	195.208984375	0.741141617298126	0.949687242507935	0.616318583488464	90.8920440673828	15997
True	False	False	False	False	-3205.76635742188	-594.600463867188	105.36848449707	0.731978118419647	0.957714974880219	0.586294770240784	73.0842132568359	6943
True	False	False	False	False	-3205.07568359375	-358.689910888672	183.008422851563	0.570539593696594	0.940706849098206	0.31316676735878	85.7212142944336	14144
True	False	False	False	False	-3203.28369140625	-811.696594238281	166.371292114258	0.76008129119873	0.958911836147308	0.695577025413513	85.2666702270508	12790
True	False	False	False	False	-3199.74243164063	-756.923583984375	125.333038330078	0.740218818187714	0.955566346645355	0.61310887336731	79.6194686889648	8997
True	False	False	False	False	-3201.01831054688	-501.350891113281	135.315322875977	0.694893360137939	0.94939911365509	0.493137061595917	74.9426193237305	9143
True	False	False	False	False	-3200.47802734375	-443.853973388672	136.424453735352	0.870325863361359	0.969766020774841	1	77.7723541259766	9566
True	False	False	False	False	-3200.14013671875	-395.120452880859	181.899276733398	0.714709639549255	0.955252528190613	0.538454830646515	89.3231735229492	14649
True	False	False	False	False	-3199.638671875	-129.611846923828	256.211791992188	0.72876638174057	0.950647354125977	0.576633989810944	89.9220809936523	20772
True	False	False	False	False	-3198.67309570313	-1034.68444824219	131.987884521484	0.664014279842377	0.926594078540802	0.435616761445999	95.529411315918	11368
True	False	False	False	False	-3198.65869140625	-1317.068359375	384.872253417969	0.356677860021591	0.935879170894623	0.150201439857483	144.945251464844	50296
True	False	False	False	False	-3175.794921875	-1284.96411132813	286.158630371094	0.379522413015366	0.901556432247162	0.163553729653358	98.9030990600586	25517
True	False	False	False	False	-3184.32421875	-1208.3203125	141.970169067383	0.766845762729645	0.948104739189148	0.733563005924225	110.4453125	14137
True	False	False	False	False	-3196.57592773438	-1097.97985839844	174.135284423828	0.806629836559296	0.969883739948273	1	96.1910858154297	15102
True	False	False	False	False	-3198.43115234375	-564.282531738281	300.577453613281	0.345681250095367	0.773467540740967	0.144006863236427	92.1734313964844	24979
True	False	False	False	False	-3195.17993164063	-80.2826309204102	141.970169067383	0.694015443325043	0.947381734848022	0.491308391094208	91.46875	11708
True	False	False	False	False	-3194.85913085938	-626.275756835938	231.810668945313	0.742962777614594	0.945722103118896	0.622791171073914	87.2870788574219	18243
True	False	False	False	False	-3194.78271484375	-249.993026733398	169.698715209961	0.575520515441895	0.929595172405243	0.31844574213028	80.8431396484375	12369
True	False	False	False	False	-3192.95727539063	-1158.50305175781	154.17073059082	0.746117413043976	0.967913746833801	0.634470880031586	101.302154541016	14081
True	False	False	False	False	-3188.826171875	-1142.55749511719	62.1119499206543	0.818948090076447	0.951341331005096	1	107.017860412598	5993
True	False	False	False	False	-3191.15747070313	-987.531433105469	123.114753723145	0.64830881357193	0.946041107177734	0.410647183656693	87.1441421508789	9673
True	False	False	False	False	-3192.07275390625	-895.260192871094	232.919815063477	0.674986660480499	0.950232088565826	0.454608529806137	88.3190460205078	18547
True	False	False	False	False	-3188.29370117188	-378.757904052734	105.36848449707	0.653897881507874	0.967228770256042	0.419261276721954	78.1578979492188	7425
True	False	False	False	False	-3190.75268554688	-200.600021362305	94.2770690917969	0.781477868556976	0.967948973178864	0.868022978305817	124.976470947266	10623
True	False	False	False	False	-3187.79956054688	-1068.03515625	197.427261352539	0.561560273170471	0.861816763877869	0.303905725479126	136.134826660156	24232
True	False	False	False	False	-3185.8916015625	-601.94287109375	123.114753723145	0.727117598056793	0.944295227527618	0.57182514667511	79.6306304931641	8839
True	False	False	False	False	-3185.10302734375	-166.053588867188	105.36848449707	0.786068022251129	0.965687274932861	1	87.9473648071289	8355
True	False	False	False	False	-3184.16357421875	-354.033599853516	159.716445922852	0.689935445785522	0.925255537033081	0.482980132102966	98.1111145019531	14128
True	False	False	False	False	-3182.56469726563	-1228.91589355469	125.333038330078	0.777794301509857	0.965141594409943	0.820838987827301	95.2300872802734	10761
True	False	False	False	False	-3176.15576171875	-1136.75708007813	164.153015136719	0.584989190101624	0.946318566799164	0.328778147697449	93.2297286987305	13798
True	False	False	False	False	-3177.99365234375	-794.944152832031	137.533599853516	0.688992559909821	0.955098927021027	0.481093883514404	77.8306427001953	9651
True	False	False	False	False	-3179.68823242188	-273.931915283203	134.206176757813	0.792623698711395	0.957006096839905	1	87.9917373657227	10647
True	False	False	False	False	-3178.134765625	-177.82389831543	70.9850845336914	0.85177218914032	0.963489770889282	1	100.578125	6437
True	False	False	False	False	-3177.91674804688	-1003.84210205078	159.716445922852	0.72967803478241	0.953539371490479	0.579335868358612	100.326385498047	14447
True	False	False	False	False	-3176.1787109375	-952.827697753906	218.500961303711	0.797975063323975	0.962794840335846	1	84.6954345703125	16685
True	False	False	False	False	-3176.31469726563	-756.221069335938	110.914192199707	0.827440023422241	0.967305481433868	1	83.2200012207031	8322
True	False	False	False	False	-3176.96313476563	-504.6875	129.769607543945	0.690558314323425	0.963054895401001	0.484233826398849	74.1794891357422	8679
True	False	False	False	False	-3175.39990234375	-657.90234375	218.500961303711	0.836992144584656	0.967494785785675	1	96.8883285522461	19087
True	False	False	False	False	-3175.21557617188	-823.326904296875	211.846115112305	0.692555069923401	0.95030415058136	0.488295674324036	93.5340347290039	17865
True	False	False	False	False	-3174.830078125	-433.086395263672	155.279876708984	0.661871373653412	0.968664467334747	0.432065218687057	79.4928588867188	11129
True	False	False	False	False	-3174.7705078125	-400.882537841797	117.569046020508	0.702122330665588	0.943385243415833	0.508725047111511	78.4433975219727	8315
True	False	False	False	False	-3174.73828125	-1.20222568511963	210.736968994141	0.683284997940063	0.949441373348236	0.469966500997543	93.0947341918945	17688
True	False	False	False	False	-3174.48510742188	-1401.9873046875	112.023338317871	0.726439833641052	0.951931655406952	0.569876611232758	151.158416748047	15267
True	False	False	False	False	-3156.06640625	-1373.27746582031	160.825576782227	0.688190162181854	0.947811663150787	0.479499697685242	100.400001525879	14558
True	False	False	False	False	-3171.94677734375	-1311.72741699219	143.079315185547	0.623965680599213	0.949658572673798	0.376114338636398	101.604652404785	13107
True	False	False	False	False	-3174.27392578125	-1191.08959960938	184.117568969727	0.644986510276794	0.942960441112518	0.405658066272736	103.626502990723	17202
True	False	False	False	False	-3169.24291992188	-1094.99865722656	94.2770690917969	0.817713499069214	0.954577445983887	1	104.517646789551	8884
True	False	False	False	False	-3163.21997070313	-1029.78857421875	141.970169067383	0.714233875274658	0.96080756187439	0.537262856960297	86.40625	11060
True	False	False	False	False	-3172.837890625	-777.484069824219	155.279876708984	0.80919873714447	0.969409286975861	1	90.5928573608398	12683
True	False	False	False	False	-3172.94653320313	-697.868530273438	202.97297668457	0.615740954875946	0.924383699893951	0.365398943424225	86.836067199707	15891
True	False	False	False	False	-3172.2802734375	-468.742065429688	128.660461425781	0.670478940010071	0.939665555953979	0.446636199951172	73.3275833129883	8506
True	False	False	False	False	-3171.64770507813	-240.664657592773	156.389007568359	0.775517404079437	0.966974079608917	0.798297166824341	81.2127685546875	11451
True	False	False	False	False	-3171.85693359375	-48.3647003173828	214.064392089844	0.719926178455353	0.950545608997345	0.551922738552094	90.8549194335938	17535
True	False	False	False	False	-3171.44677734375	-730.2783203125	238.465515136719	0.439262062311172	0.903472781181335	0.202021986246109	90.7395324707031	19509
True	False	False	False	False	-3168.66552734375	-849.679382324219	179.680999755859	0.751662850379944	0.94718736410141	0.656655788421631	92.3333358764648	14958
True	False	False	False	False	-3165.53735351563	-557.147644042969	297.250030517578	0.59692245721817	0.9466632604599	0.342397093772888	92.5895538330078	24814
True	False	False	False	False	-3166.35864257813	-374.555236816406	108.695907592773	0.65948212146759	0.944931328296661	0.428161919116974	78.7142868041992	7714
True	False	False	False	False	-3165.078125	-211.811965942383	171.917007446289	0.602246403694153	0.93599545955658	0.348705172538757	80.9677429199219	12550
True	False	False	False	False	-3165.65673828125	44.6972846984863	208.518692016602	0.808929800987244	0.961170852184296	1	94.9202117919922	17845
True	False	False	False	False	-3162.59008789063	-1065.26318359375	105.36848449707	0.846382617950439	0.964395225048065	1	100.252632141113	9524
True	False	False	False	False	-3161.18334960938	-1342.33081054688	356.034576416016	0.463844269514084	0.887675106525421	0.219619601964951	121.249221801758	38921
True	False	False	False	False	-3153.4951171875	-1259.07446289063	127.551322937012	0.460135966539383	0.866930723190308	0.216889545321465	90.2869567871094	10383
True	False	False	False	False	-3160.73852539063	-979.9609375	99.8227767944336	0.827447116374969	0.955595314502716	1	88.3666687011719	7953
True	False	False	False	False	-3160.6025390625	-1245.5478515625	34.3833999633789	0.754140198230743	0.957336902618408	0.667366206645966	79	2449
True	False	False	False	False	-3160.33081054688	-1145.78845214844	96.4953460693359	0.775108277797699	0.957966983318329	0.794588387012482	92.4597702026367	8044
True	False	False	False	False	-3159.68530273438	-608.844665527344	106.477630615234	0.718682765960693	0.956214725971222	0.54864364862442	75.9791641235352	7294
True	False	False	False	False	-3159.45703125	-1110.75256347656	139.751892089844	0.603693544864655	0.921748995780945	0.350445985794067	96.1111145019531	12110
True	False	False	False	False	-3156.41674804688	-683.404541015625	106.477630615234	0.69047749042511	0.950423002243042	0.484070807695389	77.59375	7449
True	False	False	False	False	-3157.83471679688	-343.476837158203	67.6576614379883	0.811845362186432	0.963489770889282	1	83.0819702148438	5068
True	False	False	False	False	-3159.30932617188	-77.9227600097656	226.264953613281	0.620341122150421	0.932452380657196	0.37133863568306	82.2549057006836	16780
True	False	False	False	False	-3158.88330078125	-119.61686706543	144.188446044922	0.658737123012543	0.956596493721008	0.42695677280426	76.023078918457	9883
True	False	False	False	False	-3155.76782226563	-19.8075771331787	207.409545898438	0.856330215930939	0.970363795757294	1	96.0802154541016	17967
True	False	False	False	False	-3155.67919921875	-537.333374023438	102.041061401367	0.770813465118408	0.955981969833374	0.760143399238586	94.6195678710938	8705
True	False	False	False	False	-3155.36352539063	-263.002227783203	144.188446044922	0.767287015914917	0.967720925807953	0.736330032348633	80.5	10465
True	False	False	False	False	-3153.07739257813	-1446.64343261719	77.6399383544922	0.851448595523834	0.965096175670624	1	125.171424865723	8762
True	False	False	False	False	-3139.59912109375	-1431.42846679688	97.6044921875	0.784017562866211	0.956287920475006	0.919521510601044	104.238639831543	9173
True	False	False	False	False	-3150.048828125	-1130.93530273438	88.7313537597656	0.745258808135986	0.957730054855347	0.631230175495148	80.3625030517578	6429
True	False	False	False	False	-3152.88305664063	-889.200256347656	168.589569091797	0.674550771713257	0.935643017292023	0.453826725482941	109.921051025391	16708
True	False	False	False	False	-3152.98559570313	-178.552093505859	199.645553588867	0.741987287998199	0.955811083316803	0.619300961494446	84.6500015258789	15237
True	False	False	False	False	-3151.57373046875	-1008.19311523438	125.333038330078	0.799567699432373	0.965276896953583	1	76.035400390625	8592
True	False	False	False	False	-3150.34521484375	-929.692687988281	226.264953613281	0.739692330360413	0.945625722408295	0.611297965049744	88.9901962280273	18154
True	False	False	False	False	-3150.0146484375	-370.454498291016	87.6222152709961	0.851639091968536	0.962681770324707	1	79.1012649536133	6249
True	False	False	False	False	-3150.95434570313	-148.375991821289	246.229507446289	0.773851931095123	0.966101348400116	0.783726632595062	82.8468475341797	18392
True	False	False	False	False	-3149.61083984375	-323.967102050781	145.297592163086	0.727887332439423	0.934415876865387	0.574057817459106	92.5343475341797	12122
True	False	False	False	False	-3149.18896484375	-705.411804199219	92.0587844848633	0.666585028171539	0.931451797485352	0.43994265794754	71.240966796875	5913
True	False	False	False	False	-3148.8671875	-584.930419921875	102.041061401367	0.738865315914154	0.939840376377106	0.608482539653778	88.9239120483398	8181
True	False	False	False	False	-3148.37353515625	-297.845184326172	301.686614990234	0.633469998836517	0.926053464412689	0.38906329870224	114.077209472656	31029
True	False	False	False	False	-3147.09252929688	-1218.53894042969	138.64274597168	0.818826138973236	0.974385619163513	1	91.6719970703125	11459
True	False	False	False	False	-3144.09985351563	-1171.30590820313	159.716445922852	0.619605779647827	0.932039022445679	0.370380163192749	101.277778625488	14584
True	False	False	False	False	-3145.06176757813	-1052.06079101563	116.459907531738	0.764054596424103	0.965676367282867	0.716959476470947	84.2380981445313	8845
True	False	False	False	False	-3145.16430664063	-853.866271972656	140.861022949219	0.715956509113312	0.954157054424286	0.541606366634369	79.8818893432617	10145
True	False	False	False	False	-3144.95727539063	-737.941162109375	124.223899841309	0.805557072162628	0.957082509994507	1	101.8125	11403
True	False	False	False	False	-3143.27416992188	-545.525390625	104.259346008301	0.754927635192871	0.945252478122711	0.670888781547546	85.9893646240234	8083
True	False	False	False	False	-3146.0556640625	-343.790466308594	56.5662384033203	0.776553928852081	0.953453481197357	0.808126747608185	83.3529434204102	4251
True	False	False	False	False	-3142.78466796875	-494.957305908203	237.356369018555	0.739972531795502	0.952949285507202	0.612260043621063	85.9065399169922	18384
True	False	False	False	False	-3142.24658203125	-647.561096191406	128.660461425781	0.789452075958252	0.955317556858063	1	109.836204528809	12741
True	False	False	False	False	-3141.88793945313	-458.123199462891	250.666076660156	0.766497731208801	0.953402101993561	0.73140949010849	86.1061935424805	19460
True	False	False	False	False	-3140.63012695313	-408.628814697266	311.668884277344	0.764981091022491	0.950057625770569	0.72230851650238	91.1032028198242	25600
True	False	False	False	False	-3139.69897460938	-809.374328613281	210.736968994141	0.708735585212708	0.951632082462311	0.523895859718323	92.2684173583984	17531
True	False	False	False	False	-3138.92456054688	-620.57568359375	99.8227767944336	0.754056692123413	0.955981969833374	0.666995942592621	77.4888916015625	6974
True	False	False	False	False	-3137.47192382813	-952.785400390625	185.226699829102	0.800133466720581	0.950618326663971	1	85.1077880859375	14213
True	False	False	False	False	-3136.93359375	-120.318115234375	126.442184448242	0.829544961452484	0.965676367282867	1	73.8333358764648	8417
True	False	False	False	False	-3136.90625	1.24579668045044	192.990692138672	0.861311912536621	0.962625861167908	1	93.2471237182617	16225
True	False	False	False	False	-3134.20654296875	-1087.69360351563	63.2210922241211	0.801229655742645	0.947202920913696	1	97.4561386108398	5555
True	False	False	False	False	-3133.08618164063	-1517.66870117188	16.6371288299561	0.76893937587738	0.938069105148315	0.747088372707367	122.133331298828	1832
True	False	False	False	False	-3121.20678710938	-1508.82934570313	80.9673614501953	0.453603178262711	0.923847019672394	0.212146922945976	104.616439819336	7637
True	False	False	False	False	-3118.63208007813	-1464.36242675781	362.689422607422	0.300636529922485	0.746873378753662	0.120051592588425	111.259941101074	36382
True	False	False	False	False	-3131.90991210938	-1366.46337890625	96.4953460693359	0.775108277797699	0.948876082897186	0.794588387012482	105.965515136719	9219
True	False	False	False	False	-3132.89282226563	-1236.76574707031	92.0587844848633	0.824999392032623	0.958110809326172	1	107.578315734863	8929
True	False	False	False	False	-3132.67065429688	-1278.01696777344	161.934722900391	0.757529318332672	0.948611497879028	0.682975828647614	109.547943115234	15994
True	False	False	False	False	-3130.05834960938	-1019.20458984375	92.0587844848633	0.773206055164337	0.941149652004242	0.778420686721802	75.6987915039063	6283
True	False	False	False	False	-3131.28979492188	-368.350494384766	68.7667999267578	0.794570684432983	0.95444917678833	1	87.370964050293	5417
True	False	False	False	False	-3132.3935546875	61.8541259765625	226.264953613281	0.711107194423676	0.947556793689728	0.529572129249573	88.6176452636719	18078
True	False	False	False	False	-3130.60766601563	-256.854827880859	135.315322875977	0.741976678371429	0.946325659751892	0.619263112545013	81.0163955688477	9884
True	False	False	False	False	-3128.40380859375	-705.888122558594	84.2947845458984	0.755421161651611	0.962392508983612	0.673127472400665	78.8815765380859	5995
True	False	False	False	False	-3128.298828125	-91.5735397338867	184.117568969727	0.678302347660065	0.93989771604538	0.460634738206863	84.3132553100586	13996
True	False	False	False	False	-3127.75952148438	-1415.81774902344	129.769607543945	0.683352530002594	0.963248133659363	0.470095276832581	91.0940170288086	10658
True	False	False	False	False	-3115.48071289063	-1346.70593261719	236.24723815918	0.382999241352081	0.873011946678162	0.165646225214005	90.5539932250977	19288
True	False	False	False	False	-3125.15258789063	-1295.58679199219	106.477630615234	0.748652279376984	0.959103643894196	0.644329190254211	87.21875	8373
True	False	False	False	False	-3126.78271484375	-521.316162109375	183.008422851563	0.783112943172455	0.968095600605011	0.897639095783234	90.5272750854492	14937
True	False	False	False	False	-3127.73559570313	-347.290863037109	196.318130493164	0.859525322914124	0.971960604190826	1	86.8418045043945	15371
True	False	False	False	False	-3127.07690429688	-175.400192260742	107.586769104004	0.802616775035858	0.961780726909637	1	76.0824737548828	7380
True	False	False	False	False	-3126.4453125	-1043.35717773438	85.4039306640625	0.730905413627625	0.926194548606873	0.583023309707642	126.68830871582	9755
True	False	False	False	False	-3125.17944335938	-782.394775390625	117.569046020508	0.771331310272217	0.965676367282867	0.763932764530182	85.5660400390625	9070
True	False	False	False	False	-3125.49780273438	-200.192398071289	149.734161376953	0.684073209762573	0.951006829738617	0.471474379301071	79.185188293457	10690
True	False	False	False	False	-3125.4619140625	-314.190399169922	140.861022949219	0.652496755123138	0.919715344905853	0.417074978351593	82.6220474243164	10493
True	False	False	False	False	-3125.13452148438	-1318.37963867188	137.533599853516	0.750816345214844	0.9578537940979	0.65311735868454	82.9274215698242	10283
True	False	False	False	False	-3124.46459960938	-1258.91357421875	160.825576782227	0.72763729095459	0.946361124515533	0.573330342769623	110.096549987793	15964
True	False	False	False	False	-3125.1259765625	-1200.73168945313	141.970169067383	0.621577620506287	0.934993147850037	0.372958153486252	91.3828125	11697
True	False	False	False	False	-3123.9267578125	-1098.99621582031	97.6044921875	0.784017562866211	0.958662450313568	0.919521510601044	87.0227279663086	7658
True	False	False	False	False	-3125.03637695313	-577.068115234375	112.023338317871	0.756114184856415	0.965185582637787	0.676312983036041	81.811882019043	8263
True	False	False	False	False	-3124.45581054688	-1068.74877929688	93.1679229736328	0.772283971309662	0.947359502315521	0.771135985851288	110	9240
True	False	False	False	False	-3123.490234375	-983.969299316406	226.264953613281	0.776553928852081	0.953788638114929	0.808126747608185	89.1666641235352	18190
True	False	False	False	False	-3123.41723632813	-901.599548339844	114.241622924805	0.720488905906677	0.950491905212402	0.55342161655426	83.6310653686523	8614
True	False	False	False	False	-3121.6875	-58.3437690734863	183.008422851563	0.772771716117859	0.953611612319946	0.774948835372925	107.490905761719	17736
True	False	False	False	False	-3121.95703125	40.1066551208496	281.722045898438	0.739490985870361	0.95818418264389	0.610609233379364	90.9724426269531	23107
True	False	False	False	False	-3121.09838867188	-1184.82958984375	112.023338317871	0.718078851699829	0.960951387882233	0.547066926956177	87.6633682250977	8854
True	False	False	False	False	-3120.29223632813	-665.791687011719	173.026138305664	0.677308022975922	0.940931260585785	0.458812654018402	83.5641021728516	13036
True	False	False	False	False	-3119.1201171875	-233.841415405273	192.990692138672	0.630914032459259	0.947768092155457	0.385518014431	81.0747146606445	14107
True	False	False	False	False	-3119.10400390625	-1238.73083496094	74.3125076293945	0.635982632637024	0.94651198387146	0.392595559358597	116.880599975586	7831
True	False	False	False	False	-3117.23583984375	-1226.03283691406	87.6222152709961	0.811767578125	0.959959328174591	1	104.215187072754	8233
True	False	False	False	False	-3116.61352539063	-1126.61413574219	171.917007446289	0.68163388967514	0.942477822303772	0.466836243867874	85.9096755981445	13316
True	False	False	False	False	-3115.01928710938	-874.701171875	107.586769104004	0.769551157951355	0.956510245800018	0.75124317407608	83.4432983398438	8094
True	False	False	False	False	-3118.54736328125	-841.659545898438	127.551322937012	0.671671271324158	0.944118440151215	0.448721051216125	77.5043487548828	8913
True	False	False	False	False	-3115.86547851563	-816.162719726563	94.2770690917969	0.806843638420105	0.956613540649414	1	71.9411773681641	6115
True	False	False	False	False	-3118.30517578125	-594.542297363281	116.459907531738	0.722729206085205	0.943666040897369	0.559483647346497	85.0476226806641	8930
True	False	False	False	False	-3117.5078125	-765.903503417969	157.498153686523	0.744094371795654	0.960258781909943	0.626910030841827	91.2676086425781	12960
True	False	False	False	False	-3117.0537109375	-730.774658203125	146.40673828125	0.442683756351471	0.844132304191589	0.204403072595596	82.7803039550781	10927
True	False	False	False	False	-3116.10888671875	-619.814147949219	98.7136306762695	0.792926847934723	0.960341572761536	1	83.9662933349609	7473
True	False	False	False	False	-3116.04516601563	-157.438095092773	104.259346008301	0.76819783449173	0.954252421855927	0.742179989814758	74.7340393066406	7025
True	False	False	False	False	-3114.341796875	-1088.55432128906	78.7490768432617	0.79235315322876	0.955614149570465	1	86.6338043212891	6151
True	False	False	False	False	-3113.43359375	-1156.16821289063	197.427261352539	0.632762551307678	0.937709927558899	0.388077229261398	85.6797790527344	15251
True	False	False	False	False	-3107.16137695313	-1032.64831542969	124.223899841309	0.67099004983902	0.91578483581543	0.447527855634689	100.241073608398	11227
True	False	False	False	False	-3113.29223632813	-708.126159667969	67.6576614379883	0.579028964042664	0.944060981273651	0.322227746248245	74.8032760620117	4563
True	False	False	False	False	-3112.923828125	-559.070007324219	183.008422851563	0.538675725460052	0.872938752174377	0.281657695770264	77.6242446899414	12808
True	False	False	False	False	-3112.86352539063	-501.260101318359	112.023338317871	0.801285207271576	0.966401517391205	1	82.3861389160156	8321
True	False	False	False	False	-3112.18188476563	-683.39013671875	160.825576782227	0.697461485862732	0.961924374103546	0.498564183712006	92.7931060791016	13455
True	False	False	False	False	-3109.8154296875	-641.222961425781	177.462707519531	0.710053443908691	0.959381341934204	0.527033805847168	95.2125015258789	15234
True	False	False	False	False	-3111.57690429688	-369.326232910156	208.518692016602	0.791674017906189	0.951342105865479	1	84.5957412719727	15904
True	False	False	False	False	-3111.27709960938	-472.602935791016	154.17073059082	0.665979385375977	0.936823666095734	0.438916981220245	80.6474838256836	11210
True	False	False	False	False	-3109.60986328125	-942.917541503906	196.318130493164	0.687726557254791	0.955530345439911	0.478583216667175	89.1920928955078	15787
True	False	False	False	False	-3109.25537109375	-910.478576660156	130.878753662109	0.744540572166443	0.950153708457947	0.628555476665497	85.2881393432617	10064
True	False	False	False	False	-3106.68017578125	-1495.79162597656	54.3479537963867	0.825362265110016	0.964499771595001	1	93.9183654785156	4602
True	False	False	False	False	-3101.34838867188	-1485.20568847656	49.9113883972168	0.757985770702362	0.953352153301239	0.685172200202942	88.5999984741211	3987
True	False	False	False	False	-3106.28759765625	-428.984527587891	292.8134765625	0.811434090137482	0.965210020542145	1	87.386360168457	23070
True	False	False	False	False	-3106.2841796875	-322.086029052734	93.1679229736328	0.846452295780182	0.968230903148651	1	75.523811340332	6344
True	False	False	False	False	-3105.6826171875	-1395.09558105469	190.772415161133	0.717905819416046	0.952230513095856	0.546617150306702	86.0058135986328	14793
True	False	False	False	False	-3101.12622070313	-1272.98803710938	150.843307495117	0.611405313014984	0.939320623874664	0.359920114278793	88.2352905273438	12000
True	False	False	False	False	-3103.06176757813	-1008.82373046875	131.987884521484	0.739435315132141	0.95333856344223	0.61041921377182	92.2184906005859	10974
True	False	False	False	False	-3103.68823242188	-857.604309082031	123.114753723145	0.655145049095154	0.935229301452637	0.421222925186157	84.1351318359375	9339
True	False	False	False	False	-3100.61376953125	-206.659729003906	138.64274597168	0.554729282855988	0.94146603345871	0.297069013118744	75.0319976806641	9379
True	False	False	False	False	-3102.26586914063	-172.693603515625	107.586769104004	0.399848729372025	0.806492388248444	0.176027655601501	94.9587631225586	9211
True	False	False	False	False	-3101.85864257813	-188.643630981445	84.2947845458984	0.765837788581848	0.968230903148651	0.727394282817841	80.2894744873047	6102
True	False	False	False	False	-3100.89672851563	-103.38109588623	207.409545898438	0.634226024150848	0.926230907440186	0.390121102333069	94.3957214355469	17652
True	False	False	False	False	-3100.04174804688	-1055.49243164063	123.114753723145	0.598303437232971	0.922792553901672	0.344018995761871	79.5045013427734	8825
True	False	False	False	False	-3099.10424804688	-41.6617393493652	197.427261352539	0.587598741054535	0.947647333145142	0.331697463989258	81.2134857177734	14456
True	False	False	False	False	-3098.94165039063	-1524.1904296875	236.24723815918	0.407838940620422	0.828416228294373	0.181096211075783	113.821594238281	24244
True	False	False	False	False	-3098.60229492188	-1442.30908203125	224.046676635742	0.538971662521362	0.904863238334656	0.281933933496475	125.589111328125	25369
True	False	False	False	False	-3098.662109375	-786.900817871094	149.734161376953	0.580880403518677	0.961170852184296	0.324245393276215	83.1777801513672	11229
True	False	False	False	False	-3098.2109375	-1561.90441894531	136.424453735352	0.805724918842316	0.963957905769348	1	140.341461181641	17262
True	False	False	False	False	-3097.97680664063	-1314.5986328125	135.315322875977	0.566067099571228	0.959678649902344	0.308513879776001	81.2540969848633	9913
True	False	False	False	False	-3096.98999023438	-886.487487792969	123.114753723145	0.776449203491211	0.950491905212402	0.80710357427597	82.2882919311523	9134
True	False	False	False	False	-3096.83959960938	-1600.11743164063	62.1119499206543	0.818948090076447	0.954383611679077	1	123.357139587402	6908
True	False	False	False	False	-3068.71533203125	-1589.46728515625	231.810668945313	0.528015196323395	0.896674156188965	0.271892637014389	121.315788269043	25355
True	False	False	False	False	-3089.7138671875	-1492.92797851563	94.2770690917969	0.757289707660675	0.956287920475006	0.681832194328308	90.8235321044922	7720
True	False	False	False	False	-3095.26049804688	-1185.59143066406	104.259346008301	0.413377970457077	0.890456318855286	0.184667468070984	85.6276626586914	8049
True	False	False	False	False	-3095.98291015625	-500.260467529297	51.0205307006836	0.742634296417236	0.959788382053375	0.62160986661911	70.4565200805664	3241
True	False	False	False	False	-3094.95385742188	-142.50617980957	149.734161376953	0.489502280950546	0.912167966365814	0.239313498139381	68.5407409667969	9253
True	False	False	False	False	-3094.75537109375	-335.31201171875	149.734161376953	0.655570149421692	0.962982356548309	0.421894937753677	82.0370407104492	11075
True	False	False	False	False	-3093.05346679688	-629.161743164063	129.769607543945	0.542867600917816	0.937119543552399	0.285597145557404	77.4358978271484	9060
True	False	False	False	False	-3092.693359375	-1425.90246582031	114.241622924805	0.852263212203979	0.967305481433868	1	97.4077682495117	10033
True	False	False	False	False	-3092.5849609375	-1348.15832519531	120.896469116211	0.816004395484924	0.963646411895752	1	88.6789016723633	9666
True	False	False	False	False	-3091.96337890625	-1286.25231933594	97.6044921875	0.678042888641357	0.957787871360779	0.460158079862595	88.2840881347656	7769
True	False	False	False	False	-3088.95263671875	-1234.09375	263.975769042969	0.359941750764847	0.773880362510681	0.152068361639977	90.9747924804688	21652
True	False	False	False	False	-3091.6943359375	-1168.38342285156	119.787330627441	0.699691891670227	0.959267914295197	0.503374934196472	88.5185165405273	9560
True	False	False	False	False	-3090.13256835938	-1098.79113769531	176.353576660156	0.76180374622345	0.943384170532227	0.704558432102203	88.4905624389648	14070
True	False	False	False	False	-3090.79125976563	-806.235534667969	136.424453735352	0.638192534446716	0.922412991523743	0.395741969347	93.1138229370117	11453
True	False	False	False	False	-3090.10791015625	-593.278930664063	151.952453613281	0.728061437606812	0.93592095375061	0.574565887451172	116.28466796875	15931
True	False	False	False	False	-3088.84985351563	-397.303588867188	268.412353515625	0.652204632759094	0.914627075195313	0.416621446609497	91.7768630981445	22210
True	False	False	False	False	-3088.79052734375	-703.349792480469	183.008422851563	0.748634278774261	0.950747132301331	0.644257545471191	87.6181793212891	14457
True	False	False	False	False	-3086.48217773438	-311.548065185547	107.586769104004	0.812705516815186	0.963169574737549	1	77.9587631225586	7562
True	False	False	False	False	-3087.37036132813	11.6829280853271	177.462707519531	0.42093414068222	0.914014339447021	0.189617857336998	69.8687515258789	11179
True	False	False	False	False	-3086.4130859375	-263.242126464844	227.374099731445	0.628114700317383	0.924403071403503	0.381689101457596	98.1902465820313	20129
True	False	False	False	False	-3086.29345703125	-964.604431152344	181.899276733398	0.661913216114044	0.959003388881683	0.432134091854095	104.658538818359	17164
True	False	False	False	False	-3084.30981445313	-913.284301757813	117.569046020508	0.72139585018158	0.959720134735107	0.555857241153717	79.301887512207	8406
True	False	False	False	False	-3085.470703125	-655.079650878906	128.660461425781	0.789452075958252	0.955317556858063	1	75.1982727050781	8723
True	False	False	False	False	-3084.98583984375	-866.063171386719	120.896469116211	0.687753558158875	0.954912185668945	0.478636562824249	95.1284408569336	10369
True	False	False	False	False	-3084.73803710938	-827.751647949219	174.135284423828	0.66357147693634	0.955200910568237	0.434878915548325	90.28662109375	14175
True	False	False	False	False	-3082.86962890625	-285.726715087891	237.356369018555	0.436100512742996	0.885389804840088	0.199840679764748	88.2196273803711	18879
True	False	False	False	False	-3082.48950195313	-239.010986328125	168.589569091797	0.815898180007935	0.958474338054657	1	87.0855255126953	13237
True	False	False	False	False	-3082.76000976563	61.0036849975586	263.975769042969	0.647919952869415	0.94232052564621	0.410058319568634	90.1134490966797	21447
True	False	False	False	False	-3081.73120117188	-1548.88354492188	104.259346008301	0.745750606060028	0.937935769557953	0.63308048248291	94.1489334106445	8850
True	False	False	False	False	-3080.11669921875	-1506.97570800781	90.9496383666992	0.687029421329498	0.943235039710999	0.477211236953735	80.3536605834961	6589
True	False	False	False	False	-3076.54345703125	-1462.77026367188	231.810668945313	0.298245847225189	0.741379141807556	0.118839256465435	87.6555023193359	18320
True	False	False	False	False	-3077.73901367188	-1366.55407714844	153.061584472656	0.797638714313507	0.969409286975861	1	91.5072479248047	12628
True	False	False	False	False	-3080.88696289063	-1028.01623535156	123.114753723145	0.807714879512787	0.958349406719208	1	96.6126098632813	10724
True	False	False	False	False	-3081.58447265625	-991.19091796875	199.645553588867	0.720212817192078	0.954213798046112	0.552685022354126	90.8166656494141	16347
True	False	False	False	False	-3081.4365234375	-504.921325683594	78.7490768432617	0.705722391605377	0.942757606506348	0.516867816448212	80.3521118164063	5705
True	False	False	False	False	-3080.87939453125	-1320.43664550781	99.8227767944336	0.827447116374969	0.955595314502716	1	91.1333312988281	8202
True	False	False	False	False	-3075.8115234375	-1295.55346679688	118.678184509277	0.631536185741425	0.964331328868866	0.386376619338989	91.4299087524414	9783
True	False	False	False	False	-3077.46484375	-1193.80688476563	217.391815185547	0.495172142982483	0.84887957572937	0.243868097662926	102.892860412598	20167
True	False	False	False	False	-3077.611328125	-1056.57434082031	177.462707519531	0.564161241054535	0.907230138778687	0.306555449962616	87.1999969482422	13952
True	False	False	False	False	-3078.7060546875	-472.337615966797	161.934722900391	0.803017973899841	0.967520534992218	1	82.3013687133789	12016
True	False	False	False	False	-3077.90649414063	-556.098937988281	196.318130493164	0.609997689723969	0.962116777896881	0.358165442943573	88.5762710571289	15678
True	False	False	False	False	-3077.533203125	-1142.8115234375	185.226699829102	0.712161183357239	0.961344420909882	0.532137751579285	93.1736526489258	15560
True	False	False	False	False	-3076.81616210938	-1266.14514160156	85.4039306640625	0.802311480045319	0.963311195373535	1	79.8701324462891	6150
True	False	False	False	False	-3073.90209960938	-1084.66833496094	87.6222152709961	0.75999253988266	0.951087892055511	0.695125102996826	83.3417739868164	6584
True	False	False	False	False	-3076.7041015625	-519.281311035156	95.3862075805664	0.742845177650452	0.948976397514343	0.62236750125885	73.2674407958984	6301
True	False	False	False	False	-3073.5595703125	-422.519500732422	184.117568969727	0.730007886886597	0.960745334625244	0.580321133136749	80.8012084960938	13413
True	False	False	False	False	-3072.17333984375	-1438.01086425781	74.3125076293945	0.814957976341248	0.953661262989044	1	86.4477615356445	5792
True	False	False	False	False	-3071.04418945313	-1402.35815429688	151.952453613281	0.644131898880005	0.952749967575073	0.404389947652817	81.4744491577148	11162
True	False	False	False	False	-3071.29345703125	-753.38525390625	181.899276733398	0.382992476224899	0.827612936496735	0.165642157196999	79.6219482421875	13058
True	False	False	False	False	-3070.505859375	-1487.96850585938	99.8227767944336	0.754056692123413	0.959238529205322	0.666995942592621	85.8000030517578	7722
True	False	False	False	False	-3058.20678710938	-1426.84924316406	210.736968994141	0.436708211898804	0.88007390499115	0.200258567929268	99.6736831665039	18938
True	False	False	False	False	-3068.85888671875	-1345.22570800781	106.477630615234	0.794342398643494	0.952349483966827	1	86.5416641235352	8308
True	False	False	False	False	-3068.99340820313	-1170.99328613281	144.188446044922	0.740460157394409	0.949955224990845	0.613943874835968	101.123077392578	13146
True	False	False	False	False	-3069.23364257813	-592.449890136719	127.551322937012	0.664698958396912	0.95690929889679	0.436761826276779	74.5217361450195	8570
True	False	False	False	False	-3069.56274414063	-121.813179016113	171.917007446289	0.777819216251373	0.971496403217316	0.821106195449829	85.1870956420898	13204
True	False	False	False	False	-3067.65698242188	-785.056640625	248.447799682617	0.526589572429657	0.906022906303406	0.270613342523575	90.8035736083984	20340
True	False	False	False	False	-3066.56225585938	-212.246353149414	155.279876708984	0.615669310092926	0.925745725631714	0.365307509899139	73.0857162475586	10232
True	False	False	False	False	-3066.38452148438	-1328.8095703125	62.1119499206543	0.717676758766174	0.95444917678833	0.546022891998291	88.5357131958008	4958
True	False	False	False	False	-3065.8232421875	-1306.52795410156	106.477630615234	0.83987420797348	0.96638149023056	1	98.84375	9489
True	False	False	False	False	-3066.26684570313	-1.01429224014282	160.825576782227	0.521454334259033	0.913915991783142	0.266055166721344	72.6344833374023	10532
True	False	False	False	False	-3065.92504882813	-338.158203125	199.645553588867	0.699382960796356	0.950176358222961	0.502702951431274	81.9944458007813	14759
True	False	False	False	False	-3065.81127929688	-1378.11193847656	87.6222152709961	0.713017404079437	0.958393692970276	0.534241855144501	89.6202545166016	7080
True	False	False	False	False	-3056.01586914063	-1246.35168457031	190.772415161133	0.71159839630127	0.944627642631531	0.53076446056366	107.505813598633	18491
True	False	False	False	False	-3065.271484375	-1096.39904785156	77.6399383544922	0.864450812339783	0.969603180885315	1	85.5142822265625	5986
True	False	False	False	False	-3064.09912109375	-913.854858398438	100.931915283203	0.786033868789673	0.959297358989716	1	74.8241729736328	6809
True	False	False	False	False	-3065.296875	-731.920166015625	120.896469116211	0.783979654312134	0.958591163158417	0.918468296527863	82.1559600830078	8955
True	False	False	False	False	-3064.71704101563	-157.431427001953	266.194061279297	0.703921556472778	0.964088320732117	0.512761116027832	87.6708297729492	21041
True	False	False	False	False	-3063.00610351563	-843.757385253906	168.589569091797	0.780941009521484	0.966805398464203	0.859888970851898	91.190788269043	13861
True	False	False	False	False	-3062.90234375	-445.184692382813	141.970169067383	0.795358955860138	0.964896857738495	1	84.3046875	10791
True	False	False	False	False	-3062.10375976563	-934.284057617188	114.241622924805	0.749501168727875	0.957460463047028	0.647733688354492	73.2038803100586	7540
True	False	False	False	False	-3061.94140625	-1221.74291992188	126.442184448242	0.797434329986572	0.964859426021576	1	102.078948974609	11637
True	False	False	False	False	-3058.24951171875	-964.473022460938	146.40673828125	0.604468405246735	0.922817170619965	0.351382821798325	73.7121200561523	9730
True	False	False	False	False	-3059.26196289063	-709.102416992188	120.896469116211	0.714016377925873	0.94777113199234	0.536720037460327	75.412841796875	8220
True	False	False	False	False	-3061.60229492188	-684.777038574219	108.695907592773	0.55247038602829	0.915599584579468	0.294846147298813	70.0612258911133	6866
True	False	False	False	False	-3058.05834960938	-518.118225097656	42.1473922729492	0.796495378017426	0.947963654994965	1	67.8684234619141	2579
True	False	False	False	False	-3057.2392578125	-893.774719238281	171.917007446289	0.672966301441193	0.943706333637238	0.45100474357605	79.30322265625	12292
True	False	False	False	False	-3056.06201171875	-75.1246185302734	270.630645751953	0.697876751422882	0.93457168340683	0.499452769756317	80.7581939697266	19705
True	False	False	False	False	-3055.89379882813	-1620.62536621094	252.884368896484	0.448336601257324	0.883139848709106	0.208383917808533	98.0043869018555	22345
True	False	False	False	False	-3053.83374023438	-1525.71154785156	129.769607543945	0.607061147689819	0.941058576107025	0.354541718959808	83.6923065185547	9792
True	False	False	False	False	-3055.42114257813	-1274.26696777344	97.6044921875	0.689713954925537	0.956773817539215	0.482535779476166	81.375	7161
True	False	False	False	False	-3054.2734375	-393.528350830078	104.259346008301	0.837473332881927	0.960341572761536	1	108.234039306641	10174
True	False	False	False	False	-3054.12646484375	-1498.14404296875	56.5662384033203	0.823355436325073	0.957528114318848	1	82.1764678955078	4191
True	False	False	False	False	-3050.43017578125	-1478.99633789063	100.931915283203	0.786033868789673	0.951314508914948	1	85.6813201904297	7797
True	False	False	False	False	-3052.734375	-1334.80444335938	56.5662384033203	0.776553928852081	0.960947930812836	0.808126747608185	87.6078414916992	4468
True	False	False	False	False	-3053.20239257813	-1003.55651855469	90.9496383666992	0.763890326023102	0.953504860401154	0.716026604175568	94.3414611816406	7736
True	False	False	False	False	-3052.54638671875	-484.179443359375	184.117568969727	0.590104401111603	0.933657884597778	0.334530919790268	79.343376159668	13171
True	False	False	False	False	-3053.91186523438	-364.691375732422	159.716445922852	0.72967803478241	0.938694775104523	0.579335868358612	94.7013854980469	13637
True	False	False	False	False	-3053.86767578125	-187.840042114258	122.005615234375	0.598917603492737	0.948127210140228	0.344743520021439	72.2909088134766	7952
True	False	False	False	False	-3052.18627929688	-808.3525390625	98.7136306762695	0.792926847934723	0.956287920475006	1	74.3483123779297	6617
True	False	False	False	False	-3052.08911132813	-37.8488311767578	196.318130493164	0.634374916553497	0.945800244808197	0.390329986810684	79.4915237426758	14070
True	False	False	False	False	-3051.87475585938	-1120.31005859375	124.223899841309	0.725606381893158	0.953786253929138	0.567502200603485	79.1517868041992	8865
True	False	False	False	False	-3051.41967773438	-1074.984375	93.1679229736328	0.834939122200012	0.964166045188904	1	75.273811340332	6323
True	False	False	False	False	-3051.30712890625	-1366.99987792969	97.6044921875	0.819784700870514	0.961163997650146	1	90.6704559326172	7979
True	False	False	False	False	-3047.33422851563	-1349.20959472656	63.2210922241211	0.678752541542053	0.95026832818985	0.461463987827301	75.0350875854492	4277
True	False	False	False	False	-3049.38427734375	-1095.40832519531	88.7313537597656	0.822043120861053	0.963565766811371	1	81.0749969482422	6486
True	False	False	False	False	-3049.91528320313	-618.419738769531	54.3479537963867	0.54683530330658	0.940727293491364	0.289380013942719	73.5510177612305	3604
True	False	False	False	False	-3049.47900390625	-1032.11511230469	122.005615234375	0.769454181194305	0.95470005273819	0.750577867031097	78.4545440673828	8630
True	False	False	False	False	-3047.54125976563	-516.980529785156	34.3833999633789	0.812275528907776	0.95572304725647	1	64.870964050293	2011
True	False	False	False	False	-3046.8671875	27.0956153869629	262.866638183594	0.80380517244339	0.955522418022156	1	94.5653991699219	22412
True	False	False	False	False	-3046.72534179688	61.2983703613281	102.041061401367	0.696968555450439	0.942139983177185	0.497513294219971	84.739128112793	7796
True	False	False	False	False	-3046.58911132813	-262.791168212891	135.315322875977	0.830285787582397	0.963263034820557	1	102.581970214844	12515
True	False	False	False	False	-3046.34716796875	-1312.86755371094	94.2770690917969	0.670955955982208	0.953458845615387	0.447468221187592	95.8823547363281	8150
True	False	False	False	False	-3046.05834960938	-1654.73962402344	157.498153686523	0.592689692974091	0.950658798217773	0.337486356496811	91.0985946655273	12936
True	False	False	False	False	-3033.78295898438	-1607.19799804688	156.389007568359	0.675561785697937	0.947588205337524	0.455643743276596	85.6737594604492	12080
True	False	False	False	False	-3035.67065429688	-1542.11303710938	154.17073059082	0.619195699691772	0.957625389099121	0.369847148656845	82.8417282104492	11515
True	False	False	False	False	-3044.8095703125	-233.494583129883	151.952453613281	0.820764601230621	0.952805697917938	1	79.7956237792969	10932
True	False	False	False	False	-3044.716796875	-1510.08959960938	119.787330627441	0.688914835453033	0.946451187133789	0.4809390604496	86.4814834594727	9340
True	False	False	False	False	-3036.76245117188	-1492.6416015625	53.2388153076172	0.730874300003052	0.945958971977234	0.582929074764252	79.3541641235352	3809
True	False	False	False	False	-3040.72778320313	-1265.07116699219	129.769607543945	0.659582018852234	0.951548099517822	0.428323924541473	90.4188003540039	10579
True	False	False	False	False	-3044.62060546875	-756.046997070313	107.586769104004	0.769551157951355	0.95716655254364	0.75124317407608	83.567008972168	8106
True	False	False	False	False	-3043.498046875	-730.644470214844	146.40673828125	0.762958765029907	0.965351998806	0.710821986198425	81.9545440673828	10818
True	False	False	False	False	-3043.953125	-562.419067382813	192.990692138672	0.789468884468079	0.958227276802063	1	86.8563232421875	15113
True	False	False	False	False	-3041.54321289063	-461.701812744141	154.17073059082	0.688059508800507	0.94782167673111	0.479241073131561	89.8273391723633	12486
True	False	False	False	False	-3041.16333007813	-418.416076660156	177.462707519531	0.603950083255768	0.928998708724976	0.350755751132965	79.3499984741211	12696
True	False	False	False	False	-3039.51318359375	-635.878723144531	80.9673614501953	0.760632932186127	0.963311195373535	0.698408961296082	72.3835601806641	5284
True	False	False	False	False	-3039.12280273438	-1438.91296386719	147.515884399414	0.724145829677582	0.953152477741241	0.563397824764252	89.1879730224609	11862
True	False	False	False	False	-3034.9619140625	-1321.21691894531	144.188446044922	0.589833080768585	0.908100783824921	0.334222614765167	96.4384613037109	12537
True	False	False	False	False	-3038.64721679688	-612.204895019531	119.787330627441	0.624239027500153	0.933135449886322	0.376477956771851	79.9907379150391	8639
True	False	False	False	False	-3038.40063476563	-1216.22985839844	137.533599853516	0.682015299797058	0.947029531002045	0.467555910348892	96.7177429199219	11993
True	False	False	False	False	-3034.93359375	-1184.37646484375	72.0942230224609	0.820256590843201	0.95479941368103	1	99.0461502075195	6438
True	False	False	False	False	-3037.0615234375	-979.368225097656	99.8227767944336	0.767598927021027	0.946975588798523	0.738312005996704	94.8333358764648	8535
True	False	False	False	False	-3037.7158203125	-344.77001953125	138.64274597168	0.697493970394135	0.950694978237152	0.498633563518524	81.8239974975586	10228
True	False	False	False	False	-3037.0859375	-130.193405151367	148.625015258789	0.737016499042511	0.959831178188324	0.602312028408051	75.0149230957031	10052
True	False	False	False	False	-3035.41748046875	-1008.48803710938	123.114753723145	0.755423963069916	0.952634334564209	0.673140406608582	94.315315246582	10469
True	False	False	False	False	-3035.29125976563	-190.437561035156	190.772415161133	0.641592264175415	0.949645519256592	0.400657176971436	85.0813980102539	14634
True	False	False	False	False	-3034.12109375	-1570.54455566406	191.881561279297	0.74438750743866	0.950869143009186	0.627989649772644	84.5722579956055	14631
True	False	False	False	False	-3025.91455078125	-1484.22814941406	117.569046020508	0.686734616756439	0.957242965698242	0.476633340120316	86.5849075317383	9178
True	False	False	False	False	-3032.97192382813	-1400.51452636719	322.760314941406	0.464060693979263	0.852502048015594	0.219779819250107	110.305839538574	32099
True	False	False	False	False	-3033.02905273438	-1281.64074707031	64.3302307128906	0.743308067321777	0.957297146320343	0.624039947986603	95.9137954711914	5563
True	False	False	False	False	-3032.34790039063	-1200.42163085938	94.2770690917969	0.757289707660675	0.952234208583832	0.681832194328308	98.5176467895508	8374
True	False	False	False	False	-3032.9384765625	-1082.56140136719	21.0736961364746	0.717444062232971	0.946847438812256	0.54542076587677	71.4210510253906	1357
True	False	False	False	False	-3030.44311523438	-926.203369140625	189.663269042969	0.846461713314056	0.970438957214355	1	102.502922058105	17528
True	False	False	False	False	-3032.08764648438	-327.60595703125	109.805053710938	0.785418212413788	0.94951605796814	1	94.0909118652344	9315
True	False	False	False	False	-3031.27661132813	55.8873405456543	89.8404998779297	0.721652567386627	0.953913331031799	0.556551098823547	80.4320983886719	6515
True	False	False	False	False	-3030.55712890625	-809.529907226563	138.64274597168	0.537852227687836	0.945918440818787	0.280890583992004	71.431999206543	8929
True	False	False	False	False	-3029.49169921875	-1464.3779296875	144.188446044922	0.778827726840973	0.95888364315033	0.832400798797607	97.7384643554688	12706
True	False	False	False	False	-3024.30517578125	-1339.15734863281	157.498153686523	0.702909708023071	0.956367969512939	0.510483264923096	104.436622619629	14830
True	False	False	False	False	-3028.95361328125	-847.738830566406	175.244430541992	0.723530352115631	0.954628944396973	0.56168931722641	92.9936676025391	14693
True	False	False	False	False	-3029.37182617188	-305.470123291016	255.102645874023	0.600866377353668	0.932151854038239	0.347055613994598	115.099998474121	26473
True	False	False	False	False	-3028.33862304688	-1153.77526855469	151.952453613281	0.665282309055328	0.956996917724609	0.437741488218307	81.8029174804688	11207
True	False	False	False	False	-3027.85766601563	-1125.06481933594	186.335845947266	0.539989352226257	0.904492914676666	0.282885998487473	82.8392868041992	13917
True	False	False	False	False	-3024.41088867188	-679.977905273438	93.1679229736328	0.604167819023132	0.941530287265778	0.351018995046616	74.3809509277344	6248
True	False	False	False	False	-3028.02661132813	-444.125823974609	127.551322937012	0.782646477222443	0.956785082817078	0.888233423233032	78.5043487548828	9028
True	False	False	False	False	-3027.60717773438	-388.757537841797	204.082122802734	0.834840655326843	0.964714825153351	1	76.1413040161133	14010
True	False	False	False	False	-3025.2900390625	-592.486999511719	171.917007446289	0.666936814785004	0.941087543964386	0.440540254116058	81.4193572998047	12620
True	False	False	False	False	-3024.57055664063	-106.60523223877	148.625015258789	0.802791655063629	0.965531826019287	1	72.0522384643555	9655
True	False	False	False	False	-3023.97216796875	-2.20507383346558	139.751892089844	0.73591810464859	0.956683874130249	0.598723590373993	76.4841232299805	9637
True	False	False	False	False	-3023.7880859375	-1090.11694335938	177.462707519531	0.486542075872421	0.885567665100098	0.236966013908386	81.5374984741211	13046
True	False	False	False	False	-3023.48193359375	-757.414733886719	175.244430541992	0.596400678157806	0.92949366569519	0.341786801815033	96.4303817749023	15236
True	False	False	False	False	-3023.77197265625	-42.4334411621094	167.480438232422	0.532427132129669	0.907230138778687	0.275890916585922	77.4768218994141	11699
True	False	False	False	False	-3022.67407226563	-1761.11120605469	490.240753173828	0.274585634469986	0.797457277774811	0.107134304940701	161.167419433594	71236
True	False	False	False	False	-2997.19287109375	-1771.46936035156	70.9850845336914	0.778467297554016	0.941413700580597	0.828254580497742	97.53125	6242
True	False	False	False	False	-3017.3486328125	-1727.05126953125	88.7313537597656	0.568775296211243	0.944345355033875	0.311321675777435	100.262496948242	8021
True	False	False	False	False	-3019.7734375	-1643.82006835938	189.663269042969	0.678315699100494	0.953018963336945	0.460659354925156	94.5146179199219	16162
True	False	False	False	False	-3020.2744140625	-1254.7978515625	128.660461425781	0.789452075958252	0.956177234649658	1	83.1379318237305	9644
True	False	False	False	False	-3021.791015625	-1054.17956542969	165.262145996094	0.661237299442291	0.937420070171356	0.431023597717285	83.671142578125	12467
True	False	False	False	False	-3021.34643554688	-882.825927734375	189.663269042969	0.811589777469635	0.951995849609375	1	84.9005813598633	14518
True	False	False	False	False	-3021.8935546875	-499.366546630859	211.846115112305	0.611947596073151	0.950729012489319	0.360599249601364	79.4397888183594	15173
True	False	False	False	False	-3021.34765625	-778.122680664063	114.241622924805	0.700978994369507	0.952382564544678	0.506193876266479	75.4757308959961	7774
True	False	False	False	False	-3021.01538085938	-642.996520996094	85.4039306640625	0.71731162071228	0.953584969043732	0.545078694820404	77.3766250610352	5958
True	False	False	False	False	-3020.58813476563	-1035.60986328125	106.477630615234	0.770989894866943	0.949866712093353	0.761425018310547	87.15625	8367
True	False	False	False	False	-3019.3876953125	-227.173797607422	192.990692138672	0.807341575622559	0.952616155147552	1	79.9252853393555	13907
True	False	False	False	False	-3018.54565429688	27.3929233551025	112.023338317871	0.756114184856415	0.957753896713257	0.676312983036041	72.4653472900391	7319
True	False	False	False	False	-3018.5400390625	-1172.837890625	131.987884521484	0.809868931770325	0.959720134735107	1	88.8151245117188	10569
True	False	False	False	False	-3018.15283203125	-1354.82763671875	82.0765075683594	0.825832903385162	0.962030291557312	1	82.7702713012695	6125
True	False	False	False	False	-3017.95434570313	-1678.4140625	149.734161376953	0.72464644908905	0.953398704528809	0.564796566963196	102.251853942871	13804
True	False	False	False	False	-3017.048828125	-1520.56384277344	214.064392089844	0.699806928634644	0.932554066181183	0.503625631332397	113.502593994141	21906
True	False	False	False	False	-3017.10375976563	-960.988037109375	122.005615234375	0.800438165664673	0.950133502483368	1	97.1999969482422	10692
True	False	False	False	False	-3017.62255859375	-701.976623535156	250.666076660156	0.514664947986603	0.927829504013062	0.260145246982574	98	22148
True	False	False	False	False	-3017.1533203125	-735.428955078125	110.914192199707	0.761327385902405	0.948350369930267	0.702032923698425	84.5599975585938	8456
True	False	False	False	False	-3016.744140625	-530.290283203125	206.300399780273	0.336399972438812	0.753758490085602	0.13888943195343	77.0806427001953	14337
True	False	False	False	False	-3016.73852539063	-1373.87048339844	80.9673614501953	0.814673006534576	0.94641637802124	1	90.6986312866211	6621
True	False	False	False	False	-3016.13720703125	-1281.78686523438	59.8936653137207	0.730168700218201	0.958205223083496	0.580802917480469	98.8333358764648	5337
True	False	False	False	False	-3015.8935546875	-1747.40417480469	66.5485153198242	0.757159888744354	0.943152248859406	0.681215405464172	124.650001525879	7479
True	False	False	False	False	-2993.22241210938	-1714.56713867188	110.914192199707	0.837840735912323	0.967100620269775	1	84.5800018310547	8458
True	False	False	False	False	-3014.23706054688	-655.634094238281	98.7136306762695	0.714771866798401	0.942169308662415	0.538611173629761	83.9438171386719	7471
True	False	False	False	False	-3015.0654296875	49.3339309692383	126.442184448242	0.775840818881989	0.962403416633606	0.801295220851898	79.8859634399414	9107
True	False	False	False	False	-3014.31469726563	-624.673828125	92.0587844848633	0.504787385463715	0.893639802932739	0.251773625612259	72.9036178588867	6051
True	False	False	False	False	-3013.83618164063	-1663.97961425781	86.513069152832	0.600992560386658	0.957787871360779	0.347206056118011	90.6666641235352	7072
True	False	False	False	False	-3006.48120117188	-1606.10266113281	144.188446044922	0.751398801803589	0.95690929889679	0.655545711517334	79.7692337036133	10370
True	False	False	False	False	-3012.44750976563	-1542.9296875	155.279876708984	0.670770585536957	0.932398557662964	0.447144627571106	88.5785751342773	12401
True	False	False	False	False	-3001.05810546875	-1468.33154296875	108.695907592773	0.641959667205811	0.926781356334686	0.401193976402283	85.7653045654297	8405
True	False	False	False	False	-3004.85815429688	-1388.77429199219	166.371292114258	0.595013797283173	0.905935347080231	0.340171486139297	91.3866653442383	13708
True	False	False	False	False	-3013.1796875	-1229.70532226563	144.188446044922	0.681213140487671	0.919916093349457	0.466044723987579	105.553848266602	13722
True	False	False	False	False	-3013.26440429688	-565.034057617188	137.533599853516	0.762256264686584	0.955561459064484	0.706988096237183	85.620964050293	10617
True	False	False	False	False	-3013.17529296875	-419.266693115234	160.825576782227	0.525761723518372	0.926704525947571	0.269873231649399	71.2344818115234	10329
True	False	False	False	False	-3012.78173828125	-1106.29968261719	76.5307922363281	0.781291306018829	0.955290913581848	0.865128993988037	75.0289840698242	5177
True	False	False	False	False	-3009.68920898438	-1004.87780761719	96.4953460693359	0.799865543842316	0.963831067085266	1	101.827583312988	8859
True	False	False	False	False	-3009.08569335938	-198.516906738281	127.551322937012	0.761736512184143	0.967852115631104	0.704199910163879	75.7652206420898	8713
True	False	False	False	False	-3011.56201171875	-138.237182617188	187.44499206543	0.727176249027252	0.957186877727509	0.571994483470917	81.1420135498047	13713
True	False	False	False	False	-3011.51953125	-175.347625732422	109.805053710938	0.732440412044525	0.952778518199921	0.587718963623047	68.1616134643555	6748
True	False	False	False	False	-3009.06689453125	-980.50537109375	98.7136306762695	0.755110561847687	0.9516721367836	0.671715795993805	92.741569519043	8254
True	False	False	False	False	-3007.07006835938	-1296.74987792969	168.589569091797	0.788660645484924	0.963548243045807	1	108.098686218262	16431
True	False	False	False	False	-3005.7939453125	-1199.83203125	202.97297668457	0.462329089641571	0.917449712753296	0.218500763177872	109.174865722656	19979
True	False	False	False	False	-3006.72436523438	-362.974182128906	100.931915283203	0.836640954017639	0.969654679298401	1	101.483512878418	9235
True	False	False	False	False	-3006.70947265625	-917.860595703125	141.970169067383	0.527635395526886	0.936358988285065	0.271551251411438	71.015625	9090
True	False	False	False	False	-3006.5498046875	-848.632995605469	102.041061401367	0.738865315914154	0.952980697154999	0.608482539653778	75.4673919677734	6943
True	False	False	False	False	-3005.84814453125	-329.239440917969	173.026138305664	0.723823487758636	0.948479056358337	0.562501490116119	76.5897445678711	11948
True	False	False	False	False	-3005.521484375	-803.86572265625	129.769607543945	0.70094496011734	0.936094284057617	0.506118953227997	78.3589706420898	9168
True	False	False	False	False	-3004.71142578125	-1451.98669433594	169.698715209961	0.594475507736206	0.88852995634079	0.339547157287598	98.928108215332	15136
True	False	False	False	False	-3002.57446289063	-1428.95544433594	90.9496383666992	0.788853049278259	0.95210999250412	1	91.0853652954102	7469
True	False	False	False	False	-3003.14477539063	-866.393676757813	125.333038330078	0.61525171995163	0.945415377616882	0.364775002002716	78.7522125244141	8899
True	False	False	False	False	-3003.21875	-305.753601074219	74.3125076293945	0.722276210784912	0.954528748989105	0.558245301246643	68.2985076904297	4576
True	False	False	False	False	-3002.83227539063	-667.793884277344	89.8404998779297	0.843989968299866	0.963311195373535	1	85.1604919433594	6898
True	False	False	False	False	-3001.177734375	-615.622741699219	100.931915283203	0.32996079325676	0.857778489589691	0.135396555066109	69.3736267089844	6313
True	False	False	False	False	-3000.75073242188	-1124.17687988281	134.206176757813	0.682131826877594	0.941092073917389	0.467776149511337	93.9669418334961	11370
True	False	False	False	False	-3000.42919921875	-1490.07165527344	178.571853637695	0.612868547439575	0.926949620246887	0.361756533384323	92.5652160644531	14903
True	False	False	False	False	-2999.0693359375	-1248.43676757813	109.805053710938	0.741141617298126	0.944965541362762	0.616318583488464	97.1111145019531	9614
True	False	False	False	False	-2999.9541015625	-766.128784179688	93.1679229736328	0.834939122200012	0.958110809326172	1	78.7380981445313	6614
True	False	False	False	False	-2998.71166992188	-469.071136474609	163.043869018555	0.781204581260681	0.970667481422424	0.86380922794342	76.7278900146484	11279
True	False	False	False	False	-2998.61743164063	-1080.181640625	112.023338317871	0.747237205505371	0.960166454315186	0.638770759105682	83.9207916259766	8476
True	False	False	False	False	-2998.14428710938	-1583.96984863281	90.9496383666992	0.788853049278259	0.952832698822021	1	88.2073135375977	7233
True	False	False	False	False	-2995.51611328125	-1361.40002441406	75.4216537475586	0.871464610099792	0.973896324634552	1	82.470588684082	5608
True	False	False	False	False	-2997.1884765625	-686.142211914063	175.244430541992	0.723530352115631	0.96044135093689	0.56168931722641	91.6012649536133	14473
True	False	False	False	False	-2996.11083984375	-259.901336669922	207.409545898438	0.739141762256622	0.929992318153381	0.609419763088226	129.176467895508	24156
True	False	False	False	False	-2996.9521484375	-214.725189208984	149.734161376953	0.652987360954285	0.953882575035095	0.417838454246521	74.9111099243164	10113
True	False	False	False	False	-2994.5693359375	-559.310180664063	113.132476806641	0.595743238925934	0.934208631515503	0.341019809246063	74.2647094726563	7575
True	False	False	False	False	-2993.21435546875	-87.3644332885742	13.3097038269043	0.66390061378479	0.925560414791107	0.435427129268646	64	768
True	False	False	False	False	-2992.92797851563	-1018.20196533203	92.0587844848633	0.773206055164337	0.947011709213257	0.778420686721802	111.421684265137	9248
True	False	False	False	False	-2992.66552734375	-951.504089355469	123.114753723145	0.575929820537567	0.91307270526886	0.318884253501892	82.8738708496094	9199
True	False	False	False	False	-2992.59399414063	-1814.71130371094	414.819091796875	0.269803196191788	0.810864984989166	0.104830756783485	138.807479858398	51914
True	False	False	False	False	-2976.66748046875	-1829.52709960938	87.6222152709961	0.75999253988266	0.952832698822021	0.695125102996826	112.481010437012	8886
True	False	False	False	False	-2989.08276367188	-1746.22155761719	194.099838256836	0.73693060874939	0.955815374851227	0.602029263973236	108.279998779297	18949
True	False	False	False	False	-2990.56689453125	-1624.34399414063	151.952453613281	0.694207608699799	0.944809019565582	0.491707503795624	81.1313858032227	11115
True	False	False	False	False	-2987.47607421875	-1340.91088867188	219.610107421875	0.809059381484985	0.960552930831909	1	104.222221374512	20636
True	False	False	False	False	-2989.67651367188	-1262.92858886719	138.64274597168	0.73007744550705	0.954761266708374	0.580529451370239	95.4160003662109	11927
True	False	False	False	False	-2992.4912109375	-437.403991699219	78.7490768432617	0.803937435150146	0.957967877388	1	69.3802795410156	4926
True	False	False	False	False	-2992.10205078125	-38.3203620910645	119.787330627441	0.67108416557312	0.959287881851196	0.447692304849625	70.4814834594727	7612
True	False	False	False	False	-2991.41479492188	-1146.46313476563	175.244430541992	0.645613074302673	0.92565643787384	0.406591773033142	84.3417739868164	13326
True	False	False	False	False	-2987.66430664063	-968.928100585938	173.026138305664	0.577074289321899	0.900245070457458	0.320114076137543	128.647430419922	20069
True	False	False	False	False	-2991.19116210938	-526.355163574219	180.790130615234	0.495664745569229	0.896401107311249	0.244267478585243	74.5766906738281	12156
True	False	False	False	False	-2990.86157226563	-811.512390136719	95.3862075805664	0.625797092914581	0.951022386550903	0.378560572862625	76.1860427856445	6552
True	False	False	False	False	-2989.87524414063	-652.786499023438	39.9291114807129	0.849917888641357	0.964570224285126	1	65.8611145019531	2371
True	False	False	False	False	-2989.4814453125	-426.158477783203	47.6931037902832	0.654741525650024	0.94504976272583	0.42058664560318	69.9534912109375	3008
True	False	False	False	False	-2988.65698242188	-61.7321739196777	151.952453613281	0.589486062526703	0.937841534614563	0.333828866481781	68.3284683227539	9361
True	False	False	False	False	-2988.044921875	-592.430969238281	106.477630615234	0.81877213716507	0.953265130519867	1	70.0208358764648	6722
True	False	False	False	False	-2987.369140625	-488.774597167969	183.008422851563	0.828001081943512	0.961109399795532	1	79.7090911865234	13152
True	False	False	False	False	-2987.14892578125	-1304.396484375	144.188446044922	0.759280562400818	0.950682699680328	0.691536962985992	95.6615371704102	12436
True	False	False	False	False	-2986.83178710938	-915.00634765625	148.625015258789	0.594669759273529	0.935721218585968	0.339772313833237	85.4925384521484	11456
True	False	False	False	False	-2986.15405273438	-181.903121948242	153.061584472656	0.631944239139557	0.943423330783844	0.386941224336624	68.9710159301758	9518
True	False	False	False	False	-2985.53955078125	-1571.677734375	303.904907226563	0.311391055583954	0.761937618255615	0.125575721263885	93.9379577636719	25739
True	False	False	False	False	-2983.84497070313	-1515.11267089844	275.067199707031	0.536953508853912	0.893902540206909	0.280055820941925	109.487899780273	27153
True	False	False	False	False	-2984.751953125	-1.33293867111206	98.7136306762695	0.792926847934723	0.957966983318329	1	76.9213485717773	6846
True	False	False	False	False	-2984.63256835938	-1220.63793945313	141.970169067383	0.847845852375031	0.96230936050415	1	91.203125	11674
True	False	False	False	False	-2981.58813476563	-1187.2587890625	159.716445922852	0.705993711948395	0.951808512210846	0.517492473125458	87.7430572509766	12635
True	False	False	False	False	-2983.95483398438	-990.932861328125	103.150199890137	0.828564047813416	0.968448877334595	1	125.354835510254	11658
True	False	False	False	False	-2984.41430664063	26.0374546051025	138.64274597168	0.633401095867157	0.934802174568176	0.38896706700325	72.9280014038086	9116
True	False	False	False	False	-2984.01733398438	-777.788024902344	98.7136306762695	0.714771866798401	0.962346732616425	0.538611173629761	77.8988800048828	6933
True	False	False	False	False	-2982.3603515625	-87.801872253418	42.1473922729492	0.578608810901642	0.935257732868195	0.321772009134293	68.0526351928711	2586
True	False	False	False	False	-2981.50561523438	-1049.72766113281	95.3862075805664	0.801153242588043	0.961875200271606	1	123.569770812988	10627
True	False	False	False	False	-2981.240234375	-1659.6943359375	145.297592163086	0.738506317138672	0.950994849205017	0.607271134853363	84.3969497680664	11056
True	False	False	False	False	-2980.89965820313	-746.788635253906	105.36848449707	0.753684103488922	0.94951605796814	0.665352880954742	83.3473663330078	7918
True	False	False	False	False	-2981.12109375	-101.937828063965	95.3862075805664	0.733483374118805	0.950941801071167	0.590964496135712	69.9418640136719	6015
True	False	False	False	False	-2980.76196289063	-719.281921386719	160.825576782227	0.817430675029755	0.965228617191315	1	80.2344818115234	11634
True	False	False	False	False	-2980.18383789063	-1766.64990234375	109.805053710938	0.804928004741669	0.97920823097229	1	98.1616134643555	9718
True	False	False	False	False	-2969.03100585938	-1705.18347167969	194.099838256836	0.786734759807587	0.936002731323242	1	100.55428314209	17597
True	False	False	False	False	-2968.93212890625	-1544.75927734375	94.2770690917969	0.703324019908905	0.955585777759552	0.511413395404816	92.3294143676758	7848
True	False	False	False	False	-2978.42700195313	-1484.384765625	92.0587844848633	0.639517724514008	0.93350476026535	0.397646993398666	80.1807250976563	6655
True	False	False	False	False	-2978.78295898438	-1418.52575683594	103.150199890137	0.803309321403503	0.958612501621246	1	94.2688140869141	8767
True	False	False	False	False	-2978.80908203125	-886.06884765625	135.315322875977	0.749961793422699	0.955561459064484	0.649603843688965	88.0655746459961	10744
True	False	False	False	False	-2980.14721679688	-323.923522949219	95.3862075805664	0.801153242588043	0.957018911838531	1	122.79069519043	10560
True	False	False	False	False	-2978.50244140625	-762.419921875	85.4039306640625	0.791216492652893	0.953055739402771	1	80.8181838989258	6223
True	False	False	False	False	-2978.28198242188	-1243.03955078125	128.660461425781	0.631585836410522	0.94095915555954	0.386445194482803	85.6896514892578	9940
True	False	False	False	False	-2977.40185546875	-1122.78649902344	176.353576660156	0.501618444919586	0.87677276134491	0.249142274260521	81.2641525268555	12921
True	False	False	False	False	-2977.63452148438	-570.606140136719	83.1856460571289	0.80851811170578	0.962681770324707	1	68.2266693115234	5117
True	False	False	False	False	-2976.24145507813	-1442.16662597656	117.569046020508	0.644668221473694	0.968620836734772	0.405185103416443	79.7641525268555	8455
True	False	False	False	False	-2975.57177734375	-423.024169921875	79.8582229614258	0.426816284656525	0.891002237796783	0.193536251783371	65.1666641235352	4692
True	False	False	False	False	-2975.1865234375	-1531.19152832031	108.695907592773	0.746100842952728	0.937751591205597	0.634407699108124	111.816329956055	10958
True	False	False	False	False	-2973.333984375	-1377.49963378906	285.049468994141	0.453091979026794	0.911100089550018	0.211779341101646	98.5019454956055	25315
True	False	False	False	False	-2974.84594726563	-644.779602050781	154.17073059082	0.339785397052765	0.846669137477875	0.140744566917419	71.3021545410156	9911
True	False	False	False	False	-2973.28198242188	-1067.39526367188	105.36848449707	0.820584774017334	0.959297358989716	1	91.8631591796875	8727
True	False	False	False	False	-2972.1826171875	-1023.40533447266	140.861022949219	0.8227858543396	0.971069991588593	1	88.5196838378906	11242
True	False	False	False	False	-2972.56665039063	-846.506286621094	117.569046020508	0.694364547729492	0.942259132862091	0.492033988237381	80.6037750244141	8544
True	False	False	False	False	-2971.1025390625	-801.664489746094	94.2770690917969	0.594578206539154	0.933666825294495	0.339666187763214	70	5950
True	False	False	False	False	-2970.0732421875	-822.958618164063	160.825576782227	0.797517895698547	0.945710241794586	1	90.9862060546875	13193
True	False	False	False	False	-2969.78247070313	-265.351226806641	100.931915283203	0.709659993648529	0.949947655200958	0.526092648506165	93.7912063598633	8535
True	False	False	False	False	-2969.35571289063	-863.035583496094	130.878753662109	0.658434331417084	0.947975337505341	0.426468521356583	82.5423736572266	9740
True	False	False	False	False	-2967.37036132813	-1587.09326171875	108.695907592773	0.78705221414566	0.950800597667694	1	78.7857131958008	7721
True	False	False	False	False	-2966.345703125	-1463.80200195313	176.353576660156	0.505497813224792	0.899963617324829	0.252367049455643	105.257858276367	16736
True	False	False	False	False	-2966.11547851563	-425.485778808594	16.6371288299561	0.693598926067352	0.931946337223053	0.490445405244827	63	945
True	False	False	False	False	-2966.966796875	-297.365417480469	157.498153686523	0.69618821144104	0.948227345943451	0.495858699083328	89.6901397705078	12736
True	False	False	False	False	-2966.40893554688	11.2018585205078	89.8404998779297	0.678650975227356	0.915458261966705	0.461276769638062	91.9629592895508	7449
True	False	False	False	False	-2965.85815429688	-615.828308105469	145.297592163086	0.730973720550537	0.950694978237152	0.583230257034302	76.2748107910156	9992
True	False	False	False	False	-2965.21826171875	36.3672981262207	173.026138305664	0.631899058818817	0.949075520038605	0.38687863945961	75.8653869628906	11835
True	False	False	False	False	-2965.18237304688	-1872.12036132813	215.173538208008	0.378225356340408	0.810334742069244	0.162777319550514	130.262893676758	25271
True	False	False	False	False	-2943.72583007813	-1842.57702636719	171.917007446289	0.852519094944	0.968839824199677	1	112.819351196289	17487
True	False	False	False	False	-2963.72485351563	-1801.3935546875	206.300399780273	0.329811722040176	0.814576387405396	0.135316237807274	92.7150573730469	17245
True	False	False	False	False	-2963.9765625	-992.373840332031	118.678184509277	0.470547258853912	0.894972622394562	0.224626258015633	79.1869125366211	8473
True	False	False	False	False	-2963.69970703125	-1777.05444335938	168.589569091797	0.597782135009766	0.907411575317383	0.343405604362488	97.1776351928711	14771
True	False	False	False	False	-2960.59765625	-1682.11083984375	104.259346008301	0.703710198402405	0.948782980442047	0.512283682823181	84.4893646240234	7942
True	False	False	False	False	-2958.40625	-1615.26940917969	159.716445922852	0.659420073032379	0.923931837081909	0.428061366081238	81.6180572509766	11753
True	False	False	False	False	-2963.33959960938	-1091.68078613281	298.359191894531	0.452552765607834	0.885288059711456	0.211392164230347	98.7918243408203	26575
True	False	False	False	False	-2963.65747070313	62.6585464477539	143.079315185547	0.719813823699951	0.953124642372131	0.551624536514282	73.031005859375	9421
True	False	False	False	False	-2962.92651367188	2.67922878265381	17.7462711334229	0.709974586963654	0.933333992958069	0.52684485912323	70.375	1126
True	False	False	False	False	-2961.65063476563	-1317.90173339844	158.607299804688	0.701090931892395	0.956061124801636	0.506440579891205	88.2237777709961	12616
True	False	False	False	False	-2961.13305664063	-1282.19348144531	160.825576782227	0.797517895698547	0.955326914787292	1	92.124137878418	13358
True	False	False	False	False	-2961.3798828125	-969.055236816406	83.1856460571289	0.797147572040558	0.952255964279175	1	79.7866668701172	5984
True	False	False	False	False	-2958.50366210938	-657.751098632813	155.279876708984	0.539352297782898	0.943660140037537	0.282289624214172	77.7285690307617	10882
True	False	False	False	False	-2957.93896484375	-1662.65478515625	140.861022949219	0.622647225856781	0.935363054275513	0.374367088079453	87.1574783325195	11069
True	False	False	False	False	-2950.89086914063	-1640.56591796875	110.914192199707	0.592800378799438	0.942567348480225	0.337613642215729	76.8899993896484	7689
True	False	False	False	False	-2955.29663085938	-1488.36157226563	144.188446044922	0.807786464691162	0.953919410705566	1	101.446151733398	13188
True	False	False	False	False	-2957.5234375	-590.5390625	141.970169067383	0.680232584476471	0.946635127067566	0.4642094373703	75.2578125	9633
True	False	False	False	False	-2956.48999023438	-1431.052734375	208.518692016602	0.543319165706635	0.920495390892029	0.286024957895279	109.207443237305	20531
True	False	False	False	False	-2954.67797851563	-1347.19152832031	122.005615234375	0.728617489337921	0.952423274517059	0.57619571685791	95.6909103393555	10526
True	False	False	False	False	-2954.49462890625	-1056.06103515625	83.1856460571289	0.721511900424957	0.940195858478546	0.556170701980591	85.5599975585938	6417
True	False	False	False	False	-2953.04614257813	-143.067779541016	116.459907531738	0.843270182609558	0.962346732616425	1	84.8666687011719	8911
True	False	False	False	False	-2952.99658203125	-1562.38745117188	179.680999755859	0.648191511631012	0.922315359115601	0.410469472408295	99.5555572509766	16128
True	False	False	False	False	-2952.91625976563	-1163.59826660156	205.191253662109	0.418557703495026	0.855968952178955	0.188050985336304	82.2162170410156	15210
True	False	False	False	False	-2951.46704101563	-978.601318359375	70.9850845336914	0.790355026721954	0.962853848934174	1	80.515625	5153
True	False	False	False	False	-2952.64819335938	-438.202545166016	110.914192199707	0.770503282546997	0.957141101360321	0.75791335105896	87.4700012207031	8747
True	False	False	False	False	-2951.63403320313	-408.639739990234	183.008422851563	0.579837262630463	0.960691154003143	0.323106706142426	79.5030288696289	13118
True	False	False	False	False	-2950.84204101563	-1115.75427246094	126.442184448242	0.700783967971802	0.946037650108337	0.505764663219452	85.9561386108398	9799
True	False	False	False	False	-2946.47045898438	-1025.83435058594	153.061584472656	0.640305399894714	0.942548334598541	0.39878585934639	80.6159439086914	11125
True	False	False	False	False	-2949.72631835938	-849.966674804688	96.4953460693359	0.765188992023468	0.952540874481201	0.723530054092407	98.1609191894531	8540
True	False	False	False	False	-2950.36279296875	-712.919982910156	112.023338317871	0.811145603656769	0.963940918445587	1	115.73267364502	11689
True	False	False	False	False	-2950.3134765625	-793.378723144531	112.023338317871	0.620869994163513	0.942670464515686	0.372030109167099	67.1980209350586	6787
True	False	False	False	False	-2947.03051757813	-743.390625	137.533599853516	0.782398581504822	0.950153708457947	0.883594453334808	75.9112930297852	9413
True	False	False	False	False	-2949.44018554688	-546.603210449219	128.660461425781	0.780611455440521	0.957027733325958	0.855170607566833	75.931037902832	8808
True	False	False	False	False	-2949.4130859375	-379.366943359375	143.079315185547	0.801572740077972	0.965477705001831	1	76.8139572143555	9909
True	False	False	False	False	-2946.75512695313	-908.125244140625	191.881561279297	0.735023558139801	0.956297516822815	0.595842361450195	86.7803497314453	15013
True	False	False	False	False	-2946.14916992188	-1819.71264648438	117.569046020508	0.793545544147491	0.953136384487152	1	94.9716949462891	10067
True	False	False	False	False	-2946.0810546875	-1395.01806640625	116.459907531738	0.498344600200653	0.864722609519958	0.246450737118721	83.3809509277344	8755
True	False	False	False	False	-2943.76245117188	-1191.22412109375	174.135284423828	0.441210776567459	0.865071833133698	0.203375458717346	90.3312072753906	14182
True	False	False	False	False	-2943.62353515625	-1379.056640625	128.660461425781	0.563304722309113	0.929172396659851	0.305680006742477	92.2844848632813	10705
True	False	False	False	False	-2943.45434570313	-937.928100585938	258.430084228516	0.515629470348358	0.876737713813782	0.260976940393448	85.0686721801758	19821
True	False	False	False	False	-2925.94018554688	-1802.55773925781	120.896469116211	0.7624591588974	0.952595949172974	0.708087503910065	81.9541320800781	8933
True	False	False	False	False	-2939.3671875	-1709.58361816406	119.787330627441	0.707465767860413	0.943698883056641	0.520909607410431	71.4629592895508	7718
True	False	False	False	False	-2940.548828125	-1460.47351074219	151.952453613281	0.745924651622772	0.94921463727951	0.633738994598389	96.4598541259766	13215
True	False	False	False	False	-2942.642578125	-881.798828125	173.026138305664	0.707799673080444	0.953064501285553	0.52169132232666	78.3846130371094	12228
True	False	False	False	False	-2942.25048828125	-617.09130859375	156.389007568359	0.633883416652679	0.946900904178619	0.389641255140305	70.638298034668	9960
True	False	False	False	False	-2941.73657226563	-1052.27075195313	115.350761413574	0.586295127868652	0.933939218521118	0.330235064029694	92.3557662963867	9605
True	False	False	False	False	-2941.56469726563	-991.845153808594	72.0942230224609	0.735999047756195	0.950720965862274	0.598986208438873	89.523078918457	5819
True	False	False	False	False	-2940.14428710938	-1595.75024414063	175.244430541992	0.749889969825745	0.950343608856201	0.649311125278473	80.5696182250977	12730
True	False	False	False	False	-2940.0888671875	-1307.66198730469	150.843307495117	0.748016774654388	0.948956847190857	0.64181524515152	87.0735321044922	11842
True	False	False	False	False	-2939.05688476563	-691.051025390625	145.297592163086	0.72051614522934	0.93879371881485	0.553494393825531	78.2519073486328	10251
True	False	False	False	False	-2938.888671875	-1254.83154296875	145.297592163086	0.713256418704987	0.944646418094635	0.53483247756958	78.9542007446289	10343
True	False	False	False	False	-2938.53295898438	-1205.45361328125	125.333038330078	0.790439307689667	0.955571591854095	1	89.7345123291016	10140
True	False	False	False	False	-2938.70776367188	-6.25836849212646	136.424453735352	0.756108999252319	0.951616525650024	0.676289081573486	80.8780517578125	9948
True	False	False	False	False	-2937.76538085938	-426.821960449219	129.769607543945	0.584776699542999	0.961708307266235	0.328541815280914	77.3247833251953	9047
True	False	False	False	False	-2936.3154296875	-1739.85412597656	167.480438232422	0.723474025726318	0.951128363609314	0.561533451080322	91.7947006225586	13861
True	False	False	False	False	-2932.93579101563	-1668.30822753906	143.079315185547	0.632452666759491	0.947473645210266	0.387646466493607	77.4030990600586	9985
True	False	False	False	False	-2935.23657226563	-1541.13745117188	96.4953460693359	0.60856831073761	0.935869097709656	0.356395363807678	88.4367828369141	7694
True	False	False	False	False	-2935.96997070313	-848.583618164063	73.203369140625	0.652330577373505	0.962498486042023	0.416816920042038	69.3787841796875	4579
True	False	False	False	False	-2935.48974609375	-562.008361816406	206.300399780273	0.489335924386978	0.858875155448914	0.239181041717529	91.9731216430664	17107
True	False	False	False	False	-2934.87939453125	-1143.96765136719	140.861022949219	0.406897097826004	0.872132837772369	0.180493712425232	77.6850357055664	9866
True	False	False	False	False	-2932.83056640625	-1644.23803710938	130.878753662109	0.658434331417084	0.944767236709595	0.426468521356583	83.6525421142578	9871
True	False	False	False	False	-2921.3310546875	-1619.36657714844	117.569046020508	0.741474032402039	0.947516262531281	0.61748605966568	77.6415100097656	8230
True	False	False	False	False	-2931.2509765625	-1526.44226074219	89.8404998779297	0.779232859611511	0.956322252750397	0.837222635746002	94.8395080566406	7682
True	False	False	False	False	-2932.58227539063	-1512.04455566406	154.17073059082	0.659713327884674	0.948342978954315	0.428537100553513	91.9856109619141	12786
True	False	False	False	False	-2932.27197265625	-1480.05004882813	183.008422851563	0.844296932220459	0.973016858100891	1	99.0303039550781	16340
True	False	False	False	False	-2927.06518554688	-1400.36706542969	96.4953460693359	0.775108277797699	0.966074287891388	0.794588387012482	88.2643661499023	7679
True	False	False	False	False	-2928.27392578125	-1278.55920410156	144.188446044922	0.637355387210846	0.942213177680969	0.394545674324036	84.4307708740234	10976
True	False	False	False	False	-2932.40478515625	-1227.70263671875	144.188446044922	0.715016007423401	0.942499697208405	0.539225459098816	76.8000030517578	9984
True	False	False	False	False	-2929.9169921875	-1063.11938476563	149.734161376953	0.661869049072266	0.928915202617645	0.432061463594437	98.792594909668	13337
True	False	False	False	False	-2932.04272460938	-766.204833984375	140.861022949219	0.831927359104156	0.959638595581055	1	71.0629959106445	9025
True	False	False	False	False	-2931.54858398438	-127.605499267578	83.1856460571289	0.80851811170578	0.953763663768768	1	85.5466690063477	6416
True	False	False	False	False	-2930.95654296875	-26.1229286193848	109.805053710938	0.844358801841736	0.96284031867981	1	73.7878799438477	7305
True	False	False	False	False	-2930.65893554688	-1009.19616699219	113.132476806641	0.650641798973083	0.940918147563934	0.414208441972733	77.6470565795898	7920
True	False	False	False	False	-2929.47216796875	-455.621673583984	141.970169067383	0.664135277271271	0.930932641029358	0.435818791389465	66.9296875	8567
True	False	False	False	False	-2930.03051757813	-244.476013183594	206.300399780273	0.688050091266632	0.937619864940643	0.479222506284714	70.2634429931641	13069
True	False	False	False	False	-2927.23754882813	-335.135345458984	143.079315185547	0.831941723823547	0.962809503078461	1	81.8372116088867	10557
True	False	False	False	False	-2927.07446289063	-1376.12426757813	105.36848449707	0.719695806503296	0.940022587776184	0.551311790943146	96.0315780639648	9123
True	False	False	False	False	-2924.67602539063	-968.913024902344	99.8227767944336	0.685194611549377	0.957397043704987	0.47363543510437	68.9444427490234	6205
True	False	False	False	False	-2924.01879882813	-660.316223144531	242.902084350586	0.363491058349609	0.841963708400726	0.154113605618477	88.515983581543	19385
True	False	False	False	False	-2923.50732421875	-1419.84533691406	163.043869018555	0.828705549240112	0.966564297676086	1	93.476188659668	13741
True	False	False	False	False	-2922.42919921875	-1573.00109863281	156.389007568359	0.714476406574249	0.931255161762238	0.537869870662689	88.1347503662109	12427
True	False	False	False	False	-2921.21948242188	-1547.86437988281	86.513069152832	0.812731087207794	0.964063346385956	1	78.1794891357422	6098
True	False	False	False	False	-2921.94580078125	-1113.39575195313	149.734161376953	0.580880403518677	0.914060831069946	0.324245393276215	75.6814804077148	10217
True	False	False	False	False	-2921.12622070313	-1865.10534667969	134.206176757813	0.792623698711395	0.96743381023407	1	86.859504699707	10510
True	False	False	False	False	-2919.849609375	-1825.56396484375	123.114753723145	0.610513687133789	0.934176862239838	0.358807295560837	78.2072067260742	8681
True	False	False	False	False	-2920.69360351563	11.4816427230835	212.955261230469	0.833609879016876	0.962653398513794	1	81.6354141235352	15674
True	False	False	False	False	-2918.31860351563	-1740.13793945313	88.7313537597656	0.759382247924805	0.957331418991089	0.692045390605927	97.625	7810
True	False	False	False	False	-2911.65112304688	-1657.89367675781	139.751892089844	0.617744445800781	0.94698178768158	0.367969512939453	75.5793685913086	9523
True	False	False	False	False	-2913.73486328125	-1384.93286132813	144.188446044922	0.603186249732971	0.935987830162048	0.349834442138672	103.54615020752	13461
True	False	False	False	False	-2917.92309570313	-1027.81359863281	120.896469116211	0.653017103672028	0.925224483013153	0.417884826660156	74.8623886108398	8160
True	False	False	False	False	-2917.78466796875	-159.556991577148	136.424453735352	0.805724918842316	0.960482001304626	1	79.5203247070313	9781
True	False	False	False	False	-2917.20141601563	-894.316955566406	96.4953460693359	0.719872772693634	0.957874178886414	0.551781058311462	66.2988510131836	5768
True	False	False	False	False	-2915.93432617188	-709.770446777344	118.678184509277	0.801031827926636	0.94506710767746	1	97.6074752807617	10444
True	False	False	False	False	-2915.8603515625	-1350.04431152344	106.477630615234	0.739683151245117	0.93581610918045	0.611266613006592	98.8958358764648	9494
True	False	False	False	False	-2915.15454101563	-1078.50354003906	104.259346008301	0.741998314857483	0.958854913711548	0.619340062141418	91.4255294799805	8594
True	False	False	False	False	-2913.05493164063	-615.267211914063	104.259346008301	0.63256448507309	0.930811047554016	0.387801796197891	68.4893646240234	6438
True	False	False	False	False	-2911.5322265625	-1504.72106933594	159.716445922852	0.689935445785522	0.954312324523926	0.482980132102966	92.3819427490234	13303
True	False	False	False	False	-2911.35083007813	-1267.45654296875	102.041061401367	0.809165418148041	0.966292083263397	1	87.3913040161133	8040
True	False	False	False	False	-2903.96240234375	-1886.90490722656	170.807861328125	0.488040030002594	0.956768155097961	0.238151341676712	95.1428604125977	14652
True	False	False	False	False	-2908.80639648438	-1781.96520996094	198.536407470703	0.737865149974823	0.951911628246307	0.605123579502106	92.7150802612305	16596
True	False	False	False	False	-2908.93188476563	-1528.06616210938	67.6576614379883	0.781755030155182	0.950421512126923	0.872471511363983	81.393440246582	4965
True	False	False	False	False	-2908.26147460938	-1148.02026367188	150.843307495117	0.447492778301239	0.897651791572571	0.20778588950634	76.5147094726563	10406
True	False	False	False	False	-2908.65087890625	-555.138305664063	126.442184448242	0.797434329986572	0.943924427032471	1	69.1666641235352	7885
True	False	False	False	False	-2908.57202148438	-959.299987792969	118.678184509277	0.682536005973816	0.947039723396301	0.468541741371155	83.5981292724609	8945
True	False	False	False	False	-2908.02465820313	-757.97509765625	185.226699829102	0.662448704242706	0.910710453987122	0.433017253875732	115.574851989746	19301
True	False	False	False	False	-2907.91162109375	-1843.10607910156	128.660461425781	0.811424374580383	0.959779739379883	1	82.4913787841797	9569
True	False	False	False	False	-2889.8564453125	-1790.30920410156	135.315322875977	0.712555587291718	0.955324351787567	0.533104717731476	82.6721343994141	10086
True	False	False	False	False	-2897.349609375	-1734.94921875	179.680999755859	0.703358352184296	0.953477323055267	0.511490643024445	86.6111145019531	14031
True	False	False	False	False	-2906.2861328125	-1595.9501953125	185.226699829102	0.718570590019226	0.949702262878418	0.548350036144257	86	14362
True	False	False	False	False	-2907.25659179688	-1040.35021972656	105.36848449707	0.795948684215546	0.945817112922668	1	77.0631561279297	7321
True	False	False	False	False	-2907.548828125	-191.143508911133	306.123168945313	0.756765007972717	0.958691358566284	0.679350256919861	86.5869598388672	23898
True	False	False	False	False	-2906.4833984375	-735.124755859375	124.223899841309	0.762229561805725	0.958252608776093	0.70684415102005	95.8482131958008	10735
True	False	False	False	False	-2905.59545898438	-357.791595458984	163.043869018555	0.80851811170578	0.956099689006805	1	74.7414932250977	10987
True	False	False	False	False	-2905.55908203125	-1174.1064453125	136.424453735352	0.827717363834381	0.969056069850922	1	83.8130111694336	10309
True	False	False	False	False	-2905.32055664063	-1694.79272460938	204.082122802734	0.767992258071899	0.956683993339539	0.740843117237091	102.163040161133	18798
True	False	False	False	False	-2899.63354492188	-1627.29064941406	141.970169067383	0.729068458080292	0.957224071025848	0.577525734901428	82.515625	10562
True	False	False	False	False	-2898.47631835938	-1543.51184082031	153.061584472656	0.786026954650879	0.945371508598328	1	110.420288085938	15238
True	False	False	False	False	-2905.31420898438	-1449.66101074219	160.825576782227	0.778323948383331	0.956631183624268	0.826640605926514	89.8137893676758	13023
True	False	False	False	False	-2903.74072265625	-1228.83557128906	108.695907592773	0.733655333518982	0.945704638957977	0.591503977775574	73.4081649780273	7194
True	False	False	False	False	-2904.90844726563	-627.163391113281	70.9850845336914	0.750849604606628	0.934665203094482	0.653255343437195	91.953125	5885
True	False	False	False	False	-2903.10107421875	-459.705535888672	157.498153686523	0.79235315322876	0.955782294273376	1	71.6760559082031	10178
True	False	False	False	False	-2902.95068359375	-1205.37951660156	67.6576614379883	0.690706789493561	0.950596034526825	0.484533697366714	72.6393432617188	4431
True	False	False	False	False	-2902.310546875	-1427.052734375	16.6371288299561	0.76893937587738	0.938069105148315	0.747088372707367	89.1999969482422	1338
True	False	False	False	False	-2900.60229492188	-1411.15771484375	123.114753723145	0.776449203491211	0.947516262531281	0.80710357427597	108.297294616699	12021
True	False	False	False	False	-2901.8232421875	-509.264587402344	190.772415161133	0.717905819416046	0.9577796459198	0.546617150306702	81.6162796020508	14038
True	False	False	False	False	-2901.73779296875	-482.388366699219	154.17073059082	0.832746565341949	0.970803201198578	1	80.4964065551758	11189
True	False	False	False	False	-2901.03247070313	-435.6591796875	141.970169067383	0.825492560863495	0.959360659122467	1	73.46875	9404
True	False	False	False	False	-2898.0078125	-1191.77819824219	134.206176757813	0.751862764358521	0.955321669578552	0.657500267028809	89.7272720336914	10857
True	False	False	False	False	-2897.74536132813	-1520.62231445313	58.7845230102539	0.788068115711212	0.954002916812897	1	89.4905624389648	4743
True	False	False	False	False	-2897.16259765625	-1311.80346679688	259.539215087891	0.450744420289993	0.851881802082062	0.210097745060921	90.508544921875	21179
True	False	False	False	False	-2896.4130859375	-1573.11853027344	153.061584472656	0.70901221036911	0.961923837661743	0.524551153182983	81.1304321289063	11196
True	False	False	False	False	-2894.67456054688	-1134.60534667969	51.0205307006836	0.774829864501953	0.947778403759003	0.792114913463593	65.4782638549805	3012
True	False	False	False	False	-2894.54028320313	-389.940246582031	160.825576782227	0.72763729095459	0.949379086494446	0.573330342769623	69.7586212158203	10115
True	False	False	False	False	-2895.88671875	-175.145141601563	90.9496383666992	0.815059661865234	0.95633727312088	1	69.5	5699
True	False	False	False	False	-2894.36572265625	-1113.62829589844	161.934722900391	0.481963038444519	0.888182461261749	0.233374834060669	75.8424682617188	11073
True	False	False	False	False	-2894.12084960938	-1757.71008300781	83.1856460571289	0.745481371879578	0.947773933410645	0.63206559419632	69.3199996948242	5199
True	False	False	False	False	-2893.37719726563	-1708.30200195313	108.695907592773	0.572380721569061	0.950682699680328	0.315105974674225	85.4591827392578	8375
True	False	False	False	False	-2892.361328125	-1381.18103027344	130.878753662109	0.649014532566071	0.923302471637726	0.411719381809235	86.9152526855469	10256
True	False	False	False	False	-2893.26245117188	-894.932189941406	289.486053466797	0.823411405086517	0.96334034204483	1	83.8084259033203	21874
True	False	False	False	False	-2892.48095703125	-1082.61206054688	161.934722900391	0.529387652873993	0.898388564586639	0.273130029439926	79.4931488037109	11606
True	False	False	False	False	-2891.29467773438	-675.519470214844	90.9496383666992	0.826298654079437	0.962134122848511	1	90.8780517578125	7452
True	False	False	False	False	-2890.89453125	-1425.0068359375	68.7667999267578	0.754140198230743	0.951699316501617	0.667366206645966	122.129035949707	7572
True	False	False	False	False	-2890.0361328125	-1354.6923828125	110.914192199707	0.827440023422241	0.955585777759552	1	84.0999984741211	8410
True	False	False	False	False	-2890.462890625	-1243.97778320313	98.7136306762695	0.8182532787323	0.969654679298401	1	72.1685409545898	6423
True	False	False	False	False	-2889.94384765625	-153.388381958008	163.043869018555	0.755252122879028	0.950138688087463	0.672358095645905	79.1428604125977	11634
True	False	False	False	False	-2889.8046875	-36.0573539733887	174.135284423828	0.834347784519196	0.967536687850952	1	81.6687927246094	12822
True	False	False	False	False	-2889.57080078125	-1262.66479492188	112.023338317871	0.811145603656769	0.967789649963379	1	76.4158401489258	7718
True	False	False	False	False	-2889.44897460938	-1058.88781738281	88.7313537597656	0.795180141925812	0.96061897277832	1	79.9625015258789	6397
True	False	False	False	False	-2885.12280273438	-1478.47534179688	222.937530517578	0.708727538585663	0.930750131607056	0.52387672662735	104.079605102539	20920
True	False	False	False	False	-2889.06298828125	-418.160125732422	156.389007568359	0.775517404079437	0.955326914787292	0.798297166824341	68.0354614257813	9593
True	False	False	False	False	-2888.53930664063	-110.54759979248	100.931915283203	0.762435078620911	0.959913015365601	0.707956790924072	90.0988998413086	8199
True	False	False	False	False	-2886.89624023438	-592.461608886719	169.698715209961	0.760390996932983	0.957534849643707	0.697161912918091	71.758171081543	10979
True	False	False	False	False	-2884.994140625	-370.111755371094	138.64274597168	0.827974438667297	0.955318808555603	1	69.0719985961914	8634
True	False	False	False	False	-2884.38305664063	-1446.03234863281	143.079315185547	0.727231442928314	0.956890642642975	0.572153985500336	88.7131805419922	11444
True	False	False	False	False	-2884.109375	-753.64453125	95.3862075805664	0.702819287776947	0.958134829998016	0.510280728340149	63.7209320068359	5480
True	False	False	False	False	-2883.95068359375	-88.1739273071289	128.660461425781	0.789452075958252	0.958252608776093	1	70.818962097168	8215
True	False	False	False	False	-2880.982421875	-1848.83117675781	205.191253662109	0.749367475509644	0.949128329753876	0.647193849086761	107.108108520508	19815
True	False	False	False	False	-2883.0458984375	-1675.65979003906	190.772415161133	0.773247897624969	0.961503148078918	0.778759181499481	78.1686019897461	13445
True	False	False	False	False	-2882.61108398438	-779.4423828125	119.787330627441	0.867363631725311	0.967789649963379	1	81.8240737915039	8837
True	False	False	False	False	-2881.9736328125	-1644.48852539063	155.279876708984	0.736634731292725	0.922427654266357	0.601058423519135	102.09285736084	14293
True	False	False	False	False	-2881.404296875	-1598.57983398438	123.114753723145	0.418990343809128	0.820351839065552	0.188335567712784	78.2792816162109	8689
True	False	False	False	False	-2881.95483398438	-1334.89636230469	158.607299804688	0.707859754562378	0.947303295135498	0.521832287311554	84.3356628417969	12060
True	False	False	False	False	-2879.98999023438	-1021.26049804688	110.914192199707	0.803114473819733	0.958498001098633	1	76.5199966430664	7652
True	False	False	False	False	-2879.70068359375	-1521.9033203125	73.203369140625	0.511072814464569	0.903547286987305	0.257070422172546	79.0303039550781	5216
True	False	False	False	False	-2877.92016601563	-1412.90258789063	80.9673614501953	0.814673006534576	0.952956557273865	1	83.684928894043	6109
True	False	False	False	False	-2879.57421875	-1167.03051757813	139.751892089844	0.514855980873108	0.877869486808777	0.260309815406799	75.4285736083984	9504
True	False	False	False	False	-2879.46362304688	-51.1305923461914	120.896469116211	0.783979654312134	0.964366912841797	0.918468296527863	65.9082565307617	7184
True	False	False	False	False	-2879.33154296875	-1284.43530273438	160.825576782227	0.817430675029755	0.966564297676086	1	92.2275848388672	13373
True	False	False	False	False	-2878.3466796875	-1046.87048339844	109.805053710938	0.819165587425232	0.963398873806	1	75.2525253295898	7450
True	False	False	False	False	-2877.73461914063	-1709.20227050781	35.4925422668457	0.795358955860138	0.950105845928192	1	74.09375	2371
True	False	False	False	False	-2877.45068359375	-1617.53857421875	126.442184448242	0.517238199710846	0.888030052185059	0.262369871139526	85.7543869018555	9776
True	False	False	False	False	-2876.462890625	-1501.00598144531	38.8199691772461	0.826309084892273	0.957971453666687	1	74.0857162475586	2593
True	False	False	False	False	-2877.51782226563	-197.711761474609	154.17073059082	0.783605933189392	0.962004125118256	0.908817052841187	84.0863342285156	11688
True	False	False	False	False	-2876.578125	-1198.53393554688	106.477630615234	0.739683151245117	0.957141101360321	0.611266613006592	72.46875	6957
True	False	False	False	False	-2876.24877929688	-1565.70874023438	124.223899841309	0.503510236740112	0.920772016048431	0.250710040330887	84.2142868041992	9432
True	False	False	False	False	-2871.85766601563	-1217.27014160156	98.7136306762695	0.706082999706268	0.948859751224518	0.517698526382446	72.8651657104492	6485
True	False	False	False	False	-2873.50390625	-1127.68896484375	94.2770690917969	0.542201519012451	0.912230432033539	0.28496727347374	64.9294128417969	5519
True	False	False	False	False	-2876.1064453125	-228.364639282227	89.8404998779297	0.805119872093201	0.958110809326172	1	88.3333358764648	7155
True	False	False	False	False	-2875.48022460938	-878.733764648438	110.914192199707	0.739838838577271	0.950614631175995	0.6118004322052	70.8399963378906	7084
True	False	False	False	False	-2871.14819335938	-733.401428222656	217.391815185547	0.777484655380249	0.960013151168823	0.817557096481323	92.3214263916016	18095
True	False	False	False	False	-2871.55981445313	-510.722290039063	189.663269042969	0.643228769302368	0.947180092334747	0.403056502342224	76.7017517089844	13116
True	False	False	False	False	-2874.07666015625	-396.556091308594	134.206176757813	0.724908888339996	0.954752922058105	0.56553328037262	67.0247955322266	8110
True	False	False	False	False	-2870.88330078125	-575.427673339844	143.079315185547	0.753439962863922	0.95204222202301	0.664282858371735	74.3565902709961	9592
True	False	False	False	False	-2870.80200195313	-1147.75830078125	76.5307922363281	0.797638714313507	0.965973138809204	1	67.9130401611328	4686
True	False	False	False	False	-2870.60815429688	-292.537628173828	83.1856460571289	0.781472206115723	0.955295741558075	0.867934346199036	85.5999984741211	6420
True	False	False	False	False	-2868.50610351563	-994.67626953125	151.952453613281	0.820764601230621	0.968855977058411	1	86.0510940551758	11789
True	False	False	False	False	-2869.46484375	-339.072357177734	130.878753662109	0.706935942173004	0.957506716251373	0.519674301147461	75.9406814575195	8961
True	False	False	False	False	-2868.88720703125	-538.828979492188	98.7136306762695	0.803272783756256	0.961773693561554	1	75.8539352416992	6751
True	False	False	False	False	-2860.50122070313	-1892.19763183594	176.353576660156	0.779534697532654	0.958552300930023	0.840936243534088	98.5974807739258	15677
True	False	False	False	False	-2858.45825195313	-1809.56811523438	188.554138183594	0.771320164203644	0.958929181098938	0.763850271701813	104.658821105957	17792
True	False	False	False	False	-2867.72534179688	-1758.27478027344	136.424453735352	0.805724918842316	0.960482001304626	1	86.5772323608398	10649
True	False	False	False	False	-2862.63256835938	-1715.64331054688	188.554138183594	0.654927790164948	0.953700423240662	0.420880168676376	96.4176483154297	16391
True	False	False	False	False	-2863.72680664063	-1547.89489746094	143.079315185547	0.772836744785309	0.960830867290497	0.775464057922363	97.8449630737305	12622
True	False	False	False	False	-2864.94921875	-1528.65844726563	122.005615234375	0.778340220451355	0.961044549942017	0.826822757720947	90.3000030517578	9933
True	False	False	False	False	-2864.2919921875	-1502.40637207031	82.0765075683594	0.825832903385162	0.957493424415588	1	80.8243255615234	5981
True	False	False	False	False	-2863.91528320313	-1368.98840332031	169.698715209961	0.694188117980957	0.9321129322052	0.491667062044144	110.098037719727	16845
True	False	False	False	False	-2864.94091796875	-1240.96765136719	130.878753662109	0.803063333034515	0.954709708690643	1	75.0847473144531	8860
True	False	False	False	False	-2864.32104492188	-777.545776367188	110.914192199707	0.699503779411316	0.956187844276428	0.502965569496155	67.0500030517578	6705
True	False	False	False	False	-2863.79370117188	-260.089569091797	148.625015258789	0.688461124897003	0.956295371055603	0.480036944150925	63.5522384643555	8516
True	False	False	False	False	-2863.7333984375	-1438.83837890625	115.350761413574	0.756777882575989	0.956831932067871	0.679410755634308	99.9326934814453	10393
True	False	False	False	False	-2861.498046875	-1270.57385253906	168.589569091797	0.762764632701874	0.953764677047729	0.709754824638367	95.2171020507813	14473
True	False	False	False	False	-2863.09106445313	-806.835998535156	137.533599853516	0.742881834506989	0.946636974811554	0.622499585151672	96.5725784301758	11975
True	False	False	False	False	-2863.38720703125	-352.735565185547	149.734161376953	0.499391198158264	0.91261237859726	0.247308254241943	73.792594909668	9962
True	False	False	False	False	-2863.14086914063	-102.096977233887	99.8227767944336	0.777396082878113	0.950629711151123	0.816632270812988	83.1666641235352	7485
True	False	False	False	False	-2862.83544921875	-1072.43920898438	110.914192199707	0.827440023422241	0.957874178886414	1	73.1100006103516	7311
True	False	False	False	False	-2861.62548828125	-829.513671875	119.787330627441	0.776787161827087	0.953440308570862	0.810432493686676	75.2777786254883	8130
True	False	False	False	False	-2862.42163085938	-456.051879882813	113.132476806641	0.763600468635559	0.94506710767746	0.714391827583313	71.9411773681641	7338
True	False	False	False	False	-2860.8515625	-1658.19812011719	139.751892089844	0.803734004497528	0.974723696708679	1	83.1746063232422	10480
True	False	False	False	False	-2857.87915039063	-1615.86218261719	97.6044921875	0.809059381484985	0.957300961017609	1	90.363639831543	7952
True	False	False	False	False	-2859.21484375	-1472.56262207031	143.079315185547	0.527114450931549	0.856712162494659	0.271083652973175	79.5426330566406	10261
True	False	False	False	False	-2858.26196289063	-1394.47595214844	262.866638183594	0.583287537097931	0.928744792938232	0.326891541481018	107.206748962402	25408
True	False	False	False	False	-2860.39794921875	-646.259460449219	140.861022949219	0.789145231246948	0.950534105300903	1	68.8740158081055	8747
True	False	False	False	False	-2859.77319335938	-150.274154663086	206.300399780273	0.693814873695374	0.940546751022339	0.490892469882965	64.8387069702148	12060
True	False	False	False	False	-2860.35791015625	-85.9838104248047	95.3862075805664	0.827333629131317	0.956322252750397	1	84.3837203979492	7257
True	False	False	False	False	-2857.685546875	-1422.83740234375	100.931915283203	0.847731947898865	0.965309083461761	1	91.6703262329102	8342
True	False	False	False	False	-2857.67333984375	-596.504943847656	113.132476806641	0.694173395633698	0.953242182731628	0.491636395454407	61.2254905700684	6245
True	False	False	False	False	-2857.16430664063	-1593.98767089844	109.805053710938	0.741141617298126	0.948782980442047	0.616318583488464	96.0909118652344	9513
True	False	False	False	False	-2857.07275390625	-1835.63317871094	170.807861328125	0.616182088851929	0.935092806816101	0.365962773561478	92.6493530273438	14268
True	False	False	False	False	-2856.51831054688	-1576.92956542969	104.259346008301	0.77779358625412	0.943588435649872	0.82083135843277	93.4680862426758	8786
True	False	False	False	False	-2856.166015625	-1312.70666503906	151.952453613281	0.735381960868835	0.95212060213089	0.596992313861847	87.7080307006836	12016
True	False	False	False	False	-2852.82470703125	-1787.78198242188	149.734161376953	0.646814525127411	0.934861183166504	0.408391445875168	84.0444412231445	11346
True	False	False	False	False	-2853.88598632813	-1087.24755859375	68.7667999267578	0.691914021968842	0.948419690132141	0.486984550952911	63.2419357299805	3921
True	False	False	False	False	-2855.673828125	-916.666320800781	186.335845947266	0.769323408603668	0.955832779407501	0.749684989452362	81.4821395874023	13689
True	False	False	False	False	-2854.65771484375	-873.363159179688	97.6044921875	0.846573948860168	0.964746832847595	1	62.5795440673828	5507
True	False	False	False	False	-2852.98999023438	-1680.63134765625	200.754699707031	0.683218479156494	0.93498820066452	0.469839662313461	103.883979797363	18803
True	False	False	False	False	-2852.44750976563	-519.518493652344	95.3862075805664	0.801153242588043	0.955301940441132	1	75.3023223876953	6476
True	False	False	False	False	-2852.27221679688	-1877.0751953125	92.0587844848633	0.798473179340363	0.96125727891922	1	95.1927719116211	7901
True	False	False	False	False	-2850.88427734375	-1634.91723632813	120.896469116211	0.816004395484924	0.963646411895752	1	81.5045852661133	8884
True	False	False	False	False	-2852.26391601563	-1218.64904785156	94.2770690917969	0.682647287845612	0.954649329185486	0.468752950429916	65.8470611572266	5597
True	False	False	False	False	-2850.517578125	-1056.17199707031	98.7136306762695	0.8182532787323	0.961418867111206	1	73.1235961914063	6508
True	False	False	False	False	-2851.55395507813	13.7649774551392	238.465515136719	0.68884152173996	0.952915608882904	0.480793058872223	85.6092987060547	18406
True	False	False	False	False	-2851.3681640625	-211.679458618164	130.878753662109	0.803063333034515	0.972424268722534	1	68.5169525146484	8085
True	False	False	False	False	-2844.71826171875	-1566.26745605469	89.8404998779297	0.670226395130157	0.938936114311218	0.446196794509888	86.4197540283203	7000
True	False	False	False	False	-2849.52392578125	-1116.07568359375	126.442184448242	0.62701404094696	0.936640083789825	0.38019871711731	80.4561386108398	9172
True	False	False	False	False	-2847.37158203125	-1137.01721191406	103.150199890137	0.708034455776215	0.955844879150391	0.522242486476898	66.5806427001953	6192
True	False	False	False	False	-2845.33984375	-733.482299804688	167.480438232422	0.765148520469666	0.962186217308044	0.723291516304016	89.0860900878906	13452
True	False	False	False	False	-2845.85864257813	-64.0037689208984	134.206176757813	0.724908888339996	0.94331282377243	0.56553328037262	62.9090919494629	7612
True	False	False	False	False	-2844.38793945313	-1864.04089355469	102.041061401367	0.738865315914154	0.94535768032074	0.608482539653778	89.1304321289063	8200
True	False	False	False	False	-2843.00805664063	-1818.02465820313	87.6222152709961	0.703833937644958	0.956287920475006	0.512563169002533	92.6075973510742	7316
True	False	False	False	False	-2844.26806640625	-1499.72741699219	125.333038330078	0.669864416122437	0.934971034526825	0.445568263530731	103.566368103027	11703
True	False	False	False	False	-2843.12182617188	-822.146667480469	118.678184509277	0.728201508522034	0.950307130813599	0.574975252151489	74.5233612060547	7974
True	False	False	False	False	-2843.38403320313	-535.485961914063	94.2770690917969	0.802404582500458	0.965078413486481	1	74.5411758422852	6336
True	False	False	False	False	-2843.05126953125	-1347.72375488281	99.8227767944336	0.647322654724121	0.918952524662018	0.40915635228157	102.222221374512	9200
True	False	False	False	False	-2843.00439453125	-1769.74853515625	106.477630615234	0.761617660522461	0.952684998512268	0.703567922115326	105.614585876465	10139
True	False	False	False	False	-2842.3349609375	-1550.517578125	103.150199890137	0.455954253673553	0.895318746566772	0.213844060897827	86.118278503418	8009
True	False	False	False	False	-2841.36450195313	-1267.01025390625	146.40673828125	0.726016283035278	0.957965433597565	0.568666875362396	82.3787841796875	10874
True	False	False	False	False	-2841.5341796875	-511.923126220703	108.695907592773	0.725042045116425	0.95800256729126	0.565907895565033	76.4081649780273	7488
True	False	False	False	False	-2840.89990234375	-607.338928222656	105.36848449707	0.786068022251129	0.950731337070465	1	68.9473648071289	6550
True	False	False	False	False	-2840.03173828125	-31.8075408935547	110.914192199707	0.827440023422241	0.955585777759552	1	92.4899978637695	9249
True	False	False	False	False	-2839.93408203125	-1446.42614746094	260.648345947266	0.309123516082764	0.747632145881653	0.124401271343231	98.7489395141602	23206
True	False	False	False	False	-2829.66723632813	-1888.08044433594	146.40673828125	0.790809690952301	0.949481606483459	1	97.4772720336914	12867
True	False	False	False	False	-2837.82666015625	-1603.4248046875	204.082122802734	0.736217558383942	0.950565099716187	0.599696278572083	89.1413040161133	16402
True	False	False	False	False	-2838.1572265625	-1239.49609375	118.678184509277	0.682536005973816	0.959582805633545	0.468541741371155	70.7289733886719	7568
True	False	False	False	False	-2838.68237304688	-844.561340332031	120.896469116211	0.7624591588974	0.946801841259003	0.708087503910065	87.3394470214844	9520
True	False	False	False	False	-2837.45263671875	-637.387145996094	93.1679229736328	0.834939122200012	0.959884345531464	1	70.2142868041992	5898
True	False	False	False	False	-2837.13720703125	-334.582092285156	173.026138305664	0.837369203567505	0.961080968379974	1	75.5256423950195	11782
True	False	False	False	False	-2835.08349609375	-1319.62622070313	114.241622924805	0.728809475898743	0.961664319038391	0.576760947704315	80.8834915161133	8331
True	False	False	False	False	-2834.85766601563	-1737.10009765625	296.140899658203	0.308868765830994	0.809993207454681	0.124269664287567	82.8464431762695	22120
True	False	False	False	False	-2831.4541015625	-1654.49401855469	126.442184448242	0.775840818881989	0.966805994510651	0.801295220851898	79.2631607055664	9036
True	False	False	False	False	-2833.81396484375	-1541.50720214844	25.5102653503418	0.748013913631439	0.942926585674286	0.641803920269012	83.5652160644531	1922
True	False	False	False	False	-2831.76586914063	-1487.84948730469	96.4953460693359	0.810468971729279	0.957730054855347	1	123.425285339355	10738
True	False	False	False	False	-2833.24755859375	-1363.72961425781	97.6044921875	0.784017562866211	0.954608798027039	0.919521510601044	85.011360168457	7481
True	False	False	False	False	-2833.24926757813	-1020.55133056641	88.7313537597656	0.83357036113739	0.963311195373535	1	72.5749969482422	5806
True	False	False	False	False	-2833.69287109375	-180.147644042969	93.1679229736328	0.503242552280426	0.899100065231323	0.250487625598907	62.6309509277344	5261
True	False	False	False	False	-2833.53173828125	-993.220764160156	205.191253662109	0.546651482582092	0.920200824737549	0.289203584194183	84.5243225097656	15637
True	False	False	False	False	-2832.67749023438	-558.480224609375	187.44499206543	0.419954508543015	0.85107684135437	0.1889708340168	70.5621337890625	11925
True	False	False	False	False	-2833.39916992188	-497.342681884766	82.0765075683594	0.825832903385162	0.962030291557312	1	81.4459457397461	6027
True	False	False	False	False	-2831.7412109375	-1087.79516601563	95.3862075805664	0.827333629131317	0.956322252750397	1	71.7906951904297	6174
True	False	False	False	False	-2831.38500976563	-463.356506347656	117.569046020508	0.816733479499817	0.954018115997314	1	62.0943412780762	6582
True	False	False	False	False	-2831.54321289063	55.2350883483887	143.079315185547	0.675973057746887	0.956395626068115	0.456386536359787	64.7364349365234	8351
True	False	False	False	False	-2831.08276367188	-1418.90808105469	103.150199890137	0.803309321403503	0.956959247589111	1	87.2150573730469	8111
True	False	False	False	False	-2830.23388671875	-1213.86962890625	148.625015258789	0.77451878786087	0.958821892738342	0.789397180080414	73.9477615356445	9909
True	False	False	False	False	-2830.90234375	-1163.22570800781	89.8404998779297	0.768874526023865	0.953147232532501	0.74665355682373	71.358024597168	5780
True	False	False	False	False	-2829.26440429688	-1119.79431152344	61.0028076171875	0.837460100650787	0.966247379779816	1	76.1272735595703	4187
True	False	False	False	False	-2828.7099609375	-740.984802246094	70.9850845336914	0.820201992988586	0.957297146320343	1	74.578125	4773
True	False	False	False	False	-2827.66064453125	-1809.21691894531	94.2770690917969	0.781477868556976	0.958007514476776	0.868022978305817	87.1058807373047	7404
True	False	False	False	False	-2827.7763671875	-1289.9814453125	118.678184509277	0.801031827926636	0.950322151184082	1	76.3644866943359	8171
True	False	False	False	False	-2826.03051757813	-367.817413330078	99.8227767944336	0.744696021080017	0.940554261207581	0.629131495952606	68.9444427490234	6205
True	False	False	False	False	-2826.4423828125	-101.761337280273	123.114753723145	0.807714879512787	0.956831932067871	1	85.774772644043	9521
True	False	False	False	False	-2825.4775390625	-885.2919921875	126.442184448242	0.727187871932983	0.944964110851288	0.572028160095215	80.3596496582031	9161
True	False	False	False	False	-2825.25854492188	-1636.83374023438	112.023338317871	0.756114184856415	0.948782980442047	0.676312983036041	90.4950485229492	9140
True	False	False	False	False	-2824.99829101563	-1534.73999023438	120.896469116211	0.802505493164063	0.963948369026184	1	98.0642166137695	10689
True	False	False	False	False	-2825.25659179688	-1469.48596191406	143.079315185547	0.74561882019043	0.941936433315277	0.63258308172226	110.837211608887	14298
True	False	False	False	False	-2825.24047851563	-757.603576660156	82.0765075683594	0.771052539348602	0.939576268196106	0.761882483959198	76.8513488769531	5687
True	False	False	False	False	-2825.06469726563	-1508.78430175781	422.583068847656	0.257082760334015	0.73317563533783	0.0988009497523308	114.816276550293	43745
True	False	False	False	False	-2824.58544921875	-1141.56762695313	89.8404998779297	0.789801955223083	0.966992735862732	1	73.5185165405273	5955
True	False	False	False	False	-2824.78637695313	-439.550628662109	150.843307495117	0.748016774654388	0.948956847190857	0.64181524515152	69.8014678955078	9493
True	False	False	False	False	-2824.9091796875	-0.89716911315918	176.353576660156	0.663645505905151	0.947157382965088	0.435002118349075	75.5723266601563	12016
True	False	False	False	False	-2823.85571289063	-613.808166503906	64.3302307128906	0.743308067321777	0.955283284187317	0.624039947986603	62.965518951416	3652
True	False	False	False	False	-2823.70483398438	-205.484924316406	183.008422851563	0.836089432239532	0.962710738182068	1	68.0666656494141	11231
True	False	False	False	False	-2822.40209960938	-1823.78173828125	88.7313537597656	0.795180141925812	0.958110809326172	1	91.5250015258789	7322
True	False	False	False	False	-2822.48046875	-1395.56127929688	145.297592163086	0.607826113700867	0.930766880512238	0.355480939149857	93.8244247436523	12291
True	False	False	False	False	-2821.90966796875	-927.849243164063	186.335845947266	0.804924726486206	0.947564423084259	1	103.380950927734	17368
True	False	False	False	False	-2822.17993164063	-839.941711425781	54.3479537963867	0.825362265110016	0.953352153301239	1	87.7142868041992	4298
True	False	False	False	False	-2821.943359375	-586.567626953125	210.736968994141	0.571649551391602	0.898948192596436	0.314334154129028	76.9210510253906	14615
True	False	False	False	False	-2821.4521484375	-282.656555175781	176.353576660156	0.628468155860901	0.945855259895325	0.382169455289841	73.8867950439453	11748
True	False	False	False	False	-2819.6796875	-1867.5595703125	164.153015136719	0.709100365638733	0.935697436332703	0.5247603058815	89.8986511230469	13305
True	False	False	False	False	-2818.662109375	-1679.42883300781	165.262145996094	0.765527665615082	0.942647457122803	0.725537121295929	84.5838928222656	12603
True	False	False	False	False	-2818.787109375	-1574.85681152344	267.30322265625	0.48092195391655	0.812339425086975	0.232565030455589	105.02904510498	25312
True	False	False	False	False	-2818.65307617188	-1436.12219238281	95.3862075805664	0.827333629131317	0.963002026081085	1	95.9302291870117	8250
True	False	False	False	False	-2818.4228515625	-117.251693725586	83.1856460571289	0.836992800235748	0.962030291557312	1	81.466667175293	6110
True	False	False	False	False	-2818.3310546875	-1841.78015136719	289.486053466797	0.444066792726517	0.868594467639923	0.205371558666229	96.8084259033203	25267
True	False	False	False	False	-2813.22143554688	-1714.45007324219	185.226699829102	0.582131862640381	0.89166522026062	0.32561782002449	86.2215576171875	14399
True	False	False	False	False	-2817.73461914063	-1484.44494628906	25.5102653503418	0.794671595096588	0.94915634393692	1	96.3913040161133	2217
True	False	False	False	False	-2818.13159179688	-1351.50341796875	90.9496383666992	0.788853049278259	0.947897672653198	1	92.5121917724609	7586
True	False	False	False	False	-2818.1103515625	-1318.77685546875	70.9850845336914	0.739838838577271	0.952120721340179	0.6118004322052	69.09375	4422
True	False	False	False	False	-2817.9697265625	-1267.79626464844	89.8404998779297	0.805119872093201	0.955602645874023	1	66.8024673461914	5411
True	False	False	False	False	-2816.84521484375	-814.177978515625	208.518692016602	0.808929800987244	0.954853117465973	1	68.0053176879883	12785
True	False	False	False	False	-2815.70874023438	-20.1590061187744	96.4953460693359	0.775108277797699	0.956983387470245	0.794588387012482	69.8965530395508	6081
True	False	False	False	False	-2815.40698242188	-1549.79711914063	63.2210922241211	0.703909933567047	0.960058152675629	0.512734949588776	72.3684234619141	4125
True	False	False	False	False	-2813.20288085938	-1034.22570800781	69.8759460449219	0.647358953952789	0.893398761749268	0.409211099147797	84.0317459106445	5294
True	False	False	False	False	-2813.73364257813	-719.843872070313	189.663269042969	0.395629674196243	0.843286573886871	0.173389837145805	68.0818710327148	11642
True	False	False	False	False	-2815.04296875	-85.4461212158203	125.333038330078	0.567055284976959	0.929782032966614	0.309534996747971	64.123893737793	7246
True	False	False	False	False	-2813.48486328125	-565.574279785156	103.150199890137	0.563112258911133	0.932947635650635	0.305483669042587	70.5376358032227	6560
True	False	False	False	False	-2812.38134765625	-506.793487548828	144.188446044922	0.799139618873596	0.957533895969391	1	70.1307678222656	9117
True	False	False	False	False	-2812.81225585938	-352.202239990234	128.660461425781	0.780611455440521	0.957027733325958	0.855170607566833	91.7672424316406	10645
True	False	False	False	False	-2812.74609375	-414.037048339844	178.571853637695	0.747022986412048	0.95019268989563	0.637941479682922	66.4906845092773	10705
True	False	False	False	False	-2812.67993164063	-136.241439819336	130.878753662109	0.744540572166443	0.956391155719757	0.628555476665497	65.7542343139648	7759
True	False	False	False	False	-2811.25463867188	-747.680480957031	119.787330627441	0.80851811170578	0.954675555229187	1	88.064811706543	9511
True	False	False	False	False	-2811.10986328125	-541.675354003906	127.551322937012	0.761736512184143	0.948927998542786	0.704199910163879	64.8782577514648	7461
True	False	False	False	False	-2809.26586914063	-1766.35400390625	133.097030639648	0.745649039745331	0.955229103565216	0.63269704580307	92.5833358764648	11110
True	False	False	False	False	-2810.2646484375	-1296.41064453125	79.8582229614258	0.739838838577271	0.941798746585846	0.6118004322052	71.8333358764648	5172
True	False	False	False	False	-2810.22021484375	-616.0986328125	62.1119499206543	0.717676758766174	0.938590109348297	0.546022891998291	66.1428604125977	3704
True	False	False	False	False	-2810.3173828125	-377.114227294922	127.551322937012	0.804429352283478	0.957675635814667	1	69.9826049804688	8048
True	False	False	False	False	-2810.15405273438	-899.508972167969	133.097030639648	0.737667322158813	0.953589022159576	0.604465067386627	77.9833297729492	9358
True	False	False	False	False	-2809.23046875	-1736.88122558594	95.3862075805664	0.790671706199646	0.945653796195984	1	104.034881591797	8947
True	False	False	False	False	-2809.22631835938	-1411.0888671875	124.223899841309	0.714430212974548	0.948460459709167	0.537754118442535	100.017860412598	11202
True	False	False	False	False	-2809.16162109375	-1163.34436035156	125.333038330078	0.684211671352386	0.946444094181061	0.471740275621414	73.5929183959961	8316
True	False	False	False	False	-2803.1298828125	-1822.92626953125	12.2005615234375	0.58944296836853	0.892525732517242	0.333780020475388	75.9090881347656	835
True	False	False	False	False	-2809.10107421875	-1601.13513183594	174.135284423828	0.834347784519196	0.969370663166046	1	92.1783447265625	14472
True	False	False	False	False	-2808.9775390625	-1365.94604492188	107.586769104004	0.705840885639191	0.950133502483368	0.517140507698059	85.4742279052734	8291
True	False	False	False	False	-2808.984375	-160.094207763672	141.970169067383	0.627549946308136	0.947555840015411	0.380923300981522	65.1171875	8335
True	False	False	False	False	-2808.45776367188	-1453.189453125	112.023338317871	0.706498801708221	0.959779739379883	0.518659710884094	83.2376251220703	8407
True	False	False	False	False	-2806.20483398438	-1237.32922363281	128.660461425781	0.713078439235687	0.930412352085114	0.534392535686493	76.681037902832	8895
True	False	False	False	False	-2807.07397460938	-866.140014648438	123.114753723145	0.735241293907166	0.969299852848053	0.596540331840515	74.2882919311523	8246
True	False	False	False	False	-2807.5400390625	-309.9716796875	90.9496383666992	0.631812691688538	0.945831775665283	0.386759072542191	62.5609741210938	5130
True	False	False	False	False	-2803.60498046875	-1114.6943359375	125.333038330078	0.720809042453766	0.9561527967453	0.554278552532196	74.7256622314453	8444
True	False	False	False	False	-2803.36987304688	-1789.18640136719	160.825576782227	0.629549145698547	0.9327632188797	0.383644133806229	82.4413757324219	11954
True	False	False	False	False	-2803.31298828125	-785.534301757813	161.934722900391	0.725601851940155	0.953929245471954	0.567489385604858	65.691780090332	9591
True	False	False	False	False	-2801.74438476563	-1628.56127929688	155.279876708984	0.829920530319214	0.953054428100586	1	85.1214294433594	11917
[truncated: 26,659 more rows]
