# Supplementary material for: Gene Delivery Mediated by Backbone-Degradable RAFT Copolymers
Source: Biomacromolecules. 2026 Feb 12;27(3):1846–56. doi: 10.1021/acs.biomac.5c01662 (PMC12977016; doi:10.1021/acs.biomac.5c01662)
Supplement: Supplementary file 2 [file bm5c01662_si_002.zip › Celigo Raw Data/Object (Cell)-Level Data/GFP/7-15-2024-2-42-14-PM_object_D7.csv]

Plate ID	PM_2024_07_15_PPP41-45_NP_5_10_20_PEIpro_200ngwell_U2OS_6k_Plate2
Plate Name
Plate Description
Scan ID	7/15/2024 2:42:14 PM
Scan Description
Scan Result ID	7/15/2024 2:42:14 PM
Scan Result Description
Software Version	5.1.0.0
Experiment Name
Application Name	Target 1
Plate Type	96-Well BD Falcon™ 353072 Plate
Acquisition Start/End Times	7/15/2024 2:42:14 PM - 7/15/2024 2:42:25 PM
Analysis Start Time	7/15/2024 2:42:14 PM
User ID	Local Administrator
Scan Area Object-Level Data CSV Report
Row	D
Column	7
Total	Class 1	Class 2	Class 3	Class 4	X Position (µm)	Y Position (µm)	Target 1: Area (µm²)	Target 1: Form Factor	Target 1: Smoothness	Target 1: Aspect Ratio	Target 1: Mean Intensity	Target 1: Integrated Intensity
True	False	False	False	False	-2575.4365234375	-1738.47912597656	11.0914192199707	0.763594925403595	0.936281979084015	0.714360892772675	92.3000030517578	923
True	False	False	False	False	-2573.81225585938	-1719.16918945313	779.726806640625	0.465352267026901	0.933470368385315	0.220737814903259	185.684204101563	130536
True	False	False	False	False	-2628.3056640625	-1582.46911621094	13.3097038269043	0.66390061378479	0.925560414791107	0.435427129268646	17.5	210
True	False	False	False	False	-2935.42456054688	-1542.67590332031	44.3656768798828	0.486542075872421	0.92792534828186	0.236966013908386	36.4500007629395	1458
True	False	False	False	False	-3090.26708984375	-1012.50720214844	225.155807495117	0.411139458417892	0.917762815952301	0.183218404650688	59.6896553039551	12117
True	False	False	False	False	-3250.29296875	-304.882690429688	17.7462711334229	0.762108087539673	0.940302610397339	0.706189274787903	16.6875	267
True	False	False	False	False	-3115.46704101563	-999.606750488281	606.700622558594	0.345483630895615	0.751065671443939	0.143896862864494	129.698348999023	70945
True	False	False	False	False	-2944.0712890625	-1514.81567382813	549.025268554688	0.302506774663925	0.784366428852081	0.121003940701485	67.6848449707031	33504
True	False	False	False	False	-2929.98974609375	-1208.17785644531	957.189514160156	0.334096908569336	0.799225628376007	0.137634828686714	92.755500793457	80048
True	False	False	False	False	-2881.37817382813	-1554.08435058594	150.843307495117	0.766693592071533	0.951485753059387	0.73261821269989	59.1985282897949	8051
True	False	False	False	False	-2834.64111328125	-1546.58215332031	37.7108268737793	0.748016774654388	0.946688234806061	0.64181524515152	26.970588684082	917
True	False	False	False	False	-2833.00170898438	-1531.45520019531	109.805053710938	0.762798249721527	0.95024836063385	0.709939241409302	36.2121200561523	3585
True	False	False	False	False	-2753.23120117188	-158.707565307617	87.6222152709961	0.574860095977783	0.935479581356049	0.317739814519882	47.8354415893555	3779
True	False	False	False	False	-2594.61401367188	-1697.44653320313	29.9468326568604	0.637438416481018	0.919383406639099	0.394664078950882	64.6296310424805	1745
True	False	False	False	False	-2590.61669921875	-1605.55554199219	39.9291114807129	0.792017757892609	0.946688234806061	1	30.9722213745117	1115
True	False	False	False	False	-2480.17260742188	-1536.78930664063	877.331298828125	0.368557900190353	0.899702191352844	0.157060995697975	102.536033630371	81106
True	False	False	False	False	-2436.55590820313	-1114.99084472656	1299.91430664063	0.198141604661942	0.604512155056	0.0725545361638069	165.938568115234	194480
True	False	False	False	False	-2477.5927734375	-1085.18530273438	16.6371288299561	0.646814525127411	0.934281527996063	0.408391445875168	37.2000007629395	558
True	False	False	False	False	-2472.44580078125	-1065.40466308594	49.9113883972168	0.791574835777283	0.949970483779907	1	48.7555541992188	2194
True	False	False	False	False	-2427.4892578125	-1043.01953125	1224.49267578125	0.338485419750214	0.869148850440979	0.140030667185783	187.758148193359	207285
True	False	False	False	False	-3104.35205078125	298.007202148438	26.6194076538086	0.829222500324249	0.957139134407043	1	19	456
True	False	False	False	False	-2682.59912109375	490.943267822266	18.8554134368896	0.509066939353943	0.861335575580597	0.255368679761887	34.294116973877	583
True	False	False	False	False	-2683.22583007813	502.406707763672	24.401123046875	0.715491533279419	0.939718544483185	0.54042637348175	35.0909080505371	772
True	False	False	False	False	-2668.90869140625	438.072967529297	21.0736961364746	0.537762343883514	0.908738791942596	0.280806958675385	29.1052627563477	553
True	False	False	False	False	-2522.294921875	1133.17199707031	12.2005615234375	0.474330633878708	0.916445434093475	0.227494090795517	31.6363639831543	348
True	False	False	False	False	-2299.30444335938	846.714721679688	9.98227787017822	0.754574596881866	0.933233201503754	0.669301986694336	17.2222213745117	155
True	False	False	False	False	-2234.68237304688	1377.55346679688	503.550445556641	0.320407569408417	0.942087411880493	0.130298405885696	61.6519813537598	27990
True	False	False	False	False	-2294.42358398438	1424.27160644531	189.663269042969	0.465522319078445	0.921591877937317	0.220864221453667	47.2748527526855	8084
True	False	False	False	False	-2288.93701171875	1457.46496582031	490.240753173828	0.207932740449905	0.873274028301239	0.0767344161868095	58.529411315918	25870
True	False	False	False	False	-2241.98901367188	1598.52331542969	875.112976074219	0.241088733077049	0.867839574813843	0.091412328183651	58.1470222473145	45878
True	False	False	False	False	-2222.94897460938	1344.98583984375	39.9291114807129	0.633259892463684	0.909943103790283	0.388770014047623	35.8055572509766	1289
True	False	False	False	False	-2206.75366210938	1530.58825683594	42.1473922729492	0.40388810634613	0.921816051006317	0.178577929735184	42.4473686218262	1613
True	False	False	False	False	-2185.2255859375	1535.37231445313	245.120376586914	0.400666683912277	0.839710474014282	0.176542103290558	70.1040725708008	15493
True	False	False	False	False	-1038.04235839844	-3182.755859375	43.256534576416	0.608280003070831	0.896741151809692	0.356039762496948	45.4102554321289	1771
True	False	False	False	False	-1036.32653808594	-3163.57153320313	37.7108268737793	0.636951267719269	0.902192890644073	0.393970042467117	37.235294342041	1266
True	False	False	False	False	-85.1349258422852	-3099.73852539063	206.300399780273	0.367978692054749	0.848420560359955	0.156722411513329	72.8118286132813	13543
True	False	False	False	False	-63.618896484375	-3104.11303710938	139.751892089844	0.559167087078094	0.940336287021637	0.301490634679794	58.6428565979004	7389
True	False	False	False	False	-120.619476318359	-3084.15087890625	671.030883789063	0.263615101575851	0.820809125900269	0.10188002884388	62.226448059082	37647
True	False	False	False	False	-970.030212402344	-3062.01538085938	299.468322753906	0.858392477035522	0.965620338916779	1	96.0592575073242	25936
True	False	False	False	False	-147.9111328125	-3038.08764648438	62.1119499206543	0.643430233001709	0.959566295146942	0.403353333473206	24.3392848968506	1363
True	False	False	False	False	-212.371047973633	-1956.62927246094	344.943145751953	0.804495453834534	0.938484013080597	1	135.019287109375	41991
True	False	False	False	False	-159.328811645508	-3010.35498046875	117.569046020508	0.427821934223175	0.954014718532562	0.19421198964119	28.1886787414551	2988
True	False	False	False	False	-101.747749328613	-3058.7333984375	28.8376903533936	0.84558093547821	0.95841646194458	1	29.5	767
True	False	False	False	False	-73.4438934326172	-3081.70874023438	253.993499755859	0.871719837188721	0.963478207588196	1	220.104797363281	50404
True	False	False	False	False	-38.7847442626953	-3178.31030273438	1227.82019042969	0.533091962337494	0.915871322154999	0.27649861574173	232.076782226563	256909
True	False	False	False	False	-424.475494384766	2784.99096679688	14.4188451766968	0.805326879024506	0.942608833312988	1	18.0769233703613	235
True	False	False	False	False	323.40283203125	-3334.74877929688	70.9850845336914	0.778467297554016	0.951699316501617	0.828254580497742	30.46875	1950
True	False	False	False	False	226.398284912109	-3025.88989257813	16.6371288299561	0.76893937587738	0.947792708873749	0.747088372707367	28.6666660308838	430
True	False	False	False	False	190.309829711914	-2833.11083984375	52.1296730041504	0.791674017906189	0.947778403759003	1	48.1276588439941	2262
True	False	False	False	False	170.141342163086	-2782.52075195313	54.3479537963867	0.566439092159271	0.942885756492615	0.308897823095322	35.7346954345703	1751
True	False	False	False	False	185.205932617188	-2780.81323242188	36.6016845703125	0.647160887718201	0.914449036121368	0.408912599086761	47.2727279663086	1560
True	False	False	False	False	197.239822387695	-2649.234375	504.659576416016	0.334142357110977	0.90392804145813	0.137659519910812	84.7868118286133	38578
True	False	False	False	False	198.534072875977	-2806.09838867188	989.354614257813	0.428268045186996	0.859215021133423	0.194512292742729	105.946189880371	94504
True	False	False	False	False	254.07194519043	-2602.24145507813	155.279876708984	0.789243400096893	0.939835071563721	1	133.885711669922	18744
True	False	False	False	False	309.998260498047	-2941.49267578125	648.848022460938	0.368740797042847	0.874515295028687	0.157168015837669	49.2786331176758	28828
True	False	False	False	False	753.200134277344	-2818.46484375	35.4925422668457	0.75548255443573	0.942040622234344	0.673407912254333	21.125	676
True	False	False	False	False	476.275848388672	-2731.54321289063	702.086853027344	0.258023858070374	0.768273234367371	0.0992423072457314	74.4565582275391	47131
True	False	False	False	False	484.821502685547	-2787.091796875	27.7285480499268	0.81305855512619	0.950671494007111	1	22.3600006103516	559
True	False	False	False	False	561.446350097656	-2702.20678710938	31.0559749603271	0.838463246822357	0.960098087787628	1	34.7142868041992	972
True	False	False	False	False	584.124877929688	-2691.75122070313	627.774353027344	0.248454183340073	0.859278380870819	0.0947888270020485	81.4098968505859	46078
True	False	False	False	False	624.121215820313	-2689.3505859375	51.0205307006836	0.809165418148041	0.958025753498077	1	27.0652179718018	1245
True	False	False	False	False	755.8486328125	-3263.46459960938	52.1296730041504	0.80592930316925	0.96418160200119	1	47.1063842773438	2214
True	False	False	False	False	1387.50073242188	-2940.48486328125	462.512176513672	0.605711936950684	0.937509059906006	0.352893233299255	152.134292602539	63440
True	False	False	False	False	989.833129882813	-2864.39965820313	16.6371288299561	0.449176728725433	0.931646287441254	0.208980649709702	25.7333335876465	386
True	False	False	False	False	1163.76062011719	-2854.51733398438	15.5279874801636	0.800106346607208	0.94487601518631	1	110.571426391602	1548
True	False	False	False	False	1160.18701171875	-2851.68359375	1244.45727539063	0.19118769466877	0.603981554508209	0.0696264654397964	100.526741027832	112791
True	False	False	False	False	929.573364257813	-2749.10302734375	158.607299804688	0.806155741214752	0.94768214225769	1	84.0489501953125	12019
True	False	False	False	False	1194.90637207031	-2892.89013671875	971.608337402344	0.413328319787979	0.85603541135788	0.184635236859322	180.703201293945	158296
True	False	False	False	False	1816.54187011719	-2788.89599609375	574.535522460938	0.459253966808319	0.91252464056015	0.21624431014061	73.4864883422852	38066
True	False	False	False	False	1534.16491699219	-2501.74755859375	31.0559749603271	0.695939123630524	0.930955410003662	0.495332807302475	29.8571434020996	836
True	False	False	False	False	1502.14953613281	-2443.97338867188	24.401123046875	0.546809315681458	0.943335175514221	0.28935506939888	59	1298
True	False	False	False	False	1480.97973632813	-2420.349609375	736.470275878906	0.483289361000061	0.912367880344391	0.234410092234612	60.0391578674316	39866
True	False	False	False	False	1487.47241210938	-2440.63159179688	22.1828384399414	0.634681344032288	0.898822963237762	0.390760332345963	52.9000015258789	1058
True	False	False	False	False	1507.15576171875	-2079.72998046875	490.240753173828	0.817521929740906	0.938416421413422	1	236.900451660156	104710
True	False	False	False	False	1517.69128417969	-2445.89184570313	234.028945922852	0.299548804759979	0.87718540430069	0.119499303400517	50.6113739013672	10679
True	False	False	False	False	1820.18896484375	-2144.572265625	13.3097038269043	0.685805439949036	0.930356502532959	0.474820286035538	22.4166660308838	269
True	False	False	False	False	1526.70031738281	-2108.57739257813	100.931915283203	0.743680894374847	0.942605257034302	0.625396072864532	31.4395599365234	2861
True	False	False	False	False	1522.19030761719	-2019.84497070313	251.77522277832	0.853876829147339	0.959919095039368	1	214.634353637695	48722
True	False	False	False	False	1767.75769042969	-2123.6748046875	188.554138183594	0.587828636169434	0.910677194595337	0.331956177949905	190.852935791016	32445
True	False	False	False	False	1803.00256347656	-2125.73193359375	148.625015258789	0.336218625307083	0.720530688762665	0.138790428638458	38.4626884460449	5154
True	False	False	False	False	1784.63940429688	-2122.66577148438	26.6194076538086	0.736015200614929	0.952098965644836	0.599038541316986	52.5416679382324	1261
True	False	False	False	False	1858.29541015625	-2580.71411132813	54.3479537963867	0.791067004203796	0.954331636428833	1	24.6530609130859	1208
True	False	False	False	False	1973.69604492188	-2653.3447265625	1233.36584472656	0.755695760250092	0.937526941299438	0.674383759498596	238.670867919922	265402
True	False	False	False	False	1998.38708496094	-2509.59399414063	34.3833999633789	0.770503997802734	0.94730132818222	0.757918477058411	24.1935482025146	750
True	False	False	False	False	1895.40380859375	-2081.79760742188	201.863830566406	0.872001767158508	0.966203093528748	1	203.285720825195	36998
True	False	False	False	False	1887.74963378906	-2053.9716796875	177.462707519531	0.838416218757629	0.964655339717865	1	181.431243896484	29029
True	False	False	False	False	178.642395019531	-1406.7900390625	242.902084350586	0.701657176017761	0.936930775642395	0.507692158222198	63.100456237793	13819
True	False	False	False	False	124.941703796387	-1305.48425292969	36.6016845703125	0.820213973522186	0.956876516342163	1	31.3636360168457	1035
True	False	False	False	False	147.094314575195	-1327.39709472656	732.03369140625	0.282186716794968	0.801773488521576	0.110837832093239	68.9287872314453	45493
True	False	False	False	False	150.365356445313	-1300.27673339844	16.6371288299561	0.551631391048431	0.8579141497612	0.294025242328644	26.2666664123535	394
True	False	False	False	False	194.065872192383	-1353.45678710938	588.954345703125	0.216549217700958	0.75561797618866	0.0804696008563042	76.6685485839844	40711
True	False	False	False	False	219.957229614258	-1427.11071777344	532.388122558594	0.144645512104034	0.937181890010834	0.0508429445326328	38.7958335876465	18622
True	False	False	False	False	1821.51025390625	-1778.06567382813	73.203369140625	0.687695503234863	0.950911939144135	0.478522002696991	38.6212120056152	2549
True	False	False	False	False	1827.30224609375	-1751.93408203125	401.509399414063	0.589559495449066	0.954859554767609	0.333912163972855	93.0055236816406	33668
True	False	False	False	False	1968.67065429688	-1791.54516601563	131.987884521484	0.544937431812286	0.952719986438751	0.287563890218735	61.109245300293	7272
True	False	False	False	False	2006.041015625	-1813.02661132813	338.288299560547	0.728637158870697	0.955355107784271	0.576253533363342	218.845901489258	66748
True	False	False	False	False	1998.3037109375	1988.74536132813	15.5279874801636	0.717676758766174	0.938069105148315	0.546022891998291	30.5	427
True	False	False	False	False	2015.66552734375	1975.87915039063	14.4188451766968	0.666414141654968	0.924317836761475	0.43965283036232	29.0769233703613	378
True	False	False	False	False	2025.58044433594	-2517.72680664063	22.1828384399414	0.440009862184525	0.900378108024597	0.202540561556816	25.7000007629395	514
True	False	False	False	False	2243.38256835938	-2494.25219726563	1329.86120605469	0.771130919456482	0.957376003265381	0.76245641708374	242.938278198242	291283
True	False	False	False	False	2382.9453125	-2310.47143554688	681.01318359375	0.353775352239609	0.782383680343628	0.148552238941193	189.576553344727	116400
True	False	False	False	False	2308.23364257813	-2234.36499023438	488.0224609375	0.758929014205933	0.939066290855408	0.689788818359375	235.295455932617	103530
True	False	False	False	False	2331.77954101563	-2276.1005859375	1079.19506835938	0.638637363910675	0.928930282592773	0.396379888057709	144.852005004883	140941
True	False	False	False	False	2052.12841796875	-1947.50231933594	336.070007324219	0.696434676647186	0.926362037658691	0.496380060911179	224.966995239258	68165
True	False	False	False	False	2057.29296875	-1974.81799316406	546.807006835938	0.578358709812164	0.927697837352753	0.321501106023788	124.894523620605	61573
True	False	False	False	False	2035.65356445313	-1923.15600585938	16.6371288299561	0.745649039745331	0.948589444160461	0.63269704580307	21.6666660308838	325
True	False	False	False	False	2042.97729492188	-1789.17065429688	500.223022460938	0.834168255329132	0.960083246231079	1	233.334808349609	105234
True	False	False	False	False	2311.20532226563	-1556.40930175781	1338.734375	0.324167400598526	0.74819427728653	0.132293090224266	163.823532104492	197735
True	False	False	False	False	2474.89697265625	-1506.28039550781	99.8227767944336	0.605646848678589	0.944931328296661	0.352813899517059	39.6777763366699	3571
True	False	False	False	False	2142.67578125	-1028.56677246094	33.2742576599121	0.786073088645935	0.95572304725647	1	21	630
True	False	False	False	False	2230.681640625	-991.046691894531	352.707153320313	0.625311553478241	0.947995603084564	0.37790983915329	78.8207550048828	25065
True	False	False	False	False	2257.70947265625	-944.938415527344	480.258453369141	0.322052210569382	0.821027159690857	0.131169080734253	72.5196304321289	31401
True	False	False	False	False	2488.89599609375	-1515.61486816406	25.5102653503418	0.688737690448761	0.930371165275574	0.480586379766464	35.6086959838867	819
True	False	False	False	False	2493.83935546875	-1495.85607910156	66.5485153198242	0.66959422826767	0.94457346200943	0.445100098848343	41.3166656494141	2479
True	False	False	False	False	2574.763671875	-1664.18542480469	1104.70532226563	0.55970561504364	0.903591990470886	0.302032172679901	212.23193359375	211383
True	False	False	False	False	2623.935546875	-1670.48364257813	530.169860839844	0.734593749046326	0.947277903556824	0.59447056055069	229.052307128906	109487
True	False	False	False	False	2611.51928710938	-1657.17700195313	43.256534576416	0.764826476573944	0.949666619300842	0.721405208110809	83.2564086914063	3247
