# Supplementary material for: Gene Delivery Mediated by Backbone-Degradable RAFT Copolymers
Source: Biomacromolecules. 2026 Feb 12;27(3):1846–56. doi: 10.1021/acs.biomac.5c01662 (PMC12977016; doi:10.1021/acs.biomac.5c01662)
Supplement: Supplementary file 2 [file bm5c01662_si_002.zip › Celigo Raw Data/Object (Cell)-Level Data/GFP/7-15-2024-2-43-06-PM_object_B8.csv]

Plate ID	PM_2024_07_15_PPP41-45_NP_5_10_20_PEIpro_200ngwell_U2OS_6k_Plate2
Plate Name
Plate Description
Scan ID	7/15/2024 2:43:06 PM
Scan Description
Scan Result ID	7/15/2024 2:43:06 PM
Scan Result Description
Software Version	5.1.0.0
Experiment Name
Application Name	Target 1
Plate Type	96-Well BD Falcon™ 353072 Plate
Acquisition Start/End Times	7/15/2024 2:43:06 PM - 7/15/2024 2:44:14 PM
Analysis Start Time	7/15/2024 2:43:06 PM
User ID	Local Administrator
Scan Area Object-Level Data CSV Report
Row	B
Column	8
Total	Class 1	Class 2	Class 3	Class 4	X Position (µm)	Y Position (µm)	Target 1: Area (µm²)	Target 1: Form Factor	Target 1: Smoothness	Target 1: Aspect Ratio	Target 1: Mean Intensity	Target 1: Integrated Intensity
True	False	False	False	False	-2401.3212890625	-2617.4931640625	1180.12707519531	0.311930119991302	0.890775918960571	0.125855714082718	207.226501464844	220489
True	False	False	False	False	-2125.13916015625	-2095.0185546875	522.405883789063	0.817037642002106	0.954153656959534	1	228.171981811523	107469
True	False	False	False	False	-2398.14916992188	-1964.81701660156	1641.53002929688	0.260732203722	0.78306633234024	0.100516654551029	101.138511657715	149685
True	False	False	False	False	-2038.62524414063	-2020.14733886719	2333.634765625	0.339227437973022	0.833792269229889	0.140437930822372	206.497146606445	434470
True	False	False	False	False	-2761.96044921875	-1864.04992675781	58.7845230102539	0.705373823642731	0.924568474292755	0.516067683696747	49.3962249755859	2618
True	False	False	False	False	-2426.05541992188	-1855.83325195313	621.119506835938	0.377864420413971	0.846431612968445	0.162561655044556	95.1910705566406	53307
True	False	False	False	False	-2737.6279296875	-1766.01867675781	21.0736961364746	0.365566045045853	0.760094404220581	0.155316650867462	42.9473686218262	816
True	False	False	False	False	-3260.5107421875	-1028.17541503906	134.206176757813	0.760042369365692	0.963296592235565	0.695378482341766	63.4958686828613	7683
True	False	False	False	False	-2726.58618164063	-1742.61279296875	12.2005615234375	0.608575522899628	0.92137622833252	0.356404304504395	48.2727279663086	531
True	False	False	False	False	-2620.44921875	-1735.21374511719	231.810668945313	0.249159291386604	0.917790234088898	0.0951143801212311	78.0095672607422	16304
True	False	False	False	False	-2611.12353515625	-1771.12963867188	1512.86962890625	0.44874906539917	0.908778250217438	0.208676710724831	170.159820556641	232098
True	False	False	False	False	-2537.34838867188	-1774.88037109375	1246.67553710938	0.338711559772491	0.914116322994232	0.140154719352722	179.948394775391	202262
True	False	False	False	False	-2577.18701171875	-1762.615234375	25.5102653503418	0.602656006813049	0.948771238327026	0.349196761846542	70.260871887207	1616
True	False	False	False	False	-2544.77221679688	-1746.09704589844	36.6016845703125	0.726016283035278	0.944049656391144	0.568666875362396	87	2871
True	False	False	False	False	-2535.83227539063	-1719.50622558594	32.1651153564453	0.510125994682312	0.852202832698822	0.256265819072723	72.1379318237305	2092
True	False	False	False	False	-2395.10815429688	-1884.79895019531	36.6016845703125	0.740985691547394	0.943475782871246	0.61577296257019	60.2424240112305	1988
True	False	False	False	False	-2380.30981445313	-1871.21862792969	364.90771484375	0.316869467496872	0.689214885234833	0.128435090184212	82.939208984375	27287
True	False	False	False	False	-1999.06079101563	-631.183288574219	78.7490768432617	0.683031260967255	0.93833589553833	0.469482928514481	38.5492973327637	2737
True	False	False	False	False	-3026.27856445313	530.163818359375	373.780822753906	0.25371253490448	0.923669517040253	0.0972264856100082	66.4451065063477	22392
True	False	False	False	False	-3011.455078125	575.945617675781	654.393737792969	0.360563635826111	0.885735690593719	0.152425572276115	89.0830535888672	52559
True	False	False	False	False	-2995.62963867188	512.453674316406	175.244430541992	0.403082191944122	0.915887653827667	0.178067162632942	80.873420715332	12778
True	False	False	False	False	-2987.38232421875	532.027221679688	557.898376464844	0.4975625872612	0.959390997886658	0.245811805129051	87.5288238525391	44027
True	False	False	False	False	-2678.48974609375	1274.83203125	685.44970703125	0.508849620819092	0.831735849380493	0.255184888839722	197.349517822266	121962
True	False	False	False	False	-2655.68530273438	1289.7158203125	18.8554134368896	0.809739828109741	0.949675559997559	1	43.764705657959	744
True	False	False	False	False	-2536.8125	1748.51342773438	34.3833999633789	0.731873750686646	0.942040622234344	0.585974395275116	49.0967750549316	1522
True	False	False	False	False	-2416.96704101563	1676.53784179688	834.074768066406	0.410737127065659	0.901924252510071	0.18295881152153	166.872344970703	125488
True	False	False	False	False	-2509.48071289063	1731.64916992188	683.2314453125	0.24999737739563	0.813819229602814	0.0955018624663353	105.706169128418	65115
True	False	False	False	False	-2505.76416015625	1751.537109375	33.2742576599121	0.693598926067352	0.936113715171814	0.490445405244827	68.0999984741211	2043
True	False	False	False	False	-2478.63940429688	1743.31860351563	94.2770690917969	0.781477868556976	0.949065208435059	0.868022978305817	101	8585
True	False	False	False	False	-2465.64233398438	1723.73608398438	849.602722167969	0.60183447599411	0.932502806186676	0.348211735486984	100.90991973877	77297
True	False	False	False	False	-2380.91748046875	1372.39770507813	245.120376586914	0.275915443897247	0.860622525215149	0.107778452336788	84.7647094726563	18733
True	False	False	False	False	-2372.07470703125	1391.13330078125	190.772415161133	0.414819568395615	0.895592927932739	0.185604840517044	85.0581359863281	14630
True	False	False	False	False	-2090.001953125	1631.05224609375	66.5485153198242	0.729813098907471	0.920376300811768	0.579738736152649	66.9166641235352	4015
True	False	False	False	False	-2088.05224609375	1545.439453125	1051.46655273438	0.399374037981033	0.857573449611664	0.175729557871819	229.753158569336	217806
True	False	False	False	False	-2074.36645507813	1607.96118164063	400.400238037109	0.595851540565491	0.930067837238312	0.341146051883698	104.501388549805	37725
True	False	False	False	False	-2059.48486328125	1648.51098632813	139.751892089844	0.537319242954254	0.914245665073395	0.280395209789276	91.7222213745117	11557
True	False	False	False	False	-2042.57727050781	1638.98559570313	394.854522705078	0.620475888252258	0.924825131893158	0.371514648199081	104.823036193848	37317
True	False	False	False	False	-323.578308105469	-3578.150390625	113.132476806641	0.446877092123032	0.949734210968018	0.207350417971611	38	3876
True	False	False	False	False	-464.934539794922	-3554.65063476563	852.93017578125	0.38530433177948	0.865113496780396	0.167042717337608	195.364105224609	150235
True	False	False	False	False	-764.204223632813	-3442.74291992188	16.6371288299561	0.693598926067352	0.931946337223053	0.490445405244827	47.6666679382324	715
True	False	False	False	False	-801.925598144531	-3378.36206054688	85.4039306640625	0.765360891819	0.947039306163788	0.724545955657959	55.2337646484375	4253
True	False	False	False	False	-1329.822265625	-2902.09814453125	187.44499206543	0.464760422706604	0.908552229404449	0.220298409461975	56.0650901794434	9475
True	False	False	False	False	-1514.97937011719	-2868.69116210938	500.223022460938	0.752751588821411	0.948866069316864	0.661295711994171	198.509979248047	89528
True	False	False	False	False	-1532.25012207031	-2854.20141601563	153.061584472656	0.75136935710907	0.953152477741241	0.655422210693359	100.442031860352	13861
True	False	False	False	False	-1587.89965820313	-2818.5830078125	129.769607543945	0.757999539375305	0.925725221633911	0.685239017009735	89.8546981811523	10513
True	False	False	False	False	-1624.25695800781	-2704.69409179688	815.219360351563	0.651644170284271	0.920643508434296	0.4157535135746	168.722442626953	124011
True	False	False	False	False	-1764.12707519531	-2564.53515625	19.9645557403564	0.776177406311035	0.943199634552002	0.804480254650116	32.2777786254883	581
True	False	False	False	False	-1784.20092773438	-2502.87377929688	36.6016845703125	0.67818558216095	0.921129167079926	0.46042013168335	40.6969680786133	1343
True	False	False	False	False	-1778.00061035156	-2478.50244140625	185.226699829102	0.568269371986389	0.905743837356567	0.31079488992691	64.2934112548828	10737
True	False	False	False	False	-1765.50964355469	-2429.65209960938	18.8554134368896	0.75434798002243	0.942380666732788	0.66828989982605	31.4117641448975	534
True	False	False	False	False	-1754.09558105469	-2473.92163085938	83.1856460571289	0.770665466785431	0.951252520084381	0.759075462818146	60.093334197998	4507
True	False	False	False	False	-1753.48803710938	-2455.07470703125	76.5307922363281	0.236680194735527	0.864069521427155	0.0894121378660202	50.0579719543457	3454
True	False	False	False	False	-1625.26892089844	-2662.17602539063	907.278137207031	0.4899021089077	0.872268676757813	0.239632144570351	200.971878051758	164395
True	False	False	False	False	-1555.79565429688	-2770.74951171875	85.4039306640625	0.85931259393692	0.966567158699036	1	66.1298675537109	5092
True	False	False	False	False	-1453.29455566406	-2417.58569335938	1719.17004394531	0.164455279707909	0.624813556671143	0.0586704686284065	146.441940307617	226985
True	False	False	False	False	-1391.94396972656	-2334.19604492188	93.1679229736328	0.797351360321045	0.944664478302002	1	101.059524536133	8489
True	False	False	False	False	-1360.81628417969	-2850.96069335938	32.1651153564453	0.620080411434174	0.877503335475922	0.370998412370682	43.4482765197754	1260
True	False	False	False	False	-1333.04089355469	-2868.56811523438	187.44499206543	0.559710741043091	0.952909231185913	0.302037328481674	56.5088768005371	9550
True	False	False	False	False	-1259.6396484375	-2859.0888671875	93.1679229736328	0.748380422592163	0.964395225048065	0.643250167369843	44.3809509277344	3728
True	False	False	False	False	-1245.63732910156	-2845.43359375	86.513069152832	0.6188143491745	0.920945703983307	0.369352430105209	45.3333320617676	3536
True	False	False	False	False	-1131.52026367188	-2713.77856445313	90.9496383666992	0.815059661865234	0.953829169273376	1	42.5	3485
True	False	False	False	False	-1213.99987792969	-2286.39892578125	448.093353271484	0.835714399814606	0.950567722320557	1	212.851486206055	85992
True	False	False	False	False	-888.944396972656	-2257.271484375	154.17073059082	0.803418695926666	0.96152675151825	1	66.5395660400391	9249
True	False	False	False	False	-1163.14111328125	-2241.14453125	943.879821777344	0.647961556911469	0.935910284519196	0.410121291875839	214.774383544922	182773
True	False	False	False	False	-934.022216796875	-2180.85131835938	837.402160644531	0.571807265281677	0.945379078388214	0.314500451087952	82.9841079711914	62653
True	False	False	False	False	-875.561462402344	-2160.283203125	113.132476806641	0.468886703252792	0.941132605075836	0.223377168178558	50.0490188598633	5105
True	False	False	False	False	-907.104919433594	-2153.5341796875	683.2314453125	0.407168209552765	0.816654086112976	0.180666998028755	96.081169128418	59186
True	False	False	False	False	-896.702880859375	-2126.53515625	430.347076416016	0.396357387304306	0.864128649234772	0.173842951655388	68.682991027832	26649
True	False	False	False	False	-869.228332519531	-2250.6142578125	415.92822265625	0.282503098249435	0.720690190792084	0.110993124544621	72.9919967651367	27372
True	False	False	False	False	-862.571228027344	-2883.20361328125	154.17073059082	0.832746565341949	0.962778031826019	1	179.280578613281	24920
True	False	False	False	False	-860.442810058594	-2170.54809570313	19.9645557403564	0.621916890144348	0.915133774280548	0.373404234647751	36.2222213745117	652
True	False	False	False	False	-839.704895019531	-2910.85424804688	645.520629882813	0.412240594625473	0.744221687316895	0.183930218219757	187.369415283203	109049
True	False	False	False	False	-795.635986328125	-3395.67749023438	124.223899841309	0.435171604156494	0.904279053211212	0.19920314848423	58.2946434020996	6529
True	False	False	False	False	-778.360412597656	-3364.28588867188	89.8404998779297	0.779232859611511	0.946794211864471	0.837222635746002	50.5679016113281	4096
True	False	False	False	False	-750.956970214844	-3464.95141601563	458.075622558594	0.393723666667938	0.905739068984985	0.172206699848175	72.1985473632813	29818
True	False	False	False	False	-365.229187011719	-3311.146484375	105.36848449707	0.351423442363739	0.856961965560913	0.147223398089409	55.8315773010254	5304
True	False	False	False	False	-386.302398681641	-3280.77270507813	34.3833999633789	0.607939004898071	0.920511364936829	0.355619817972183	56.7096786499023	1758
True	False	False	False	False	-572.301696777344	-3163.8798828125	442.547637939453	0.323121607303619	0.844989120960236	0.131736755371094	79.0150375366211	31527
True	False	False	False	False	-660.533447265625	-3161.24853515625	786.381652832031	0.356786042451859	0.762915670871735	0.150263115763664	193.705215454102	137337
True	False	False	False	False	-718.193786621094	-2933.748046875	97.6044921875	0.68626457452774	0.95439088344574	0.475714534521103	50.9431800842285	4483
True	False	False	False	False	-658.441162109375	-2848.34692382813	717.614868164063	0.297418713569641	0.927271723747253	0.118421107530594	96.0231857299805	62127
True	False	False	False	False	-590.481201171875	-2677.05126953125	319.432891845703	0.853632569313049	0.967772960662842	1	200.97917175293	57882
True	False	False	False	False	-631.509155273438	-2337.94848632813	1059.23059082031	0.571487069129944	0.924756109714508	0.314162939786911	109.167541503906	104255
True	False	False	False	False	-556.357971191406	-3123.67700195313	1256.65783691406	0.184404730796814	0.665428936481476	0.0668020620942116	125.930274963379	142679
True	False	False	False	False	-481.058227539063	-3047.85546875	122.005615234375	0.720566987991333	0.906399488449097	0.553630292415619	85.2636337280273	9379
True	False	False	False	False	-456.394683837891	-3264.890625	29.9468326568604	0.764188587665558	0.95398223400116	0.717723667621613	43.2962951660156	1169
True	False	False	False	False	-439.661926269531	-3254.83422851563	35.4925422668457	0.460318326950073	0.861295163631439	0.217023149132729	51.875	1660
True	False	False	False	False	-445.777709960938	-3094.10864257813	320.542022705078	0.696993350982666	0.940741240978241	0.497566014528275	94.460205078125	27299
True	False	False	False	False	-395.981079101563	-3092.8193359375	147.515884399414	0.784993588924408	0.966354250907898	0.955616056919098	117.022560119629	15564
True	False	False	False	False	-379.083160400391	-3122.99096679688	68.7667999267578	0.825154304504395	0.958535254001617	1	65.8225784301758	4081
True	False	False	False	False	-351.367889404297	-3286.08959960938	42.1473922729492	0.836018741130829	0.959428310394287	1	51.4210510253906	1954
True	False	False	False	False	-293.756072998047	-3574.67016601563	137.533599853516	0.706285059452057	0.939586937427521	0.518165111541748	47.1290321350098	5844
True	False	False	False	False	-174.686248779297	-3543.353515625	359.361999511719	0.350751876831055	0.764735996723175	0.146845191717148	77.0370407104492	24960
True	False	False	False	False	-229.290481567383	-3224.97778320313	25.5102653503418	0.506011366844177	0.865592002868652	0.25279688835144	49.8695640563965	1147
True	False	False	False	False	-238.39778137207	-3206.611328125	45.4748191833496	0.782684803009033	0.95627349615097	0.888971745967865	55.5853652954102	2279
True	False	False	False	False	-221.236877441406	-3184.72143554688	242.902084350586	0.37137833237648	0.794495940208435	0.15871599316597	62.6438369750977	13719
True	False	False	False	False	-219.772872924805	-3216.13623046875	72.0942230224609	0.725393772125244	0.951077282428741	0.566900193691254	56.0153846740723	3641
True	False	False	False	False	-198.829238891602	-3524.60595703125	139.751892089844	0.57168436050415	0.948350608348846	0.314370840787888	70.4841232299805	8881
True	False	False	False	False	-176.070693969727	-3488.17163085938	1325.42468261719	0.49643149971962	0.916527807712555	0.244890332221985	104.553977966309	124942
True	False	False	False	False	-195.214508056641	-3162.744140625	43.256534576416	0.744505047798157	0.947881937026978	0.628424048423767	34.9230766296387	1362
True	False	False	False	False	-158.485412597656	-3012.3134765625	31.0559749603271	0.695939123630524	0.928020060062408	0.495332807302475	49.0357131958008	1373
True	False	False	False	False	-151.426849365234	-3581.130859375	114.241622924805	0.467329263687134	0.919231653213501	0.222210943698883	43.5436897277832	4485
True	False	False	False	False	-17.88330078125	-3463.90771484375	119.787330627441	0.867363631725311	0.967789649963379	1	74.2592620849609	8020
True	False	False	False	False	13.8342380523682	-3439.66552734375	123.114753723145	0.830976963043213	0.962107300758362	1	82.2162170410156	9126
True	False	False	False	False	49.7609977722168	-3063.86840820313	31.0559749603271	0.538728892803192	0.885313093662262	0.281707316637039	48.6428565979004	1362
True	False	False	False	False	46.0410118103027	-3054.62524414063	17.7462711334229	0.689935445785522	0.943199634552002	0.482980132102966	54.125	866
True	False	False	False	False	41.9626235961914	-3034.251953125	65.4393768310547	0.717649579048157	0.951699316501617	0.545952379703522	48.4915237426758	2861
True	False	False	False	False	-140.366195678711	-3019.04760742188	38.8199691772461	0.555346190929413	0.882790625095367	0.297679364681244	40.8571434020996	1430
True	False	False	False	False	-27.8701782226563	-2226.70947265625	380.435699462891	0.348860025405884	0.770892143249512	0.145782649517059	61.5685119628906	21118
True	False	False	False	False	-1498.59362792969	-2037.7705078125	29.9468326568604	0.764188587665558	0.95398223400116	0.717723667621613	34.7037048339844	937
True	False	False	False	False	-1548.23486328125	-1988.23828125	712.069152832031	0.22820046544075	0.655792117118835	0.0856076180934906	104.947036743164	67376
True	False	False	False	False	-1599.86328125	-1948.61596679688	586.736083984375	0.213610827922821	0.70000296831131	0.0791897550225258	94.3553848266602	49914
True	False	False	False	False	-1561.64672851563	-1938.03735351563	575.644653320313	0.367062449455261	0.891926050186157	0.156187668442726	114.448936462402	59399
True	False	False	False	False	-1579.39270019531	-1919.72521972656	34.3833999633789	0.545307099819183	0.932882606983185	0.28791669011116	66.0967712402344	2049
True	False	False	False	False	-1546.19982910156	-2022.78112792969	94.2770690917969	0.407253563404083	0.89664500951767	0.180721595883369	61.9882354736328	5269
True	False	False	False	False	-1504.80346679688	-2025.38916015625	31.0559749603271	0.616013824939728	0.931309521198273	0.365747570991516	59.4285697937012	1664
True	False	False	False	False	-1533.89282226563	-2017.76171875	31.0559749603271	0.792491853237152	0.950989484786987	1	71.4642868041992	2001
True	False	False	False	False	-1516.30114746094	-1967.89794921875	22.1828384399414	0.613345980644226	0.959619760513306	0.362358510494232	34.7000007629395	694
True	False	False	False	False	-1545.92407226563	-1942.84924316406	89.8404998779297	0.560166120529175	0.934911012649536	0.302496165037155	72.6049346923828	5881
True	False	False	False	False	-1511.56262207031	-1987.7548828125	271.739776611328	0.496202766895294	0.912324845790863	0.244704395532608	84.5510177612305	20715
True	False	False	False	False	-1510.55261230469	-2009.81567382813	390.41796875	0.465335071086884	0.798144400119781	0.220725059509277	107.482955932617	37834
True	False	False	False	False	-1792.62475585938	-1861.03491210938	110.914192199707	0.463989406824112	0.910071730613708	0.219727039337158	54.3199996948242	5432
True	False	False	False	False	-1766.27429199219	-1857.80505371094	33.2742576599121	0.762006044387817	0.949561536312103	0.705641031265259	33.0999984741211	993
True	False	False	False	False	-429.517456054688	-1822.69213867188	986.027160644531	0.204331710934639	0.640258729457855	0.0751892477273941	129.850387573242	115437
True	False	False	False	False	-1418.3466796875	-1808.89636230469	273.958068847656	0.49718564748764	0.875066637992859	0.2455043643713	93.5141677856445	23098
True	False	False	False	False	-505.225891113281	-1798.47387695313	656.612060546875	0.412916451692581	0.895806610584259	0.184368059039116	105.133445739746	62239
True	False	False	False	False	-1297.48425292969	-1745.16870117188	1614.91064453125	0.272465854883194	0.798019409179688	0.106110773980618	154.208099365234	224527
True	False	False	False	False	-1301.98193359375	-1705.46484375	25.5102653503418	0.748013913631439	0.95841646194458	0.641803920269012	49.5652160644531	1140
True	False	False	False	False	-1304.86657714844	-1689.05249023438	14.4188451766968	0.601119041442871	0.890928745269775	0.347356885671616	65.461540222168	851
True	False	False	False	False	-1361.49597167969	-1681.05297851563	1004.88262939453	0.212107643485069	0.91562807559967	0.0785374715924263	70.2428283691406	63640
True	False	False	False	False	-1289.28759765625	-1696.85339355469	28.8376903533936	0.797349810600281	0.959619760513306	1	58.1153831481934	1511
True	False	False	False	False	-1284.99035644531	-1667.10766601563	598.936645507813	0.233677953481674	0.750247418880463	0.0880587622523308	82.7703704833984	44696
True	False	False	False	False	-1285.5009765625	-1639.90209960938	11.0914192199707	0.763594925403595	0.936281979084015	0.714360892772675	47.2999992370605	473
True	False	False	False	False	-1255.291015625	-1695.9365234375	1135.76135253906	0.369919419288635	0.893040180206299	0.157858625054359	165.1923828125	169157
True	False	False	False	False	-833.246459960938	-1546.79772949219	1124.669921875	0.264519065618515	0.710131645202637	0.102308996021748	146.138061523438	148184
True	False	False	False	False	-812.754211425781	-1489.66174316406	369.344268798828	0.484745055437088	0.923604071140289	0.235550925135612	74.0630645751953	24663
True	False	False	False	False	-472.770568847656	-1787.95886230469	22.1828384399414	0.735508561134338	0.947545111179352	0.597400009632111	39.1500015258789	783
True	False	False	False	False	-323.761413574219	-1476.01025390625	27.7285480499268	0.707581996917725	0.95398223400116	0.521181464195251	36.1599998474121	904
True	False	False	False	False	-344.980834960938	-1376.40454101563	96.4953460693359	0.457765877246857	0.8828284740448	0.215159177780151	52.1379318237305	4536
True	False	False	False	False	-337.238800048828	-1453.54467773438	551.243530273438	0.606255650520325	0.916407346725464	0.353556245565414	76.1569442749023	37850
True	False	False	False	False	-336.399627685547	-1425.45874023438	17.7462711334229	0.762108087539673	0.940302610397339	0.706189274787903	47	752
True	False	False	False	False	-334.638824462891	-1400.11767578125	185.226699829102	0.409378290176392	0.892322719097137	0.182083889842033	71.5868301391602	11955
True	False	False	False	False	-316.258361816406	-1417.75390625	53.2388153076172	0.554879128932953	0.900747776031494	0.297217160463333	59.3541679382324	2849
True	False	False	False	False	-287.810516357422	-1300.73681640625	983.808898925781	0.193111211061478	0.804808616638184	0.0704330727458	73.8985366821289	65548
True	False	False	False	False	-274.536895751953	-1195.41955566406	1292.150390625	0.226651206612587	0.92509651184082	0.0849185138940811	87.2394866943359	101634
True	False	False	False	False	-1907.78869628906	945.555358886719	9.98227787017822	0.754574596881866	0.933233201503754	0.669301986694336	28.5555553436279	257
True	False	False	False	False	-1339.03283691406	1394.76245117188	708.74169921875	0.255742609500885	0.685524642467499	0.0981737375259399	133.965576171875	85604
True	False	False	False	False	-1037.99536132813	2578.77514648438	2075.20458984375	0.47678154706955	0.849543452262878	0.229368463158607	217.911270141602	407712
True	False	False	False	False	-1024.09423828125	2622.43701171875	98.7136306762695	0.506930410861969	0.946714043617249	0.253567814826965	79.2921371459961	7057
True	False	False	False	False	-994.092651367188	2602.27416992188	699.868591308594	0.515841960906982	0.898408591747284	0.261160492897034	220.662445068359	139238
True	False	False	False	False	-959.584533691406	2600.6943359375	33.2742576599121	0.616532325744629	0.942317605018616	0.366411358118057	52.0999984741211	1563
True	False	False	False	False	384.925720214844	-3381.80786132813	31.0559749603271	0.733668208122253	0.941819429397583	0.591544389724731	43.3571434020996	1214
True	False	False	False	False	61.390697479248	-3051.22412109375	127.551322937012	0.288545817136765	0.884765982627869	0.113977052271366	53.4434776306152	6146
True	False	False	False	False	400.438140869141	-3361.11596679688	559.007568359375	0.8763507604599	0.970251441001892	1	233.962295532227	117917
True	False	False	False	False	441.067687988281	-3401.22875976563	1337.62524414063	0.687529325485229	0.94288444519043	0.478194355964661	211.512435913086	255084
True	False	False	False	False	781.297180175781	-3257.32055664063	154.17073059082	0.455267310142517	0.929435193538666	0.21334707736969	102.726615905762	14279
True	False	False	False	False	812.468872070313	-3239.35571289063	2180.57299804688	0.377373665571213	0.809078514575958	0.162268728017807	213.701431274414	420137
True	False	False	False	False	1265.03308105469	-3181.04125976563	226.264953613281	0.593921899795532	0.948000073432922	0.338906586170197	65.7598037719727	13415
True	False	False	False	False	1329.85192871094	-3177.73510742188	432.565368652344	0.596151113510132	0.91835629940033	0.341495424509048	89.4025650024414	34867
True	False	False	False	False	859.413208007813	-3157.66430664063	32.1651153564453	0.776993036270142	0.948197305202484	0.812498211860657	90.1379318237305	2614
True	False	False	False	False	851.912475585938	-3104.37524414063	928.351806640625	0.670419037342072	0.9442218542099	0.446531891822815	140.078857421875	117246
True	False	False	False	False	863.29833984375	-3138.0869140625	496.895599365234	0.383539408445358	0.755947172641754	0.165972828865051	157.28125	70462
True	False	False	False	False	888.265930175781	-3120.90991210938	57.6753807067871	0.760451793670654	0.956534862518311	0.697474420070648	79.4807662963867	4133
True	False	False	False	False	1292.12390136719	-3163.82470703125	625.556030273438	0.681452333927155	0.910227477550507	0.466494381427765	123.015960693359	69381
True	False	False	False	False	75.1506118774414	-3001.55297851563	273.958068847656	0.21648482978344	0.784921526908875	0.080441489815712	64.2429122924805	15868
True	False	False	False	False	102.265777587891	-3004.251953125	63.2210922241211	0.730492413043976	0.943545877933502	0.581776022911072	50.0526313781738	2853
True	False	False	False	False	81.517578125	-2974.6865234375	21.0736961364746	0.617924511432648	0.924228668212891	0.368201732635498	47.2105255126953	897
True	False	False	False	False	86.3947906494141	-2997.54541015625	25.5102653503418	0.650975465774536	0.93653929233551	0.414721727371216	75.3913040161133	1734
True	False	False	False	False	1578.72680664063	-2876.8681640625	17.7462711334229	0.785398185253143	0.948912382125854	1	34	544
True	False	False	False	False	1009.21508789063	-2364.27758789063	139.751892089844	0.5103799700737	0.835916996002197	0.256481438875198	56.6428565979004	7137
True	False	False	False	False	998.316284179688	-2347.7099609375	25.5102653503418	0.442527294158936	0.80705463886261	0.204293742775917	41.6956520080566	959
True	False	False	False	False	1030.7568359375	-2304.01611328125	207.409545898438	0.378734350204468	0.939860165119171	0.163081735372543	50.0641708374023	9362
True	False	False	False	False	1030.32104492188	-2133.22265625	387.090545654297	0.858933985233307	0.961512207984924	1	187.7392578125	65521
True	False	False	False	False	1132.34240722656	-2157.37817382813	411.491668701172	0.340261310338974	0.869044363498688	0.141006410121918	83.8517532348633	31109
True	False	False	False	False	1152.91040039063	-2148.90478515625	398.181945800781	0.519874155521393	0.945994436740875	0.264667987823486	98.5571060180664	35382
True	False	False	False	False	1566.74291992188	-2840.19604492188	1013.75573730469	0.477739453315735	0.861196100711823	0.230104610323906	234.994522094727	214785
True	False	False	False	False	1811.94140625	-2367.0185546875	358.252838134766	0.703814685344696	0.939281046390533	0.512519598007202	80.6780166625977	26059
True	False	False	False	False	1791.08044433594	-1495.27404785156	169.698715209961	0.529045820236206	0.923442244529724	0.27282127737999	39.0130729675293	5969
True	False	False	False	False	414.947814941406	564.811340332031	199.645553588867	0.843023717403412	0.972463428974152	1	192.888885498047	34720
True	False	False	False	False	450.847015380859	568.125366210938	198.536407470703	0.747122943401337	0.962233126163483	0.638328015804291	188.3798828125	33720
True	False	False	False	False	1155.95581054688	1219.01904296875	45.4748191833496	0.859376609325409	0.966616570949554	1	42.2195129394531	1731
True	False	False	False	False	1227.97937011719	1368.94604492188	942.770629882813	0.465752959251404	0.862111568450928	0.221035733819008	205.88117980957	174999
True	False	False	False	False	1270.43408203125	1987.18981933594	733.142822265625	0.35234922170639	0.792053461074829	0.147745668888092	130.344924926758	86158
True	False	False	False	False	1307.08984375	1999.63830566406	373.780822753906	0.871752262115479	0.964619994163513	1	236.136505126953	79578
True	False	False	False	False	1333.06713867188	2197.19116210938	62.1119499206543	0.867275059223175	0.971304416656494	1	35.375	1981
True	False	False	False	False	1478.45678710938	2096.04565429688	1269.96752929688	0.316015988588333	0.940880417823792	0.127987578511238	142.382537841797	163028
True	False	False	False	False	3024.36987304688	-731.613403320313	256.211791992188	0.439666539430618	0.866057395935059	0.202302366495132	75.6926422119141	17485
True	False	False	False	False	3045.60913085938	-702.491271972656	1051.46655273438	0.209341168403625	0.839880585670471	0.0773412808775902	79.1635055541992	75047
True	False	False	False	False	2422.39892578125	-676.159423828125	104.259346008301	0.478246092796326	0.927993655204773	0.230494782328606	37.8829803466797	3561
True	False	False	False	False	2235.60864257813	-129.107299804688	67.6576614379883	0.741976678371429	0.939451813697815	0.619263112545013	54.3770484924316	3317
True	False	False	False	False	2441.07836914063	-662.141479492188	119.787330627441	0.72677618265152	0.939920783042908	0.570841550827026	44.1944427490234	4773
True	False	False	False	False	2965.904296875	-693.53857421875	238.465515136719	0.490942418575287	0.917078852653503	0.240463063120842	63.5813941955566	13670
True	False	False	False	False	3063.7119140625	-679.56103515625	14.4188451766968	0.719225645065308	0.935661971569061	0.550069808959961	43.230770111084	562
True	False	False	False	False	2993.3310546875	-673.966064453125	566.771545410156	0.311050295829773	0.937784254550934	0.125398904085159	82.0782775878906	41942
True	False	False	False	False	2978.2314453125	-663.293701171875	13.3097038269043	0.685805439949036	0.94487601518631	0.474820286035538	57.5833320617676	691
True	False	False	False	False	2988.18383789063	-620.861511230469	638.865783691406	0.184771910309792	0.819275617599487	0.0669541656970978	72.6440963745117	41843
True	False	False	False	False	2743.08203125	1100.15258789063	79.8582229614258	0.661957681179047	0.921540379524231	0.432207375764847	42.8472213745117	3085
