# Supplementary material for: Gene Delivery Mediated by Backbone-Degradable RAFT Copolymers
Source: Biomacromolecules. 2026 Feb 12;27(3):1846–56. doi: 10.1021/acs.biomac.5c01662 (PMC12977016; doi:10.1021/acs.biomac.5c01662)
Supplement: Supplementary file 2 [file bm5c01662_si_002.zip › Celigo Raw Data/Object (Cell)-Level Data/GFP/7-15-2024-2-55-59-PM_object_B10.csv]

Plate ID	PM_2024_07_15_PPP41-45_NP_5_10_20_PEIpro_200ngwell_U2OS_6k_Plate2
Plate Name
Plate Description
Scan ID	7/15/2024 2:55:59 PM
Scan Description
Scan Result ID	7/15/2024 2:55:59 PM
Scan Result Description
Software Version	5.1.0.0
Experiment Name
Application Name	Target 1
Plate Type	96-Well BD Falcon™ 353072 Plate
Acquisition Start/End Times	7/15/2024 2:55:59 PM - 7/15/2024 2:56:11 PM
Analysis Start Time	7/15/2024 2:55:59 PM
User ID	Local Administrator
Scan Area Object-Level Data CSV Report
Row	B
Column	10
Total	Class 1	Class 2	Class 3	Class 4	X Position (µm)	Y Position (µm)	Target 1: Area (µm²)	Target 1: Form Factor	Target 1: Smoothness	Target 1: Aspect Ratio	Target 1: Mean Intensity	Target 1: Integrated Intensity
True	False	False	False	False	-2561.89086914063	-2424.72802734375	19.9645557403564	0.621916890144348	0.889751732349396	0.373404234647751	44.1111106872559	794
True	False	False	False	False	-2310.16357421875	-2413.9130859375	767.526245117188	0.536640286445618	0.9420445561409	0.279765546321869	99.4277420043945	68804
True	False	False	False	False	-2523.33422851563	-2411.36328125	15.5279874801636	0.774550676345825	0.945763468742371	0.789673984050751	41.1428565979004	576
True	False	False	False	False	-2561.875	-2398.89575195313	622.228637695313	0.559745252132416	0.930052697658539	0.302072107791901	124.484848022461	69836
True	False	False	False	False	-2788.322265625	-2137.62377929688	229.592376708984	0.495891124010086	0.957905173301697	0.244451224803925	49.2270545959473	10190
True	False	False	False	False	-2830.88891601563	-2063.99975585938	261.757507324219	0.419471800327301	0.923970997333527	0.188652589917183	47.6991539001465	11257
True	False	False	False	False	-2810.5458984375	-2098.29467773438	302.795745849609	0.646062135696411	0.928078830242157	0.407262980937958	130.00732421875	35492
True	False	False	False	False	-2532.56665039063	-2390.85864257813	551.243530273438	0.436331212520599	0.904054582118988	0.199999243021011	117.812873840332	58553
True	False	False	False	False	-2491.08984375	-2411.59716796875	605.591491699219	0.854685008525848	0.955453395843506	1	210.967025756836	115188
True	False	False	False	False	-2268.931640625	-2391.81323242188	905.059814453125	0.528469383716583	0.923524558544159	0.272301495075226	93.8811264038086	76607
True	False	False	False	False	-2343.40356445313	-2310.31811523438	27.7285480499268	0.748627901077271	0.937802910804749	0.644232213497162	50.7999992370605	1270
True	False	False	False	False	-2308.64038085938	-2337.60717773438	1525.07019042969	0.522652626037598	0.925459921360016	0.267111837863922	141.6552734375	194776
True	False	False	False	False	-2066.43310546875	-2644.89624023438	25.5102653503418	0.688737690448761	0.937802910804749	0.480586379766464	31.3043479919434	720
True	False	False	False	False	-3140.91577148438	-1407.43090820313	346.052276611328	0.526116847991943	0.873106956481934	0.270190477371216	155.509613037109	48519
True	False	False	False	False	-3238.2158203125	-699.107849121094	312.778015136719	0.494321644306183	0.927446663379669	0.243179932236671	154.343978881836	43525
True	False	False	False	False	-3203.93090820313	-917.751953125	110.914192199707	0.803114473819733	0.953055143356323	1	34.560001373291	3456
True	False	False	False	False	-3178.408203125	-654.542297363281	292.8134765625	0.606794536113739	0.937082767486572	0.354215174913406	182.094696044922	48073
True	False	False	False	False	-3138.95971679688	-1433.61120605469	110.914192199707	0.468346506357193	0.93984442949295	0.222972095012665	44.7200012207031	4472
True	False	False	False	False	-3119.61743164063	-1396.67993164063	75.4216537475586	0.733056426048279	0.951916694641113	0.589630365371704	48.6764717102051	3310
True	False	False	False	False	-3085.81567382813	-805.235168457031	727.597106933594	0.326268017292023	0.911865055561066	0.133414149284363	81.8932952880859	53722
True	False	False	False	False	-2943.513671875	711.28369140625	237.356369018555	0.559066951274872	0.878061234951019	0.301390081644058	64.9532699584961	13900
True	False	False	False	False	-2769.15307617188	668.934631347656	26.6194076538086	0.761617660522461	0.943622469902039	0.703567922115326	24.5	588
True	False	False	False	False	-2753.515625	698.328979492188	357.143707275391	0.813497066497803	0.942866563796997	1	198.335403442383	63864
True	False	False	False	False	-2752.71557617188	1165.357421875	48.80224609375	0.839954435825348	0.96220725774765	1	21.9318180084229	965
True	False	False	False	False	-2536.15283203125	1219.33239746094	920.587829589844	0.698176205158234	0.964361906051636	0.500095665454865	214.255416870117	177832
True	False	False	False	False	-2457.17236328125	1827.91015625	1058.12145996094	0.273456960916519	0.72760009765625	0.106588825583458	193.322845458984	184430
True	False	False	False	False	-110.051689147949	-3336.59741210938	815.219360351563	0.736537575721741	0.928004801273346	0.600740373134613	190.820404052734	140253
True	False	False	False	False	-254.654281616211	-3287.697265625	1108.03283691406	0.400276899337769	0.859011769294739	0.176296830177307	187.592590332031	187405
True	False	False	False	False	-687.720031738281	-3196.3798828125	869.567260742188	0.351163536310196	0.948367714881897	0.147076964378357	127.747451782227	100154
True	False	False	False	False	-1747.70922851563	-2394.86791992188	95.3862075805664	0.601573288440704	0.940234303474426	0.347899287939072	31.6046504974365	2718
True	False	False	False	False	-1815.43017578125	-2359.388671875	581.190368652344	0.386841356754303	0.892785370349884	0.167977973818779	71.9542007446289	37704
True	False	False	False	False	-1762.72985839844	-2346.1962890625	582.299499511719	0.643483817577362	0.9554363489151	0.403432369232178	103.586669921875	54383
True	False	False	False	False	-1665.51159667969	-3181.15258789063	503.550445556641	0.454949736595154	0.880502223968506	0.213117629289627	89.3502197265625	40565
True	False	False	False	False	-1662.65051269531	-3128.75341796875	499.113861083984	0.441651821136475	0.863374829292297	0.203682735562325	78.7555541992188	35440
True	False	False	False	False	-636.991149902344	-3228.69921875	789.709045410156	0.443571895360947	0.846592545509338	0.205024600028992	165.417129516602	117777
True	False	False	False	False	-294.920196533203	-3019.68603515625	59.8936653137207	0.435894042253494	0.867382943630219	0.199698850512505	54.5740737915039	2947
True	False	False	False	False	-272.126678466797	-3015.24536132813	84.2947845458984	0.578608810901642	0.937679171562195	0.321772009134293	55.0263175964355	4182
True	False	False	False	False	-209.104949951172	-3315.46704101563	341.61572265625	0.372140645980835	0.855814754962921	0.15916508436203	75.9805221557617	23402
True	False	False	False	False	24.8160362243652	-3275.73364257813	166.371292114258	0.711920857429504	0.940692484378815	0.531550288200378	48.3800010681152	7257
True	False	False	False	False	-589.256774902344	1900.29553222656	39.9291114807129	0.422352910041809	0.92272675037384	0.190557718276978	27.6666660308838	996
True	False	False	False	False	-1151.85363769531	2413.80615234375	276.176330566406	0.316710829734802	0.882199943065643	0.128351852297783	50.4497985839844	12562
True	False	False	False	False	-1131.58679199219	2422.4462890625	143.079315185547	0.271611571311951	0.791472733020782	0.105699397623539	56.3798446655273	7273
True	False	False	False	False	-1098.38208007813	2366.23046875	180.790130615234	0.392021477222443	0.894398272037506	0.171154528856277	81.2147216796875	13238
True	False	False	False	False	-1083.09399414063	2386.70483398438	644.411499023438	0.357270777225494	0.754595637321472	0.150539606809616	120.265060424805	69874
True	False	False	False	False	-464.837799072266	2615.1328125	53.2388153076172	0.794342398643494	0.953762948513031	1	28.6875	1377
True	False	False	False	False	-85.3199920654297	2745.00903320313	885.095275878906	0.199917331337929	0.900199890136719	0.0733075961470604	70.8809509277344	56563
True	False	False	False	False	-46.0965042114258	2659.50903320313	15.5279874801636	0.800106346607208	0.94487601518631	1	33.3571434020996	467
True	False	False	False	False	-1.84428691864014	2660.662109375	43.256534576416	0.375186204910278	0.899321854114532	0.16096693277359	34.8461532592773	1359
True	False	False	False	False	-30.8441524505615	2695.4326171875	1202.30981445313	0.403305739164352	0.927578568458557	0.178208738565445	146.737091064453	159063
True	False	False	False	False	-61.7184638977051	2754.2158203125	19.9645557403564	0.437887847423553	0.931692540645599	0.201071664690971	44.3888893127441	799
True	False	False	False	False	-78.013542175293	2761.45385742188	41.0382537841797	0.528641700744629	0.954911410808563	0.272456794977188	52.4594612121582	1941
True	False	False	False	False	512.280578613281	-3124.48193359375	343.834014892578	0.320049077272415	0.90852963924408	0.130109012126923	62.2741928100586	19305
True	False	False	False	False	480.759918212891	-3097.23413085938	17.7462711334229	0.507745087146759	0.864904165267944	0.254253089427948	59.875	958
True	False	False	False	False	487.565277099609	-3110.77709960938	53.2388153076172	0.470662444829941	0.870117127895355	0.224713116884232	69.4166641235352	3332
True	False	False	False	False	576.313354492188	-2643.13159179688	875.112976074219	0.294515609741211	0.911924123764038	0.116958744823933	111.391632080078	87888
True	False	False	False	False	603.346374511719	-3274.59790039063	102.041061401367	0.446758925914764	0.939553916454315	0.20726689696312	66.010871887207	6073
True	False	False	False	False	620.984069824219	-3266.47583007813	356.034576416016	0.450089484453201	0.845240354537964	0.209630489349365	85.4766387939453	27438
True	False	False	False	False	1103.33850097656	-2641.341796875	531.278991699219	0.693648219108582	0.917078912258148	0.490547478199005	86.6847610473633	41522
True	False	False	False	False	976.226440429688	-2452.29907226563	2453.421875	0.237922370433807	0.645886421203613	0.0899741649627686	180.601272583008	399490
True	False	False	False	False	909.610107421875	-2145.64575195313	161.934722900391	0.266889333724976	0.739151358604431	0.103437148034573	46.0273971557617	6720
True	False	False	False	False	1104.68395996094	-2585.62084960938	356.034576416016	0.680136203765869	0.903721809387207	0.464029788970947	71.7538909912109	23033
True	False	False	False	False	1159.75695800781	-3233.884765625	490.240753173828	0.708731114864349	0.92659056186676	0.523885190486908	129.540725708008	57257
True	False	False	False	False	1690.48400878906	-3007.81567382813	329.415161132813	0.590554058551788	0.940807819366455	0.335042595863342	106.966331481934	31769
True	False	False	False	False	1230.81042480469	-2794.19775390625	1086.95910644531	0.735508561134338	0.904928863048553	0.597400009632111	212.35612487793	208109
True	False	False	False	False	1408.6953125	-2658.17919921875	767.526245117188	0.528893053531647	0.859721004962921	0.272683441638947	117.280349731445	81158
True	False	False	False	False	1579.46496582031	-2687.81787109375	12.2005615234375	0.474330633878708	0.873141348361969	0.227494090795517	39	429
True	False	False	False	False	1708.76416015625	-2995.65698242188	454.748199462891	0.614075720310211	0.894854545593262	0.36328125	128.987808227539	52885
True	False	False	False	False	1744.77648925781	-2860.82348632813	225.155807495117	0.617300271987915	0.894661128520966	0.367397397756577	58.2216758728027	11819
True	False	False	False	False	1710.64086914063	-2843.48291015625	282.831207275391	0.547169208526611	0.944407224655151	0.289700835943222	60.7372550964355	15488
True	False	False	False	False	1893.38403320313	-2809.78955078125	461.403045654297	0.469698399305344	0.900213062763214	0.223986998200417	93.382209777832	38847
True	False	False	False	False	1858.09948730469	-2806.53735351563	449.202484130859	0.572009146213531	0.850294947624207	0.314713448286057	185.66667175293	75195
True	False	False	False	False	1871.44409179688	-2549.45239257813	189.663269042969	0.751996099948883	0.960745334625244	0.65806519985199	46.2514610290527	7909
True	False	False	False	False	1927.6494140625	-2503.2587890625	738.688537597656	0.505190193653107	0.938387274742126	0.252109974622726	94.2837829589844	62793
True	False	False	False	False	984.243713378906	-1852.060546875	790.818237304688	0.542886734008789	0.870683312416077	0.285615235567093	124.409538269043	88704
True	False	False	False	False	1065.42785644531	-1461.92150878906	978.26318359375	0.83582991361618	0.959172487258911	1	211.976196289063	186963
True	False	False	False	False	1545.63305664063	-1027.52465820313	314.996307373047	0.694237768650055	0.915689587593079	0.491770267486572	150.014083862305	42604
True	False	False	False	False	1596.57861328125	-1208.30700683594	410.382507324219	0.40863424539566	0.858167588710785	0.181606039404869	72.5459442138672	26842
True	False	False	False	False	1622.46826171875	-1203.2568359375	14.4188451766968	0.619212806224823	0.917674422264099	0.369869381189346	55.6153831481934	723
True	False	False	False	False	1758.42858886719	-1490.66418457031	279.503784179688	0.667650997638702	0.921716094017029	0.441757887601852	69.0674591064453	17405
True	False	False	False	False	1749.85693359375	-1410.93542480469	444.765930175781	0.741688430309296	0.91929566860199	0.618242383003235	124.940147399902	50101
True	False	False	False	False	1808.29895019531	-1426.56335449219	503.550445556641	0.660883665084839	0.890683472156525	0.43044450879097	140.775329589844	63912
True	False	False	False	False	1857.68981933594	-1351.80712890625	1708.07861328125	0.17246413230896	0.566649794578552	0.0619041137397289	165.475326538086	254832
True	False	False	False	False	1973.10400390625	1845.80346679688	106.477630615234	0.418366640806198	0.889267861843109	0.187925413250923	38.34375	3681
True	False	False	False	False	662.043701171875	2614.60278320313	41.0382537841797	0.814018249511719	0.953058242797852	1	30.8918914794922	1143
True	False	False	False	False	666.494262695313	2632.35009765625	28.8376903533936	0.735885262489319	0.939532041549683	0.598617315292358	24.9230766296387	648
True	False	False	False	False	1379.67138671875	2023.97204589844	614.464660644531	0.299871206283569	0.770443975925446	0.119662880897522	151.379058837891	83864
True	False	False	False	False	1367.33984375	2041.48059082031	76.5307922363281	0.606874048709869	0.93878960609436	0.354312479496002	75.4927520751953	5209
True	False	False	False	False	1420.44006347656	2026.48498535156	493.568176269531	0.763207852840424	0.948680758476257	0.712199866771698	227.415725708008	101200
True	False	False	False	False	2663.29956054688	-1884.43395996094	103.150199890137	0.643153727054596	0.906854629516602	0.402945935726166	57.3333320617676	5332
True	False	False	False	False	2287.80810546875	-1785.66284179688	570.098937988281	0.779783129692078	0.942128419876099	0.844076633453369	178.402725219727	91699
True	False	False	False	False	2121.34545898438	-1672.86730957031	864.021545410156	0.769206643104553	0.935429155826569	0.748891174793243	221.282409667969	172379
True	False	False	False	False	2161.34130859375	-522.9384765625	156.389007568359	0.794880867004395	0.954772591590881	1	38.8439712524414	5477
True	False	False	False	False	2238.3974609375	-1351.02026367188	844.057006835938	0.538216829299927	0.849428653717041	0.281229943037033	137.327194213867	104506
True	False	False	False	False	2238.52856445313	-1312.35278320313	136.424453735352	0.458813041448593	0.919826686382294	0.215922325849533	53.8130073547363	6619
True	False	False	False	False	2318.50756835938	-1759.7119140625	566.771545410156	0.781110823154449	0.951760709285736	0.862398982048035	123.651664733887	63186
True	False	False	False	False	2424.32958984375	-1399.16796875	368.235137939453	0.540700972080231	0.823420226573944	0.283553749322891	95.8012084960938	31806
True	False	False	False	False	2406.25415039063	-1105.46569824219	1244.45727539063	0.757078349590302	0.948209166526794	0.680828809738159	215.476821899414	241765
True	False	False	False	False	2391.07666015625	-437.258972167969	41.0382537841797	0.725604593753815	0.935147106647491	0.567497134208679	26.7027034759521	988
True	False	False	False	False	2396.38842773438	-463.718048095703	170.807861328125	0.847019016742706	0.963789045810699	1	47.6428565979004	7337
True	False	False	False	False	2468.21557617188	-1325.06274414063	729.8154296875	0.518970012664795	0.869277358055115	0.263877511024475	146.492401123047	96392
True	False	False	False	False	2609.13842773438	-31.6349258422852	372.671691894531	0.544204831123352	0.861445248126984	0.286866098642349	88.7291641235352	29813
True	False	False	False	False	2579.26708984375	-10.7070207595825	394.854522705078	0.747617185115814	0.920886635780334	0.640249371528625	165.143264770508	58791
True	False	False	False	False	2625.44702148438	36.031005859375	19.9645557403564	0.53901207447052	0.909147918224335	0.28197169303894	20.3333339691162	366
True	False	False	False	False	2674.36572265625	-1861.703125	387.090545654297	0.479885756969452	0.90608537197113	0.231761455535889	88.2005767822266	30782
True	False	False	False	False	3085.486328125	-524.212951660156	12.2005615234375	0.508639216423035	0.87786853313446	0.255007147789001	33.7272720336914	371
True	False	False	False	False	2860.40185546875	-498.964019775391	838.511291503906	0.222460672259331	0.877428352832794	0.0830637291073799	67.1970901489258	50801
True	False	False	False	False	2137.16284179688	1435.58508300781	55.4570960998535	0.774352729320526	0.955270767211914	0.787966012954712	26.2999992370605	1315
True	False	False	False	False	2138.10815429688	1383.07836914063	1136.87048339844	0.332052767276764	0.912765502929688	0.136526256799698	96.9170761108398	99340
True	False	False	False	False	2184.91040039063	1520.78540039063	1194.5458984375	0.178360655903816	0.942436814308167	0.0643111765384674	105.362113952637	113475
True	False	False	False	False	2240.10766601563	1038.48962402344	588.954345703125	0.365839511156082	0.880916655063629	0.155475631356239	80.378532409668	42681
True	False	False	False	False	2277.03466796875	961.416870117188	35.4925422668457	0.42588609457016	0.816399335861206	0.192912757396698	43.96875	1407
True	False	False	False	False	2650.89453125	325.281555175781	400.400238037109	0.459167122840881	0.808572173118591	0.216180860996246	74.6731338500977	26957
True	False	False	False	False	2877.83959960938	389.153411865234	756.434814453125	0.5838702917099	0.884274780750275	0.327536106109619	131.096771240234	89408
