# Supplementary material for: Gene Delivery Mediated by Backbone-Degradable RAFT Copolymers
Source: Biomacromolecules. 2026 Feb 12;27(3):1846–56. doi: 10.1021/acs.biomac.5c01662 (PMC12977016; doi:10.1021/acs.biomac.5c01662)
Supplement: Supplementary file 2 [file bm5c01662_si_002.zip › Celigo Raw Data/Object (Cell)-Level Data/GFP/7-15-2024-2-25-48-PM_object_F10.csv]

Plate ID	PM_2024_07_15_PPP41-45_NP_5_10_20_PEIpro_200ngwell_U2OS_6k_Plate2
Plate Name
Plate Description
Scan ID	7/15/2024 2:25:48 PM
Scan Description
Scan Result ID	7/15/2024 2:25:48 PM
Scan Result Description
Software Version	5.1.0.0
Experiment Name
Application Name	Target 1
Plate Type	96-Well BD Falcon™ 353072 Plate
Acquisition Start/End Times	7/15/2024 2:25:48 PM - 7/15/2024 2:26:22 PM
Analysis Start Time	7/15/2024 2:25:48 PM
User ID	Local Administrator
Scan Area Object-Level Data CSV Report
Row	F
Column	10
Total	Class 1	Class 2	Class 3	Class 4	X Position (µm)	Y Position (µm)	Target 1: Area (µm²)	Target 1: Form Factor	Target 1: Smoothness	Target 1: Aspect Ratio	Target 1: Mean Intensity	Target 1: Integrated Intensity
True	False	False	False	False	-2383.59252929688	-2485.81274414063	44.3656768798828	0.784437417984009	0.955680787563324	0.932413876056671	44.4249992370605	1777
True	False	False	False	False	-2416.22412109375	-2455.38208007813	161.934722900391	0.292828530073166	0.961408793926239	0.116112656891346	48.9315071105957	7144
True	False	False	False	False	-2455.3740234375	-2411.91821289063	38.8199691772461	0.770017266273499	0.950419723987579	0.754476308822632	47.0285720825195	1646
True	False	False	False	False	-2471.228515625	-2394.84912109375	33.2742576599121	0.745649039745331	0.954072058200836	0.63269704580307	45.6666679382324	1370
True	False	False	False	False	-2666.68188476563	-2139.5087890625	31.0559749603271	0.792491853237152	0.95398223400116	1	43.5	1218
True	False	False	False	False	-2761.49365234375	-2006.39965820313	1356.48059082031	0.0899775549769402	0.941710710525513	0.0304091069847345	122.977104187012	150401
True	False	False	False	False	-2767.013671875	-1970.72692871094	12.2005615234375	0.768196105957031	0.939064502716064	0.742168962955475	87	957
True	False	False	False	False	-2793.3505859375	-1953.43566894531	760.871398925781	0.117276601493359	0.94478702545166	0.0404081530869007	63.3658905029297	43469
True	False	False	False	False	-2768.31665039063	-1940.44567871094	9.98227787017822	0.661957681179047	0.937464773654938	0.432207375764847	66	594
True	False	False	False	False	-2758.794921875	-1978.58923339844	16.6371288299561	0.6288121342659	0.940353453159332	0.382637858390808	92.0666656494141	1381
True	False	False	False	False	-2738.84252929688	-1983.72644042969	17.7462711334229	0.762108087539673	0.949675559997559	0.706189274787903	62.25	996
True	False	False	False	False	-2715.36499023438	-2072.44116210938	123.114753723145	0.455212116241455	0.955452680587769	0.213307186961174	60.0360374450684	6664
True	False	False	False	False	-2595.51049804688	-2046.54174804688	756.434814453125	0.359651863574982	0.745457231998444	0.151902005076408	199.458938598633	136031
True	False	False	False	False	-2659.26586914063	-2010.70568847656	262.866638183594	0.423691004514694	0.887376308441162	0.191447168588638	101.64134979248	24089
True	False	False	False	False	-2602.994140625	-2022.88439941406	28.8376903533936	0.696614444255829	0.945285499095917	0.496761053800583	90.5769195556641	2355
True	False	False	False	False	-2602.02978515625	-1941.45446777344	422.583068847656	0.508723974227905	0.938828527927399	0.255078732967377	119.38582611084	45486
True	False	False	False	False	-2631.26123046875	-1910.51989746094	612.246337890625	0.258911371231079	0.926230788230896	0.0996592193841934	104.211959838867	57525
True	False	False	False	False	-2575.50805664063	-1904.50268554688	186.335845947266	0.449569493532181	0.868898332118988	0.209260076284409	101.726188659668	17090
True	False	False	False	False	-2573.578125	-1998.80310058594	384.872253417969	0.698475360870361	0.909214377403259	0.500739514827728	136.19596862793	47260
True	False	False	False	False	-2537.61157226563	-1937.21069335938	717.614868164063	0.305654257535934	0.797456800937653	0.12261451035738	116.176200866699	75166
True	False	False	False	False	-2503.37719726563	-2362.201171875	359.361999511719	0.245609313249588	0.970002710819244	0.0934794619679451	62.3395080566406	20198
True	False	False	False	False	-2468.396484375	-2139.01000976563	1030.39282226563	0.694624602794647	0.904863774776459	0.492575764656067	222.997848510742	207165
True	False	False	False	False	-2501.80224609375	-1996.76733398438	9.98227787017822	0.687235474586487	0.9244145154953	0.47761595249176	54.5555572509766	491
True	False	False	False	False	-2494.19677734375	-2069.76391601563	299.468322753906	0.452744752168655	0.842650532722473	0.211529940366745	115.322219848633	31137
True	False	False	False	False	-2466.68310546875	-2061.18139648438	495.786437988281	0.578638911247253	0.955873072147369	0.32180467247963	115.932884216309	51822
True	False	False	False	False	-2463.91845703125	-2402.580078125	14.4188451766968	0.742955923080444	0.934609174728394	0.622766435146332	43.538459777832	566
True	False	False	False	False	-2434.98950195313	-2433.38525390625	19.9645557403564	0.571213245391846	0.93280303478241	0.313874661922455	44.8333320617676	807
True	False	False	False	False	-2404.07763671875	-2368.04760742188	18.8554134368896	0.685223281383514	0.927839636802673	0.473690927028656	49.8823547363281	848
True	False	False	False	False	-2394.31372070313	-2477.01123046875	36.6016845703125	0.820213973522186	0.963647246360779	1	48.7272720336914	1608
True	False	False	False	False	-2216.90991210938	-2237.47583007813	250.666076660156	0.78779524564743	0.941497206687927	1	202.336288452148	45728
True	False	False	False	False	-2363.51147460938	-2188.93701171875	729.8154296875	0.7668337225914	0.9303258061409	0.733488023281097	226.296356201172	148903
True	False	False	False	False	-2344.77124023438	-1939.82055664063	471.385314941406	0.529545068740845	0.900780975818634	0.273272335529327	178.898818969727	76032
True	False	False	False	False	-2339.9169921875	-1907.38610839844	705.414306640625	0.269761294126511	0.92181807756424	0.104810662567616	101.831764221191	64765
True	False	False	False	False	-2327.59521484375	-2183.71484375	65.4393768310547	0.692189514636993	0.913206219673157	0.487547129392624	91.661018371582	5408
True	False	False	False	False	-2315.94091796875	-2203.92602539063	590.063537597656	0.731516420841217	0.930515587329865	0.584881007671356	220.990600585938	117567
True	False	False	False	False	-2238.6884765625	-2212.49194335938	88.7313537597656	0.568775296211243	0.897435784339905	0.311321675777435	89.5999984741211	7168
True	False	False	False	False	-2275.79443359375	-1940.31640625	64.3302307128906	0.379935324192047	0.837530553340912	0.163801372051239	80.3275833129883	4659
True	False	False	False	False	-2264.52075195313	-2193.0146484375	323.869445800781	0.77362734079361	0.93553352355957	0.781861662864685	216.291091918945	63157
True	False	False	False	False	-2228.37255859375	-2060.35180664063	63.2210922241211	0.274174511432648	0.787488579750061	0.106935486197472	85.0526351928711	4848
True	False	False	False	False	-2251.41650390625	-2055.57495117188	239.574661254883	0.583850502967834	0.903004705905914	0.327514171600342	118.717590332031	25643
True	False	False	False	False	-2244.9619140625	-1970.96020507813	17.7462711334229	0.627549946308136	0.928817808628082	0.380923300981522	62.875	1006
True	False	False	False	False	-2183.96704101563	-2683.30590820313	777.508483886719	0.154505521059036	0.824495673179626	0.0547090917825699	152.02424621582	106569
True	False	False	False	False	-1912.91552734375	-2904.20825195313	250.666076660156	0.381097465753555	0.943527042865753	0.16449961066246	126.128318786621	28505
True	False	False	False	False	-2086.32421875	-2710.09399414063	25.5102653503418	0.602656006813049	0.901111304759979	0.349196761846542	67.0869598388672	1543
True	False	False	False	False	-2163.71142578125	-2673.6357421875	133.097030639648	0.496463984251022	0.949678421020508	0.244916766881943	84.0749969482422	10089
True	False	False	False	False	-2085.77978515625	-2626.24609375	9.98227787017822	0.754574596881866	0.933233201503754	0.669301986694336	43.7777786254883	394
True	False	False	False	False	-2155.82397460938	-2347.27807617188	1327.64294433594	0.227245137095451	0.686610341072083	0.0851824730634689	143.53466796875	171811
True	False	False	False	False	-2107.3984375	-2012.6328125	395.963684082031	0.738490223884583	0.955832839012146	0.607216835021973	208.826324462891	74551
True	False	False	False	False	-2088.2236328125	-1996.25915527344	14.4188451766968	0.742955923080444	0.934609174728394	0.622766435146332	46	598
True	False	False	False	False	-2080.6005859375	-2068.22436523438	248.447799682617	0.706682562828064	0.91511344909668	0.519085705280304	209.200897216797	46861
True	False	False	False	False	-2031.97839355469	-2602.49633789063	113.132476806641	0.829319775104523	0.963718354701996	1	60.5392150878906	6175
True	False	False	False	False	-2005.4111328125	-2217.95141601563	1169.03564453125	0.39868900179863	0.796266973018646	0.1752999573946	132.124282836914	139259
True	False	False	False	False	-1959.01025390625	-1940.533203125	671.030883789063	0.574332118034363	0.883193910121918	0.317176789045334	105.953720092773	64102
True	False	False	False	False	-1938.19592285156	-1955.92663574219	36.6016845703125	0.618217408657074	0.879461586475372	0.368579924106598	69.9696960449219	2309
True	False	False	False	False	-1932.5478515625	-1946.4609375	12.2005615234375	0.608575522899628	0.92137622833252	0.356404304504395	68	748
True	False	False	False	False	-2839.29077148438	-1873.56494140625	210.736968994141	0.428235083818436	0.931206583976746	0.19449009001255	65.0105285644531	12352
True	False	False	False	False	-2881.01171875	-1802.24658203125	83.1856460571289	0.337172031402588	0.917272508144379	0.139311358332634	44.6666679382324	3350
True	False	False	False	False	-2894.23754882813	-1571.31677246094	309.450592041016	0.362642079591751	0.757042109966278	0.153622940182686	89.0931930541992	24857
True	False	False	False	False	-3035.08911132813	-1481.23413085938	139.751892089844	0.542155086994171	0.949902415275574	0.284923404455185	114.507934570313	14428
True	False	False	False	False	-3141.95849609375	-1154.85949707031	608.9189453125	0.408329457044601	0.862711071968079	0.181410551071167	185.249542236328	101702
True	False	False	False	False	-3169.29174804688	-1055.49877929688	867.348999023438	0.125591620802879	0.930110216140747	0.0435335002839565	135.283889770508	105792
True	False	False	False	False	-3244.87670898438	-592.067138671875	214.064392089844	0.476336896419525	0.927977681159973	0.229027435183525	72.7771987915039	14046
True	False	False	False	False	-3259.19360351563	-402.087463378906	102.041061401367	0.314528167247772	0.908582925796509	0.127209275960922	38.097827911377	3505
True	False	False	False	False	-3260.01635742188	-136.384307861328	133.097030639648	0.126194909214973	0.973126530647278	0.0437617562711239	36.783332824707	4414
True	False	False	False	False	-3253.1787109375	-556.018371582031	148.625015258789	0.679005980491638	0.957862794399261	0.461932063102722	73.9029846191406	9903
True	False	False	False	False	-3252.63012695313	15.1634216308594	438.111053466797	0.225744292140007	0.970876038074493	0.0845159813761711	176.344299316406	69656
True	False	False	False	False	-3185.46459960938	-954.286560058594	499.113861083984	0.574009478092194	0.935274422168732	0.316833227872849	166.268890380859	74821
True	False	False	False	False	-3172.55834960938	-897.102661132813	125.333038330078	0.326569467782974	0.866047620773315	0.133575424551964	68.9911499023438	7796
True	False	False	False	False	-3135.00244140625	-643.741394042969	310.559753417969	0.392601430416107	0.926520824432373	0.171512544155121	88.5928573608398	24806
True	False	False	False	False	-3132.49487304688	-1128.80151367188	170.807861328125	0.4180046916008	0.926689684391022	0.187687695026398	83.7597427368164	12899
True	False	False	False	False	-3131.291015625	-876.512084960938	194.099838256836	0.694182753562927	0.922873139381409	0.491655856370926	159.085708618164	27840
True	False	False	False	False	-3117.82763671875	-674.354797363281	11.0914192199707	0.476317554712296	0.894864976406097	0.229012608528137	52.0999984741211	521
True	False	False	False	False	-3129.99877929688	-557.156799316406	739.797668457031	0.591355979442596	0.949784934520721	0.335957616567612	186.90104675293	124663
True	False	False	False	False	-3131.28540039063	-184.659423828125	96.4953460693359	0.409047245979309	0.907197415828705	0.181871190667152	60.965518951416	5304
True	False	False	False	False	-3119.20532226563	-402.084533691406	574.535522460938	0.509294629096985	0.901643931865692	0.255561292171478	102.218147277832	52949
True	False	False	False	False	-3118.43676757813	-618.2939453125	252.884368896484	0.308143317699432	0.934688448905945	0.123895205557346	91.6008758544922	20885
True	False	False	False	False	-3099.78955078125	-585.831481933594	967.171752929688	0.366326689720154	0.916176736354828	0.155759051442146	172.538986206055	150454
True	False	False	False	False	-3080.71337890625	-769.203552246094	1320.98803710938	0.399390161037445	0.798125803470612	0.175739675760269	196.069686889648	233519
True	False	False	False	False	-3057.13037109375	-705.908813476563	1019.30145263672	0.626386821269989	0.946746528148651	0.379353106021881	189.447219848633	174102
True	False	False	False	False	-3060.796875	-222.82356262207	96.4953460693359	0.457765877246857	0.834262371063232	0.215159177780151	78.0804595947266	6793
True	False	False	False	False	-3054.873046875	-1420.84765625	465.839630126953	0.234940961003304	0.925653576850891	0.0886272490024567	109.502380371094	45991
True	False	False	False	False	-3022.74365234375	-1505.44958496094	33.2742576599121	0.708264887332916	0.942040622234344	0.52278470993042	34.033332824707	1021
True	False	False	False	False	-2964.7001953125	-1500.8193359375	234.028945922852	0.240904301404953	0.873738527297974	0.0913283377885818	66.1421813964844	13956
True	False	False	False	False	-2990.76708984375	-1315.58984375	664.376037597656	0.480557024478912	0.909797430038452	0.232281759381294	116.951583862305	70054
True	False	False	False	False	-2975.03491210938	-972.161315917969	299.468322753906	0.800280511379242	0.947843015193939	1	185.744445800781	50151
True	False	False	False	False	-3019.419921875	-967.577453613281	1373.11767578125	0.770176410675049	0.934264123439789	0.755594193935394	200.670440673828	248430
True	False	False	False	False	-3002.80810546875	-492.300872802734	244.01123046875	0.414194703102112	0.920542597770691	0.185198128223419	76.5818176269531	16848
True	False	False	False	False	-3011.13647460938	-331.160125732422	19.9645557403564	0.297878384590149	0.846651315689087	0.118653416633606	115.944442749023	2087
True	False	False	False	False	-2999.70581054688	-742.938842773438	313.887176513672	0.71007364988327	0.918717861175537	0.527082204818726	182.226150512695	51570
True	False	False	False	False	-2976.72924804688	-680.169982910156	545.697814941406	0.380691319704056	0.86692887544632	0.164255380630493	164.794708251953	81079
True	False	False	False	False	-2985.33422851563	-351.556610107422	1569.43591308594	0.150270909070969	0.579815268516541	0.0530415326356888	198.954772949219	281521
True	False	False	False	False	-2980.13598632813	-102.669059753418	38.8199691772461	0.770017266273499	0.953058242797852	0.754476308822632	48.228572845459	1688
True	False	False	False	False	-2977.07958984375	-496.047546386719	256.211791992188	0.786049246788025	0.946826994419098	1	121.030303955078	27958
True	False	False	False	False	-2951.66455078125	-1176.86779785156	578.972106933594	0.445845186710358	0.934733152389526	0.206622093915939	122.647506713867	64022
True	False	False	False	False	-2932.0888671875	-1498.1298828125	35.4925422668457	0.47912186384201	0.8742555975914	0.231170579791069	62.875	2012
True	False	False	False	False	-2884.84985351563	-1415.12536621094	1161.27160644531	0.232735440135002	0.79048103094101	0.087635338306427	171.004776000977	179042
True	False	False	False	False	-2921.83544921875	-1263.47717285156	113.132476806641	0.325320899486542	0.776037871837616	0.13290810585022	86.4117660522461	8814
True	False	False	False	False	-2903.69165039063	-1253.58386230469	16.6371288299561	0.438722163438797	0.805059552192688	0.201648235321045	68.533332824707	1028
True	False	False	False	False	-2897.73315429688	-577.264892578125	704.305114746094	0.566244542598724	0.94333815574646	0.308696925640106	149.960632324219	95225
True	False	False	False	False	-2889.34838867188	-534.653686523438	27.7285480499268	0.669821560382843	0.931226134300232	0.445493936538696	113.080001831055	2827
True	False	False	False	False	-2892.36694335938	-154.983581542969	289.486053466797	0.814530074596405	0.954672396183014	1	205.329498291016	53591
True	False	False	False	False	-2876.79345703125	-506.997955322266	1395.30053710938	0.703704118728638	0.94014298915863	0.512269914150238	206.221786499023	259427
True	False	False	False	False	-2871.390625	-1594.07946777344	37.7108268737793	0.413560748100281	0.798703670501709	0.18478612601757	80.7352905273438	2745
True	False	False	False	False	-2862.61083984375	-453.421844482422	75.4216537475586	0.733056426048279	0.950069665908813	0.589630365371704	66.5588226318359	4526
True	False	False	False	False	-2861.75268554688	-1839.17504882813	173.026138305664	0.190670937299728	0.940754055976868	0.0694101974368095	45.6858978271484	7127
True	False	False	False	False	-2835.75805664063	-1727.98779296875	78.7490768432617	0.605550229549408	0.87621659040451	0.35269632935524	74	5254
True	False	False	False	False	-2830.54443359375	-1009.30847167969	26.6194076538086	0.718682765960693	0.930371165275574	0.54864364862442	91.8333358764648	2204
True	False	False	False	False	-2835.33227539063	-425.027252197266	1220.05615234375	0.653870642185211	0.933559954166412	0.419218629598618	208.179992675781	228998
True	False	False	False	False	-2818.69848632813	-370.742095947266	15.5279874801636	0.419231623411179	0.796653389930725	0.188494399189949	90.9285736083984	1273
True	False	False	False	False	-2812.34228515625	-1543.02282714844	381.544830322266	0.348354607820511	0.853553354740143	0.145499497652054	83.4709320068359	28714
True	False	False	False	False	-2812.14916992188	-1324.78198242188	359.361999511719	0.49416783452034	0.932732760906219	0.243055686354637	99.651237487793	32287
True	False	False	False	False	-2811.53051757813	-399.256286621094	276.176330566406	0.706991970539093	0.948210716247559	0.51980459690094	115.481925964355	28755
True	False	False	False	False	-2809.009765625	-1880.15856933594	133.097030639648	0.863096833229065	0.968009173870087	1	77.0833358764648	9250
True	False	False	False	False	-2799.3701171875	-1598.27307128906	499.113861083984	0.670428931713104	0.937224388122559	0.4465491771698	204.575561523438	92059
True	False	False	False	False	-2772.77221679688	-1308.83764648438	206.300399780273	0.506357610225677	0.803020119667053	0.253087073564529	99.6451644897461	18534
True	False	False	False	False	-2803.65869140625	-1003.62255859375	303.904907226563	0.409111678600311	0.851850748062134	0.181912556290627	114.923355102539	31489
True	False	False	False	False	-2805.33666992188	-695.228149414063	135.315322875977	0.73089987039566	0.938041508197784	0.583006620407104	93.6393432617188	11424
True	False	False	False	False	-2803.92993164063	-365.315612792969	61.0028076171875	0.413772910833359	0.83515727519989	0.184923931956291	77.7636337280273	4277
True	False	False	False	False	-2790.14599609375	-1226.93762207031	1381.99084472656	0.764673829078674	0.920197725296021	0.720517635345459	201.706253051758	251326
True	False	False	False	False	-2774.32934570313	-1066.65002441406	33.2742576599121	0.660014808177948	0.937679588794708	0.429027110338211	116.833335876465	3505
True	False	False	False	False	-2788.56420898438	-678.052673339844	303.904907226563	0.764453411102295	0.937486529350281	0.719243407249451	122.375915527344	33531
True	False	False	False	False	-2781.98095703125	-423.895416259766	431.456207275391	0.658125221729279	0.941135406494141	0.425971031188965	106.53727722168	41443
True	False	False	False	False	-2774.59448242188	-851.065795898438	1154.61682128906	0.58231794834137	0.921969056129456	0.325822502374649	194.369842529297	202339
True	False	False	False	False	-2770.67651367188	-1545.89123535156	366.016845703125	0.820029497146606	0.957086145877838	1	202.430297851563	66802
True	False	False	False	False	-2758.87377929688	-615.980346679688	641.084045410156	0.556688606739044	0.893493950366974	0.299012243747711	118.692039489746	68604
True	False	False	False	False	-2744.3125	-1802.25744628906	29.9468326568604	0.312119513750076	0.826885879039764	0.125954136252403	72.7777786254883	1965
True	False	False	False	False	-2748.63940429688	-1072.90258789063	1795.70080566406	0.601423621177673	0.882931172847748	0.347720444202423	203.290924072266	329128
True	False	False	False	False	-2732.18139648438	-1826.97290039063	511.314422607422	0.746661961078644	0.929820001125336	0.636551201343536	222.201736450195	102435
True	False	False	False	False	-2723.34033203125	-572.65087890625	840.729614257813	0.733163356781006	0.943615853786469	0.589963793754578	190.023742675781	144038
True	False	False	False	False	-2669.2978515625	-1873.61572265625	479.149322509766	0.595264315605164	0.949641823768616	0.340462535619736	127.759262084961	55192
True	False	False	False	False	-2659.69750976563	-1771.10693359375	747.561645507813	0.694582581520081	0.91616016626358	0.492488175630569	223.304153442383	150507
True	False	False	False	False	-2649.72875976563	-1616.86608886719	825.201599121094	0.469908237457275	0.905043959617615	0.224144890904427	187.247314453125	139312
True	False	False	False	False	-2657.33569335938	-1076.16711425781	222.937530517578	0.83894807100296	0.960532009601593	1	175.890548706055	35354
True	False	False	False	False	-2656.63671875	-181.764190673828	198.536407470703	0.770204424858093	0.946776211261749	0.755791664123535	192.363128662109	34433
True	False	False	False	False	-2650.90454101563	-631.684936523438	1267.74926757813	0.254468262195587	0.810806751251221	0.097578726708889	188.405075073242	215347
True	False	False	False	False	-2631.38134765625	-1307.62231445313	253.993499755859	0.342672199010849	0.774462342262268	0.14233686029911	103.593887329102	23723
True	False	False	False	False	-2603.798828125	-1680.85546875	120.896469116211	0.408002197742462	0.833820641040802	0.181200787425041	76	8284
True	False	False	False	False	-2618.65576171875	-784.603210449219	48.80224609375	0.710345864295959	0.942094027996063	0.527735590934753	70.4090881347656	3098
True	False	False	False	False	-2631.1875	-760.235900878906	94.2770690917969	0.451716959476471	0.880911529064178	0.21079309284687	80.8352966308594	6871
True	False	False	False	False	-2606.47338867188	-1660.20483398438	18.8554134368896	0.625182271003723	0.894493818283081	0.377736806869507	67.2352905273438	1143
True	False	False	False	False	-2598.916015625	-631.886779785156	944.988952636719	0.420424997806549	0.922176003456116	0.189281389117241	182.419021606445	155421
True	False	False	False	False	-2590.98950195313	-1880.53503417969	245.120376586914	0.632093250751495	0.942851901054382	0.387147754430771	113.877830505371	25167
True	False	False	False	False	-2579.74365234375	-1023.09381103516	821.874206542969	0.69804447889328	0.937918722629547	0.499812662601471	182.677459716797	135364
True	False	False	False	False	-2587.2451171875	-827.106872558594	1439.66625976563	0.722766220569611	0.957154929637909	0.559584975242615	206.064712524414	267472
True	False	False	False	False	-2583.07202148438	-693.142944335938	1018.19232177734	0.619427740573883	0.933134794235229	0.370148628950119	200.497817993164	184057
True	False	False	False	False	-2581.16870117188	-992.2783203125	78.7490768432617	0.729563295841217	0.955605924129486	0.57899397611618	97.0845108032227	6893
True	False	False	False	False	-2569.42504882813	-1882.5771484375	64.3302307128906	0.390305727720261	0.841108858585358	0.170098185539246	81.2931060791016	4715
True	False	False	False	False	-2551.74951171875	-1833.31225585938	21.0736961364746	0.698733150959015	0.939309358596802	0.501295566558838	44.8421058654785	852
True	False	False	False	False	-2563.87377929688	-1066.61987304688	476.931030273438	0.549610435962677	0.932180047035217	0.292057991027832	125.748840332031	54072
True	False	False	False	False	-2560.90625	-1453.98046875	169.698715209961	0.235655009746552	0.819990277290344	0.0889492034912109	73.6405258178711	11267
True	False	False	False	False	-2553.34985351563	-1375.20385742188	47.6931037902832	0.72429746389389	0.928595900535583	0.563820719718933	51.3488388061523	2208
True	False	False	False	False	-2552.2919921875	-1303.10192871094	25.5102653503418	0.729883551597595	0.943622469902039	0.579949259757996	88.260871887207	2030
True	False	False	False	False	-2528.2880859375	-1165.41076660156	173.026138305664	0.790484547615051	0.950947701931	1	132.935897827148	20738
True	False	False	False	False	-2508.12548828125	-640.395629882813	819.655883789063	0.638831436634064	0.937797963619232	0.396658718585968	181.757781982422	134319
True	False	False	False	False	-2543.81323242188	-112.126708984375	296.140899658203	0.663478434085846	0.939724504947662	0.434724122285843	167.917602539063	44834
True	False	False	False	False	-2549.59912109375	63.8644104003906	42.1473922729492	0.745215535163879	0.947175443172455	0.631068110466003	74.5526351928711	2833
True	False	False	False	False	-2525.71508789063	-600.109924316406	261.757507324219	0.822653412818909	0.961851239204407	1	199.021179199219	46969
True	False	False	False	False	-2521.4091796875	-367.531433105469	23.2919807434082	0.550251126289368	0.89823180437088	0.292680114507675	61.0952377319336	1283
True	False	False	False	False	-2504.91162109375	-774.622314453125	300.577453613281	0.421923458576202	0.938765585422516	0.190272867679596	88.6383743286133	24021
True	False	False	False	False	-2500.11401367188	-1395.25146484375	17.7462711334229	0.627549946308136	0.933800101280212	0.380923300981522	73	1168
True	False	False	False	False	-2484.16040039063	-1412.36486816406	230.701522827148	0.505031824111938	0.87631893157959	0.251977652311325	88.1538467407227	18336
True	False	False	False	False	-2487.82885742188	-402.578643798828	839.620483398438	0.320709139108658	0.905382573604584	0.130457848310471	147.877151489258	111943
True	False	False	False	False	-2466.12158203125	-1560.99609375	270.630645751953	0.697876751422882	0.958992183208466	0.499452769756317	98.8647537231445	24123
True	False	False	False	False	-2446.29833984375	-1891.47253417969	998.227722167969	0.365846693515778	0.741501212120056	0.155479803681374	171.353332519531	154218
True	False	False	False	False	-2462.9443359375	-1818.47302246094	247.338653564453	0.808585226535797	0.953940689563751	1	217.403594970703	48481
True	False	False	False	False	-2450.06420898438	-557.550537109375	520.187561035156	0.382529497146606	0.844058036804199	0.165362566709518	106.49040222168	49944
True	False	False	False	False	-2450.3974609375	-382.598876953125	722.051391601563	0.219862625002861	0.786681473255157	0.0819204226136208	137.574493408203	89561
True	False	False	False	False	-2433.17358398438	-1779.59851074219	1398.62805175781	0.346914887428284	0.724784731864929	0.144694611430168	205.604278564453	259267
True	False	False	False	False	-2431.44677734375	-1828.84985351563	780.8359375	0.618062734603882	0.908264815807343	0.368380129337311	178.234375	125477
True	False	False	False	False	-2402.42602539063	-1484.57995605469	925.024353027344	0.694864451885223	0.92169988155365	0.493076592683792	204.0947265625	170215
True	False	False	False	False	-2411.99633789063	-650.872253417969	880.65869140625	0.685902655124664	0.918663740158081	0.475009351968765	195.763229370117	155436
True	False	False	False	False	-2399.72583007813	-422.588836669922	14.4188451766968	0.805326879024506	0.942608833312988	1	50.230770111084	653
True	False	False	False	False	-2371.1103515625	-1813.33825683594	821.874206542969	0.325659841299057	0.755335927009583	0.133089080452919	145.133605957031	107544
True	False	False	False	False	-2360.408203125	-1739.72839355469	84.2947845458984	0.555714786052704	0.956727266311646	0.29804465174675	86.8026351928711	6597
True	False	False	False	False	-2391.12182617188	-1328.38439941406	907.278137207031	0.522768974304199	0.930986344814301	0.267214685678482	146.383865356445	119742
True	False	False	False	False	-2385.07177734375	-1697.2451171875	1171.25390625	0.200947627425194	0.752550184726715	0.0737455412745476	139.175186157227	146969
True	False	False	False	False	-2367.91381835938	-1712.65502929688	28.8376903533936	0.311531096696854	0.851723074913025	0.125648438930511	126.307693481445	3284
True	False	False	False	False	-2382.29077148438	-654.169921875	70.9850845336914	0.408245831727982	0.890979409217834	0.181356936693192	84.84375	5430
True	False	False	False	False	-2375.33349609375	-705.845581054688	77.6399383544922	0.579208016395569	0.924896717071533	0.322422206401825	118.914283752441	8324
True	False	False	False	False	-2357.76977539063	-438.579193115234	1734.69799804688	0.755434691905975	0.949838697910309	0.673189282417297	205.221221923828	320966
True	False	False	False	False	-2353.17993164063	-1766.03527832031	704.305114746094	0.676979601383209	0.938017845153809	0.458213657140732	233.88818359375	148519
True	False	False	False	False	-2350.689453125	-706.554077148438	471.385314941406	0.588606059551239	0.84645539522171	0.332832962274551	145.131759643555	61681
True	False	False	False	False	-2333.93286132813	-1060.40698242188	190.772415161133	0.740084707736969	0.924645721912384	0.612646222114563	177.052322387695	30453
True	False	False	False	False	-2329.14038085938	-648.108825683594	952.7529296875	0.48180165886879	0.8362957239151	0.233249142765999	165.571594238281	142226
True	False	False	False	False	-2319.18212890625	-1694.42895507813	1014.86486816406	0.66597855091095	0.943842470645905	0.438915640115738	222.104919433594	203226
True	False	False	False	False	-2310.1904296875	-1834.07971191406	2156.171875	0.17079846560955	0.580331861972809	0.0612282231450081	182.55451965332	354886
True	False	False	False	False	-2288.21801757813	-1702.82080078125	45.4748191833496	0.73448771238327	0.957641243934631	0.594133496284485	98.634147644043	4044
True	False	False	False	False	-2297.54125976563	-1004.11889648438	288.376892089844	0.799139618873596	0.949826955795288	1	203.253845214844	52846
True	False	False	False	False	-2284.43041992188	61.0007629394531	53.2388153076172	0.761617660522461	0.949315667152405	0.703567922115326	76.8958358764648	3691
True	False	False	False	False	-2274.65942382813	-572.087707519531	113.132476806641	0.763600468635559	0.960568130016327	0.714391827583313	100.862747192383	10288
True	False	False	False	False	-2274.5556640625	-411.485382080078	35.4925422668457	0.48724952340126	0.891431748867035	0.237525150179863	110.53125	3537
True	False	False	False	False	-2271.8759765625	-260.29150390625	42.1473922729492	0.759709894657135	0.961324214935303	0.693692982196808	64.9736862182617	2469
True	False	False	False	False	-2268.65869140625	-1075.91784667969	262.866638183594	0.358429402112961	0.869193732738495	0.151201665401459	91.61181640625	21712
True	False	False	False	False	-2268.49755859375	-591.449523925781	55.4570960998535	0.599098265171051	0.891497731208801	0.344957053661346	73.0999984741211	3655
True	False	False	False	False	-2259.21020507813	-813.074279785156	24.401123046875	0.779838144779205	0.948501110076904	0.844782948493958	86.136360168457	1895
True	False	False	False	False	-2261.73876953125	-410.186126708984	16.6371288299561	0.551631391048431	0.862804472446442	0.294025242328644	117	1755
True	False	False	False	False	-2259.74975585938	-768.252258300781	97.6044921875	0.750541150569916	0.947656095027924	0.651979506015778	89.3295440673828	7861
True	False	False	False	False	-2218.62890625	-1383.64538574219	232.919815063477	0.71459025144577	0.916352510452271	0.538155138492584	188.619049072266	39610
True	False	False	False	False	-2249.29077148438	-791.979431152344	549.025268554688	0.789381623268127	0.9587482213974	1	214.052520751953	105956
True	False	False	False	False	-2249.291015625	-142.007705688477	157.498153686523	0.540542423725128	0.844610452651978	0.28340482711792	79.112678527832	11234
True	False	False	False	False	-2245.50512695313	-397.636962890625	209.627822875977	0.253408163785934	0.818583786487579	0.0970847681164742	83.4179916381836	15766
True	False	False	False	False	-2245.09008789063	-168.660522460938	257.320922851563	0.771918535232544	0.963803112506866	0.768335938453674	95.3620681762695	22124
True	False	False	False	False	-2244.35278320313	-1062.951171875	347.161437988281	0.590738654136658	0.924461841583252	0.335252940654755	116.514373779297	36469
True	False	False	False	False	-2201.33618164063	-651.655700683594	962.735229492188	0.429625779390335	0.921562552452087	0.195428356528282	151.552993774414	131548
True	False	False	False	False	-2200.04272460938	-1622.19860839844	996.009460449219	0.631852626800537	0.923415720462799	0.38681435585022	226.902008056641	203758
True	False	False	False	False	-2189.82421875	-448.727844238281	38.8199691772461	0.770017266273499	0.953058242797852	0.754476308822632	57.1714286804199	2001
True	False	False	False	False	-2169.31396484375	-1473.5322265625	456.966491699219	0.586152613162994	0.902085900306702	0.330075740814209	208.298538208008	85819
True	False	False	False	False	-2183.32421875	-455.434265136719	66.5485153198242	0.740957856178284	0.955285608768463	0.615675687789917	61.9500007629395	3717
True	False	False	False	False	-2183.61743164063	-53.403736114502	1022.62884521484	0.600071430206299	0.935674667358398	0.346110016107559	213.301513671875	196664
True	False	False	False	False	-2170.58715820313	-1183.767578125	63.2210922241211	0.788381993770599	0.962780237197876	1	73.8245620727539	4208
True	False	False	False	False	-2115.24194335938	-1649.88012695313	339.397430419922	0.456891119480133	0.910816729068756	0.214523360133171	104.24836730957	31900
True	False	False	False	False	-2159.38110351563	-1205.81420898438	388.199676513672	0.855574727058411	0.964363098144531	1	218.611434936523	76514
True	False	False	False	False	-2152.99169921875	-652.056579589844	453.639068603516	0.425997674465179	0.92246949672699	0.192987471818924	98.9339828491211	40464
True	False	False	False	False	-2149.79663085938	-525.300537109375	305.014038085938	0.748646974563599	0.94610184431076	0.64430820941925	189.447265625	52098
True	False	False	False	False	-2139.68139648438	-1627.31811523438	265.084930419922	0.581925809383392	0.908432185649872	0.325391352176666	102.702926635742	24546
True	False	False	False	False	-2125.13208007813	-1443.701171875	437.001922607422	0.69863349199295	0.925056517124176	0.501080393791199	204.449234008789	80553
True	False	False	False	False	-2135.85961914063	-430.917907714844	74.3125076293945	0.747713565826416	0.942781984806061	0.640626013278961	78.4029846191406	5253
True	False	False	False	False	-2137.46166992188	13.5609512329102	1352.04406738281	0.626499056816101	0.894468426704407	0.379504203796387	222.569320678711	271312
True	False	False	False	False	-2134.48120117188	-112.236259460449	239.574661254883	0.688914835453033	0.921556353569031	0.4809390604496	185.902770996094	40155
True	False	False	False	False	-2129.1787109375	63.1612548828125	161.934722900391	0.823068141937256	0.952242314815521	1	210.397262573242	30718
True	False	False	False	False	-2112.31689453125	-1293.33044433594	64.3302307128906	0.84819620847702	0.966921865940094	1	53.965518951416	3130
True	False	False	False	False	-2089.62866210938	-257.270202636719	737.579406738281	0.614991009235382	0.920530617237091	0.364443153142929	211.963912963867	140956
True	False	False	False	False	-2094.197265625	36.4795341491699	175.244430541992	0.827935993671417	0.961546540260315	1	216.33544921875	34181
True	False	False	False	False	-2086.25244140625	-672.724670410156	79.8582229614258	0.765261650085449	0.957443237304688	0.723958730697632	55.8888893127441	4024
True	False	False	False	False	-2084.26147460938	-201.571105957031	124.223899841309	0.762229561805725	0.9432213306427	0.70684415102005	74.8482131958008	8383
True	False	False	False	False	-2062.28833007813	-1688.25402832031	693.213745117188	0.239217460155487	0.921438872814178	0.0905614271759987	95.1872024536133	59492
True	False	False	False	False	-2072.67138671875	-1188.06066894531	32.1651153564453	0.328368812799454	0.834399521350861	0.134540095925331	96.3793106079102	2795
True	False	False	False	False	-2071.6806640625	-1169.13452148438	19.9645557403564	0.606388568878174	0.930764973163605	0.353718668222427	77.2222213745117	1390
True	False	False	False	False	-2069.7158203125	35.6903686523438	242.902084350586	0.74275666475296	0.948809027671814	0.622049152851105	105.136985778809	23025
True	False	False	False	False	-2069.46044921875	-1644.42541503906	462.512176513672	0.805252432823181	0.952682137489319	1	226.944839477539	94636
True	False	False	False	False	-2063.8095703125	-1208.74743652344	59.8936653137207	0.633529365062714	0.917820692062378	0.389146208763123	74.2222213745117	4008
True	False	False	False	False	-2061.298828125	-1193.4599609375	41.0382537841797	0.503615975379944	0.892244577407837	0.250797927379608	89.7027053833008	3319
True	False	False	False	False	-2054.47387695313	-1150.77722167969	469.167053222656	0.492569506168365	0.949058473110199	0.241767778992653	100.33805847168	42443
True	False	False	False	False	-2060.1962890625	-766.125427246094	26.6194076538086	0.554879128932953	0.884814739227295	0.297217160463333	76	1824
True	False	False	False	False	-2053.35766601563	-1063.51977539063	141.970169067383	0.689935445785522	0.894784033298492	0.482980132102966	131.828125	16874
True	False	False	False	False	-2033.40625	-732.31005859375	22.1828384399414	0.691018760204315	0.941173493862152	0.485164731740952	62.75	1255
True	False	False	False	False	-2053.25366210938	-605.077758789063	220.719253540039	0.680338144302368	0.950095236301422	0.464406341314316	90.3819122314453	17986
True	False	False	False	False	-2047.51062011719	54.7510986328125	324.978576660156	0.301171809434891	0.876749157905579	0.120323807001114	94.7406158447266	27759
True	False	False	False	False	-1916.19494628906	-1593.07482910156	1485.14111328125	0.534434199333191	0.935257375240326	0.277729719877243	230.594467163086	308766
True	False	False	False	False	-1957.60485839844	-1563.27465820313	11.0914192199707	0.619482219219208	0.927492141723633	0.37021940946579	95.4000015258789	954
True	False	False	False	False	-2031.17041015625	-771.839294433594	24.401123046875	0.760120630264282	0.94915634393692	0.695777595043182	78.6818161010742	1731
True	False	False	False	False	-2023.72912597656	-753.400939941406	277.285491943359	0.871454894542694	0.976243734359741	1	221.391998291016	55348
True	False	False	False	False	-2023.15661621094	-452.387512207031	61.0028076171875	0.475075393915176	0.933618426322937	0.228062272071838	94.9454574584961	5222
True	False	False	False	False	-2012.6337890625	-1264.23571777344	67.6576614379883	0.741976678371429	0.948924779891968	0.619263112545013	72.1311492919922	4400
True	False	False	False	False	-2002.09069824219	-1285.75866699219	370.453399658203	0.760610997676849	0.933732211589813	0.698295474052429	234.37126159668	78280
True	False	False	False	False	-1945.85852050781	-1548.54284667969	29.9468326568604	0.624239027500153	0.922874987125397	0.376477956771851	118.444442749023	3198
True	False	False	False	False	-1930.91625976563	-864.465576171875	227.374099731445	0.614075720310211	0.871668577194214	0.36328125	104.882926940918	21501
True	False	False	False	False	-1997.05920410156	-678.311584472656	758.653076171875	0.35548335313797	0.940869629383087	0.149521484971046	193.654968261719	132460
True	False	False	False	False	-2007.86083984375	-513.298278808594	1935.45263671875	0.713267982006073	0.928200602531433	0.534861087799072	242.363891601563	422925
True	False	False	False	False	-1961.78649902344	-491.408721923828	301.686614990234	0.510318040847778	0.901874363422394	0.256428837776184	102.14705657959	27784
True	False	False	False	False	-1977.78344726563	-433.758605957031	2797.25610351563	0.3767149746418	0.803686261177063	0.161876052618027	234.132034301758	590481
True	False	False	False	False	-1915.75524902344	-189.732849121094	268.412353515625	0.601354956626892	0.948931515216827	0.347638487815857	85.5619812011719	20706
True	False	False	False	False	-1940.50073242188	-112.639907836914	677.685729980469	0.539505541324615	0.928051292896271	0.282432973384857	227.924713134766	139262
True	False	False	False	False	-1919.45861816406	19.1001892089844	919.478698730469	0.377291768789291	0.871550977230072	0.162219867110252	120.404098510742	99815
True	False	False	False	False	-1913.18835449219	-282.940795898438	61.0028076171875	0.804323971271515	0.96172833442688	1	50.8363647460938	2796
True	False	False	False	False	-1912.02587890625	-119.351982116699	160.825576782227	0.415982365608215	0.911053657531738	0.186363339424133	102.32413482666	14837
True	False	False	False	False	-3236.580078125	86.9145355224609	693.213745117188	0.390151917934418	0.731419563293457	0.170003682374954	187.950393676758	117469
True	False	False	False	False	-3226.76953125	174.973129272461	11.0914192199707	0.619482219219208	0.884443521499634	0.37021940946579	27.7000007629395	277
True	False	False	False	False	-3149.61450195313	317.269012451172	22.1828384399414	0.634681344032288	0.901991903781891	0.390760332345963	74.9000015258789	1498
True	False	False	False	False	-3169.2216796875	495.132476806641	470.276184082031	0.290210634469986	0.946570992469788	0.114805154502392	181.297164916992	76870
True	False	False	False	False	-3153.240234375	330.683776855469	36.6016845703125	0.511072814464569	0.874327182769775	0.257070422172546	68.1212158203125	2248
True	False	False	False	False	-3137.25512695313	605.52392578125	593.390930175781	0.206655472517014	0.87944084405899	0.0761852934956551	152.100936889648	81374
True	False	False	False	False	-3115.2578125	543.735290527344	14.4188451766968	0.719225645065308	0.935661971569061	0.550069808959961	41	533
True	False	False	False	False	-3108.63305664063	210.199234008789	300.577453613281	0.42612162232399	0.902599036693573	0.193070486187935	74.0110702514648	20057
True	False	False	False	False	-3108.63134765625	227.100250244141	11.0914192199707	0.462399274110794	0.913476407527924	0.218552485108376	70.9000015258789	709
True	False	False	False	False	-3107.04907226563	614.997802734375	1546.14392089844	0.378125876188278	0.916024625301361	0.16271784901619	189.078903198242	263576
True	False	False	False	False	-3057.56762695313	504.407653808594	22.1828384399414	0.598902344703674	0.930371165275574	0.344725489616394	63.9500007629395	1279
True	False	False	False	False	-3060.53686523438	829.158325195313	78.7490768432617	0.832973837852478	0.965720891952515	1	44.0704231262207	3129
True	False	False	False	False	-3023.01293945313	576.476501464844	61.0028076171875	0.350836277008057	0.888942658901215	0.146892681717873	63.7090911865234	3504
True	False	False	False	False	-3050.32470703125	844.463684082031	26.6194076538086	0.829222500324249	0.957139134407043	1	36.7916679382324	883
True	False	False	False	False	-3018.1328125	651.26318359375	9.98227787017822	0.628524124622345	0.939064502716064	0.382245600223541	53	477
True	False	False	False	False	-2982.77514648438	1017.20941162109	712.069152832031	0.143000558018684	0.722424209117889	0.0502035990357399	117.08878326416	75171
True	False	False	False	False	-2944.91235351563	185.096923828125	499.113861083984	0.576826274394989	0.926346063613892	0.319847047328949	210.055557250977	94525
True	False	False	False	False	-2949.03564453125	572.083618164063	189.663269042969	0.564490914344788	0.877869367599487	0.30689325928688	83.9239730834961	14351
True	False	False	False	False	-2943.8291015625	547.813049316406	28.8376903533936	0.437947332859039	0.834033727645874	0.20111271739006	76.3076934814453	1984
True	False	False	False	False	-2932.0498046875	592.033264160156	79.8582229614258	0.803513050079346	0.955614149570465	1	70.6805572509766	5089
True	False	False	False	False	-2910.712890625	145.447784423828	52.1296730041504	0.758778512477875	0.946614563465118	0.689045190811157	53.8936157226563	2533
True	False	False	False	False	-2908.2939453125	289.076568603516	920.587829589844	0.396120578050613	0.845595240592957	0.173695400357246	138.59880065918	115037
True	False	False	False	False	-2906.93701171875	479.422760009766	417.037384033203	0.519646108150482	0.950738966464996	0.264468371868134	110.553192138672	41568
True	False	False	False	False	-2905.99584960938	1187.85705566406	46.5839614868164	0.468715965747833	0.944661200046539	0.223249077796936	35.1190490722656	1475
True	False	False	False	False	-2905.60815429688	535.618896484375	1672.58605957031	0.323023170232773	0.784028828144073	0.131684452295303	193.352127075195	291575
True	False	False	False	False	-2898.76538085938	649.747497558594	21.0736961364746	0.656467795372009	0.941173493862152	0.423319727182388	48.4210510253906	920
True	False	False	False	False	-2883.85009765625	492.248168945313	180.790130615234	0.471069246530533	0.913487553596497	0.225020095705986	94.2208557128906	15358
True	False	False	False	False	-2882.638671875	694.861267089844	13.3097038269043	0.743378639221191	0.942608833312988	0.624296009540558	57.5833320617676	691
True	False	False	False	False	-2872.435546875	117.668212890625	407.055084228516	0.835761189460754	0.956868946552277	1	216.893737792969	79600
True	False	False	False	False	-2867.17919921875	486.892517089844	15.5279874801636	0.387275338172913	0.89543479681015	0.168242648243904	60	840
True	False	False	False	False	-2845.17700195313	339.773956298828	419.255645751953	0.313697785139084	0.863423883914948	0.12677589058876	86.8915328979492	32845
True	False	False	False	False	-2827.76391601563	923.441833496094	596.718383789063	0.750503540039063	0.944713115692139	0.651824474334717	197.384765625	106193
True	False	False	False	False	-2815.29711914063	1176.41430664063	13.3097038269043	0.66390061378479	0.935661971569061	0.435427129268646	67.0833358764648	805
True	False	False	False	False	-2810.55517578125	602.963317871094	1427.46569824219	0.590183675289154	0.923052787780762	0.334621071815491	203.95182800293	262486
True	False	False	False	False	-2805.00854492188	1194.48120117188	369.344268798828	0.795528471469879	0.940522909164429	1	199.474472045898	66425
True	False	False	False	False	-2796.26391601563	904.251342773438	566.771545410156	0.620363593101501	0.947423934936523	0.371367961168289	194.015655517578	99142
True	False	False	False	False	-2777.65063476563	337.669738769531	398.181945800781	0.322762250900269	0.789031147956848	0.131545871496201	85.0055694580078	30517
True	False	False	False	False	-2780.61157226563	973.792724609375	131.987884521484	0.552147388458252	0.920504927635193	0.29452982544899	60.1428565979004	7157
True	False	False	False	False	-2765.44897460938	839.684387207031	570.098937988281	0.568741500377655	0.93675309419632	0.311286419630051	199.237350463867	102408
True	False	False	False	False	-2760.66455078125	1438.54016113281	11.0914192199707	0.69836014509201	0.927715241909027	0.500491261482239	29.6000003814697	296
True	False	False	False	False	-2734.361328125	1209.32690429688	57.6753807067871	0.805326879024506	0.958401501178741	1	59.269229888916	3082
True	False	False	False	False	-2719.66528320313	1231.30969238281	418.146514892578	0.52323180437088	0.884685575962067	0.267624080181122	97.2307662963867	36656
True	False	False	False	False	-2717.810546875	1148.68835449219	918.369506835938	0.293426692485809	0.941399037837982	0.116412334144115	127.420288085938	105504
True	False	False	False	False	-2680.13500976563	658.383850097656	72.0942230224609	0.751398801803589	0.937021672725677	0.655545711517334	84.4153823852539	5487
True	False	False	False	False	-2692.04321289063	668.9599609375	116.459907531738	0.293826848268509	0.722707986831665	0.116613008081913	90.7619018554688	9530
True	False	False	False	False	-2660.48266601563	692.27490234375	13.3097038269043	0.571581065654755	0.927047312259674	0.314262002706528	101.166664123535	1214
True	False	False	False	False	-2685.45141601563	1240.65380859375	171.917007446289	0.542115449905396	0.845924437046051	0.284886002540588	94.5806427001953	14660
True	False	False	False	False	-2676.67822265625	1192.36560058594	118.678184509277	0.791627526283264	0.941595554351807	1	94.9626159667969	10161
True	False	False	False	False	-2675.58618164063	1250.58471679688	11.0914192199707	0.598902344703674	0.886379182338715	0.344725489616394	80	800
True	False	False	False	False	-2655.64721679688	697.754516601563	37.7108268737793	0.470262914896011	0.827174127101898	0.224411964416504	91.7352905273438	3119
True	False	False	False	False	-2654.41259765625	1380.55444335938	574.535522460938	0.598074555397034	0.940153658390045	0.343749523162842	121.79150390625	63088
True	False	False	False	False	-2637.91650390625	433.529388427734	67.6576614379883	0.657594740390778	0.934080541133881	0.425119489431381	52.4098358154297	3197
True	False	False	False	False	-2646.912109375	679.870483398438	391.527099609375	0.507440149784088	0.832849264144897	0.253996342420578	107.6572265625	38003
True	False	False	False	False	-2646.08471679688	1187.50463867188	367.1259765625	0.454179704189301	0.935937702655792	0.21256211400032	102.522659301758	33935
True	False	False	False	False	-2640.2724609375	532.336059570313	195.208984375	0.414888828992844	0.85091245174408	0.185649961233139	93.0340881347656	16374
True	False	False	False	False	-2611.48022460938	102.063598632813	113.132476806641	0.754635572433472	0.953412294387817	0.669575393199921	58.6274528503418	5980
True	False	False	False	False	-2626.16479492188	1633.74304199219	681.01318359375	0.116308011114597	0.905488610267639	0.0400465689599514	66.1074905395508	40590
True	False	False	False	False	-2620.77856445313	530.666076660156	352.707153320313	0.568496763706207	0.880374908447266	0.311031520366669	107.289306640625	34118
True	False	False	False	False	-2608.36572265625	645.010803222656	45.4748191833496	0.473959237337112	0.901576995849609	0.227211207151413	48.1951217651367	1976
True	False	False	False	False	-2612.57983398438	915.72021484375	475.821899414063	0.408261805772781	0.786390006542206	0.181367158889771	113.041961669922	48495
True	False	False	False	False	-2611.763671875	1571.94689941406	443.656768798828	0.672940909862518	0.927140474319458	0.450959801673889	200.464996337891	80186
True	False	False	False	False	-2603.6669921875	877.813720703125	352.707153320313	0.530764997005463	0.895768642425537	0.27437761425972	101.009437561035	32121
True	False	False	False	False	-2584.59204101563	898.780212402344	104.259346008301	0.384098917245865	0.941336095333099	0.166311517357826	76.8510665893555	7224
True	False	False	False	False	-2583.23095703125	1187.03344726563	575.644653320313	0.428319871425629	0.91269862651825	0.194547206163406	113.300575256348	58803
True	False	False	False	False	-2575.25073242188	89.1099548339844	222.937530517578	0.369589865207672	0.793791592121124	0.157665342092514	106.014923095703	21309
True	False	False	False	False	-2579.81176757813	1542.35095214844	348.270568847656	0.549110472202301	0.930575549602509	0.291573584079742	203.219741821289	63811
True	False	False	False	False	-2566.76611328125	516.642578125	184.117568969727	0.56300276517868	0.920641899108887	0.305372029542923	95.4397583007813	15843
True	False	False	False	False	-2560.2197265625	500.668273925781	9.98227787017822	0.461363643407822	0.920290231704712	0.217790275812149	98.3333358764648	885
True	False	False	False	False	-2560.13208007813	1493.72705078125	67.6576614379883	0.741976678371429	0.942226350307465	0.619263112545013	90.0163955688477	5491
True	False	False	False	False	-2559.52563476563	1532.36584472656	109.805053710938	0.513667166233063	0.932273805141449	0.259287625551224	75.1111145019531	7436
True	False	False	False	False	-2554.71459960938	1177.78942871094	360.471130371094	0.712719857692719	0.937326431274414	0.533508539199829	101.298461914063	32922
True	False	False	False	False	-2552.0107421875	1609.12463378906	671.030883789063	0.380805015563965	0.875602245330811	0.164323717355728	188.492568969727	114038
True	False	False	False	False	-2544.33862304688	381.950378417969	427.019653320313	0.526709735393524	0.91337788105011	0.270720958709717	105.914283752441	40777
True	False	False	False	False	-2548.0126953125	520.902526855469	22.1828384399414	0.598902344703674	0.897362768650055	0.344725489616394	77.5500030517578	1551
True	False	False	False	False	-2534.89111328125	1610.86364746094	107.586769104004	0.660145282745361	0.948134899139404	0.429239451885223	98.8453598022461	9588
True	False	False	False	False	-2531.154296875	417.303802490234	418.146514892578	0.389220982789993	0.909011840820313	0.16943247616291	92.1618041992188	34745
True	False	False	False	False	-2530.423828125	814.627990722656	32.1651153564453	0.802213251590729	0.961649000644684	1	47.4827575683594	1377
True	False	False	False	False	-2526.85180664063	1759.03247070313	68.7667999267578	0.794570684432983	0.952435314655304	1	37.2741928100586	2311
True	False	False	False	False	-2520.32958984375	1498.74328613281	1414.15600585938	0.243619441986084	0.7699294090271	0.0925675258040428	182.375686645508	232529
True	False	False	False	False	-2524.5185546875	1540.88732910156	36.6016845703125	0.762958765029907	0.949173927307129	0.710821986198425	54.3636360168457	1794
True	False	False	False	False	-2508.81762695313	916.387512207031	463.621337890625	0.68611216545105	0.915926694869995	0.475417286157608	109.325355529785	45698
True	False	False	False	False	-2499.02075195313	894.721252441406	144.188446044922	0.611220061779022	0.944687068462372	0.359688520431519	100.230766296387	13030
True	False	False	False	False	-2494.90112304688	1527.69250488281	36.6016845703125	0.254266083240509	0.811571061611176	0.0974844396114349	113.333335876465	3740
True	False	False	False	False	-2491.03076171875	1508.79028320313	34.3833999633789	0.545307099819183	0.915639042854309	0.28791669011116	158.258071899414	4906
True	False	False	False	False	-2468.72290039063	357.986877441406	1436.3388671875	0.458635360002518	0.940154016017914	0.215792685747147	202.232437133789	261891
True	False	False	False	False	-2477.84204101563	1452.47937011719	35.4925422668457	0.795358955860138	0.950105845928192	1	53.0625	1698
True	False	False	False	False	-2464.95776367188	1317.96057128906	724.269714355469	0.671212255954742	0.932978868484497	0.447916448116302	178.28483581543	116420
True	False	False	False	False	-2465.90893554688	1665.33935546875	201.863830566406	0.728215157985687	0.933479726314545	0.575015306472778	201.445053100586	36663
True	False	False	False	False	-2465.34252929688	1513.58984375	9.98227787017822	0.754574596881866	0.933233201503754	0.669301986694336	83.4444427490234	751
True	False	False	False	False	-2455.283203125	438.361175537109	57.6753807067871	0.760451793670654	0.954383611679077	0.697474420070648	56.6730766296387	2947
True	False	False	False	False	-2461.693359375	1648.92150878906	13.3097038269043	0.743378639221191	0.931919693946838	0.624296009540558	57.4166679382324	689
True	False	False	False	False	-2451.6953125	874.981994628906	1805.68310546875	0.442596256732941	0.889963984489441	0.204341933131218	186.767807006836	304058
True	False	False	False	False	-2442.771484375	490.805572509766	786.381652832031	0.380836248397827	0.818563282489777	0.164342507719994	146.764450073242	104056
True	False	False	False	False	-2445.84106445313	1749.25903320313	688.777160644531	0.424787998199463	0.782060623168945	0.192178592085838	154.157806396484	95732
True	False	False	False	False	-2443.16723632813	1177.97045898438	51.0205307006836	0.774829864501953	0.95661723613739	0.792114913463593	65.8043441772461	3027
True	False	False	False	False	-2435.6982421875	1389.0087890625	442.547637939453	0.825371384620667	0.959685981273651	1	215.175445556641	85855
True	False	False	False	False	-2434.81958007813	1222.70227050781	87.6222152709961	0.430131733417511	0.87945944070816	0.195770516991615	82.4936676025391	6517
True	False	False	False	False	-2434.08251953125	336.758026123047	48.80224609375	0.824289858341217	0.960126519203186	1	51.4772720336914	2265
True	False	False	False	False	-2424.45751953125	389.652191162109	1305.46008300781	0.486236691474915	0.887967050075531	0.236725017428398	210.720474243164	248018
True	False	False	False	False	-2430.25830078125	1576.40576171875	57.6753807067871	0.839499652385712	0.959788382053375	1	51.1923065185547	2662
True	False	False	False	False	-2416.70825195313	1199.92370605469	649.957153320313	0.341656118631363	0.833251893520355	0.141775324940681	103.515357971191	60660
True	False	False	False	False	-2414.80932617188	1278.63500976563	33.2742576599121	0.551631391048431	0.951261639595032	0.294025242328644	60.1666679382324	1805
True	False	False	False	False	-2400.89331054688	875.713623046875	46.5839614868164	0.752402067184448	0.957641243934631	0.659794867038727	68.2142868041992	2865
True	False	False	False	False	-2397.09497070313	1905.40295410156	29.9468326568604	0.624239027500153	0.958408892154694	0.376477956771851	35.5185203552246	959
True	False	False	False	False	-2396.7978515625	1076.68542480469	76.5307922363281	0.596003711223602	0.948007941246033	0.341323405504227	129.31884765625	8923
True	False	False	False	False	-2396.35327148438	444.283843994141	641.084045410156	0.448527544736862	0.947762250900269	0.20851942896843	142.451553344727	82337
True	False	False	False	False	-2387.52978515625	999.457580566406	33.2742576599121	0.708264887332916	0.938175141811371	0.52278470993042	68.5	2055
True	False	False	False	False	-2385.7138671875	493.903167724609	514.641845703125	0.300069034099579	0.757335424423218	0.119763307273388	126.842674255371	58855
True	False	False	False	False	-2384.82836914063	1070.34289550781	757.5439453125	0.130011096596718	0.685733556747437	0.0452103577554226	107.222549438477	73233
True	False	False	False	False	-2384.24438476563	535.749084472656	129.769607543945	0.27323243021965	0.925739943981171	0.106480449438095	61.529914855957	7199
True	False	False	False	False	-2376.28076171875	1098.21264648438	320.542022705078	0.479675441980362	0.911143243312836	0.231598645448685	200.64013671875	57985
True	False	False	False	False	-2381.85498046875	1231.2119140625	37.7108268737793	0.84506893157959	0.963647246360779	1	51.0882339477539	1737
True	False	False	False	False	-2378.04223632813	1119.82983398438	84.2947845458984	0.474362343549728	0.945042788982391	0.227518260478973	103.671051025391	7879
True	False	False	False	False	-2374.89770507813	638.492309570313	25.5102653503418	0.794671595096588	0.94915634393692	1	47.6956520080566	1097
True	False	False	False	False	-2356.18872070313	484.290588378906	663.266906738281	0.303171664476395	0.842942237854004	0.121343344449997	185.279266357422	110797
True	False	False	False	False	-2350.70141601563	794.035278320313	11.0914192199707	0.619482219219208	0.921230614185333	0.37021940946579	70.4000015258789	704
True	False	False	False	False	-2352.42919921875	1108.4638671875	644.411499023438	0.453296899795532	0.944414258003235	0.211926639080048	176.974182128906	102822
True	False	False	False	False	-2340.97778320313	809.592102050781	292.8134765625	0.832875907421112	0.952626347541809	1	207.954544067383	54900
True	False	False	False	False	-2340.00366210938	101.922813415527	410.382507324219	0.524154722690582	0.934951603412628	0.268442392349243	86.9351348876953	32166
True	False	False	False	False	-2330.74462890625	594.123107910156	104.259346008301	0.837473332881927	0.970127999782562	1	112.638298034668	10588
True	False	False	False	False	-2326.546875	1665.39050292969	32.1651153564453	0.720794081687927	0.933759927749634	0.554238379001617	42.6896553039551	1238
True	False	False	False	False	-2319.82348632813	605.570007324219	14.4188451766968	0.666414141654968	0.938069105148315	0.43965283036232	77.538459777832	1008
True	False	False	False	False	-2318.13110351563	865.613464355469	397.072814941406	0.64218133687973	0.940338313579559	0.401518374681473	199.796096801758	71527
True	False	False	False	False	-2315.09399414063	136.972122192383	456.966491699219	0.680030047893524	0.929766356945038	0.463831931352615	115.798545837402	47709
True	False	False	False	False	-2315.31860351563	1794.57116699219	63.2210922241211	0.801229655742645	0.96546083688736	1	87.1228103637695	4966
True	False	False	False	False	-2314.50390625	1217.20568847656	49.9113883972168	0.771634459495544	0.969805300235748	0.766191244125366	51.2444458007813	2306
True	False	False	False	False	-2306.61254882813	382.572998046875	218.500961303711	0.645235002040863	0.928591787815094	0.406027972698212	82.035530090332	16161
True	False	False	False	False	-2305.49389648438	835.859680175781	32.1651153564453	0.651169240474701	0.937040388584137	0.415020316839218	59.2758636474609	1719
True	False	False	False	False	-2305.7900390625	1797.6162109375	28.8376903533936	0.437947332859039	0.881129801273346	0.20111271739006	90.038459777832	2341
True	False	False	False	False	-2305.06079101563	588.91259765625	545.697814941406	0.593288481235504	0.902707457542419	0.338175535202026	210.317077636719	103476
True	False	False	False	False	-2290.24096679688	821.262390136719	13.3097038269043	0.743378639221191	0.931919693946838	0.624296009540558	51.8333320617676	622
True	False	False	False	False	-2292.81665039063	865.856079101563	241.792938232422	0.623512804508209	0.921453475952148	0.37551286816597	192.926605224609	42058
True	False	False	False	False	-2279.04345703125	321.571105957031	305.014038085938	0.80062997341156	0.95217365026474	1	208.59635925293	57364
True	False	False	False	False	-2278.27172851563	1781.05895996094	1487.359375	0.309128046035767	0.660314083099365	0.124403618276119	147.14616394043	197323
True	False	False	False	False	-2267.70922851563	2008.72204589844	722.051391601563	0.381333649158478	0.874615669250488	0.164641737937927	101.758834838867	66245
True	False	False	False	False	-2261.9189453125	1621.16967773438	26.6194076538086	0.718682765960693	0.930371165275574	0.54864364862442	56.75	1362
True	False	False	False	False	-2261.59423828125	1429.1357421875	78.7490768432617	0.39617657661438	0.903987944126129	0.173730298876762	52.5352096557617	3730
True	False	False	False	False	-2257.37231445313	560.859008789063	29.9468326568604	0.764188587665558	0.939532041549683	0.717723667621613	50.4814796447754	1363
True	False	False	False	False	-2250.38012695313	1609.29943847656	108.695907592773	0.810891211032867	0.951679229736328	1	88.9387741088867	8716
True	False	False	False	False	-2248.56689453125	86.8896865844727	119.787330627441	0.688914835453033	0.943609654903412	0.4809390604496	78.8333358764648	8514
True	False	False	False	False	-2240.28881835938	691.822204589844	41.0382537841797	0.814018249511719	0.953058242797852	1	51.1081085205078	1891
True	False	False	False	False	-2242.7880859375	920.53271484375	516.860168457031	0.453457206487656	0.868244290351868	0.212041914463043	200.607299804688	93483
True	False	False	False	False	-2233.23999023438	81.1104736328125	169.698715209961	0.46176341176033	0.878309667110443	0.218084260821342	84.699348449707	12959
True	False	False	False	False	-2222.68212890625	846.28955078125	646.629760742188	0.251272678375244	0.685317993164063	0.0960925817489624	110.222984313965	64260
True	False	False	False	False	-2197.4365234375	1344.76159667969	15.5279874801636	0.774550676345825	0.945763468742371	0.789673984050751	43.5	609
True	False	False	False	False	-2193.91577148438	168.07096862793	106.477630615234	0.730874300003052	0.939201295375824	0.582929074764252	78.1145858764648	7499
True	False	False	False	False	-2186.37255859375	859.073852539063	641.084045410156	0.494014352560043	0.940076053142548	0.242931738495827	146.162628173828	84482
True	False	False	False	False	-2188.154296875	1107.21801757813	722.051391601563	0.579530358314514	0.934970438480377	0.322772681713104	200.18586730957	130321
True	False	False	False	False	-2184.82275390625	1941.82458496094	64.3302307128906	0.771918535232544	0.953580796718597	0.768335938453674	45.5517234802246	2642
True	False	False	False	False	-2178.70703125	1699.88940429688	219.610107421875	0.738577127456665	0.952667832374573	0.60750949382782	215.934341430664	42755
True	False	False	False	False	-2164.3935546875	1445.822265625	204.082122802734	0.488917171955109	0.894890189170837	0.238847866654396	68.4728240966797	12599
True	False	False	False	False	-2168.22534179688	1711.81872558594	14.4188451766968	0.560572564601898	0.894671499729156	0.302906334400177	77	1001
True	False	False	False	False	-2158.6298828125	1087.59936523438	38.8199691772461	0.733614146709442	0.954181313514709	0.591374695301056	89.7428588867188	3141
True	False	False	False	False	-2162.09741210938	1935.37060546875	14.4188451766968	0.719225645065308	0.935661971569061	0.550069808959961	39.230770111084	510
True	False	False	False	False	-2158.33959960938	1824.18676757813	719.833129882813	0.26394110918045	0.793739318847656	0.102034635841846	97.2388305664063	63108
True	False	False	False	False	-2147.72998046875	1459.19494628906	80.9673614501953	0.407336503267288	0.813169598579407	0.180774629116058	68.3835601806641	4992
True	False	False	False	False	-2127.80493164063	423.411010742188	190.772415161133	0.528661608695984	0.901620209217072	0.272474706172943	76.889533996582	13225
True	False	False	False	False	-2128.42407226563	550.545166015625	26.6194076538086	0.583850502967834	0.895113289356232	0.327514171600342	93	2232
True	False	False	False	False	-2133.48828125	1801.890625	604.482360839844	0.577374219894409	0.935132324695587	0.32043731212616	117.177978515625	63862
True	False	False	False	False	-2129.244140625	908.89501953125	48.80224609375	0.741141617298126	0.939895868301392	0.616318583488464	87.25	3839
True	False	False	False	False	-2129.19775390625	1119.93579101563	1836.73901367188	0.584097921848297	0.834208726882935	0.327788323163986	221.47282409668	366759
True	False	False	False	False	-2128.39184570313	467.801391601563	580.081237792969	0.331464678049088	0.831879079341888	0.136208191514015	94.4340362548828	49389
True	False	False	False	False	-2114.75170898438	551.497131347656	159.716445922852	0.288085132837296	0.879523754119873	0.113748349249363	79.3125	11421
True	False	False	False	False	-2125.984375	2010.31494140625	183.008422851563	0.793663084506989	0.962435364723206	1	54.7757568359375	9038
True	False	False	False	False	-2119.9638671875	926.466247558594	387.090545654297	0.715626239776611	0.935787677764893	0.54076761007309	218.197708129883	76151
True	False	False	False	False	-2114.68920898438	1665.78234863281	15.5279874801636	0.528643012046814	0.923243284225464	0.272457957267761	41.8571434020996	586
True	False	False	False	False	-2112.91162109375	124.054672241211	12.2005615234375	0.768196105957031	0.939064502716064	0.742168962955475	42.0909080505371	463
True	False	False	False	False	-2105.51391601563	433.092163085938	112.023338317871	0.381243467330933	0.842676401138306	0.164587467908859	88.4455413818359	8933
True	False	False	False	False	-2100.66796875	812.146301269531	1025.95629882813	0.343087077140808	0.917872369289398	0.142566487193108	134.381622314453	124303
True	False	False	False	False	-2101.3427734375	916.679992675781	26.6194076538086	0.780536234378815	0.950671494007111	0.854119598865509	53.5416679382324	1285
True	False	False	False	False	-2099.66943359375	1457.54736328125	95.3862075805664	0.61855274438858	0.951931655406952	0.369013637304306	88.4418640136719	7606
True	False	False	False	False	-2099.36279296875	473.782470703125	22.1828384399414	0.634681344032288	0.928321480751038	0.390760332345963	73.0500030517578	1461
True	False	False	False	False	-2086.81274414063	825.448608398438	11.0914192199707	0.735508561134338	0.937464773654938	0.597400009632111	90.6999969482422	907
True	False	False	False	False	-2086.10546875	1462.34814453125	673.249145507813	0.351092427968979	0.824085891246796	0.147036910057068	89.1614532470703	54121
True	False	False	False	False	-2082.32006835938	1162.41003417969	139.751892089844	0.258089065551758	0.864398419857025	0.0992729142308235	76.2698440551758	9610
True	False	False	False	False	-2073.53881835938	1858.23937988281	90.9496383666992	0.573593080043793	0.937287509441376	0.316390633583069	56.9512176513672	4670
True	False	False	False	False	-2070.85302734375	1009.88446044922	1011.53747558594	0.310673087835312	0.791324198246002	0.125203296542168	120.878288269043	110241
True	False	False	False	False	-2065.66870117188	680.1337890625	389.308837890625	0.542325794696808	0.872381091117859	0.285084664821625	122.6552734375	43052
True	False	False	False	False	-2065.15014648438	786.636596679688	29.9468326568604	0.80851811170578	0.960098087787628	1	71.4444427490234	1929
True	False	False	False	False	-2064.99731445313	1150.44409179688	302.795745849609	0.376173973083496	0.940700113773346	0.161553978919983	83.9194107055664	22910
True	False	False	False	False	-2058.23095703125	1900.87939453125	146.40673828125	0.504238605499268	0.864288091659546	0.251316070556641	75.863639831543	10014
True	False	False	False	False	-2049.73413085938	808.3857421875	783.05419921875	0.302208513021469	0.774056017398834	0.120851829648018	153.492919921875	108366
True	False	False	False	False	-2051.5283203125	986.497741699219	129.769607543945	0.473924279212952	0.923490762710571	0.227184593677521	81.9658126831055	9590
True	False	False	False	False	-2048.2138671875	665.637634277344	107.586769104004	0.477459013462067	0.887860476970673	0.229888886213303	93.6804122924805	9087
True	False	False	False	False	-2024.13720703125	482.367218017578	11.0914192199707	0.673765122890472	0.94014710187912	0.452423572540283	50.4000015258789	504
True	False	False	False	False	-2027.01586914063	1156.400390625	479.149322509766	0.75546407699585	0.957432329654694	0.673323512077332	228.319442749023	98634
True	False	False	False	False	-2015.83911132813	90.4905776977539	221.828384399414	0.817231714725494	0.955458343029022	1	108.160003662109	21632
True	False	False	False	False	-2015.705078125	448.436248779297	230.701522827148	0.463283121585846	0.840195834636688	0.219204694032669	82.0144195556641	17059
True	False	False	False	False	-2012.08801269531	1732.68896484375	85.4039306640625	0.730905413627625	0.940594673156738	0.583023309707642	46.4285697937012	3575
True	False	False	False	False	-2002.80163574219	165.490203857422	18.8554134368896	0.539479196071625	0.883522033691406	0.28240829706192	39.8235282897949	677
True	False	False	False	False	-2000.77648925781	188.550170898438	72.0942230224609	0.375699400901794	0.861824750900269	0.161271780729294	47.8615379333496	3111
True	False	False	False	False	-1962.26733398438	188.766723632813	133.097030639648	0.3061383664608	0.905702233314514	0.122863121330738	64.3916702270508	7727
True	False	False	False	False	-2000.41174316406	464.3046875	144.188446044922	0.732868850231171	0.942656874656677	0.589046716690063	74.5307693481445	9689
True	False	False	False	False	-1986.60534667969	293.34814453125	188.554138183594	0.641696929931641	0.9301638007164	0.400810033082962	75.6529388427734	12861
True	False	False	False	False	-1953.38989257813	1038.25109863281	236.24723815918	0.772325813770294	0.940382957458496	0.771459460258484	225.075119018555	47941
True	False	False	False	False	-2002.15771484375	1102.560546875	694.322875976563	0.386252462863922	0.794770300388336	0.167619243264198	114.295524597168	71549
True	False	False	False	False	-1966.19274902344	1562.54626464844	102.041061401367	0.580489277839661	0.950153708457947	0.323817849159241	97.7173919677734	8990
True	False	False	False	False	-1994.95104980469	1622.556640625	209.627822875977	0.795885026454926	0.94478964805603	1	219.925918579102	41566
True	False	False	False	False	-1973.03723144531	1721.94897460938	759.76220703125	0.491598695516586	0.897972464561462	0.240988537669182	131.689056396484	90207
True	False	False	False	False	-1949.86572265625	1535.31555175781	44.3656768798828	0.645768940448761	0.954331636428833	0.406824588775635	79.2249984741211	3169
True	False	False	False	False	-1947.56884765625	1572.91955566406	1084.74084472656	0.283613532781601	0.832257568836212	0.111538916826248	165.2607421875	161625
True	False	False	False	False	-1948.51892089844	1955.29895019531	368.235137939453	0.259849280118942	0.819728016853333	0.10010053217411	78.9277114868164	26204
True	False	False	False	False	-1948.15124511719	1705.27270507813	639.974914550781	0.687870383262634	0.90808767080307	0.478867202997208	154.611785888672	89211
True	False	False	False	False	-1933.92346191406	197.497375488281	608.9189453125	0.245071485638618	0.662313520908356	0.0932326689362526	96.4735870361328	52964
True	False	False	False	False	-1936.421875	1533.08642578125	25.5102653503418	0.482089310884476	0.934019684791565	0.233473226428032	80.3478240966797	1848
True	False	False	False	False	-1931.18103027344	1936.80554199219	596.718383789063	0.351885944604874	0.86889237165451	0.147484198212624	116.195167541504	62513
True	False	False	False	False	-1927.986328125	731.106384277344	29.9468326568604	0.828017055988312	0.959619760513306	1	44.8148155212402	1210
True	False	False	False	False	-1919.35168457031	1528.43139648438	11.0914192199707	0.673765122890472	0.928999543190002	0.452423572540283	59.9000015258789	599
True	False	False	False	False	-1925.28820800781	1865.20642089844	476.931030273438	0.342541366815567	0.948493242263794	0.142264485359192	77.0651168823242	33138
True	False	False	False	False	-1923.78283691406	1586.009765625	218.500961303711	0.756281673908234	0.962677657604218	0.677090227603912	223.436553955078	44017
True	False	False	False	False	-1922.15270996094	1804.00964355469	1083.63171386719	0.510394871234894	0.872145116329193	0.256494045257568	169.937561035156	166029
True	False	False	False	False	-1918.05578613281	146.79020690918	654.393737792969	0.534826576709747	0.900224030017853	0.27809065580368	106.720336914063	62965
True	False	False	False	False	-1917.63427734375	856.999633789063	219.610107421875	0.703859448432922	0.948282718658447	0.512620806694031	76.5656585693359	15160
True	False	False	False	False	-1914.52197265625	904.907836914063	596.718383789063	0.504326701164246	0.932890117168427	0.251389473676682	167.882904052734	90321
True	False	False	False	False	-2276.7646484375	2032.21203613281	276.176330566406	0.340355485677719	0.938028275966644	0.141058266162872	136.871490478516	34081
True	False	False	False	False	-2089.978515625	2201.02661132813	342.724853515625	0.341641843318939	0.966254413127899	0.141767427325249	126.11003112793	38968
True	False	False	False	False	-2084.72338867188	2115.3447265625	42.1473922729492	0.578608810901642	0.911822557449341	0.321772009134293	57.2631568908691	2176
True	False	False	False	False	-2014.40100097656	2161.14404296875	810.782775878906	0.541325211524963	0.92300409078598	0.284140855073929	219.336532592773	160335
True	False	False	False	False	-1993.05627441406	2182.94750976563	156.389007568359	0.283818513154984	0.907309412956238	0.111639797687531	100.241134643555	14134
True	False	False	False	False	-1977.03369140625	2173.61059570313	64.3302307128906	0.771918535232544	0.958535254001617	0.768335938453674	76.8620681762695	4458
True	False	False	False	False	-1953.93115234375	2301.07373046875	334.960876464844	0.389811754226685	0.767157077789307	0.169794827699661	64.791389465332	19567
True	False	False	False	False	-500.6513671875	-3469.99096679688	372.671691894531	0.234503418207169	0.945145189762115	0.0884301662445068	62.4642868041992	20988
True	False	False	False	False	-912.493286132813	-3383.44921875	130.878753662109	0.170142784714699	0.932983636856079	0.0609626546502113	37.6779670715332	4446
True	False	False	False	False	-1099.94384765625	-3324.10571289063	259.539215087891	0.269652873277664	0.935818552970886	0.104758679866791	73.038459777832	17091
True	False	False	False	False	-968.02392578125	-3285.8427734375	973.826599121094	0.405491977930069	0.793415606021881	0.1795973777771	182.220962524414	159990
True	False	False	False	False	-1314.12365722656	-3157.72998046875	977.154052734375	0.613192856311798	0.923933029174805	0.362165302038193	207.538024902344	182841
True	False	False	False	False	-1559.93872070313	-3088.873046875	279.503784179688	0.831881403923035	0.960987150669098	1	207.646820068359	52327
True	False	False	False	False	-1313.8134765625	-3063.35107421875	330.524291992188	0.803128004074097	0.953504741191864	1	213.533554077148	63633
True	False	False	False	False	-1730.35046386719	-3024.45458984375	82.0765075683594	0.187486723065376	0.935380041599274	0.0680815577507019	39.9324340820313	2955
True	False	False	False	False	-1852.32165527344	-2939.54638671875	55.4570960998535	0.550012350082397	0.917909502983093	0.292448073625565	48	2400
True	False	False	False	False	-1843.15844726563	-2766.61791992188	1561.671875	0.463027536869049	0.929959118366241	0.219015941023827	226.911224365234	319491
True	False	False	False	False	-1800.46435546875	-2977.21875	125.333038330078	0.481881529092789	0.961344420909882	0.233311355113983	52.7876091003418	5965
True	False	False	False	False	-1709.14892578125	-2949.51831054688	214.064392089844	0.734680891036987	0.932921946048737	0.594748139381409	177.227981567383	34205
True	False	False	False	False	-1713.88024902344	-2816.39868164063	27.7285480499268	0.561352789402008	0.934374749660492	0.303695470094681	76.1999969482422	1905
True	False	False	False	False	-1709.94921875	-2780.65283203125	726.487976074219	0.400286763906479	0.919841825962067	0.176303029060364	191.958786010742	125733
True	False	False	False	False	-1680.05444335938	-3053.39965820313	70.9850845336914	0.259240627288818	0.917608022689819	0.0998140648007393	40.921875	2619
True	False	False	False	False	-1325.80541992188	-3012.05126953125	32.1651153564453	0.759870648384094	0.962674856185913	0.694506108760834	54.5172424316406	1581
True	False	False	False	False	-1301.2998046875	-3010.78881835938	308.341461181641	0.754579901695251	0.940718591213226	0.669325888156891	201.762588500977	56090
True	False	False	False	False	-1432.50732421875	-2960.83422851563	14.4188451766968	0.523994266986847	0.898165881633759	0.268299996852875	96.0769195556641	1249
True	False	False	False	False	-1555.98071289063	-2881.44018554688	285.049468994141	0.832503795623779	0.952415645122528	1	214.961090087891	55245
True	False	False	False	False	-1528.13122558594	-2869.21166992188	391.527099609375	0.51385885477066	0.937133491039276	0.259452223777771	119.903686523438	42326
True	False	False	False	False	-1462.76940917969	-2862.18969726563	607.809814453125	0.622782111167908	0.925999999046326	0.374545305967331	133.777374267578	73310
True	False	False	False	False	-1505.27136230469	-2795.07275390625	645.520629882813	0.368113905191422	0.931027591228485	0.156801417469978	114.369415283203	66563
True	False	False	False	False	-1456.79382324219	-2824.32885742188	600.045776367188	0.527757883071899	0.947194635868073	0.271661281585693	129.18115234375	69887
True	False	False	False	False	-1417.14123535156	-2976.83349609375	768.635375976563	0.494460225105286	0.895190894603729	0.243291944265366	198.177490234375	137337
True	False	False	False	False	-1285.31555175781	-3065.88549804688	210.736968994141	0.810243308544159	0.943202316761017	1	168.04736328125	31929
True	False	False	False	False	-1258.68859863281	-3036.26489257813	225.155807495117	0.788748562335968	0.948994338512421	1	154.433502197266	31350
True	False	False	False	False	-1224.01867675781	-2816.33959960938	154.17073059082	0.76451712846756	0.932883083820343	0.719610869884491	134.690643310547	18722
True	False	False	False	False	-1162.72912597656	-2789.69873046875	937.224914550781	0.540799140930176	0.887848794460297	0.283645987510681	160.758575439453	135841
True	False	False	False	False	-1160.23266601563	-3145.38598632813	490.240753173828	0.512708306312561	0.890589892864227	0.25846603512764	195.624435424805	86466
True	False	False	False	False	-1150.55090332031	-3203.37475585938	16.6371288299561	0.476011037826538	0.860361397266388	0.228777781128883	64.466667175293	967
True	False	False	False	False	-872.543151855469	-3177.09887695313	159.716445922852	0.674418985843658	0.941085338592529	0.453590780496597	71.6736145019531	10321
True	False	False	False	False	-891.532287597656	-3062.92163085938	356.034576416016	0.347504168748856	0.896185159683228	0.145023748278618	83.7538909912109	26885
True	False	False	False	False	-1029.30004882813	-2795.05053710938	385.981384277344	0.818094491958618	0.944846987724304	1	210.00862121582	73083
True	False	False	False	False	-995.962829589844	-2782.3955078125	23.2919807434082	0.393411070108414	0.782123684883118	0.172013163566589	78.9523773193359	1658
True	False	False	False	False	-1011.55529785156	-2733.25512695313	22.1828384399414	0.806145071983337	0.95370626449585	1	51.1500015258789	1023
True	False	False	False	False	-866.687744140625	-3093.00927734375	164.153015136719	0.636817038059235	0.926295936107635	0.393779218196869	149.290542602539	22095
True	False	False	False	False	-773.159606933594	-3062.98120117188	1066.99450683594	0.388899743556976	0.87015038728714	0.169235661625862	151.817047119141	146048
True	False	False	False	False	-746.544250488281	-2878.65405273438	163.043869018555	0.770294904708862	0.945721328258514	0.756431043148041	144.340133666992	21218
True	False	False	False	False	-761.908630371094	-2721.3447265625	55.4570960998535	0.691563129425049	0.936203181743622	0.486269682645798	75.8600006103516	3793
True	False	False	False	False	-731.617797851563	-2996.83837890625	270.630645751953	0.723216474056244	0.915783882141113	0.560822665691376	85.6393432617188	20896
True	False	False	False	False	-730.031616210938	-3316.13012695313	186.335845947266	0.331185519695282	0.74302351474762	0.136057332158089	75.9821395874023	12765
True	False	False	False	False	-729.474304199219	-3331.91430664063	25.5102653503418	0.688737690448761	0.934724569320679	0.480586379766464	65.9565200805664	1517
True	False	False	False	False	-727.75439453125	-3277.2861328125	305.014038085938	0.353221654891968	0.913826048374176	0.148238807916641	80.6036376953125	22166
True	False	False	False	False	-684.623229980469	-2869.5	250.666076660156	0.766497731208801	0.93073558807373	0.73140949010849	210.774337768555	47635
True	False	False	False	False	-547.580627441406	-3462.16918945313	75.4216537475586	0.536764740943909	0.961090087890625	0.279880851507187	46.5735282897949	3167
True	False	False	False	False	-455.700408935547	-3364.6728515625	854.039306640625	0.320399820804596	0.861530244350433	0.130294322967529	102.325973510742	78791
True	False	False	False	False	-353.972015380859	-3329.14770507813	160.825576782227	0.631907939910889	0.866464078426361	0.386890918016434	133.048278808594	19292
True	False	False	False	False	-505.645111083984	-3322.2490234375	835.183898925781	0.50629073381424	0.939042985439301	0.253030985593796	165.082336425781	124307
True	False	False	False	False	-538.377502441406	-2726.35107421875	275.067199707031	0.658975303173065	0.905682563781738	0.427341461181641	191.088714599609	47390
True	False	False	False	False	-475.455535888672	-3279.97583007813	290.595184326172	0.361777871847153	0.878500044345856	0.153124421834946	73.7595443725586	19325
True	False	False	False	False	-356.779937744141	-3261.38232421875	130.878753662109	0.825414478778839	0.954083800315857	1	82.4237289428711	9726
True	False	False	False	False	-426.853942871094	-3249.375	112.023338317871	0.811145603656769	0.95690381526947	1	65.4752502441406	6613
True	False	False	False	False	-287.437744140625	-3227.35205078125	149.734161376953	0.838855147361755	0.968282222747803	1	155.01481628418	20927
True	False	False	False	False	-353.039489746094	-2859.79736328125	167.480438232422	0.64155238866806	0.943184912204742	0.400599032640457	111.947021484375	16904
True	False	False	False	False	-373.348419189453	-2845.04028320313	722.051391601563	0.390651673078537	0.840141117572784	0.170310840010643	127.649772644043	83100
True	False	False	False	False	-338.863433837891	-2825.36083984375	900.623229980469	0.516098260879517	0.863435804843903	0.261382132768631	158.593597412109	128778
True	False	False	False	False	-290.900756835938	-2981.6123046875	66.5485153198242	0.56201583147049	0.920724987983704	0.304367929697037	74.3166656494141	4459
True	False	False	False	False	-280.329284667969	-3357.8984375	122.005615234375	0.652080416679382	0.890316784381866	0.416428864002228	70.6727294921875	7774
True	False	False	False	False	-272.768249511719	-3088.287109375	1889.97790527344	0.237845942378044	0.88664186000824	0.0899395495653152	201.171356201172	342796
True	False	False	False	False	-278.434143066406	-2959.25390625	246.229507446289	0.373482227325439	0.83028119802475	0.15995728969574	93.4774780273438	20752
True	False	False	False	False	-241.368835449219	-2796.72680664063	1171.25390625	0.480022430419922	0.912199079990387	0.231867298483849	145.999053955078	154175
True	False	False	False	False	-236.877029418945	-3496.67114257813	208.518692016602	0.258731096982956	0.970234394073486	0.099574476480484	41.6861686706543	7837
True	False	False	False	False	-77.4776916503906	-3438.4755859375	94.2770690917969	0.781477868556976	0.945653796195984	0.868022978305817	59.2000007629395	5032
True	False	False	False	False	7.14290142059326	-3501.24389648438	17.7462711334229	0.520357489585876	0.908527076244354	0.265091508626938	33.0625	529
True	False	False	False	False	-18.1609382629395	-3500.46411132813	51.0205307006836	0.342685490846634	0.947271585464478	0.142344206571579	33.5	1541
True	False	False	False	False	-56.8414344787598	-3439.69189453125	63.2210922241211	0.636114537715912	0.929083645343781	0.392782300710678	83.9122772216797	4783
True	False	False	False	False	-187.264266967773	-3435.955078125	53.2388153076172	0.369841575622559	0.887853980064392	0.157812967896461	59.2916679382324	2846
True	False	False	False	False	-161.392929077148	-3389.91870117188	72.0942230224609	0.561452746391296	0.861116766929626	0.303796738386154	77.523078918457	5039
True	False	False	False	False	-234.701934814453	-2929.60864257813	14.4188451766968	0.601119041442871	0.913476407527924	0.347356885671616	75.2307662963867	978
True	False	False	False	False	-229.018096923828	-2918.64575195313	19.9645557403564	0.571213245391846	0.901991903781891	0.313874661922455	93.0555572509766	1675
True	False	False	False	False	-222.789703369141	-2898.25341796875	35.4925422668457	0.507745087146759	0.89136928319931	0.254253089427948	74.125	2372
True	False	False	False	False	-184.55158996582	-2747.453125	122.005615234375	0.642468154430389	0.898925065994263	0.401938647031784	89.9727249145508	9897
True	False	False	False	False	-174.798843383789	-3357.45751953125	344.943145751953	0.573824465274811	0.913059949874878	0.316636502742767	219.31510925293	68207
True	False	False	False	False	-143.066345214844	-3282.63037109375	27.7285480499268	0.524010121822357	0.844883561134338	0.268314033746719	62.7999992370605	1570
True	False	False	False	False	-155.964019775391	-2752.96899414063	523.515014648438	0.699504435062408	0.911600887775421	0.502967000007629	122.527542114258	57833
True	False	False	False	False	-139.713531494141	-3265.62109375	14.4188451766968	0.666414141654968	0.928345501422882	0.43965283036232	67.538459777832	878
True	False	False	False	False	-106.777549743652	-3260.4609375	51.0205307006836	0.472674816846848	0.846717894077301	0.226235166192055	96.9347839355469	4459
True	False	False	False	False	-109.645309448242	-3248.50439453125	78.7490768432617	0.69618821144104	0.9523805975914	0.495858699083328	95.5352096557617	6783
True	False	False	False	False	-135.779266357422	-2872.99438476563	991.572875976563	0.552390694618225	0.875863790512085	0.294768095016479	168.287475585938	150449
True	False	False	False	False	-91.5625686645508	-3221.03369140625	656.612060546875	0.46334570646286	0.925020933151245	0.219250947237015	129.358108520508	76580
True	False	False	False	False	-84.8220596313477	-3249.31469726563	441.438507080078	0.332916170358658	0.847603142261505	0.136993929743767	101.42211151123	40366
True	False	False	False	False	-55.811882019043	-3088.6787109375	119.787330627441	0.536746621131897	0.89168381690979	0.27986404299736	82.4814834594727	8908
True	False	False	False	False	-81.2233123779297	-2764.99389648438	756.434814453125	0.581538617610931	0.943258821964264	0.324966311454773	129.913482666016	88601
True	False	False	False	False	-49.2954864501953	-3423.7138671875	235.138092041016	0.480940788984299	0.85237854719162	0.232579663395882	197.306610107422	41829
True	False	False	False	False	-7.9684853553772	-3297.21020507813	1031.501953125	0.439348459243774	0.869642555713654	0.202081844210625	133.39892578125	124061
True	False	False	False	False	-39.1209106445313	-3073.22534179688	293.922607421875	0.449384748935699	0.854288935661316	0.209128603339195	94.9358520507813	25158
True	False	False	False	False	-48.6383438110352	-2792.97119140625	655.502868652344	0.564813315868378	0.904039323329926	0.307223916053772	129.191207885742	76352
True	False	False	False	False	27.3783206939697	-2839.740234375	108.695907592773	0.83582991361618	0.959554612636566	1	82.2040786743164	8056
True	False	False	False	False	-1733.54907226563	-2704.13720703125	211.846115112305	0.706546068191528	0.905845940113068	0.518769204616547	191.413619995117	36560
True	False	False	False	False	-1001.91448974609	-2703.02416992188	28.8376903533936	0.735885262489319	0.946757137775421	0.598617315292358	54.3846168518066	1414
True	False	False	False	False	-1716.43017578125	-2694.39038085938	103.150199890137	0.760025501251221	0.967507779598236	0.695292770862579	93.5591430664063	8701
True	False	False	False	False	-1528.71337890625	-2686.23901367188	166.371292114258	0.620580017566681	0.916160702705383	0.371650695800781	99.2666702270508	14890
True	False	False	False	False	-1507.05200195313	-2696.38354492188	174.135284423828	0.542877078056335	0.927446961402893	0.28560608625412	99.2101898193359	15576
True	False	False	False	False	-184.872619628906	-2697.98999023438	66.5485153198242	0.410254150629044	0.894895970821381	0.182647511363029	68.216667175293	4093
True	False	False	False	False	-363.981597900391	-2692.9677734375	534.6064453125	0.604691684246063	0.921542286872864	0.351653397083282	112.404563903809	54179
True	False	False	False	False	-1103.17016601563	-2666.45263671875	259.539215087891	0.338129460811615	0.839633762836456	0.139835521578789	88.2393188476563	20648
True	False	False	False	False	-1020.84149169922	-2634.76245117188	556.789245605469	0.53617924451828	0.848408460617065	0.279338836669922	128.127487182617	64320
True	False	False	False	False	-834.749755859375	-2687.91015625	195.208984375	0.698149502277374	0.957308292388916	0.500038266181946	87.7784118652344	15449
True	False	False	False	False	28.3002262115479	-2692.83129882813	164.153015136719	0.65679943561554	0.951289296150208	0.423848032951355	68.4459457397461	10130
True	False	False	False	False	-197.988632202148	-2691.70727539063	19.9645557403564	0.404174000024796	0.912227034568787	0.178759381175041	79.8888854980469	1438
True	False	False	False	False	-580.968383789063	-2673.08325195313	722.051391601563	0.323781222105026	0.898148119449615	0.132087513804436	108.45775604248	70606
True	False	False	False	False	-374.882354736328	-2658.47241210938	432.565368652344	0.476677358150482	0.801373958587646	0.229288503527641	109.297439575195	42626
True	False	False	False	False	-469.108825683594	-2645.4619140625	453.639068603516	0.78312736749649	0.967645406723022	0.897946059703827	218.938873291016	89546
True	False	False	False	False	-194.357040405273	-2660.67456054688	382.653961181641	0.56058943271637	0.917734622955322	0.302923381328583	86.171012878418	29729
True	False	False	False	False	-89.8613357543945	-2681.30541992188	234.028945922852	0.826873004436493	0.967207252979279	1	145.981048583984	30802
True	False	False	False	False	-6.19268417358398	-2667.70190429688	14.4188451766968	0.68755978345871	0.937094211578369	0.478254348039627	55.3076934814453	719
True	False	False	False	False	6.39748573303223	-2652.72729492188	38.8199691772461	0.524039506912231	0.956019997596741	0.268340140581131	92.1999969482422	3227
True	False	False	False	False	0.994026660919189	-2632.4443359375	667.703430175781	0.260200619697571	0.671260058879852	0.100266046822071	152.915283203125	92055
True	False	False	False	False	18.0814266204834	-2639.58642578125	31.0559749603271	0.471635580062866	0.929596841335297	0.225448057055473	91.1071395874023	2551
True	False	False	False	False	-608.846374511719	-2623.47119140625	276.176330566406	0.614548623561859	0.886978924274445	0.363880932331085	111.638557434082	27798
True	False	False	False	False	-1411.13916015625	-2540.23413085938	458.075622558594	0.718120753765106	0.956504821777344	0.547176003456116	141.539947509766	58456
True	False	False	False	False	-766.864990234375	-2553.26586914063	470.276184082031	0.823717653751373	0.943347811698914	1	210.389144897461	89205
True	False	False	False	False	-479.709259033203	-2544.5390625	272.848907470703	0.686334073543549	0.900040209293365	0.475850194692612	220.943084716797	54352
True	False	False	False	False	-826.722900390625	-2537.72509765625	1342.06176757813	0.294987469911575	0.744700610637665	0.117195881903172	175.466110229492	212314
True	False	False	False	False	-1644.18981933594	-2495.78125	110.914192199707	0.563745319843292	0.874876439571381	0.306129962205887	71.8600006103516	7186
True	False	False	False	False	-1771.03491210938	-2431.24243164063	126.442184448242	0.409970998764038	0.879790782928467	0.182465180754662	101	11514
True	False	False	False	False	-1775.87365722656	-2410.26489257813	59.8936653137207	0.399512976408005	0.82137805223465	0.175816774368286	86.7037048339844	4682
True	False	False	False	False	-1852.99584960938	-2277.09008789063	913.932983398438	0.370858132839203	0.804269671440125	0.158409968018532	145.81916809082	120155
True	False	False	False	False	-1818.60498046875	-2228.48754882813	76.5307922363281	0.70901221036911	0.926816284656525	0.524551153182983	54.0724639892578	3731
True	False	False	False	False	-1749.61596679688	-2423.65356445313	107.586769104004	0.332724332809448	0.923337697982788	0.136889949440956	89.0515441894531	8638
True	False	False	False	False	-1718.73999023438	-2459.89282226563	239.574661254883	0.789699912071228	0.93122011423111	1	206.865737915039	44683
True	False	False	False	False	-1458.06286621094	-2385.29858398438	38.8199691772461	0.615669310092926	0.946633875370026	0.365307509899139	68.3142852783203	2391
True	False	False	False	False	-1441.05041503906	-2348.06958007813	642.193176269531	0.438511818647385	0.943143546581268	0.201502740383148	180.576858520508	104554
True	False	False	False	False	-1673.45495605469	-2287.8544921875	310.559753417969	0.493641078472137	0.805833637714386	0.242630526423454	210.449996948242	58926
True	False	False	False	False	-1532.67138671875	-2344.00952148438	126.442184448242	0.829544961452484	0.969339847564697	1	84.8947372436523	9678
True	False	False	False	False	-1335.99572753906	-2374.05712890625	166.371292114258	0.612923800945282	0.923928260803223	0.361826151609421	94.9266662597656	14239
True	False	False	False	False	-1302.8681640625	-2516.30517578125	1506.21472167969	0.630560517311096	0.908187508583069	0.385031402111053	207.313690185547	281532
True	False	False	False	False	-713.033081054688	-2498.41748046875	25.5102653503418	0.748013913631439	0.950671494007111	0.641803920269012	51.8260879516602	1192
True	False	False	False	False	-1276.95166015625	-2467.537109375	258.430084228516	0.828279078006744	0.95997542142868	1	201.772537231445	47013
True	False	False	False	False	-1141.88122558594	-2281.326171875	104.259346008301	0.811947047710419	0.959297358989716	1	72.7765960693359	6841
True	False	False	False	False	-1242.86328125	-2249.44140625	631.101745605469	0.362901538610458	0.944911003112793	0.153772801160812	140.33918762207	79853
True	False	False	False	False	-1086.18591308594	-2227.01416015625	422.583068847656	0.389912933111191	0.854103982448578	0.169856935739517	114.803146362305	43740
True	False	False	False	False	-1067.72045898438	-2443.12084960938	700.977722167969	0.217160299420357	0.622227728366852	0.0807365551590919	115.126579284668	72760
True	False	False	False	False	-875.954223632813	-2433.87109375	56.5662384033203	0.859050512313843	0.970073580741882	1	55.294116973877	2820
True	False	False	False	False	-989.655822753906	-2425.2626953125	552.352661132813	0.679875791072845	0.91428816318512	0.463544934988022	217.305221557617	108218
True	False	False	False	False	-989.088500976563	-2374.8916015625	511.314422607422	0.455204427242279	0.915433943271637	0.213301628828049	152.826461791992	70453
True	False	False	False	False	-1063.92749023438	-2263.67578125	21.0736961364746	0.745215535163879	0.945828497409821	0.631068110466003	73.9473648071289	1405
True	False	False	False	False	-1056.82507324219	-2250.83666992188	204.082122802734	0.708863019943237	0.919139325618744	0.524197518825531	135.842391967773	24995
True	False	False	False	False	-1023.92163085938	-2266.35400390625	150.843307495117	0.794324278831482	0.950119614601135	1	119.860290527344	16301
True	False	False	False	False	-969.78125	-2400.68432617188	821.874206542969	0.367421001195908	0.792374908924103	0.156396806240082	203.225372314453	150590
True	False	False	False	False	-923.156311035156	-2405.29296875	26.6194076538086	0.493225872516632	0.90371561050415	0.242295920848846	124.25	2982
True	False	False	False	False	-936.36181640625	-2385.6787109375	163.043869018555	0.321161478757858	0.797643959522247	0.130697175860405	158.523803710938	23303
True	False	False	False	False	-911.759826660156	-2380.42749023438	261.757507324219	0.717649579048157	0.918178141117096	0.545952379703522	163.237289428711	38524
True	False	False	False	False	-837.290405273438	-2466.24389648438	829.63818359375	0.663169860839844	0.903813719749451	0.434211432933807	168.905075073242	126341
True	False	False	False	False	-645.421325683594	-2445.13989257813	506.877868652344	0.270221412181854	0.76567006111145	0.10503139346838	116.888404846191	53418
True	False	False	False	False	-696.084045410156	-2391.02685546875	478.040191650391	0.560210525989532	0.951931595802307	0.302540928125381	118.617172241211	51124
True	False	False	False	False	-679.106811523438	-2409.10034179688	66.5485153198242	0.456796407699585	0.902912259101868	0.214454621076584	113.616668701172	6817
True	False	False	False	False	-492.382446289063	-2393.13110351563	90.9496383666992	0.504072666168213	0.846742689609528	0.251177877187729	89.9390258789063	7375
True	False	False	False	False	-662.674560546875	-2392.05859375	283.940338134766	0.464120656251907	0.845645427703857	0.219824224710464	128.77734375	32967
True	False	False	False	False	-509.714294433594	-2355.82958984375	489.131591796875	0.641959667205811	0.916300117969513	0.401193976402283	115.770973205566	51055
True	False	False	False	False	-598.24365234375	-2250.79565429688	12.2005615234375	0.768196105957031	0.939064502716064	0.742168962955475	49.1818199157715	541
True	False	False	False	False	-529.648986816406	-2243.060546875	402.618530273438	0.746248245239258	0.918498635292053	0.634968757629395	207.256195068359	75234
True	False	False	False	False	-507.274322509766	-2390.5673828125	106.477630615234	0.505120992660522	0.869466304779053	0.25205209851265	81.2395858764648	7799
True	False	False	False	False	-479.086456298828	-2622.95971679688	19.9645557403564	0.798721373081207	0.951427280902863	1	62.6111106872559	1127
True	False	False	False	False	-409.48681640625	-2619.958984375	44.3656768798828	0.634681344032288	0.941665172576904	0.390760332345963	120.974998474121	4839
True	False	False	False	False	-477.404357910156	-2513.58178710938	491.349884033203	0.419078409671783	0.932183921337128	0.188393518328667	146.623031616211	64954
True	False	False	False	False	-455.972778320313	-2531.38012695313	214.064392089844	0.566070258617401	0.943953692913055	0.308517098426819	158.362701416016	30564
True	False	False	False	False	-413.037963867188	-2493.60595703125	590.063537597656	0.716886043548584	0.938899576663971	0.543982863426208	133.065795898438	70791
True	False	False	False	False	-449.749420166016	-2480.126953125	159.716445922852	0.832318663597107	0.954907357692719	1	116.701385498047	16805
True	False	False	False	False	-391.601318359375	-2620.3427734375	603.373229980469	0.462017804384232	0.928288817405701	0.218271493911743	182.121322631836	99074
True	False	False	False	False	-35.0585594177246	-2597.6123046875	98.7136306762695	0.829100430011749	0.955301940441132	1	58.7415733337402	5228
True	False	False	False	False	-252.175872802734	-2570.27954101563	159.716445922852	0.747152209281921	0.954798519611359	0.638441383838654	135.090270996094	19453
True	False	False	False	False	-389.978515625	-2302.98999023438	14.4188451766968	0.719225645065308	0.935661971569061	0.550069808959961	46.8461532592773	609
True	False	False	False	False	-339.264465332031	-2546.33715820313	74.3125076293945	0.786045730113983	0.943260431289673	1	57.3134346008301	3840
True	False	False	False	False	-157.256134033203	-2531.54565429688	66.5485153198242	0.315700590610504	0.850215554237366	0.127822399139404	74.533332824707	4472
True	False	False	False	False	-198.883590698242	-2505.68310546875	271.739776611328	0.821647882461548	0.955052196979523	1	222.404083251953	54489
True	False	False	False	False	-316.977508544922	-2480.47119140625	160.825576782227	0.752340793609619	0.939777195453644	0.659532845020294	130.668960571289	18947
True	False	False	False	False	-286.207977294922	-2479.26098632813	252.884368896484	0.810504853725433	0.971327841281891	1	214.671051025391	48945
True	False	False	False	False	-245.718353271484	-2499.47534179688	18.8554134368896	0.587365925312042	0.933190703392029	0.331435710191727	96.1176452636719	1634
True	False	False	False	False	-228.906936645508	-2475.63061523438	608.9189453125	0.389697372913361	0.85112738609314	0.169724643230438	229.344268798828	125910
True	False	False	False	False	-240.05126953125	-2273.26708984375	440.329345703125	0.481965452432632	0.937029898166656	0.233376726508141	87.4256896972656	34708
True	False	False	False	False	-221.162017822266	-2356.1611328125	23.2919807434082	0.725569725036621	0.933190703392029	0.567398190498352	47.6190490722656	1000
True	False	False	False	False	-172.61457824707	-2525.92333984375	23.2919807434082	0.386141985654831	0.805554509162903	0.167552009224892	72.0476226806641	1513
True	False	False	False	False	46.0837478637695	-2523.005859375	1174.58129882813	0.408417999744415	0.927316308021545	0.181467324495316	204.008499145508	216045
True	False	False	False	False	-149.322982788086	-2433.83959960938	835.183898925781	0.447604179382324	0.938008904457092	0.207864761352539	117.413017272949	88412
True	False	False	False	False	-90.6277313232422	-2293.51611328125	158.607299804688	0.714727103710175	0.950605392456055	0.538498640060425	74.0489501953125	10589
True	False	False	False	False	-78.2082061767578	-2271.83032226563	176.353576660156	0.641732931137085	0.951873779296875	0.400862574577332	74.42138671875	11833
True	False	False	False	False	-67.5752792358398	-2393.97412109375	226.264953613281	0.770036339759827	0.946635365486145	0.754609823226929	219.338241577148	44745
True	False	False	False	False	-39.7670860290527	-2411.1083984375	45.4748191833496	0.768088281154633	0.939048767089844	0.741466164588928	50.0487823486328	2052
True	False	False	False	False	8.17173767089844	-2352.39990234375	480.258453369141	0.605311095714569	0.941931962966919	0.352405399084091	207.055419921875	89655
True	False	False	False	False	-1699.66796875	-2201.46362304688	282.831207275391	0.795805215835571	0.941205620765686	1	218.972549438477	55838
True	False	False	False	False	-1910.72387695313	-2180.79956054688	659.939453125	0.332202672958374	0.807633459568024	0.136607393622398	106.892433166504	63601
True	False	False	False	False	-1758.75866699219	-2110.078125	370.453399658203	0.346348851919174	0.892165184020996	0.144378826022148	86.8293380737305	29001
True	False	False	False	False	-1705.47790527344	-2009.96801757813	683.2314453125	0.269948691129684	0.623548030853271	0.104900546371937	126.194808959961	77736
True	False	False	False	False	-1904.96020507813	-1996.13305664063	14.4188451766968	0.509884297847748	0.937323153018951	0.256060808897018	57.6923065185547	750
True	False	False	False	False	-1889.08862304688	-1977.38464355469	368.235137939453	0.498344570398331	0.933237791061401	0.246450707316399	123.240966796875	40916
True	False	False	False	False	-1861.41845703125	-1986.98522949219	648.848022460938	0.786666870117188	0.940537989139557	1	234.748718261719	137328
True	False	False	False	False	-1697.01293945313	-2055.33569335938	897.295837402344	0.415247589349747	0.770423889160156	0.185883790254593	194.830657958984	157618
True	False	False	False	False	-1642.44250488281	-2035.544921875	517.969299316406	0.666415393352509	0.951172471046448	0.439654946327209	148.381149291992	69294
True	False	False	False	False	-1583.92687988281	-1952.03332519531	17.7462711334229	0.689935445785522	0.925363481044769	0.482980132102966	50.375	806
True	False	False	False	False	-1582.35510253906	-1960.53979492188	17.7462711334229	0.762108087539673	0.940302610397339	0.706189274787903	50.625	810
True	False	False	False	False	-1561.39233398438	-2214.82373046875	211.846115112305	0.780456304550171	0.93383914232254	0.853013038635254	200.005233764648	38201
True	False	False	False	False	-1448.95324707031	-2216.82934570313	11.0914192199707	0.673765122890472	0.94014710187912	0.452423572540283	48.2000007629395	482
True	False	False	False	False	-1504.70971679688	-2165.6748046875	321.651153564453	0.744976580142975	0.922439873218536	0.630175292491913	214.489654541016	62202
True	False	False	False	False	-1534.19641113281	-2061.38720703125	423.692230224609	0.700699806213379	0.951016485691071	0.505579769611359	225.28010559082	86057
True	False	False	False	False	-1441.44909667969	-1992.28100585938	751.998229980469	0.769051551818848	0.947721600532532	0.747842907905579	233.129791259766	158062
True	False	False	False	False	-1395.87573242188	-1967.80676269531	990.463745117188	0.47302308678627	0.828131794929504	0.226499482989311	121.436729431152	108443
True	False	False	False	False	-1431.84924316406	-1921.45153808594	43.256534576416	0.435236245393753	0.90627521276474	0.199247464537621	66.8461532592773	2607
True	False	False	False	False	-1133.10754394531	-1937.80737304688	821.874206542969	0.800687968730927	0.956414878368378	1	239.099868774414	177173
True	False	False	False	False	-1108.39904785156	-1986.64514160156	1424.13830566406	0.67623496055603	0.925771832466125	0.45686075091362	207.506225585938	266438
True	False	False	False	False	-1061.42077636719	-2197.97021484375	377.108276367188	0.415564864873886	0.890929579734802	0.186090752482414	105.849998474121	35989
True	False	False	False	False	-599.1103515625	-2198.07373046875	35.4925422668457	0.778467297554016	0.95063853263855	0.828254580497742	52.8125	1690
True	False	False	False	False	-17.54248046875	-2206.3798828125	221.828384399414	0.777092158794403	0.943588554859161	0.813503861427307	221.645004272461	44329
True	False	False	False	False	-626.098266601563	-2186.89526367188	654.393737792969	0.472263336181641	0.918018817901611	0.225923255085945	138.384750366211	81647
True	False	False	False	False	-761.050598144531	-2154.45092773438	179.680999755859	0.560166120529175	0.906415581703186	0.302496165037155	79.7407379150391	12918
True	False	False	False	False	-592.092651367188	-2154.04931640625	369.344268798828	0.39776423573494	0.900871992111206	0.174721121788025	94.9489517211914	31618
True	False	False	False	False	-802.591247558594	-2029.66638183594	116.459907531738	0.843270182609558	0.962346732616425	1	61.5428581237793	6462
True	False	False	False	False	-1036.76293945313	-1967.21362304688	147.515884399414	0.5212042927742	0.922226905822754	0.265835165977478	87.4962387084961	11637
True	False	False	False	False	-1028.97351074219	-1944.40002441406	265.084930419922	0.554467380046844	0.912580132484436	0.296810358762741	91.774055480957	21934
True	False	False	False	False	-1008.81958007813	-1921.80053710938	456.966491699219	0.710633516311646	0.918241143226624	0.52842789888382	232.742721557617	95890
True	False	False	False	False	-797.294128417969	-2117.41796875	521.296691894531	0.395083606243134	0.959009110927582	0.173050329089165	126.114891052246	59274
True	False	False	False	False	-628.494873046875	-2125.68481445313	178.571853637695	0.54171746969223	0.903314650058746	0.284510463476181	85.9813690185547	13843
True	False	False	False	False	-769.468139648438	-2044.69421386719	14.4188451766968	0.412542879581451	0.883522033691406	0.184125974774361	71.3846130371094	928
True	False	False	False	False	-759.495788574219	-2033.11401367188	227.374099731445	0.294689029455185	0.819441497325897	0.117045871913433	83.0195159912109	17019
True	False	False	False	False	-734.784851074219	-2092.01538085938	504.659576416016	0.302693992853165	0.832596123218536	0.121099464595318	95.0263748168945	43237
True	False	False	False	False	-521.784912109375	-2058.9296875	163.043869018555	0.837289571762085	0.966391563415527	1	209.26530456543	30762
True	False	False	False	False	-522.490966796875	-1975.47143554688	281.722045898438	0.758499026298523	0.926443219184875	0.687671065330505	221.125991821289	56166
True	False	False	False	False	-725.045654296875	-1944.34692382813	154.17073059082	0.636523544788361	0.90354186296463	0.393362253904343	172.971221923828	24043
True	False	False	False	False	-712.554565429688	-1921.42846679688	194.099838256836	0.617051362991333	0.950993776321411	0.367077380418777	99.4171447753906	17398
True	False	False	False	False	-675.00390625	-1917.65209960938	191.881561279297	0.368873924016953	0.822402834892273	0.157245919108391	112.109825134277	19395
True	False	False	False	False	-611.015869140625	-1903.26525878906	1997.56469726563	0.282914698123932	0.743740975856781	0.111195303499699	203.157684326172	365887
True	False	False	False	False	-498.560546875	-2045.05773925781	21.0736961364746	0.568957209587097	0.90171617269516	0.311511278152466	65.0526351928711	1236
True	False	False	False	False	-448.344177246094	-1992.82470703125	15.5279874801636	0.800106346607208	0.94487601518631	1	98.5714263916016	1380
True	False	False	False	False	-466.191101074219	-1948.75317382813	2410.16552734375	0.47421133518219	0.920105338096619	0.227403193712234	232.266906738281	504716
True	False	False	False	False	-443.646911621094	-1922.88464355469	26.6194076538086	0.596519231796265	0.914478659629822	0.341925352811813	152.29167175293	3655
True	False	False	False	False	-439.527160644531	-1948.61474609375	24.401123046875	0.715491533279419	0.942926585674286	0.54042637348175	122.727272033691	2700
True	False	False	False	False	-433.849822998047	-1979.81689453125	369.344268798828	0.699316084384918	0.917587757110596	0.502557754516602	231.408401489258	77059
True	False	False	False	False	-420.184539794922	-2174.41137695313	496.895599365234	0.394912838935852	0.953476250171661	0.172944262623787	100.830360412598	45172
True	False	False	False	False	-380.064605712891	-2161.53955078125	769.744506835938	0.430884450674057	0.908091962337494	0.196280390024185	147.469741821289	102344
True	False	False	False	False	-337.520782470703	-2133.65380859375	359.361999511719	0.527672052383423	0.89485239982605	0.271584153175354	92.8518524169922	30084
True	False	False	False	False	-393.269653320313	-2111.06005859375	110.914192199707	0.707581996917725	0.950206816196442	0.521181464195251	78.9800033569336	7898
True	False	False	False	False	-218.994857788086	-2039.19836425781	649.957153320313	0.563401758670807	0.909624993801117	0.305779039859772	232.307174682617	136132
True	False	False	False	False	-108.649673461914	-2054.32666015625	539.04296875	0.517171323299408	0.901402294635773	0.262311786413193	230.835388183594	112186
True	False	False	False	False	-86.8049850463867	-2122.48046875	15.5279874801636	0.800106346607208	0.94487601518631	1	54.0714302062988	757
True	False	False	False	False	-56.8746337890625	-2107.63647460938	33.2742576599121	0.745649039745331	0.943335175514221	0.63269704580307	58.966667175293	1769
True	False	False	False	False	-84.1192016601563	-2032.65100097656	32.1651153564453	0.820795118808746	0.961207389831543	1	54	1566
True	False	False	False	False	-63.077033996582	-2018.02416992188	78.7490768432617	0.803937435150146	0.970893561840057	1	51.8169021606445	3679
True	False	False	False	False	-47.3822364807129	-2146.96069335938	757.5439453125	0.410424113273621	0.82937490940094	0.182757019996643	138.497802734375	94594
True	False	False	False	False	-1909.33154296875	-1557.21337890625	1621.56555175781	0.294605314731598	0.798542261123657	0.117003820836544	223.997268676758	327484
True	False	False	False	False	-1908.32092285156	-1478.37255859375	73.203369140625	0.634930491447449	0.923954248428345	0.391110688447952	115.863639831543	7647
True	False	False	False	False	-1902.04663085938	-1119.52514648438	441.438507080078	0.285016983747482	0.795044362545013	0.112230360507965	99.1331634521484	39455
True	False	False	False	False	-1899.71936035156	-1496.25280761719	427.019653320313	0.813614726066589	0.943296134471893	1	234.457138061523	90266
True	False	False	False	False	-1871.85522460938	-1521.16235351563	124.223899841309	0.783444225788116	0.956187844276428	0.904983460903168	81.4375	9121
True	False	False	False	False	-1874.84765625	-640.124938964844	69.8759460449219	0.754863798618317	0.944606423377991	0.67060112953186	50.9047622680664	3207
True	False	False	False	False	-1871.95861816406	-893.68994140625	59.8936653137207	0.529495239257813	0.837438881397247	0.2732273042202	105.055557250977	5673
True	False	False	False	False	-1845.11328125	-1489.12390136719	15.5279874801636	0.717676758766174	0.938069105148315	0.546022891998291	45.0714302062988	631
True	False	False	False	False	-1776.53332519531	-1246.83410644531	93.1679229736328	0.556398808956146	0.896619617938995	0.298723936080933	61.9642868041992	5205
True	False	False	False	False	-1837.54443359375	-916.875915527344	31.0559749603271	0.463366389274597	0.876607537269592	0.2192662358284	100.821426391602	2823
True	False	False	False	False	-1857.99572753906	-904.101257324219	268.412353515625	0.717288434505463	0.915829062461853	0.545018911361694	126.305786132813	30566
True	False	False	False	False	-1839.47827148438	-733.40673828125	1468.50390625	0.515338242053986	0.920108914375305	0.260725557804108	228.169189453125	302096
True	False	False	False	False	-1834.59826660156	-498.301177978516	106.477630615234	0.81877213716507	0.953265130519867	1	69.7083358764648	6692
True	False	False	False	False	-1772.42016601563	-313.818511962891	41.0382537841797	0.760389924049377	0.94592410326004	0.697156250476837	88.2702713012695	3266
True	False	False	False	False	-1834.43823242188	-56.4363594055176	66.5485153198242	0.505323827266693	0.901750445365906	0.252221614122391	79.3333358764648	4760
True	False	False	False	False	-1821.01916503906	-51.8488273620605	75.4216537475586	0.54890364408493	0.867352068424225	0.291373401880264	97.1764678955078	6608
True	False	False	False	False	-1817.5166015625	-24.810791015625	195.208984375	0.675662815570831	0.95243901014328	0.455825924873352	111.232955932617	19577
True	False	False	False	False	-1809.23950195313	-4.74131107330322	265.084930419922	0.826417922973633	0.95656955242157	1	226.34309387207	54096
True	False	False	False	False	-1772.52087402344	-292.376983642578	249.556930541992	0.591938614845276	0.950526297092438	0.336624383926392	202.186660766602	45492
True	False	False	False	False	-1766.39331054688	-1106.65783691406	26.6194076538086	0.503049731254578	0.92522656917572	0.250327527523041	73.7083358764648	1769
True	False	False	False	False	-1765.47412109375	-1463.57702636719	541.261291503906	0.431198954582214	0.899202287197113	0.196493715047836	117.252052307129	57219
True	False	False	False	False	-1705.29504394531	-1440.58435058594	2607.5927734375	0.641800701618195	0.910561621189117	0.400961607694626	224.521484375	527850
True	False	False	False	False	-1730.01440429688	-350.765777587891	560.11669921875	0.449558913707733	0.861621618270874	0.209252551198006	129.114852905273	65203
True	False	False	False	False	-1740.62426757813	-11.238694190979	31.0559749603271	0.750200152397156	0.941167593002319	0.650578022003174	48.8214302062988	1367
True	False	False	False	False	-1753.56396484375	60.8935356140137	16.6371288299561	0.693598926067352	0.931946337223053	0.490445405244827	44.4000015258789	666
True	False	False	False	False	-1731.2890625	-310.175720214844	9.98227787017822	0.557533979415894	0.873754441738129	0.29985499382019	83	747
True	False	False	False	False	-1729.55725097656	-290.580871582031	290.595184326172	0.468384146690369	0.88007789850235	0.223000302910805	88.370231628418	23153
True	False	False	False	False	-1728.45886230469	-16.4215564727783	37.7108268737793	0.679740428924561	0.949179470539093	0.46329328417778	50.4117660522461	1714
True	False	False	False	False	-1718.55639648438	-216.383514404297	1050.357421875	0.390133917331696	0.907805263996124	0.169992625713348	158.373809814453	149980
True	False	False	False	False	-1717.86328125	-1112.06689453125	217.391815185547	0.755093216896057	0.944983899593353	0.671637296676636	178.744903564453	35034
True	False	False	False	False	-1712.03051757813	-317.8984375	291.704345703125	0.555793941020966	0.918695032596588	0.298123180866241	194.22053527832	51080
True	False	False	False	False	-1662.40661621094	-1518.24975585938	175.244430541992	0.792873740196228	0.950639188289642	1	190.449371337891	30091
True	False	False	False	False	-1673.9013671875	-1201.47058105469	102.041061401367	0.364941775798798	0.90642112493515	0.154954150319099	83.989128112793	7727
True	False	False	False	False	-1689.97888183594	-289.816375732422	170.807861328125	0.799037754535675	0.962266862392426	1	170.649353027344	26280
True	False	False	False	False	-1675.65612792969	-534.261596679688	27.7285480499268	0.81305855512619	0.950671494007111	1	52.3600006103516	1309
True	False	False	False	False	-1671.87219238281	-1500.24743652344	42.1473922729492	0.711886703968048	0.956683158874512	0.531466901302338	59.6578941345215	2267
True	False	False	False	False	-1643.15173339844	-1440.02734375	366.016845703125	0.476849228143692	0.929242014884949	0.22942042350769	106.933334350586	35288
True	False	False	False	False	-1610.98254394531	-1260.20300292969	69.8759460449219	0.679155230522156	0.945610642433167	0.462208092212677	77.6984100341797	4895
True	False	False	False	False	-1666.73583984375	-868.296081542969	337.179138183594	0.384011030197144	0.888401448726654	0.166258305311203	90.934211730957	27644
True	False	False	False	False	-1664.20678710938	-213.595748901367	898.404968261719	0.520199179649353	0.888749420642853	0.264952719211578	145.595062255859	117932
True	False	False	False	False	-1668.9951171875	-48.1935157775879	653.284606933594	0.415057480335236	0.951410055160522	0.185759842395782	104.314094543457	61441
True	False	False	False	False	-1660.25378417969	-844.498107910156	18.8554134368896	0.625182271003723	0.907620012760162	0.377736806869507	68.5882339477539	1166
True	False	False	False	False	-1644.85888671875	-1241.89147949219	267.30322265625	0.439484059810638	0.901891052722931	0.202175840735435	85.2780075073242	20552
True	False	False	False	False	-1627.53735351563	-1028.80078125	215.173538208008	0.792714774608612	0.935522317886353	1	203.721649169922	39522
True	False	False	False	False	-1633.615234375	-1010.88330078125	26.6194076538086	0.66390061378479	0.954506158828735	0.435427129268646	120.791664123535	2899
True	False	False	False	False	-1623.77172851563	-990.822692871094	717.614868164063	0.326000690460205	0.784064114093781	0.133271217346191	161.528594970703	104509
True	False	False	False	False	-1629.42077636719	-33.6349029541016	501.332153320313	0.764711022377014	0.937554180622101	0.72073358297348	133.287612915039	60246
True	False	False	False	False	-1593.27282714844	-1289.85595703125	596.718383789063	0.50171023607254	0.92757910490036	0.249218121170998	140.613388061523	75650
True	False	False	False	False	-1583.08361816406	-1649.15441894531	618.901184082031	0.460505753755569	0.949759840965271	0.217160552740097	204.442657470703	114079
True	False	False	False	False	-1574.7158203125	-1745.00744628906	180.790130615234	0.837456464767456	0.957486271858215	1	197.042938232422	32118
True	False	False	False	False	-1577.390625	-1390.15063476563	179.680999755859	0.293701350688934	0.764449775218964	0.11655005812645	104.358024597168	16906
True	False	False	False	False	-1581.18139648438	-976.28759765625	194.099838256836	0.811981499195099	0.939566433429718	1	191.839996337891	33572
True	False	False	False	False	-1573.51733398438	-895.16357421875	594.500061035156	0.500711798667908	0.934830725193024	0.248394161462784	122.835823059082	65840
True	False	False	False	False	-1566.99499511719	-1404.68896484375	23.2919807434082	0.462010353803635	0.816694319248199	0.218265995383263	83.523811340332	1754
True	False	False	False	False	-1564.56774902344	-1319.19604492188	727.597106933594	0.306781560182571	0.808174729347229	0.123193770647049	118.536582946777	77760
True	False	False	False	False	-1541.39331054688	-1814.07678222656	251.77522277832	0.708422720432281	0.934466123580933	0.523156583309174	100.920707702637	22909
True	False	False	False	False	-1550.67956542969	-1176.40283203125	318.32373046875	0.625370919704437	0.931551277637482	0.377989321947098	185.710800170898	53299
True	False	False	False	False	-1544.18872070313	-1649.78247070313	899.514099121094	0.310551255941391	0.953267753124237	0.125140145421028	149.882858276367	121555
True	False	False	False	False	-1328.27685546875	-1778.14465332031	1065.88537597656	0.408564686775208	0.853226780891418	0.181561425328255	192.603530883789	185092
True	False	False	False	False	-1477.34326171875	-1738.69592285156	136.424453735352	0.776088893413544	0.934323370456696	0.803636133670807	127.626014709473	15698
True	False	False	False	False	-1365.84301757813	-1488.66491699219	344.943145751953	0.74796736240387	0.930113196372986	0.641620993614197	204.482315063477	63594
True	False	False	False	False	-1528.67260742188	-1281.12622070313	278.394622802734	0.451327741146088	0.939249634742737	0.210514590144157	81.4103622436523	20434
True	False	False	False	False	-1528.72204589844	-418.054229736328	241.792938232422	0.759908676147461	0.934305191040039	0.694698989391327	206.211013793945	44954
True	False	False	False	False	-1503.79968261719	-1238.06066894531	429.237945556641	0.480835497379303	0.941359043121338	0.23249788582325	106.069770812988	41049
True	False	False	False	False	-1412.59301757813	-1166.77758789063	15.5279874801636	0.621227741241455	0.92958676815033	0.372498869895935	61.3571434020996	859
True	False	False	False	False	-1486.88562011719	-1027.86987304688	789.709045410156	0.530383765697479	0.900678813457489	0.274031728506088	131.720504760742	93785
True	False	False	False	False	-1485.80139160156	-809.943603515625	677.685729980469	0.702180802822113	0.926779866218567	0.508855223655701	209.800323486328	128188
True	False	False	False	False	-1467.45910644531	-273.337249755859	1487.359375	0.342471182346344	0.885787904262543	0.142225667834282	203.305740356445	272633
True	False	False	False	False	-1467.3056640625	-509.335327148438	1366.462890625	0.375182121992111	0.824659824371338	0.160964518785477	213.144485473633	262594
True	False	False	False	False	-1467.29736328125	-990.333129882813	308.341461181641	0.438521772623062	0.844554543495178	0.20150962471962	111.100715637207	30886
True	False	False	False	False	-1463.94030761719	-1096.66296386719	106.477630615234	0.267837703227997	0.88903272151947	0.103889904916286	68.71875	6597
True	False	False	False	False	-1456.35961914063	-1033.943359375	21.0736961364746	0.509064376354218	0.955226957798004	0.255366504192352	62.4736824035645	1187
True	False	False	False	False	-1462.82604980469	-778.191650390625	422.583068847656	0.694786012172699	0.899576663970947	0.492912709712982	201.307083129883	76698
True	False	False	False	False	-1453.09204101563	-463.901702880859	171.917007446289	0.812215685844421	0.96518874168396	1	140.961288452148	21849
True	False	False	False	False	-1437.46899414063	-969.556945800781	655.502868652344	0.452408045530319	0.9354287981987	0.211288332939148	156.362091064453	92410
True	False	False	False	False	-1413.27880859375	-580.338928222656	1451.86682128906	0.651868045330048	0.934148907661438	0.41609987616539	215.870132446289	282574
True	False	False	False	False	-1436.23107910156	-367.624114990234	85.4039306640625	0.830078601837158	0.962681770324707	1	58.6883125305176	4519
True	False	False	False	False	-1411.32080078125	-1467.22607421875	529.060729980469	0.515024900436401	0.938961744308472	0.260455369949341	163.029342651367	77765
True	False	False	False	False	-1374.90380859375	-1472.07446289063	32.1651153564453	0.820795118808746	0.961207389831543	1	87.2413787841797	2530
True	False	False	False	False	-1368.26513671875	-1426.29467773438	33.2742576599121	0.476011037826538	0.878204524517059	0.228777781128883	94.3333358764648	2830
True	False	False	False	False	-1386.79626464844	-1328.25805664063	608.9189453125	0.752652168273926	0.954732418060303	0.660867691040039	173.165756225586	95068
True	False	False	False	False	-1385.57348632813	-1307.38024902344	15.5279874801636	0.603693544864655	0.930587589740753	0.350445985794067	88.4285736083984	1238
True	False	False	False	False	-1349.81213378906	-805.038818359375	49.9113883972168	0.726490080356598	0.943418085575104	0.570020496845245	53.2222213745117	2395
True	False	False	False	False	-1348.26232910156	-1417.78259277344	645.520629882813	0.473161727190018	0.942614495754242	0.226604759693146	184.467361450195	107360
True	False	False	False	False	-1345.38671875	-1104.19702148438	301.686614990234	0.351088732481003	0.926675796508789	0.147034838795662	79.466911315918	21615
True	False	False	False	False	-1334.53173828125	-1073.25463867188	1418.59252929688	0.221984848380089	0.834960162639618	0.0828539580106735	160.315093994141	205043
True	False	False	False	False	-1300.14184570313	-1025.87316894531	28.8376903533936	0.696614444255829	0.941167593002319	0.496761053800583	51.3076934814453	1334
True	False	False	False	False	-1333.73217773438	-633.703857421875	2281.5048828125	0.568481862545013	0.903389990329742	0.311015993356705	208.800674438477	429503
True	False	False	False	False	-1318.30554199219	-893.9521484375	631.101745605469	0.422280818223953	0.943051397800446	0.190509885549545	105.601051330566	60087
True	False	False	False	False	-1298.46264648438	-1729.77087402344	45.4748191833496	0.804048359394073	0.949666619300842	1	53.365852355957	2188
True	False	False	False	False	-1220.59143066406	-1676.17077636719	363.798553466797	0.395525634288788	0.910897254943848	0.17332512140274	139.902435302734	45888
True	False	False	False	False	-1271.55053710938	-1028.404296875	23.2919807434082	0.462010353803635	0.852851867675781	0.218265995383263	75.9523773193359	1595
True	False	False	False	False	-1281.53100585938	-866.035461425781	200.754699707031	0.778810083866119	0.933151483535767	0.832194209098816	142.966857910156	25877
True	False	False	False	False	-1275.60546875	-177.286804199219	47.6931037902832	0.805555999279022	0.950805008411407	1	50.3953475952148	2167
True	False	False	False	False	-1262.24719238281	-1254.99279785156	1049.24829101563	0.711095094680786	0.934578061103821	0.529542922973633	206.035934448242	194910
True	False	False	False	False	-1261.49182128906	-1201.35144042969	185.226699829102	0.697036445140839	0.903012692928314	0.497657805681229	74.7125778198242	12477
True	False	False	False	False	-1203.78942871094	-1764.24792480469	534.6064453125	0.581229746341705	0.930356860160828	0.324627757072449	92.9356842041016	44795
True	False	False	False	False	-1202.76623535156	-1836.62866210938	82.0765075683594	0.667889714241028	0.932144641876221	0.442166119813919	75.1486511230469	5561
True	False	False	False	False	-1202.57336425781	-1810.41735839844	378.217407226563	0.561545968055725	0.933386147022247	0.303891271352768	94.3137817382813	32161
True	False	False	False	False	-1198.49890136719	-1640.55725097656	808.564453125	0.439539909362793	0.849193334579468	0.202214553952217	140.205764770508	102210
True	False	False	False	False	-1202.67907714844	-509.169403076172	49.9113883972168	0.843023717403412	0.962561309337616	1	52.533332824707	2364
True	False	False	False	False	-1201.53002929688	-219.610458374023	12.2005615234375	0.768196105957031	0.939064502716064	0.742168962955475	49.5454559326172	545
True	False	False	False	False	-1196.73706054688	-1688.79150390625	450.311614990234	0.515361249446869	0.883802115917206	0.26074543595314	137.248764038086	55723
True	False	False	False	False	-1140.16076660156	-1697.88354492188	268.412353515625	0.643032371997833	0.94170081615448	0.402767360210419	204.479339599609	49484
True	False	False	False	False	-1149.08984375	-1233.431640625	583.40869140625	0.439984679222107	0.947410345077515	0.202523082494736	104.519012451172	54977
True	False	False	False	False	-1166.92517089844	-269.283935546875	25.5102653503418	0.748013913631439	0.942926585674286	0.641803920269012	55.5217399597168	1277
True	False	False	False	False	-1184.43029785156	-253.113983154297	289.486053466797	0.741063892841339	0.948540806770325	0.616046369075775	208.973175048828	54542
True	False	False	False	False	-1144.79113769531	-735.6357421875	283.940338134766	0.530929982662201	0.872765183448792	0.274527430534363	86.5859375	22166
True	False	False	False	False	-1142.73608398438	-1430.68713378906	9.98227787017822	0.557533979415894	0.884443521499634	0.29985499382019	86.6666641235352	780
True	False	False	False	False	-1137.81774902344	-501.070495605469	13.3097038269043	0.685805439949036	0.934609174728394	0.474820286035538	62.3333320617676	748
True	False	False	False	False	-1141.17272949219	-104.08967590332	846.275329589844	0.701485216617584	0.945649921894073	0.507311463356018	223.862380981445	170807
True	False	False	False	False	-1116.88232421875	-1442.919921875	16.6371288299561	0.76893937587738	0.947792708873749	0.747088372707367	83.533332824707	1253
True	False	False	False	False	-1128.14831542969	-1431.92468261719	252.884368896484	0.65211433172226	0.920126438140869	0.416481405496597	185.41227722168	42274
True	False	False	False	False	-1116.59143066406	-474.051055908203	468.057891845703	0.312020719051361	0.930485665798187	0.125902786850929	92.0426559448242	38842
True	False	False	False	False	-1111.93737792969	9.58693027496338	466.948760986328	0.334614098072052	0.832109153270721	0.137916058301926	98.6722106933594	41541
True	False	False	False	False	-1091.970703125	-1729.30712890625	694.322875976563	0.561855375766754	0.888559937477112	0.304205060005188	200.557510375977	125549
True	False	False	False	False	-1099.94885253906	-1302.31176757813	43.256534576416	0.492153942584991	0.916899919509888	0.241433933377266	58.3076934814453	2274
True	False	False	False	False	-1090.63012695313	-1286.77917480469	77.6399383544922	0.51788717508316	0.931176960468292	0.262933850288391	73.3142852783203	5132
True	False	False	False	False	-1079.76599121094	-520.342834472656	562.3349609375	0.604419887065887	0.923587501049042	0.351324081420898	149.840240478516	75969
True	False	False	False	False	-1092.96325683594	7.65687227249146	38.8199691772461	0.441676616668701	0.940326154232025	0.203700020909309	76.457145690918	2676
True	False	False	False	False	-1075.14929199219	-712.901550292969	49.9113883972168	0.567869901657104	0.934331119060516	0.310379713773727	80.2222213745117	3610
True	False	False	False	False	-1066.53430175781	-566.992736816406	262.866638183594	0.835663795471191	0.960187435150146	1	103.514770507813	24533
True	False	False	False	False	-1072.21069335938	-462.145568847656	245.120376586914	0.31700724363327	0.79077160358429	0.128507405519485	82.9457015991211	18331
True	False	False	False	False	-1037.29211425781	-799.158813476563	403.727661132813	0.363185882568359	0.919607996940613	0.153937116265297	88.0247268676758	32041
True	False	False	False	False	-1043.248046875	-705.737487792969	764.198791503906	0.383656322956085	0.877776443958282	0.166043564677238	116.240928649902	80090
True	False	False	False	False	-1042.56958007813	-755.737609863281	211.846115112305	0.787330985069275	0.948208153247833	1	94.0052337646484	17955
True	False	False	False	False	-1011.39959716797	-1798.52575683594	29.9468326568604	0.828017055988312	0.959619760513306	1	52.6666679382324	1422
True	False	False	False	False	-1020.38562011719	-468.583068847656	271.739776611328	0.840386211872101	0.957716763019562	1	201.195922851563	49293
True	False	False	False	False	-1018.40338134766	-1793.50744628906	11.0914192199707	0.763594925403595	0.936281979084015	0.714360892772675	55.5999984741211	556
True	False	False	False	False	-1012.21691894531	-113.576766967773	836.293029785156	0.711528658866882	0.943698823451996	0.530594825744629	210.567642211914	158768
True	False	False	False	False	-987.363525390625	-1869.57153320313	349.379699707031	0.334328472614288	0.810611188411713	0.137760698795319	100.647621154785	31704
True	False	False	False	False	-1008.08276367188	-1075.54260253906	25.5102653503418	0.794671595096588	0.94915634393692	1	50.652172088623	1165
True	False	False	False	False	-1000.82122802734	-741.785888671875	1130.21569824219	0.541177034378052	0.935274243354797	0.284001410007477	152.421005249023	155317
True	False	False	False	False	-996.247314453125	-138.64094543457	289.486053466797	0.710534036159515	0.923412322998047	0.528188228607178	217.394638061523	56740
True	False	False	False	False	-972.827087402344	-1851.69702148438	156.389007568359	0.547849953174591	0.892138123512268	0.290356069803238	118.723403930664	16740
True	False	False	False	False	-886.800048828125	-1850.50109863281	18.8554134368896	0.587365925312042	0.902410805225372	0.331435710191727	72.529411315918	1233
True	False	False	False	False	-946.385986328125	-1732.86938476563	12.2005615234375	0.474330633878708	0.916445434093475	0.227494090795517	104	1144
True	False	False	False	False	-953.28564453125	-1723.27124023438	170.807861328125	0.698725283145905	0.952441692352295	0.501278698444366	103.24674987793	15900
True	False	False	False	False	-962.424194335938	-864.029174804688	402.618530273438	0.554879128932953	0.904606640338898	0.297217160463333	180.435256958008	65498
True	False	False	False	False	-967.678344726563	-845.26708984375	17.7462711334229	0.762108087539673	0.940302610397339	0.706189274787903	82.8125	1325
True	False	False	False	False	-933.059997558594	-1002.61651611328	56.5662384033203	0.598333299160004	0.947822213172913	0.344054192304611	65.7254867553711	3352
True	False	False	False	False	-932.125305175781	-106.628120422363	446.984191894531	0.683403968811035	0.923650622367859	0.470193475484848	96.265510559082	38795
True	False	False	False	False	-929.809143066406	-1724.35522460938	268.412353515625	0.500601172447205	0.909942209720612	0.248303070664406	119.780990600586	28987
True	False	False	False	False	-908.23974609375	-1696.24584960938	459.184753417969	0.483411252498627	0.930350840091705	0.234505414962769	130.108688354492	53865
True	False	False	False	False	-927.13330078125	-796.272216796875	122.005615234375	0.823490679264069	0.949420511722565	1	86.6909103393555	9536
True	False	False	False	False	-923.10888671875	-19.017578125	19.9645557403564	0.776177406311035	0.952117681503296	0.804480254650116	42.6111106872559	767
True	False	False	False	False	-914.171264648438	-1261.97741699219	387.090545654297	0.519954919815063	0.908349692821503	0.26473867893219	143.065902709961	49930
True	False	False	False	False	-901.438049316406	-1233.84143066406	151.952453613281	0.820764601230621	0.942742526531219	1	119.33576965332	16349
True	False	False	False	False	-912.147338867188	-984.759521484375	63.2210922241211	0.383576333522797	0.893598735332489	0.16599515080452	73.5614013671875	4193
True	False	False	False	False	-909.720275878906	-1168.50598144531	710.9599609375	0.307217597961426	0.693124413490295	0.123418167233467	138.29328918457	88646
True	False	False	False	False	-889.821044921875	-1827.52160644531	554.570983886719	0.263331383466721	0.757395029067993	0.101745530962944	97.7979965209961	48899
True	False	False	False	False	-842.327209472656	-1436.93286132813	278.394622802734	0.835135996341705	0.963803112506866	1	206.960159301758	51947
True	False	False	False	False	-885.652954101563	-277.713958740234	69.8759460449219	0.521287202835083	0.923171758651733	0.265908062458038	62.9682540893555	3967
True	False	False	False	False	-883.827941894531	-1326.31042480469	197.427261352539	0.844812750816345	0.968095600605011	1	201.365173339844	35843
True	False	False	False	False	-853.459899902344	-1324.36840820313	215.173538208008	0.732289433479309	0.91040563583374	0.587252855300903	199.298965454102	38664
True	False	False	False	False	-880.946960449219	-1282.40393066406	82.0765075683594	0.4189532995224	0.950827836990356	0.188311189413071	63.5945930480957	4706
True	False	False	False	False	-849.549682617188	-1253.16638183594	656.612060546875	0.337951064109802	0.916448354721069	0.139737784862518	93.0168914794922	55066
True	False	False	False	False	-866.695190429688	-1213.92846679688	473.603607177734	0.331134974956512	0.745830535888672	0.136030033230782	138.934432983398	59325
True	False	False	False	False	-826.118408203125	-1170.68579101563	544.588684082031	0.556938529014587	0.919306993484497	0.299261093139648	130.782073974609	64214
True	False	False	False	False	-851.639099121094	-1156.59838867188	583.40869140625	0.628300249576569	0.918057978153229	0.381941169500351	146.5	77059
True	False	False	False	False	-849.924133300781	-1030.15356445313	110.914192199707	0.827440023422241	0.952349483966827	1	70.2900009155273	7029
True	False	False	False	False	-836.912780761719	-908.027038574219	387.090545654297	0.369731366634369	0.889667928218842	0.157748326659203	116.249282836914	40571
True	False	False	False	False	-828.301635742188	-886.8447265625	560.11669921875	0.29720276594162	0.932120084762573	0.118312045931816	125.76237487793	63510
True	False	False	False	False	-803.304565429688	-1016.19006347656	82.0765075683594	0.825832903385162	0.962030291557312	1	57.7027015686035	4270
True	False	False	False	False	-801.449035644531	-715.889831542969	571.208129882813	0.604167819023132	0.911449134349823	0.351018995046616	203.233016967773	104665
True	False	False	False	False	-800.187438964844	-623.201171875	423.692230224609	0.407253861427307	0.939812839031219	0.180721774697304	81.646598815918	31189
True	False	False	False	False	-776.567687988281	-1784.84387207031	671.030883789063	0.178620100021362	0.706112623214722	0.0644176006317139	100.604957580566	60866
True	False	False	False	False	-783.982360839844	-1019.27362060547	70.9850845336914	0.778467297554016	0.939451813697815	0.828254580497742	59	3776
True	False	False	False	False	-775.620178222656	-594.012512207031	109.805053710938	0.501653671264648	0.940044641494751	0.249171391129494	70.1818161010742	6948
True	False	False	False	False	-770.948913574219	-1625.08276367188	238.465515136719	0.40577894449234	0.839653015136719	0.179780185222626	75.2186050415039	16172
True	False	False	False	False	-762.90380859375	-1091.36975097656	119.787330627441	0.785884737968445	0.950133502483368	1	102.703704833984	11092
True	False	False	False	False	-760.953308105469	-1070.48413085938	557.898376464844	0.430329948663712	0.947341442108154	0.195904687047005	112.524848937988	56600
True	False	False	False	False	-736.75244140625	-1347.04760742188	36.6016845703125	0.580488204956055	0.935241937637329	0.32381671667099	72.2121200561523	2383
True	False	False	False	False	-684.4775390625	-1865.06555175781	13.3097038269043	0.596519231796265	0.929439008235931	0.341925352811813	89.5	1074
True	False	False	False	False	-722.35400390625	-1618.6455078125	1069.212890625	0.353043854236603	0.786707758903503	0.148138225078583	178.737548828125	172303
True	False	False	False	False	-716.509765625	-921.583374023438	88.7313537597656	0.591871082782745	0.943860411643982	0.336546957492828	78.25	6260
True	False	False	False	False	-716.107482910156	-1650.80810546875	845.166137695313	0.357410252094269	0.823493957519531	0.150619223713875	165.704727172852	126267
True	False	False	False	False	-707.46337890625	-1664.13073730469	24.401123046875	0.546809315681458	0.921249330043793	0.28935506939888	100.227272033691	2205
True	False	False	False	False	-706.521606445313	-937.041442871094	12.2005615234375	0.404529690742493	0.851157307624817	0.17898528277874	99	1089
True	False	False	False	False	-702.16943359375	-1335.09375	2139.53491210938	0.428793370723724	0.827895104885101	0.194866344332695	210.983932495117	406988
True	False	False	False	False	-683.873168945313	-1261.01281738281	1486.25024414063	0.234010800719261	0.842762649059296	0.0882084593176842	185.465667724609	248524
True	False	False	False	False	-701.427917480469	-955.743774414063	36.6016845703125	0.482594400644302	0.931458353996277	0.233867138624191	78.0606079101563	2576
True	False	False	False	False	-698.542724609375	-928.117797851563	105.36848449707	0.639293849468231	0.934362232685089	0.397324234247208	94.5684204101563	8984
True	False	False	False	False	-667.770751953125	-1863.53784179688	75.4216537475586	0.452503979206085	0.851083040237427	0.211357146501541	109.89705657959	7473
True	False	False	False	False	-669.502319335938	-1337.58776855469	34.3833999633789	0.682015299797058	0.937679588794708	0.467555910348892	89.2580642700195	2767
True	False	False	False	False	-656.192199707031	-1891.55615234375	73.203369140625	0.67818558216095	0.92936646938324	0.46042013168335	93.6060638427734	6178
True	False	False	False	False	-564.779846191406	-1855.41467285156	9.98227787017822	0.606388568878174	0.928999543190002	0.353718668222427	55.2222213745117	497
True	False	False	False	False	-512.238525390625	-1852.97680664063	337.179138183594	0.677106082439423	0.946679472923279	0.458444207906723	229.582229614258	69793
True	False	False	False	False	-538.895629882813	-1729.71728515625	638.865783691406	0.509815096855164	0.909433722496033	0.256002128124237	122.883682250977	70781
True	False	False	False	False	-615.683776855469	-581.251037597656	452.529907226563	0.612423479557037	0.929129838943481	0.361196607351303	92.6789245605469	37813
True	False	False	False	False	-655.353759765625	-487.600341796875	61.0028076171875	0.760719418525696	0.950586557388306	0.698856711387634	64.6909103393555	3558
True	False	False	False	False	-656.107482910156	-36.7634887695313	719.833129882813	0.310825765132904	0.868698596954346	0.125282436609268	93.2033920288086	60489
True	False	False	False	False	-655.830139160156	-71.0036163330078	326.087738037109	0.742758214473724	0.924054503440857	0.622054696083069	118.945579528809	34970
True	False	False	False	False	-617.099548339844	-497.27880859375	565.662414550781	0.494521915912628	0.91155731678009	0.243341818451881	155.182357788086	79143
True	False	False	False	False	-612.041564941406	-1687.83508300781	821.874206542969	0.522169053554535	0.8999103307724	0.266684949398041	221.25910949707	163953
True	False	False	False	False	-586.719299316406	-1679.43725585938	9.98227787017822	0.388088703155518	0.891048908233643	0.168739393353462	97	873
True	False	False	False	False	-601.962158203125	-1666.86889648438	15.5279874801636	0.621227741241455	0.933333992958069	0.372498869895935	101.642860412598	1423
True	False	False	False	False	-523.792724609375	-1309.77111816406	208.518692016602	0.76819783449173	0.939457774162292	0.742179989814758	177.36701965332	33345
True	False	False	False	False	-598.486328125	-990.438293457031	57.6753807067871	0.534328043460846	0.86523711681366	0.277632147073746	69.6153869628906	3620
True	False	False	False	False	-579.284729003906	-986.979431152344	176.353576660156	0.409629106521606	0.809340000152588	0.182245180010796	77.1006317138672	12259
True	False	False	False	False	-570.014343261719	-496.542083740234	566.771545410156	0.436026602983475	0.955631852149963	0.199789896607399	99.3111572265625	50748
True	False	False	False	False	-523.62548828125	-1784.01513671875	158.607299804688	0.657360792160034	0.917052149772644	0.424744814634323	177.734268188477	25416
True	False	False	False	False	-504.337799072266	-1442.35278320313	495.786437988281	0.495540201663971	0.825290620326996	0.244166448712349	130.308731079102	58248
True	False	False	False	False	-513.233642578125	63.7586708068848	29.9468326568604	0.764188587665558	0.939532041549683	0.717723667621613	43.5185203552246	1175
True	False	False	False	False	-494.032745361328	-1877.04357910156	446.984191894531	0.760599613189697	0.944831311702728	0.698236644268036	234.833740234375	94638
True	False	False	False	False	-475.874298095703	-1769.65551757813	878.4404296875	0.301047891378403	0.754243612289429	0.120260775089264	157.511367797852	124749
True	False	False	False	False	-486.533813476563	-1454.015625	13.3097038269043	0.571581065654755	0.927047312259674	0.314262002706528	107.333335876465	1288
True	False	False	False	False	-481.220733642578	-1437.16650390625	47.6931037902832	0.682282447814941	0.947074890136719	0.46806126832962	110.302322387695	4743
True	False	False	False	False	-460.14208984375	-833.76806640625	251.77522277832	0.749353468418121	0.944581151008606	0.647137463092804	209.740081787109	47611
True	False	False	False	False	-447.0390625	-1351.87219238281	509.096160888672	0.825336396694183	0.952518880367279	1	215.877990722656	99088
True	False	False	False	False	-439.914398193359	-719.157531738281	339.397430419922	0.687830984592438	0.918460607528687	0.478789359331131	213.281051635742	65264
True	False	False	False	False	-445.380737304688	-701.674011230469	19.9645557403564	0.661957681179047	0.902729630470276	0.432207375764847	82.1666641235352	1479
True	False	False	False	False	-433.610015869141	-839.926147460938	156.389007568359	0.474423348903656	0.90026718378067	0.227564767003059	73.3687973022461	10345
True	False	False	False	False	-425.158905029297	-493.628784179688	459.184753417969	0.402145177125931	0.821699142456055	0.177474543452263	217.871978759766	90199
True	False	False	False	False	-145.751358032227	-1847.80871582031	230.701522827148	0.839499652385712	0.962861895561218	1	218.086532592773	45362
True	False	False	False	False	-253.836685180664	-1757.05456542969	16.6371288299561	0.76893937587738	0.938069105148315	0.747088372707367	45.7999992370605	687
True	False	False	False	False	-277.620971679688	-1533.72155761719	262.866638183594	0.484209805727005	0.872889459133148	0.235130876302719	187.675109863281	44479
True	False	False	False	False	-403.032196044922	-1260.56665039063	27.7285480499268	0.655060887336731	0.941819429397583	0.421090096235275	67.7200012207031	1693
True	False	False	False	False	-350.756103515625	-918.327453613281	221.828384399414	0.372106939554214	0.874147653579712	0.159145221114159	85.9449996948242	17189
True	False	False	False	False	-370.455993652344	-894.086608886719	146.40673828125	0.606794536113739	0.920440196990967	0.354215174913406	79.386360168457	10479
True	False	False	False	False	-363.017333984375	-909.923034667969	14.4188451766968	0.719225645065308	0.935661971569061	0.550069808959961	98.8461532592773	1285
True	False	False	False	False	-351.583190917969	-905.719482421875	92.0587844848633	0.658481895923615	0.958751022815704	0.426545202732086	90.6626510620117	7525
True	False	False	False	False	-329.328643798828	-661.285400390625	25.5102653503418	0.794671595096588	0.94915634393692	1	45.2173919677734	1040
True	False	False	False	False	-279.066314697266	-657.185424804688	1165.70812988281	0.342014670372009	0.853265106678009	0.141973331570625	180.447189331055	189650
True	False	False	False	False	-337.297485351563	-402.057769775391	290.595184326172	0.811433553695679	0.956507384777069	1	222.751907348633	58361
True	False	False	False	False	-360.073394775391	-267.345550537109	242.902084350586	0.826656639575958	0.947728276252747	1	220.958908081055	48390
True	False	False	False	False	-319.092742919922	-366.693786621094	725.378845214844	0.270306438207626	0.727669775485992	0.105072192847729	108.126914978027	70715
True	False	False	False	False	-307.991973876953	-656.474243164063	15.5279874801636	0.800106346607208	0.94487601518631	1	89.6428604125977	1255
True	False	False	False	False	-284.41162109375	-461.654541015625	15.5279874801636	0.564301550388336	0.93289041519165	0.306699156761169	54.6428565979004	765
True	False	False	False	False	-288.702728271484	-68.1213760375977	169.698715209961	0.39032644033432	0.900904059410095	0.170110896229744	70.7908477783203	10831
True	False	False	False	False	-306.750762939453	-49.9345664978027	249.556930541992	0.224095195531845	0.84697437286377	0.0837856084108353	63.0666656494141	14190
True	False	False	False	False	-282.717346191406	-167.887802124023	1433.01135253906	0.454539865255356	0.845530331134796	0.212821781635284	216.434982299805	279634
True	False	False	False	False	-273.225738525391	-796.59619140625	527.951538085938	0.343692421913147	0.952682495117188	0.14290189743042	98.6533584594727	46959
True	False	False	False	False	-261.272369384766	-424.948455810547	138.64274597168	0.7602219581604	0.949100255966187	0.696295320987701	76.5999984741211	9575
True	False	False	False	False	-241.21647644043	-1587.03149414063	312.778015136719	0.628104984760284	0.931928217411041	0.381675899028778	192.90071105957	54398
True	False	False	False	False	-235.049423217773	-1526.59350585938	123.114753723145	0.798364579677582	0.937817692756653	1	147.576583862305	16381
True	False	False	False	False	-241.016693115234	-1153.34045410156	38.8199691772461	0.770017266273499	0.950419723987579	0.754476308822632	47.0571441650391	1647
True	False	False	False	False	-217.808715820313	-839.815673828125	56.5662384033203	0.427298784255981	0.93055248260498	0.193860247731209	96.6078414916992	4927
True	False	False	False	False	-225.378341674805	-821.723754882813	819.655883789063	0.336499840021133	0.930151402950287	0.138943985104561	137.292282104492	101459
True	False	False	False	False	-214.546508789063	-1769.05395507813	169.698715209961	0.893614828586578	0.979095637798309	1	181.183013916016	27721
True	False	False	False	False	-162.914688110352	-910.290771484375	73.203369140625	0.802794396877289	0.953661262989044	1	62.424243927002	4120
True	False	False	False	False	-208.242767333984	-365.870056152344	1009.31915283203	0.18301685154438	0.629699409008026	0.066227950155735	172.036270141602	156553
True	False	False	False	False	-200.375503540039	-27.5231590270996	169.698715209961	0.862530291080475	0.967117547988892	1	218.477127075195	33427
True	False	False	False	False	-198.121307373047	-334.977691650391	67.6576614379883	0.811845362186432	0.948626279830933	1	65.0983581542969	3971
True	False	False	False	False	-193.051391601563	-869.737915039063	200.754699707031	0.283966362476349	0.867975413799286	0.111712567508221	72.320442199707	13090
True	False	False	False	False	-134.460266113281	-530.397399902344	330.524291992188	0.669848442077637	0.940365731716156	0.445540577173233	134.144302368164	39975
True	False	False	False	False	-185.213439941406	-0.531256198883057	350.488861083984	0.610215306282043	0.950064837932587	0.358435928821564	83.0348129272461	26239
True	False	False	False	False	-159.037414550781	-499.061676025391	848.493591308594	0.382613062858582	0.895101964473724	0.165412992238998	179.562088012695	137365
True	False	False	False	False	-137.745254516602	-503.569915771484	35.4925422668457	0.562897682189941	0.941915214061737	0.305264919996262	120.21875	3847
True	False	False	False	False	-144.320251464844	-483.874572753906	80.9673614501953	0.485776335000992	0.945238769054413	0.236362099647522	104.643836975098	7639
True	False	False	False	False	-132.361953735352	-1874.00830078125	21.0736961364746	0.765837788581848	0.945084035396576	0.727394282817841	47	893
True	False	False	False	False	-123.579498291016	-1624.16003417969	285.049468994141	0.418554663658142	0.790090382099152	0.188049003481865	208.494155883789	53583
True	False	False	False	False	-121.492324829102	-1522.58129882813	128.660461425781	0.802213251590729	0.950676083564758	1	103.86206817627	12048
True	False	False	False	False	-97.5437164306641	-1146.36596679688	61.0028076171875	0.804323971271515	0.951341331005096	1	51.4000015258789	2827
True	False	False	False	False	-102.545318603516	-499.749938964844	435.892791748047	0.437668889760971	0.906439125537872	0.200920552015305	131.402038574219	51641
True	False	False	False	False	-99.2366104125977	-757.586547851563	1231.14758300781	0.256410479545593	0.654218256473541	0.0984861180186272	182.722518920898	202822
True	False	False	False	False	-91.3806533813477	-525.844604492188	847.384460449219	0.292744070291519	0.846370220184326	0.116070382297039	197.827224731445	151140
True	False	False	False	False	-81.2126388549805	-777.132507324219	39.9291114807129	0.606388568878174	0.935170650482178	0.353718668222427	93.1666641235352	3354
True	False	False	False	False	-65.9759063720703	-374.24658203125	22.1828384399414	0.735508561134338	0.939309358596802	0.597400009632111	57.6500015258789	1153
True	False	False	False	False	-61.386344909668	-343.116760253906	219.610107421875	0.376857042312622	0.895239651203156	0.161960706114769	67.0151519775391	13269
True	False	False	False	False	-54.117561340332	-1616.373046875	69.8759460449219	0.851863503456116	0.968193054199219	1	59.8412704467773	3770
True	False	False	False	False	-51.5685691833496	-802.389038085938	16.6371288299561	0.665601134300232	0.92958676815033	0.438278526067734	64.0666656494141	961
True	False	False	False	False	-51.4347534179688	-643.870483398438	230.701522827148	0.374008625745773	0.930536150932312	0.160268798470497	130.447113037109	27133
True	False	False	False	False	-52.7884368896484	-44.7903861999512	582.299499511719	0.419560968875885	0.771916627883911	0.188711360096931	177.50666809082	93191
True	False	False	False	False	-51.1707649230957	-670.56201171875	65.4393768310547	0.560044407844543	0.903426051139832	0.302373439073563	61.6271171569824	3636
True	False	False	False	False	-50.0726089477539	-350.543731689453	42.1473922729492	0.542929291725159	0.960044860839844	0.285655558109283	50.1315803527832	1905
True	False	False	False	False	28.5579566955566	-1816.22436523438	185.226699829102	0.470727324485779	0.926318049430847	0.224762037396431	142.245513916016	23755
True	False	False	False	False	-42.7485122680664	-1692.830078125	32.1651153564453	0.568717122077942	0.914449036121368	0.311261028051376	75.5517272949219	2191
True	False	False	False	False	-29.596508026123	-1707.72216796875	68.7667999267578	0.445933371782303	0.868741273880005	0.20668426156044	62.8387107849121	3896
True	False	False	False	False	-28.8372631072998	-1679.95837402344	115.350761413574	0.498286724090576	0.920426547527313	0.246403396129608	74.3557662963867	7733
True	False	False	False	False	-44.8117866516113	-1638.62194824219	202.97297668457	0.732216358184814	0.932354509830475	0.587027549743652	217.158462524414	39740
True	False	False	False	False	-38.7390251159668	-442.583435058594	35.4925422668457	0.344967722892761	0.847457647323608	0.143609911203384	67.09375	2147
True	False	False	False	False	-30.468225479126	-760.458923339844	1150.18017578125	0.32477992773056	0.83034211397171	0.132619500160217	157.177429199219	162993
True	False	False	False	False	20.1675891876221	-1503.32141113281	1150.18017578125	0.275772243738174	0.698710381984711	0.107709012925625	201.196716308594	208641
True	False	False	False	False	3.2086968421936	-752.614868164063	45.4748191833496	0.65054839849472	0.925288140773773	0.414064913988113	96.9024353027344	3973
True	False	False	False	False	8.35007476806641	-80.6289901733398	775.290222167969	0.270305216312408	0.844115078449249	0.105071619153023	77.3462066650391	54065
True	False	False	False	False	14.7331352233887	-662.901550292969	27.7285480499268	0.57799905538559	0.880810976028442	0.321112036705017	61.3600006103516	1534
True	False	False	False	False	27.4531841278076	-421.294799804688	296.140899658203	0.544106721878052	0.941597521305084	0.286772787570953	98.8464431762695	26392
True	False	False	False	False	40.9383773803711	-392.922943115234	347.161437988281	0.40517669916153	0.943389534950256	0.17939667403698	99.3769989013672	31105
True	False	False	False	False	30.4694175720215	-38.1616363525391	11.0914192199707	0.735508561134338	0.937464773654938	0.597400009632111	38.0999984741211	381
True	False	False	False	False	-1904.00073242188	1905.4384765625	593.390930175781	0.639050662517548	0.937956035137177	0.396973967552185	109.515884399414	58591
True	False	False	False	False	-1899.21765136719	137.418273925781	72.0942230224609	0.735999047756195	0.950720965862274	0.598986208438873	74.8923110961914	4868
True	False	False	False	False	-1898.84643554688	489.183715820313	151.952453613281	0.764453411102295	0.932459771633148	0.719243407249451	139.240875244141	19076
True	False	False	False	False	-1892.78527832031	1452.20837402344	1944.32580566406	0.193552240729332	0.600656867027283	0.0706183761358261	200.146041870117	350856
True	False	False	False	False	-1889.41870117188	196.590957641602	28.8376903533936	0.84558093547821	0.95841646194458	1	46.9230766296387	1220
True	False	False	False	False	-1880.56140136719	1054.84533691406	27.7285480499268	0.748627901077271	0.937802910804749	0.644232213497162	54.439998626709	1361
True	False	False	False	False	-1888.50500488281	1790.4814453125	16.6371288299561	0.551631391048431	0.891082465648651	0.294025242328644	43.9333343505859	659
True	False	False	False	False	-1873.52319335938	328.620086669922	451.420776367188	0.431176722049713	0.906333148479462	0.196478620171547	226.906631469727	92351
True	False	False	False	False	-1872.58154296875	1061.75305175781	46.5839614868164	0.738803207874298	0.932726919651031	0.6082723736763	63.5952377319336	2671
True	False	False	False	False	-1872.69445800781	1886.16577148438	1244.45727539063	0.572350025177002	0.89316737651825	0.315073519945145	160.328872680664	179889
True	False	False	False	False	-1864.28247070313	1070.62048339844	58.7845230102539	0.775075852870941	0.943996608257294	0.794298112392426	70.6037750244141	3742
True	False	False	False	False	-1862.24914550781	1130.08117675781	176.353576660156	0.797891974449158	0.948857069015503	1	213.566040039063	33957
True	False	False	False	False	-1859.19018554688	436.645080566406	1577.19982910156	0.242995515465736	0.755960404872894	0.0922822430729866	208.87060546875	297014
True	False	False	False	False	-1835.60473632813	424.661926269531	26.6194076538086	0.493225872516632	0.876370549201965	0.242295920848846	128.29167175293	3079
True	False	False	False	False	-1851.6953125	1552.2978515625	865.130737304688	0.166608542203903	0.630995154380798	0.0595358721911907	118.746154785156	92622
True	False	False	False	False	-1835.83520507813	444.956298828125	12.2005615234375	0.768196105957031	0.939064502716064	0.742168962955475	100	1100
True	False	False	False	False	-1827.19348144531	413.771881103516	29.9468326568604	0.764188587665558	0.939532041549683	0.717723667621613	75.7777786254883	2046
True	False	False	False	False	-1832.388671875	1565.49243164063	15.5279874801636	0.483713120222092	0.902410805225372	0.234741687774658	74.7857131958008	1047
True	False	False	False	False	-1811.00939941406	596.875305175781	48.80224609375	0.669968068599701	0.953453481197357	0.445748090744019	104.931816101074	4617
True	False	False	False	False	-1814.50366210938	609.519226074219	33.2742576599121	0.616532325744629	0.909872233867645	0.366411358118057	82.4000015258789	2472
True	False	False	False	False	-1809.35314941406	620.804260253906	75.4216537475586	0.6541708111763	0.936624825000763	0.419689297676086	74.6176452636719	5074
True	False	False	False	False	-1805.30004882813	573.25146484375	594.500061035156	0.461487948894501	0.865285396575928	0.217881664633751	220.307830810547	118085
True	False	False	False	False	-1806.046875	1540.48803710938	22.1828384399414	0.735508561134338	0.939309358596802	0.597400009632111	51.4500007629395	1029
True	False	False	False	False	-1797.13415527344	610.487854003906	74.3125076293945	0.786045730113983	0.943260431289673	1	80	5360
True	False	False	False	False	-1794.34228515625	995.317504882813	34.3833999633789	0.607939004898071	0.943652451038361	0.355619817972183	72.6451644897461	2252
True	False	False	False	False	-1780.4716796875	1056.87084960938	1105.81457519531	0.841992318630219	0.955948770046234	1	230.064193725586	229374
True	False	False	False	False	-1765.20227050781	1030.21264648438	19.9645557403564	0.776177406311035	0.943199634552002	0.804480254650116	67.7777786254883	1220
True	False	False	False	False	-1755.2275390625	1372.93701171875	76.5307922363281	0.83928507566452	0.960359692573547	1	56.1304359436035	3873
True	False	False	False	False	-1738.28820800781	1059.76379394531	21.0736961364746	0.537762343883514	0.914666414260864	0.280806958675385	55.315788269043	1051
True	False	False	False	False	-1751.81774902344	1194.06506347656	19.9645557403564	0.679683864116669	0.93504536151886	0.463188141584396	68.0555572509766	1225
True	False	False	False	False	-1749.0908203125	1164.56323242188	417.037384033203	0.420656204223633	0.94167697429657	0.189434126019478	179.672866821289	67557
True	False	False	False	False	-1742.12280273438	1509.54077148438	92.0587844848633	0.390240490436554	0.932527840137482	0.170058086514473	108.831321716309	9033
True	False	False	False	False	-1729.54992675781	1489.03662109375	1099.15966796875	0.407322376966476	0.755548119544983	0.180765599012375	223.521697998047	221510
True	False	False	False	False	-1719.06616210938	1448.50280761719	1038.15686035156	0.280172407627106	0.708662271499634	0.109851256012917	206.138885498047	192946
True	False	False	False	False	-1712.2890625	687.548889160156	941.661499023438	0.700662016868591	0.934067130088806	0.505496621131897	211.919906616211	179920
True	False	False	False	False	-1709.41003417969	1135.98657226563	175.244430541992	0.383629947900772	0.894223749637604	0.166027590632439	77.8607559204102	12302
True	False	False	False	False	-1703.39147949219	1178.03198242188	500.223022460938	0.512545108795166	0.915802717208862	0.258326441049576	132.645233154297	59823
True	False	False	False	False	-1698.46862792969	459.121643066406	286.158630371094	0.587537825107574	0.920458197593689	0.331628918647766	78.3527145385742	20215
True	False	False	False	False	-1690.94873046875	1158.25146484375	83.1856460571289	0.6895392537117	0.958007514476776	0.482185840606689	96.9599990844727	7272
True	False	False	False	False	-1676.18151855469	606.967468261719	828.529052734375	0.67666620016098	0.940532147884369	0.457643389701843	205.692108154297	153652
True	False	False	False	False	-1672.43029785156	352.724670410156	238.465515136719	0.492829144001007	0.952010035514832	0.24197655916214	148.776748657227	31987
True	False	False	False	False	-1669.81176757813	1167.69287109375	13.3097038269043	0.517451584339142	0.921669483184814	0.262555181980133	102.666664123535	1232
True	False	False	False	False	-1670.71813964844	1647.73559570313	1714.7333984375	0.496941804885864	0.868151783943176	0.245305672287941	229.922378540039	355460
True	False	False	False	False	-1652.21154785156	395.240020751953	490.240753173828	0.737729966640472	0.965164542198181	0.604673326015472	148.133483886719	65475
True	False	False	False	False	-1656.70678710938	1188.15222167969	102.041061401367	0.304694592952728	0.916917383670807	0.122122406959534	79.4239120483398	7307
True	False	False	False	False	-1659.79650878906	1261.912109375	45.4748191833496	0.819687008857727	0.961324214935303	1	58.0975608825684	2382
True	False	False	False	False	-1655.68188476563	611.153625488281	119.787330627441	0.560364186763763	0.945433437824249	0.30269593000412	118.712959289551	12821
True	False	False	False	False	-1651.02478027344	1150.74255371094	737.579406738281	0.267916887998581	0.804008841514587	0.103927746415138	116.14436340332	77236
True	False	False	False	False	-1653.16235351563	1596.00793457031	280.612915039063	0.504868268966675	0.888063311576843	0.251841127872467	92.6521759033203	23441
True	False	False	False	False	-1653.1552734375	1285.63122558594	19.9645557403564	0.776177406311035	0.952117681503296	0.804480254650116	65.9444427490234	1187
True	False	False	False	False	-1649.69970703125	1308.67175292969	394.854522705078	0.850474894046783	0.95792293548584	1	223.502807617188	79567
True	False	False	False	False	-1646.17895507813	1674.58361816406	22.1828384399414	0.55325049161911	0.908495008945465	0.295611768960953	79.9000015258789	1598
True	False	False	False	False	-1630.12939453125	1079.70715332031	895.077575683594	0.272950708866119	0.742950201034546	0.106344521045685	119.535316467285	96465
True	False	False	False	False	-1630.73327636719	1661.35021972656	45.4748191833496	0.690609216690063	0.90956574678421	0.484336644411087	90.4634170532227	3709
True	False	False	False	False	-1609.28833007813	312.163421630859	33.2742576599121	0.786073088645935	0.948771238327026	1	44.7666664123535	1343
True	False	False	False	False	-1625.7900390625	768.142700195313	641.084045410156	0.558076620101929	0.889915227890015	0.300397396087646	196.550170898438	113606
True	False	False	False	False	-1608.33410644531	1270.96789550781	19.9645557403564	0.776177406311035	0.943199634552002	0.804480254650116	54.5	981
True	False	False	False	False	-1624.59716796875	1616.53747558594	16.6371288299561	0.487835139036179	0.886471390724182	0.237988919019699	79.2666702270508	1189
True	False	False	False	False	-1624.63354492188	1634.37353515625	570.098937988281	0.398863613605499	0.881597518920898	0.175409391522408	131.461090087891	67571
True	False	False	False	False	-1623.69519042969	1318.70776367188	80.9673614501953	0.510637760162354	0.906223237514496	0.256700426340103	59.8219184875488	4367
True	False	False	False	False	-1592.8349609375	1515.10095214844	301.686614990234	0.827121496200562	0.954896032810211	1	223.757354736328	60862
True	False	False	False	False	-1578.90466308594	1060.89709472656	807.455322265625	0.410986095666885	0.906639575958252	0.183119431138039	135.22802734375	98446
True	False	False	False	False	-1571.62426757813	565.030456542969	12.2005615234375	0.681430399417877	0.921230614185333	0.46645313501358	80.8181838989258	889
True	False	False	False	False	-1563.2236328125	190.31071472168	351.597991943359	0.645999372005463	0.947096526622772	0.407169073820114	215.82649230957	68417
True	False	False	False	False	-1560.82275390625	579.973327636719	18.8554134368896	0.641923666000366	0.93504536151886	0.401141285896301	66.470588684082	1130
True	False	False	False	False	-1559.88696289063	211.59309387207	44.3656768798828	0.673765122890472	0.953352153301239	0.452423572540283	129.949996948242	5198
True	False	False	False	False	-1555.27966308594	564.619750976563	22.1828384399414	0.691018760204315	0.94915634393692	0.485164731740952	63.4000015258789	1268
True	False	False	False	False	-1535.12890625	1662.12878417969	218.500961303711	0.847655117511749	0.962821066379547	1	233.177658081055	45936
True	False	False	False	False	-1542.65686035156	1682.18591308594	776.399353027344	0.358187735080719	0.82885217666626	0.151063442230225	133.477142333984	93434
True	False	False	False	False	-1528.61279296875	276.738342285156	500.223022460938	0.505919754505157	0.946521699428558	0.252720177173615	110.241683959961	49719
True	False	False	False	False	-1519.072265625	1908.75366210938	757.5439453125	0.332308232784271	0.773227453231812	0.136664539575577	152.222549438477	103968
True	False	False	False	False	-1514.67041015625	251.951095581055	321.651153564453	0.457450777292252	0.919447600841522	0.214929983019829	113.086204528809	32795
True	False	False	False	False	-1507.93505859375	909.084106445313	23.2919807434082	0.772283971309662	0.947545111179352	0.771135985851288	46.476188659668	976
True	False	False	False	False	-1500.65075683594	1724.08935546875	850.711853027344	0.470710128545761	0.949091196060181	0.224749073386192	126.24641418457	96831
True	False	False	False	False	-1478.18737792969	1830.72827148438	342.724853515625	0.37439176440239	0.823517978191376	0.160495728254318	103.245956420898	31903
True	False	False	False	False	-1492.08142089844	1922.71313476563	584.517822265625	0.363624662160873	0.783867359161377	0.154190912842751	152.31120300293	80268
True	False	False	False	False	-1485.92687988281	1869.41625976563	607.809814453125	0.408478558063507	0.904674887657166	0.181506156921387	92.1478118896484	50497
True	False	False	False	False	-1479.05944824219	1908.47924804688	12.2005615234375	0.546809315681458	0.886910259723663	0.28935506939888	81.9090881347656	901
True	False	False	False	False	-1457.36071777344	1304.10522460938	56.5662384033203	0.416788190603256	0.880483746528625	0.186890244483948	71.0784301757813	3625
True	False	False	False	False	-1459.78466796875	1316.87353515625	45.4748191833496	0.345304608345032	0.826218366622925	0.143797263503075	80.634147644043	3306
True	False	False	False	False	-1459.56994628906	1823.32177734375	85.4039306640625	0.63712877035141	0.917571544647217	0.394222766160965	92.7272720336914	7140
True	False	False	False	False	-1458.69519042969	1936.20483398438	15.5279874801636	0.717676758766174	0.928345501422882	0.546022891998291	53.1428565979004	744
True	False	False	False	False	-1453.02783203125	1544.302734375	414.819091796875	0.601059556007385	0.935304403305054	0.34728592634201	212.125671386719	79335
True	False	False	False	False	-1437.95495605469	1843.75549316406	927.24267578125	0.654319286346436	0.931784272193909	0.419922441244125	227.161483764648	189907
True	False	False	False	False	-1426.74597167969	1166.49694824219	801.909606933594	0.415447413921356	0.908492505550385	0.186014115810394	116.749656677246	84410
True	False	False	False	False	-1432.40612792969	1297.03479003906	667.703430175781	0.417752683162689	0.891992211341858	0.187522307038307	118.255813598633	71190
True	False	False	False	False	-1420.40344238281	1953.03063964844	502.441314697266	0.511474430561066	0.895409762859344	0.257412493228912	135.977920532227	61598
True	False	False	False	False	-1416.66723632813	1243.97033691406	571.208129882813	0.441631525754929	0.94547039270401	0.20366857945919	109.194175720215	56235
True	False	False	False	False	-1415.75561523438	1635.73571777344	2036.38464355469	0.595995366573334	0.921520411968231	0.341313689947128	231.774505615234	425538
True	False	False	False	False	-1413.90612792969	2009.08203125	618.901184082031	0.328394323587418	0.741956830024719	0.134553804993629	111.025093078613	61952
True	False	False	False	False	-1396.48156738281	1291.47216796875	939.443237304688	0.366707354784012	0.862707316875458	0.155980721116066	180.416763305664	152813
True	False	False	False	False	-1400.3720703125	1861.84973144531	23.2919807434082	0.682969212532043	0.939718544483185	0.469364792108536	49	1029
True	False	False	False	False	-1383.06567382813	1313.62963867188	26.6194076538086	0.718682765960693	0.945234656333923	0.54864364862442	70.5	1692
True	False	False	False	False	-1385.96350097656	1329.03881835938	61.0028076171875	0.77311635017395	0.960369110107422	0.777697443962097	65.3090896606445	3592
True	False	False	False	False	-1331.1142578125	1201.14501953125	1352.04406738281	0.199036985635757	0.874524176120758	0.0729339793324471	173.266616821289	211212
True	False	False	False	False	-1299.57189941406	242.760955810547	13.3097038269043	0.66390061378479	0.925560414791107	0.435427129268646	48.1666679382324	578
True	False	False	False	False	-1318.02612304688	1000.05780029297	682.122314453125	0.479509115219116	0.943560600280762	0.231469959020615	105.50569152832	64886
True	False	False	False	False	-1312.11352539063	1386.59594726563	837.402160644531	0.561545968055725	0.883049070835114	0.303891271352768	145.015899658203	109487
True	False	False	False	False	-1308.19458007813	383.202362060547	920.587829589844	0.499740332365036	0.896907389163971	0.247594922780991	193.638549804688	160720
True	False	False	False	False	-1300.82849121094	1939.74047851563	1073.6494140625	0.579737424850464	0.863970160484314	0.322998017072678	97.486572265625	94367
True	False	False	False	False	-1297.52429199219	412.847564697266	1032.61120605469	0.45353776216507	0.92341548204422	0.212099850177765	157.421051025391	146559
True	False	False	False	False	-1296.52941894531	518.031372070313	219.610107421875	0.717936635017395	0.947584331035614	0.54669725894928	99.6515121459961	19731
True	False	False	False	False	-1289.154296875	547.382141113281	562.3349609375	0.417735785245895	0.935521006584167	0.187511205673218	118.398422241211	60028
True	False	False	False	False	-1286.9677734375	1404.37158203125	745.343383789063	0.552412986755371	0.88761693239212	0.294789910316467	131.6875	88494
True	False	False	False	False	-1294.54028320313	1645.37890625	78.7490768432617	0.739793658256531	0.961495399475098	0.611645519733429	85.8450698852539	6095
True	False	False	False	False	-1283.9912109375	1642.17651367188	22.1828384399414	0.497099369764328	0.903687536716461	0.245434045791626	74.75	1495
True	False	False	False	False	-1284.38830566406	1652.55407714844	12.2005615234375	0.608575522899628	0.92137622833252	0.356404304504395	86.4545440673828	951
True	False	False	False	False	-1282.51452636719	961.704833984375	1303.24182128906	0.149846538901329	0.551141083240509	0.0528750158846378	193.532760620117	227401
True	False	False	False	False	-1280.57690429688	1136.63073730469	1039.26599121094	0.388168334960938	0.928069353103638	0.168788075447083	150.173965454102	140713
True	False	False	False	False	-1269.51586914063	1124.94396972656	124.223899841309	0.197927385568619	0.937004446983337	0.0724638402462006	104.232139587402	11674
True	False	False	False	False	-1254.54467773438	1452.72229003906	49.9113883972168	0.547359824180603	0.906850039958954	0.289884150028229	59.5999984741211	2682
True	False	False	False	False	-1252.61901855469	909.974243164063	948.316345214844	0.220796808600426	0.785334646701813	0.0823309421539307	129.873687744141	111042
True	False	False	False	False	-1252.33239746094	1171.61779785156	9.98227787017822	0.461363643407822	0.924317836761475	0.217790275812149	109.555557250977	986
True	False	False	False	False	-1238.54223632813	1171.94555664063	1111.36022949219	0.378601670265198	0.915415048599243	0.163002341985703	144.838317871094	145128
True	False	False	False	False	-1225.03820800781	1218.57702636719	19.9645557403564	0.571213245391846	0.925152540206909	0.313874661922455	64.1666641235352	1155
True	False	False	False	False	-1206.13525390625	1346.55981445313	13.3097038269043	0.685805439949036	0.930356502532959	0.474820286035538	69.25	831
True	False	False	False	False	-1219.29150390625	1412.20141601563	61.0028076171875	0.546686351299286	0.861319303512573	0.289237022399902	77.981819152832	4289
True	False	False	False	False	-1217.57385253906	1373.84143066406	45.4748191833496	0.58978283405304	0.890532433986664	0.33416560292244	73.5121917724609	3014
True	False	False	False	False	-1204.10412597656	1994.81860351563	261.757507324219	0.816044509410858	0.949970424175262	1	229.99153137207	54278
True	False	False	False	False	-1200.63366699219	884.059020996094	704.305114746094	0.44197216629982	0.935152649879456	0.203906133770943	167.856689453125	106589
True	False	False	False	False	-1187.90222167969	602.464172363281	103.150199890137	0.72525691986084	0.957532703876495	0.566513538360596	70.4301071166992	6550
True	False	False	False	False	-1156.35070800781	609.138854980469	250.666076660156	0.843022346496582	0.967556238174438	1	200.092926025391	45221
True	False	False	False	False	-1183.99157714844	901.498779296875	68.7667999267578	0.458700060844421	0.938564956188202	0.215839892625809	89.0322570800781	5520
True	False	False	False	False	-1183.08190917969	1981.88122558594	210.736968994141	0.817535400390625	0.957186877727509	1	223.868423461914	42535
True	False	False	False	False	-1160.94250488281	878.881164550781	13.3097038269043	0.615151524543762	0.924317836761475	0.364647418260574	68.5	822
True	False	False	False	False	-1149.49389648438	1576.19116210938	33.2742576599121	0.803785860538483	0.962256669998169	1	85.0666656494141	2552
True	False	False	False	False	-1147.57446289063	1599.66052246094	459.184753417969	0.670538067817688	0.926679372787476	0.446739196777344	181.524154663086	75151
True	False	False	False	False	-1139.46862792969	652.047302246094	1233.36584472656	0.540079057216644	0.856719136238098	0.282970070838928	191.654678344727	213120
True	False	False	False	False	-1133.34387207031	1593.38073730469	251.77522277832	0.276901453733444	0.893204808235168	0.108257107436657	107.638763427734	24434
True	False	False	False	False	-1114.16430664063	803.151672363281	400.400238037109	0.640118479728699	0.899619042873383	0.398515164852142	88.9085845947266	32096
True	False	False	False	False	-1116.73681640625	1132.56909179688	216.282684326172	0.780230522155762	0.938499271869659	0.849942266941071	199.394866943359	38882
True	False	False	False	False	-1061.16723632813	1260.30834960938	235.138092041016	0.807007014751434	0.949059724807739	1	199.929244995117	42385
True	False	False	False	False	-1050.29248046875	1500.79919433594	23.2919807434082	0.666415452957153	0.94045352935791	0.439655065536499	57.476188659668	1207
True	False	False	False	False	-1060.2109375	1745.73864746094	359.361999511719	0.66607278585434	0.937865972518921	0.4390749335289	82.6141967773438	26767
True	False	False	False	False	-1057.66467285156	1844.52172851563	25.5102653503418	0.688737690448761	0.937802910804749	0.480586379766464	46.9130439758301	1079
True	False	False	False	False	-1042.93286132813	1968.8740234375	87.6222152709961	0.851639091968536	0.967140793800354	1	54.2911376953125	4289
True	False	False	False	False	-1033.2236328125	1774.17651367188	442.547637939453	0.40581676363945	0.779752194881439	0.179804295301437	111.528823852539	44500
True	False	False	False	False	-1019.97088623047	414.382568359375	61.0028076171875	0.613794684410095	0.933708190917969	0.36292552947998	72.5272750854492	3989
True	False	False	False	False	-1006.69897460938	406.294097900391	136.424453735352	0.468216329813004	0.896063387393951	0.222874566912651	90.7804870605469	11166
True	False	False	False	False	-1007.09271240234	617.627319335938	458.075622558594	0.854331791400909	0.959404289722443	1	204.377731323242	84408
True	False	False	False	False	-1000.82458496094	1951.13317871094	267.30322265625	0.766194760799408	0.962783396244049	0.729555368423462	223.730285644531	53919
True	False	False	False	False	-994.595092773438	1459.18432617188	32.1651153564453	0.468182504177094	0.880385458469391	0.222849234938622	91.4827575683594	2653
True	False	False	False	False	-994.716918945313	1482.25012207031	481.367614746094	0.535570502281189	0.853193044662476	0.278776407241821	109.857139587402	47678
True	False	False	False	False	-992.885314941406	1756.32958984375	33.2742576599121	0.496463984251022	0.953762948513031	0.244916766881943	89.4000015258789	2682
True	False	False	False	False	-992.380615234375	1794.03332519531	1250.0029296875	0.252879798412323	0.773284196853638	0.0968389287590981	189.400177001953	213454
True	False	False	False	False	-991.691711425781	407.474700927734	102.041061401367	0.708863019943237	0.953371345996857	0.524197518825531	88.489128112793	8141
True	False	False	False	False	-988.822265625	442.473297119141	322.760314941406	0.473927676677704	0.894445717334747	0.227187171578407	78.2302398681641	22765
True	False	False	False	False	-983.814697265625	469.935882568359	22.1828384399414	0.55325049161911	0.894209265708923	0.295611768960953	58.5999984741211	1172
True	False	False	False	False	-973.266906738281	1998.28210449219	505.768737792969	0.367847412824631	0.87240332365036	0.156645730137825	134.043853759766	61124
True	False	False	False	False	-969.922790527344	1602.97351074219	12.2005615234375	0.741141617298126	0.94014710187912	0.616318583488464	52.0909080505371	573
True	False	False	False	False	-951.355346679688	427.220031738281	31.0559749603271	0.717676758766174	0.949332594871521	0.546022891998291	58.1071434020996	1627
True	False	False	False	False	-959.208801269531	1462.74755859375	87.6222152709961	0.82315069437027	0.961495399475098	1	70.6329116821289	5580
True	False	False	False	False	-944.802001953125	1457.01171875	21.0736961364746	0.787328064441681	0.95306122303009	1	49.8947372436523	948
True	False	False	False	False	-928.717712402344	584.861633300781	1113.57849121094	0.419909328222275	0.850087881088257	0.188941046595573	153.751998901367	154367
True	False	False	False	False	-929.160766601563	1705.1787109375	1302.13269042969	0.266186624765396	0.901961803436279	0.103102184832096	123.701019287109	145225
True	False	False	False	False	-921.934753417969	1585.181640625	534.6064453125	0.301311880350113	0.885695099830627	0.120395094156265	151.232360839844	72894
True	False	False	False	False	-895.863525390625	566.830627441406	363.798553466797	0.559368491172791	0.894766747951508	0.301693052053452	151.79573059082	49789
True	False	False	False	False	-898.893798828125	1273.39282226563	279.503784179688	0.816307187080383	0.94609522819519	1	204.027770996094	51415
True	False	False	False	False	-905.878967285156	1626.77124023438	709.850830078125	0.509491205215454	0.909243941307068	0.255727678537369	159.870315551758	102317
True	False	False	False	False	-903.84423828125	1592.65966796875	54.3479537963867	0.677731871604919	0.948396861553192	0.459587782621384	92.1428604125977	4515
True	False	False	False	False	-903.340576171875	1757.47485351563	1068.10363769531	0.226040124893188	0.695408046245575	0.0846472159028053	131.753890991211	126879
True	False	False	False	False	-896.064636230469	769.493591308594	414.819091796875	0.846165299415588	0.969801127910614	1	200.631011962891	75036
True	False	False	False	False	-883.643432617188	1615.09460449219	32.1651153564453	0.720794081687927	0.94730132818222	0.554238379001617	83.8275833129883	2431
True	False	False	False	False	-875.887390136719	558.027648925781	490.240753173828	0.403012365102768	0.846488118171692	0.17802295088768	128.576919555664	56831
True	False	False	False	False	-877.038208007813	1629.74426269531	135.315322875977	0.68776923418045	0.934001564979553	0.478667497634888	93.8032760620117	11444
True	False	False	False	False	-865.035461425781	892.226928710938	22.1828384399414	0.691018760204315	0.94915634393692	0.485164731740952	59.5499992370605	1191
True	False	False	False	False	-835.171997070313	846.09033203125	59.8936653137207	0.611445367336273	0.927546620368958	0.359970241785049	61.2407417297363	3307
True	False	False	False	False	-837.329406738281	908.500732421875	1329.86120605469	0.32596617937088	0.754750728607178	0.133252769708633	159.299423217773	191000
True	False	False	False	False	-803.59375	159.154541015625	86.513069152832	0.474378526210785	0.875924825668335	0.227530583739281	51.1025657653809	3986
True	False	False	False	False	-828.244018554688	596.041076660156	46.5839614868164	0.738803207874298	0.941915214061737	0.6082723736763	53.7857131958008	2259
True	False	False	False	False	-805.14111328125	969.890502929688	22.1828384399414	0.755204319953918	0.946847438812256	0.672140836715698	52.8499984741211	1057
True	False	False	False	False	-810.399169921875	1865.27819824219	26.6194076538086	0.596519231796265	0.921249330043793	0.341925352811813	68.5416641235352	1645
True	False	False	False	False	-786.066040039063	975.888000488281	51.0205307006836	0.712404549121857	0.944581687450409	0.532733857631683	66.1304321289063	3042
True	False	False	False	False	-783.10546875	1328.7177734375	51.0205307006836	0.809165418148041	0.952329814434052	1	53.4782600402832	2460
True	False	False	False	False	-782.057006835938	1866.75939941406	332.742584228516	0.300627589225769	0.771419107913971	0.120047047734261	97.0633316040039	29119
True	False	False	False	False	-771.771850585938	345.221405029297	15.5279874801636	0.774550676345825	0.945763468742371	0.789673984050751	44.1428565979004	618
True	False	False	False	False	-764.6044921875	1889.15515136719	19.9645557403564	0.725530564785004	0.945084035396576	0.56728732585907	82.0555572509766	1477
True	False	False	False	False	-738.410583496094	860.974182128906	18.8554134368896	0.809739828109741	0.949675559997559	1	49.764705657959	846
True	False	False	False	False	-752.397094726563	967.857177734375	9.98227787017822	0.362765282392502	0.746599435806274	0.153694093227386	62.6666679382324	564
True	False	False	False	False	-758.194702148438	1841.49914550781	935.006652832031	0.402324855327606	0.761951982975006	0.177588075399399	216.046264648438	182127
True	False	False	False	False	-752.048583984375	893.958801269531	253.993499755859	0.750044703483582	0.921899437904358	0.649942278862	192.344970703125	44047
True	False	False	False	False	-744.16357421875	1177.31506347656	1317.66064453125	0.273622781038284	0.936429440975189	0.106668896973133	142.478958129883	169265
True	False	False	False	False	-744.092712402344	1883.21447753906	118.678184509277	0.517552971839905	0.938832879066467	0.262643247842789	102.925231933594	11013
True	False	False	False	False	-736.418212890625	805.749938964844	1752.44421386719	0.413082599639893	0.902993738651276	0.184475809335709	195.786712646484	309343
True	False	False	False	False	-726.469299316406	1529.181640625	169.698715209961	0.786078751087189	0.957570433616638	1	202.032684326172	30911
True	False	False	False	False	-715.743469238281	1500.64428710938	164.153015136719	0.834343016147614	0.958779573440552	1	204.898651123047	30325
True	False	False	False	False	-706.61865234375	174.356338500977	991.572875976563	0.481735408306122	0.875440835952759	0.233197569847107	111.782997131348	99934
True	False	False	False	False	-697.518920898438	1496.0078125	185.226699829102	0.73440557718277	0.951455354690552	0.593872606754303	196.51496887207	32818
True	False	False	False	False	-691.712707519531	711.126831054688	654.393737792969	0.455083340406418	0.900776922702789	0.213214129209518	194.923721313477	115005
True	False	False	False	False	-686.225158691406	1163.87951660156	41.0382537841797	0.775534987449646	0.932782888412476	0.798458695411682	105.864868164063	3917
True	False	False	False	False	-673.298461914063	1900.19445800781	290.595184326172	0.541973173618317	0.896506726741791	0.284751713275909	215.820617675781	56545
True	False	False	False	False	-665.876831054688	228.443496704102	380.435699462891	0.70952981710434	0.906769156455994	0.525782108306885	87.9096221923828	30153
True	False	False	False	False	-648.631103515625	244.695724487305	139.751892089844	0.308872222900391	0.815324246883392	0.12427145242691	77.2222213745117	9730
True	False	False	False	False	-618.617126464844	1202.81201171875	84.2947845458984	0.819298386573792	0.953763663768768	1	107.684211730957	8184
True	False	False	False	False	-642.428771972656	1217.05053710938	98.7136306762695	0.533197462558746	0.925783812999725	0.276595175266266	68.4606704711914	6093
True	False	False	False	False	-637.340148925781	1495.79724121094	84.2947845458984	0.819298386573792	0.965293765068054	1	54.0394744873047	4107
True	False	False	False	False	-621.503601074219	1730.06457519531	547.916137695313	0.502439796924591	0.936392664909363	0.249821841716766	97.2591094970703	48046
True	False	False	False	False	-617.778747558594	417.535949707031	724.269714355469	0.286984980106354	0.720444738864899	0.113203033804893	92.4931106567383	60398
True	False	False	False	False	-613.38427734375	1184.76452636719	202.97297668457	0.732216358184814	0.966864466667175	0.587027549743652	201.803283691406	36930
True	False	False	False	False	-603.931213378906	645.409423828125	110.914192199707	0.837840735912323	0.961541295051575	1	65.9400024414063	6594
True	False	False	False	False	-604.462707519531	1771.96997070313	1253.33044433594	0.265469759702682	0.801225662231445	0.102760903537273	105.26106262207	118945
True	False	False	False	False	-588.916687011719	173.681610107422	212.955261230469	0.730874300003052	0.950684309005737	0.582929074764252	205.84895324707	39523
True	False	False	False	False	-574.545166015625	84.4354019165039	27.7285480499268	0.81305855512619	0.950671494007111	1	40.560001373291	1014
True	False	False	False	False	-507.31396484375	489.531524658203	514.641845703125	0.423797130584717	0.801298975944519	0.19151782989502	88.8922424316406	41246
True	False	False	False	False	-496.822692871094	1958.95837402344	533.497253417969	0.361561059951782	0.921442866325378	0.152999490499496	86.1372146606445	41432
True	False	False	False	False	-475.250183105469	1000.79547119141	563.444091796875	0.548919677734375	0.897053778171539	0.291388958692551	105.779525756836	53736
True	False	False	False	False	-472.105926513672	69.1017532348633	9.98227787017822	0.687235474586487	0.9244145154953	0.47761595249176	39.1111106872559	352
True	False	False	False	False	-450.347259521484	1307.41589355469	22.1828384399414	0.650446891784668	0.935181617736816	0.413908988237381	70.1500015258789	1403
True	False	False	False	False	-444.205413818359	1002.18591308594	268.412353515625	0.814258515834808	0.956126391887665	1	218.549591064453	52889
True	False	False	False	False	-440.960296630859	1254.28247070313	38.8199691772461	0.425724297761917	0.92118901014328	0.192804470658302	116.114288330078	4064
True	False	False	False	False	-435.598968505859	404.741455078125	97.6044921875	0.404529690742493	0.914616644382477	0.17898528277874	56.5454559326172	4976
True	False	False	False	False	-431.9208984375	638.744445800781	90.9496383666992	0.36060631275177	0.879664242267609	0.15245009958744	78.3414611816406	6424
True	False	False	False	False	-431.026824951172	1270.33386230469	952.7529296875	0.421003133058548	0.921611249446869	0.189663484692574	194.786956787109	167322
True	False	False	False	False	-425.161590576172	1967.07983398438	322.760314941406	0.832303822040558	0.967391192913055	1	235.109970092773	68417
True	False	False	False	False	-421.378082275391	382.057556152344	79.8582229614258	0.614079117774963	0.898882687091827	0.363285541534424	68.7361145019531	4949
True	False	False	False	False	-424.423767089844	1925.93835449219	1025.95629882813	0.358664929866791	0.783137857913971	0.151336461305618	200.099456787109	185092
True	False	False	False	False	-422.225708007813	1047.21484375	1803.46484375	0.442294746637344	0.889195322990417	0.204131290316582	225.731246948242	367039
True	False	False	False	False	-416.500152587891	625.029418945313	778.61767578125	0.242186456918716	0.699033856391907	0.0919127687811852	100.594017028809	70617
True	False	False	False	False	-391.23583984375	1314.861328125	143.079315185547	0.727231442928314	0.960668444633484	0.572153985500336	90.5271301269531	11678
True	False	False	False	False	-376.262908935547	1973.07470703125	22.1828384399414	0.411021560430527	0.831542134284973	0.183142319321632	53.4500007629395	1069
True	False	False	False	False	-371.677886962891	113.592506408691	9.98227787017822	0.687235474586487	0.9244145154953	0.47761595249176	40.3333320617676	363
True	False	False	False	False	-361.082794189453	1723.85522460938	999.3369140625	0.327894359827042	0.928494930267334	0.134285390377045	152.948944091797	137807
True	False	False	False	False	-356.21435546875	1765.56921386719	88.7313537597656	0.862419307231903	0.967140793800354	1	60.3624992370605	4829
True	False	False	False	False	-355.259490966797	129.379577636719	76.5307922363281	0.41964253783226	0.940072417259216	0.188765108585358	51.9130439758301	3582
True	False	False	False	False	-327.254302978516	149.981674194336	242.902084350586	0.279917865991592	0.944656252861023	0.10972685366869	61.3698616027832	13440
True	False	False	False	False	-354.732452392578	661.500427246094	55.4570960998535	0.396675854921341	0.859186828136444	0.174041479825974	63.7799987792969	3189
True	False	False	False	False	-331.479858398438	665.987243652344	351.597991943359	0.383327752351761	0.930269658565521	0.165844812989235	70.0346984863281	22201
True	False	False	False	False	-329.072418212891	1628.904296875	460.293914794922	0.6412113904953	0.915382623672485	0.400101959705353	199.891571044922	82955
True	False	False	False	False	-339.918731689453	1675.0595703125	242.902084350586	0.751202344894409	0.967846572399139	0.654723584651947	225.105026245117	49298
True	False	False	False	False	-328.396392822266	1657.34606933594	12.2005615234375	0.768196105957031	0.939064502716064	0.742168962955475	57.9090919494629	637
True	False	False	False	False	-321.954956054688	1248.24060058594	1559.45361328125	0.39505323767662	0.84229439496994	0.173031464219093	111.933143615723	157378
True	False	False	False	False	-310.699462890625	1080.54943847656	178.571853637695	0.595570266246796	0.941284239292145	0.34081843495369	179.92546081543	28968
True	False	False	False	False	-309.314117431641	1833.66564941406	474.712738037109	0.306966304779053	0.71284157037735	0.123288817703724	90.5981292724609	38776
True	False	False	False	False	-307.759643554688	1182.08935546875	236.24723815918	0.794529914855957	0.963159680366516	1	220.492950439453	46965
True	False	False	False	False	-294.6494140625	470.568420410156	776.399353027344	0.547006905078888	0.900029838085175	0.289544820785522	175.018569946289	122513
True	False	False	False	False	-288.046905517578	1882.49755859375	1144.63452148438	0.579935908317566	0.925047993659973	0.323214203119278	161.389541625977	166554
True	False	False	False	False	-284.585540771484	1315.04992675781	25.5102653503418	0.688737690448761	0.931646287441254	0.480586379766464	82.739128112793	1903
True	False	False	False	False	-277.581085205078	1074.35314941406	620.010375976563	0.401173233985901	0.85839581489563	0.176861196756363	103.542037963867	57880
True	False	False	False	False	-282.383453369141	1381.4384765625	1104.70532226563	0.460549682378769	0.814520418643951	0.217192739248276	157.959838867188	157328
True	False	False	False	False	-274.489288330078	1506.45068359375	219.610107421875	0.841240882873535	0.953444063663483	1	224.50505065918	44452
True	False	False	False	False	-276.498779296875	1994.79699707031	241.792938232422	0.257449150085449	0.731500029563904	0.0989726856350899	81.4587173461914	17758
True	False	False	False	False	-267.798950195313	951.016296386719	2407.947265625	0.256246775388718	0.678450584411621	0.0984095185995102	207.216033935547	449866
True	False	False	False	False	-272.644470214844	1165.81799316406	227.374099731445	0.764688432216644	0.95900022983551	0.72060227394104	217.785369873047	44646
True	False	False	False	False	-261.739379882813	1306.68994140625	856.257568359375	0.12177550047636	0.462197840213776	0.0420943833887577	110.82642364502	85558
True	False	False	False	False	-272.238189697266	1530.00500488281	209.627822875977	0.857526540756226	0.958873271942139	1	224.063491821289	42348
True	False	False	False	False	-267.324737548828	1459.39758300781	24.401123046875	0.658792555332184	0.934724569320679	0.427046239376068	52.1363639831543	1147
True	False	False	False	False	-256.911590576172	1680.00744628906	41.0382537841797	0.466915279626846	0.84183543920517	0.221901789307594	52.1621627807617	1930
True	False	False	False	False	-262.034423828125	2013.19787597656	210.736968994141	0.360737532377243	0.840346574783325	0.152525544166565	89.9157867431641	17084
True	False	False	False	False	-256.775451660156	467.043640136719	1303.24182128906	0.358325123786926	0.907356262207031	0.1511420160532	97.8255310058594	114945
True	False	False	False	False	-247.229583740234	929.195434570313	35.4925422668457	0.795358955860138	0.956876516342163	1	105.125	3364
True	False	False	False	False	-252.814590454102	1988.51293945313	53.2388153076172	0.774922788143158	0.946614563465118	0.792935788631439	93.3958358764648	4483
True	False	False	False	False	-249.231994628906	1401.17724609375	907.278137207031	0.53768253326416	0.849452495574951	0.280732750892639	182.900970458984	149613
True	False	False	False	False	-239.696563720703	2002.4189453125	283.940338134766	0.772623777389526	0.959829926490784	0.773782789707184	218.73828125	55997
True	False	False	False	False	-217.846221923828	1203.89501953125	298.359191894531	0.363555043935776	0.846246838569641	0.154150620102882	75.0631942749023	20192
True	False	False	False	False	-214.157699584961	1259.00366210938	23.2919807434082	0.495785444974899	0.900591671466827	0.244365438818932	68.0476226806641	1429
True	False	False	False	False	-209.143157958984	2004.68774414063	46.5839614868164	0.839679360389709	0.96739661693573	1	53.4047622680664	2243
True	False	False	False	False	-202.760345458984	1248.73217773438	11.0914192199707	0.55325049161911	0.915458858013153	0.295611768960953	83.3000030517578	833
True	False	False	False	False	-198.630447387695	1261.4248046875	25.5102653503418	0.729883551597595	0.948104023933411	0.579949259757996	75.739128112793	1742
True	False	False	False	False	-199.044708251953	1945.20104980469	438.111053466797	0.205176576972008	0.69695258140564	0.0755509361624718	69.8683547973633	27598
True	False	False	False	False	-193.936889648438	699.637573242188	598.936645507813	0.334324926137924	0.789683043956757	0.137758761644363	80.640739440918	43546
True	False	False	False	False	-183.533432006836	1253.90600585938	117.569046020508	0.395399868488312	0.865820050239563	0.173246905207634	67.9056625366211	7198
True	False	False	False	False	-178.607818603516	1476.86120605469	857.36669921875	0.509149670600891	0.944442927837372	0.255438625812531	192.785247802734	149023
True	False	False	False	False	-175.20588684082	538.494262695313	753.107360839844	0.615503787994385	0.938875079154968	0.365096300840378	205.574371337891	139585
True	False	False	False	False	-144.927978515625	515.689819335938	441.438507080078	0.255085378885269	0.668634593486786	0.0978666990995407	112.075378417969	44606
True	False	False	False	False	-147.301498413086	717.541076660156	211.846115112305	0.673467457294464	0.927861034870148	0.451893955469131	64.9109954833984	12398
True	False	False	False	False	-145.381210327148	638.629272460938	16.6371288299561	0.604608774185181	0.894594430923462	0.351552903652191	61.4000015258789	921
True	False	False	False	False	-144.933822631836	1464.18127441406	31.0559749603271	0.695939123630524	0.950105845928192	0.495332807302475	70.9285736083984	1986
True	False	False	False	False	-135.742370605469	644.922180175781	13.3097038269043	0.66390061378479	0.925560414791107	0.435427129268646	72	864
True	False	False	False	False	-129.896347045898	503.848327636719	139.751892089844	0.782931506633759	0.962092399597168	0.893864810466766	125.285713195801	15786
True	False	False	False	False	-124.624252319336	1113.79650878906	27.7285480499268	0.691563129425049	0.908495008945465	0.486269682645798	44.439998626709	1111
True	False	False	False	False	-122.981491088867	630.831176757813	19.9645557403564	0.606388568878174	0.899019360542297	0.353718668222427	71.3888854980469	1285
True	False	False	False	False	-116.708633422852	158.47688293457	9.98227787017822	0.754574596881866	0.933233201503754	0.669301986694336	37.5555572509766	338
True	False	False	False	False	-117.473243713379	1563.74865722656	257.320922851563	0.802213251590729	0.952929079532623	1	226.556030273438	52561
True	False	False	False	False	-101.34309387207	742.649536132813	15.5279874801636	0.717676758766174	0.938069105148315	0.546022891998291	65.7857131958008	921
True	False	False	False	False	-98.52099609375	781.943420410156	979.372314453125	0.306833267211914	0.842324912548065	0.12322036921978	211.584365844727	186829
True	False	False	False	False	-92.5871124267578	1039.59301757813	66.5485153198242	0.551631391048431	0.920721292495728	0.294025242328644	58.7000007629395	3522
True	False	False	False	False	-88.4219970703125	108.097549438477	17.7462711334229	0.820201992988586	0.947792708873749	1	42.5	680
True	False	False	False	False	-84.1587753295898	1543.51879882813	370.453399658203	0.57609611749649	0.931805074214935	0.31906259059906	198.808380126953	66402
True	False	False	False	False	-86.6345138549805	1574.13098144531	260.648345947266	0.819167613983154	0.950223565101624	1	224.489364624023	52755
True	False	False	False	False	-69.130241394043	156.904098510742	627.774353027344	0.423476994037628	0.953245580196381	0.191304713487625	212.842758178711	120469
True	False	False	False	False	-80.7952880859375	726.204162597656	82.0765075683594	0.711891770362854	0.9486203789711	0.531479299068451	64.8918914794922	4802
True	False	False	False	False	-71.5078735351563	782.962768554688	463.621337890625	0.285928159952164	0.900356590747833	0.112680248916149	143.366027832031	59927
True	False	False	False	False	-80.7836074829102	1840.41674804688	164.153015136719	0.760389924049377	0.922265529632568	0.697156250476837	154.270263671875	22832
True	False	False	False	False	-52.9832229614258	764.921325683594	9.98227787017822	0.497925460338593	0.851927161216736	0.246108084917068	73.6666641235352	663
True	False	False	False	False	-53.3565864562988	1998.28295898438	14.4188451766968	0.742955923080444	0.934609174728394	0.622766435146332	45.1538467407227	587
True	False	False	False	False	-45.5656661987305	117.13606262207	267.30322265625	0.638507485389709	0.931588351726532	0.396193534135818	219.178421020508	52822
True	False	False	False	False	-45.0136070251465	158.953308105469	229.592376708984	0.715767860412598	0.941781520843506	0.541126847267151	231.275360107422	47874
True	False	False	False	False	-40.0562896728516	201.118881225586	156.389007568359	0.794880867004395	0.955555021762848	1	168.680847167969	23784
True	False	False	False	False	-39.5486946105957	1123.58154296875	36.6016845703125	0.726016283035278	0.953058242797852	0.568666875362396	42.424243927002	1400
True	False	False	False	False	-37.6602401733398	615.526977539063	11.0914192199707	0.598902344703674	0.933060109615326	0.344725489616394	53.5	535
True	False	False	False	False	-31.0598011016846	595.717590332031	25.5102653503418	0.688737690448761	0.945234656333923	0.480586379766464	49.6956520080566	1143
True	False	False	False	False	-36.1354942321777	1993.92541503906	163.043869018555	0.755252122879028	0.943235158920288	0.672358095645905	129.306121826172	19008
True	False	False	False	False	-33.6752548217773	1543.65661621094	635.538330078125	0.669069170951843	0.923751950263977	0.444192796945572	106.856895446777	61229
True	False	False	False	False	-25.3633861541748	608.464660644531	26.6194076538086	0.695197403430939	0.950418591499329	0.493773519992828	70.75	1698
True	False	False	False	False	-15.1637191772461	1831.16723632813	246.229507446289	0.828101634979248	0.960137367248535	1	222.662155151367	49431
True	False	False	False	False	18.7770118713379	1281.22131347656	79.8582229614258	0.803513050079346	0.951077282428741	1	59.1527786254883	4259
True	False	False	False	False	41.9988632202148	1448.89001464844	73.203369140625	0.656023621559143	0.912364542484283	0.422613710165024	75.1818161010742	4962
True	False	False	False	False	-1903.28979492188	2148.56469726563	106.477630615234	0.590133845806122	0.916115462779999	0.334564417600632	73.7916641235352	7084
True	False	False	False	False	-1893.19116210938	2168.0283203125	22.1828384399414	0.598902344703674	0.90171617269516	0.344725489616394	67.5	1350
True	False	False	False	False	-1877.27758789063	2077.5556640625	23.2919807434082	0.744390904903412	0.948501110076904	0.628002285957336	49.1428565979004	1032
True	False	False	False	False	-1887.42138671875	2145.66381835938	131.987884521484	0.379541039466858	0.762746214866638	0.163564905524254	78.9831924438477	9399
True	False	False	False	False	-1877.2568359375	2173.81616210938	191.881561279297	0.407816857099533	0.809956669807434	0.18108206987381	74.9653167724609	12969
True	False	False	False	False	-1882.65368652344	2328.10327148438	27.7285480499268	0.748627901077271	0.960098087787628	0.644232213497162	55.9599990844727	1399
True	False	False	False	False	-1868.42651367188	2066.75561523438	14.4188451766968	0.719225645065308	0.935661971569061	0.550069808959961	53.6923065185547	698
True	False	False	False	False	-1868.67456054688	2300.11328125	1506.21472167969	0.218412786722183	0.825019955635071	0.0812845900654793	196.314437866211	266595
True	False	False	False	False	-1859.904296875	2075.728515625	41.0382537841797	0.484745055437088	0.876616775989532	0.235550925135612	71.6486511230469	2651
True	False	False	False	False	-1859.01684570313	2260.18090820313	49.9113883972168	0.806145071983337	0.951893091201782	1	46.2000007629395	2079
True	False	False	False	False	-1859.54455566406	2279.14721679688	36.6016845703125	0.432340204715729	0.908376336097717	0.19726924598217	112.212120056152	3703
True	False	False	False	False	-1852.89331054688	2116.57934570313	293.922607421875	0.500146150588989	0.872115135192871	0.247928500175476	72.8981094360352	19318
True	False	False	False	False	-1838.72192382813	2287.18383789063	228.483245849609	0.350489497184753	0.908279240131378	0.1466975659132	95.5873794555664	19691
True	False	False	False	False	-1768.15942382813	2090.76391601563	1059.23059082031	0.342836260795593	0.860288202762604	0.142427653074265	163.54345703125	156184
True	False	False	False	False	-1742.91674804688	2071.49780273438	1163.48986816406	0.505161225795746	0.866858959197998	0.252085745334625	236.756912231445	248358
True	False	False	False	False	-1722.92712402344	2119.7724609375	103.150199890137	0.586798906326294	0.951500833034515	0.330799281597137	67.5914001464844	6286
True	False	False	False	False	-1706.26623535156	2333.0439453125	224.046676635742	0.501957476139069	0.855534911155701	0.249422565102577	111.752471923828	22574
True	False	False	False	False	-1704.78845214844	2240.58715820313	336.070007324219	0.280697792768478	0.826120793819427	0.110108219087124	71.6039581298828	21696
True	False	False	False	False	-1685.8095703125	2293.361328125	206.300399780273	0.565605163574219	0.891357719898224	0.308037877082825	120.698921203613	22450
True	False	False	False	False	-1669.21997070313	2220.79345703125	26.6194076538086	0.780536234378815	0.95841646194458	0.854119598865509	63.5833320617676	1526
True	False	False	False	False	-1659.59045410156	2495.89379882813	602.264099121094	0.411889314651489	0.902205467224121	0.183702945709229	203.429092407227	110462
True	False	False	False	False	-1649.94067382813	2061.6669921875	56.5662384033203	0.569155097007751	0.915312647819519	0.31171777844429	47.0980377197266	2402
True	False	False	False	False	-1634.11560058594	2216.4111328125	1027.0654296875	0.496743828058243	0.871620893478394	0.245144471526146	138.199783325195	127973
True	False	False	False	False	-1605.05786132813	2190.44555664063	55.4570960998535	0.761327385902405	0.948154032230377	0.702032923698425	53.5400009155273	2677
True	False	False	False	False	-1613.24951171875	2254.7421875	118.678184509277	0.791627526283264	0.936371505260468	1	54.8224296569824	5866
True	False	False	False	False	-1595.61853027344	2209.53051757813	42.1473922729492	0.759709894657135	0.961324214935303	0.693692982196808	57.3421058654785	2179
True	False	False	False	False	-1576.97729492188	2496.74462890625	724.269714355469	0.468338757753372	0.939447164535522	0.222966283559799	91.5053634643555	59753
True	False	False	False	False	-1563.47058105469	2375.919921875	265.084930419922	0.768199145793915	0.945229291915894	0.742188453674316	201.158996582031	48077
True	False	False	False	False	-1542.47509765625	2060.27465820313	419.255645751953	0.818421065807343	0.953501403331757	1	134.306884765625	50768
True	False	False	False	False	-1537.07104492188	2551.671875	878.4404296875	0.279648900032043	0.85349315404892	0.109595470130444	94.6704559326172	74979
True	False	False	False	False	-1511.09533691406	2172.03369140625	25.5102653503418	0.451051533222198	0.911957859992981	0.210317119956017	57.3913040161133	1320
True	False	False	False	False	-1494.01611328125	2590.18310546875	110.914192199707	0.449562728404999	0.943527281284332	0.209255263209343	40.3499984741211	4035
True	False	False	False	False	-1476.06652832031	2147.83984375	861.803283691406	0.131248399615288	0.603993237018585	0.0456818044185638	133.288284301758	103565
True	False	False	False	False	-1466.72607421875	2127.01586914063	503.550445556641	0.381893962621689	0.81408417224884	0.164979249238968	183.482376098633	83301
True	False	False	False	False	-1404.71997070313	2204.69360351563	59.8936653137207	0.776787161827087	0.946589946746826	0.810432493686676	51.1296310424805	2761
True	False	False	False	False	-1387.59521484375	2229.59326171875	49.9113883972168	0.806145071983337	0.951893091201782	1	51.7777786254883	2330
True	False	False	False	False	-1392.87561035156	2501.10131835938	62.1119499206543	0.616013824939728	0.892219066619873	0.365747570991516	53.5	2996
True	False	False	False	False	-1378.75341796875	2292.8837890625	136.424453735352	0.558072805404663	0.897783756256104	0.300393551588058	64.1626052856445	7892
True	False	False	False	False	-1365.75988769531	2327.40942382813	1597.16442871094	0.243419632315636	0.873934507369995	0.0924761295318604	204.435409545898	294387
True	False	False	False	False	-1364.4560546875	2573.30615234375	221.828384399414	0.793351709842682	0.947999358177185	1	206.884994506836	41377
True	False	False	False	False	-1318.36950683594	2642.30126953125	41.0382537841797	0.775534987449646	0.94174599647522	0.798458695411682	42.4324340820313	1570
True	False	False	False	False	-1310.24951171875	2664.11840820313	21.0736961364746	0.717444062232971	0.946847438812256	0.54542076587677	38.1578941345215	725
True	False	False	False	False	-1305.93286132813	2645.99365234375	51.0205307006836	0.861757576465607	0.96843945980072	1	49.4782600402832	2276
True	False	False	False	False	-1291.97863769531	2052.77001953125	186.335845947266	0.58561772108078	0.942485630512238	0.329478323459625	65.625	11025
True	False	False	False	False	-1289.12561035156	2456.85864257813	39.9291114807129	0.792017757892609	0.953058242797852	1	45.2222213745117	1628
True	False	False	False	False	-1257.96459960938	2691.53833007813	661.048583984375	0.161152198910713	0.738068819046021	0.0573485866189003	108.533554077148	64686
True	False	False	False	False	-1256.15161132813	2295.1328125	32.1651153564453	0.736605882644653	0.942717015743256	0.600963830947876	48.2068977355957	1398
True	False	False	False	False	-1226.22033691406	2206.44165039063	78.7490768432617	0.803937435150146	0.957183837890625	1	77.0281677246094	5469
True	False	False	False	False	-1247.99780273438	2277.15454101563	102.041061401367	0.784656643867493	0.951622247695923	0.940379023551941	61.6195640563965	5669
True	False	False	False	False	-1156.7041015625	2353.95727539063	63.2210922241211	0.801229655742645	0.957386434078217	1	52.9473686218262	3018
True	False	False	False	False	-1110.81298828125	2422.55078125	1334.29772949219	0.557907462120056	0.894574522972107	0.300228148698807	140.197845458984	168658
True	False	False	False	False	-1105.00329589844	2390.3466796875	24.401123046875	0.760120630264282	0.957139134407043	0.695777595043182	64.5909118652344	1421
True	False	False	False	False	-1087.79663085938	2749.11596679688	671.030883789063	0.20810155570507	0.810222506523132	0.0768070816993713	99.715705871582	60328
True	False	False	False	False	-1060.11291503906	2443.73852539063	828.529052734375	0.5210280418396	0.920015394687653	0.265680193901062	162.571624755859	121441
True	False	False	False	False	-1045.71337890625	2459.37036132813	29.9468326568604	0.394849956035614	0.868382811546326	0.172905191779137	94.0740737915039	2540
True	False	False	False	False	-1016.55126953125	2560.525390625	27.7285480499268	0.81305855512619	0.95841646194458	1	44.7200012207031	1118
True	False	False	False	False	-961.804138183594	2676.53125	19.9645557403564	0.705993711948395	0.937323153018951	0.517492473125458	46	828
True	False	False	False	False	-953.809448242188	2276.01098632813	59.8936653137207	0.554879128932953	0.880219578742981	0.297217160463333	68.5555572509766	3702
True	False	False	False	False	-927.7431640625	2285.17797851563	341.61572265625	0.367182105779648	0.90747344493866	0.156257450580597	79.7305221557617	24557
True	False	False	False	False	-892.57861328125	2816.74389648438	629.992614746094	0.491009831428528	0.911940395832062	0.240516975522041	123.690139770508	70256
True	False	False	False	False	-882.926940917969	2415.02905273438	673.249145507813	0.558062314987183	0.942097663879395	0.300383031368256	102.360794067383	62133
True	False	False	False	False	-875.170593261719	2248.3681640625	639.974914550781	0.61127507686615	0.910375237464905	0.359757304191589	227.68977355957	131377
True	False	False	False	False	-838.062561035156	2488.13037109375	394.854522705078	0.695804059505463	0.951148629188538	0.49504816532135	215.601119995117	76754
True	False	False	False	False	-831.309936523438	2227.01586914063	80.9673614501953	0.725601851940155	0.9501993060112	0.567489385604858	62.9726028442383	4597
True	False	False	False	False	-815.226684570313	2335.64794921875	1491.7958984375	0.652427554130554	0.915627956390381	0.416967451572418	169.173980712891	227539
True	False	False	False	False	-799.258666992188	2205.873046875	17.7462711334229	0.567155003547668	0.925475001335144	0.309638231992722	61.9375	991
True	False	False	False	False	-759.710998535156	2607.90234375	373.780822753906	0.752620458602905	0.947123467922211	0.660731494426727	220.661727905273	74363
True	False	False	False	False	-714.67431640625	2361.59619140625	64.3302307128906	0.670478940010071	0.923169195652008	0.446636199951172	73.9655151367188	4290
True	False	False	False	False	-683.753173828125	2285.8564453125	587.84521484375	0.614785969257355	0.907531201839447	0.364182412624359	227.877365112305	120775
True	False	False	False	False	-586.330444335938	2743.01000976563	205.191253662109	0.806227326393127	0.958574056625366	1	215.183776855469	39809
True	False	False	False	False	-538.805480957031	2286.86083984375	109.805053710938	0.785418212413788	0.95716655254364	1	67.4040374755859	6673
True	False	False	False	False	-565.838439941406	2636.13427734375	1123.56079101563	0.245384559035301	0.826081097126007	0.0933763012290001	86.374137878418	87497
True	False	False	False	False	-562.185668945313	2739.83740234375	244.01123046875	0.813822686672211	0.957619905471802	1	216.577270507813	47647
True	False	False	False	False	-526.369018554688	2497.552734375	1064.77624511719	0.437660485506058	0.892153263092041	0.200914740562439	189.86457824707	182270
True	False	False	False	False	-524.577392578125	2673.80053710938	257.320922851563	0.406675964593887	0.884524464607239	0.180352449417114	78.2543106079102	18155
True	False	False	False	False	-516.132995605469	2357.19409179688	363.798553466797	0.719298779964447	0.952025234699249	0.550262629985809	217.451217651367	71324
True	False	False	False	False	-506.99853515625	2698.69482421875	16.6371288299561	0.551631391048431	0.899318277835846	0.294025242328644	72.4000015258789	1086
True	False	False	False	False	-505.079376220703	2377.9892578125	307.232330322266	0.754091680049896	0.956438839435577	0.667151153087616	227.072204589844	62899
True	False	False	False	False	-474.205627441406	2671.7763671875	13.3097038269043	0.571581065654755	0.889299392700195	0.314262002706528	78.5	942
True	False	False	False	False	-470.699493408203	2686.28173828125	212.955261230469	0.546801328659058	0.875039994716644	0.289347410202026	103.5625	19884
True	False	False	False	False	-442.514312744141	2673.39624023438	777.508483886719	0.27241787314415	0.681801378726959	0.106087639927864	143.062774658203	100287
True	False	False	False	False	-417.16796875	2688.58056640625	65.4393768310547	0.362686425447464	0.91727089881897	0.153648570179939	84.5762710571289	4990
True	False	False	False	False	-415.157928466797	2157.9228515625	122.005615234375	0.748618364334106	0.952634334564209	0.64419424533844	80.3272705078125	8836
True	False	False	False	False	-406.871490478516	2171.59765625	103.150199890137	0.688050091266632	0.942258954048157	0.479222506284714	79.1827926635742	7364
True	False	False	False	False	-390.994262695313	2035.24682617188	167.480438232422	0.293352276086807	0.898653984069824	0.116375036537647	68.5165557861328	10346
True	False	False	False	False	-402.606079101563	2557.09008789063	1129.1064453125	0.272899687290192	0.76849091053009	0.106319919228554	183.603149414063	186908
True	False	False	False	False	-401.253814697266	2659.90307617188	958.298645019531	0.318085491657257	0.715903580188751	0.12907400727272	155.929397583008	134723
True	False	False	False	False	-390.428894042969	2588.87573242188	42.1473922729492	0.698733150959015	0.925395905971527	0.501295566558838	92.684211730957	3522
True	False	False	False	False	-388.996765136719	2159.15185546875	216.282684326172	0.489273369312286	0.834329068660736	0.239131242036819	71.6358947753906	13969
True	False	False	False	False	-383.435119628906	2619.18603515625	521.296691894531	0.483108371496201	0.825525283813477	0.234268561005592	102.761703491211	48298
True	False	False	False	False	-386.814727783203	2844.3779296875	32.1651153564453	0.670478940010071	0.958408892154694	0.446636199951172	41	1189
True	False	False	False	False	-369.834075927734	2590.14672851563	16.6371288299561	0.551631391048431	0.939309358596802	0.294025242328644	110.666664123535	1660
True	False	False	False	False	-359.591003417969	2035.05969238281	57.6753807067871	0.333207070827484	0.915752291679382	0.137151673436165	59.3269233703613	3085
True	False	False	False	False	-357.459075927734	2574.9951171875	887.313537597656	0.331031560897827	0.828247785568237	0.135974183678627	148.410003662109	118728
True	False	False	False	False	-338.437744140625	2601.82788085938	32.1651153564453	0.684656083583832	0.955238163471222	0.472595363855362	66.6206893920898	1932
True	False	False	False	False	-327.167022705078	2177.0205078125	1184.56359863281	0.199794009327888	0.779895961284637	0.0732552260160446	95.7565536499023	102268
True	False	False	False	False	-307.966339111328	2523.1796875	389.308837890625	0.799324750900269	0.952770054340363	1	230.62678527832	80950
True	False	False	False	False	-276.22021484375	2558.36669921875	17.7462711334229	0.762108087539673	0.949675559997559	0.706189274787903	54.75	876
True	False	False	False	False	-263.417297363281	2154.03344726563	139.751892089844	0.834598243236542	0.96230936050415	1	81.7063522338867	10295
True	False	False	False	False	-241.832382202148	2276.36596679688	58.7845230102539	0.788068115711212	0.966645777225494	1	50.8679237365723	2696
True	False	False	False	False	-246.786651611328	2497.24584960938	2191.66455078125	0.486742079257965	0.843101501464844	0.237123981118202	188.568313598633	372611
True	False	False	False	False	-243.728988647461	2549.04296875	36.6016845703125	0.659748077392578	0.940591812133789	0.428593575954437	128.060607910156	4226
True	False	False	False	False	-237.546859741211	2553.22827148438	16.6371288299561	0.604608774185181	0.898165881633759	0.351552903652191	148.33332824707	2225
True	False	False	False	False	-230.253814697266	2600.55297851563	300.577453613281	0.590507090091705	0.887329399585724	0.334989070892334	199.479705810547	54059
True	False	False	False	False	-221.302810668945	2556.0673828125	925.024353027344	0.303183495998383	0.782281100749969	0.121349386870861	135.461624145508	112975
True	False	False	False	False	-215.126983642578	2364.86181640625	480.258453369141	0.565598130226135	0.939200222492218	0.308030664920807	223.824478149414	96916
True	False	False	False	False	-209.679428100586	2439.0107421875	211.846115112305	0.317750960588455	0.840479969978333	0.128898084163666	71.2303695678711	13605
True	False	False	False	False	-207.063140869141	2860.85693359375	11.0914192199707	0.619482219219208	0.910541534423828	0.37021940946579	58.0999984741211	581
True	False	False	False	False	-185.927154541016	2853.59008789063	29.9468326568604	0.637438416481018	0.951372683048248	0.394664078950882	53	1431
True	False	False	False	False	-192.245300292969	2873.25122070313	143.079315185547	0.531757593154907	0.935734152793884	0.275280267000198	60.1007766723633	7753
True	False	False	False	False	-175.715682983398	2127.18188476563	73.203369140625	0.802794396877289	0.946150183677673	1	51.3333320617676	3388
True	False	False	False	False	-159.863891601563	2634.4052734375	196.318130493164	0.723250091075897	0.934332132339478	0.560915350914001	112.028251647949	19829
True	False	False	False	False	-130.84130859375	2276.369140625	190.772415161133	0.816335916519165	0.957994103431702	1	213.691864013672	36755
True	False	False	False	False	-120.4833984375	2038.3291015625	79.8582229614258	0.490004748106003	0.922406375408173	0.23971401154995	62.8888893127441	4528
True	False	False	False	False	-114.71915435791	2376.37573242188	820.765014648438	0.249660417437553	0.817791879177094	0.0953459963202477	223.106750488281	165099
True	False	False	False	False	-100.72875213623	2808.47314453125	269.521484375	0.793322443962097	0.951828181743622	1	220.641967773438	53616
True	False	False	False	False	-98.7542266845703	2699.75610351563	1388.64575195313	0.677687287330627	0.90016770362854	0.459506094455719	203.666137695313	254990
True	False	False	False	False	-75.312614440918	2239.6865234375	46.5839614868164	0.604167819023132	0.916427612304688	0.351018995046616	72.7619018554688	3056
True	False	False	False	False	-71.4901123046875	2257.34594726563	671.030883789063	0.341087818145752	0.891022801399231	0.141461759805679	105.168594360352	63627
True	False	False	False	False	-40.214241027832	2098.1982421875	280.612915039063	0.858070492744446	0.965526759624481	1	225.011856079102	56928
True	False	False	False	False	-34.2156295776367	2028.79809570313	197.427261352539	0.852836906909943	0.967944443225861	1	218.275283813477	38853
True	False	False	False	False	-3.6168098449707	2094.51049804688	251.77522277832	0.463779002428055	0.866239845752716	0.219571322202682	81.154182434082	18422
True	False	False	False	False	34.6033554077148	2077.27978515625	297.250030517578	0.293308883905411	0.746811091899872	0.116353288292885	79.0149230957031	21176
True	False	False	False	False	29.8919086456299	2486.9111328125	160.825576782227	0.797517895698547	0.957965433597565	1	106.158622741699	15393
True	False	False	False	False	31.4741725921631	2622.59326171875	55.4570960998535	0.680562138557434	0.96808785200119	0.464824765920639	72.6999969482422	3635
True	False	False	False	False	44.4312705993652	2119.58740234375	11.0914192199707	0.512626230716705	0.900843024253845	0.258395850658417	63.2000007629395	632
True	False	False	False	False	48.23046875	2155.06030273438	1084.74084472656	0.223857700824738	0.679781675338745	0.0836805999279022	163.021469116211	159435
True	False	False	False	False	73.3784408569336	-3501.0947265625	562.3349609375	0.137995854020119	0.977047741413116	0.0482681840658188	72.4398422241211	36727
True	False	False	False	False	102.527557373047	-3488.57641601563	114.241622924805	0.749501168727875	0.945741295814514	0.647733688354492	101.601943969727	10465
True	False	False	False	False	224.388534545898	-3488.05249023438	344.943145751953	0.294206291437149	0.905322432518005	0.116803415119648	105.032157897949	32665
True	False	False	False	False	225.763137817383	-3476.8525390625	24.401123046875	0.546809315681458	0.880440056324005	0.28935506939888	90.0909118652344	1982
True	False	False	False	False	465.013854980469	-3460.21264648438	312.778015136719	0.256867825984955	0.963231921195984	0.098700262606144	51.0815620422363	14405
True	False	False	False	False	570.707824707031	-3440.77807617188	237.356369018555	0.680355548858643	0.936277031898499	0.464438825845718	211.252334594727	45208
True	False	False	False	False	570.957397460938	-3408.80737304688	24.401123046875	0.830724716186523	0.955192744731903	1	45.6818199157715	1005
True	False	False	False	False	108.628570556641	-3329.53979492188	189.663269042969	0.645471632480621	0.945427060127258	0.406380712985992	67.7660827636719	11588
True	False	False	False	False	182.378295898438	-3344.13989257813	184.117568969727	0.813853800296783	0.952538132667542	1	85.5361480712891	14199
True	False	False	False	False	598.232360839844	-3291.04370117188	181.899276733398	0.778366804122925	0.944158792495728	0.827120900154114	209.158538818359	34302
True	False	False	False	False	457.987365722656	-3273.43969726563	990.463745117188	0.363416582345963	0.931376934051514	0.154070526361465	172.490478515625	154034
True	False	False	False	False	316.467346191406	-3246.28930664063	16.6371288299561	0.76893937587738	0.947792708873749	0.747088372707367	41.533332824707	623
True	False	False	False	False	364.409454345703	-3206.4365234375	776.399353027344	0.451118499040604	0.790750443935394	0.210364997386932	141.89714050293	99328
True	False	False	False	False	512.633911132813	-3233.07763671875	821.874206542969	0.663476705551147	0.934646904468536	0.434721261262894	216.280700683594	160264
True	False	False	False	False	604.203186035156	-3434.83447265625	238.465515136719	0.353240638971329	0.954869568347931	0.148249536752701	62.8418617248535	13511
True	False	False	False	False	711.837890625	-3402.55590820313	552.352661132813	0.463273137807846	0.909214913845062	0.219197332859039	222.873489379883	110991
True	False	False	False	False	761.691833496094	-3307.03735351563	338.288299560547	0.660366177558899	0.94912326335907	0.429599404335022	86.0590133666992	26248
True	False	False	False	False	604.313720703125	-3276.69360351563	94.2770690917969	0.703324019908905	0.942842662334442	0.511413395404816	109.129409790039	9276
True	False	False	False	False	644.497497558594	-3268.6806640625	709.850830078125	0.423649281263351	0.89439070224762	0.191419392824173	142.690628051758	91322
True	False	False	False	False	688.323364257813	-3117.75122070313	105.36848449707	0.42319130897522	0.8789421916008	0.191114664077759	79.9473648071289	7595
True	False	False	False	False	736.657409667969	-3213.84521484375	668.812622070313	0.72857403755188	0.963877618312836	0.576067805290222	149.590377807617	90203
True	False	False	False	False	769.26416015625	-3275.84350585938	514.641845703125	0.325298339128494	0.881984770298004	0.132896050810814	93.5280151367188	43397
True	False	False	False	False	775.787414550781	-3245.47119140625	674.358276367188	0.582080006599426	0.931383728981018	0.32556077837944	139.291122436523	84689
True	False	False	False	False	799.755187988281	-3357.80102539063	410.382507324219	0.521464407444	0.952080905437469	0.266063988208771	89.0675659179688	32955
True	False	False	False	False	1092.56103515625	-3283.708984375	352.707153320313	0.471276313066483	0.857622146606445	0.225176483392715	154.496856689453	49130
True	False	False	False	False	946.414306640625	-3282.92993164063	602.264099121094	0.412800550460815	0.801952540874481	0.184292912483215	198.244934082031	107647
True	False	False	False	False	823.463684082031	-3260.7919921875	99.8227767944336	0.791574835777283	0.942817270755768	1	78.1999969482422	7038
True	False	False	False	False	942.279235839844	-3263.89038085938	48.80224609375	0.488107532262802	0.956522822380066	0.23820486664772	82.2954559326172	3621
True	False	False	False	False	1087.81372070313	-3237.23364257813	174.135284423828	0.728463411331177	0.947977185249329	0.575742781162262	180.038223266602	28266
True	False	False	False	False	1129.7412109375	-3182.07739257813	17.7462711334229	0.739838838577271	0.950416266918182	0.6118004322052	85.5	1368
True	False	False	False	False	888.814086914063	-3160.27392578125	321.651153564453	0.571689307689667	0.902202665805817	0.314376056194305	215.331039428711	62446
True	False	False	False	False	978.804443359375	-3142.23510742188	24.401123046875	0.830724716186523	0.955192744731903	1	52.4545440673828	1154
True	False	False	False	False	1075.40808105469	-3166.63427734375	260.648345947266	0.806084752082825	0.941966235637665	1	219.32341003418	51541
True	False	False	False	False	1134.791015625	-3127.55590820313	229.592376708984	0.828244745731354	0.962556600570679	1	213.10627746582	44113
True	False	False	False	False	1140.38916015625	-3224.36474609375	149.734161376953	0.400140255689621	0.877467513084412	0.176210895180702	73.5999984741211	9936
True	False	False	False	False	1166.16186523438	-3217.82641601563	78.7490768432617	0.547057330608368	0.936627745628357	0.289593309164047	112.380279541016	7979
True	False	False	False	False	1144.04040527344	-3197.3193359375	664.376037597656	0.328835815191269	0.795439302921295	0.134791046380997	157.869781494141	94564
True	False	False	False	False	1179.80236816406	-3204.09594726563	586.736083984375	0.434154689311981	0.867372572422028	0.198506966233253	144.678634643555	76535
True	False	False	False	False	1207.47473144531	-3238.66528320313	320.542022705078	0.36506313085556	0.799571335315704	0.155024573206902	81.8131484985352	23644
True	False	False	False	False	1288.05590820313	-3183.87573242188	187.44499206543	0.876866161823273	0.977203607559204	1	214.621307373047	36271
True	False	False	False	False	1278.03308105469	-3151.02026367188	189.663269042969	0.811589777469635	0.955543041229248	1	202.853805541992	34688
True	False	False	False	False	1287.60522460938	-3164.48657226563	158.607299804688	0.78651762008667	0.945684731006622	1	130.356643676758	18641
True	False	False	False	False	1324.94079589844	-3120.27783203125	681.01318359375	0.586368381977081	0.900279641151428	0.330317050218582	111.420196533203	68412
True	False	False	False	False	1353.07348632813	-3105.06127929688	219.610107421875	0.851957976818085	0.963987946510315	1	224.434341430664	44438
True	False	False	False	False	1441.15100097656	-3092.98828125	9.98227787017822	0.687235474586487	0.9244145154953	0.47761595249176	41.1111106872559	370
True	False	False	False	False	1455.09753417969	-3092.86596679688	9.98227787017822	0.687235474586487	0.9244145154953	0.47761595249176	41	369
True	False	False	False	False	436.355224609375	-3062.35961914063	122.005615234375	0.280626833438873	0.819710612297058	0.110073506832123	73.6727294921875	8104
True	False	False	False	False	445.76220703125	-3043.89233398438	308.341461181641	0.411098390817642	0.905225336551666	0.183191895484924	86.6510772705078	24089
True	False	False	False	False	704.097351074219	-3072.74389648438	124.223899841309	0.431481838226318	0.853963732719421	0.196685746312141	75.6964263916016	8478
True	False	False	False	False	1440.49670410156	-3066.66430664063	106.477630615234	0.774922788143158	0.929573476314545	0.792935788631439	108.229164123535	10390
True	False	False	False	False	292.388610839844	-3037.44970703125	1298.80517578125	0.200042486190796	0.882768213748932	0.0733607560396194	110.731002807617	129666
True	False	False	False	False	278.478973388672	-3028.41259765625	370.453399658203	0.739142656326294	0.935020744800568	0.60942280292511	232.155685424805	77540
True	False	False	False	False	102.004531860352	-2932.810546875	968.280944824219	0.679592549800873	0.938198089599609	0.463018625974655	205.337921142578	179260
True	False	False	False	False	145.488021850586	-2759.40502929688	1273.294921875	0.403879076242447	0.850230038166046	0.178572207689285	187.190765380859	214895
True	False	False	False	False	187.765060424805	-2964.5791015625	614.464660644531	0.625511765480042	0.926544606685638	0.378178000450134	136.729248046875	75748
True	False	False	False	False	305.257690429688	-2970.04345703125	19.9645557403564	0.725530564785004	0.936461865901947	0.56728732585907	46.6111106872559	839
True	False	False	False	False	418.297821044922	-3027.1337890625	638.865783691406	0.646141409873962	0.95906388759613	0.40738171339035	99.4288177490234	57271
True	False	False	False	False	838.798156738281	-3032.34033203125	287.267761230469	0.634904026985168	0.943680167198181	0.39107346534729	208.559844970703	54017
True	False	False	False	False	435.726776123047	-2891.37084960938	18.8554134368896	0.75434798002243	0.942380666732788	0.66828989982605	47.764705657959	812
True	False	False	False	False	477.872192382813	-3010.64184570313	149.734161376953	0.829875767230988	0.960323333740234	1	70.1629638671875	9472
True	False	False	False	False	1227.44250488281	-3003.41870117188	204.082122802734	0.320695400238037	0.808776915073395	0.130450591444969	97.2663040161133	17897
True	False	False	False	False	894.755126953125	-2985.37255859375	210.736968994141	0.731978118419647	0.936237156391144	0.586294770240784	151.931579589844	28867
True	False	False	False	False	839.465393066406	-2981.8046875	310.559753417969	0.684459805488586	0.949805915355682	0.472217321395874	210.982147216797	59075
True	False	False	False	False	493.931701660156	-2932.1806640625	1701.42370605469	0.579990148544312	0.936135649681091	0.323273330926895	218.539108276367	335239
True	False	False	False	False	667.437805175781	-2925.54516601563	810.782775878906	0.345337331295013	0.756719529628754	0.143815457820892	126.340629577637	92355
True	False	False	False	False	595.692199707031	-2878.11083984375	865.130737304688	0.53007435798645	0.876741111278534	0.273751318454742	137.265380859375	107067
True	False	False	False	False	548.879028320313	-2841.37524414063	66.5485153198242	0.798536419868469	0.953580796718597	1	58.5499992370605	3513
True	False	False	False	False	563.722778320313	-2864.46020507813	13.3097038269043	0.66390061378479	0.935661971569061	0.435427129268646	72.8333358764648	874
True	False	False	False	False	650.968017578125	-2793.28637695313	2110.69702148438	0.18624085187912	0.644267976284027	0.0675635635852814	182.964263916016	348181
True	False	False	False	False	695.189147949219	-2790.53515625	201.863830566406	0.800370097160339	0.952690064907074	1	209.153839111328	38066
True	False	False	False	False	701.248657226563	-2763.32568359375	342.724853515625	0.522778153419495	0.865720391273499	0.267222791910172	142.022659301758	43885
True	False	False	False	False	707.72119140625	-2719.837890625	83.1856460571289	0.620580017566681	0.920042276382446	0.371650695800781	102.026664733887	7652
True	False	False	False	False	719.789001464844	-2726.41723632813	271.739776611328	0.44940173625946	0.92641282081604	0.209140688180923	97.0326538085938	23773
True	False	False	False	False	726.394165039063	-2922.69409179688	316.10546875	0.345312774181366	0.906329154968262	0.143801808357239	71.6385955810547	20417
True	False	False	False	False	885.796203613281	-2909.7568359375	158.607299804688	0.85671055316925	0.970803201198578	1	192.356643676758	27507
True	False	False	False	False	844.633728027344	-2849.33935546875	363.798553466797	0.412319153547287	0.929048657417297	0.183981075882912	102.439025878906	33600
True	False	False	False	False	855.830017089844	-2831.85864257813	28.8376903533936	0.681263327598572	0.941819429397583	0.466138988733292	133.230773925781	3464
True	False	False	False	False	845.241821289063	-2821.5712890625	22.1828384399414	0.55325049161911	0.898393452167511	0.295611768960953	127.949996948242	2559
True	False	False	False	False	733.749267578125	-2779.93701171875	559.007568359375	0.788939952850342	0.952591717243195	1	216.156753540039	108943
True	False	False	False	False	801.434387207031	-2743.39379882813	13.3097038269043	0.66390061378479	0.935661971569061	0.435427129268646	73.8333358764648	886
True	False	False	False	False	838.221923828125	-2742.10522460938	1660.38549804688	0.315069198608398	0.745227754116058	0.127492025494576	200.772872924805	300557
True	False	False	False	False	838.320434570313	-2789.20385742188	36.6016845703125	0.691693365573883	0.936595141887665	0.486534744501114	90.363639831543	2982
True	False	False	False	False	866.985961914063	-2805.9912109375	1513.97875976563	0.684796631336212	0.934405148029327	0.472866415977478	217.574356079102	296989
True	False	False	False	False	896.204528808594	-2836.10888671875	241.792938232422	0.66291356086731	0.947772324085236	0.433786451816559	201.811920166016	43995
True	False	False	False	False	995.485290527344	-2868.1181640625	153.061584472656	0.797638714313507	0.962879180908203	1	197.992752075195	27323
True	False	False	False	False	1041.50769042969	-2983.421875	778.61767578125	0.729285836219788	0.942073941230774	0.578169584274292	224.371795654297	157509
True	False	False	False	False	1225.94616699219	-2995.46801757813	12.2005615234375	0.474330633878708	0.896273016929626	0.227494090795517	94	1034
True	False	False	False	False	1302.79370117188	-2944.06396484375	1231.14758300781	0.296896696090698	0.691406071186066	0.118157558143139	162.350448608398	180209
True	False	False	False	False	1228.29052734375	-2900.68872070313	24.401123046875	0.608575522899628	0.927160203456879	0.356404304504395	82.0454559326172	1805
True	False	False	False	False	1214.47204589844	-2887.54541015625	34.3833999633789	0.682015299797058	0.946688234806061	0.467555910348892	63.0967750549316	1956
True	False	False	False	False	1201.43432617188	-2841.4365234375	173.026138305664	0.772210657596588	0.942370712757111	0.770570337772369	211.064102172852	32926
True	False	False	False	False	1105.02038574219	-2825.70776367188	231.810668945313	0.880105674266815	0.974367320537567	1	210.200958251953	43932
True	False	False	False	False	1159.74780273438	-2804.9111328125	147.515884399414	0.706804156303406	0.94302773475647	0.51936799287796	70.8646621704102	9425
True	False	False	False	False	1151.09802246094	-2788.48193359375	157.498153686523	0.729563295841217	0.933303713798523	0.57899397611618	72.591552734375	10308
True	False	False	False	False	1205.04711914063	-2856.01416015625	47.6931037902832	0.694201648235321	0.946614563465118	0.491695135831833	83.7674407958984	3602
True	False	False	False	False	1289.18896484375	-2879.67260742188	913.932983398438	0.224016785621643	0.660265266895294	0.0837509334087372	179.941741943359	148272
True	False	False	False	False	1293.87841796875	-2901.7802734375	466.948760986328	0.214096322655678	0.828700006008148	0.0794007852673531	132.510696411133	55787
True	False	False	False	False	1351.83801269531	-2902.859375	557.898376464844	0.266092270612717	0.881765604019165	0.103057242929935	82.5427398681641	41519
True	False	False	False	False	1301.19580078125	-2723.15283203125	25.5102653503418	0.794671595096588	0.94915634393692	1	47.652172088623	1096
True	False	False	False	False	1345.31042480469	-2811.14111328125	658.830322265625	0.379933595657349	0.959118545055389	0.163800343871117	91.9949493408203	54645
True	False	False	False	False	1408.49963378906	-2793.45849609375	78.7490768432617	0.79235315322876	0.955614149570465	1	60.5915489196777	4302
True	False	False	False	False	1373.1669921875	-2760.18676757813	429.237945556641	0.392607033252716	0.914026379585266	0.171516016125679	92.9121475219727	35957
True	False	False	False	False	1438.40234375	-2975.10986328125	855.1484375	0.533104538917542	0.894426643848419	0.276510149240494	150.967575073242	116396
True	False	False	False	False	1769.95031738281	-2933.72827148438	42.1473922729492	0.613480508327484	0.916921317577362	0.362528383731842	40.4736824035645	1538
True	False	False	False	False	1484.16784667969	-2908.0126953125	35.4925422668457	0.75548255443573	0.951372683048248	0.673407912254333	50.34375	1611
True	False	False	False	False	1883.21569824219	-2840.8486328125	74.3125076293945	0.814957976341248	0.955623149871826	1	54.8059692382813	3672
True	False	False	False	False	1738.16674804688	-2712.77294921875	840.729614257813	0.277299880981445	0.726219594478607	0.108450762927532	114.88126373291	87080
True	False	False	False	False	1973.36315917969	-2776.19506835938	105.36848449707	0.549099147319794	0.940584003925323	0.291562587022781	49.5578956604004	4708
True	False	False	False	False	2007.39672851563	-2746.599609375	19.9645557403564	0.621916890144348	0.941173493862152	0.373404234647751	39.8333320617676	717
True	False	False	False	False	743.776062011719	-2710.03540039063	189.663269042969	0.793421924114227	0.943760097026825	1	190.011703491211	32492
True	False	False	False	False	200.454055786133	-2701.50366210938	519.078430175781	0.719225645065308	0.931992471218109	0.550069808959961	224.194442749023	104923
True	False	False	False	False	181.124694824219	-2700.82006835938	97.6044921875	0.40673816204071	0.959047913551331	0.180392161011696	108.113639831543	9514
True	False	False	False	False	1988.99914550781	-2699.83618164063	375.999114990234	0.672365605831146	0.931610643863678	0.449942886829376	228.339233398438	77407
True	False	False	False	False	247.110122680664	-2695.5244140625	21.0736961364746	0.765837788581848	0.945084035396576	0.727394282817841	54.1578941345215	1029
True	False	False	False	False	519.010437011719	-2676.83911132813	702.086853027344	0.434550911188126	0.895870566368103	0.19877801835537	149.052139282227	94350
True	False	False	False	False	1225.61950683594	-2673.07592773438	1075.86767578125	0.41170996427536	0.900177955627441	0.183586969971657	182.370101928711	176899
True	False	False	False	False	76.7356185913086	-2656.1416015625	24.401123046875	0.546809315681458	0.930955410003662	0.28935506939888	67.636360168457	1488
True	False	False	False	False	104.42155456543	-2643.34252929688	57.6753807067871	0.400661706924438	0.913638174533844	0.176538974046707	87.5	4550
True	False	False	False	False	55.2777061462402	-2639.61376953125	700.977722167969	0.375678420066833	0.94627982378006	0.161259293556213	150.925628662109	95385
True	False	False	False	False	84.3812255859375	-2632.31323242188	347.161437988281	0.657315135002136	0.950708985328674	0.424671739339828	178.846649169922	55979
True	False	False	False	False	213.699523925781	-2670.232421875	478.040191650391	0.479081034660339	0.886044204235077	0.231139048933983	120.935035705566	52123
True	False	False	False	False	290.946014404297	-2657.8203125	141.970169067383	0.816491663455963	0.960171282291412	1	138.1328125	17681
True	False	False	False	False	530.139099121094	-2659.82104492188	271.739776611328	0.43546861410141	0.937883317470551	0.199406817555428	109.436737060547	26812
True	False	False	False	False	1175.00561523438	-2653.8046875	320.542022705078	0.444137215614319	0.908764183521271	0.205420970916748	146.536331176758	42349
True	False	False	False	False	1316.75805664063	-2649.4599609375	1011.53747558594	0.386640459299088	0.821475207805634	0.167855530977249	136.203948974609	124218
True	False	False	False	False	1204.625	-2645.27807617188	48.80224609375	0.669968068599701	0.919317066669464	0.445748090744019	139.340911865234	6131
True	False	False	False	False	229.162399291992	-2636.86596679688	424.801361083984	0.511394441127777	0.907037556171417	0.257344305515289	111.174934387207	42580
True	False	False	False	False	1361.52697753906	-2628.708984375	298.359191894531	0.855213284492493	0.965620338916779	1	221.788101196289	59661
True	False	False	False	False	1621.60607910156	-2643.66479492188	208.518692016602	0.860909521579742	0.966958940029144	1	221.015960693359	41551
True	False	False	False	False	1688.31848144531	-2642.48608398438	17.7462711334229	0.762108087539673	0.949675559997559	0.706189274787903	89.4375	1431
True	False	False	False	False	1639.76293945313	-2640.78271484375	28.8376903533936	0.735885262489319	0.939532041549683	0.598617315292358	61.6538467407227	1603
True	False	False	False	False	1677.09301757813	-2627.26391601563	1020.41058349609	0.570395112037659	0.933227241039276	0.313015162944794	182.244567871094	167665
True	False	False	False	False	216.76969909668	-2624.38037109375	94.2770690917969	0.703324019908905	0.950061023235321	0.511413395404816	85.7529449462891	7289
True	False	False	False	False	674.289794921875	-2607.02075195313	113.132476806641	0.502070307731628	0.89695793390274	0.249515905976295	105.215682983398	10732
True	False	False	False	False	58.9297409057617	-2603.97631835938	58.7845230102539	0.820813894271851	0.965959846973419	1	72.5660400390625	3846
True	False	False	False	False	552.131042480469	-2597.0390625	35.4925422668457	0.75548255443573	0.942040622234344	0.673407912254333	53.34375	1707
True	False	False	False	False	680.1083984375	-2622.36401367188	53.2388153076172	0.62885844707489	0.937161326408386	0.382700979709625	91.4166641235352	4388
True	False	False	False	False	694.740295410156	-2601.14135742188	368.235137939453	0.518053591251373	0.835568010807037	0.263078659772873	119.545181274414	39689
True	False	False	False	False	797.370422363281	-2598.07006835938	471.385314941406	0.658128321170807	0.925028145313263	0.425976067781448	183.195297241211	77858
True	False	False	False	False	861.621154785156	-2596.73779296875	36.6016845703125	0.802794396877289	0.964035332202911	1	55.5454559326172	1833
True	False	False	False	False	1088.20886230469	-2583.38745117188	163.043869018555	0.797033369541168	0.952482998371124	1	91.0408172607422	13383
True	False	False	False	False	950.019592285156	-2579.85278320313	901.732421875	0.513185501098633	0.888117492198944	0.258874595165253	167.387451171875	136086
True	False	False	False	False	1051.36669921875	-2579.79956054688	25.5102653503418	0.506011366844177	0.909386694431305	0.25279688835144	64.4347839355469	1482
True	False	False	False	False	1062.71765136719	-2578.6337890625	29.9468326568604	0.353732883930206	0.83968722820282	0.148528188467026	63.2222213745117	1707
True	False	False	False	False	1119.31066894531	-2572.64086914063	24.401123046875	0.658792555332184	0.912226259708405	0.427046239376068	59.1818199157715	1302
True	False	False	False	False	1143.96594238281	-2571.1904296875	34.3833999633789	0.682015299797058	0.91575676202774	0.467555910348892	64.7096786499023	2006
True	False	False	False	False	1144.50305175781	-2593.94140625	74.3125076293945	0.722276210784912	0.94115161895752	0.558245301246643	71.2835845947266	4776
True	False	False	False	False	1182.61389160156	-2617.05102539063	1934.34350585938	0.67004781961441	0.930625319480896	0.445886552333832	228.678894042969	398816
True	False	False	False	False	1596.416015625	-2611.88891601563	181.899276733398	0.76094263792038	0.919510781764984	0.700016915798187	165.359756469727	27119
True	False	False	False	False	1304.95544433594	-2580.56030273438	34.3833999633789	0.830578744411469	0.962256669998169	1	68.6128997802734	2127
True	False	False	False	False	1323.88525390625	-2580.357421875	245.120376586914	0.841266751289368	0.959730982780457	1	220.515838623047	48734
True	False	False	False	False	1960.78869628906	-2595.31201171875	23.2919807434082	0.772283971309662	0.947545111179352	0.771135985851288	44.476188659668	934
True	False	False	False	False	1733.38244628906	-2580.13623046875	97.6044921875	0.741141617298126	0.955867409706116	0.616318583488464	59.0227279663086	5194
True	False	False	False	False	348.316009521484	-2569.32690429688	236.24723815918	0.810813665390015	0.95326155424118	1	211.197189331055	44985
True	False	False	False	False	532.46142578125	-2558.77954101563	21.0736961364746	0.765837788581848	0.95370626449585	0.727394282817841	73.6315765380859	1399
True	False	False	False	False	542.326416015625	-2568.06127929688	9.98227787017822	0.661957681179047	0.937464773654938	0.432207375764847	92	828
True	False	False	False	False	563.649597167969	-2551.46704101563	1389.7548828125	0.285863727331161	0.734632015228271	0.112648420035839	203.064651489258	254440
True	False	False	False	False	78.0612258911133	-2534.39721679688	13.3097038269043	0.441305130720139	0.814577639102936	0.20344115793705	92.0833358764648	1105
True	False	False	False	False	121.877014160156	-2535.25634765625	35.4925422668457	0.857371628284454	0.962256669998169	1	82.53125	2641
True	False	False	False	False	628.233581542969	-2558.97265625	363.798553466797	0.348126143217087	0.852456867694855	0.145371615886688	89.8292694091797	29464
True	False	False	False	False	686.846130371094	-2562.58715820313	462.512176513672	0.670165359973907	0.94405460357666	0.446090668439865	104.935249328613	43758
True	False	False	False	False	769.351928710938	-2539.22802734375	364.90771484375	0.701500117778778	0.938720345497131	0.507344365119934	197.060791015625	64833
True	False	False	False	False	786.649963378906	-2555.6240234375	185.226699829102	0.838037431240082	0.948857069015503	1	204.640716552734	34175
True	False	False	False	False	867.736267089844	-2555.87133789063	991.572875976563	0.286369949579239	0.889964163303375	0.112898670136929	135.492172241211	121130
True	False	False	False	False	1132.83984375	-2565.38720703125	12.2005615234375	0.768196105957031	0.939064502716064	0.742168962955475	63.9090919494629	703
True	False	False	False	False	934.449890136719	-2534.02319335938	509.096160888672	0.609817862510681	0.92047119140625	0.3579421043396	211.631805419922	97139
True	False	False	False	False	1185.66723632813	-2560.52905273438	52.1296730041504	0.71564769744873	0.937410354614258	0.54082202911377	112.893615722656	5306
True	False	False	False	False	1535.63464355469	-2539.04150390625	210.736968994141	0.73823755979538	0.934448719024658	0.606368362903595	221.842102050781	42150
True	False	False	False	False	1362.20153808594	-2535.33422851563	150.843307495117	0.867522418498993	0.969872891902924	1	121.779411315918	16562
True	False	False	False	False	133.620910644531	-2528.80517578125	47.6931037902832	0.628835141658783	0.90922337770462	0.382669180631638	88.7441864013672	3816
True	False	False	False	False	173.137359619141	-2511.81127929688	11.0914192199707	0.619482219219208	0.921230614185333	0.37021940946579	47.7999992370605	478
True	False	False	False	False	608.831420898438	-2504.04052734375	408.164245605469	0.374287158250809	0.902028679847717	0.160433754324913	74.239128112793	27320
True	False	False	False	False	97.2663192749023	-2502.95776367188	681.01318359375	0.213133230805397	0.917970180511475	0.0789823308587074	104.646583557129	64253
True	False	False	False	False	237.814071655273	-2495.02758789063	206.300399780273	0.81058531999588	0.951597213745117	1	180.521499633789	33577
True	False	False	False	False	1456.82336425781	-2492.02685546875	316.10546875	0.74978893995285	0.9571772813797	0.648900091648102	224.38948059082	63951
True	False	False	False	False	265.095642089844	-2490.89331054688	272.848907470703	0.805724918842316	0.954207837581635	1	214.093490600586	52667
True	False	False	False	False	978.829406738281	-2458.92431640625	226.264953613281	0.643585920333862	0.951279282569885	0.403582990169525	197.622543334961	40315
True	False	False	False	False	353.648895263672	-2458.32446289063	567.880676269531	0.287720143795013	0.82282567024231	0.113567315042019	104.65625	53584
True	False	False	False	False	564.347229003906	-2449.30737304688	544.588684082031	0.630661249160767	0.94699102640152	0.385169923305511	106.949081420898	52512
True	False	False	False	False	367.997222900391	-2437.7236328125	208.518692016602	0.781821012496948	0.943283796310425	0.873558402061462	211.643615722656	39789
True	False	False	False	False	1367.46838378906	-2454.92456054688	864.021545410156	0.440616816282272	0.923581540584564	0.202962204813957	149.4775390625	116443
True	False	False	False	False	1463.52124023438	-2521.73803710938	23.2919807434082	0.580913007259369	0.894209265708923	0.32428103685379	68.6190490722656	1441
True	False	False	False	False	1701.57385253906	-2517.7001953125	1393.08227539063	0.493964999914169	0.854612112045288	0.242891892790794	236.263534545898	296747
True	False	False	False	False	1865.1103515625	-2462.56982421875	1192.32763671875	0.34604224562645	0.857751250267029	0.144207939505577	157.010238647461	168786
True	False	False	False	False	1763.09326171875	-2447.38134765625	148.625015258789	0.845495223999023	0.970036685466766	1	189.24626159668	25359
True	False	False	False	False	1167.85424804688	-2426.59326171875	1660.38549804688	0.36652073264122	0.847404003143311	0.155872032046318	211.873748779297	317175
True	False	False	False	False	63.7134895324707	-2379.83740234375	98.7136306762695	0.442318946123123	0.899454057216644	0.204148203134537	56.1573028564453	4998
True	False	False	False	False	552.383056640625	-2366.1728515625	699.868591308594	0.378124684095383	0.950932621955872	0.162717133760452	112.950874328613	71272
True	False	False	False	False	56.449592590332	-2339.84716796875	380.435699462891	0.827227413654327	0.959774315357208	1	227.408157348633	78001
True	False	False	False	False	158.421752929688	-2337.27392578125	1003.7734375	0.443548113107681	0.920646965503693	0.205007940530777	192.268508911133	174003
True	False	False	False	False	184.96745300293	-2299.35229492188	189.663269042969	0.274816006422043	0.787129580974579	0.107245780527592	82.3216400146484	14077
True	False	False	False	False	559.7421875	-2290.64038085938	377.108276367188	0.482685267925262	0.884616672992706	0.233938083052635	88.841178894043	30206
True	False	False	False	False	593.025817871094	-2275.87915039063	119.787330627441	0.501108586788177	0.883375525474548	0.248721316456795	75.7870407104492	8185
True	False	False	False	False	618.072021484375	-2400.919921875	438.111053466797	0.643303871154785	0.923896849155426	0.403167098760605	159.291137695313	62920
True	False	False	False	False	645.104248046875	-2415.79345703125	513.53271484375	0.401187509298325	0.948410511016846	0.176870197057724	120.855293273926	55956
True	False	False	False	False	1830.869140625	-2419.44995117188	259.539215087891	0.752128005027771	0.951611280441284	0.658625662326813	213.743591308594	50016
True	False	False	False	False	655.469604492188	-2407.54272460938	124.223899841309	0.311543494462967	0.930766761302948	0.125654876232147	96.75	10836
True	False	False	False	False	811.9208984375	-2408.955078125	9.98227787017822	0.557533979415894	0.906113982200623	0.29985499382019	56.7777786254883	511
True	False	False	False	False	834.206909179688	-2403.333984375	73.203369140625	0.401397198438644	0.925223529338837	0.177002415060997	63.4696960449219	4189
True	False	False	False	False	1579.59240722656	-2406.97583007813	272.848907470703	0.332470417022705	0.774149894714355	0.136752367019653	75.3211364746094	18529
True	False	False	False	False	1013.75378417969	-2400.81127929688	405.945953369141	0.441348731517792	0.82789272069931	0.203471526503563	143.704925537109	52596
True	False	False	False	False	789.392028808594	-2278.2109375	93.1679229736328	0.782521784305573	0.943497657775879	0.885872364044189	131.011901855469	11005
True	False	False	False	False	769.523498535156	-2248.65551757813	41.0382537841797	0.760389924049377	0.942317605018616	0.697156250476837	59.9189186096191	2217
True	False	False	False	False	739.104797363281	-2240.20190429688	38.8199691772461	0.321785002946854	0.905662715435028	0.131027415394783	58.9142875671387	2062
True	False	False	False	False	754.24267578125	-2241.34252929688	16.6371288299561	0.505323827266693	0.887871742248535	0.252221614122391	56.2666664123535	844
True	False	False	False	False	798.580017089844	-2259.25146484375	222.937530517578	0.663524448871613	0.927636563777924	0.434800654649734	121.781097412109	24478
True	False	False	False	False	853.111267089844	-2381.94702148438	120.896469116211	0.265397131443024	0.940849483013153	0.102726347744465	58.7798156738281	6407
True	False	False	False	False	1572.42346191406	-2375.95654296875	83.1856460571289	0.329822838306427	0.857124984264374	0.135322228074074	72.2133331298828	5416
True	False	False	False	False	877.81298828125	-2352.42260742188	34.3833999633789	0.770503997802734	0.950105845928192	0.757918477058411	56.4193534851074	1749
True	False	False	False	False	1039.01086425781	-2278.7138671875	29.9468326568604	0.764188587665558	0.946757137775421	0.717723667621613	55.8888893127441	1509
True	False	False	False	False	1280.17297363281	-2343.45971679688	185.226699829102	0.789517998695374	0.95384281873703	1	206.778442382813	34532
True	False	False	False	False	1889.45629882813	-2303.11669921875	27.7285480499268	0.655060887336731	0.910942673683167	0.421090096235275	70.2799987792969	1757
True	False	False	False	False	1507.5615234375	-2291.88452148438	15.5279874801636	0.603693544864655	0.930587589740753	0.350445985794067	61.5	861
True	False	False	False	False	1526.494140625	-2254.19799804688	1295.47778320313	0.21857151389122	0.674379467964172	0.0813541263341904	196.674652099609	229716
True	False	False	False	False	1812.1123046875	-2270.81176757813	740.906799316406	0.457897663116455	0.827154457569122	0.215255111455917	235.312881469727	157189
True	False	False	False	False	1880.16442871094	-2300.02978515625	26.6194076538086	0.67927873134613	0.933546543121338	0.462436705827713	68.1666641235352	1636
True	False	False	False	False	1913.00817871094	-2342.88427734375	574.535522460938	0.359461605548859	0.937444567680359	0.151792898774147	97.4227828979492	50465
True	False	False	False	False	1955.515625	-2283.86547851563	303.904907226563	0.833203315734863	0.952102482318878	1	203.992706298828	55894
True	False	False	False	False	1627.81286621094	-2208.82739257813	12.2005615234375	0.443379789590836	0.920696794986725	0.204890042543411	96.9090881347656	1066
True	False	False	False	False	1620.43334960938	-2203.93774414063	16.6371288299561	0.714476346969604	0.940302610397339	0.53786963224411	99.533332824707	1493
True	False	False	False	False	1659.79138183594	-2192.00903320313	652.175476074219	0.193648129701614	0.725264012813568	0.0706586763262749	115.569725036621	67955
True	False	False	False	False	1498.28125	-2190.40209960938	44.3656768798828	0.703622102737427	0.947611153125763	0.512084782123566	126.474998474121	5059
True	False	False	False	False	1633.21704101563	-2189.45263671875	452.529907226563	0.731871485710144	0.925390005111694	0.585967481136322	236.524505615234	96502
True	False	False	False	False	1645.97985839844	-2172.26513671875	80.9673614501953	0.448747634887695	0.88341498374939	0.208675697445869	111.356163024902	8129
True	False	False	False	False	185.464981079102	-2152.45239257813	799.691345214844	0.488235056400299	0.847476303577423	0.238306060433388	130.607482910156	94168
True	False	False	False	False	272.693328857422	-2119.6865234375	419.255645751953	0.711661815643311	0.967181384563446	0.530918776988983	219.452377319336	82953
True	False	False	False	False	96.2542877197266	-1985.75366210938	234.028945922852	0.836986064910889	0.956113934516907	1	224.635070800781	47398
True	False	False	False	False	803.994018554688	-1959.21875	913.932983398438	0.32355147600174	0.938442528247833	0.131965294480324	225.108016967773	185489
True	False	False	False	False	671.102294921875	-1944.80603027344	1073.6494140625	0.180189207196236	0.859151184558868	0.0650622174143791	129.070251464844	124940
True	False	False	False	False	699.644775390625	-1908.77746582031	98.7136306762695	0.632762551307678	0.944867670536041	0.388077229261398	95.6067428588867	8509
True	False	False	False	False	678.697692871094	-1897.59777832031	610.028076171875	0.360473603010178	0.805923163890839	0.15237383544445	172.407272338867	94824
True	False	False	False	False	830.205688476563	-2022.0859375	338.288299560547	0.483738541603088	0.913989126682281	0.234761595726013	105.940986633301	32312
True	False	False	False	False	862.537170410156	-1989.201171875	347.161437988281	0.555005788803101	0.938238799571991	0.297342419624329	102.632591247559	32124
True	False	False	False	False	870.234802246094	-2141.35205078125	270.630645751953	0.749961793422699	0.953259229660034	0.649603843688965	205.635238647461	50175
True	False	False	False	False	1460.97998046875	-2122.75219726563	55.4570960998535	0.496987581253052	0.93909353017807	0.245342969894409	57.6599998474121	2883
True	False	False	False	False	1468.822265625	-2107.97485351563	19.9645557403564	0.571213245391846	0.872554659843445	0.313874661922455	67.7777786254883	1220
True	False	False	False	False	1806.50610351563	-2107.16479492188	1276.62243652344	0.50380265712738	0.858181536197662	0.250953197479248	165.095565795898	190025
True	False	False	False	False	914.227355957031	-2098.72045898438	533.497253417969	0.725843787193298	0.922508776187897	0.56817615032196	151.806655883789	73019
True	False	False	False	False	925.329772949219	-2074.3125	18.8554134368896	0.625182271003723	0.894493818283081	0.377736806869507	55.470588684082	943
True	False	False	False	False	1032.63537597656	-2059.45483398438	64.3302307128906	0.771918535232544	0.939567387104034	0.768335938453674	54.8103446960449	3179
True	False	False	False	False	1055.01708984375	-1992.42980957031	298.359191894531	0.465076208114624	0.906286120414734	0.220532774925232	74.4944229125977	20039
True	False	False	False	False	1066.58984375	-2051.53247070313	470.276184082031	0.575933277606964	0.945201396942139	0.318887919187546	98.1179275512695	41602
True	False	False	False	False	1077.8046875	-1941.2626953125	84.2947845458984	0.503408491611481	0.941021800041199	0.250625461339951	64.8684234619141	4930
True	False	False	False	False	1077.8349609375	-1923.58581542969	39.9291114807129	0.341722011566162	0.750356554985046	0.141811698675156	62.0833320617676	2235
True	False	False	False	False	1461.5771484375	-2056.30200195313	496.895599365234	0.312009871006012	0.888244986534119	0.125897154211998	78.7790145874023	35293
True	False	False	False	False	1478.11743164063	-2089.1904296875	125.333038330078	0.567055284976959	0.877429962158203	0.309534996747971	91.3185806274414	10319
True	False	False	False	False	1504.46862792969	-2079.7939453125	36.6016845703125	0.659748077392578	0.922208666801453	0.428593575954437	60.3333320617676	1991
True	False	False	False	False	1486.85998535156	-2067.76098632813	34.3833999633789	0.770503997802734	0.943335175514221	0.757918477058411	65.6774215698242	2036
True	False	False	False	False	1548.90942382813	-2037.29321289063	14.4188451766968	0.742955923080444	0.934609174728394	0.622766435146332	63.8461532592773	830
True	False	False	False	False	1580.59765625	-2030.06555175781	218.500961303711	0.579580724239349	0.911411285400391	0.322827458381653	207.522842407227	40882
True	False	False	False	False	1492.03112792969	-1987.60034179688	279.503784179688	0.838463246822357	0.957397520542145	1	228.928573608398	57690
True	False	False	False	False	1534.37280273438	-2020.36328125	338.288299560547	0.636515319347382	0.933419466018677	0.393350601196289	121.449180603027	37042
True	False	False	False	False	1566.77319335938	-2029.75561523438	14.4188451766968	0.742955923080444	0.934609174728394	0.622766435146332	94.9230804443359	1234
True	False	False	False	False	1613.86071777344	-1913.04614257813	23.2919807434082	0.521954357624054	0.880440056324005	0.266495555639267	50.9523811340332	1070
True	False	False	False	False	1586.314453125	-1902.64758300781	21.0736961364746	0.765837788581848	0.936461865901947	0.727394282817841	46.6315803527832	886
True	False	False	False	False	1614.17321777344	-1931.21716308594	140.861022949219	0.831927359104156	0.952686846256256	1	67.1810989379883	8532
True	False	False	False	False	1671.16906738281	-2104.77563476563	255.102645874023	0.351576298475266	0.825439751148224	0.147309571504593	81.6739120483398	18785
True	False	False	False	False	1712.79931640625	-2099.62329101563	455.857330322266	0.493265241384506	0.839774072170258	0.242327630519867	87.7128982543945	36050
True	False	False	False	False	1804.66076660156	-1986.34558105469	22.1828384399414	0.691018760204315	0.929884076118469	0.485164731740952	43	860
True	False	False	False	False	1712.70141601563	-1939.90161132813	45.4748191833496	0.72121262550354	0.947611153125763	0.555363178253174	43.3414649963379	1777
True	False	False	False	False	1782.37658691406	-1983.46911621094	23.2919807434082	0.725569725036621	0.933190703392029	0.567398190498352	43.6666679382324	917
True	False	False	False	False	1801.36938476563	-1933.39868164063	127.551322937012	0.782646477222443	0.941049098968506	0.888233423233032	56.7130432128906	6522
True	False	False	False	False	1831.3623046875	-2082.8876953125	23.2919807434082	0.725569725036621	0.933190703392029	0.567398190498352	60.761905670166	1276
True	False	False	False	False	2007.80847167969	-2006.89367675781	141.970169067383	0.721593976020813	0.95744389295578	0.556392550468445	69.1171875	8847
True	False	False	False	False	1989.11645507813	-1899.4326171875	163.043869018555	0.765842735767365	0.923985302448273	0.727424085140228	125.244895935059	18411
True	False	False	False	False	78.9119567871094	-1696.09448242188	19.9645557403564	0.725530564785004	0.936461865901947	0.56728732585907	64.1111145019531	1154
True	False	False	False	False	413.410491943359	-1891.55578613281	72.0942230224609	0.579103887081146	0.956287920475006	0.322309136390686	52.9384613037109	3441
True	False	False	False	False	201.275588989258	-1850.71447753906	19.9645557403564	0.53901207447052	0.888043701648712	0.28197169303894	76.6111145019531	1379
True	False	False	False	False	177.201919555664	-1850.09094238281	99.8227767944336	0.53918844461441	0.917290270328522	0.2821364402771	68.4333343505859	6159
True	False	False	False	False	103.914733886719	-1670.03063964844	28.8376903533936	0.753130555152893	0.960755467414856	0.662934899330139	54.961540222168	1429
True	False	False	False	False	107.116874694824	-1837.09289550781	57.6753807067871	0.805326879024506	0.960615336894989	1	48.269229888916	2510
True	False	False	False	False	279.370300292969	-1798.53515625	198.536407470703	0.794372320175171	0.95241904258728	1	217.804473876953	38987
True	False	False	False	False	136.815673828125	-1777.33044433594	238.465515136719	0.852853119373322	0.964302480220795	1	223.576751708984	48069
True	False	False	False	False	161.783462524414	-1729.08703613281	115.350761413574	0.801323413848877	0.948686838150024	1	108.125	11245
True	False	False	False	False	296.789764404297	-1717.34423828125	655.502868652344	0.613971412181854	0.940279364585876	0.363149136304855	126.539764404297	74785
True	False	False	False	False	168.354629516602	-1709.71484375	228.483245849609	0.867472589015961	0.962741613388062	1	228.747573852539	47122
True	False	False	False	False	186.054229736328	-1642.06359863281	496.895599365234	0.729620575904846	0.938732028007507	0.579164624214172	86.25	38640
True	False	False	False	False	423.351226806641	-1855.03784179688	389.308837890625	0.622386634349823	0.925820112228394	0.374023199081421	87.4444427490234	30693
True	False	False	False	False	540.611633300781	-1829.88903808594	185.226699829102	0.818756580352783	0.95600301027298	1	196.640716552734	32839
True	False	False	False	False	605.341125488281	-1710.83117675781	156.389007568359	0.794880867004395	0.936672866344452	1	93.4609909057617	13178
True	False	False	False	False	662.223815917969	-1731.09985351563	43.256534576416	0.764826476573944	0.949666619300842	0.721405208110809	71.0512847900391	2771
True	False	False	False	False	681.183288574219	-1848.57397460938	44.3656768798828	0.838416218757629	0.966616570949554	1	62.25	2490
True	False	False	False	False	706.733093261719	-1819.66015625	993.791198730469	0.299712985754013	0.835508644580841	0.11958259344101	103.347099304199	92599
True	False	False	False	False	683.63037109375	-1700.50622558594	25.5102653503418	0.616235852241516	0.938255786895752	0.366031587123871	89.5217361450195	2059
True	False	False	False	False	695.639709472656	-1652.51135253906	2433.45751953125	0.218871086835861	0.73013961315155	0.0814854130148888	213.288970947266	467956
True	False	False	False	False	714.397521972656	-1869.95776367188	806.34619140625	0.427023142576218	0.911446273326874	0.193675115704536	133.316375732422	96921
True	False	False	False	False	787.309204101563	-1789.10327148438	140.861022949219	0.864313900470734	0.968881368637085	1	183.850387573242	23349
True	False	False	False	False	70.0236587524414	-1532.62731933594	26.6194076538086	0.761617660522461	0.943622469902039	0.703567922115326	61.7916679382324	1483
True	False	False	False	False	78.76318359375	-959.903259277344	862.912414550781	0.332799911499023	0.826997756958008	0.136930897831917	196.614395141602	152966
True	False	False	False	False	65.0801696777344	-928.301452636719	19.9645557403564	0.725530564785004	0.95370626449585	0.56728732585907	76.0555572509766	1369
True	False	False	False	False	84.8241424560547	-1627.27001953125	1074.75854492188	0.167627647519112	0.750037372112274	0.0599464736878872	185.921569824219	180158
True	False	False	False	False	629.890258789063	-1634.63659667969	112.023338317871	0.454058349132538	0.84394508600235	0.212474659085274	68.4752502441406	6916
True	False	False	False	False	220.886947631836	-1520.1943359375	242.902084350586	0.794081449508667	0.951798319816589	1	219.502288818359	48071
True	False	False	False	False	140.063461303711	-1385.84423828125	1532.83422851563	0.678180932998657	0.94746321439743	0.460411548614502	229.413162231445	317049
True	False	False	False	False	93.531608581543	-925.923400878906	309.450592041016	0.641271531581879	0.945521175861359	0.40018954873085	225	62775
True	False	False	False	False	95.1389694213867	-1128.44885253906	185.226699829102	0.810964584350586	0.945457577705383	1	94.2574844360352	15741
True	False	False	False	False	116.184707641602	-1070.87365722656	35.4925422668457	0.5884068608284	0.927967309951782	0.332607984542847	46.1875	1478
True	False	False	False	False	168.649200439453	-1056.13146972656	1323.20629882813	0.379353433847427	0.86441445350647	0.163452446460724	209.515502929688	249952
True	False	False	False	False	131.584228515625	-962.819458007813	1419.70166015625	0.195971786975861	0.738089442253113	0.0716373175382614	138.885162353516	177773
True	False	False	False	False	235.665802001953	-1029.47302246094	169.698715209961	0.81309050321579	0.961812317371368	1	203.464050292969	31130
True	False	False	False	False	269.744689941406	-1496.71362304688	202.97297668457	0.347447216510773	0.899790644645691	0.144991919398308	78.1092910766602	14294
True	False	False	False	False	291.537292480469	-1491.45678710938	70.9850845336914	0.555739939212799	0.8445685505867	0.298069596290588	71.875	4600
True	False	False	False	False	345.661804199219	-1225.78576660156	210.736968994141	0.835551202297211	0.962413668632507	1	192.773681640625	36627
True	False	False	False	False	290.963104248047	-930.739074707031	746.452514648438	0.222327291965485	0.830615878105164	0.0830049067735672	82.6879653930664	55649
True	False	False	False	False	309.048522949219	-1216.31994628906	432.565368652344	0.824181139469147	0.957671344280243	1	214.48974609375	83651
True	False	False	False	False	332.682922363281	-1115.64672851563	197.427261352539	0.782779574394226	0.941220283508301	0.890820920467377	200.477523803711	35685
True	False	False	False	False	346.531097412109	-1038.50744628906	512.423583984375	0.70089453458786	0.948629438877106	0.50600790977478	198.248916625977	91591
True	False	False	False	False	315.322814941406	-1026.95190429688	153.061584472656	0.759016990661621	0.937448918819427	0.690224945545197	183.311599731445	25297
True	False	False	False	False	351.2822265625	-962.906066894531	263.975769042969	0.855904400348663	0.967077314853668	1	75.8739471435547	18058
True	False	False	False	False	373.48388671875	-1061.26147460938	49.9113883972168	0.806145071983337	0.963389337062836	1	61.2888870239258	2758
True	False	False	False	False	376.411865234375	-957.829650878906	302.795745849609	0.815237104892731	0.960042417049408	1	209.483520507813	57189
True	False	False	False	False	383.644989013672	-1452.04577636719	38.8199691772461	0.770017266273499	0.940318167209625	0.754476308822632	47.7428588867188	1671
True	False	False	False	False	542.452087402344	-1238.68151855469	797.473083496094	0.377974599599838	0.766895413398743	0.162627473473549	144.072326660156	103588
True	False	False	False	False	458.645294189453	-1153.09387207031	891.750122070313	0.503612458705902	0.856795072555542	0.250795006752014	189.062194824219	152006
True	False	False	False	False	445.736938476563	-1123.91589355469	14.4188451766968	0.433424651622772	0.946806848049164	0.198008298873901	116.846153259277	1519
True	False	False	False	False	425.337371826172	-810.739440917969	51.0205307006836	0.824059367179871	0.957641243934631	1	49.8695640563965	2294
True	False	False	False	False	465.253875732422	-1109.56958007813	1205.63732910156	0.246845930814743	0.795965850353241	0.0940478146076202	183.546463012695	199515
True	False	False	False	False	485.001159667969	-953.270568847656	960.516906738281	0.777263224124908	0.940805673599243	0.81525593996048	211.339492797852	183020
True	False	False	False	False	557.105285644531	-1184.13427734375	1154.61682128906	0.344043910503387	0.918544471263885	0.143096834421158	117.470703125	122287
True	False	False	False	False	584.802368164063	-1190.93200683594	21.0736961364746	0.448567777872086	0.913916766643524	0.208547979593277	50.5263175964355	960
True	False	False	False	False	616.052001953125	-1020.38714599609	1163.48986816406	0.18146687746048	0.758954346179962	0.0655883029103279	106.908485412598	112147
True	False	False	False	False	630.635314941406	-1605.14831542969	300.577453613281	0.839307188987732	0.956442058086395	1	216.062728881836	58553
True	False	False	False	False	725.779907226563	-1485.54406738281	89.8404998779297	0.551255345344543	0.885372757911682	0.293658047914505	70.5679016113281	5716
True	False	False	False	False	664.580017089844	-1249.04809570313	269.521484375	0.744545698165894	0.952347874641418	0.628574550151825	201.423873901367	48946
True	False	False	False	False	649.093872070313	-1070.86071777344	12.2005615234375	0.681430399417877	0.931919693946838	0.46645313501358	49.5454559326172	545
True	False	False	False	False	655.506469726563	-913.170959472656	64.3302307128906	0.716259241104126	0.949355125427246	0.542377769947052	77.568962097168	4499
True	False	False	False	False	665.848510742188	-1220.57312011719	52.1296730041504	0.791674017906189	0.95661723613739	1	149.276596069336	7016
True	False	False	False	False	682.472534179688	-1140.33154296875	22.1828384399414	0.806145071983337	0.95370626449585	1	56	1120
True	False	False	False	False	689.42333984375	-1132.08227539063	18.8554134368896	0.809739828109741	0.949675559997559	1	60.6470603942871	1031
True	False	False	False	False	708.46533203125	-1467.39892578125	270.630645751953	0.775732457637787	0.960730493068695	0.800284147262573	209.069671630859	51013
True	False	False	False	False	822.365478515625	-1262.23522949219	189.663269042969	0.570822715759277	0.948808073997498	0.31346407532692	85.3976593017578	14603
True	False	False	False	False	715.042724609375	-1085.17138671875	270.630645751953	0.81829422712326	0.956625163555145	1	200.942626953125	49030
True	False	False	False	False	693.640808105469	-700.661071777344	963.844360351563	0.314744144678116	0.931671857833862	0.127322122454643	153.766403198242	133623
True	False	False	False	False	663.507263183594	-648.363220214844	51.0205307006836	0.513355553150177	0.949198067188263	0.259020388126373	63.4130439758301	2917
True	False	False	False	False	571.973693847656	-615.622253417969	316.10546875	0.757290184497833	0.941026747226715	0.68183445930481	209.6982421875	59764
True	False	False	False	False	400.503204345703	-499.140197753906	282.831207275391	0.810703992843628	0.948450803756714	1	218.407836914063	55694
True	False	False	False	False	330.552581787109	-473.234771728516	844.057006835938	0.333260029554367	0.933788180351257	0.137180417776108	94.6951370239258	72063
True	False	False	False	False	58.0996856689453	-48.9668235778809	300.577453613281	0.723075807094574	0.920096933841705	0.56043541431427	204.453872680664	55407
True	False	False	False	False	58.2182998657227	-35.5510711669922	42.1473922729492	0.574581384658813	0.956709265708923	0.317442446947098	51.315788269043	1950
True	False	False	False	False	60.9647636413574	-417.036102294922	14.4188451766968	0.478080570697784	0.826224803924561	0.230367243289948	66.8461532592773	869
True	False	False	False	False	95.3598022460938	-150.672561645508	58.7845230102539	0.775075852870941	0.954383611679077	0.794298112392426	41.4528312683105	2197
True	False	False	False	False	195.10710144043	-66.5299301147461	411.491668701172	0.199914813041687	0.666707813739777	0.0733065232634544	68.2048492431641	25304
True	False	False	False	False	111.826416015625	-55.0881042480469	42.1473922729492	0.680744707584381	0.949512124061584	0.465166300535202	44	1672
True	False	False	False	False	121.177612304688	-29.0789604187012	275.067199707031	0.794570684432983	0.956597685813904	1	70.1733856201172	17403
True	False	False	False	False	150.652236938477	27.9682884216309	163.043869018555	0.789059460163116	0.946846544742584	1	187.761901855469	27601
True	False	False	False	False	201.289001464844	-107.401252746582	210.736968994141	0.870068192481995	0.966958940029144	1	225.747375488281	42892
True	False	False	False	False	242.598648071289	-456.932373046875	1112.46936035156	0.284424304962158	0.942955613136292	0.111938141286373	104.026916503906	104339
True	False	False	False	False	341.556854248047	-393.499725341797	169.698715209961	0.726159274578094	0.96513694524765	0.56907457113266	200.372543334961	30657
True	False	False	False	False	272.575134277344	-227.311126708984	568.989807128906	0.714115619659424	0.958917677402496	0.536967635154724	232.606231689453	119327
True	False	False	False	False	330.372985839844	-143.246643066406	176.353576660156	0.790210247039795	0.965578734874725	1	171.069183349609	27200
True	False	False	False	False	337.098968505859	34.7787132263184	33.2742576599121	0.693598926067352	0.936113715171814	0.490445405244827	50.7000007629395	1521
True	False	False	False	False	445.316436767578	37.9420509338379	338.288299560547	0.796801090240479	0.937074661254883	1	199.259017944336	60774
True	False	False	False	False	346.227111816406	61.4060173034668	160.825576782227	0.521454334259033	0.92915952205658	0.266055166721344	106.358619689941	15422
True	False	False	False	False	458.249084472656	-65.9351348876953	22.1828384399414	0.755204319953918	0.938502132892609	0.672140836715698	40.4500007629395	809
True	False	False	False	False	518.28564453125	62.3011589050293	237.356369018555	0.769594728946686	0.944661915302277	0.751542627811432	226.551406860352	48482
True	False	False	False	False	522.411682128906	-590.942626953125	346.052276611328	0.733464062213898	0.942764699459076	0.590903878211975	213.419876098633	66587
True	False	False	False	False	540.772094726563	-397.800506591797	314.996307373047	0.79235315322876	0.95031875371933	1	210.739440917969	59850
True	False	False	False	False	578.183959960938	-80.307243347168	100.931915283203	0.730834186077118	0.932112157344818	0.582807719707489	53.6263732910156	4880
True	False	False	False	False	630.379455566406	-54.1637535095215	665.485168457031	0.409208536148071	0.854513108730316	0.181974798440933	210.389999389648	126234
True	False	False	False	False	658.084777832031	-611.038757324219	647.738891601563	0.338059097528458	0.896691679954529	0.139796957373619	98.1712341308594	57332
True	False	False	False	False	683.937377929688	-493.227569580078	258.430084228516	0.82155978679657	0.956094086170197	1	203.678115844727	47457
True	False	False	False	False	672.222045898438	-401.301788330078	327.196868896484	0.829026639461517	0.969562888145447	1	217.244064331055	64087
True	False	False	False	False	687.539123535156	-370.803009033203	277.285491943359	0.788708209991455	0.959928929805756	1	218.764007568359	54691
True	False	False	False	False	699.150085449219	-456.026611328125	98.7136306762695	0.792926847934723	0.957966983318329	1	66.1011199951172	5883
True	False	False	False	False	702.25927734375	-738.390991210938	21.0736961364746	0.765837788581848	0.95370626449585	0.727394282817841	70.7368392944336	1344
True	False	False	False	False	718.902160644531	-129.360198974609	35.4925422668457	0.795358955860138	0.950105845928192	1	43.9375	1406
True	False	False	False	False	706.851928710938	-37.9802589416504	1221.16528320313	0.186997830867767	0.841793715953827	0.0678781643509865	198.21435546875	218234
True	False	False	False	False	756.272766113281	-28.3838500976563	25.5102653503418	0.602656006813049	0.901111304759979	0.349196761846542	75.260871887207	1731
True	False	False	False	False	783.681213378906	21.513521194458	15.5279874801636	0.666844606399536	0.927047312259674	0.440383464097977	40.2857131958008	564
True	False	False	False	False	847.151245117188	-1537.1376953125	29.9468326568604	0.611445367336273	0.882038652896881	0.359970241785049	88.2222213745117	2382
True	False	False	False	False	836.761108398438	-1494.564453125	25.5102653503418	0.794671595096588	0.94915634393692	1	71.5217361450195	1645
True	False	False	False	False	830.933776855469	-1241.697265625	13.3097038269043	0.38080883026123	0.943622469902039	0.164326012134552	82.6666641235352	992
True	False	False	False	False	840.112548828125	-1514.67822265625	97.6044921875	0.622672140598297	0.934740364551544	0.374400079250336	86.2727279663086	7592
True	False	False	False	False	848.682434082031	-1248.63073730469	343.834014892578	0.348411113023758	0.808575034141541	0.145531132817268	107.822578430176	33425
True	False	False	False	False	853.171447753906	-1544.18579101563	120.896469116211	0.343876779079437	0.8955237865448	0.143004134297371	75.6789016723633	8249
True	False	False	False	False	858.5712890625	-1499.283203125	378.217407226563	0.468885511159897	0.937245965003967	0.223376274108887	113.876831054688	38832
True	False	False	False	False	860.291381835938	-1215.74487304688	616.682922363281	0.335232079029083	0.839649796485901	0.138252481818199	94.703239440918	52655
True	False	False	False	False	918.844848632813	-1643.20678710938	192.990692138672	0.799865543842316	0.949844658374786	1	211.965515136719	36882
True	False	False	False	False	991.355590820313	-1614.61059570313	41.0382537841797	0.587080240249634	0.903649270534515	0.331114858388901	60.7027015686035	2246
True	False	False	False	False	948.710327148438	-1410.11950683594	83.1856460571289	0.721511900424957	0.919660568237305	0.556170701980591	104.053337097168	7804
True	False	False	False	False	907.543212890625	-480.166168212891	932.788391113281	0.319673329591751	0.752094686031342	0.12991064786911	118.294883728027	99486
True	False	False	False	False	887.636169433594	-457.691070556641	29.9468326568604	0.656831800937653	0.914188742637634	0.42389965057373	77.4444427490234	2091
True	False	False	False	False	908.246215820313	49.6255149841309	498.004730224609	0.419439524412155	0.822850525379181	0.188631325960159	204.198211669922	91685
True	False	False	False	False	963.515625	-1399.30676269531	322.760314941406	0.765573978424072	0.958089709281921	0.725813090801239	211.020614624023	61407
True	False	False	False	False	1002.50921630859	-1605.74243164063	89.8404998779297	0.805119872093201	0.958110809326172	1	120.395065307617	9752
True	False	False	False	False	1005.05969238281	-1217.89208984375	107.586769104004	0.370538979768753	0.946337342262268	0.158222392201424	114.25772857666	11083
True	False	False	False	False	1021.61334228516	-634.211059570313	29.9468326568604	0.554879128932953	0.877357125282288	0.297217160463333	45.9259262084961	1240
True	False	False	False	False	1023.58972167969	-1616.10095214844	567.880676269531	0.368794351816177	0.927117943763733	0.15719935297966	101.111328125	51769
True	False	False	False	False	1035.59777832031	-1601.46765136719	92.0587844848633	0.666585028171539	0.951460897922516	0.43994265794754	86.2650604248047	7160
True	False	False	False	False	1029.64001464844	-1210.33557128906	1635.984375	0.570386588573456	0.899949908256531	0.3130062520504	214.56135559082	316478
True	False	False	False	False	1031.46704101563	-199.947296142578	57.6753807067871	0.457354366779327	0.858155429363251	0.214859873056412	71.1346130371094	3699
True	False	False	False	False	1033.86547851563	-1429.01770019531	673.249145507813	0.664322733879089	0.9299675822258	0.43613201379776	151.947280883789	92232
True	False	False	False	False	1040.50720214844	-1673.15075683594	331.633453369141	0.439834117889404	0.927358329296112	0.202418595552444	195.635452270508	58495
True	False	False	False	False	1377.09375	-1855.36096191406	1071.43115234375	0.655106484889984	0.926654279232025	0.421162039041519	223.275360107422	215684
True	False	False	False	False	1081.64208984375	-1411.46496582031	112.023338317871	0.495176136493683	0.932380080223083	0.243871331214905	72.5643539428711	7329
True	False	False	False	False	1078.00170898438	-1391.53833007813	120.896469116211	0.287597239017487	0.764678955078125	0.113506369292736	71.7155990600586	7817
True	False	False	False	False	1295.67333984375	-1282.18933105469	738.688537597656	0.637607336044312	0.92757385969162	0.394905149936676	215.836334228516	143747
True	False	False	False	False	1108.658203125	-808.350646972656	229.592376708984	0.787973821163177	0.949463129043579	1	189.932373046875	39316
True	False	False	False	False	1113.50671386719	-1001.61303710938	331.633453369141	0.76061475276947	0.956622242927551	0.69831508398056	209.354507446289	62597
True	False	False	False	False	1139.220703125	-816.515075683594	175.244430541992	0.792873740196228	0.944554626941681	1	196.018981933594	30971
True	False	False	False	False	1121.34436035156	-809.899108886719	18.8554134368896	0.75434798002243	0.942380666732788	0.66828989982605	89	1513
True	False	False	False	False	1257.38415527344	-738.741821289063	1439.66625976563	0.364361345767975	0.851503133773804	0.15461753308773	152.016174316406	197317
True	False	False	False	False	1195.51489257813	-508.227355957031	617.792053222656	0.315474808216095	0.793496668338776	0.127704218029976	104.280075073242	58084
True	False	False	False	False	1157.99609375	-156.204284667969	140.861022949219	0.576221525669098	0.928462326526642	0.319197148084641	74.5275573730469	9465
True	False	False	False	False	1167.04162597656	-84.9758987426758	205.191253662109	0.788921117782593	0.955658733844757	1	218.702697753906	40460
True	False	False	False	False	1167.63647460938	-96.8235168457031	9.98227787017822	0.687235474586487	0.9244145154953	0.47761595249176	103.555557250977	932
True	False	False	False	False	1180.41394042969	-175.599868774414	384.872253417969	0.540248870849609	0.890886604785919	0.283129304647446	218.26513671875	75738
True	False	False	False	False	1208.45068359375	-150.466613769531	461.403045654297	0.520844995975494	0.944445908069611	0.265519380569458	83.1682662963867	34598
True	False	False	False	False	1224.41748046875	-681.677734375	1141.30700683594	0.387594223022461	0.769300580024719	0.168437287211418	202.573379516602	208448
True	False	False	False	False	1230.80578613281	-526.861877441406	381.544830322266	0.290516912937164	0.892910718917847	0.1149577870965	87.5261611938477	30109
True	False	False	False	False	1233.44226074219	-515.162475585938	56.5662384033203	0.542060315608978	0.88966315984726	0.284833967685699	89.3333358764648	4556
True	False	False	False	False	1236.21472167969	-8.58056545257568	374.889984130859	0.76471620798111	0.958245456218719	0.720763742923737	141.724853515625	47903
True	False	False	False	False	1253.94458007813	-519.544738769531	149.734161376953	0.326871126890182	0.934531629085541	0.133736908435822	65.0518493652344	8782
True	False	False	False	False	1284.71032714844	-515.113647460938	31.0559749603271	0.471635580062866	0.910522103309631	0.225448057055473	47.6785697937012	1335
True	False	False	False	False	1300.10180664063	-1488.28369140625	179.680999755859	0.794242918491364	0.953054070472717	1	76.3950653076172	12376
True	False	False	False	False	1387.15319824219	-1340.75476074219	185.226699829102	0.461197733879089	0.884378492832184	0.217668384313583	78.4131698608398	13095
True	False	False	False	False	1303.15893554688	-1322.07678222656	830.747314453125	0.338491648435593	0.856239795684814	0.140034094452858	199.867828369141	149701
True	False	False	False	False	1402.25964355469	-1039.76696777344	12.2005615234375	0.741141617298126	0.94014710187912	0.616318583488464	50.5454559326172	556
True	False	False	False	False	1405.01232910156	-1338.81066894531	149.734161376953	0.485491991043091	0.836972415447235	0.236138194799423	94.6148147583008	12773
True	False	False	False	False	1424.01721191406	-1331.49621582031	53.2388153076172	0.62885844707489	0.898410618305206	0.382700979709625	79.7083358764648	3826
True	False	False	False	False	1433.97399902344	-1325.24780273438	54.3479537963867	0.503501415252686	0.840442180633545	0.250702679157257	65.1836700439453	3194
True	False	False	False	False	1455.19812011719	-164.411666870117	314.996307373047	0.826832413673401	0.95217365026474	1	225.39436340332	64012
True	False	False	False	False	1470.65551757813	-437.094757080078	70.9850845336914	0.570194602012634	0.919438421726227	0.312804967164993	64.875	4152
True	False	False	False	False	1471.48815917969	-423.215881347656	56.5662384033203	0.484106183052063	0.858559489250183	0.235049620270729	60.3725471496582	3079
True	False	False	False	False	1495.34777832031	-1764.22448730469	989.354614257813	0.393149852752686	0.847331643104553	0.171851545572281	126.006729125977	112398
True	False	False	False	False	1528.73950195313	-1304.83862304688	312.778015136719	0.873374998569489	0.962277412414551	1	224.202133178711	63225
True	False	False	False	False	1511.33972167969	-169.604187011719	1162.38073730469	0.365486860275269	0.938539147377014	0.155270650982857	155.933212280273	163418
True	False	False	False	False	1530.07043457031	-846.3466796875	514.641845703125	0.590176045894623	0.881895244121552	0.334612339735031	107.114227294922	49701
True	False	False	False	False	1579.25903320313	-1791.80212402344	1100.26879882813	0.502920210361481	0.915640950202942	0.250220090150833	194.360885620117	192806
True	False	False	False	False	1534.75952148438	-1733.05871582031	265.084930419922	0.32072314620018	0.917613208293915	0.130465254187584	88.5230102539063	21157
True	False	False	False	False	1538.90942382813	-401.374694824219	543.479553222656	0.538710653781891	0.943107664585114	0.281690299510956	123.832656860352	60678
True	False	False	False	False	1548.85705566406	-1675.2666015625	422.583068847656	0.477982431650162	0.839957118034363	0.230291679501534	92.0026245117188	35053
True	False	False	False	False	1553.19689941406	-550.260131835938	718.723999023438	0.524768888950348	0.915384769439697	0.268988370895386	115.967590332031	75147
True	False	False	False	False	1555.50073242188	-1750.12390136719	116.459907531738	0.563613891601563	0.949574828147888	0.305995672941208	73.1809539794922	7684
True	False	False	False	False	1569.14270019531	-939.754211425781	221.828384399414	0.817231714725494	0.951575994491577	1	220.169998168945	44034
True	False	False	False	False	1584.33251953125	-287.151031494141	205.191253662109	0.712715566158295	0.958384871482849	0.533497989177704	184.627029418945	34156
True	False	False	False	False	1585.21105957031	-719.045043945313	41.0382537841797	0.814018249511719	0.953058242797852	1	48.9459457397461	1811
True	False	False	False	False	1610.66845703125	-1568.88415527344	590.063537597656	0.438334196805954	0.929742991924286	0.201379954814911	93.3477478027344	49661
True	False	False	False	False	1605.20153808594	-1145.02893066406	175.244430541992	0.811767578125	0.943897902965546	1	206.537979125977	32633
True	False	False	False	False	1588.85522460938	-928.321228027344	190.772415161133	0.805555999279022	0.966585278511047	1	215.965118408203	37146
True	False	False	False	False	1607.77978515625	-1303.033203125	698.759399414063	0.417891502380371	0.83711850643158	0.187613397836685	98.5809555053711	62106
True	False	False	False	False	1613.69775390625	-909.52294921875	24.401123046875	0.622672140598297	0.918956637382507	0.374400079250336	63.2272720336914	1391
True	False	False	False	False	1610.28723144531	-280.716125488281	235.138092041016	0.508453488349915	0.95608115196228	0.25485035777092	190.353775024414	40355
True	False	False	False	False	1626.3896484375	-1571.90942382813	15.5279874801636	0.666844606399536	0.940302610397339	0.440383464097977	70.5	987
True	False	False	False	False	1615.22692871094	60.465274810791	94.2770690917969	0.817713499069214	0.95210999250412	1	55.2705879211426	4698
True	False	False	False	False	1629.29113769531	-900.763000488281	107.586769104004	0.366144716739655	0.889502584934235	0.155653148889542	58.8659782409668	5710
True	False	False	False	False	1634.81494140625	-832.894958496094	778.61767578125	0.28269025683403	0.687928855419159	0.111085034906864	101.175216674805	71025
True	False	False	False	False	1650.3798828125	-630.658386230469	205.191253662109	0.813563048839569	0.94357967376709	1	206.264862060547	38159
True	False	False	False	False	1632.24389648438	-265.161407470703	36.6016845703125	0.820213973522186	0.956876516342163	1	53.1818199157715	1755
True	False	False	False	False	1642.326171875	-600.181701660156	150.843307495117	0.867522418498993	0.974723696708679	1	127.308822631836	17314
True	False	False	False	False	1653.41088867188	-434.506530761719	52.1296730041504	0.660663068294525	0.948076486587524	0.430083870887756	50.8723411560059	2391
True	False	False	False	False	1656.76635742188	-97.178581237793	24.401123046875	0.760120630264282	0.957139134407043	0.695777595043182	68.9545440673828	1517
True	False	False	False	False	1659.12341308594	-420.393829345703	29.9468326568604	0.707465767860413	0.941819429397583	0.520909607410431	50.1111106872559	1353
True	False	False	False	False	1663.78759765625	-802.576538085938	19.9645557403564	0.798721373081207	0.951427280902863	1	45.5	819
True	False	False	False	False	1670.3291015625	-93.2878875732422	57.6753807067871	0.516867101192474	0.914824187755585	0.262047916650772	77.0769195556641	4008
True	False	False	False	False	1754.01745605469	-1673.61547851563	226.264953613281	0.851469695568085	0.960532009601593	1	218.019607543945	44476
True	False	False	False	False	1746.279296875	-1100.88391113281	56.5662384033203	0.733632326126099	0.941439032554626	0.591431677341461	53.8431358337402	2746
True	False	False	False	False	1684.77587890625	-858.613464355469	899.514099121094	0.642108619213104	0.931257545948029	0.401411890983582	115.136871337891	93376
True	False	False	False	False	1744.39599609375	-846.647766113281	953.862060546875	0.26697450876236	0.756493866443634	0.103477783501148	137.746505737305	118462
True	False	False	False	False	1693.08068847656	-333.830474853516	157.498153686523	0.719543635845184	0.965767860412598	0.550909161567688	92.112678527832	13080
True	False	False	False	False	1690.13977050781	-72.4658355712891	431.456207275391	0.488018810749054	0.898587644100189	0.238134518265724	119.264778137207	46394
True	False	False	False	False	1674.68078613281	-53.5808792114258	144.188446044922	0.77064049243927	0.952487111091614	0.758896112442017	81.9923095703125	10659
True	False	False	False	False	1704.595703125	-223.187622070313	378.217407226563	0.25346302986145	0.93160605430603	0.0971103087067604	68.6891479492188	23423
True	False	False	False	False	1705.5966796875	-828.806335449219	12.2005615234375	0.741141617298126	0.94014710187912	0.616318583488464	70.636360168457	777
True	False	False	False	False	1751.88903808594	-815.041137695313	29.9468326568604	0.565930902957916	0.954181313514709	0.308373481035233	131.481475830078	3550
True	False	False	False	False	1708.35229492188	-807.372741699219	452.529907226563	0.856819689273834	0.966153919696808	1	234.482849121094	95669
True	False	False	False	False	1722.5859375	-761.240966796875	683.2314453125	0.580290675163269	0.925200760364532	0.323601067066193	168.107147216797	103554
True	False	False	False	False	1716.71154785156	-328.821960449219	379.326538085938	0.467882424592972	0.882190763950348	0.222624570131302	204.906433105469	70078
True	False	False	False	False	1713.734375	-51.4262924194336	11.0914192199707	0.673765122890472	0.928999543190002	0.452423572540283	79.4000015258789	794
True	False	False	False	False	1722.22326660156	-34.268497467041	100.931915283203	0.403842896223068	0.899812459945679	0.178549259901047	72.7252731323242	6618
True	False	False	False	False	1731.91589355469	-550.247314453125	1164.59899902344	0.473379075527191	0.803739547729492	0.226769894361496	210.210479736328	220721
True	False	False	False	False	1742.76684570313	-497.049743652344	384.872253417969	0.583776235580444	0.919955134391785	0.327432006597519	101.080688476563	35075
True	False	False	False	False	1733.09167480469	-70.3662643432617	796.363891601563	0.283597707748413	0.821895062923431	0.111531123518944	118.84122467041	85328
True	False	False	False	False	1751.96899414063	-264.137878417969	1052.57568359375	0.27702733874321	0.874208807945251	0.108318276703358	162.356170654297	154076
True	False	False	False	False	1753.03466796875	-799.903747558594	738.688537597656	0.350757390260696	0.750722944736481	0.146848291158676	199.219223022461	132680
True	False	False	False	False	1755.55114746094	19.3526744842529	66.5485153198242	0.718917906284332	0.92567390203476	0.549260377883911	50.0999984741211	3006
True	False	False	False	False	1761.43933105469	-1000.34320068359	262.866638183594	0.835663795471191	0.949479520320892	1	222.78059387207	52799
True	False	False	False	False	1771.54309082031	-707.728332519531	105.36848449707	0.786068022251129	0.959492325782776	1	61.1578941345215	5810
True	False	False	False	False	1765.75854492188	-162.004348754883	118.678184509277	0.568631947040558	0.901615679264069	0.311172246932983	88.3364486694336	9452
True	False	False	False	False	1772.20654296875	-146.113815307617	24.401123046875	0.576453566551208	0.912191033363342	0.319446384906769	80.363639831543	1768
True	False	False	False	False	1772.46997070313	-1403.36083984375	216.282684326172	0.828494787216187	0.963055670261383	1	216.410263061523	42200
True	False	False	False	False	1775.14025878906	-1109.25634765625	289.486053466797	0.728183746337891	0.961928009986877	0.57492333650589	211.681991577148	55249
True	False	False	False	False	1778.37756347656	-298.758453369141	11.0914192199707	0.69836014509201	0.927715241909027	0.500491261482239	47.9000015258789	479
True	False	False	False	False	1780.24267578125	-1777.81677246094	357.143707275391	0.534448087215424	0.930725574493408	0.277742475271225	96.3757781982422	31033
True	False	False	False	False	1780.91455078125	-257.174743652344	133.097030639648	0.52771657705307	0.930773437023163	0.271624147891998	105.616668701172	12674
True	False	False	False	False	1791.41516113281	-933.711730957031	46.5839614868164	0.678057432174683	0.920117795467377	0.460184723138809	110.880950927734	4657
True	False	False	False	False	1782.43908691406	-184.441513061523	31.0559749603271	0.419231623411179	0.894475638866425	0.188494399189949	65.2142868041992	1826
True	False	False	False	False	1784.14038085938	-165.648468017578	11.0914192199707	0.512626230716705	0.88112998008728	0.258395850658417	79.5999984741211	796
True	False	False	False	False	1785.05017089844	-275.031402587891	116.459907531738	0.755209743976593	0.948289394378662	0.672165632247925	86.6952362060547	9103
True	False	False	False	False	1793.51208496094	-1807.4345703125	372.671691894531	0.485519230365753	0.897060453891754	0.236159637570381	111.4375	37443
True	False	False	False	False	1801.36779785156	-1735.39331054688	1001.55517578125	0.307607233524323	0.909918487071991	0.123618856072426	157.707641601563	142410
True	False	False	False	False	1804.30480957031	-1389.63293457031	139.751892089844	0.268659621477127	0.891721785068512	0.104282930493355	68.7380981445313	8661
True	False	False	False	False	1796.03454589844	-995.317687988281	1681.45922851563	0.154827326536179	0.662749350070953	0.0548362620174885	187.355545043945	284031
True	False	False	False	False	1804.701171875	-971.634643554688	21.0736961364746	0.379854947328568	0.929488956928253	0.163753151893616	139.157897949219	2644
True	False	False	False	False	1809.00952148438	-985.974426269531	53.2388153076172	0.365437150001526	0.918912887573242	0.155241757631302	116.416664123535	5588
True	False	False	False	False	1813.48205566406	-927.408203125	850.711853027344	0.368063479661942	0.814055979251862	0.156771942973137	161.346801757813	123753
True	False	False	False	False	1813.73742675781	-144.981689453125	452.529907226563	0.339377969503403	0.85583484172821	0.140520632266998	93.3970565795898	38106
True	False	False	False	False	1815.7578125	-1175.70080566406	289.486053466797	0.462800353765488	0.851615726947784	0.218848243355751	76.0076599121094	19838
True	False	False	False	False	1821.68957519531	-1406.71789550781	16.6371288299561	0.518264055252075	0.910611867904663	0.263261914253235	72.4000015258789	1086
True	False	False	False	False	1822.64611816406	-950.410705566406	411.491668701172	0.696058809757233	0.949521780014038	0.495585411787033	240.059295654297	89062
True	False	False	False	False	1821.88696289063	-529.8662109375	366.016845703125	0.323065876960754	0.885114848613739	0.131707146763802	72.1636352539063	23814
True	False	False	False	False	1886.01281738281	-1830.88623046875	494.677307128906	0.781799495220184	0.950591027736664	0.87320214509964	234.836318969727	104737
True	False	False	False	False	1836.54187011719	-1407.83740234375	116.459907531738	0.706587970256805	0.915767788887024	0.518866300582886	76.1238098144531	7993
True	False	False	False	False	1836.74011230469	-236.886383056641	80.9673614501953	0.671151578426361	0.943241596221924	0.447810232639313	70.5890426635742	5153
True	False	False	False	False	1845.15502929688	-1391.92944335938	48.80224609375	0.585593402385712	0.953580796718597	0.32945117354393	62.4545440673828	2748
True	False	False	False	False	1849.29418945313	-754.149719238281	287.267761230469	0.529157519340515	0.864003121852875	0.272922188043594	90.3899612426758	23411
True	False	False	False	False	1845.25146484375	-249.646072387695	174.135284423828	0.434876024723053	0.940238118171692	0.199000597000122	70.5605087280273	11078
True	False	False	False	False	1846.77722167969	-6.9425106048584	342.724853515625	0.883786499500275	0.968342542648315	1	220.106796264648	68013
True	False	False	False	False	1847.42102050781	-603.766296386719	230.701522827148	0.825085759162903	0.949583828449249	1	215.360580444336	44795
True	False	False	False	False	1850.26330566406	-140.593887329102	697.650268554688	0.222094893455505	0.665057718753815	0.0829024538397789	164.317962646484	103356
True	False	False	False	False	1851.71691894531	-1751.18444824219	339.397430419922	0.737992942333221	0.966711759567261	0.605550050735474	229.954254150391	70366
True	False	False	False	False	1895.6611328125	-1218.6064453125	174.135284423828	0.814603447914124	0.94537365436554	1	190.171981811523	29857
True	False	False	False	False	1882.21008300781	-890.052734375	107.586769104004	0.779021024703979	0.954649329185486	0.834679305553436	57.0618553161621	5535
True	False	False	False	False	1859.423828125	-230.317764282227	47.6931037902832	0.479875862598419	0.879671990871429	0.231753796339035	61.5581398010254	2647
True	False	False	False	False	1873.44616699219	-862.835693359375	138.64274597168	0.884477496147156	0.97699111700058	1	132.207992553711	16526
True	False	False	False	False	1895.34252929688	-744.041625976563	1298.80517578125	0.311119467020035	0.855043411254883	0.125434786081314	181.460296630859	212490
True	False	False	False	False	1882.83801269531	-693.464050292969	267.30322265625	0.789348363876343	0.934832513332367	1	221.510375976563	53384
True	False	False	False	False	1893.6787109375	-600.849731445313	216.282684326172	0.831565499305725	0.952854216098785	1	199.769226074219	38955
True	False	False	False	False	1899.78186035156	-1188.87487792969	173.026138305664	0.782837390899658	0.937673091888428	0.891967415809631	170.108978271484	26537
True	False	False	False	False	1901.81640625	-1860.75903320313	411.491668701172	0.858354449272156	0.963264465332031	1	236.145553588867	87610
True	False	False	False	False	1965.841796875	-1754.11181640625	1031.501953125	0.374078392982483	0.917164146900177	0.160310104489326	157.326889038086	146314
True	False	False	False	False	1972.79577636719	-1642.4638671875	29.9468326568604	0.624239027500153	0.900579810142517	0.376477956771851	68.1481475830078	1840
True	False	False	False	False	1956.17004394531	-1636.87939453125	282.831207275391	0.323687493801117	0.930524826049805	0.132037654519081	62.5254898071289	15944
True	False	False	False	False	1943.18371582031	-1261.03381347656	667.703430175781	0.349827319383621	0.904403567314148	0.146325379610062	86.3920288085938	52008
True	False	False	False	False	1937.20666503906	-921.547180175781	171.917007446289	0.804226338863373	0.94537365436554	1	167.103225708008	25901
True	False	False	False	False	1926.70190429688	-633.630249023438	42.1473922729492	0.711886703968048	0.948370218276978	0.531466901302338	45.1052627563477	1714
True	False	False	False	False	1949.47387695313	-664.710083007813	566.771545410156	0.736804783344269	0.935490131378174	0.601615965366364	225.135025024414	115044
True	False	False	False	False	1955.39807128906	-1211.29504394531	229.592376708984	0.249615266919136	0.822220861911774	0.0953251197934151	64.5990371704102	13372
True	False	False	False	False	1958.9345703125	-1187.98889160156	23.2919807434082	0.594368875026703	0.933546543121338	0.339423686265945	44.5714302062988	936
True	False	False	False	False	1958.75268554688	-698.708679199219	187.44499206543	0.809715926647186	0.95107090473175	1	119.946746826172	20271
True	False	False	False	False	1963.49841308594	-856.861022949219	174.135284423828	0.814603447914124	0.947996199131012	1	201.777069091797	31679
True	False	False	False	False	1968.1806640625	-1501.42333984375	147.515884399414	0.788424491882324	0.93166446685791	1	142.398498535156	18939
True	False	False	False	False	1972.53564453125	-1229.07275390625	19.9645557403564	0.571213245391846	0.928321480751038	0.313874661922455	51.6666679382324	930
True	False	False	False	False	1978.43237304688	-1665.60925292969	79.8582229614258	0.561489224433899	0.941442310810089	0.303833693265915	62.5277786254883	4502
True	False	False	False	False	1989.57104492188	-1651.86999511719	88.7313537597656	0.431209653615952	0.865519940853119	0.196500986814499	63.3250007629395	5066
True	False	False	False	False	1990.69934082031	-1133.92749023438	24.401123046875	0.658792555332184	0.934724569320679	0.427046239376068	59.6363639831543	1312
True	False	False	False	False	1994.66943359375	-1124.85461425781	9.98227787017822	0.497925460338593	0.915458858013153	0.246108084917068	61.2222213745117	551
True	False	False	False	False	1995.04260253906	-1804.39611816406	137.533599853516	0.821350634098053	0.952423274517059	1	77.8225784301758	9650
True	False	False	False	False	2008.8173828125	-1132.56286621094	70.9850845336914	0.615690171718597	0.922243177890778	0.365334123373032	67.3125	4308
True	False	False	False	False	1912.47607421875	-498.929382324219	26.6194076538086	0.62885844707489	0.929108560085297	0.382700979709625	65.8333358764648	1580
True	False	False	False	False	1946.47265625	-495.243713378906	1252.22131347656	0.218781352043152	0.63608181476593	0.081446073949337	168.211685180664	189911
True	False	False	False	False	1967.93200683594	-390.8486328125	59.8936653137207	0.611445367336273	0.926585853099823	0.359970241785049	76.3518524169922	4123
True	False	False	False	False	1960.76953125	-354.967010498047	73.203369140625	0.691693365573883	0.941856145858765	0.486534744501114	77.9090881347656	5142
True	False	False	False	False	1973.90075683594	-315.836486816406	113.132476806641	0.458553969860077	0.933146238327026	0.21573331952095	69.5686264038086	7096
True	False	False	False	False	1975.89526367188	-456.382049560547	332.742584228516	0.851797580718994	0.958293914794922	1	214.766662597656	64430
True	False	False	False	False	1982.23547363281	-378.709442138672	411.491668701172	0.534940481185913	0.894509077072144	0.278195559978485	126.571426391602	46958
True	False	False	False	False	1977.5859375	-341.534606933594	480.258453369141	0.447036296129227	0.806194067001343	0.207462951540947	104.401847839355	45206
True	False	False	False	False	2001.8095703125	-225.305084228516	83.1856460571289	0.849229693412781	0.961753726005554	1	52.5866661071777	3944
True	False	False	False	False	2010.59680175781	62.5312347412109	247.338653564453	0.848879992961884	0.961231887340546	1	212.21076965332	47323
True	False	False	False	False	58.0424652099609	564.509826660156	165.262145996094	0.791833221912384	0.953631222248077	1	146.557052612305	21837
True	False	False	False	False	58.5359344482422	1764.56787109375	157.498153686523	0.850719571113586	0.972180068492889	1	197.373245239258	28027
True	False	False	False	False	79.0474395751953	578.61865234375	346.052276611328	0.740397691726685	0.940761625766754	0.613727450370789	227.439102172852	70961
True	False	False	False	False	61.0816497802734	1700.845703125	232.919815063477	0.638586461544037	0.919454038143158	0.396306842565536	177.504760742188	37276
True	False	False	False	False	93.5952072143555	1508.76257324219	814.110168457031	0.239591732621193	0.893153190612793	0.0907313898205757	169.637603759766	124514
True	False	False	False	False	109.686195373535	1842.61157226563	1163.48986816406	0.339194416999817	0.832079231739044	0.140419781208038	146.825546264648	154020
True	False	False	False	False	129.321044921875	1027.84826660156	653.284606933594	0.241144299507141	0.859151303768158	0.0914376303553581	139.82682800293	82358
True	False	False	False	False	122.09504699707	1508.58874511719	25.5102653503418	0.794671595096588	0.94915634393692	1	65.6521759033203	1510
True	False	False	False	False	124.903739929199	1970.9892578125	270.630645751953	0.247535198926926	0.763282895088196	0.0943651348352432	64.4098358154297	15716
True	False	False	False	False	138.648681640625	1889.85888671875	629.992614746094	0.311232566833496	0.712161719799042	0.125493466854095	120.39965057373	68387
True	False	False	False	False	139.882568359375	1350.087890625	607.809814453125	0.715814709663391	0.941704034805298	0.541245937347412	93.282844543457	51119
True	False	False	False	False	146.023040771484	1695.03662109375	344.943145751953	0.481595098972321	0.921132147312164	0.233088359236717	133.093246459961	41392
True	False	False	False	False	149.605743408203	1719.42639160156	481.367614746094	0.734257936477661	0.934675693511963	0.593404650688171	234.135940551758	101615
True	False	False	False	False	191.224273681641	163.571060180664	676.576599121094	0.36604842543602	0.759239196777344	0.155597135424614	145.914749145508	89008
[truncated: 1,081 more rows]
