# Supplementary material for: Gene Delivery Mediated by Backbone-Degradable RAFT Copolymers
Source: Biomacromolecules. 2026 Feb 12;27(3):1846–56. doi: 10.1021/acs.biomac.5c01662 (PMC12977016; doi:10.1021/acs.biomac.5c01662)
Supplement: Supplementary file 2 [file bm5c01662_si_002.zip › Celigo Raw Data/Object (Cell)-Level Data/GFP/7-15-2024-2-35-06-PM_object_E6.csv]

Plate ID	PM_2024_07_15_PPP41-45_NP_5_10_20_PEIpro_200ngwell_U2OS_6k_Plate2
Plate Name
Plate Description
Scan ID	7/15/2024 2:35:06 PM
Scan Description
Scan Result ID	7/15/2024 2:35:06 PM
Scan Result Description
Software Version	5.1.0.0
Experiment Name
Application Name	Target 1
Plate Type	96-Well BD Falcon™ 353072 Plate
Acquisition Start/End Times	7/15/2024 2:35:06 PM - 7/15/2024 2:36:15 PM
Analysis Start Time	7/15/2024 2:35:06 PM
User ID	Local Administrator
Scan Area Object-Level Data CSV Report
Row	E
Column	6
Total	Class 1	Class 2	Class 3	Class 4	X Position (µm)	Y Position (µm)	Target 1: Area (µm²)	Target 1: Form Factor	Target 1: Smoothness	Target 1: Aspect Ratio	Target 1: Mean Intensity	Target 1: Integrated Intensity
True	False	False	False	False	-2296.20874023438	-2569.14306640625	235.138092041016	0.503090739250183	0.903078436851501	0.25036159157753	71.9245300292969	15248
True	False	False	False	False	-2533.72827148438	-2112.12182617188	236.24723815918	0.820586025714874	0.944911003112793	1	186.33332824707	39689
True	False	False	False	False	-2530.2607421875	-1957.58276367188	43.256534576416	0.450839281082153	0.850532233715057	0.210165485739708	58.5897445678711	2285
True	False	False	False	False	-2504.5263671875	-1970.02770996094	19.9645557403564	0.571213245391846	0.918666779994965	0.313874661922455	44.2222213745117	796
True	False	False	False	False	-2443.71362304688	-1951.77526855469	461.403045654297	0.391884624958038	0.914583623409271	0.171070113778114	148.403839111328	61736
True	False	False	False	False	-2555.52368164063	-1937.52087402344	18.8554134368896	0.809739828109741	0.949675559997559	1	51.9411773681641	883
True	False	False	False	False	-2546.703125	-1930.47570800781	45.4748191833496	0.545666575431824	0.884388983249664	0.288260161876678	62.7317085266113	2572
True	False	False	False	False	-2497.53515625	-1933.81140136719	183.008422851563	0.755585491657257	0.954628944396973	0.67387855052948	88.1818161010742	14550
True	False	False	False	False	-2297.62524414063	-2008.72204589844	37.7108268737793	0.598078787326813	0.883307754993439	0.343754470348358	53.1470603942871	1807
True	False	False	False	False	-2289.63916015625	-2549.65771484375	170.807861328125	0.656723499298096	0.916042864322662	0.423726975917816	124.058441162109	19105
True	False	False	False	False	-2281.76342773438	-2619.5205078125	668.812622070313	0.610633194446564	0.900393664836884	0.358956217765808	223.09619140625	134527
True	False	False	False	False	-2269.58349609375	-2549.00903320313	28.8376903533936	0.753130555152893	0.960755467414856	0.662934899330139	46.269229888916	1203
True	False	False	False	False	-2003.57885742188	-2260.27709960938	16.6371288299561	0.434498399496078	0.920981585979462	0.198742061853409	143.466659545898	2152
True	False	False	False	False	-2017.91284179688	-2213.25268554688	49.9113883972168	0.726490080356598	0.943418085575104	0.570020496845245	152.399993896484	6858
True	False	False	False	False	-2056.98876953125	-2173.14306640625	913.932983398438	0.463049620389938	0.855491042137146	0.219032227993011	139.635925292969	115060
True	False	False	False	False	-2081.44262695313	-2153.86108398438	27.7285480499268	0.81305855512619	0.95841646194458	1	60.4799995422363	1512
True	False	False	False	False	-2273.01733398438	-1999.45910644531	109.805053710938	0.48075145483017	0.851135969161987	0.232432633638382	76.5656585693359	7580
True	False	False	False	False	-2253.07666015625	-1987.70715332031	80.9673614501953	0.671151578426361	0.929809153079987	0.447810232639313	68.0821914672852	4970
True	False	False	False	False	-2034.10009765625	-2141.97290039063	749.779968261719	0.848073840141296	0.960149765014648	1	239.365386962891	161811
True	False	False	False	False	-2016.70666503906	-2187.9853515625	251.77522277832	0.791281044483185	0.952373147010803	1	162.136566162109	36805
True	False	False	False	False	-2016.25305175781	-2232.68115234375	634.42919921875	0.274970829486847	0.831190824508667	0.107320725917816	153.106643676758	87577
True	False	False	False	False	-2014.27075195313	-2163.048828125	76.5307922363281	0.809509754180908	0.956417441368103	1	94.6376800537109	6530
True	False	False	False	False	-1994.576171875	-2267.3330078125	639.974914550781	0.307405889034271	0.905030190944672	0.123515129089355	163.313690185547	94232
True	False	False	False	False	-1977.78735351563	-2274.27734375	64.3302307128906	0.340228736400604	0.937355041503906	0.140988484025002	94.0517272949219	5455
True	False	False	False	False	-1992.13916015625	-2189.94189453125	181.899276733398	0.560680687427521	0.922246217727661	0.303015530109406	101.987808227539	16726
True	False	False	False	False	-1992.04187011719	-2226.474609375	232.919815063477	0.358972370624542	0.942634880542755	0.151512503623962	124	26040
True	False	False	False	False	-1956.38635253906	-2273.81713867188	117.569046020508	0.480940788984299	0.931616604328156	0.232579663395882	62.2358474731445	6597
True	False	False	False	False	-1964.54638671875	-2258.43188476563	45.4748191833496	0.782684803009033	0.950339794158936	0.888971745967865	85.0487823486328	3487
True	False	False	False	False	-1963.63549804688	-2236.68969726563	85.4039306640625	0.629268407821655	0.952644288539886	0.383260428905487	65.701301574707	5059
True	False	False	False	False	-3049.7548828125	-638.026733398438	57.6753807067871	0.552688956260681	0.895889222621918	0.295060455799103	63.711540222168	3313
True	False	False	False	False	-3247.27124023438	-177.352066040039	87.6222152709961	0.749889969825745	0.954880356788635	0.649311125278473	70.6455688476563	5581
True	False	False	False	False	-3273.86474609375	-172.965698242188	504.659576416016	0.723275184631348	0.941985249519348	0.560984492301941	123.142860412598	56030
True	False	False	False	False	-3301.28295898438	-159.76953125	156.389007568359	0.552554965019226	0.933127760887146	0.294929057359695	64.5744705200195	9105
True	False	False	False	False	-3286.681640625	-144.441421508789	70.9850845336914	0.507745087146759	0.899919867515564	0.254253089427948	90.859375	5815
True	False	False	False	False	-3265.31298828125	-140.140182495117	358.252838134766	0.500177562236786	0.926559805870056	0.247954338788986	128.120742797852	41383
True	False	False	False	False	-3282.79711914063	-104.88557434082	591.172668457031	0.310755491256714	0.924192488193512	0.125246003270149	83.5703582763672	44543
True	False	False	False	False	-2959.46264648438	-477.475952148438	230.701522827148	0.639311671257019	0.923829734325409	0.397349894046783	158.355773925781	32938
True	False	False	False	False	-2915.23120117188	-1256.41064453125	102.041061401367	0.819654762744904	0.956287920475006	1	57.4673919677734	5287
True	False	False	False	False	-2768.47534179688	-891.408996582031	17.7462711334229	0.762108087539673	0.940302610397339	0.706189274787903	47.8125	765
True	False	False	False	False	-2884.62573242188	-733.57080078125	872.894714355469	0.239764124155045	0.783969342708588	0.0908097177743912	83.6099090576172	65801
True	False	False	False	False	-2826.791015625	16.2311191558838	200.754699707031	0.795972466468811	0.937137603759766	1	142.491714477539	25791
True	False	False	False	False	-2774.96948242188	-871.254455566406	136.424453735352	0.784597456455231	0.96301281452179	0.938117504119873	113.878051757813	14007
True	False	False	False	False	-2745.65356445313	-63.2219924926758	1030.39282226563	0.505125224590302	0.868677794933319	0.252055674791336	184.470397949219	171373
True	False	False	False	False	-2768.51196289063	-42.7581062316895	21.0736961364746	0.717444062232971	0.946847438812256	0.54542076587677	45.5789489746094	866
True	False	False	False	False	-2758.28979492188	37.5185623168945	2959.19067382813	0.101239532232285	0.621075809001923	0.0344865657389164	133.278854370117	355588
True	False	False	False	False	-2353.64184570313	-1693.5341796875	52.1296730041504	0.249772906303406	0.840466916561127	0.0953980162739754	55.9148941040039	2628
True	False	False	False	False	-2407.01123046875	-1676.89697265625	627.774353027344	0.803529024124146	0.940244197845459	1	227.291519165039	128647
True	False	False	False	False	-2115.05102539063	-819.535583496094	209.627822875977	0.216787949204445	0.905944585800171	0.0805738568305969	68.9365081787109	13029
True	False	False	False	False	-2208.03344726563	-517.015930175781	306.123168945313	0.464329242706299	0.844358503818512	0.219978719949722	95.1268081665039	26255
True	False	False	False	False	-2230.44311523438	-504.199981689453	99.8227767944336	0.693452954292297	0.950895130634308	0.490143746137619	75.4888916015625	6794
True	False	False	False	False	-2196.7490234375	-480.128173828125	495.786437988281	0.180790334939957	0.77531236410141	0.0653095990419388	85.0805358886719	38031
True	False	False	False	False	-2178.08447265625	-124.1455078125	122.005615234375	0.823490679264069	0.954675555229187	1	90.0272750854492	9903
True	False	False	False	False	-2176.04760742188	-420.528106689453	486.913299560547	0.789373993873596	0.959888279438019	1	218.917999267578	96105
True	False	False	False	False	-2145.71044921875	-522.767883300781	504.659576416016	0.858741521835327	0.960770905017853	1	218.914291381836	99606
True	False	False	False	False	-2131.92041015625	-114.055160522461	14.4188451766968	0.805326879024506	0.942608833312988	1	37.1538467407227	483
True	False	False	False	False	-2113.4892578125	-1877.70104980469	234.028945922852	0.721363544464111	0.939393043518066	0.555769979953766	81.3459701538086	17164
True	False	False	False	False	-2094.4345703125	-1850.06164550781	208.518692016602	0.55723237991333	0.886986136436462	0.299553990364075	85.1702117919922	16012
True	False	False	False	False	-2080.3671875	-1664.53051757813	868.458129882813	0.206457048654556	0.723396122455597	0.0761000886559486	82.7713928222656	64810
True	False	False	False	False	-2101.15209960938	-1613.75732421875	956.080383300781	0.317838042974472	0.902429223060608	0.128943875432014	97.9315567016602	84417
True	False	False	False	False	-2094.47265625	-843.76611328125	342.724853515625	0.239626944065094	0.750670611858368	0.0907473936676979	79.1132659912109	24446
True	False	False	False	False	-2068.42822265625	-1848.97705078125	57.6753807067871	0.395890235900879	0.891525626182556	0.173551976680756	49.8653831481934	2593
True	False	False	False	False	-2062.09912109375	-838.788146972656	18.8554134368896	0.75434798002243	0.942380666732788	0.66828989982605	46.5882339477539	792
True	False	False	False	False	-2042.54870605469	-838.447448730469	68.7667999267578	0.637083411216736	0.954858958721161	0.394158184528351	64.5967712402344	4005
True	False	False	False	False	-2021.55261230469	-941.368896484375	28.8376903533936	0.696614444255829	0.942373692989349	0.496761053800583	62.461540222168	1624
True	False	False	False	False	-2032.6767578125	-922.66943359375	189.663269042969	0.575364470481873	0.900686323642731	0.318278819322586	101.87718963623	17421
True	False	False	False	False	-2004.45861816406	-833.466552734375	1197.87329101563	0.169946029782295	0.644546806812286	0.0608830153942108	122.280555725098	132063
True	False	False	False	False	-1966.48791503906	-867.939819335938	525.733276367188	0.377341896295547	0.930807411670685	0.162249773740768	110.599159240723	52424
True	False	False	False	False	-1907.28991699219	-426.932678222656	448.093353271484	0.644262969493866	0.898103296756744	0.404584050178528	207.175735473633	83699
True	False	False	False	False	-1929.27331542969	-297.584716796875	441.438507080078	0.678745925426483	0.941502809524536	0.461451858282089	125.02010345459	49758
True	False	False	False	False	-1906.21520996094	-269.166900634766	511.314422607422	0.80158269405365	0.939547777175903	1	223.644256591797	103100
True	False	False	False	False	-1903.8720703125	-395.466857910156	198.536407470703	0.586279511451721	0.863438546657562	0.330217599868774	79.1843566894531	14174
True	False	False	False	False	-1902.97741699219	-314.091369628906	628.883483886719	0.327771008014679	0.805825591087341	0.134219199419022	104.735450744629	59385
True	False	False	False	False	-2742.134765625	89.650032043457	573.426391601563	0.835455119609833	0.958398699760437	1	211.941970825195	109574
True	False	False	False	False	-2511.74926757813	1735.0556640625	639.974914550781	0.857760488986969	0.957558691501617	1	223.091857910156	128724
True	False	False	False	False	-2434.26953125	331.526153564453	143.079315185547	0.822870492935181	0.959582805633545	1	99.7674407958984	12870
True	False	False	False	False	-2466.14990234375	464.097869873047	1685.89575195313	0.471666723489761	0.832129001617432	0.225471615791321	205.850006103516	312892
True	False	False	False	False	-2448.34790039063	1431.19226074219	54.3479537963867	0.704862415790558	0.935038387775421	0.514898300170898	59	2891
True	False	False	False	False	-2425.13305664063	1435.86975097656	139.751892089844	0.857508301734924	0.966805994510651	1	72.3095245361328	9111
True	False	False	False	False	-2323.87817382813	549.03271484375	844.057006835938	0.594674646854401	0.875108897686005	0.339777946472168	182.650466918945	138997
True	False	False	False	False	-2384.40478515625	843.551147460938	86.513069152832	0.84085887670517	0.962681770324707	1	55.5897445678711	4336
True	False	False	False	False	-2374.22778320313	1078.58117675781	460.293914794922	0.450104892253876	0.832549810409546	0.209641471505165	188.918075561523	78401
True	False	False	False	False	-2007.99279785156	141.043487548828	277.285491943359	0.279161900281906	0.877368927001953	0.109357737004757	83.9879989624023	20997
True	False	False	False	False	-1994.41027832031	128.263412475586	11.0914192199707	0.403072535991669	0.776273250579834	0.178061038255692	64.9000015258789	649
True	False	False	False	False	-1977.92651367188	147.953750610352	258.430084228516	0.354263454675674	0.851861178874969	0.148828849196434	75.0600891113281	17489
True	False	False	False	False	-1907.16333007813	930.613464355469	138.64274597168	0.473484069108963	0.883476555347443	0.226849719882011	65.015998840332	8127
True	False	False	False	False	-1959.42919921875	966.087890625	167.480438232422	0.408154726028442	0.909695684909821	0.181298539042473	69.1920547485352	10448
True	False	False	False	False	-1930.64624023438	1028.9970703125	606.700622558594	0.678274154663086	0.951567351818085	0.460582941770554	93.7367477416992	51274
True	False	False	False	False	-1924.87854003906	931.155822753906	41.0382537841797	0.760389924049377	0.96694415807724	0.697156250476837	59.1891899108887	2190
True	False	False	False	False	-1918.14807128906	966.451049804688	333.851715087891	0.35546875	0.884945452213287	0.149513185024261	78.5116271972656	23632
True	False	False	False	False	-812.134460449219	-3470.89526367188	37.7108268737793	0.636951267719269	0.916383981704712	0.393970042467117	39.029411315918	1327
True	False	False	False	False	-1217.37963867188	-2931.15869140625	728.706237792969	0.856437861919403	0.965847134590149	1	220.992385864258	145192
True	False	False	False	False	-1826.23840332031	-2682.74536132813	113.132476806641	0.754635572433472	0.929545879364014	0.669575393199921	101.558822631836	10359
True	False	False	False	False	-1161.79272460938	-2890.52368164063	298.359191894531	0.839496493339539	0.95530092716217	1	209.286239624023	56298
True	False	False	False	False	-923.427368164063	-2597.04077148438	226.264953613281	0.567454218864441	0.958620727062225	0.309948325157166	96.1372528076172	19612
True	False	False	False	False	-924.488037109375	-2560.22412109375	14.4188451766968	0.449162185192108	0.902410805225372	0.208970308303833	48.6923065185547	633
True	False	False	False	False	-902.470275878906	-3444.6640625	34.3833999633789	0.472022980451584	0.811069369316101	0.225741192698479	43.8387107849121	1359
True	False	False	False	False	-348.029388427734	-3389.9287109375	237.356369018555	0.734051644802094	0.941966235637665	0.59275209903717	222.82243347168	47684
True	False	False	False	False	-646.723205566406	-3329.28442382813	344.943145751953	0.82637631893158	0.961011350154877	1	228.575561523438	71087
True	False	False	False	False	-513.185119628906	-2793.47338867188	2211.62915039063	0.129577249288559	0.598131537437439	0.0450452566146851	207.917251586914	414587
True	False	False	False	False	-899.482482910156	-2620.38427734375	922.806091308594	0.351322770118713	0.732411921024323	0.147166684269905	147.719955444336	122903
True	False	False	False	False	-537.103637695313	-2728.11865234375	167.480438232422	0.563258290290833	0.929418504238129	0.305632621049881	111.774833679199	16878
True	False	False	False	False	-500.159149169922	-3155.83374023438	2121.78857421875	0.312352538108826	0.837983012199402	0.126075312495232	227.768951416016	435722
True	False	False	False	False	-483.11669921875	-3099.7294921875	95.3862075805664	0.625797092914581	0.934750854969025	0.378560572862625	88.7325592041016	7631
True	False	False	False	False	-361.768890380859	-3353.49438476563	41.0382537841797	0.680345416069031	0.919572293758392	0.464419931173325	68.8378372192383	2547
True	False	False	False	False	-348.323944091797	-3344.52270507813	97.6044921875	0.319082975387573	0.767466843128204	0.129599273204803	84.9659118652344	7477
True	False	False	False	False	-360.696563720703	-3331.15380859375	115.350761413574	0.417619526386261	0.906292200088501	0.187434956431389	64.4326934814453	6701
True	False	False	False	False	-344.885650634766	-3520.0380859375	1248.89379882813	0.301455795764923	0.777067244052887	0.120468348264694	115.22380065918	129742
True	False	False	False	False	-138.857482910156	-3514.078125	234.028945922852	0.36688494682312	0.91670548915863	0.156084194779396	55.473934173584	11705
True	False	False	False	False	-319.815704345703	-3483.8193359375	114.241622924805	0.500175774097443	0.900669693946838	0.247952848672867	61.4660186767578	6331
True	False	False	False	False	-334.412261962891	-3413.59033203125	24.401123046875	0.58944296836853	0.925266623497009	0.333780020475388	60.9545440673828	1341
True	False	False	False	False	-307.002716064453	-3427.6728515625	13.3097038269043	0.571581065654755	0.913792014122009	0.314262002706528	62.8333320617676	754
True	False	False	False	False	-296.296783447266	-3495.80322265625	36.6016845703125	0.820213973522186	0.956876516342163	1	44.0303039550781	1453
True	False	False	False	False	-292.819488525391	-3369.0634765625	112.023338317871	0.46862930059433	0.932082056999207	0.223184078931808	79.6732635498047	8047
True	False	False	False	False	-237.963317871094	-3150.68896484375	29.9468326568604	0.707465767860413	0.941819429397583	0.520909607410431	51.7037048339844	1396
True	False	False	False	False	-249.073974609375	-3080.91528320313	122.005615234375	0.473309963941574	0.867357075214386	0.226717382669449	70.5727310180664	7763
True	False	False	False	False	-226.367645263672	-3058.083984375	256.211791992188	0.400321006774902	0.823346257209778	0.17632457613945	72.2034606933594	16679
True	False	False	False	False	-209.762924194336	-2932.42309570313	56.5662384033203	0.689603745937347	0.929858863353729	0.482314974069595	53.1568641662598	2711
True	False	False	False	False	-201.020004272461	-3102.2607421875	236.24723815918	0.247552216053009	0.842646658420563	0.0943729802966118	74.5868530273438	15887
True	False	False	False	False	-175.948150634766	-3087.18139648438	86.513069152832	0.545612931251526	0.868422508239746	0.288208901882172	65.9358978271484	5143
True	False	False	False	False	-194.205047607422	-3082.65893554688	117.569046020508	0.466149628162384	0.919847369194031	0.221330985426903	73.3867950439453	7779
True	False	False	False	False	-176.924224853516	-2903.109375	918.369506835938	0.172748982906342	0.566278874874115	0.0620198808610439	100.646133422852	83335
True	False	False	False	False	-164.536056518555	-2844.8876953125	134.206176757813	0.395028859376907	0.928465962409973	0.173016309738159	79.1983489990234	9583
True	False	False	False	False	-150.491058349609	-2846.82788085938	570.098937988281	0.25786480307579	0.823937296867371	0.0991676673293114	84.1964950561523	43277
True	False	False	False	False	-31.8212509155273	-3154.37084960938	586.736083984375	0.464424967765808	0.830488562583923	0.220049664378166	90.9905471801758	48134
True	False	False	False	False	-20.8035106658936	-3113.31201171875	348.270568847656	0.826083242893219	0.951421082019806	1	167.356689453125	52550
True	False	False	False	False	-617.99609375	-2508.86547851563	1144.63452148438	0.223665222525597	0.662170112133026	0.0835955142974854	151.018417358398	155851
True	False	False	False	False	-578.555358886719	-2529.46728515625	900.623229980469	0.314353078603745	0.763714790344238	0.127117827534676	130.549255371094	106006
True	False	False	False	False	-159.213424682617	-2488.91357421875	458.075622558594	0.27147051692009	0.752388954162598	0.105631545186043	85.8547210693359	35458
True	False	False	False	False	-148.943603515625	-2464.62426757813	108.695907592773	0.33886593580246	0.925334632396698	0.140239432454109	99.2551040649414	9727
True	False	False	False	False	-171.165771484375	-2437.63305664063	177.462707519531	0.596830010414124	0.930504977703094	0.342288821935654	86.1687469482422	13787
True	False	False	False	False	-143.96208190918	-2437.30346679688	476.931030273438	0.431220084428787	0.884303331375122	0.196508064866066	124.57674407959	53568
True	False	False	False	False	-127.47639465332	-2450.21044921875	48.80224609375	0.710345864295959	0.946614563465118	0.527735590934753	121.931816101074	5365
True	False	False	False	False	-102.71346282959	-2465.60546875	799.691345214844	0.489679098129272	0.830939531326294	0.239454388618469	130.918167114258	94392
True	False	False	False	False	-1146.63977050781	-2041.53918457031	247.338653564453	0.808585226535797	0.951819002628326	1	197.914794921875	44135
True	False	False	False	False	59.7330322265625	-2117.01684570313	93.1679229736328	0.580913007259369	0.928311824798584	0.32428103685379	57.5952377319336	4838
True	False	False	False	False	-1259.9287109375	-1637.48913574219	1172.36303710938	0.713219106197357	0.919564425945282	0.534740149974823	184.145690917969	194642
True	False	False	False	False	-1812.29309082031	-801.306274414063	38.8199691772461	0.589544475078583	0.931057035923004	0.333895117044449	65.9428558349609	2308
True	False	False	False	False	-1826.23364257813	-796.710510253906	79.8582229614258	0.378840714693069	0.819135546684265	0.163145378232002	62.4861106872559	4499
True	False	False	False	False	-1656.615234375	-1241.22619628906	66.5485153198242	0.551631391048431	0.903990030288696	0.294025242328644	63.466667175293	3808
True	False	False	False	False	-1629.70727539063	-1229.50390625	130.878753662109	0.468077510595322	0.890096366405487	0.222770601511002	71.338981628418	8418
True	False	False	False	False	-1646.36682128906	-1207.95446777344	432.565368652344	0.362804263830185	0.864882409572601	0.153716623783112	90.7461547851563	35391
True	False	False	False	False	-1636.78881835938	-1177.3837890625	246.229507446289	0.479394257068634	0.92375123500824	0.231381148099899	72.5675659179688	16110
True	False	False	False	False	-1182.72814941406	-307.683044433594	663.266906738281	0.478666931390762	0.778154730796814	0.230819314718246	132.110366821289	79002
True	False	False	False	False	-185.221435546875	-1532.80310058594	417.037384033203	0.432111263275146	0.923175036907196	0.197113513946533	86.4494705200195	32505
True	False	False	False	False	-990.2607421875	-995.504150390625	1719.17004394531	0.65267026424408	0.905327260494232	0.417344778776169	206.187103271484	319590
True	False	False	False	False	-1055.66943359375	-465.091827392578	52.1296730041504	0.580416977405548	0.956104457378387	0.323738902807236	53.4680862426758	2513
True	False	False	False	False	-1028.81457519531	-443.945587158203	428.128784179688	0.556568801403046	0.940414011478424	0.298892974853516	102.683937072754	39636
True	False	False	False	False	-1019.66534423828	-469.494934082031	13.3097038269043	0.441305130720139	0.891082465648651	0.20344115793705	59.0833320617676	709
True	False	False	False	False	-986.582214355469	-441.169036865234	408.164245605469	0.451051533222198	0.917075753211975	0.210317119956017	90.75	33396
True	False	False	False	False	-934.558166503906	-1057.3291015625	46.5839614868164	0.786822140216827	0.944926857948303	1	48.8571434020996	2052
True	False	False	False	False	-171.324493408203	-493.822814941406	434.783630371094	0.398697197437286	0.855095207691193	0.175305098295212	82.0025482177734	32145
True	False	False	False	False	-157.804077148438	-1590.29748535156	392.636260986328	0.457863956689835	0.936905562877655	0.215230569243431	80.8079071044922	28606
True	False	False	False	False	-123.702110290527	-1499.30102539063	1994.23718261719	0.190833419561386	0.66129195690155	0.0694781765341759	182.151275634766	327508
True	False	False	False	False	-54.402587890625	-1358.60400390625	9.98227787017822	0.606388568878174	0.91785192489624	0.353718668222427	62.7777786254883	565
True	False	False	False	False	-53.6980628967285	-1333.58862304688	460.293914794922	0.452141016721725	0.851048588752747	0.211096867918968	91.2746963500977	37879
True	False	False	False	False	-21.0687522888184	-1352.66174316406	385.981384277344	0.401795268058777	0.824114501476288	0.177253559231758	81.2011489868164	28258
True	False	False	False	False	-1861.42492675781	83.3176345825195	598.936645507813	0.372040182352066	0.926156461238861	0.159105867147446	151.220367431641	81659
True	False	False	False	False	-1892.10632324219	1266.53002929688	683.2314453125	0.522303760051727	0.940563678741455	0.266803801059723	130.826293945313	80589
True	False	False	False	False	-1848.95751953125	1273.67297363281	195.208984375	0.305304914712906	0.925440430641174	0.12243527173996	58	10208
True	False	False	False	False	-1849.76220703125	1862.44873046875	85.4039306640625	0.707926988601685	0.943948149681091	0.521990060806274	69.3116912841797	5337
True	False	False	False	False	-1847.28588867188	1825.96069335938	184.117568969727	0.515740573406219	0.907046616077423	0.261072933673859	80.0421676635742	13287
True	False	False	False	False	-1840.26403808594	69.5699462890625	392.636260986328	0.754805564880371	0.951494514942169	0.670338928699493	214.66667175293	75992
True	False	False	False	False	-1834.52099609375	1325.37744140625	257.320922851563	0.765859067440033	0.938556611537933	0.727522253990173	158.698272705078	36818
True	False	False	False	False	-1763.1142578125	167.748870849609	408.164245605469	0.853740513324738	0.956952095031738	1	223.203811645508	82139
True	False	False	False	False	-1778.62963867188	1744.23071289063	209.627822875977	0.255967885255814	0.791109502315521	0.0982790738344193	71.5502624511719	13523
True	False	False	False	False	-1814.03186035156	1841.30078125	554.570983886719	0.590479671955109	0.902206361293793	0.334957897663116	143.89599609375	71948
True	False	False	False	False	-1811.39245605469	1804.56616210938	575.644653320313	0.548816382884979	0.923326730728149	0.291289001703262	145.179183959961	75348
True	False	False	False	False	-1716.8251953125	1989.89514160156	716.505676269531	0.385819375514984	0.925164401531219	0.167355731129646	99.7352905273438	64429
True	False	False	False	False	-1694.57580566406	1269.26110839844	765.307922363281	0.42925825715065	0.889668941497803	0.19518007338047	122.330436706543	84408
True	False	False	False	False	-1680.138671875	1316.33813476563	707.632568359375	0.246991693973541	0.841987788677216	0.0941148921847343	107.827583312988	68794
True	False	False	False	False	-1674.06945800781	1989.15124511719	737.579406738281	0.313770920038223	0.840739607810974	0.126814037561417	96.3593978881836	64079
True	False	False	False	False	-1338.22827148438	1235.771484375	13.3097038269043	0.571581065654755	0.936420261859894	0.314262002706528	65.9166641235352	791
True	False	False	False	False	-1299.40222167969	1307.24267578125	14.4188451766968	0.560572564601898	0.856662929058075	0.302906334400177	118.384613037109	1539
True	False	False	False	False	-1345.59936523438	1310.47705078125	226.264953613281	0.643585920333862	0.956470966339111	0.403582990169525	83.8921585083008	17114
True	False	False	False	False	-1570.56042480469	1691.51110839844	228.483245849609	0.642885804176331	0.907812058925629	0.402551829814911	85.3932037353516	17591
True	False	False	False	False	-1559.46472167969	1703.115234375	25.5102653503418	0.602656006813049	0.903990864753723	0.349196761846542	69.8695678710938	1607
True	False	False	False	False	-1339.95959472656	1337.84265136719	244.01123046875	0.707128882408142	0.96341460943222	0.520123422145844	85.7181854248047	18858
True	False	False	False	False	-1303.46594238281	1338.88818359375	17.7462711334229	0.552815020084381	0.926423192024231	0.295184105634689	79.9375	1279
True	False	False	False	False	-1291.57788085938	1292.13537597656	643.302307128906	0.472299039363861	0.888188540935516	0.225950300693512	148.553451538086	86161
True	False	False	False	False	-1271.12036132813	1329.93054199219	793.036499023438	0.350867837667465	0.864453256130219	0.146910458803177	141.885314941406	101448
True	False	False	False	False	-988.490783691406	1789.21081542969	830.747314453125	0.529729843139648	0.897774934768677	0.273439437150955	143.445922851563	107441
True	False	False	False	False	-965.621398925781	1791.96020507813	46.5839614868164	0.614211022853851	0.929307162761688	0.363452702760696	106.333335876465	4466
True	False	False	False	False	-775.940063476563	914.442443847656	176.353576660156	0.779534697532654	0.93354344367981	0.840936243534088	166.729553222656	26510
True	False	False	False	False	-157.935623168945	1263.9990234375	74.3125076293945	0.248702988028526	0.825559258460999	0.0949036553502083	58.7462692260742	3936
True	False	False	False	False	-743.369201660156	1600.5146484375	440.329345703125	0.379133939743042	0.853909552097321	0.163320958614349	133.445846557617	52978
True	False	False	False	False	-347.161163330078	1888.67858886719	911.714660644531	0.391332417726517	0.93278968334198	0.170729771256447	183.396591186523	150752
True	False	False	False	False	-415.802001953125	1905.82641601563	588.954345703125	0.833072543144226	0.950132787227631	1	229.649719238281	121944
True	False	False	False	False	-382.246490478516	1941.380859375	683.2314453125	0.496916681528091	0.950771272182465	0.245285212993622	194.5	119812
True	False	False	False	False	-142.994827270508	1209.49560546875	57.6753807067871	0.666414141654968	0.94757354259491	0.43965283036232	83.1346130371094	4323
True	False	False	False	False	-153.520278930664	1229.64660644531	301.686614990234	0.452503979206085	0.81600296497345	0.211357146501541	99.5845565795898	27087
True	False	False	False	False	-1664.37097167969	2162.34057617188	1289.93212890625	0.518280267715454	0.850636899471283	0.263276010751724	170.177993774414	197917
True	False	False	False	False	-1666.91918945313	2326.34716796875	733.142822265625	0.607708692550659	0.933589100837708	0.355336546897888	135.727691650391	89716
True	False	False	False	False	-1442.3037109375	2498.33813476563	652.175476074219	0.336578994989395	0.936319410800934	0.138987213373184	99.5255126953125	58521
True	False	False	False	False	-1491.54406738281	2556.70263671875	1123.56079101563	0.292398422956467	0.84814578294754	0.11589739471674	124.445213317871	126063
True	False	False	False	False	-1428.93786621094	2504.09497070313	12.2005615234375	0.474330633878708	0.899966955184937	0.227494090795517	81.363639831543	895
True	False	False	False	False	-1199.40942382813	2142.30224609375	354.925415039063	0.830169141292572	0.946043789386749	1	208.762496948242	66804
True	False	False	False	False	-1132.5185546875	2115.20727539063	574.535522460938	0.249450445175171	0.860700070858002	0.0952489227056503	81.9440155029297	42447
True	False	False	False	False	-1024.30651855469	2170.70581054688	1823.42932128906	0.316413909196854	0.82050609588623	0.128196120262146	184.57177734375	303436
True	False	False	False	False	-1001.81506347656	2201.6728515625	88.7313537597656	0.642491579055786	0.902568757534027	0.401972979307175	85.6875	6855
True	False	False	False	False	-652.122985839844	2422.78540039063	1320.98803710938	0.588755071163177	0.907046973705292	0.333001345396042	227.397979736328	270831
True	False	False	False	False	-582.967895507813	2744.51782226563	327.196868896484	0.803094029426575	0.945717394351959	1	200.494918823242	59146
True	False	False	False	False	-270.280944824219	2766.5947265625	720.942260742188	0.30019336938858	0.75261527299881	0.119826443493366	105.995384216309	68897
True	False	False	False	False	-344.089813232422	2794.18310546875	813.001037597656	0.369998812675476	0.882022142410278	0.157905220985413	145.230560302734	106454
True	False	False	False	False	-232.880355834961	2771.55419921875	24.401123046875	0.715491533279419	0.950671494007111	0.54042637348175	78.2727279663086	1722
True	False	False	False	False	-224.351821899414	2755.24487304688	140.861022949219	0.48344287276268	0.91629958152771	0.234530165791512	89.3858261108398	11352
True	False	False	False	False	-204.745529174805	2768.99584960938	423.692230224609	0.576449751853943	0.871540784835815	0.319442272186279	99.3376998901367	37947
True	False	False	False	False	-120.049118041992	2753.7470703125	293.922607421875	0.334746479988098	0.851458489894867	0.137988075613976	75.6415100097656	20045
True	False	False	False	False	303.93212890625	-3369.71240234375	21.0736961364746	0.698733150959015	0.902729630470276	0.501295566558838	45.1052627563477	857
True	False	False	False	False	270.994659423828	-3353.60131835938	37.7108268737793	0.666771829128265	0.938553869724274	0.44025981426239	49.9411773681641	1698
True	False	False	False	False	156.712417602539	-2745.84350585938	492.459014892578	0.244393721222878	0.76050478219986	0.0929219871759415	93.2387390136719	41398
True	False	False	False	False	176.004409790039	-2733.0517578125	352.707153320313	0.608886301517487	0.930821776390076	0.356788128614426	95.591194152832	30398
True	False	False	False	False	242.744918823242	-3333.45239257813	106.477630615234	0.282435297966003	0.748609602451324	0.110959835350513	63.5208320617676	6098
True	False	False	False	False	1071.29931640625	-3220.63208007813	68.7667999267578	0.266774713993073	0.876336872577667	0.103382483124733	56.177417755127	3483
True	False	False	False	False	1087.19787597656	-3195.17138671875	58.7845230102539	0.67922979593277	0.925979614257813	0.462346076965332	65.4150924682617	3467
True	False	False	False	False	602.564697265625	-3154.28662109375	163.043869018555	0.849658668041229	0.962086975574493	1	72.5782318115234	10669
True	False	False	False	False	260.911895751953	-2712.95336914063	967.171752929688	0.622177958488464	0.916928589344025	0.373748004436493	134.584869384766	117358
True	False	False	False	False	319.341552734375	-2604.32568359375	168.589569091797	0.836018741130829	0.957965433597565	1	85.5197372436523	12999
True	False	False	False	False	567.720336914063	-2614.36376953125	145.297592163086	0.508995354175568	0.868557214736938	0.255308121442795	65.0305328369141	8519
True	False	False	False	False	608.363647460938	-2602.52392578125	164.153015136719	0.604751467704773	0.907306551933289	0.351725876331329	69	10212
True	False	False	False	False	585.947631835938	-2595.87719726563	45.4748191833496	0.321344017982483	0.90682578086853	0.130793809890747	63.6829261779785	2611
True	False	False	False	False	610.858825683594	-3038.44409179688	1162.38073730469	0.407911241054535	0.824643552303314	0.181142523884773	133.161254882813	139553
True	False	False	False	False	784.603149414063	-2936.39477539063	835.183898925781	0.377766937017441	0.907000482082367	0.162503451108932	120.227088928223	90531
True	False	False	False	False	725.370300292969	-2716.38745117188	92.0587844848633	0.666585028171539	0.942094922065735	0.43994265794754	70.5180740356445	5853
True	False	False	False	False	742.122436523438	-2712.94946289063	55.4570960998535	0.53143173456192	0.943400859832764	0.274983584880829	77.5599975585938	3878
True	False	False	False	False	678.565124511719	-2651.392578125	35.4925422668457	0.704015791416168	0.924765348434448	0.512974381446838	53.5	1712
True	False	False	False	False	732.35693359375	-2695.58276367188	194.099838256836	0.460396707057953	0.903852581977844	0.217080608010292	75.1942825317383	13159
True	False	False	False	False	762.80859375	-2715.66333007813	73.203369140625	0.711495935916901	0.932111620903015	0.530515313148499	63.1515159606934	4168
True	False	False	False	False	877.487915039063	-2887.79858398438	387.090545654297	0.418855398893356	0.820096015930176	0.18824677169323	79.2836685180664	27670
True	False	False	False	False	892.88330078125	-2887.240234375	47.6931037902832	0.805555999279022	0.962561309337616	1	66.8837203979492	2876
True	False	False	False	False	1072.65905761719	-3172.17797851563	427.019653320313	0.199617236852646	0.728446245193481	0.0731801763176918	67.1168823242188	25840
True	False	False	False	False	1094.701171875	-3211.705078125	36.6016845703125	0.67818558216095	0.939767420291901	0.46042013168335	59.1515159606934	1952
True	False	False	False	False	1505.71789550781	-3081.48046875	65.4393768310547	0.645171880722046	0.916889548301697	0.405933976173401	53.4915237426758	3156
True	False	False	False	False	1504.26379394531	-3071.80419921875	23.2919807434082	0.594368875026703	0.907441258430481	0.339423686265945	61.8571434020996	1299
True	False	False	False	False	1148.6494140625	-2822.66870117188	84.2947845458984	0.664900422096252	0.964717626571655	0.437099784612656	58.2105255126953	4424
True	False	False	False	False	1195.14453125	-2805.00268554688	2898.18798828125	0.376752972602844	0.818810105323792	0.161898702383041	194.154235839844	507325
True	False	False	False	False	1217.12902832031	-2632.08081054688	689.886291503906	0.314936876296997	0.797327697277069	0.127422839403152	95.5771713256836	59449
True	False	False	False	False	1518.6484375	-3077.00415039063	58.7845230102539	0.74500298500061	0.955277323722839	0.630273818969727	54.3584899902344	2881
True	False	False	False	False	1530.845703125	-3058.10180664063	114.241622924805	0.529190242290497	0.912199437618256	0.272951722145081	67	6901
True	False	False	False	False	1523.24047851563	-3043.56591796875	177.462707519531	0.273502767086029	0.922735750675201	0.10661093890667	59.1124992370605	9458
True	False	False	False	False	1548.93017578125	-3047.48803710938	140.861022949219	0.563604950904846	0.92638885974884	0.305986523628235	64.8818893432617	8240
True	False	False	False	False	1862.18017578125	-2721.38208007813	27.7285480499268	0.707581996917725	0.932306885719299	0.521181464195251	61.439998626709	1536
True	False	False	False	False	1942.86291503906	-2762.99755859375	262.866638183594	0.519737243652344	0.95354837179184	0.264548122882843	58.7215194702148	13917
True	False	False	False	False	1874.14270019531	-2713.86352539063	481.367614746094	0.273561537265778	0.874154508113861	0.106639325618744	71.9539184570313	31228
True	False	False	False	False	251.145477294922	-2489.86743164063	79.8582229614258	0.844705820083618	0.963794112205505	1	51.7777786254883	3728
True	False	False	False	False	305.931640625	-2462.716796875	633.320068359375	0.276978522539139	0.877550959587097	0.108294554054737	91.1050796508789	52021
True	False	False	False	False	711.870056152344	-2289.68823242188	1032.61120605469	0.376545429229736	0.84388792514801	0.161775082349777	139.884002685547	130232
True	False	False	False	False	549.668212890625	-2279.25024414063	199.645553588867	0.843023717403412	0.959937214851379	1	198.522216796875	35734
True	False	False	False	False	682.8193359375	-2288.86279296875	51.0205307006836	0.809165418148041	0.955666422843933	1	68.739128112793	3162
True	False	False	False	False	720.103271484375	-2329.20336914063	66.5485153198242	0.729813098907471	0.949737429618835	0.579738736152649	64.4499969482422	3867
True	False	False	False	False	603.869323730469	-2258.90600585938	42.1473922729492	0.836018741130829	0.959428310394287	1	49.1315803527832	1867
True	False	False	False	False	565.654296875	-2254.44116210938	133.097030639648	0.816674590110779	0.948066413402557	1	115.933334350586	13912
True	False	False	False	False	1055.65905761719	-2267.41040039063	134.206176757813	0.763469576835632	0.928019940853119	0.713658273220062	161.40495300293	19530
True	False	False	False	False	761.094665527344	-2252.76904296875	1060.33972167969	0.308493405580521	0.725355446338654	0.124075844883919	131.91423034668	126110
True	False	False	False	False	1013.65600585938	-2239.87084960938	568.989807128906	0.824447989463806	0.957504332065582	1	115.820663452148	59416
True	False	False	False	False	1078.25024414063	-2270.26538085938	261.757507324219	0.658434331417084	0.926144361495972	0.426468521356583	76.4957656860352	18053
True	False	False	False	False	1688.68823242188	-2265.88720703125	225.155807495117	0.829490184783936	0.955458343029022	1	185.46305847168	37649
True	False	False	False	False	1124.74829101563	-2251.98413085938	590.063537597656	0.286137402057648	0.844804286956787	0.112783677875996	94.7857131958008	50426
True	False	False	False	False	1656.38903808594	-2264.8681640625	158.607299804688	0.826538681983948	0.963439404964447	1	104.433563232422	14934
True	False	False	False	False	1660.72583007813	-2238.79516601563	69.8759460449219	0.766303777694702	0.937489867210388	0.730220139026642	52.6825408935547	3319
True	False	False	False	False	1108.41625976563	-2220.87377929688	478.040191650391	0.560210525989532	0.91245311498642	0.302540928125381	93.6496505737305	40363
True	False	False	False	False	1046.54174804688	-2189.6201171875	19.9645557403564	0.725530564785004	0.941512584686279	0.56728732585907	59.7777786254883	1076
True	False	False	False	False	90.5857086181641	-2135.24877929688	161.934722900391	0.865488529205322	0.975633263587952	1	108.753425598145	15878
True	False	False	False	False	73.3548965454102	-2132.70288085938	161.934722900391	0.823068141937256	0.962557375431061	1	95.815071105957	13989
True	False	False	False	False	89.3049240112305	-2108.51538085938	89.8404998779297	0.451976120471954	0.899451076984406	0.210978701710701	59.3827171325684	4810
True	False	False	False	False	223.549240112305	-1986.53515625	77.6399383544922	0.555346190929413	0.927073001861572	0.297679364681244	48.271427154541	3379
True	False	False	False	False	276.833770751953	-1972.88110351563	168.589569091797	0.728265225887299	0.925976812839508	0.575161814689636	163.769729614258	24893
True	False	False	False	False	275.428527832031	-1933.39367675781	150.843307495117	0.806208491325378	0.948287785053253	1	113.007354736328	15369
True	False	False	False	False	973.796508789063	-2181.08325195313	80.9673614501953	0.455637514591217	0.864829540252686	0.213614791631699	64.2876739501953	4693
True	False	False	False	False	1096.31713867188	-2180.57592773438	9.98227787017822	0.687235474586487	0.9244145154953	0.47761595249176	63.4444427490234	571
True	False	False	False	False	1050.73388671875	-2160.22436523438	29.9468326568604	0.229078486561775	0.948471486568451	0.0859989672899246	62.1111106872559	1677
True	False	False	False	False	1023.84149169922	-2159.6103515625	29.9468326568604	0.411116778850555	0.862637162208557	0.183203771710396	57.8148155212402	1561
True	False	False	False	False	1065.37390136719	-2168.11791992188	108.695907592773	0.348374873399734	0.90431147813797	0.145510852336884	60.9285697937012	5971
True	False	False	False	False	1113.27917480469	-2169.8681640625	13.3097038269043	0.615151524543762	0.885157644748688	0.364647418260574	70.9166641235352	851
True	False	False	False	False	1091.08642578125	-2145.78466796875	38.8199691772461	0.826309084892273	0.964570224285126	1	89.5999984741211	3136
True	False	False	False	False	1105.90197753906	-2134.6005859375	446.984191894531	0.241831988096237	0.731490790843964	0.0917510688304901	86.9354858398438	35035
True	False	False	False	False	1125.185546875	-2193.03662109375	24.401123046875	0.535196304321289	0.920887172222137	0.278431236743927	60.8181800842285	1338
True	False	False	False	False	1845.77465820313	-2085.57666015625	384.872253417969	0.388211965560913	0.817929327487946	0.168814763426781	98.3544692993164	34129
True	False	False	False	False	1742.62634277344	-2045.41015625	95.3862075805664	0.816335916519165	0.946397602558136	1	145	12470
True	False	False	False	False	1805.68212890625	-2073.71606445313	1101.3779296875	0.187102317810059	0.641519784927368	0.0679216235876083	132.018127441406	131094
True	False	False	False	False	1844.06396484375	-2064.49365234375	146.40673828125	0.388348519802094	0.859196901321411	0.168898269534111	84.5151519775391	11156
True	False	False	False	False	1991.31372070313	-1950.30847167969	67.6576614379883	0.690706789493561	0.928567111492157	0.484533697366714	40.2622947692871	2456
True	False	False	False	False	217.484710693359	-1886.38525390625	85.4039306640625	0.707926988601685	0.949771702289581	0.521990060806274	50.5064926147461	3889
True	False	False	False	False	215.628204345703	29.084264755249	187.44499206543	0.856358289718628	0.959653615951538	1	68.3964462280273	11559
True	False	False	False	False	325.914154052734	-1777.07104492188	28.8376903533936	0.84558093547821	0.95841646194458	1	43	1118
True	False	False	False	False	283.976318359375	-1707.09252929688	168.589569091797	0.745215535163879	0.926283657550812	0.631068110466003	154.368423461914	23464
True	False	False	False	False	286.923950195313	-1741.16491699219	215.173538208008	0.842293322086334	0.962167859077454	1	192.42268371582	37330
True	False	False	False	False	974.168884277344	-718.117004394531	42.1473922729492	0.853256225585938	0.965447545051575	1	45.3684196472168	1724
True	False	False	False	False	1095.15478515625	-892.266052246094	116.459907531738	0.600631594657898	0.879022419452667	0.346776038408279	67.9238128662109	7132
True	False	False	False	False	1113.92626953125	-909.100891113281	248.447799682617	0.406105577945709	0.863966882228851	0.17998842895031	71.3080368041992	15973
True	False	False	False	False	1213.9638671875	-1739.91357421875	1401.95544433594	0.621378779411316	0.942729949951172	0.372697055339813	239.707275390625	302990
True	False	False	False	False	1222.53002929688	-12.9218692779541	75.4216537475586	0.708534777164459	0.935944616794586	0.523421168327332	64.1029434204102	4359
True	False	False	False	False	1238.49609375	0.318825244903564	245.120376586914	0.59736555814743	0.889059543609619	0.342916399240494	79.8914031982422	17656
True	False	False	False	False	1262.53076171875	34.6202239990234	290.595184326172	0.284162610769272	0.78314071893692	0.111809208989143	78.114501953125	20466
True	False	False	False	False	1301.00268554688	-1675.45471191406	1075.86767578125	0.658791601657867	0.944563508033752	0.427044689655304	231.316497802734	224377
True	False	False	False	False	1482.85852050781	-1670.548828125	126.442184448242	0.819941997528076	0.960724711418152	1	62.7982444763184	7159
True	False	False	False	False	1699.63256835938	-661.205505371094	551.243530273438	0.686872661113739	0.93930047750473	0.476903736591339	183.450698852539	91175
True	False	False	False	False	1404.93273925781	-249.958511352539	61.0028076171875	0.694063246250153	0.933371484279633	0.491407632827759	67.981819152832	3739
True	False	False	False	False	1404.91772460938	-235.289581298828	45.4748191833496	0.819687008857727	0.96739661693573	1	55.1463432312012	2261
True	False	False	False	False	1429.1337890625	-256.709289550781	336.070007324219	0.373912125825882	0.920589685440063	0.16021166741848	73.5808563232422	22295
True	False	False	False	False	1704.93408203125	-704.370788574219	868.458129882813	0.446381002664566	0.85819011926651	0.207000002264977	154.30012512207	120817
True	False	False	False	False	1720.3095703125	-651.225463867188	28.8376903533936	0.719225645065308	0.947363257408142	0.550069808959961	74.1153869628906	1927
True	False	False	False	False	1705.072265625	-639.439086914063	13.3097038269043	0.743378639221191	0.931919693946838	0.624296009540558	55.5	666
True	False	False	False	False	1794.50769042969	-1836.5576171875	84.2947845458984	0.819298386573792	0.962681770324707	1	44.75	3401
True	False	False	False	False	1823.49780273438	-1812.66052246094	157.498153686523	0.800518333911896	0.944545745849609	1	87.7464752197266	12460
True	False	False	False	False	1892.55163574219	-530.684509277344	25.5102653503418	0.688737690448761	0.930371165275574	0.480586379766464	54.3043479919434	1249
True	False	False	False	False	1846.29040527344	-506.108764648438	56.5662384033203	0.506927311420441	0.899319648742676	0.25356525182724	56.8431358337402	2899
True	False	False	False	False	1862.802734375	-525.530578613281	35.4925422668457	0.507745087146759	0.944834113121033	0.254253089427948	46.96875	1503
True	False	False	False	False	409.73193359375	558.562866210938	632.2109375	0.254445821046829	0.752599835395813	0.0975682437419891	101.775436401367	58012
True	False	False	False	False	388.915374755859	607.761047363281	610.028076171875	0.367727786302567	0.912978768348694	0.156575858592987	103.587272644043	56973
True	False	False	False	False	504.935272216797	1204.49011230469	526.842407226563	0.794649183750153	0.940436005592346	1	222.357894897461	105620
True	False	False	False	False	1388.73657226563	1083.17272949219	202.97297668457	0.228472962975502	0.758529424667358	0.0857290104031563	73.1803283691406	13392
True	False	False	False	False	1403.03540039063	1092.39916992188	43.256534576416	0.686031520366669	0.938578546047211	0.475260227918625	78.4102554321289	3058
True	False	False	False	False	1438.076171875	1105.1796875	515.7509765625	0.390504419803619	0.901747465133667	0.170220300555229	119.397850036621	55520
True	False	False	False	False	1489.40002441406	1606.44702148438	118.678184509277	0.519600033760071	0.890370011329651	0.264428079128265	86.7196273803711	9279
True	False	False	False	False	1494.58288574219	1632.67431640625	188.554138183594	0.32084846496582	0.912580072879791	0.130531534552574	83.0647048950195	14121
True	False	False	False	False	1497.68969726563	1594.44384765625	66.5485153198242	0.511732578277588	0.885913372039795	0.257632583379745	77.5166702270508	4651
True	False	False	False	False	1520.91015625	1623.97985839844	16.6371288299561	0.372824519872665	0.784722328186035	0.159568622708321	70.2666702270508	1054
True	False	False	False	False	1512.32189941406	1657.89636230469	170.807861328125	0.480603933334351	0.919423401355743	0.232318162918091	84.1233749389648	12955
True	False	False	False	False	1502.35119628906	1702.26098632813	13.3097038269043	0.441305130720139	0.855981767177582	0.20344115793705	67.3333358764648	808
True	False	False	False	False	1518.54064941406	1690.78991699219	204.082122802734	0.488917171955109	0.836212813854218	0.238847866654396	87.2119598388672	16047
True	False	False	False	False	1537.91552734375	1655.9833984375	72.0942230224609	0.637355387210846	0.901845753192902	0.394545674324036	75.4153823852539	4902
True	False	False	False	False	1543.62084960938	1678.80505371094	52.1296730041504	0.61575722694397	0.904209017753601	0.365419745445251	67.5106353759766	3173
True	False	False	False	False	1718.09606933594	596.553894042969	13.3097038269043	0.298259615898132	0.762636482715607	0.118846222758293	56.0833320617676	673
True	False	False	False	False	1714.71215820313	600.099792480469	11.0914192199707	0.512626230716705	0.886903822422028	0.258395850658417	53.5999984741211	536
True	False	False	False	False	1771.72033691406	1705.49108886719	695.432006835938	0.577442228794098	0.88501250743866	0.320510715246201	139.61083984375	87536
True	False	False	False	False	1776.52746582031	1741.97265625	707.632568359375	0.626164138317108	0.943444669246674	0.379053592681885	131.74137878418	84051
True	False	False	False	False	1824.36706542969	1711.1513671875	616.682922363281	0.817885518074036	0.955734670162201	1	220.85791015625	122797
True	False	False	False	False	1860.716796875	1628.63818359375	312.778015136719	0.588515818119049	0.930377662181854	0.332731008529663	75.0496444702148	21164
True	False	False	False	False	1867.75573730469	1380.62780761719	1844.50305175781	0.391026705503464	0.77247554063797	0.170541554689407	205.902587890625	342416
True	False	False	False	False	1870.20031738281	347.093109130859	31.0559749603271	0.792491853237152	0.946757137775421	1	41.3571434020996	1158
True	False	False	False	False	1900.9169921875	432.597106933594	1776.84533691406	0.556090295314789	0.930067956447601	0.298417329788208	235.79899597168	377750
True	False	False	False	False	1943.62158203125	1530.59338378906	12.2005615234375	0.563888907432556	0.894881248474121	0.306276768445969	61.8181800842285	680
True	False	False	False	False	176.842391967773	2523.91186523438	100.931915283203	0.810745477676392	0.962716162204742	1	52.8571434020996	4810
True	False	False	False	False	164.237319946289	2570.1943359375	981.590637207031	0.79106867313385	0.964455485343933	1	237.316390991211	210025
True	False	False	False	False	473.867584228516	2490.20556640625	1335.40686035156	0.764156401157379	0.954411566257477	0.717539727687836	234.513290405273	282354
True	False	False	False	False	841.066955566406	2722.40380859375	68.7667999267578	0.646017014980316	0.943960130214691	0.40719547867775	50.8548393249512	3153
True	False	False	False	False	823.756591796875	2742.2763671875	159.716445922852	0.772956192493439	0.95025223493576	0.776414334774017	69.0555572509766	9944
True	False	False	False	False	2412.32446289063	-1888.39624023438	586.736083984375	0.237397357821465	0.798308253288269	0.0897364690899849	76.9810943603516	40723
True	False	False	False	False	2141.158203125	-1723.890625	23.2919807434082	0.628847420215607	0.889931082725525	0.382685959339142	41.3809509277344	869
True	False	False	False	False	2039.61511230469	-1646.923828125	348.270568847656	0.33178573846817	0.927223026752472	0.136381790041924	72.6464996337891	22811
True	False	False	False	False	2052.58740234375	-1628.55859375	513.53271484375	0.325287580490112	0.768509268760681	0.132890313863754	102.84449005127	47617
True	False	False	False	False	2089.98901367188	-1620.044921875	486.913299560547	0.597556412220001	0.908130884170532	0.343140423297882	93.2255096435547	40926
True	False	False	False	False	2070.6142578125	-1567.1640625	23.2919807434082	0.772283971309662	0.947545111179352	0.771135985851288	34.9523811340332	734
True	False	False	False	False	2175.02465820313	-1688.25244140625	9.98227787017822	0.557533979415894	0.906113982200623	0.29985499382019	44.2222213745117	398
True	False	False	False	False	2251.16870117188	-1070.58544921875	1846.72131347656	0.411017030477524	0.855273544788361	0.183139383792877	228.131530761719	379839
True	False	False	False	False	2208.275390625	-1050.93981933594	47.6931037902832	0.72429746389389	0.945469677448273	0.563820719718933	52.5116271972656	2258
True	False	False	False	False	2439.33203125	-1845.10021972656	79.8582229614258	0.366316139698029	0.858804225921631	0.155752912163734	62.9722213745117	4534
True	False	False	False	False	2659.18798828125	-1586.27099609375	178.571853637695	0.764128386974335	0.955543041229248	0.717379927635193	79.2049713134766	12752
True	False	False	False	False	2440.49340820313	-816.926452636719	34.3833999633789	0.731873750686646	0.94477391242981	0.585974395275116	51.5483856201172	1598
True	False	False	False	False	2473.19409179688	-814.872497558594	947.207214355469	0.494632989168167	0.889374017715454	0.243431657552719	85.9344253540039	73388
True	False	False	False	False	2614.17700195313	-1555.75817871094	280.612915039063	0.585346817970276	0.90767228603363	0.329176306724548	61.9565200805664	15675
True	False	False	False	False	2929.14282226563	-1282.958984375	909.496398925781	0.216014057397842	0.593002915382385	0.0802360326051712	128.980484008789	105764
True	False	False	False	False	2821.97680664063	-667.851806640625	514.641845703125	0.297562897205353	0.75970059633255	0.118493944406509	95.5818939208984	44350
True	False	False	False	False	2786.58715820313	-647.8203125	34.3833999633789	0.682015299797058	0.918569445610046	0.467555910348892	50.1290321350098	1554
True	False	False	False	False	2790.78271484375	-657.920715332031	62.1119499206543	0.774550676345825	0.957729458808899	0.789673984050751	69.625	3899
True	False	False	False	False	2817.54663085938	-643.893371582031	299.468322753906	0.433919996023178	0.856038212776184	0.198346555233002	103.622222900391	27978
True	False	False	False	False	2941.6357421875	-1253.69360351563	35.4925422668457	0.516615152359009	0.934377014636993	0.261829555034637	56.625	1812
True	False	False	False	False	2955.728515625	-744.754150390625	197.427261352539	0.671894431114197	0.926782965660095	0.44911316037178	129.921340942383	23126
True	False	False	False	False	3010.87060546875	-705.277893066406	391.527099609375	0.85134482383728	0.958217799663544	1	209.679885864258	74017
True	False	False	False	False	2428.45678710938	-329.054534912109	370.453399658203	0.54697585105896	0.921588480472565	0.289515018463135	97.6107788085938	32602
True	False	False	False	False	2331.12573242188	-294.441040039063	499.113861083984	0.278604090213776	0.875501334667206	0.109085701406002	77.2111129760742	34745
True	False	False	False	False	2327.05297851563	-262.216735839844	512.423583984375	0.835574150085449	0.975139319896698	1	179.33332824707	82852
True	False	False	False	False	2416.90087890625	-283.744262695313	21.0736961364746	0.497846275568008	0.836533844470978	0.246043413877487	63.684211730957	1210
True	False	False	False	False	2430.29321289063	-305.915771484375	245.120376586914	0.7103431224823	0.949329972267151	0.527728974819183	106.656105041504	23571
True	False	False	False	False	2049.9287109375	419.371734619141	90.9496383666992	0.730561852455139	0.955304324626923	0.581985175609589	88.6097564697266	7266
True	False	False	False	False	2080.16918945313	430.846740722656	1176.79956054688	0.490007966756821	0.812453329563141	0.239716589450836	221.748352050781	235275
True	False	False	False	False	2044.21044921875	523.084533691406	972.717468261719	0.664205253124237	0.915350675582886	0.43593567609787	212.038772583008	185958
True	False	False	False	False	2048.48852539063	463.527130126953	1932.12524414063	0.523910760879517	0.877037584781647	0.268225848674774	232.35075378418	404755
True	False	False	False	False	2246.18090820313	1063.33630371094	1535.05249023438	0.190250217914581	0.800440847873688	0.0692342594265938	117.316474914551	162366
True	False	False	False	False	2055.77856445313	1413.95239257813	476.931030273438	0.494169801473618	0.953623294830322	0.243057265877724	134.818603515625	57972
True	False	False	False	False	2094.06884765625	1424.337890625	388.199676513672	0.63453996181488	0.917642593383789	0.390561670064926	107.888572692871	37761
True	False	False	False	False	2513.42163085938	788.313171386719	61.0028076171875	0.760719418525696	0.950586557388306	0.698856711387634	66.3090896606445	3647
True	False	False	False	False	2543.04174804688	801.876953125	2646.41259765625	0.233695954084396	0.731303513050079	0.088066853582859	182.978210449219	436586
True	False	False	False	False	2530.05859375	1077.33740234375	1062.55798339844	0.167603328824043	0.657678782939911	0.0599366687238216	113.268264770508	108511
True	False	False	False	False	2548.51977539063	1171.6787109375	1058.12145996094	0.26779717206955	0.856938600540161	0.103870548307896	107.544021606445	102597
True	False	False	False	False	2549.927734375	1053.63940429688	226.264953613281	0.447368770837784	0.923994243144989	0.207698121666908	95.5147094726563	19485
True	False	False	False	False	2561.2119140625	1129.48889160156	793.036499023438	0.355612248182297	0.848006904125214	0.149594753980637	115.197204589844	82366
