# Supplementary material for: Gene Delivery Mediated by Backbone-Degradable RAFT Copolymers
Source: Biomacromolecules. 2026 Feb 12;27(3):1846–56. doi: 10.1021/acs.biomac.5c01662 (PMC12977016; doi:10.1021/acs.biomac.5c01662)
Supplement: Supplementary file 2 [file bm5c01662_si_002.zip › Celigo Raw Data/Object (Cell)-Level Data/GFP/7-15-2024-2-37-07-PM_object_C7.csv]

Plate ID	PM_2024_07_15_PPP41-45_NP_5_10_20_PEIpro_200ngwell_U2OS_6k_Plate2
Plate Name
Plate Description
Scan ID	7/15/2024 2:37:07 PM
Scan Description
Scan Result ID	7/15/2024 2:37:07 PM
Scan Result Description
Software Version	5.1.0.0
Experiment Name
Application Name	Target 1
Plate Type	96-Well BD Falcon™ 353072 Plate
Acquisition Start/End Times	7/15/2024 2:37:07 PM - 7/15/2024 2:38:17 PM
Analysis Start Time	7/15/2024 2:37:07 PM
User ID	Local Administrator
Scan Area Object-Level Data CSV Report
Row	C
Column	7
Total	Class 1	Class 2	Class 3	Class 4	X Position (µm)	Y Position (µm)	Target 1: Area (µm²)	Target 1: Form Factor	Target 1: Smoothness	Target 1: Aspect Ratio	Target 1: Mean Intensity	Target 1: Integrated Intensity
True	False	False	False	False	-2253.1201171875	-2409.99658203125	1011.53747558594	0.472249567508698	0.880713939666748	0.225912809371948	114.70613861084	104612
True	False	False	False	False	-2363.70263671875	-2300.56225585938	65.4393768310547	0.692189514636993	0.954490661621094	0.487547129392624	78.2203369140625	4615
True	False	False	False	False	-2384.89208984375	-2132.41064453125	127.551322937012	0.782646477222443	0.934530973434448	0.888233423233032	94.4000015258789	10856
True	False	False	False	False	-2414.283203125	-2090.2548828125	1771.29968261719	0.46420094370842	0.85793936252594	0.219883680343628	229.515960693359	366537
True	False	False	False	False	-2367.53515625	-2276.73779296875	647.738891601563	0.535613477230072	0.897260963916779	0.278816074132919	154.854446411133	90435
True	False	False	False	False	-2266.40234375	-2381.46875	242.902084350586	0.227512255311012	0.866826295852661	0.0853012800216675	102.570777893066	22463
True	False	False	False	False	-2240.98291015625	-2353.99755859375	1000.44604492188	0.615176856517792	0.90768027305603	0.364679664373398	214.41130065918	193399
True	False	False	False	False	-2125.9189453125	-2448.82763671875	444.765930175781	0.812152326107025	0.952379047870636	1	220.443893432617	88398
True	False	False	False	False	-1935.74267578125	-3036.9404296875	47.6931037902832	0.534381806850433	0.871077358722687	0.277681559324265	39.6279067993164	1704
True	False	False	False	False	-2886.4765625	-1551.91845703125	79.8582229614258	0.776177406311035	0.947457671165466	0.804480254650116	48.4583320617676	3489
True	False	False	False	False	-3271.85473632813	-957.109436035156	105.36848449707	0.408767700195313	0.94640177488327	0.181691691279411	44.9263153076172	4268
True	False	False	False	False	-3108.95556640625	-384.267700195313	171.917007446289	0.646950006484985	0.929836750030518	0.408595204353333	70.0645141601563	10860
True	False	False	False	False	-3074.49291992188	-361.617492675781	104.259346008301	0.55723237991333	0.902975857257843	0.299553990364075	67.8829803466797	6381
True	False	False	False	False	-3065.40234375	-349.541198730469	46.5839614868164	0.695049583911896	0.956999242305756	0.49346387386322	58.5476188659668	2459
True	False	False	False	False	-2802.2265625	-1545.79235839844	56.5662384033203	0.823355436325073	0.954331636428833	1	44.235294342041	2256
True	False	False	False	False	-2683.09423828125	-1133.41149902344	649.957153320313	0.603440165519714	0.96413242816925	0.350140362977982	162.431747436523	95185
True	False	False	False	False	-2679.95166015625	-1108.27856445313	64.3302307128906	0.557969212532043	0.944408118724823	0.300289928913116	78.2931060791016	4541
True	False	False	False	False	-2653.11352539063	-1104.23120117188	63.2210922241211	0.524049818515778	0.934713184833527	0.268349319696426	94.6491241455078	5395
True	False	False	False	False	-2647.35693359375	-1127.01745605469	17.7462711334229	0.762108087539673	0.940302610397339	0.706189274787903	79.6875	1275
True	False	False	False	False	-2629.4150390625	-1110.29382324219	645.520629882813	0.24616251885891	0.690567910671234	0.0937335640192032	130.353958129883	75866
True	False	False	False	False	-2643.26342773438	-1084.09484863281	35.4925422668457	0.704015791416168	0.944049656391144	0.512974381446838	71.59375	2291
True	False	False	False	False	-2631.44116210938	-1087.51684570313	42.1473922729492	0.680744707584381	0.94376403093338	0.465166300535202	83.184211730957	3161
True	False	False	False	False	-2995.8876953125	419.299652099609	1799.02819824219	0.140251845121384	0.902105152606964	0.0491388067603111	110.995071411133	180034
True	False	False	False	False	-3021.55981445313	505.068176269531	59.8936653137207	0.75905966758728	0.955277323722839	0.690436720848083	87.2037048339844	4709
True	False	False	False	False	-3009.65380859375	518.218811035156	169.698715209961	0.703330039978027	0.950311303138733	0.511426985263824	167.503265380859	25628
True	False	False	False	False	-3012.90087890625	535.043823242188	1315.4423828125	0.15926368534565	0.684146285057068	0.0565958619117737	131.967956542969	156514
True	False	False	False	False	-2645.68603515625	1520.24584960938	164.153015136719	0.432205855846405	0.945491254329681	0.197177842259407	52.3918914794922	7754
True	False	False	False	False	-2640.81469726563	1451.53430175781	572.317260742188	0.392020642757416	0.873107552528381	0.171154007315636	70.5542602539063	36406
True	False	False	False	False	-2598.90356445313	1534.29846191406	33.2742576599121	0.431548416614532	0.835399985313416	0.196730971336365	62.5666656494141	1877
True	False	False	False	False	-2618.7919921875	1537.43859863281	244.01123046875	0.436343431472778	0.883307695388794	0.200007647275925	79.0227279663086	17385
True	False	False	False	False	-2264.01708984375	589.148620605469	126.442184448242	0.775840818881989	0.954709708690643	0.801295220851898	58.403507232666	6658
True	False	False	False	False	-2251.42822265625	611.385437011719	117.569046020508	0.644668221473694	0.942401826381683	0.405185103416443	60.7452812194824	6439
True	False	False	False	False	-619.943908691406	-3395.74145507813	446.984191894531	0.835799932479858	0.963599026203156	1	228.124069213867	91934
True	False	False	False	False	-933.781066894531	-3249.10205078125	206.300399780273	0.448583960533142	0.909270107746124	0.208559468388557	63.4462356567383	11801
True	False	False	False	False	-922.782165527344	-3183.8212890625	55.4570960998535	0.665446996688843	0.939567387104034	0.438018769025803	74.3000030517578	3715
True	False	False	False	False	-1208.48876953125	-3047.68579101563	194.099838256836	0.33308070898056	0.847006857395172	0.137083142995834	68.9257125854492	12062
True	False	False	False	False	-1192.87536621094	-3025.27465820313	42.1473922729492	0.578608810901642	0.893626809120178	0.321772009134293	67.9473648071289	2582
True	False	False	False	False	-1286.04357910156	-3003.40234375	185.226699829102	0.459260284900665	0.90171617269516	0.21624892950058	68.3053894042969	11407
True	False	False	False	False	-1297.42175292969	-2984.60205078125	79.8582229614258	0.454295933246613	0.901314258575439	0.212645888328552	59.4861106872559	4283
True	False	False	False	False	-1370.99438476563	-2732.48388671875	38.8199691772461	0.78589391708374	0.952576816082001	1	59.7999992370605	2093
True	False	False	False	False	-1782.68688964844	-2358.69458007813	800.800476074219	0.648018538951874	0.93661904335022	0.410207480192184	210.126037597656	151711
True	False	False	False	False	-1355.29968261719	-2743.40625	320.542022705078	0.850247859954834	0.96084064245224	1	210.020767211914	60696
True	False	False	False	False	-1348.94006347656	-2645.26049804688	113.132476806641	0.869945406913757	0.970772683620453	1	68.6372528076172	7001
True	False	False	False	False	-1262.18249511719	-2993.662109375	69.8759460449219	0.795017898082733	0.952801048755646	1	55.5079383850098	3497
True	False	False	False	False	-1200.92163085938	-3018.55615234375	62.1119499206543	0.603693544864655	0.921346604824066	0.350445985794067	69.6607131958008	3901
True	False	False	False	False	-1170.38171386719	-2760.41186523438	100.931915283203	0.776127755641937	0.951622247695923	0.804006338119507	57.5714302062988	5239
True	False	False	False	False	-922.795532226563	-3168.94311523438	56.5662384033203	0.589559078216553	0.933233380317688	0.333911657333374	82.4901962280273	4207
True	False	False	False	False	-904.5498046875	-3154.41040039063	103.150199890137	0.632922768592834	0.939609944820404	0.388300240039825	90.2688140869141	8395
True	False	False	False	False	-894.608032226563	-3186.85620117188	279.503784179688	0.441734224557877	0.792474389076233	0.203740194439888	96.0317459106445	24200
True	False	False	False	False	-874.876770019531	-3159.7099609375	452.529907226563	0.597036123275757	0.946198701858521	0.342530220746994	114.593139648438	46754
True	False	False	False	False	-840.269104003906	-2413.72534179688	1114.68762207031	0.415858387947083	0.905617117881775	0.186282366514206	173.304473876953	174171
True	False	False	False	False	-664.150024414063	-2879.62548828125	535.715576171875	0.828380703926086	0.949334442615509	1	213.515533447266	103128
True	False	False	False	False	-643.166564941406	-3377.18701171875	539.04296875	0.658203184604645	0.930201292037964	0.426096379756927	133.113174438477	64693
True	False	False	False	False	-583.11083984375	-3237.17895507813	530.169860839844	0.706852614879608	0.933206379413605	0.519480526447296	146.809616088867	70175
True	False	False	False	False	-558.082336425781	-3216.10083007813	310.559753417969	0.572062194347382	0.921147465705872	0.314769476652145	122.485717773438	34296
True	False	False	False	False	-39.7808532714844	-3226.69970703125	156.389007568359	0.82352739572525	0.961325526237488	1	74.8510665893555	10554
True	False	False	False	False	-378.806640625	-3154.22509765625	443.656768798828	0.442600399255753	0.81144791841507	0.20434482395649	194.880004882813	77952
True	False	False	False	False	-337.157318115234	-3080.71264648438	9.98227787017822	0.53901207447052	0.933060109615326	0.28197169303894	49.8888893127441	449
True	False	False	False	False	-461.399322509766	-2860.61474609375	403.727661132813	0.285989224910736	0.890774726867676	0.112710438668728	87.2637329101563	31764
True	False	False	False	False	-477.708282470703	-2770.23803710938	247.338653564453	0.773670434951782	0.931427538394928	0.782217681407928	188.443939208984	42023
True	False	False	False	False	-477.070678710938	-2846.3955078125	148.625015258789	0.695266664028168	0.939111173152924	0.493918627500534	97.4328384399414	13056
True	False	False	False	False	-454.678894042969	-2835.54418945313	129.769607543945	0.650097846984863	0.960952281951904	0.413373708724976	82.008544921875	9595
True	False	False	False	False	-453.175140380859	-2788.90209960938	536.82470703125	0.621670126914978	0.853688716888428	0.373079687356949	102.018592834473	49377
True	False	False	False	False	-452.314849853516	-2543.2177734375	112.023338317871	0.706498801708221	0.900161921977997	0.518659710884094	130	13130
True	False	False	False	False	-304.402282714844	-3049.50708007813	9.98227787017822	0.514354109764099	0.920089662075043	0.259877800941467	59.1111106872559	532
True	False	False	False	False	-276.860046386719	-2753.34765625	154.17073059082	0.841640889644623	0.960622191429138	1	71.0935287475586	9882
True	False	False	False	False	-246.914916992188	-3081.84057617188	15.5279874801636	0.528643012046814	0.899477779865265	0.272457957267761	66.8571395874023	936
True	False	False	False	False	-231.671096801758	-3076.85815429688	46.5839614868164	0.580913007259369	0.893428802490234	0.32428103685379	56.2857131958008	2364
True	False	False	False	False	-243.776016235352	-2758.95727539063	149.734161376953	0.808782637119293	0.951428830623627	1	79.9777755737305	10797
True	False	False	False	False	-241.304702758789	-2781.1123046875	41.0382537841797	0.553984642028809	0.865880191326141	0.296334236860275	53.8108100891113	1991
True	False	False	False	False	-539.324401855469	-1577.92309570313	671.030883789063	0.678672850131989	0.961435556411743	0.46131706237793	221.466110229492	133987
True	False	False	False	False	-482.468688964844	-1571.70056152344	15.5279874801636	0.666844606399536	0.921556770801544	0.440383464097977	43.2142868041992	605
True	False	False	False	False	-512.056701660156	-1548.93615722656	515.7509765625	0.786704957485199	0.949981927871704	1	218.354843139648	101535
True	False	False	False	False	-493.422790527344	-1563.62194824219	32.1651153564453	0.776993036270142	0.948197305202484	0.812498211860657	60.7931022644043	1763
True	False	False	False	False	80.4693069458008	-3431.71655273438	227.374099731445	0.658915579319	0.920680642127991	0.427244901657104	71.7170715332031	14702
True	False	False	False	False	298.260498046875	-3416.71606445313	19.9645557403564	0.725530564785004	0.927839636802673	0.56728732585907	44.6111106872559	803
True	False	False	False	False	110.777435302734	-3410.22680664063	247.338653564453	0.59674996137619	0.906068027019501	0.342195183038712	79.4753341674805	17723
True	False	False	False	False	785.559020996094	-3055.71630859375	18.8554134368896	0.625182271003723	0.902729630470276	0.377736806869507	42.764705657959	727
True	False	False	False	False	1119.75988769531	-3021.88159179688	249.556930541992	0.793351709842682	0.94325315952301	1	165.742218017578	37292
True	False	False	False	False	670.677062988281	-2590.8779296875	976.044921875	0.169936671853065	0.912029504776001	0.060879223048687	79.0579528808594	69571
True	False	False	False	False	684.831298828125	-3007.92578125	127.551322937012	0.827134490013123	0.965875566005707	1	87.3391342163086	10044
True	False	False	False	False	708.771301269531	-3004.134765625	32.1651153564453	0.48847970366478	0.869937598705292	0.238500252366066	104.103446960449	3019
True	False	False	False	False	705.12060546875	-2992.65942382813	83.1856460571289	0.605408430099487	0.878958463668823	0.352523744106293	118.160003662109	8862
True	False	False	False	False	1189.86279296875	-2915.11938476563	852.93017578125	0.475154876708984	0.854503691196442	0.228122979402542	211.927185058594	162972
True	False	False	False	False	713.12890625	-2708.2978515625	56.5662384033203	0.745827674865723	0.951341331005096	0.633371949195862	114.588233947754	5844
True	False	False	False	False	721.680358886719	-2722.64038085938	1149.07104492188	0.257077097892761	0.881529331207275	0.0987982973456383	122.354248046875	126759
True	False	False	False	False	859.129577636719	-2653.83642578125	425.910522460938	0.291280835866928	0.876115798950195	0.115338884294033	90.8229141235352	34876
True	False	False	False	False	905.984497070313	-2558.35498046875	1355.37145996094	0.324669510126114	0.887058734893799	0.13256062567234	129.414886474609	158145
True	False	False	False	False	1222.65185546875	-3026.19506835938	198.536407470703	0.804717302322388	0.949286341667175	1	115.307266235352	20640
True	False	False	False	False	1896.58874511719	-2918.7392578125	34.3833999633789	0.682015299797058	0.947781145572662	0.467555910348892	38.2258071899414	1185
True	False	False	False	False	1714.47680664063	-2712.11499023438	840.729614257813	0.308976411819458	0.691813886165619	0.124325267970562	139.141159057617	105469
True	False	False	False	False	1741.09191894531	-2695.05395507813	479.149322509766	0.672586441040039	0.920309901237488	0.450332820415497	220.363418579102	95197
True	False	False	False	False	1774.90258789063	-2903.59619140625	480.258453369141	0.322550803422928	0.700459897518158	0.131433606147766	85.5334854125977	37036
True	False	False	False	False	1919.84313964844	-2871.3173828125	27.7285480499268	0.490273386240005	0.853647410869598	0.239928409457207	45.4000015258789	1135
True	False	False	False	False	1205.39819335938	-1536.73596191406	338.288299560547	0.816182672977448	0.957731425762177	1	213.54426574707	65131
True	False	False	False	False	1218.15380859375	-1510.61486816406	287.267761230469	0.817101716995239	0.959928929805756	1	208.93049621582	54113
True	False	False	False	False	1512.53344726563	-1191.20349121094	75.4216537475586	0.205869004130363	0.830138802528381	0.075847752392292	48.794116973877	3318
True	False	False	False	False	1642.79431152344	-796.422729492188	505.768737792969	0.815202951431274	0.947194218635559	1	229.331146240234	104575
True	False	False	False	False	1892.34826660156	-1215.45239257813	135.315322875977	0.843707025051117	0.959395885467529	1	55.9098358154297	6821
True	False	False	False	False	1914.802734375	-1206.10595703125	125.333038330078	0.856059193611145	0.964978158473969	1	62.4070777893066	7052
True	False	False	False	False	1929.63757324219	441.058166503906	19.9645557403564	0.705993711948395	0.942305445671082	0.517492473125458	80.8333358764648	1455
True	False	False	False	False	1934.35803222656	473.568908691406	931.679260253906	0.303449511528015	0.931582629680634	0.121485307812691	199.804763793945	167836
True	False	False	False	False	1994.45227050781	492.683807373047	163.043869018555	0.51241546869278	0.916942059993744	0.258215636014938	61.3061218261719	9012
True	False	False	False	False	1978.69897460938	514.233093261719	252.884368896484	0.62701404094696	0.933186650276184	0.38019871711731	70.0043869018555	15961
True	False	False	False	False	2293.4677734375	-1300.02014160156	78.7490768432617	0.525285542011261	0.846081614494324	0.269448488950729	57.2535209655762	4065
True	False	False	False	False	2187.2236328125	-1284.76599121094	13.3097038269043	0.517451584339142	0.885753393173218	0.262555181980133	53.4166679382324	641
True	False	False	False	False	2192.85717773438	-1283.24426269531	11.0914192199707	0.571504533290863	0.905371725559235	0.314181357622147	50.2000007629395	502
True	False	False	False	False	2616.15893554688	-1776.12976074219	1070.32202148438	0.609491229057312	0.897915005683899	0.357536882162094	166.750259399414	160914
True	False	False	False	False	2710.89575195313	-1571.3203125	1275.51318359375	0.783835470676422	0.945030212402344	0.914598405361176	233.119125366211	268087
True	False	False	False	False	2879.720703125	-1477.86206054688	175.244430541992	0.839662075042725	0.959978342056274	1	74.5886077880859	11785
True	False	False	False	False	2805.02807617188	-801.309814453125	34.3833999633789	0.535539567470551	0.885682046413422	0.278747826814651	54	1674
True	False	False	False	False	2559.62866210938	183.11994934082	478.040191650391	0.67986649274826	0.92946869134903	0.463527619838715	233.589324951172	100677
True	False	False	False	False	2383.61596679688	425.298736572266	118.678184509277	0.778608024120331	0.942178010940552	0.829857766628265	92.6635513305664	9915
True	False	False	False	False	2766.14038085938	624.703125	241.792938232422	0.708455085754395	0.895559728145599	0.523232996463776	210.490829467773	45887
True	False	False	False	False	2712.61254882813	798.612976074219	34.3833999633789	0.591786086559296	0.92398476600647	0.336449652910233	41.4516143798828	1285
True	False	False	False	False	2734.31030273438	629.02734375	228.483245849609	0.867472589015961	0.96552848815918	1	205.810684204102	42397
