# Supplementary material for: Gene Delivery Mediated by Backbone-Degradable RAFT Copolymers
Source: Biomacromolecules. 2026 Feb 12;27(3):1846–56. doi: 10.1021/acs.biomac.5c01662 (PMC12977016; doi:10.1021/acs.biomac.5c01662)
Supplement: Supplementary file 2 [file bm5c01662_si_002.zip › Celigo Raw Data/Object (Cell)-Level Data/GFP/7-15-2024-2-37-07-PM_object_B7.csv]

Plate ID	PM_2024_07_15_PPP41-45_NP_5_10_20_PEIpro_200ngwell_U2OS_6k_Plate2
Plate Name
Plate Description
Scan ID	7/15/2024 2:37:07 PM
Scan Description
Scan Result ID	7/15/2024 2:37:07 PM
Scan Result Description
Software Version	5.1.0.0
Experiment Name
Application Name	Target 1
Plate Type	96-Well BD Falcon™ 353072 Plate
Acquisition Start/End Times	7/15/2024 2:37:07 PM - 7/15/2024 2:38:17 PM
Analysis Start Time	7/15/2024 2:37:07 PM
User ID	Local Administrator
Scan Area Object-Level Data CSV Report
Row	B
Column	7
Total	Class 1	Class 2	Class 3	Class 4	X Position (µm)	Y Position (µm)	Target 1: Area (µm²)	Target 1: Form Factor	Target 1: Smoothness	Target 1: Aspect Ratio	Target 1: Mean Intensity	Target 1: Integrated Intensity
True	False	False	False	False	-2673.50854492188	-2143.41162109375	29.9468326568604	0.67108416557312	0.936564445495605	0.447692304849625	50.037036895752	1351
True	False	False	False	False	-2668.42993164063	-2122.9072265625	108.695907592773	0.39352610707283	0.817949295043945	0.172084361314774	67.9897994995117	6663
True	False	False	False	False	-2659.13305664063	-2119.2294921875	38.8199691772461	0.627001702785492	0.910104274749756	0.380182027816772	52.6285705566406	1842
True	False	False	False	False	-2702.72314453125	-2118.97900390625	474.712738037109	0.210668355226517	0.701140284538269	0.0779144540429115	75.8761672973633	32475
True	False	False	False	False	-2701.42895507813	-2098.3115234375	16.6371288299561	0.646814525127411	0.934281527996063	0.408391445875168	54.3333320617676	815
True	False	False	False	False	-2657.9794921875	-2136.19653320313	61.0028076171875	0.592913269996643	0.910495340824127	0.337743520736694	54.018180847168	2971
True	False	False	False	False	-2471.57250976563	-2370.8232421875	16.6371288299561	0.793338239192963	0.946970880031586	1	37.2666664123535	559
True	False	False	False	False	-1986.32873535156	-2185.03100585938	1836.73901367188	0.42781001329422	0.909920215606689	0.194203972816467	224.890090942383	372418
True	False	False	False	False	-2140.18334960938	-2158.73999023438	17.7462711334229	0.53901207447052	0.934029996395111	0.28197169303894	40.0625	641
True	False	False	False	False	-2124.43359375	-2143.42016601563	9.98227787017822	0.606388568878174	0.879486918449402	0.353718668222427	37.1111106872559	334
True	False	False	False	False	-2139.50341796875	-2137.11865234375	22.1828384399414	0.735508561134338	0.939309358596802	0.597400009632111	42.4500007629395	849
True	False	False	False	False	-1951.17443847656	-2118.03295898438	890.640991210938	0.311707884073257	0.730663180351257	0.125740244984627	151.092147827148	121327
True	False	False	False	False	-1986.95849609375	-2112.68603515625	967.171752929688	0.676228821277618	0.93149471282959	0.456849545240402	189.95068359375	165637
True	False	False	False	False	-1953.12426757813	-1913.75952148438	49.9113883972168	0.806145071983337	0.951893091201782	1	45.8888893127441	2065
True	False	False	False	False	-2993.67041015625	-1749.21203613281	69.8759460449219	0.778005719184875	0.960877001285553	0.823125541210175	65.4126968383789	4121
True	False	False	False	False	-3226.47290039063	-1251.05822753906	358.252838134766	0.263874977827072	0.903660416603088	0.102003276348114	75.0990676879883	24257
True	False	False	False	False	-3277.87548828125	-939.779602050781	85.4039306640625	0.71731162071228	0.941149652004242	0.545078694820404	47.7272720336914	3675
True	False	False	False	False	-3228.37744140625	-932.996337890625	89.8404998779297	0.794242918491364	0.954142093658447	1	50.8395080566406	4118
True	False	False	False	False	-3192.20434570313	-1341.17028808594	19.9645557403564	0.661957681179047	0.931073546409607	0.432207375764847	36.8333320617676	663
True	False	False	False	False	-2779.29443359375	-1156.19323730469	563.444091796875	0.265871524810791	0.841864228248596	0.102952107787132	65.5807113647461	33315
True	False	False	False	False	-2715.28930664063	-1132.58081054688	889.531860351563	0.274012058973312	0.945924580097198	0.106856964528561	119.260597229004	95647
True	False	False	False	False	-2688.22631835938	-1178.76806640625	25.5102653503418	0.650975465774536	0.95398223400116	0.414721727371216	36.1739120483398	832
True	False	False	False	False	-2225.55541992188	-1703.65551757813	46.5839614868164	0.707453370094299	0.939895868301392	0.520880579948425	51.8333320617676	2177
True	False	False	False	False	-2084.4111328125	-1720.52502441406	1065.88537597656	0.351945161819458	0.873572051525116	0.14751760661602	103.640998840332	99599
True	False	False	False	False	-2637.24438476563	573.275329589844	1001.55517578125	0.575922787189484	0.946580708026886	0.318876713514328	195.353271484375	176404
True	False	False	False	False	-794.671630859375	-3342.61450195313	18.8554134368896	0.733056426048279	0.943199634552002	0.589630365371704	33.294116973877	566
True	False	False	False	False	-1600.22998046875	-3232.94970703125	38.8199691772461	0.615669310092926	0.955666422843933	0.365307509899139	34.4000015258789	1204
True	False	False	False	False	-1642.32177734375	-3144.30883789063	16.6371288299561	0.714476346969604	0.930929720401764	0.53786963224411	53.1333351135254	797
True	False	False	False	False	-1663.90673828125	-3128.73803710938	39.9291114807129	0.674418985843658	0.924696922302246	0.453590780496597	44.0833320617676	1587
True	False	False	False	False	-1634.65356445313	-3150.2099609375	77.6399383544922	0.589544475078583	0.885277569293976	0.333895117044449	49.2999992370605	3451
True	False	False	False	False	-930.483032226563	-2922.34619140625	478.040191650391	0.464492082595825	0.884964168071747	0.220099404454231	126.566123962402	54550
True	False	False	False	False	-1230.23291015625	-2838.41015625	46.5839614868164	0.823659300804138	0.955680787563324	1	41.3095245361328	1735
True	False	False	False	False	-1377.92932128906	-2515.40649414063	669.921752929688	0.337414801120758	0.704452514648438	0.139444172382355	107.165565490723	64728
True	False	False	False	False	-1547.00769042969	-2283.60180664063	77.6399383544922	0.821241796016693	0.951765775680542	1	47.4571418762207	3322
True	False	False	False	False	-1357.29174804688	-2537.091796875	15.5279874801636	0.800106346607208	0.94487601518631	1	34.2857131958008	480
True	False	False	False	False	-1202.232421875	-2856.40869140625	65.4393768310547	0.512322723865509	0.943713903427124	0.258136361837387	35.7796592712402	2111
True	False	False	False	False	-833.0986328125	-2812.2158203125	179.680999755859	0.642614901065826	0.936523616313934	0.402153879404068	81.0493850708008	13130
True	False	False	False	False	-896.053894042969	-2375.31665039063	1263.31262207031	0.270886808633804	0.754739046096802	0.10535092651844	209.326599121094	238423
True	False	False	False	False	-791.294494628906	-3327.6943359375	55.4570960998535	0.761327385902405	0.937555253505707	0.702032923698425	42.2599983215332	2113
True	False	False	False	False	-790.436279296875	-3374.5693359375	490.240753173828	0.799402117729187	0.951195597648621	1	113.332580566406	50093
True	False	False	False	False	-760.7197265625	-3369.6044921875	452.529907226563	0.483161985874176	0.886606454849243	0.234310477972031	146.617645263672	59820
True	False	False	False	False	-746.405700683594	-3365.4296875	27.7285480499268	0.655060887336731	0.95572304725647	0.421090096235275	73.6800003051758	1842
True	False	False	False	False	-59.7515716552734	-3103.1259765625	16.6371288299561	0.393036544322968	0.748087108135223	0.171781465411186	28.6666660308838	430
True	False	False	False	False	-186.062866210938	-3064.86157226563	16.6371288299561	0.76893937587738	0.947792708873749	0.747088372707367	29.7999992370605	447
True	False	False	False	False	-328.316864013672	-2805.35888671875	48.80224609375	0.773984313011169	0.946633875370026	0.784835934638977	33.2045440673828	1461
True	False	False	False	False	-698.25830078125	-2339.91235351563	106.477630615234	0.770989894866943	0.941509008407593	0.761425018310547	39.2395820617676	3767
True	False	False	False	False	-601.63427734375	-2290.42333984375	1240.02075195313	0.667718350887299	0.930688500404358	0.441872954368591	210.062606811523	234850
True	False	False	False	False	-388.848114013672	-2667.580078125	141.970169067383	0.786845147609711	0.949404835700989	1	77.8671875	9967
True	False	False	False	False	-189.920425415039	-2851.03149414063	177.462707519531	0.784437417984009	0.958552300930023	0.932413876056671	188.074996948242	30092
True	False	False	False	False	-121.290267944336	-3083.09692382813	994.900329589844	0.366228371858597	0.846935212612152	0.155701830983162	122.080268859863	109506
True	False	False	False	False	-21.7598686218262	-3058.5107421875	15.5279874801636	0.666844606399536	0.930929720401764	0.440383464097977	27.6428565979004	387
True	False	False	False	False	-11.7148761749268	-2916.38452148438	303.904907226563	0.540711522102356	0.972450911998749	0.283563673496246	120.16423034668	32925
True	False	False	False	False	-18.1382904052734	-2741.06665039063	62.1119499206543	0.624954640865326	0.900549829006195	0.377432435750961	61.6428565979004	3452
True	False	False	False	False	-14.2860412597656	-2860.35400390625	173.026138305664	0.858019232749939	0.970705568790436	1	149.339736938477	23297
True	False	False	False	False	38.8193740844727	-2769.27172851563	135.315322875977	0.749961793422699	0.956956207752228	0.649603843688965	82.606559753418	10078
True	False	False	False	False	-2.52747535705566	-2724.32153320313	52.1296730041504	0.499545812606812	0.917474031448364	0.24743515253067	43.8723411560059	2062
True	False	False	False	False	-1391.14807128906	-2164.71826171875	100.931915283203	0.762435078620911	0.940181791782379	0.707956790924072	98.0879135131836	8926
True	False	False	False	False	-1392.98803710938	-1997.69348144531	547.916137695313	0.545581936836243	0.904800415039063	0.288179248571396	87.635627746582	43292
True	False	False	False	False	-1389.27392578125	-1969.45642089844	702.086853027344	0.347963094711304	0.894520938396454	0.145280376076698	77.0995254516602	48804
True	False	False	False	False	-45.5466499328613	-1565.81665039063	73.203369140625	0.626490354537964	0.916012108325958	0.379492491483688	59.7727279663086	3945
True	False	False	False	False	-25.5405902862549	-1552.36560058594	15.5279874801636	0.603693544864655	0.921669483184814	0.350445985794067	35.7857131958008	501
True	False	False	False	False	-1392.71997070313	1370.02490234375	21.0736961364746	0.765837788581848	0.945084035396576	0.727394282817841	30.7894744873047	585
True	False	False	False	False	543.471557617188	-3459.35571289063	751.998229980469	0.275420039892197	0.909776568412781	0.107538297772408	97.2551651000977	65939
True	False	False	False	False	543.169250488281	-3424.47607421875	1455.19421386719	0.175626114010811	0.66714745759964	0.0631920844316483	126.22484588623	165607
True	False	False	False	False	580.081726074219	-3499.107421875	409.273376464844	0.343268662691116	0.795711874961853	0.142667055130005	151.298095703125	55829
True	False	False	False	False	593.134643554688	-3429.53637695313	45.4748191833496	0.661913216114044	0.944354295730591	0.432134091854095	43.5365867614746	1785
True	False	False	False	False	263.979187011719	-3365.400390625	1098.05053710938	0.748135089874268	0.941653251647949	0.642280995845795	240.918182373047	238509
True	False	False	False	False	786.614318847656	-3331.53686523438	1082.52258300781	0.211175635457039	0.638336896896362	0.0781338661909103	104.310447692871	101807
True	False	False	False	False	554.116577148438	-3222.90673828125	736.470275878906	0.603966951370239	0.908742129802704	0.350776195526123	133.918670654297	88922
True	False	False	False	False	541.097045898438	-3169.58251953125	196.318130493164	0.761598765850067	0.922972917556763	0.703467845916748	121.915252685547	21579
True	False	False	False	False	745.713562011719	-3242.44360351563	36.6016845703125	0.779091417789459	0.955238163471222	0.835518538951874	35.424243927002	1169
True	False	False	False	False	995.85302734375	-3173.58666992188	167.480438232422	0.733267366886139	0.942920446395874	0.590288460254669	108.801322937012	16429
True	False	False	False	False	933.365539550781	-3131.02270507813	77.6399383544922	0.792614340782166	0.938904166221619	1	44.271427154541	3099
True	False	False	False	False	314.16259765625	-2953.13305664063	59.8936653137207	0.692045450210571	0.921857953071594	0.487252771854401	57.6851844787598	3115
True	False	False	False	False	272.844665527344	-2912.2568359375	340.506591796875	0.2258011251688	0.825421988964081	0.0845411866903305	65.2736129760742	20039
True	False	False	False	False	292.073364257813	-2935.24829101563	129.769607543945	0.429224491119385	0.920015692710876	0.195157274603844	74.008544921875	8659
True	False	False	False	False	303.349304199219	-2912.7568359375	490.240753173828	0.199510186910629	0.814566969871521	0.0731347352266312	72.8914031982422	32218
True	False	False	False	False	324.191223144531	-2961.5947265625	12.2005615234375	0.681430399417877	0.921230614185333	0.46645313501358	46.7272720336914	514
True	False	False	False	False	333.161041259766	-2953.93334960938	34.3833999633789	0.812275528907776	0.962674856185913	1	47.2580642700195	1465
True	False	False	False	False	1039.90844726563	-2941.3212890625	379.326538085938	0.448949575424194	0.850669741630554	0.208819180727005	77.5877227783203	26535
True	False	False	False	False	779.345947265625	-2843.67065429688	69.8759460449219	0.634839236736298	0.956037282943726	0.390982300043106	75.6666641235352	4767
True	False	False	False	False	693.369506835938	-2810.06713867188	13.3097038269043	0.743378639221191	0.942608833312988	0.624296009540558	44.75	537
True	False	False	False	False	714.734191894531	-2809.111328125	102.041061401367	0.650975465774536	0.963160693645477	0.414721727371216	65.9347839355469	6066
True	False	False	False	False	651.710083007813	-2732.111328125	224.046676635742	0.835714399814606	0.963543653488159	1	204.356430053711	41280
True	False	False	False	False	674.088623046875	-2667.21313476563	590.063537597656	0.525311827659607	0.89398854970932	0.269471913576126	127.969924926758	68080
True	False	False	False	False	700.844055175781	-2767.40771484375	1765.75402832031	0.269428819417953	0.754576623439789	0.104651294648647	208.808410644531	332423
True	False	False	False	False	784.619934082031	-2754.919921875	13.3097038269043	0.743378639221191	0.931919693946838	0.624296009540558	40.5833320617676	487
True	False	False	False	False	770.865112304688	-2676.33471679688	905.059814453125	0.362594276666641	0.922293305397034	0.153595343232155	202.629898071289	165346
True	False	False	False	False	728.736633300781	-2434.58862304688	326.087738037109	0.70708167552948	0.942108750343323	0.520013451576233	75.9319763183594	22324
True	False	False	False	False	772.097229003906	-2726.06103515625	216.282684326172	0.295832097530365	0.933350324630737	0.117620892822742	84.8256378173828	16541
True	False	False	False	False	788.707763671875	-2805.123046875	1045.9208984375	0.377410441637039	0.906824469566345	0.162290677428246	196.618240356445	185411
True	False	False	False	False	869.705871582031	-2906.25244140625	58.7845230102539	0.733056902885437	0.955637335777283	0.589631855487823	39.1509437561035	2075
True	False	False	False	False	1008.52728271484	-2896.97705078125	12.2005615234375	0.681430399417877	0.942608833312988	0.46645313501358	47.2727279663086	520
True	False	False	False	False	1046.93444824219	-2892.26733398438	314.996307373047	0.547057330608368	0.909896075725555	0.289593309164047	84.5246505737305	24005
True	False	False	False	False	1019.97735595703	-2888.96459960938	252.884368896484	0.580000579357147	0.935078084468842	0.323284655809402	71.5131607055664	16305
True	False	False	False	False	1036.43933105469	-2866.9931640625	24.401123046875	0.698149502277374	0.951272964477539	0.500038266181946	59.2272720336914	1303
True	False	False	False	False	1064.90295410156	-2865.06616210938	527.951538085938	0.334924101829529	0.878258287906647	0.138084769248962	79.4642868041992	37825
True	False	False	False	False	1086.12756347656	-2805.03515625	34.3833999633789	0.830578744411469	0.962256669998169	1	32	992
True	False	False	False	False	1224.9423828125	-2704.62915039063	169.698715209961	0.767782807350159	0.944554626941681	0.739490985870361	197.771240234375	30259
True	False	False	False	False	1118.02893066406	-2301.56127929688	216.282684326172	0.839049518108368	0.960003972053528	1	201.230773925781	39240
True	False	False	False	False	1091.48754882813	-2254.3271484375	269.521484375	0.856819868087769	0.968894243240356	1	206.748977661133	50240
True	False	False	False	False	1461.35266113281	-2649.61328125	646.629760742188	0.32717889547348	0.828727304935455	0.133901759982109	93.2092590332031	54341
True	False	False	False	False	1502.47094726563	-2649.0556640625	200.754699707031	0.746109485626221	0.956899881362915	0.634440541267395	157.182327270508	28450
True	False	False	False	False	1815.34069824219	-2454.58325195313	268.412353515625	0.853293836116791	0.961243748664856	1	226.285125732422	54761
True	False	False	False	False	1861.8173828125	-2501.62890625	737.579406738281	0.745979249477386	0.953792333602905	0.633946120738983	176.68571472168	117496
True	False	False	False	False	2007.80395507813	-2289.517578125	12.2005615234375	0.563888907432556	0.938069105148315	0.306276768445969	65.636360168457	722
True	False	False	False	False	1993.67016601563	-2242.92944335938	106.477630615234	0.379452466964722	0.955147624015808	0.163511797785759	86.2916641235352	8284
True	False	False	False	False	709.678405761719	-1904.42517089844	405.945953369141	0.780392229557037	0.952315986156464	0.852133333683014	222.420761108398	81406
True	False	False	False	False	2203.57983398438	-2348.94067382813	34.3833999633789	0.716718852519989	0.92017012834549	0.543553650379181	29.4193553924561	912
True	False	False	False	False	2031.67822265625	-2306.62109375	58.7845230102539	0.733056902885437	0.950586557388306	0.589631855487823	89.5660400390625	4747
True	False	False	False	False	2018.11169433594	-2265.279296875	1143.525390625	0.633986532688141	0.945570230484009	0.389785587787628	234.240539550781	241502
True	False	False	False	False	2039.32934570313	-2295.14892578125	24.401123046875	0.715491533279419	0.939718544483185	0.54042637348175	73.636360168457	1620
True	False	False	False	False	2047.21350097656	-2333.73876953125	969.390075683594	0.27584508061409	0.710492193698883	0.107744336128235	200.180770874023	174958
True	False	False	False	False	2080.64086914063	-2326.30981445313	80.9673614501953	0.57914674282074	0.958751022815704	0.322355687618256	77.3972625732422	5650
True	False	False	False	False	2051.28491210938	-2316.90966796875	55.4570960998535	0.280676394701004	0.92497855424881	0.110097758471966	115.099998474121	5755
True	False	False	False	False	2176.83081054688	-2235.81079101563	364.90771484375	0.396731495857239	0.85116708278656	0.174076199531555	65.3465042114258	21499
True	False	False	False	False	2470.17529296875	-1356.58618164063	895.077575683594	0.628214418888092	0.90969580411911	0.381824553012848	125.513008117676	101289
True	False	False	False	False	2481.37426757813	-1381.87719726563	38.8199691772461	0.770017266273499	0.946688234806061	0.754476308822632	53.8285713195801	1884
True	False	False	False	False	2504.244140625	-1260.80944824219	653.284606933594	0.409955263137817	0.80380791425705	0.18245504796505	171.657043457031	101106
True	False	False	False	False	2813.419921875	-780.398620605469	76.5307922363281	0.759016990661621	0.960437119007111	0.690224945545197	34.5942039489746	2387
True	False	False	False	False	2934.57495117188	-681.338623046875	375.999114990234	0.604588627815247	0.950983941555023	0.351528495550156	77.6224212646484	26314
True	False	False	False	False	2928.9443359375	-625.979125976563	478.040191650391	0.400945246219635	0.938446938991547	0.176717534661293	87.2552185058594	37607
True	False	False	False	False	2950.18017578125	-592.339294433594	26.6194076538086	0.40425905585289	0.893648326396942	0.178813382983208	35.25	846
