# Supplementary material for: Gene Delivery Mediated by Backbone-Degradable RAFT Copolymers
Source: Biomacromolecules. 2026 Feb 12;27(3):1846–56. doi: 10.1021/acs.biomac.5c01662 (PMC12977016; doi:10.1021/acs.biomac.5c01662)
Supplement: Supplementary file 2 [file bm5c01662_si_002.zip › Celigo Raw Data/Object (Cell)-Level Data/GFP/7-15-2024-2-35-06-PM_object_D6.csv]

Plate ID	PM_2024_07_15_PPP41-45_NP_5_10_20_PEIpro_200ngwell_U2OS_6k_Plate2
Plate Name
Plate Description
Scan ID	7/15/2024 2:35:06 PM
Scan Description
Scan Result ID	7/15/2024 2:35:06 PM
Scan Result Description
Software Version	5.1.0.0
Experiment Name
Application Name	Target 1
Plate Type	96-Well BD Falcon™ 353072 Plate
Acquisition Start/End Times	7/15/2024 2:35:06 PM - 7/15/2024 2:36:15 PM
Analysis Start Time	7/15/2024 2:35:06 PM
User ID	Local Administrator
Scan Area Object-Level Data CSV Report
Row	D
Column	6
Total	Class 1	Class 2	Class 3	Class 4	X Position (µm)	Y Position (µm)	Target 1: Area (µm²)	Target 1: Form Factor	Target 1: Smoothness	Target 1: Aspect Ratio	Target 1: Mean Intensity	Target 1: Integrated Intensity
True	False	False	False	False	-2954.53588867188	-1878.41345214844	52.1296730041504	0.71564769744873	0.958752870559692	0.54082202911377	42.4042549133301	1993
True	False	False	False	False	-3241.64282226563	-194.779449462891	14.4188451766968	0.478080570697784	0.922837734222412	0.230367243289948	42	546
True	False	False	False	False	-3268.97680664063	-194.749420166016	41.0382537841797	0.351214289665222	0.899241805076599	0.147105544805527	61.027027130127	2258
True	False	False	False	False	-3334.60815429688	-134.41633605957	1316.55151367188	0.145973205566406	0.587956368923187	0.0513601489365101	109.626792907715	130127
True	False	False	False	False	-3307.45532226563	-113.789916992188	38.8199691772461	0.80919873714447	0.958408892154694	1	51.6857147216797	1809
True	False	False	False	False	-3305.24780273438	-133.581634521484	11.0914192199707	0.619482219219208	0.921230614185333	0.37021940946579	59.5999984741211	596
True	False	False	False	False	-3291.69262695313	-183.630233764648	107.586769104004	0.528136432170868	0.877603113651276	0.272001713514328	67.2886581420898	6527
True	False	False	False	False	-3258.6904296875	-168.420791625977	127.551322937012	0.436235725879669	0.943144381046295	0.199933603405952	61.4086952209473	7062
True	False	False	False	False	-2951.96533203125	-1864.56872558594	15.5279874801636	0.666844606399536	0.921556770801544	0.440383464097977	47.2857131958008	662
True	False	False	False	False	-2749.88256835938	-1433.90576171875	594.500061035156	0.590393006801605	0.914196312427521	0.334859222173691	194.557830810547	104283
True	False	False	False	False	-2523.8779296875	-1297.76171875	805.237060546875	0.303639620542526	0.788290619850159	0.121582485735416	98.6212158203125	71599
True	False	False	False	False	-2482.63037109375	-1351.076171875	25.5102653503418	0.571664273738861	0.917283177375793	0.314349681138992	51.1739120483398	1177
True	False	False	False	False	-2162.35693359375	-1125.68139648438	53.2388153076172	0.80851811170578	0.95892596244812	1	73.875	3546
True	False	False	False	False	-2181.06372070313	-1121.26037597656	851.821044921875	0.323920398950577	0.884130835533142	0.132161602377892	88.5338516235352	67994
True	False	False	False	False	-2212.4482421875	-1116.35168457031	63.2210922241211	0.668725430965424	0.954490661621094	0.443600505590439	53.8421058654785	3069
True	False	False	False	False	-2185.81201171875	-1088.71594238281	28.8376903533936	0.696614444255829	0.941167593002319	0.496761053800583	68.2692337036133	1775
True	False	False	False	False	-2192.96826171875	-1073.63342285156	32.1651153564453	0.670478940010071	0.945348680019379	0.446636199951172	66.9655151367188	1942
True	False	False	False	False	-2190.43408203125	-1049.9609375	84.2947845458984	0.413797616958618	0.873096168041229	0.184939980506897	64.4210510253906	4896
True	False	False	False	False	-2073.56884765625	-823.115356445313	12.2005615234375	0.768196105957031	0.939064502716064	0.742168962955475	62.1818199157715	684
True	False	False	False	False	-2049.30810546875	-830.669189453125	600.045776367188	0.731164634227753	0.943502843379974	0.583809614181519	218.147872924805	118018
True	False	False	False	False	-3221.0888671875	292.975952148438	21.0736961364746	0.765837788581848	0.945084035396576	0.727394282817841	114.263160705566	2171
True	False	False	False	False	-3171.9462890625	279.50830078125	17.7462711334229	0.762108087539673	0.940302610397339	0.706189274787903	42.25	676
True	False	False	False	False	-3203.232421875	296.223937988281	705.414306640625	0.749628663063049	0.952260732650757	0.648249745368958	209.641510009766	133332
True	False	False	False	False	-3160.1181640625	264.822540283203	66.5485153198242	0.84339964389801	0.967569947242737	1	134.649993896484	8079
True	False	False	False	False	-3089.2724609375	422.582458496094	540.152099609375	0.5586017370224	0.87892884016037	0.300923258066177	105.876792907715	51562
True	False	False	False	False	-3060.91918945313	414.416381835938	18.8554134368896	0.733056426048279	0.934281527996063	0.589630365371704	77.8235321044922	1323
True	False	False	False	False	-3056.04541015625	428.185455322266	412.600799560547	0.359811037778854	0.880109667778015	0.151993334293365	87.2688140869141	32464
True	False	False	False	False	-2862.111328125	104.043724060059	32.1651153564453	0.776993036270142	0.948197305202484	0.812498211860657	81.5172424316406	2364
True	False	False	False	False	-2856.25244140625	76.3396606445313	1034.82946777344	0.39844211935997	0.855681896209717	0.175145298242569	223.775985717773	208783
True	False	False	False	False	-2706.18896484375	897.6953125	167.480438232422	0.232057854533195	0.847968816757202	0.0873313620686531	68.5165557861328	10346
True	False	False	False	False	-2698.27001953125	928.588439941406	54.3479537963867	0.758865714073181	0.958401501178741	0.689475536346436	68.5102005004883	3357
True	False	False	False	False	-2720.46362304688	937.101806640625	155.279876708984	0.289604008197784	0.901968121528625	0.114503100514412	62.3714294433594	8732
True	False	False	False	False	-2726.88427734375	1069.23291015625	27.7285480499268	0.81305855512619	0.95841646194458	1	44.2000007629395	1105
True	False	False	False	False	-2697.75756835938	1041.25500488281	993.791198730469	0.123728834092617	0.521091341972351	0.0428300015628338	100.728797912598	90253
True	False	False	False	False	-2685.37182617188	904.947875976563	126.442184448242	0.62701404094696	0.963016211986542	0.38019871711731	71.0087738037109	8095
True	False	False	False	False	-2318.44921875	707.215759277344	1521.74279785156	0.375039756298065	0.761659145355225	0.160880014300346	170.819244384766	234364
True	False	False	False	False	-2305.40673828125	1658.07629394531	21.0736961364746	0.525587975978851	0.891250610351563	0.269718170166016	56.5263175964355	1074
True	False	False	False	False	-2289.37963867188	1681.26586914063	90.9496383666992	0.658553898334503	0.919588565826416	0.426661163568497	60.1463432312012	4932
True	False	False	False	False	-2317.82739257813	1681.81372070313	394.854522705078	0.787828743457794	0.950568020343781	1	86.9634857177734	30959
True	False	False	False	False	-2281.05126953125	1661.57421875	36.6016845703125	0.779091417789459	0.957971453666687	0.835518538951874	47.4545440673828	1566
True	False	False	False	False	-2242.77978515625	736.296447753906	89.8404998779297	0.658577442169189	0.945609986782074	0.426699191331863	93.2839508056641	7556
True	False	False	False	False	-2149.73901367188	815.84033203125	1452.97595214844	0.186957731842995	0.622162222862244	0.0678614899516106	144.409927368164	189177
True	False	False	False	False	-2061.78393554688	924.473999023438	1736.91625976563	0.240404546260834	0.744888126850128	0.0911008939146996	119.701789855957	187453
True	False	False	False	False	-2108.26635742188	960.320617675781	56.5662384033203	0.776553928852081	0.953453481197357	0.808126747608185	52.2156867980957	2663
True	False	False	False	False	-2000.27893066406	140.206634521484	18.8554134368896	0.733056426048279	0.934281527996063	0.589630365371704	66.8235321044922	1136
True	False	False	False	False	-2038.29284667969	890.606811523438	694.322875976563	0.418795377016068	0.773750305175781	0.188207283616066	131.415328979492	82266
True	False	False	False	False	-2037.31921386719	1016.5595703125	27.7285480499268	0.748627901077271	0.942156314849854	0.644232213497162	63.0400009155273	1576
True	False	False	False	False	-2020.19213867188	964.529052734375	302.795745849609	0.756185710430145	0.940520465373993	0.676644563674927	134.805862426758	36802
True	False	False	False	False	-1997.02954101563	971.989074707031	359.361999511719	0.678650975227356	0.964092671871185	0.461276769638062	135.978393554688	44057
True	False	False	False	False	-2008.25830078125	1007.74755859375	944.988952636719	0.598212838172913	0.884694814682007	0.343912333250046	144.963607788086	123509
True	False	False	False	False	-1997.84045410156	985.482482910156	14.4188451766968	0.619212806224823	0.927047312259674	0.369869381189346	77.461540222168	1007
True	False	False	False	False	-2008.2216796875	1062.36254882813	836.293029785156	0.26732075214386	0.900404036045074	0.103643015027046	127.690979003906	96279
True	False	False	False	False	-1994.4052734375	175.322479248047	1994.23718261719	0.608135521411896	0.874076962471008	0.355861753225327	239.010009765625	429740
True	False	False	False	False	-1975.17761230469	1058.94299316406	22.1828384399414	0.735508561134338	0.947545111179352	0.597400009632111	54.75	1095
True	False	False	False	False	-1987.22937011719	1062.16271972656	169.698715209961	0.228946924209595	0.848274827003479	0.0859402939677238	79.8758163452148	12221
True	False	False	False	False	-1093.93078613281	-3229.76416015625	1152.3984375	0.604597866535187	0.931670188903809	0.351539671421051	232.41096496582	241475
True	False	False	False	False	-1221.68237304688	-2870.91357421875	613.35546875	0.823882699012756	0.949779450893402	1	84.6636505126953	46819
True	False	False	False	False	-1551.3388671875	-2277.39501953125	439.22021484375	0.69250875711441	0.944846391677856	0.488200724124908	222.308074951172	88034
True	False	False	False	False	-1271.17138671875	-1976.09155273438	514.641845703125	0.795794308185577	0.959046959877014	1	236.327590942383	109656
True	False	False	False	False	-1178.63891601563	-2893.63159179688	16.6371288299561	0.518264055252075	0.921901285648346	0.263261914253235	53.7999992370605	807
True	False	False	False	False	-1026.76977539063	-3317.08959960938	122.005615234375	0.463213503360748	0.807235777378082	0.219153270125389	51.1090927124023	5622
True	False	False	False	False	-671.365356445313	-3187.599609375	76.5307922363281	0.430671066045761	0.927985429763794	0.196135759353638	56.4057960510254	3892
True	False	False	False	False	-715.249877929688	-3129.08666992188	55.4570960998535	0.53901207447052	0.902306616306305	0.28197169303894	56.7400016784668	2837
True	False	False	False	False	-779.671875	-2941.40698242188	35.4925422668457	0.529561579227448	0.88124692440033	0.273287266492844	66.875	2140
True	False	False	False	False	-853.703369140625	-2915.13061523438	950.53466796875	0.611475348472595	0.921935081481934	0.360007733106613	215.060684204102	184307
True	False	False	False	False	-766.902404785156	-2919.61254882813	748.670837402344	0.15891033411026	0.714686274528503	0.0564552731812	85.3303680419922	57598
True	False	False	False	False	-737.435974121094	-2901.4833984375	115.350761413574	0.78787750005722	0.972454190254211	1	69.9230804443359	7272
True	False	False	False	False	-721.728210449219	-3119.45263671875	33.2742576599121	0.616532325744629	0.921129167079926	0.366411358118057	59.2999992370605	1779
True	False	False	False	False	-710.360778808594	-3116.93408203125	63.2210922241211	0.658918976783752	0.91929167509079	0.427250385284424	63.8245620727539	3638
True	False	False	False	False	-720.57080078125	-3090.27294921875	199.645553588867	0.387253612279892	0.831871092319489	0.168229386210442	63.7555541992188	11476
True	False	False	False	False	-714.199279785156	-2798.30688476563	1591.61865234375	0.527727365493774	0.889135181903839	0.271633893251419	222.077346801758	318681
True	False	False	False	False	-678.802185058594	-3175.17846679688	14.4188451766968	0.359612822532654	0.885333240032196	0.151879608631134	59.8461532592773	778
True	False	False	False	False	-11.3051528930664	-3156.27026367188	566.771545410156	0.732989609241486	0.952627956867218	0.589422225952148	235.205474853516	120190
True	False	False	False	False	-183.927886962891	-2790.35205078125	36.6016845703125	0.762958765029907	0.949173927307129	0.710821986198425	106.272727966309	3507
True	False	False	False	False	-601.346923828125	-2376.916015625	1039.26599121094	0.52826327085495	0.853878378868103	0.272115886211395	175.758804321289	164686
True	False	False	False	False	-231.847106933594	-2781.53588867188	18.8554134368896	0.809739828109741	0.949675559997559	1	61.705883026123	1049
True	False	False	False	False	-108.532012939453	-2758.88110351563	136.424453735352	0.837091445922852	0.956177234649658	1	193.520324707031	23803
True	False	False	False	False	-1860.50244140625	-1803.02282714844	775.290222167969	0.669200539588928	0.920074284076691	0.444419413805008	236.336196899414	165199
True	False	False	False	False	-1808.240234375	-1788.16748046875	590.063537597656	0.631236493587494	0.922884345054626	0.385962635278702	236.030075073242	125568
True	False	False	False	False	-1631.37890625	-1655.37780761719	42.1473922729492	0.759709894657135	0.946664214134216	0.693692982196808	51.5789489746094	1960
True	False	False	False	False	-1616.87902832031	-1601.43237304688	2085.18676757813	0.658021211624146	0.907364368438721	0.425803869962692	227.998931884766	428638
True	False	False	False	False	-1616.33923339844	-1664.20202636719	89.8404998779297	0.744702398777008	0.957300961017609	0.629155278205872	68.5555572509766	5553
True	False	False	False	False	-1579.8642578125	-1663.27478027344	43.256534576416	0.858019232749939	0.965798377990723	1	143.256408691406	5587
True	False	False	False	False	-1603.25061035156	-1662.47863769531	14.4188451766968	0.805326879024506	0.942608833312988	1	52.769229888916	686
True	False	False	False	False	-1601.47546386719	-1633.99987792969	19.9645557403564	0.776177406311035	0.952117681503296	0.804480254650116	58.8888893127441	1060
True	False	False	False	False	-1675.12707519531	-17.8861618041992	278.394622802734	0.828580260276794	0.969902515411377	1	232.63346862793	58391
True	False	False	False	False	-1639.79675292969	-3.81875038146973	665.485168457031	0.555837213993073	0.863294422626495	0.29816609621048	233.100006103516	139860
True	False	False	False	False	-1656.607421875	19.3259716033936	759.76220703125	0.249287068843842	0.692027807235718	0.0951734185218811	236.448181152344	161967
True	False	False	False	False	-1251.70593261719	-1152.28625488281	1683.67749023438	0.497453600168228	0.901749432086945	0.245722860097885	205.226608276367	311534
True	False	False	False	False	-1172.31018066406	-789.831420898438	2003.1103515625	0.407249599695206	0.827735364437103	0.180719047784805	202.038757324219	364882
True	False	False	False	False	-1139.51086425781	-699.786560058594	18.8554134368896	0.625182271003723	0.931073546409607	0.377736806869507	89.7058792114258	1525
True	False	False	False	False	-1128.80749511719	-781.23193359375	529.060729980469	0.59552788734436	0.907198131084442	0.340769112110138	202.836471557617	96753
True	False	False	False	False	-1084.8046875	12.1052265167236	48.80224609375	0.824289858341217	0.956683158874512	1	57.3636360168457	2524
True	False	False	False	False	-1126.98803710938	24.7743721008301	28.8376903533936	0.523994266986847	0.948974907398224	0.268299996852875	56.1538467407227	1460
True	False	False	False	False	-1094.78271484375	34.4219207763672	83.1856460571289	0.351259887218475	0.884965062141418	0.147131234407425	58.7466659545898	4406
True	False	False	False	False	-832.989196777344	-1207.7578125	37.7108268737793	0.698736667633057	0.948474228382111	0.501303195953369	55.9117660522461	1901
True	False	False	False	False	-814.83935546875	-1216.2529296875	24.401123046875	0.698149502277374	0.943622469902039	0.500038266181946	59	1298
True	False	False	False	False	-758.717163085938	-1155.16088867188	1318.76977539063	0.534490704536438	0.923396408557892	0.277781695127487	135.21614074707	160772
True	False	False	False	False	-721.895202636719	-1164.58715820313	45.4748191833496	0.517392575740814	0.95479941368103	0.262503951787949	50.1707305908203	2057
True	False	False	False	False	-687.932678222656	-1658.0078125	14.4188451766968	0.742955923080444	0.934609174728394	0.622766435146332	79.538459777832	1034
True	False	False	False	False	-667.943359375	-1660.67810058594	808.564453125	0.568393707275391	0.891101837158203	0.310924261808395	212.696838378906	155056
True	False	False	False	False	-385.98681640625	-953.724487304688	374.889984130859	0.565455615520477	0.950611352920532	0.307883977890015	87.2514801025391	29491
True	False	False	False	False	-570.680725097656	-32.2398529052734	334.960876464844	0.3104228079319	0.722110748291016	0.125073596835136	82.2947006225586	24853
True	False	False	False	False	-564.683288574219	-906.197021484375	810.782775878906	0.502573788166046	0.868128955364227	0.249932810664177	208.358413696289	152310
True	False	False	False	False	-527.096984863281	-896.356140136719	925.024353027344	0.649232745170593	0.929706692695618	0.412051796913147	204.863311767578	170856
True	False	False	False	False	-539.634887695313	-37.9633903503418	557.898376464844	0.313366085290909	0.856714606285095	0.126602977514267	99.5685882568359	50083
True	False	False	False	False	-557.086242675781	-14.0279531478882	42.1473922729492	0.796495378017426	0.947963654994965	1	73	2774
True	False	False	False	False	-538.188354492188	-844.398864746094	1393.08227539063	0.245291128754616	0.777644574642181	0.0933334305882454	100.621017456055	126380
True	False	False	False	False	-493.931396484375	-673.197082519531	44.3656768798828	0.763594925403595	0.947881937026978	0.714360892772675	50.6500015258789	2026
True	False	False	False	False	-508.768920898438	-140.465850830078	699.868591308594	0.197624042630196	0.715660214424133	0.072335459291935	81.098258972168	51173
True	False	False	False	False	-520.347473144531	-55.4655799865723	32.1651153564453	0.595981299877167	0.933610796928406	0.341297298669815	70.0344848632813	2031
True	False	False	False	False	-511.213531494141	-43.372631072998	133.097030639648	0.259816199541092	0.741578578948975	0.100084960460663	84.3083343505859	10117
True	False	False	False	False	-517.909545898438	-24.6362686157227	13.3097038269043	0.554879128932953	0.941181302070618	0.297217160463333	82.3333358764648	988
True	False	False	False	False	-495.383056640625	-33.610107421875	15.5279874801636	0.564301550388336	0.924268186092377	0.306699156761169	46.9285697937012	657
True	False	False	False	False	-475.489837646484	-633.557067871094	1063.66711425781	0.207252830266953	0.623118460178375	0.0764419585466385	106.746612548828	102370
True	False	False	False	False	44.6869735717773	-876.020690917969	24.401123046875	0.760120630264282	0.941173493862152	0.695777595043182	137.545455932617	3026
True	False	False	False	False	23.6595878601074	-771.879333496094	1108.03283691406	0.285806834697723	0.806970834732056	0.112620308995247	145.29328918457	145148
True	False	False	False	False	58.2567443847656	-906.804931640625	59.8936653137207	0.746888160705566	0.925963580608368	0.637421369552612	148.518524169922	8020
True	False	False	False	False	60.1867446899414	-881.514709472656	391.527099609375	0.771224498748779	0.943953096866608	0.763144195079803	237.065155029297	83684
True	False	False	False	False	-21.2792167663574	-732.626953125	1221.16528320313	0.611912071704865	0.890917778015137	0.360554724931717	240.522247314453	264815
True	False	False	False	False	27.6661510467529	-458.943969726563	1157.94421386719	0.649867057800293	0.91104930639267	0.413020431995392	232.214553833008	242432
True	False	False	False	False	-1363.89038085938	151.571578979492	1374.22692871094	0.509255707263947	0.87175977230072	0.25552836060524	165.597259521484	205175
True	False	False	False	False	-1423.73181152344	187.851135253906	27.7285480499268	0.81305855512619	0.950671494007111	1	127.76000213623	3194
True	False	False	False	False	-1444.46948242188	194.227279663086	440.329345703125	0.252478331327438	0.885886311531067	0.0966522842645645	90.5717849731445	35957
True	False	False	False	False	-1428.64501953125	234.397354125977	1350.93493652344	0.248726814985275	0.783277332782745	0.0949146524071693	112.798851013184	137389
True	False	False	False	False	-1413.33374023438	162.737731933594	726.487976074219	0.511031806468964	0.950821280479431	0.25703552365303	112.806106567383	73888
True	False	False	False	False	-1344.39685058594	165.941055297852	21.0736961364746	0.656467795372009	0.929884076118469	0.423319727182388	79.6315765380859	1513
True	False	False	False	False	-1391.07470703125	253.129364013672	1009.31915283203	0.463611513376236	0.917281627655029	0.219447448849678	199.946151733398	181951
True	False	False	False	False	-1202.87768554688	779.888488769531	58.7845230102539	0.775075852870941	0.93959379196167	0.794298112392426	150.150939941406	7958
True	False	False	False	False	-1113.53369140625	365.348449707031	67.6576614379883	0.811845362186432	0.956483066082001	1	152.262298583984	9288
True	False	False	False	False	-1088.48059082031	1288.423828125	44.3656768798828	0.799694657325745	0.95525187253952	1	46.6500015258789	1866
True	False	False	False	False	-976.540649414063	1824.12707519531	21.0736961364746	0.656467795372009	0.945849716663361	0.423319727182388	48.7368431091309	926
True	False	False	False	False	-1022.30072021484	1849.92529296875	46.5839614868164	0.678057432174683	0.954331636428833	0.460184723138809	52.5952377319336	2209
True	False	False	False	False	-997.256774902344	1882.63696289063	23.2919807434082	0.594368875026703	0.926181733608246	0.339423686265945	56.9523811340332	1196
True	False	False	False	False	-995.47802734375	1838.48815917969	39.9291114807129	0.461363643407822	0.929700672626495	0.217790275812149	67.2777786254883	2422
True	False	False	False	False	-952.337097167969	1859.53686523438	1547.25305175781	0.329917818307877	0.903966665267944	0.135373398661613	141.580642700195	197505
True	False	False	False	False	-835.833435058594	528.128112792969	205.191253662109	0.886375427246094	0.972148478031158	1	199.032424926758	36821
True	False	False	False	False	-776.943481445313	506.568969726563	23.2919807434082	0.792964518070221	0.946847438812256	1	38.6190490722656	811
True	False	False	False	False	-803.864379882813	1913.16943359375	1586.07299804688	0.309923708438873	0.739006400108337	0.124815128743649	178.87971496582	255798
True	False	False	False	False	-772.436767578125	1885.38098144531	56.5662384033203	0.823355436325073	0.954331636428833	1	55.3529396057129	2823
True	False	False	False	False	-621.237182617188	1842.09484863281	394.854522705078	0.227378115057945	0.752902209758759	0.0852416157722473	81.2219085693359	28915
True	False	False	False	False	-667.393920898438	1847.85461425781	18.8554134368896	0.401350110769272	0.893940031528473	0.176972717046738	59.764705657959	1016
True	False	False	False	False	-651.378173828125	1859.25866699219	188.554138183594	0.385660082101822	0.864691257476807	0.167258873581886	89.2529449462891	15173
True	False	False	False	False	-650.190734863281	1885.75366210938	56.5662384033203	0.468886703252792	0.940829396247864	0.223377168178558	60.3921585083008	3080
True	False	False	False	False	-626.564025878906	1866.80358886719	99.8227767944336	0.490023493766785	0.916126012802124	0.239728972315788	77.5666656494141	6981
True	False	False	False	False	-568.495056152344	358.081817626953	39.9291114807129	0.792017757892609	0.959428310394287	1	95.75	3447
True	False	False	False	False	-555.0927734375	403.520568847656	3635.76733398438	0.278168112039566	0.698623299598694	0.108873270452023	200.95637512207	658735
True	False	False	False	False	-550.449462890625	440.876251220703	16.6371288299561	0.693598926067352	0.931946337223053	0.490445405244827	79.7333297729492	1196
True	False	False	False	False	-539.868347167969	482.200317382813	3284.16918945313	0.268606632947922	0.67879718542099	0.104257583618164	210.803451538086	624189
True	False	False	False	False	-520.009704589844	440.467132568359	54.3479537963867	0.677731871604919	0.946402370929718	0.459587782621384	154.346939086914	7563
True	False	False	False	False	-493.957611083984	325.359161376953	1970.94519042969	0.167558506131172	0.646197915077209	0.0599185973405838	177.171630859375	314834
True	False	False	False	False	-380.814727783203	332.072143554688	141.970169067383	0.435559779405594	0.892159998416901	0.199469357728958	73.109375	9358
True	False	False	False	False	-412.036956787109	336.595764160156	575.644653320313	0.319145500659943	0.733922719955444	0.129632234573364	159.468200683594	82764
True	False	False	False	False	-445.531555175781	370.657867431641	237.356369018555	0.294876307249069	0.920080363750458	0.117139995098114	79.5747680664063	17029
True	False	False	False	False	-436.325378417969	353.039611816406	135.315322875977	0.301104158163071	0.91157591342926	0.120289385318756	131.204925537109	16007
True	False	False	False	False	-287.862487792969	1339.78918457031	646.629760742188	0.48960018157959	0.916065037250519	0.23939149081707	214.293304443359	124933
True	False	False	False	False	-311.536193847656	1344.9853515625	707.632568359375	0.498557716608047	0.883767127990723	0.246625125408173	217.194351196289	138570
True	False	False	False	False	-243.660690307617	1370.5146484375	1387.53662109375	0.626808524131775	0.910637140274048	0.379921287298203	238.482009887695	298341
True	False	False	False	False	-1110.91125488281	2416.68115234375	31.0559749603271	0.628715097904205	0.903053164482117	0.382505655288696	91.3214263916016	2557
True	False	False	False	False	308.903686523438	-3257.24853515625	241.792938232422	0.80642431974411	0.966609358787537	1	222.766052246094	48563
True	False	False	False	False	310.088806152344	-3227.74853515625	9.98227787017822	0.754574596881866	0.933233201503754	0.669301986694336	46.1111106872559	415
True	False	False	False	False	314.352691650391	-3209.10302734375	27.7285480499268	0.748627901077271	0.945234656333923	0.644232213497162	109.839996337891	2746
True	False	False	False	False	315.223052978516	-3238.70874023438	18.8554134368896	0.786078751087189	0.950416266918182	1	52.8235282897949	898
True	False	False	False	False	322.186279296875	-3292.05834960938	789.709045410156	0.701797902584076	0.946031093597412	0.508004128932953	230.551971435547	164153
True	False	False	False	False	325.903106689453	-3233.13525390625	17.7462711334229	0.689935445785522	0.925363481044769	0.482980132102966	90.9375	1455
True	False	False	False	False	470.224334716797	-3225.90258789063	817.437622070313	0.316002368927002	0.786860108375549	0.127980440855026	114.816825866699	84620
True	False	False	False	False	563.812622070313	-3134.82543945313	35.4925422668457	0.718531548976898	0.952576816082001	0.548247933387756	58.53125	1873
True	False	False	False	False	552.696899414063	-3119.71142578125	9.98227787017822	0.606388568878174	0.879486918449402	0.353718668222427	51.4444427490234	463
True	False	False	False	False	578.617553710938	-3117.76953125	407.055084228516	0.589809775352478	0.943561553955078	0.334196180105209	82.5858306884766	30309
True	False	False	False	False	733.37890625	-2992.58618164063	53.2388153076172	0.859888076782227	0.969137489795685	1	74.4375	3573
True	False	False	False	False	721.3935546875	-2979.7431640625	360.471130371094	0.592665255069733	0.946732103824615	0.337458252906799	87.5815353393555	28464
True	False	False	False	False	749.800903320313	-2984.60229492188	138.64274597168	0.722498834133148	0.948466539382935	0.558853149414063	71.1600036621094	8895
True	False	False	False	False	1432.31848144531	-2997.18774414063	13.3097038269043	0.743378639221191	0.931919693946838	0.624296009540558	60.1666679382324	722
True	False	False	False	False	1461.84216308594	-2979.45483398438	25.5102653503418	0.602656006813049	0.915014922618866	0.349196761846542	55.5652160644531	1278
True	False	False	False	False	1451.28173828125	-2961.22778320313	11.0914192199707	0.512626230716705	0.886903822422028	0.258395850658417	66.8000030517578	668
True	False	False	False	False	1405.19909667969	-2960.5654296875	2145.08056640625	0.40751725435257	0.830141365528107	0.180890291929245	233.759048461914	452090
True	False	False	False	False	1456.56958007813	-2931.16674804688	16.6371288299561	0.476011037826538	0.838574588298798	0.228777781128883	59.8666648864746	898
True	False	False	False	False	1417.49597167969	-2910.27392578125	55.4570960998535	0.842206358909607	0.964499771595001	1	58.7400016784668	2937
True	False	False	False	False	1452.11193847656	-2918.0908203125	32.1651153564453	0.670478940010071	0.913640022277832	0.446636199951172	59	1711
True	False	False	False	False	1458.85388183594	-2957.79296875	52.1296730041504	0.639728426933289	0.896452069282532	0.397951126098633	62.957447052002	2959
True	False	False	False	False	599.404357910156	-2638.49877929688	168.589569091797	0.578608810901642	0.928047180175781	0.321772009134293	134.651321411133	20467
True	False	False	False	False	610.355346679688	-2623.67700195313	136.424453735352	0.326830506324768	0.922356724739075	0.133715152740479	70.0650405883789	8618
True	False	False	False	False	623.193969726563	-2656.09252929688	11.0914192199707	0.598902344703674	0.928706705570221	0.344725489616394	62.4000015258789	624
True	False	False	False	False	637.10107421875	-2649.15551757813	103.150199890137	0.365748286247253	0.824246108531952	0.155422583222389	63.6989250183105	5924
True	False	False	False	False	1324.08825683594	-2110.87133789063	26.6194076538086	0.736015200614929	0.941462934017181	0.599038541316986	44.6666679382324	1072
True	False	False	False	False	832.911376953125	-1984.29455566406	19.9645557403564	0.798721373081207	0.951427280902863	1	40.2777786254883	725
True	False	False	False	False	1681.28967285156	-2614.45947265625	1591.61865234375	0.523830592632294	0.8976229429245	0.268154740333557	227.860626220703	326980
True	False	False	False	False	1963.68920898438	-2351.86938476563	134.206176757813	0.65880936384201	0.871661067008972	0.427073359489441	129.338836669922	15650
True	False	False	False	False	1918.94055175781	-1946.08386230469	18.8554134368896	0.685223281383514	0.93289041519165	0.473690927028656	39.1764717102051	666
True	False	False	False	False	1884.94055175781	-1932.69897460938	1248.89379882813	0.613386511802673	0.902244567871094	0.362409651279449	112.96802520752	127202
True	False	False	False	False	1923.32482910156	-1911.77795410156	916.151245117188	0.655463039875031	0.951546370983124	0.421725451946259	111.682807922363	92250
True	False	False	False	False	70.3836669921875	-894.419860839844	35.4925422668457	0.75548255443573	0.951372683048248	0.673407912254333	140	4480
True	False	False	False	False	470.791870117188	-171.387313842773	541.261291503906	0.708842754364014	0.935162663459778	0.524149537086487	236.40983581543	115368
True	False	False	False	False	425.088531494141	-142.709732055664	1123.56079101563	0.464534640312195	0.919654130935669	0.220130950212479	165.245803833008	167394
True	False	False	False	False	579.420837402344	-22.0787525177002	378.217407226563	0.23374716937542	0.866272568702698	0.0880898833274841	69.4545440673828	23684
True	False	False	False	False	531.985412597656	-11.8441581726074	126.442184448242	0.337896227836609	0.834550678730011	0.13970772922039	55.5701751708984	6335
True	False	False	False	False	545.445129394531	7.11452960968018	16.6371288299561	0.551631391048431	0.895972847938538	0.294025242328644	52.9333343505859	794
True	False	False	False	False	547.711364746094	40.3166427612305	15.5279874801636	0.800106346607208	0.94487601518631	1	34.7142868041992	486
True	False	False	False	False	569.549682617188	24.1143703460693	104.259346008301	0.639728426933289	0.944620370864868	0.397951126098633	66.7553176879883	6275
True	False	False	False	False	591.933227539063	19.7069644927979	140.861022949219	0.487552136182785	0.936379313468933	0.237764686346054	88.889762878418	11289
True	False	False	False	False	595.461669921875	32.6703186035156	129.769607543945	0.317575007677078	0.923623263835907	0.128805592656136	67.0427322387695	7844
True	False	False	False	False	625.016906738281	-14.7107238769531	14.4188451766968	0.490882784128189	0.857522964477539	0.240415349602699	66.538459777832	865
True	False	False	False	False	647.100830078125	39.2863159179688	66.5485153198242	0.334797114133835	0.877369701862335	0.138015642762184	58.4500007629395	3507
True	False	False	False	False	654.671569824219	14.2967109680176	77.6399383544922	0.327842563390732	0.90719211101532	0.134257584810257	57.9428558349609	4056
True	False	False	False	False	1143.69482421875	-1606.59912109375	1350.93493652344	0.128143563866615	0.546552121639252	0.0445004291832447	111.218391418457	135464
True	False	False	False	False	1057.07543945313	-736.564575195313	217.391815185547	0.537412822246552	0.924465656280518	0.280482143163681	75.1938781738281	14738
True	False	False	False	False	1040.40576171875	-696.69189453125	600.045776367188	0.318389505147934	0.789317727088928	0.129233986139297	112.234748840332	60719
True	False	False	False	False	1098.91003417969	-694.666259765625	220.719253540039	0.864001929759979	0.96548318862915	1	203.402008056641	40477
True	False	False	False	False	1072.90612792969	-686.799072265625	624.446899414063	0.486687541007996	0.912295579910278	0.237080901861191	112.797515869141	63505
True	False	False	False	False	1165.50744628906	-1603.20324707031	28.8376903533936	0.797349810600281	0.952098965644836	1	113.846153259277	2960
True	False	False	False	False	1503.85119628906	-1165.15209960938	307.232330322266	0.806452751159668	0.960148632526398	1	220.469314575195	61070
True	False	False	False	False	1373.75646972656	-697.589294433594	74.3125076293945	0.463347285985947	0.856296002864838	0.219252124428749	55.4029846191406	3712
True	False	False	False	False	1965.90966796875	-1851.82934570313	29.9468326568604	0.594013333320618	0.922177791595459	0.339012265205383	94.3333358764648	2547
True	False	False	False	False	1972.06945800781	-1865.16467285156	771.962768554688	0.247021287679672	0.717832267284393	0.0941285118460655	109.75862121582	76392
True	False	False	False	False	1938.64965820313	-1841.44311523438	883.986145019531	0.271900594234467	0.756375193595886	0.105838499963284	102.092849731445	81368
True	False	False	False	False	1923.93286132813	-770.968444824219	23.2919807434082	0.792964518070221	0.955192744731903	1	62.9523811340332	1322
True	False	False	False	False	1933.67358398438	-734.49658203125	1316.55151367188	0.206826448440552	0.659593284130096	0.0762587338685989	136.40690612793	161915
True	False	False	False	False	1946.96997070313	-639.295349121094	657.72119140625	0.238525256514549	0.708967089653015	0.0902473777532578	91.7386169433594	54401
True	False	False	False	False	1956.07543945313	-668.143249511719	606.700622558594	0.421916246414185	0.819040775299072	0.190268084406853	104.157218933105	56974
True	False	False	False	False	1979.15368652344	-634.037414550781	17.7462711334229	0.64491605758667	0.924268186092377	0.405553311109543	47.875	766
True	False	False	False	False	1994.02258300781	-624.139770507813	44.3656768798828	0.703622102737427	0.958025753498077	0.512084782123566	42.9249992370605	1717
True	False	False	False	False	211.050338745117	286.2421875	72.0942230224609	0.735999047756195	0.941581130027771	0.598986208438873	38.2461547851563	2486
True	False	False	False	False	354.073455810547	1838.59106445313	59.8936653137207	0.633529365062714	0.952563881874084	0.389146208763123	67.9444427490234	3669
True	False	False	False	False	387.504333496094	1827.91638183594	816.328491210938	0.596033811569214	0.931849777698517	0.341358572244644	178.258148193359	131198
True	False	False	False	False	419.610015869141	1839.12683105469	56.5662384033203	0.745827674865723	0.954383611679077	0.633371949195862	79.4313735961914	4051
True	False	False	False	False	390.732299804688	1852.49377441406	675.467468261719	0.339109867811203	0.853425145149231	0.140373364090919	148.789825439453	90613
True	False	False	False	False	418.384796142578	1851.01293945313	13.3097038269043	0.615151524543762	0.928345501422882	0.364647418260574	73.0833358764648	877
True	False	False	False	False	640.467651367188	67.7027130126953	78.7490768432617	0.43645316362381	0.874654233455658	0.20008310675621	46.8591537475586	3327
True	False	False	False	False	759.186767578125	424.245422363281	34.3833999633789	0.377070099115372	0.882777333259583	0.162087693810463	47.7419357299805	1480
True	False	False	False	False	753.43896484375	438.969146728516	37.7108268737793	0.54890364408493	0.946614563465118	0.291373401880264	61.235294342041	2082
True	False	False	False	False	733.868469238281	469.904846191406	27.7285480499268	0.513776957988739	0.87281334400177	0.259381890296936	47.439998626709	1186
True	False	False	False	False	688.001892089844	811.2392578125	1498.45080566406	0.498685747385025	0.934457242488861	0.246729955077171	212.299041748047	286816
True	False	False	False	False	689.237976074219	1978.68286132813	13.3097038269043	0.66390061378479	0.925560414791107	0.435427129268646	40.3333320617676	484
True	False	False	False	False	738.8515625	456.791625976563	106.477630615234	0.56069952249527	0.932822823524475	0.303034573793411	59.8020820617676	5741
True	False	False	False	False	778.323303222656	431.45751953125	11.0914192199707	0.619482219219208	0.931919693946838	0.37021940946579	43.7000007629395	437
True	False	False	False	False	818.719787597656	788.424499511719	158.607299804688	0.539780378341675	0.936956644058228	0.282690227031708	81.1608428955078	11606
True	False	False	False	False	808.889831542969	808.62353515625	144.188446044922	0.435976415872574	0.911429286003113	0.199755415320396	72.8000030517578	9464
True	False	False	False	False	820.994323730469	840.304077148438	216.282684326172	0.773517906665802	0.95506751537323	0.780960738658905	134.646148681641	26256
True	False	False	False	False	823.177001953125	796.619567871094	24.401123046875	0.658792555332184	0.927292883396149	0.427046239376068	90.0909118652344	1982
True	False	False	False	False	826.092956542969	817.477661132813	215.173538208008	0.723656356334686	0.949009120464325	0.562038123607635	113.010307312012	21924
True	False	False	False	False	912.452331542969	736.960083007813	9.98227787017822	0.785398185253143	0.931883156299591	1	83.4444427490234	751
True	False	False	False	False	929.800109863281	738.3515625	656.612060546875	0.322918176651001	0.764809012413025	0.131628677248955	90.6537170410156	53667
True	False	False	False	False	884.996765136719	766.356201171875	26.6194076538086	0.528011858463287	0.91575676202774	0.271889626979828	72.875	1749
True	False	False	False	False	848.567321777344	799.305786132813	130.878753662109	0.603800237178802	0.951955437660217	0.350574761629105	99.1949157714844	11705
True	False	False	False	False	847.618957519531	836.625366210938	115.350761413574	0.552688956260681	0.96051549911499	0.295060455799103	96.125	9997
True	False	False	False	False	857.018493652344	822.356201171875	235.138092041016	0.591474890708923	0.955468058586121	0.336093574762344	128.806610107422	27307
True	False	False	False	False	869.019653320313	838.314086914063	27.7285480499268	0.57799905538559	0.907109916210175	0.321112036705017	75.5599975585938	1889
True	False	False	False	False	879.199279785156	802.367980957031	522.405883789063	0.25691631436348	0.738918006420135	0.0987229719758034	103.093421936035	48557
True	False	False	False	False	902.816467285156	770.941162109375	256.211791992188	0.391727834939957	0.777363300323486	0.170973435044289	95.3852844238281	22034
True	False	False	False	False	915.067565917969	843.457336425781	1223.38354492188	0.530505359172821	0.942413508892059	0.274141997098923	211.223937988281	232980
True	False	False	False	False	1785.1748046875	183.761901855469	26.6194076538086	0.66390061378479	0.905536293983459	0.435427129268646	77.1666641235352	1852
True	False	False	False	False	1693.93322753906	674.811706542969	2500.005859375	0.333519339561462	0.840282261371613	0.137321129441261	239.129989624023	538999
True	False	False	False	False	1741.52038574219	693.799377441406	11.0914192199707	0.673765122890472	0.94014710187912	0.452423572540283	89.5	895
True	False	False	False	False	1812.65173339844	732.403503417969	148.625015258789	0.802791655063629	0.964154958724976	1	56.5373115539551	7576
True	False	False	False	False	1842.83203125	498.148529052734	46.5839614868164	0.738803207874298	0.927030920982361	0.6082723736763	102.023811340332	4285
True	False	False	False	False	1915.02453613281	1651.81164550781	1952.08984375	0.285079449415207	0.727348029613495	0.112261183559895	216.284652709961	380661
True	False	False	False	False	1903.77429199219	1682.3330078125	36.6016845703125	0.691693365573883	0.94174599647522	0.486534744501114	86.2121200561523	2845
True	False	False	False	False	1926.64953613281	1678.93005371094	15.5279874801636	0.444276958703995	0.838574588298798	0.205519050359726	120.5	1687
True	False	False	False	False	1969.81384277344	1593.748046875	1124.669921875	0.544665694236755	0.931958496570587	0.287304848432541	238.409271240234	241747
True	False	False	False	False	381.268432617188	2514.20971679688	186.335845947266	0.465345054864883	0.867031395435333	0.220732465386391	87.0833358764648	14630
True	False	False	False	False	318.742645263672	2558.67529296875	83.1856460571289	0.398573786020279	0.913160383701324	0.175227776169777	72.4533309936523	5434
True	False	False	False	False	322.444671630859	2589.18334960938	584.517822265625	0.280034095048904	0.745236873626709	0.109783656895161	125.573051452637	66177
True	False	False	False	False	285.467041015625	2592.91479492188	29.9468326568604	0.707465767860413	0.93486762046814	0.520909607410431	51.2962951660156	1385
True	False	False	False	False	298.293762207031	2793.6318359375	44.3656768798828	0.749354422092438	0.954248368740082	0.647141218185425	45.1500015258789	1806
True	False	False	False	False	303.324645996094	2589.36889648438	54.3479537963867	0.65213805437088	0.929562628269196	0.416518241167068	98.0204086303711	4803
True	False	False	False	False	352.475830078125	2570.5048828125	539.04296875	0.509375333786011	0.834011733531952	0.255629599094391	143.917694091797	69944
True	False	False	False	False	378.442108154297	2553.61181640625	9.98227787017822	0.785398185253143	0.931883156299591	1	49.3333320617676	444
True	False	False	False	False	386.331085205078	2500.953125	17.7462711334229	0.820201992988586	0.947792708873749	1	87.375	1398
True	False	False	False	False	393.002166748047	2518.02465820313	29.9468326568604	0.594013333320618	0.897616386413574	0.339012265205383	89.6666641235352	2421
True	False	False	False	False	396.067504882813	2536.947265625	16.6371288299561	0.588328063488007	0.928817808628082	0.332519084215164	56.4000015258789	846
True	False	False	False	False	456.714324951172	2545.7646484375	564.55322265625	0.220891699194908	0.834190309047699	0.082372672855854	77.0982284545898	39243
True	False	False	False	False	948.030700683594	2052.06982421875	637.756591796875	0.83521431684494	0.959715843200684	1	241.344345092773	138773
True	False	False	False	False	978.391357421875	2066.34594726563	15.5279874801636	0.774550676345825	0.945763468742371	0.789673984050751	44.7142868041992	626
True	False	False	False	False	1072.67529296875	2647.16748046875	29.9468326568604	0.554879128932953	0.939767420291901	0.297217160463333	37.3333320617676	1008
True	False	False	False	False	2087.70971679688	-2316.21362304688	33.2742576599121	0.660014808177948	0.928671002388	0.429027110338211	41.9000015258789	1257
True	False	False	False	False	2346.1748046875	-1417.22998046875	14.4188451766968	0.666414141654968	0.938069105148315	0.43965283036232	57.769229888916	751
True	False	False	False	False	2312.11572265625	-1295.53576660156	338.288299560547	0.42547133564949	0.813943266868591	0.192635223269463	74.8459014892578	22828
True	False	False	False	False	2232.8310546875	-25.2004852294922	32.1651153564453	0.820795118808746	0.95398223400116	1	106.86206817627	3099
True	False	False	False	False	2284.1005859375	-1284.37573242188	410.382507324219	0.381299048662186	0.748151779174805	0.164620906114578	80.0513534545898	29619
True	False	False	False	False	2330.61083984375	-1158.79357910156	1466.28564453125	0.366532653570175	0.748915195465088	0.155878961086273	223.26171875	295152
True	False	False	False	False	2286.67065429688	-548.743225097656	2891.53295898438	0.22286269068718	0.789783358573914	0.0832410827279091	224.362869262695	584914
True	False	False	False	False	2360.17138671875	-1391.70178222656	1062.55798339844	0.244124382734299	0.708763599395752	0.0927986353635788	110.519836425781	105878
True	False	False	False	False	2397.744140625	-1279.46459960938	79.8582229614258	0.844705820083618	0.961069166660309	1	46.0694427490234	3317
True	False	False	False	False	2423.28515625	31.0387020111084	1426.35656738281	0.347586750984192	0.792657673358917	0.145069912075996	237.126754760742	304945
True	False	False	False	False	2447.68627929688	-603.223083496094	389.308837890625	0.827420353889465	0.953657865524292	1	224.378921508789	78757
True	False	False	False	False	2491.3427734375	-529.402465820313	337.179138183594	0.88506007194519	0.9713374376297	1	222.759872436523	67719
True	False	False	False	False	3079.8828125	-360.434875488281	56.5662384033203	0.569155097007751	0.926425993442535	0.31171777844429	34.5098037719727	1760
True	False	False	False	False	2219.42236328125	710.266235351563	803.018798828125	0.423272669315338	0.86800342798233	0.191168770194054	144.270721435547	104452
True	False	False	False	False	2193.90234375	735.271789550781	971.608337402344	0.177150264382362	0.647014737129211	0.0638152286410332	147.8310546875	129500
True	False	False	False	False	2235.595703125	326.812866210938	1058.12145996094	0.573601961135864	0.902882516384125	0.316400051116943	236.555557250977	225674
True	False	False	False	False	2256.94946289063	341.916320800781	35.4925422668457	0.562897682189941	0.955666422843933	0.305264919996262	85.59375	2739
True	False	False	False	False	2294.83544921875	707.160278320313	2086.2958984375	0.263403117656708	0.80821168422699	0.101779520511627	177.337051391602	333571
True	False	False	False	False	2305.224609375	1083.26281738281	23.2919807434082	0.792964518070221	0.955192744731903	1	110.285713195801	2316
True	False	False	False	False	2427.59326171875	1178.46508789063	399.291107177734	0.846304655075073	0.959479868412018	1	235.772216796875	84878
