# Supplementary material for: Gene Delivery Mediated by Backbone-Degradable RAFT Copolymers
Source: Biomacromolecules. 2026 Feb 12;27(3):1846–56. doi: 10.1021/acs.biomac.5c01662 (PMC12977016; doi:10.1021/acs.biomac.5c01662)
Supplement: Supplementary file 2 [file bm5c01662_si_002.zip › Celigo Raw Data/Object (Cell)-Level Data/GFP/7-15-2024-2-43-06-PM_object_C8.csv]

Plate ID	PM_2024_07_15_PPP41-45_NP_5_10_20_PEIpro_200ngwell_U2OS_6k_Plate2
Plate Name
Plate Description
Scan ID	7/15/2024 2:43:06 PM
Scan Description
Scan Result ID	7/15/2024 2:43:06 PM
Scan Result Description
Software Version	5.1.0.0
Experiment Name
Application Name	Target 1
Plate Type	96-Well BD Falcon™ 353072 Plate
Acquisition Start/End Times	7/15/2024 2:43:06 PM - 7/15/2024 2:44:14 PM
Analysis Start Time	7/15/2024 2:43:06 PM
User ID	Local Administrator
Scan Area Object-Level Data CSV Report
Row	C
Column	8
Total	Class 1	Class 2	Class 3	Class 4	X Position (µm)	Y Position (µm)	Target 1: Area (µm²)	Target 1: Form Factor	Target 1: Smoothness	Target 1: Aspect Ratio	Target 1: Mean Intensity	Target 1: Integrated Intensity
True	False	False	False	False	-2297.88110351563	-2711.3984375	314.996307373047	0.551735401153564	0.936951875686646	0.294126868247986	130.549301147461	37076
True	False	False	False	False	-2292.4033203125	-2691.83544921875	220.719253540039	0.600594282150269	0.908945322036743	0.346731573343277	100.87939453125	20075
True	False	False	False	False	-2574.78344726563	-2288.86767578125	62.1119499206543	0.556626081466675	0.920110464096069	0.298950016498566	83.0357131958008	4650
True	False	False	False	False	-2558.3984375	-2277.54516601563	390.41796875	0.632937669754028	0.896204769611359	0.38832101225853	100.102272033691	35236
True	False	False	False	False	-2522.56127929688	-2490.47583007813	194.099838256836	0.382335096597672	0.954265177249908	0.165245234966278	62.6457138061523	10963
True	False	False	False	False	-2304.76928710938	-2240.69116210938	94.2770690917969	0.611360251903534	0.932141482830048	0.359863817691803	63.7176475524902	5416
True	False	False	False	False	-2335.85546875	-2213.48388671875	72.0942230224609	0.667910039424896	0.917053163051605	0.442200928926468	68.3846130371094	4445
True	False	False	False	False	-2313.00927734375	-2229.39916992188	35.4925422668457	0.403818607330322	0.765888571739197	0.178533852100372	73.125	2340
True	False	False	False	False	-2290.60693359375	-2127.86352539063	16.6371288299561	0.646814525127411	0.921669483184814	0.408391445875168	85.5999984741211	1284
True	False	False	False	False	-2281.84790039063	-2087.62915039063	1809.01049804688	0.59227591753006	0.904675364494324	0.337011128664017	238.575714111328	389117
True	False	False	False	False	-2268.1630859375	-2706.1357421875	24.401123046875	0.39411535859108	0.857740342617035	0.1724494099617	61.7272720336914	1358
True	False	False	False	False	-2257.01684570313	-2446.52197265625	206.300399780273	0.75341808795929	0.913787305355072	0.664187371730804	179.516128540039	33390
True	False	False	False	False	-2229.60034179688	-2744.36254882813	1108.03283691406	0.306849330663681	0.737598538398743	0.123228631913662	158.634628295898	158476
True	False	False	False	False	-2117.04638671875	-2726.4013671875	445.875061035156	0.844219386577606	0.953052759170532	1	93.3208923339844	37515
True	False	False	False	False	-1992.02001953125	-2575.0185546875	591.172668457031	0.569727182388306	0.901608467102051	0.312315553426743	130.819885253906	69727
True	False	False	False	False	-1988.517578125	-2519.01831054688	37.7108268737793	0.636951267719269	0.940057277679443	0.393970042467117	65.0588226318359	2212
True	False	False	False	False	-2227.416015625	-2450.37036132813	574.535522460938	0.540516316890717	0.92577451467514	0.283380299806595	206.245178222656	106835
True	False	False	False	False	-1983.11755371094	-2504.19213867188	12.2005615234375	0.380060315132141	0.891121387481689	0.163876384496689	70.363639831543	774
True	False	False	False	False	-1981.31701660156	-2548.2470703125	39.9291114807129	0.792017757892609	0.959428310394287	1	102.138885498047	3677
True	False	False	False	False	-1964.5498046875	-2560.58154296875	251.77522277832	0.275582253932953	0.668015003204346	0.107616923749447	105.709251403809	23996
True	False	False	False	False	-1930.38732910156	-2555.78125	58.7845230102539	0.42565068602562	0.92732959985733	0.192755192518234	74.5471725463867	3951
True	False	False	False	False	-1930.08825683594	-2517.35986328125	97.6044921875	0.592188000679016	0.867421925067902	0.336910277605057	87.6818161010742	7716
True	False	False	False	False	-1962.61572265625	-2505.29663085938	68.7667999267578	0.469696193933487	0.932516694068909	0.223985344171524	81.629035949707	5061
True	False	False	False	False	-1907.765625	-2542.24072265625	533.497253417969	0.651431500911713	0.91089391708374	0.415425002574921	111.708938598633	53732
True	False	False	False	False	-3031.32202148438	-1718.22290039063	282.831207275391	0.277821600437164	0.928907215595245	0.108704566955566	103.674507141113	26437
True	False	False	False	False	-2590.17114257813	-1603.22827148438	123.114753723145	0.356778681278229	0.871537148952484	0.150258898735046	69.315315246582	7694
True	False	False	False	False	-3140.10791015625	-174.055938720703	129.769607543945	0.542867600917816	0.870349228382111	0.285597145557404	79.4358978271484	9294
True	False	False	False	False	-2858.9296875	-1582.46704101563	78.7490768432617	0.563279688358307	0.87141078710556	0.305654495954514	68.4366226196289	4859
True	False	False	False	False	-2837.16748046875	-1423.17077636719	636.6474609375	0.368415653705597	0.955429911613464	0.15697780251503	115.731704711914	66430
True	False	False	False	False	-2831.15185546875	-1162.99841308594	729.8154296875	0.655353963375092	0.888061225414276	0.421552956104279	182.11701965332	119833
True	False	False	False	False	-2776.587890625	-1164.84094238281	181.899276733398	0.432715088129044	0.788351237773895	0.197524517774582	129.085372924805	21170
True	False	False	False	False	-2784.265625	-1147.48315429688	35.4925422668457	0.261514157056808	0.773897707462311	0.10088574886322	126	4032
True	False	False	False	False	-2589.77026367188	-1624.96691894531	33.2742576599121	0.449176728725433	0.879552721977234	0.208980649709702	66.3000030517578	1989
True	False	False	False	False	-1972.2783203125	-1778.32446289063	151.952453613281	0.728061437606812	0.929598927497864	0.574565887451172	157.613143920898	21593
True	False	False	False	False	-1932.423828125	-1796.27966308594	153.061584472656	0.75136935710907	0.924258947372437	0.655422210693359	139.130432128906	19200
True	False	False	False	False	-245.582397460938	-3549.33349609375	16.6371288299561	0.76893937587738	0.947792708873749	0.747088372707367	46.8666648864746	703
True	False	False	False	False	-638.3818359375	-3521.36474609375	67.6576614379883	0.794012486934662	0.958993196487427	1	57.0491790771484	3480
True	False	False	False	False	-673.564331054688	-3506.25268554688	12.2005615234375	0.563888907432556	0.928345501422882	0.306276768445969	51.7272720336914	569
True	False	False	False	False	-897.938720703125	-3472.62109375	221.828384399414	0.344967722892761	0.920948088169098	0.143609911203384	119.544998168945	23909
True	False	False	False	False	-1378.54760742188	-3308.68823242188	196.318130493164	0.498914569616318	0.917017340660095	0.246917396783829	131.067794799805	23199
True	False	False	False	False	-1740.904296875	-3121.61279296875	126.442184448242	0.528947949409485	0.937199532985687	0.272732973098755	58.1315803527832	6627
True	False	False	False	False	-1780.41271972656	-3106.0380859375	170.807861328125	0.51003223657608	0.971900880336761	0.256186276674271	61.0714302062988	9405
True	False	False	False	False	-1696.92761230469	-2915.67236328125	14.4188451766968	0.367942631244659	0.876705884933472	0.156701356172562	56.3076934814453	732
True	False	False	False	False	-1365.20080566406	-2907.70141601563	58.7845230102539	0.58301305770874	0.838730037212372	0.326588481664658	57.1886787414551	3031
True	False	False	False	False	-1356.05065917969	-3292.10229492188	301.686614990234	0.491939753293991	0.896937191486359	0.241262048482895	75.2610321044922	20471
True	False	False	False	False	-1181.82763671875	-2760.21166992188	626.665222167969	0.681317031383514	0.903907120227814	0.466239899396896	209.598236083984	118423
True	False	False	False	False	-960.903198242188	-3450.33911132813	127.551322937012	0.412164509296417	0.948882758617401	0.183880969882011	39.4000015258789	4531
True	False	False	False	False	-929.591552734375	-2992.3896484375	1108.03283691406	0.304652601480484	0.845203399658203	0.12210088968277	100.269271850586	100169
True	False	False	False	False	-937.55078125	-2956.26586914063	134.206176757813	0.470140755176544	0.917642593383789	0.224319934844971	81.9504165649414	9916
True	False	False	False	False	-906.943176269531	-2890.35400390625	1826.7568359375	0.677731394767761	0.908834934234619	0.459586948156357	170.625381469727	281020
True	False	False	False	False	-859.050720214844	-3480.12353515625	177.462707519531	0.485024273395538	0.961126327514648	0.235770300030708	47.7937507629395	7647
True	False	False	False	False	-794.188720703125	-3166.169921875	163.043869018555	0.837289571762085	0.963706493377686	1	126.510200500488	18597
True	False	False	False	False	-755.643981933594	-3131.15600585938	198.536407470703	0.787177205085754	0.93996274471283	1	112.391059875488	20118
True	False	False	False	False	-667.219665527344	-3516.28833007813	171.917007446289	0.290093302726746	0.91658079624176	0.11474671214819	51.348388671875	7959
True	False	False	False	False	-632.923156738281	-3504.32543945313	41.0382537841797	0.693152844905853	0.944926857948303	0.489524483680725	51.9189186096191	1921
True	False	False	False	False	-625.304931640625	-3523.35498046875	36.6016845703125	0.629965841770172	0.947881937026978	0.384214818477631	41.9393920898438	1384
True	False	False	False	False	-493.944610595703	-3243.13134765625	1131.32482910156	0.555338680744171	0.926961958408356	0.297671943902969	161.20881652832	164433
True	False	False	False	False	-515.755493164063	-3170.421875	177.462707519531	0.584962904453278	0.919056415557861	0.328748881816864	68.4375	10950
True	False	False	False	False	-526.336059570313	-3163.16357421875	17.7462711334229	0.64491605758667	0.93289041519165	0.405553311109543	59.4375	951
True	False	False	False	False	-501.333831787109	-3141.31469726563	198.536407470703	0.500904858112335	0.877525269985199	0.248553290963173	65.6592178344727	11753
True	False	False	False	False	-352.061157226563	-3170.77197265625	1405.28283691406	0.478730887174606	0.889877736568451	0.23086866736412	232.909240722656	295096
True	False	False	False	False	-223.738128662109	-3548.7314453125	492.459014892578	0.394311726093292	0.8775754570961	0.172571182250977	116.47297668457	51714
True	False	False	False	False	-178.125259399414	-3545.74365234375	350.488861083984	0.50118488073349	0.945933163166046	0.248784258961678	135.177215576172	42716
True	False	False	False	False	-206.471557617188	-3028.14282226563	627.774353027344	0.708649694919586	0.951377511024475	0.523692548274994	215.302124023438	121861
True	False	False	False	False	-195.812881469727	-3541.62329101563	97.6044921875	0.760120630264282	0.959297358989716	0.695777595043182	83.011360168457	7305
True	False	False	False	False	-396.231842041016	-2723.26733398438	14.4188451766968	0.666414141654968	0.918621897697449	0.43965283036232	57.3076934814453	745
True	False	False	False	False	-295.4052734375	-2674.06787109375	245.120376586914	0.679268658161163	0.92443436384201	0.462418079376221	90.9095001220703	20091
True	False	False	False	False	-1501.58654785156	-2540.751953125	148.625015258789	0.702173590660095	0.947602570056915	0.508839070796967	73.3955230712891	9835
True	False	False	False	False	-1768.02941894531	-2474.5263671875	275.067199707031	0.675143480300903	0.927929759025574	0.454890340566635	167.391128540039	41513
True	False	False	False	False	-1785.27685546875	-2294.80688476563	1069.212890625	0.506769835948944	0.895812511444092	0.253432989120483	171.001037597656	164845
True	False	False	False	False	-1781.64025878906	-1973.10827636719	214.064392089844	0.386114090681076	0.788352727890015	0.167535021901131	82.1295318603516	15851
True	False	False	False	False	-1778.26184082031	-2214.47290039063	1400.84631347656	0.751801371574402	0.93437671661377	0.657240569591522	236.437850952148	298621
True	False	False	False	False	-1764.03369140625	-2402.2255859375	21.0736961364746	0.37260776758194	0.777081787586212	0.159440666437149	52.7368431091309	1002
True	False	False	False	False	-1661.08776855469	-2342.63134765625	571.208129882813	0.812369465827942	0.959019124507904	1	224.211654663086	115469
True	False	False	False	False	-1752.72827148438	-2246.25610351563	421.473937988281	0.614067614078522	0.898121953010559	0.363270938396454	123.415786743164	46898
True	False	False	False	False	-1752.20068359375	-2156.93286132813	1342.06176757813	0.837898075580597	0.957166731357574	1	238.752059936523	288890
True	False	False	False	False	-1758.56591796875	-1983.96850585938	14.4188451766968	0.523994266986847	0.927839636802673	0.268299996852875	71.3846130371094	928
True	False	False	False	False	-1758.23278808594	-2005.72204589844	64.3302307128906	0.543281972408295	0.925970315933228	0.285989671945572	72.5517272949219	4208
True	False	False	False	False	-1732.0986328125	-2216.77099609375	247.338653564453	0.764922976493835	0.931885063648224	0.721968233585358	186.923767089844	41684
True	False	False	False	False	-1646.13671875	-2306.16235351563	87.6222152709961	0.770300686359406	0.956027030944824	0.756472110748291	57.9873428344727	4581
True	False	False	False	False	-1645.46459960938	-2511.88232421875	59.8936653137207	0.718682765960693	0.934612929821014	0.54864364862442	45.462963104248	2455
True	False	False	False	False	-1274.92456054688	-2262.9990234375	1137.97961425781	0.715628862380981	0.940250515937805	0.540774166584015	213.102340698242	218643
True	False	False	False	False	-1229.24548339844	-2018.25024414063	890.640991210938	0.284263670444489	0.816815495491028	0.111859001219273	153.282684326172	123086
True	False	False	False	False	-961.974548339844	-1970.95446777344	316.10546875	0.809207677841187	0.947200238704681	1	219.329818725586	62509
True	False	False	False	False	-923.871887207031	-1943.92651367188	503.550445556641	0.706838548183441	0.944233357906342	0.519447863101959	166.718063354492	75690
True	False	False	False	False	-242.269271850586	-2706.65380859375	163.043869018555	0.328294396400452	0.829391002655029	0.134500131011009	69.2380981445313	10178
True	False	False	False	False	-173.534698486328	-2682.3916015625	107.586769104004	0.792714774608612	0.937008619308472	1	56.0309295654297	5435
True	False	False	False	False	-1706.45861816406	-1843.30920410156	35.4925422668457	0.5884068608284	0.945438027381897	0.332607984542847	55.21875	1767
True	False	False	False	False	-1488.92663574219	-1802.66833496094	177.462707519531	0.802910149097443	0.949403405189514	1	110.28125	17645
True	False	False	False	False	-1343.26318359375	-1257.2158203125	144.188446044922	0.829249382019043	0.952722728252411	1	71.484619140625	9293
True	False	False	False	False	181.213623046875	-3406.11694335938	11.0914192199707	0.571504533290863	0.94487601518631	0.314181357622147	40.7000007629395	407
True	False	False	False	False	777.164306640625	-3177.58056640625	59.8936653137207	0.573946237564087	0.904865384101868	0.316765993833542	62.1851844787598	3358
True	False	False	False	False	784.854187011719	-3110.75024414063	44.3656768798828	0.673765122890472	0.915139555931091	0.452423572540283	61.1500015258789	2446
True	False	False	False	False	563.693969726563	-3107.46313476563	374.889984130859	0.50356662273407	0.859992504119873	0.25075688958168	203.473373413086	68774
True	False	False	False	False	225.464340209961	-3039.51293945313	14.4188451766968	0.742955923080444	0.934609174728394	0.622766435146332	60.461540222168	786
True	False	False	False	False	229.932846069336	-3026.04174804688	15.5279874801636	0.717676758766174	0.928345501422882	0.546022891998291	62.2142868041992	871
True	False	False	False	False	242.796188354492	-3073.79760742188	194.099838256836	0.830574333667755	0.954527795314789	1	85.457145690918	14955
True	False	False	False	False	785.020324707031	-3150.34228515625	35.4925422668457	0.516615152359009	0.930095136165619	0.261829555034637	67.65625	2165
True	False	False	False	False	794.904479980469	-3129.431640625	214.064392089844	0.354879826307297	0.773555874824524	0.149178579449654	71.7202072143555	13842
True	False	False	False	False	893.823059082031	-3277.02685546875	427.019653320313	0.739767253398895	0.941693723201752	0.611554741859436	219.342849731445	84447
True	False	False	False	False	1083.0927734375	-3271.12255859375	134.206176757813	0.880481958389282	0.976666808128357	1	61.6859512329102	7464
True	False	False	False	False	899.058715820313	-3109.28295898438	720.942260742188	0.468909293413162	0.899217128753662	0.223394125699997	113.235382080078	73603
True	False	False	False	False	917.566955566406	-3137.56005859375	574.535522460938	0.600866317749023	0.910564780235291	0.347055524587631	125.573356628418	65047
True	False	False	False	False	1495.38488769531	-2859.80029296875	380.435699462891	0.80101478099823	0.944525837898254	1	228.192413330078	78270
True	False	False	False	False	1523.03051757813	-2788.28466796875	48.80224609375	0.710345864295959	0.952071368694305	0.527735590934753	43.2954559326172	1905
True	False	False	False	False	1533.15881347656	-2837.78979492188	1160.16247558594	0.62055766582489	0.904662370681763	0.371621519327164	196.301147460938	205331
True	False	False	False	False	1861.26354980469	-2034.3115234375	117.569046020508	0.686734616756439	0.930087566375732	0.476633340120316	63.5377349853516	6735
True	False	False	False	False	1818.12292480469	-1600.90942382813	49.9113883972168	0.567869901657104	0.95479941368103	0.310379713773727	39.9333343505859	1797
True	False	False	False	False	1081.93640136719	-1513.1689453125	1420.81079101563	0.49325829744339	0.922221839427948	0.242322027683258	202.169403076172	258979
True	False	False	False	False	1470.35339355469	46.012996673584	384.872253417969	0.366654932498932	0.937360882759094	0.15595018863678	71.2766571044922	24733
True	False	False	False	False	1782.38439941406	-1456.56958007813	41.0382537841797	0.587080240249634	0.872794806957245	0.331114858388901	60.4054069519043	2235
True	False	False	False	False	1790.71850585938	-1537.751953125	610.028076171875	0.213260233402252	0.927076280117035	0.0790374726057053	66.5236358642578	36588
True	False	False	False	False	424.378692626953	1769.35961914063	793.036499023438	0.547329545021057	0.898141741752625	0.289855003356934	158.314682006836	113195
True	False	False	False	False	421.703826904297	1843.57177734375	472.494476318359	0.677176296710968	0.927343130111694	0.458572238683701	116.762908935547	49741
True	False	False	False	False	1414.23352050781	1922.6455078125	38.8199691772461	0.565047860145569	0.920117795467377	0.307464748620987	58.1428565979004	2035
True	False	False	False	False	1425.99230957031	1894.9912109375	196.318130493164	0.334884315729141	0.785894751548767	0.138063102960587	98.9378509521484	17512
True	False	False	False	False	1453.09008789063	1818.19543457031	958.298645019531	0.575976669788361	0.905534505844116	0.318934470415115	167.641204833984	144842
True	False	False	False	False	1589.84289550781	119.503974914551	39.9291114807129	0.341722011566162	0.828140497207642	0.141811698675156	48.5277786254883	1747
True	False	False	False	False	2108.7041015625	-2145.97094726563	1441.88452148438	0.343988209962845	0.915424287319183	0.143065944314003	144.99153137207	188489
True	False	False	False	False	2065.01684570313	-2079.53295898438	1314.33325195313	0.392443686723709	0.803225100040436	0.171415105462074	171.243041992188	202923
True	False	False	False	False	2027.65515136719	-2046.72241210938	79.8582229614258	0.564311444759369	0.880180895328522	0.306709289550781	57.8333320617676	4164
True	False	False	False	False	2035.79284667969	-2078.43090820313	17.7462711334229	0.5884068608284	0.939309358596802	0.332607984542847	84.3125	1349
True	False	False	False	False	2069.67456054688	-2104.44555664063	12.2005615234375	0.415362358093262	0.931588590145111	0.18595863878727	94.8181838989258	1043
True	False	False	False	False	2213.119140625	-2059.40014648438	33.2742576599121	0.572696208953857	0.947881937026978	0.315439671278	85.8333358764648	2575
True	False	False	False	False	2232.61401367188	-2055.11181640625	947.207214355469	0.301862150430679	0.800233960151672	0.120675310492516	127.204917907715	108633
True	False	False	False	False	2250.322265625	-2004.51379394531	45.4748191833496	0.50952684879303	0.868234515190125	0.255757868289948	79.3170700073242	3252
True	False	False	False	False	2235.998046875	-1998.95263671875	26.6194076538086	0.528011858463287	0.830929040908813	0.271889626979828	53.9166679382324	1294
True	False	False	False	False	2261.62451171875	-2000.02600097656	16.6371288299561	0.401892930269241	0.875866591930389	0.177315220236778	60.466667175293	907
True	False	False	False	False	2267.03149414063	-2033.21118164063	72.0942230224609	0.547434151172638	0.891559183597565	0.289955645799637	75.9384613037109	4936
True	False	False	False	False	2581.19384765625	-1904.6318359375	164.153015136719	0.814018249511719	0.949642598628998	1	204.905410766602	30326
True	False	False	False	False	2214.521484375	-169.646865844727	47.6931037902832	0.542631268501282	0.868087768554688	0.285373479127884	102.883720397949	4424
True	False	False	False	False	2194.67114257813	-145.481292724609	98.7136306762695	0.514419198036194	0.872449100017548	0.259933769702911	83.2134857177734	7406
True	False	False	False	False	2224.546875	-148.65559387207	472.494476318359	0.623375952243805	0.889570236206055	0.375331431627274	159.563385009766	67974
True	False	False	False	False	2786.37133789063	-1585.51782226563	394.854522705078	0.465018332004547	0.873642683029175	0.220489799976349	75.764045715332	26972
True	False	False	False	False	2274.67724609375	-138.117614746094	1415.26513671875	0.582428693771362	0.874560713768005	0.325944364070892	228.270370483398	291273
True	False	False	False	False	2760.32299804688	-1536.77478027344	364.90771484375	0.633738934993744	0.94046550989151	0.389439135789871	70.665657043457	23249
True	False	False	False	False	2833.36694335938	-1592.2744140625	202.97297668457	0.356409877538681	0.916498243808746	0.15004874765873	52.6666679382324	9638
True	False	False	False	False	2849.1298828125	-1548.34204101563	231.810668945313	0.360491275787354	0.933992922306061	0.152383983135223	54.5454559326172	11400
True	False	False	False	False	2067.89208984375	2004.52966308594	113.132476806641	0.754635572433472	0.937901556491852	0.669575393199921	119.911766052246	12231
True	False	False	False	False	2051.85815429688	2021.11462402344	129.769607543945	0.469821989536285	0.945395052433014	0.224079966545105	80.0427322387695	9365
True	False	False	False	False	2387.33715820313	1142.24987792969	1942.10754394531	0.503961622714996	0.955572068691254	0.251085430383682	233.607086181641	409046
True	False	False	False	False	2448.60034179688	1139.82080078125	221.828384399414	0.803114473819733	0.946478724479675	1	203.115005493164	40623
