# Supplementary material for: Gene Delivery Mediated by Backbone-Degradable RAFT Copolymers
Source: Biomacromolecules. 2026 Feb 12;27(3):1846–56. doi: 10.1021/acs.biomac.5c01662 (PMC12977016; doi:10.1021/acs.biomac.5c01662)
Supplement: Supplementary file 2 [file bm5c01662_si_002.zip › Celigo Raw Data/Object (Cell)-Level Data/GFP/7-15-2024-2-25-48-PM_object_G10.csv]

Plate ID	PM_2024_07_15_PPP41-45_NP_5_10_20_PEIpro_200ngwell_U2OS_6k_Plate2
Plate Name
Plate Description
Scan ID	7/15/2024 2:25:48 PM
Scan Description
Scan Result ID	7/15/2024 2:25:48 PM
Scan Result Description
Software Version	5.1.0.0
Experiment Name
Application Name	Target 1
Plate Type	96-Well BD Falcon™ 353072 Plate
Acquisition Start/End Times	7/15/2024 2:25:48 PM - 7/15/2024 2:26:22 PM
Analysis Start Time	7/15/2024 2:25:48 PM
User ID	Local Administrator
Scan Area Object-Level Data CSV Report
Row	G
Column	10
Total	Class 1	Class 2	Class 3	Class 4	X Position (µm)	Y Position (µm)	Target 1: Area (µm²)	Target 1: Form Factor	Target 1: Smoothness	Target 1: Aspect Ratio	Target 1: Mean Intensity	Target 1: Integrated Intensity
True	False	False	False	False	-2232.52197265625	-2711.12231445313	136.424453735352	0.686334073543549	0.962198376655579	0.475850194692612	120.894309997559	14870
True	False	False	False	False	-2260.16748046875	-2619.58911132813	26.6194076538086	0.441305130720139	0.803142309188843	0.20344115793705	79.25	1902
True	False	False	False	False	-2442.71337890625	-2475.56298828125	80.9673614501953	0.546498358249664	0.916441917419434	0.289056688547134	71	5183
True	False	False	False	False	-2676.82592773438	-2115.63061523438	289.486053466797	0.541299700737	0.894578397274017	0.284116864204407	126.919540405273	33126
True	False	False	False	False	-2824.64794921875	-2022.53649902344	133.097030639648	0.359458953142166	0.948227882385254	0.151791363954544	71.3499984741211	8562
True	False	False	False	False	-2873.42651367188	-1940.583984375	421.473937988281	0.204652890563011	0.947393357753754	0.0753266885876656	88.2894744873047	33550
True	False	False	False	False	-2783.16821289063	-2084.31396484375	458.075622558594	0.170813426375389	0.944249868392944	0.061234287917614	111.259078979492	45950
True	False	False	False	False	-2562.0341796875	-2370.5390625	793.036499023438	0.20439401268959	0.92240434885025	0.0752159059047699	177.724472045898	127073
True	False	False	False	False	-2515.34814453125	-2294.8701171875	323.869445800781	0.760632932186127	0.949862837791443	0.698408961296082	202.934936523438	59257
True	False	False	False	False	-2523.75634765625	-2278.98217773438	38.8199691772461	0.68638277053833	0.914449036121368	0.475945204496384	97.7428588867188	3421
True	False	False	False	False	-2428.70141601563	-2520.53784179688	751.998229980469	0.183353468775749	0.94074410200119	0.066367082297802	144.467544555664	97949
True	False	False	False	False	-2332.30029296875	-2490.98608398438	1393.08227539063	0.441599488258362	0.94935554265976	0.203646257519722	220.104293823242	276451
True	False	False	False	False	-2427.75244140625	-2483.50146484375	83.1856460571289	0.533226847648621	0.938205540180206	0.276622086763382	72.4933319091797	5437
True	False	False	False	False	-2298.50634765625	-2450.63500976563	361.580261230469	0.239775791764259	0.911309242248535	0.0908150151371956	67.2147216796875	21912
True	False	False	False	False	-2365.22973632813	-2236.88989257813	383.763122558594	0.832143723964691	0.953569412231445	1	215.736999511719	74645
True	False	False	False	False	-2334.611328125	-2359.54858398438	427.019653320313	0.83357697725296	0.95592999458313	1	218.6259765625	84171
True	False	False	False	False	-2251.6884765625	-2688.92211914063	224.046676635742	0.70986133813858	0.965346097946167	0.526573896408081	97.8366317749023	19763
True	False	False	False	False	-2235.7451171875	-2652.23583984375	23.2919807434082	0.594368875026703	0.908738791942596	0.339423686265945	54.1904754638672	1138
True	False	False	False	False	-2250.283203125	-2387.07739257813	23.2919807434082	0.792964518070221	0.955192744731903	1	45.523811340332	956
True	False	False	False	False	-2231.76147460938	-1899.63671875	389.308837890625	0.369236618280411	0.933321177959442	0.157458320260048	77.7635345458984	27295
True	False	False	False	False	-2225.9482421875	-2619.978515625	397.072814941406	0.56908243894577	0.886923313140869	0.311641931533813	98.3547515869141	35211
True	False	False	False	False	-2122.50415039063	-2569.50830078125	307.232330322266	0.375148713588715	0.871350109577179	0.160944685339928	109.898918151855	30442
True	False	False	False	False	-2153.51098632813	-2109.51220703125	474.712738037109	0.53435206413269	0.888490855693817	0.277654230594635	142.315414428711	60911
True	False	False	False	False	-2180.51049804688	-2020.20690917969	27.7285480499268	0.748627901077271	0.942156314849854	0.644232213497162	44.9199981689453	1123
True	False	False	False	False	-2171.78540039063	-2066.48510742188	33.2742576599121	0.496463984251022	0.848832964897156	0.244916766881943	66.7666702270508	2003
True	False	False	False	False	-2152.78662109375	-2503.13037109375	1059.23059082031	0.757328391075134	0.948738276958466	0.682016372680664	234.73193359375	224169
True	False	False	False	False	-2133.01196289063	-2426.7001953125	309.450592041016	0.797981977462769	0.944710195064545	1	213.881713867188	59673
True	False	False	False	False	-2142.73120117188	-1952.71765136719	84.2947845458984	0.698733150959015	0.914897680282593	0.501295566558838	69.815788269043	5306
True	False	False	False	False	-2137.109375	-1965.560546875	156.389007568359	0.749318718910217	0.936595022678375	0.646997332572937	73.6950378417969	10391
True	False	False	False	False	-2129.95776367188	-1936.14050292969	21.0736961364746	0.765837788581848	0.945084035396576	0.727394282817841	48.7368431091309	926
True	False	False	False	False	-2106.94848632813	-1905.35266113281	201.863830566406	0.860432744026184	0.97823965549469	1	191.642852783203	34879
True	False	False	False	False	-2092.95922851563	-2823.83251953125	276.176330566406	0.335535019636154	0.929902672767639	0.138417541980743	122.650604248047	30540
True	False	False	False	False	-1913.11877441406	-2955.43188476563	45.4748191833496	0.624288439750671	0.898926198482513	0.376543790102005	42.0243911743164	1723
True	False	False	False	False	-2061.8056640625	-2775.69921875	1370.8994140625	0.292103230953217	0.847030103206635	0.115749761462212	194.882690429688	240875
True	False	False	False	False	-2058.4267578125	-2610.373046875	15.5279874801636	0.717676758766174	0.938069105148315	0.546022891998291	55.7142868041992	780
True	False	False	False	False	-2078.11352539063	-2463.50439453125	359.361999511719	0.444188177585602	0.912579536437988	0.205456718802452	95.8734588623047	31063
True	False	False	False	False	-2092.22094726563	-2154.67626953125	141.970169067383	0.838477969169617	0.959042251110077	1	74.875	9584
True	False	False	False	False	-2081.85107421875	-2359.28198242188	67.6576614379883	0.824820160865784	0.963199138641357	1	53.5737686157227	3268
True	False	False	False	False	-2062.171875	-2140.99267578125	222.937530517578	0.639025509357452	0.912932515144348	0.396937817335129	197.74626159668	39747
True	False	False	False	False	-2033.32397460938	-2458.33154296875	554.570983886719	0.50854229927063	0.895783424377441	0.254925340414047	110.685997009277	55343
True	False	False	False	False	-2028.32250976563	-2606.50659179688	87.6222152709961	0.525703132152557	0.878739953041077	0.269820958375931	82.1645584106445	6491
True	False	False	False	False	-1986.58129882813	-2586.650390625	23.2919807434082	0.644013285636902	0.92316073179245	0.404214441776276	65.5714263916016	1377
True	False	False	False	False	-2027.90881347656	-2028.43041992188	410.382507324219	0.434062302112579	0.85819399356842	0.198443815112114	200.505401611328	74187
True	False	False	False	False	-2017.45178222656	-2506.302734375	35.4925422668457	0.75548255443573	0.951372683048248	0.673407912254333	50.9375	1630
True	False	False	False	False	-1961.53894042969	-2415.09985351563	891.750122070313	0.67519474029541	0.941899716854095	0.454982608556747	234.925369262695	188880
True	False	False	False	False	-1943.845703125	-1911.09753417969	149.734161376953	0.761056125164032	0.954219400882721	0.700609505176544	81.1259231567383	10952
True	False	False	False	False	-2897.4970703125	-1898.47155761719	37.7108268737793	0.598078787326813	0.935241937637329	0.343754470348358	39.4411773681641	1341
True	False	False	False	False	-2975.07470703125	-1748.66528320313	24.401123046875	0.576453566551208	0.891279995441437	0.319446384906769	35.2272720336914	775
True	False	False	False	False	-3065.24145507813	-1381.11022949219	27.7285480499268	0.748627901077271	0.949588060379028	0.644232213497162	44.560001373291	1114
True	False	False	False	False	-3208.03393554688	-1159.14428710938	245.120376586914	0.697218060493469	0.926787912845612	0.498044669628143	188.221725463867	41597
True	False	False	False	False	-3219.40161132813	-1110.33459472656	67.6576614379883	0.680754125118256	0.929047286510468	0.465183943510056	45.0819664001465	2750
True	False	False	False	False	-3248.404296875	-1013.88323974609	80.9673614501953	0.476007372140884	0.956263065338135	0.228774979710579	43.2465744018555	3157
True	False	False	False	False	-3310.248046875	-625.459411621094	199.645553588867	0.435828179121017	0.944372653961182	0.19965361058712	59.8833351135254	10779
True	False	False	False	False	-3326.76806640625	-350.814208984375	186.335845947266	0.426149189472198	0.93384462594986	0.193088963627815	157.595245361328	26476
True	False	False	False	False	-3324.11743164063	-322.661224365234	35.4925422668457	0.516615152359009	0.935551881790161	0.261829555034637	45.46875	1455
True	False	False	False	False	-3320.75048828125	-384.1123046875	127.551322937012	0.696321606636047	0.954511940479279	0.496140778064728	58.9565200805664	6780
True	False	False	False	False	-3276.423828125	-342.907653808594	500.223022460938	0.332949340343475	0.867073178291321	0.137011900544167	90.8159637451172	40958
True	False	False	False	False	-3312.24096679688	-127.943634033203	124.223899841309	0.581118404865265	0.942339956760406	0.324505805969238	68.9910736083984	7727
True	False	False	False	False	-3313.01782226563	-59.9529724121094	59.8936653137207	0.692045450210571	0.955283284187317	0.487252771854401	40.1296310424805	2167
True	False	False	False	False	-3311.78857421875	-36.8361473083496	155.279876708984	0.565047860145569	0.957330524921417	0.307464748620987	53.228572845459	7452
True	False	False	False	False	-3310.73266601563	-9.32204723358154	59.8936653137207	0.21873427927494	0.85528439283371	0.0814254507422447	40.8703689575195	2207
True	False	False	False	False	-3310.17504882813	-340.921295166016	271.739776611328	0.63376647233963	0.935634672641754	0.389477640390396	99.6244888305664	24408
True	False	False	False	False	-3286.30786132813	-132.570510864258	344.943145751953	0.765411078929901	0.940937697887421	0.724843680858612	222.961410522461	69341
True	False	False	False	False	-3289.48779296875	-95.807014465332	28.8376903533936	0.389286518096924	0.824538469314575	0.169472649693489	73.0769195556641	1900
True	False	False	False	False	-3269.30102539063	-899.592163085938	984.918029785156	0.113408535718918	0.952629506587982	0.0389672331511974	108.34684753418	96212
True	False	False	False	False	-3261.65283203125	-889.176574707031	16.6371288299561	0.646814525127411	0.934281527996063	0.408391445875168	85.466667175293	1282
True	False	False	False	False	-3266.32592773438	-114.324806213379	97.6044921875	0.49609586596489	0.89297616481781	0.244617506861687	96.6477279663086	8505
True	False	False	False	False	-3233.33081054688	-327.912750244141	26.6194076538086	0.718682765960693	0.937802910804749	0.54864364862442	43.5416679382324	1045
True	False	False	False	False	-3229.0771484375	-1077.0498046875	51.0205307006836	0.742634296417236	0.944354295730591	0.62160986661911	43.0434799194336	1980
True	False	False	False	False	-3214.998046875	-1138.64819335938	52.1296730041504	0.71564769744873	0.953453481197357	0.54082202911377	51.4468078613281	2418
True	False	False	False	False	-3094.87890625	-894.728759765625	123.114753723145	0.830976963043213	0.958391427993774	1	93.9549560546875	10429
True	False	False	False	False	-3092.01098632813	-711.180908203125	559.007568359375	0.554102420806885	0.921191036701202	0.296450316905975	122.494049072266	61737
True	False	False	False	False	-3141.51440429688	-492.705047607422	102.041061401367	0.461673319339752	0.838142573833466	0.218017980456352	75.0869598388672	6908
True	False	False	False	False	-3200.26000976563	-165.585510253906	22.1828384399414	0.691018760204315	0.937866926193237	0.485164731740952	64.9499969482422	1299
True	False	False	False	False	-3167.74658203125	-156.456939697266	1857.81274414063	0.457687824964523	0.818647146224976	0.215102389454842	217.9892578125	365132
True	False	False	False	False	-3212.0615234375	2.42519378662109	576.753784179688	0.31976044178009	0.78214418888092	0.129956617951393	102.224998474121	53157
True	False	False	False	False	-3177.31030273438	26.6165733337402	798.582214355469	0.369368642568588	0.90449059009552	0.157535672187805	203.106948852539	146237
True	False	False	False	False	-3148.76220703125	-384.442687988281	169.698715209961	0.801735460758209	0.948770105838776	1	178.70588684082	27342
True	False	False	False	False	-3144.75244140625	-293.734893798828	1284.38635253906	0.338693529367447	0.929582238197327	0.140144824981689	145.260787963867	168212
True	False	False	False	False	-3111.0439453125	14.9435405731201	9.98227787017822	0.754574596881866	0.933233201503754	0.669301986694336	41.2222213745117	371
True	False	False	False	False	-3096.119140625	-655.119201660156	496.895599365234	0.381376028060913	0.921253085136414	0.164667248725891	120.863838195801	54147
True	False	False	False	False	-3080.68579101563	13.2036800384521	73.203369140625	0.656023621559143	0.931299030780792	0.422613710165024	72.4848480224609	4784
True	False	False	False	False	-3075.40649414063	-775.565368652344	405.945953369141	0.804767787456512	0.944284677505493	1	190.09016418457	69573
True	False	False	False	False	-3072.9091796875	-638.622314453125	200.754699707031	0.443697422742844	0.887870788574219	0.205112561583519	104.812156677246	18971
True	False	False	False	False	-3062.94946289063	44.0672035217285	56.5662384033203	0.39972060918808	0.808547675609589	0.175947174429893	75.8235321044922	3867
True	False	False	False	False	-3056.984375	-1302.35693359375	186.335845947266	0.823659300804138	0.964566469192505	1	134.488098144531	22594
True	False	False	False	False	-3054.205078125	-919.791931152344	1569.43591308594	0.47430232167244	0.951263785362244	0.227472513914108	196.21696472168	277647
True	False	False	False	False	-3050.73583984375	-712.663757324219	485.804168701172	0.568147003650665	0.92196798324585	0.310667604207993	128.924652099609	56469
True	False	False	False	False	-3048.42114257813	-845.934692382813	491.349884033203	0.474040240049362	0.968206524848938	0.227272883057594	110.900680541992	49129
True	False	False	False	False	-3033.20239257813	-217.001739501953	45.4748191833496	0.72121262550354	0.958025753498077	0.555363178253174	88.5609741210938	3631
True	False	False	False	False	-3025.88427734375	-1654.927734375	255.102645874023	0.232911512255669	0.933675527572632	0.0877143815159798	61.1086959838867	14055
True	False	False	False	False	-2984.69946289063	-1335.05432128906	206.300399780273	0.836186647415161	0.959117710590363	1	112.333335876465	20894
True	False	False	False	False	-3021.70874023438	-1033.54272460938	25.5102653503418	0.636238098144531	0.901352107524872	0.392957359552383	91.6521759033203	2108
True	False	False	False	False	-2990.80029296875	-1029.59753417969	1701.42370605469	0.417983889579773	0.885996162891388	0.187674030661583	190.494125366211	292218
True	False	False	False	False	-2999.83203125	-873.439880371094	2440.1123046875	0.345245569944382	0.912284553050995	0.143764406442642	191.551818847656	421414
True	False	False	False	False	-3022.14404296875	-188.077682495117	1038.15686035156	0.672753512859344	0.901587665081024	0.450628072023392	212.419876098633	198825
True	False	False	False	False	-3017.74096679688	-724.311218261719	452.529907226563	0.779277861118317	0.964290022850037	0.837769269943237	198.950973510742	81172
True	False	False	False	False	-2994.64501953125	-983.889099121094	19.9645557403564	0.471643835306168	0.843485653400421	0.225454315543175	73	1314
True	False	False	False	False	-2970.44897460938	-765.212097167969	590.063537597656	0.807090699672699	0.962176084518433	1	199.163528442383	105955
True	False	False	False	False	-2985.78540039063	-169.188079833984	16.6371288299561	0.449176728725433	0.868767321109772	0.208980649709702	74.466667175293	1117
True	False	False	False	False	-2978.75512695313	-743.27978515625	35.4925422668457	0.739838838577271	0.922874987125397	0.6118004322052	99.34375	3179
True	False	False	False	False	-2978.23657226563	-266.662475585938	1741.35290527344	0.27983945608139	0.788596451282501	0.109688550233841	173.119110107422	271797
True	False	False	False	False	-2953.39599609375	-1166.08630371094	44.3656768798828	0.799694657325745	0.96739661693573	1	52.5	2100
True	False	False	False	False	-2946.681640625	22.6601371765137	881.767822265625	0.370233923196793	0.91581392288208	0.158043220639229	178.323272705078	141767
True	False	False	False	False	-2952.07983398438	47.498405456543	155.279876708984	0.368317365646362	0.923954725265503	0.156920343637466	124.821426391602	17475
True	False	False	False	False	-2937.62158203125	-1829.67053222656	163.043869018555	0.52864682674408	0.954200148582458	0.272461414337158	166.585037231445	24488
True	False	False	False	False	-2879.50708007813	-1833.32019042969	124.223899841309	0.357215106487274	0.805436253547668	0.150507837533951	93.7767868041992	10503
True	False	False	False	False	-2935.41967773438	-1089.50903320313	1378.66345214844	0.449517369270325	0.910266518592834	0.209222987294197	159.318588256836	198033
True	False	False	False	False	-2930.81860351563	-657.3349609375	248.447799682617	0.821763157844543	0.946242153644562	1	162.352676391602	36367
True	False	False	False	False	-2913.41284179688	-559.471496582031	135.315322875977	0.778218626976013	0.949292719364166	0.825467169284821	98.3196716308594	11995
True	False	False	False	False	-2899.517578125	-1724.72888183594	16.6371288299561	0.665601134300232	0.938633382320404	0.438278526067734	43.533332824707	653
True	False	False	False	False	-2888.94677734375	-244.274673461914	559.007568359375	0.661609888076782	0.898154199123383	0.431635230779648	115.01587677002	57968
True	False	False	False	False	-2821.28735351563	-1855.93566894531	24.401123046875	0.608575522899628	0.901352107524872	0.356404304504395	48.6818199157715	1071
True	False	False	False	False	-2818.95263671875	-1736.82543945313	1023.73803710938	0.44182550907135	0.901479363441467	0.203803837299347	170.009750366211	156919
True	False	False	False	False	-2871.0029296875	-1734.28747558594	312.778015136719	0.734583854675293	0.924681663513184	0.594439208507538	210.095748901367	59247
True	False	False	False	False	-2846.81005859375	-1485.74987792969	62.1119499206543	0.818948090076447	0.956534862518311	1	52.8035697937012	2957
True	False	False	False	False	-2861.23583984375	-892.418762207031	93.1679229736328	0.782521784305573	0.955301940441132	0.885872364044189	61.0357131958008	5127
True	False	False	False	False	-2860.49560546875	-566.998352050781	205.191253662109	0.813563048839569	0.952634990215302	1	189.227020263672	35007
True	False	False	False	False	-2867.8271484375	-547.022888183594	795.254760742188	0.410651028156281	0.931844115257263	0.182903304696083	156.774063110352	112407
True	False	False	False	False	-2858.9990234375	-319.384094238281	241.792938232422	0.7624591588974	0.962888419628143	0.708087503910065	90.0412826538086	19629
True	False	False	False	False	-2858.52172851563	-232.985076904297	322.760314941406	0.325561046600342	0.816330254077911	0.133036315441132	97.1546401977539	28272
True	False	False	False	False	-2841.19580078125	-611.788330078125	247.338653564453	0.808585226535797	0.952262699604034	1	189.533630371094	42266
True	False	False	False	False	-2837.62768554688	-505.317810058594	269.521484375	0.824154675006866	0.956919133663177	1	197.172836303711	47913
True	False	False	False	False	-2829.49682617188	-321.362731933594	251.77522277832	0.806949973106384	0.960024952888489	1	90.5638732910156	20558
True	False	False	False	False	-2825.6650390625	-910.111999511719	160.825576782227	0.618343532085419	0.888851702213287	0.368743002414703	98.6896514892578	14310
True	False	False	False	False	-2797.48413085938	-762.793212890625	32.1651153564453	0.595981299877167	0.888733148574829	0.341297298669815	71.3448257446289	2069
True	False	False	False	False	-2796.29296875	32.0376167297363	22.1828384399414	0.755204319953918	0.938502132892609	0.672140836715698	48.25	965
True	False	False	False	False	-2793.69677734375	-337.974060058594	48.80224609375	0.64345920085907	0.944887697696686	0.403396040201187	51.4090919494629	2262
True	False	False	False	False	-2791.5966796875	-1797.84008789063	1362.0263671875	0.372183620929718	0.867619156837463	0.159190431237221	207.657974243164	255004
True	False	False	False	False	-2791.15771484375	-1249.73278808594	25.5102653503418	0.559523403644562	0.875018060207367	0.30184879899025	79.0434799194336	1818
True	False	False	False	False	-2786.92822265625	-909.339416503906	347.161437988281	0.48469215631485	0.889006495475769	0.235509395599365	99.9648590087891	31289
True	False	False	False	False	-2786.39965820313	-5.31810522079468	298.359191894531	0.707695543766022	0.938005208969116	0.521447241306305	203.966537475586	54867
True	False	False	False	False	-2729.08911132813	-1897.52844238281	561.225830078125	0.507969915866852	0.933708667755127	0.254442483186722	218.02766418457	110322
True	False	False	False	False	-2710.53686523438	-1849.83972167969	37.7108268737793	0.802700221538544	0.957971453666687	1	47.735294342041	1623
True	False	False	False	False	-2775.06176757813	-1252.17846679688	88.7313537597656	0.499328762292862	0.853272497653961	0.247257024049759	87.9124984741211	7033
True	False	False	False	False	-2777.58471679688	-507.231109619141	275.067199707031	0.80964595079422	0.950792133808136	1	205.092742919922	50863
True	False	False	False	False	-2776.91674804688	-31.8448543548584	357.143707275391	0.544772028923035	0.932171642780304	0.287406176328659	196.040374755859	63125
True	False	False	False	False	-2771.57958984375	-543.586608886719	288.376892089844	0.53922575712204	0.901569366455078	0.282171338796616	184.715377807617	48026
True	False	False	False	False	-2771.13818359375	-2.08204984664917	11.0914192199707	0.619482219219208	0.884443521499634	0.37021940946579	82	820
True	False	False	False	False	-2764.7548828125	-1567.65051269531	160.825576782227	0.838098645210266	0.96152675151825	1	116.882759094238	16948
True	False	False	False	False	-2701.28247070313	-1450.92883300781	1611.58325195313	0.26804718375206	0.923211634159088	0.103990033268929	168.434280395508	244735
True	False	False	False	False	-2750.69311523438	-491.152038574219	1374.22692871094	0.53552919626236	0.890175580978394	0.278738290071487	200.584335327148	248524
True	False	False	False	False	-2731.40625	-57.7524909973145	12.2005615234375	0.563888907432556	0.920290231704712	0.306276768445969	98.5454559326172	1084
True	False	False	False	False	-2711.53198242188	-38.358570098877	26.6194076538086	0.489240825176239	0.903986811637878	0.239105343818665	56.6666679382324	1360
True	False	False	False	False	-2702.73217773438	-70.1243286132813	757.5439453125	0.373749941587448	0.814730584621429	0.160115674138069	157.34260559082	107465
True	False	False	False	False	-2700.33251953125	-1342.14611816406	1062.55798339844	0.381933122873306	0.929903745651245	0.165002837777138	153.215026855469	146780
True	False	False	False	False	-2661.14453125	-959.998291015625	486.913299560547	0.400276988744736	0.934566557407379	0.176296874880791	96.3325729370117	42290
True	False	False	False	False	-2688.22192382813	-813.820983886719	309.450592041016	0.351722002029419	0.889769852161407	0.147391721606255	104.448028564453	29141
True	False	False	False	False	-2697.20678710938	-405.010467529297	1086.95910644531	0.355873942375183	0.851124107837677	0.149743616580963	202.153060913086	198110
True	False	False	False	False	-2691.42993164063	-166.578170776367	70.9850845336914	0.310788810253143	0.753086686134338	0.125263288617134	87.328125	5589
True	False	False	False	False	-2676.79052734375	-544.320739746094	423.692230224609	0.819680988788605	0.94847297668457	1	201.09162902832	76817
True	False	False	False	False	-2664.54931640625	-834.781188964844	80.9673614501953	0.476007372140884	0.948485732078552	0.228774979710579	106.780822753906	7795
True	False	False	False	False	-2659.01904296875	-818.730346679688	222.937530517578	0.396239817142487	0.913294076919556	0.173769682645798	103.402984619141	20784
True	False	False	False	False	-2657.919921875	-1891.6298828125	149.734161376953	0.74251663684845	0.950761020183563	0.621188163757324	67.8222198486328	9156
True	False	False	False	False	-2636.0439453125	-1779.79833984375	1373.11767578125	0.527818739414215	0.887223184108734	0.271715998649597	191.719711303711	237349
True	False	False	False	False	-2641.06616210938	-1138.65942382813	180.790130615234	0.574739217758179	0.902608215808868	0.317610800266266	127.239265441895	20740
True	False	False	False	False	-2639.39501953125	-907.335571289063	378.217407226563	0.6474289894104	0.922114968299866	0.409316658973694	100.565979003906	34293
True	False	False	False	False	-2644.67749023438	-101.44287109375	16.6371288299561	0.714476346969604	0.930929720401764	0.53786963224411	74.6666641235352	1120
True	False	False	False	False	-2641.78784179688	-831.555908203125	9.98227787017822	0.754574596881866	0.933233201503754	0.669301986694336	78.5555572509766	707
True	False	False	False	False	-2620.69091796875	-768.4609375	178.571853637695	0.230242118239403	0.762970685958862	0.0865185409784317	79.3229827880859	12771
True	False	False	False	False	-2637.1220703125	-102.569877624512	16.6371288299561	0.354132443666458	0.852618634700775	0.148754596710205	77.466667175293	1162
True	False	False	False	False	-2586.7626953125	-900.646179199219	1475.15881347656	0.522480309009552	0.942402541637421	0.266959667205811	198.690979003906	264259
True	False	False	False	False	-2585.58276367188	-1547.8134765625	280.612915039063	0.841790497303009	0.967306435108185	1	202.588928222656	51255
True	False	False	False	False	-2582.34790039063	-789.70849609375	192.990692138672	0.601659893989563	0.89679616689682	0.348002910614014	91.931037902832	15996
True	False	False	False	False	-2576.94604492188	-736.801513671875	78.7490768432617	0.547057330608368	0.913595497608185	0.289593309164047	83.8309860229492	5952
True	False	False	False	False	-2553.26123046875	-1710.10876464844	204.082122802734	0.881584227085114	0.973889827728271	1	209.255432128906	38503
True	False	False	False	False	-2545.9365234375	-1243.94689941406	380.435699462891	0.421245276927948	0.936160862445831	0.189823672175407	83.3906707763672	28603
True	False	False	False	False	-2556.47314453125	-351.992919921875	74.3125076293945	0.786045730113983	0.963794112205505	1	52.1940307617188	3497
True	False	False	False	False	-2557.16674804688	-24.7880210876465	14.4188451766968	0.422790467739105	0.833435952663422	0.190848231315613	115.230766296387	1498
True	False	False	False	False	-2554.7373046875	-12.3497247695923	27.7285480499268	0.332723498344421	0.895556211471558	0.13688950240612	110.480003356934	2762
True	False	False	False	False	-2551.54760742188	-1138.64538574219	42.1473922729492	0.588508069515228	0.921760559082031	0.332722276449203	85.8947372436523	3264
True	False	False	False	False	-2544.35107421875	-1125.05358886719	43.256534576416	0.717120826244354	0.917160093784332	0.544586777687073	82.5128173828125	3218
True	False	False	False	False	-2544.18481445313	-84.2996215820313	49.9113883972168	0.567869901657104	0.921724319458008	0.310379713773727	133.511108398438	6008
True	False	False	False	False	-2539.59887695313	-114.29167175293	675.467468261719	0.456063568592072	0.871138215065002	0.21392323076725	154.681442260742	94201
True	False	False	False	False	-2535.94384765625	38.4005317687988	194.099838256836	0.857978463172913	0.968819141387939	1	108.348571777344	18961
True	False	False	False	False	-2533.87158203125	-1613.53967285156	257.320922851563	0.841218709945679	0.970598816871643	1	205.418106079102	47657
True	False	False	False	False	-2532.20629882813	-578.013366699219	856.257568359375	0.552847027778625	0.90907233953476	0.295215487480164	185.073837280273	142877
True	False	False	False	False	-2529.54760742188	-53.6386375427246	1787.93676757813	0.165088161826134	0.723514676094055	0.0589245185256004	191.323196411133	308413
True	False	False	False	False	-2435.33471679688	-1747.23962402344	70.9850845336914	0.63614410161972	0.933038294315338	0.392824232578278	74.8125	4788
True	False	False	False	False	-2517.65405273438	-700.903869628906	265.084930419922	0.467126876115799	0.938872098922729	0.222059771418571	85.0209197998047	20320
True	False	False	False	False	-2499.66748046875	-1413.1025390625	94.2770690917969	0.767170608043671	0.956003665924072	0.735596120357513	65.1999969482422	5542
True	False	False	False	False	-2430.04272460938	-1320.3076171875	105.36848449707	0.820584774017334	0.952967822551727	1	81.6631546020508	7758
True	False	False	False	False	-2498.3388671875	-685.57861328125	49.9113883972168	0.757985770702362	0.951043426990509	0.685172200202942	151.355560302734	6811
True	False	False	False	False	-2492.66064453125	-102.435646057129	411.491668701172	0.452557027339935	0.900294601917267	0.21139520406723	157.021560668945	58255
True	False	False	False	False	-2478.55126953125	-184.57096862793	34.3833999633789	0.812275528907776	0.95572304725647	1	50.0322570800781	1551
True	False	False	False	False	-2474.71948242188	-692.996948242188	1019.30145263672	0.758431553840637	0.943937122821808	0.68734085559845	212.780197143555	195545
True	False	False	False	False	-2439.33056640625	-51.8767242431641	275.067199707031	0.794570684432983	0.950217962265015	1	215.911285400391	53546
True	False	False	False	False	-2439.73901367188	-38.1973991394043	45.4748191833496	0.563318848609924	0.965852737426758	0.305694431066513	62.0243911743164	2543
True	False	False	False	False	-2374.49072265625	-1785.16162109375	247.338653564453	0.786299705505371	0.939535140991211	1	90.1390151977539	20101
True	False	False	False	False	-2415.3212890625	-1528.34838867188	425.910522460938	0.748652279376984	0.919787406921387	0.644329190254211	210.80729675293	80950
True	False	False	False	False	-2427.39038085938	-1505.97033691406	116.459907531738	0.631823182106018	0.935953736305237	0.386773586273193	80.990478515625	8504
True	False	False	False	False	-2409.23095703125	-779.110778808594	526.842407226563	0.54842746257782	0.938146352767944	0.290913164615631	135.357894897461	64295
True	False	False	False	False	-2421.77758789063	-275.762390136719	485.804168701172	0.32678097486496	0.833319008350372	0.133688628673553	95.7054824829102	41919
True	False	False	False	False	-2394.66040039063	-67.545768737793	13.3097038269043	0.743378639221191	0.931919693946838	0.624296009540558	60	720
True	False	False	False	False	-2387.15502929688	-50.5551109313965	207.409545898438	0.748221099376678	0.953695237636566	0.642620325088501	217.577545166016	40687
True	False	False	False	False	-2387.8154296875	-38.0001068115234	39.9291114807129	0.591434717178345	0.951650857925415	0.3360475897789	58.25	2097
True	False	False	False	False	-2375.58349609375	-614.407653808594	780.8359375	0.373598784208298	0.820343375205994	0.160026252269745	127.025566101074	89426
True	False	False	False	False	-2360.71655273438	-507.37060546875	65.4393768310547	0.733221530914307	0.929092288017273	0.590145409107208	72.9491500854492	4304
True	False	False	False	False	-2360.22631835938	-1656.72131347656	49.9113883972168	0.843023717403412	0.962561309337616	1	53.6888885498047	2416
True	False	False	False	False	-2343.12353515625	-1651.02905273438	109.805053710938	0.819165587425232	0.961780726909637	1	58.1616172790527	5758
True	False	False	False	False	-2355.96264648438	-1213.7138671875	834.074768066406	0.5831698179245	0.91065913438797	0.326761484146118	160.779251098633	120906
True	False	False	False	False	-2340.54077148438	-1187.12109375	512.423583984375	0.567391574382782	0.94196891784668	0.309883385896683	192.800872802734	89074
True	False	False	False	False	-2352.29565429688	-473.055084228516	519.078430175781	0.349163234233856	0.817147433757782	0.145952641963959	113.256408691406	53004
True	False	False	False	False	-2344.037109375	-308.631469726563	42.1473922729492	0.759709894657135	0.949179470539093	0.693692982196808	50.6578941345215	1925
True	False	False	False	False	-2339.9306640625	-597.273193359375	683.2314453125	0.223592102527618	0.827655375003815	0.0835632011294365	108.931816101074	67102
True	False	False	False	False	-2337.53759765625	-1867.90295410156	32.1651153564453	0.759870648384094	0.941819429397583	0.694506108760834	47.2068977355957	1369
True	False	False	False	False	-2270.28442382813	-1849.47412109375	197.427261352539	0.697551608085632	0.950885415077209	0.498756766319275	92.7752838134766	16514
True	False	False	False	False	-2326.87890625	-1730.09033203125	26.6194076538086	0.319414556026459	0.901344299316406	0.129774123430252	69.5416641235352	1669
True	False	False	False	False	-2324.56079101563	-1758.06018066406	925.024353027344	0.240499034523964	0.778830349445343	0.0911438763141632	161.298568725586	134523
True	False	False	False	False	-2252.97875976563	-1303.31774902344	23.2919807434082	0.707453370094299	0.946530044078827	0.520880579948425	52.9523811340332	1112
True	False	False	False	False	-2268.11645507813	-1290.46911621094	27.7285480499268	0.748627901077271	0.949588060379028	0.644232213497162	56.1199989318848	1403
True	False	False	False	False	-2295.32397460938	-1163.11315917969	222.937530517578	0.336262077093124	0.817238569259644	0.138814136385918	86.2388076782227	17334
True	False	False	False	False	-2290.03564453125	-1045.40686035156	246.229507446289	0.446863204240799	0.920549929141998	0.207340598106384	94.3693695068359	20950
True	False	False	False	False	-2259.52172851563	-1032.44213867188	342.724853515625	0.631311535835266	0.955249011516571	0.386066198348999	128.119735717773	39589
True	False	False	False	False	-2256.13647460938	-1292.34289550781	39.9291114807129	0.674418985843658	0.93317061662674	0.453590780496597	55.2222213745117	1988
True	False	False	False	False	-2238.5654296875	-263.965362548828	107.586769104004	0.827301025390625	0.96516364812851	1	73.9484558105469	7173
True	False	False	False	False	-2226.98876953125	-924.114929199219	514.641845703125	0.795794308185577	0.955294668674469	1	125.127151489258	58059
True	False	False	False	False	-2198.9287109375	-1234.42749023438	84.2947845458984	0.765837788581848	0.947415113449097	0.727394282817841	69.8552627563477	5309
True	False	False	False	False	-2195.044921875	-192.184204101563	34.3833999633789	0.682015299797058	0.937679588794708	0.467555910348892	79.0322570800781	2450
True	False	False	False	False	-2190.43969726563	-1383.37658691406	665.485168457031	0.497932970523834	0.916929423809052	0.24611422419548	132.61833190918	79571
True	False	False	False	False	-2190.41162109375	-1248.38305664063	97.6044921875	0.608575522899628	0.919048309326172	0.356404304504395	74.5454559326172	6560
True	False	False	False	False	-2185.32250976563	-211.015396118164	195.208984375	0.503386497497559	0.832944214344025	0.250607192516327	95.5170440673828	16811
True	False	False	False	False	-2181.26831054688	-339.457153320313	226.264953613281	0.809218764305115	0.944174110889435	1	208.372543334961	42508
True	False	False	False	False	-2173.57470703125	-224.13916015625	36.6016845703125	0.580488204956055	0.9166619181633	0.32381671667099	74.4848480224609	2458
True	False	False	False	False	-2120.4228515625	-1858.88073730469	155.279876708984	0.80919873714447	0.948874354362488	1	153.635711669922	21509
True	False	False	False	False	-2132.70849609375	-1835.41674804688	146.40673828125	0.747322142124176	0.916972577571869	0.639100313186646	153.871215820313	20311
True	False	False	False	False	-2126.14453125	-1593.78930664063	970.499206542969	0.491709232330322	0.894953370094299	0.241077154874802	155.854858398438	136373
True	False	False	False	False	-2131.78125	-986.182861328125	158.607299804688	0.734701037406921	0.925871968269348	0.594812333583832	173.265731811523	24777
True	False	False	False	False	-2127.30712890625	-1082.13732910156	929.4609375	0.308988720178604	0.885452508926392	0.124331623315811	137.353225708008	115102
True	False	False	False	False	-2115.42456054688	-997.7666015625	163.043869018555	0.773466467857361	0.950075507164001	0.780538976192474	90.0544204711914	13238
True	False	False	False	False	-2100.44140625	-1566.85729980469	128.660461425781	0.705485999584198	0.952449440956116	0.516324877738953	131.931030273438	15304
True	False	False	False	False	-2089.03979492188	-453.136199951172	373.780822753906	0.585972607135773	0.913895010948181	0.32987454533577	199.293762207031	67162
True	False	False	False	False	-2075.92993164063	-1880.11169433594	173.026138305664	0.837369203567505	0.964227437973022	1	191.397430419922	29858
True	False	False	False	False	-2042.81018066406	-1567.44641113281	97.6044921875	0.491035759449005	0.902108728885651	0.240537732839584	93.8068161010742	8255
True	False	False	False	False	-2072.17260742188	-1107.56494140625	875.112976074219	0.346343368291855	0.798975706100464	0.144375771284103	132.936630249023	104887
True	False	False	False	False	-2063.94604492188	-1542.51550292969	511.314422607422	0.555906474590302	0.931573390960693	0.298234820365906	200.718002319336	92531
True	False	False	False	False	-2036.9853515625	-1533.84497070313	290.595184326172	0.487460106611252	0.926685273647308	0.237691834568977	115.125953674316	30163
True	False	False	False	False	-2048.38598632813	-276.283508300781	727.597106933594	0.39048433303833	0.839558064937592	0.170207947492599	205.004577636719	134483
True	False	False	False	False	-2036.80444335938	-488.598510742188	809.673645019531	0.648759365081787	0.932234942913055	0.411331176757813	182.069869995117	132911
True	False	False	False	False	-2027.25842285156	-825.457214355469	228.483245849609	0.841748654842377	0.957088470458984	1	211.05339050293	43477
True	False	False	False	False	-2007.16491699219	-482.074768066406	38.8199691772461	0.699732840061188	0.949179470539093	0.503464043140411	64.7714309692383	2267
True	False	False	False	False	-2012.46337890625	-392.825134277344	581.190368652344	0.264838486909866	0.913109362125397	0.102460741996765	107.101142883301	56121
True	False	False	False	False	-2008.44262695313	-377.049499511719	31.0559749603271	0.488852083683014	0.963857650756836	0.238796129822731	96.8214263916016	2711
True	False	False	False	False	-2006.64233398438	-573.453430175781	46.5839614868164	0.538257539272308	0.957297146320343	0.281267881393433	115.190475463867	4838
True	False	False	False	False	-1986.19958496094	-567.87890625	1173.47216796875	0.457296103239059	0.834015607833862	0.214817553758621	224.775985717773	237813
True	False	False	False	False	-1967.328125	-401.797485351563	1025.95629882813	0.274007588624954	0.767293334007263	0.106854796409607	191.720001220703	177341
True	False	False	False	False	-1910.21142578125	-1439.28820800781	801.909606933594	0.498120486736298	0.816037654876709	0.246267452836037	225.580917358398	163095
True	False	False	False	False	-1937.54479980469	-1178.68017578125	917.260375976563	0.337488502264023	0.936494410037994	0.139484494924545	126.320434570313	104467
True	False	False	False	False	-1928.89453125	-849.707580566406	119.787330627441	0.588028192520142	0.945415377616882	0.332180917263031	117.759262084961	12718
True	False	False	False	False	-1940.89318847656	-458.960784912109	912.823791503906	0.490569591522217	0.822521984577179	0.240164995193481	209.187118530273	172161
True	False	False	False	False	-1940.30432128906	-496.808746337891	185.226699829102	0.402760863304138	0.932397127151489	0.177863776683807	86.1856307983398	14393
True	False	False	False	False	-1936.53662109375	-174.160659790039	237.356369018555	0.340177774429321	0.834343433380127	0.140960425138474	75.2897186279297	16112
True	False	False	False	False	-1922.97668457031	-1135.97424316406	604.482360839844	0.643622815608978	0.932947397232056	0.403637498617172	125.143119812012	68203
True	False	False	False	False	-1915.83703613281	-634.787231445313	272.848907470703	0.448601990938187	0.882869780063629	0.208572268486023	121.516258239746	29893
True	False	False	False	False	-1913.70373535156	-860.7578125	468.057891845703	0.438402593135834	0.863885700702667	0.201427236199379	128.651657104492	54291
True	False	False	False	False	-1911.37780761719	-459.39697265625	62.1119499206543	0.457649767398834	0.891539871692657	0.215074703097343	87.1964263916016	4883
True	False	False	False	False	-3236.537109375	151.251907348633	80.9673614501953	0.814673006534576	0.960151076316833	1	50.6027412414551	3694
True	False	False	False	False	-3160.86328125	695.334106445313	151.952453613281	0.334896385669708	0.923426568508148	0.138069674372673	119.802917480469	16413
True	False	False	False	False	-3133.263671875	70.7328338623047	423.692230224609	0.785308063030243	0.95463764667511	0.97880482673645	222.536651611328	85009
True	False	False	False	False	-3092.78564453125	420.419982910156	2332.525390625	0.699222981929779	0.912295401096344	0.502355754375458	209.51545715332	440611
True	False	False	False	False	-3083.53588867188	896.819091796875	572.317260742188	0.43853759765625	0.931599140167236	0.201520577073097	179.267440795898	92502
True	False	False	False	False	-3057.96801757813	357.690795898438	163.043869018555	0.828705549240112	0.958779573440552	1	163.578231811523	24046
True	False	False	False	False	-3057.73608398438	607.246215820313	751.998229980469	0.402235269546509	0.876032829284668	0.177531450986862	122.47492980957	83038
True	False	False	False	False	-3050.08544921875	931.6181640625	167.480438232422	0.33941987156868	0.841109871864319	0.140543639659882	57.8476829528809	8735
True	False	False	False	False	-3042.08666992188	364.369506835938	155.279876708984	0.847695887088776	0.968690097332001	1	141.271423339844	19778
True	False	False	False	False	-3040.17724609375	588.611572265625	125.333038330078	0.488032013177872	0.885751962661743	0.238144978880882	89.3893814086914	10101
True	False	False	False	False	-3010.49389648438	1064.30017089844	422.583068847656	0.171476870775223	0.76312643289566	0.0615032948553562	97.3753280639648	37100
True	False	False	False	False	-2978.29565429688	500.590393066406	290.595184326172	0.839425504207611	0.953655779361725	1	198.049621582031	51889
True	False	False	False	False	-2959.197265625	635.478942871094	230.701522827148	0.412542879581451	0.8217813372612	0.184125974774361	79.6394195556641	16565
True	False	False	False	False	-2950.85498046875	140.020965576172	185.226699829102	0.60553240776062	0.914167940616608	0.352674633264542	75.0119781494141	12527
True	False	False	False	False	-2949.29907226563	1016.97088623047	66.5485153198242	0.6288121342659	0.946287870407104	0.382637858390808	66.1999969482422	3972
True	False	False	False	False	-2948.00122070313	554.788879394531	238.465515136719	0.593757569789886	0.950615108013153	0.338716775178909	72.9720916748047	15689
True	False	False	False	False	-2924.3994140625	566.823852539063	147.515884399414	0.538734436035156	0.935803234577179	0.281712502241135	73.0827102661133	9720
True	False	False	False	False	-2924.662109375	634.977355957031	208.518692016602	0.446137070655823	0.860083162784576	0.206827893853188	84.2765960693359	15844
True	False	False	False	False	-2917.53491210938	771.175415039063	450.311614990234	0.579367518424988	0.957383453845978	0.322595596313477	175.403945922852	71214
True	False	False	False	False	-2915.00561523438	323.242828369141	661.048583984375	0.489142149686813	0.782511532306671	0.239026814699173	141.213088989258	84163
True	False	False	False	False	-2911.8994140625	676.201599121094	186.335845947266	0.765165567398071	0.928508162498474	0.723391771316528	187.434524536133	31489
True	False	False	False	False	-2905.77954101563	1269.93725585938	87.6222152709961	0.304348796606064	0.940079808235168	0.121945306658745	44.3670883178711	3505
True	False	False	False	False	-2893.07958984375	602.660888671875	1434.12048339844	0.668674945831299	0.933747470378876	0.443513602018356	203.667434692383	263342
True	False	False	False	False	-2892.50805664063	1291.45007324219	56.5662384033203	0.506927311420441	0.944144129753113	0.25356525182724	44.3529396057129	2262
True	False	False	False	False	-2880.794921875	324.627349853516	591.172668457031	0.513722240924835	0.944161951541901	0.259334892034531	154.288925170898	82236
True	False	False	False	False	-2870.181640625	1138.10510253906	33.2742576599121	0.616532325744629	0.906265735626221	0.366411358118057	42.6333351135254	1279
True	False	False	False	False	-2858.77856445313	360.902496337891	1086.95910644531	0.340180069208145	0.877489030361176	0.140961706638336	194.005096435547	190125
True	False	False	False	False	-2862.79028320313	394.380981445313	21.0736961364746	0.765837788581848	0.936461865901947	0.727394282817841	63.6315803527832	1209
True	False	False	False	False	-2859.82568359375	446.258728027344	41.0382537841797	0.662830352783203	0.918233394622803	0.433648645877838	99.8918914794922	3696
True	False	False	False	False	-2853.05590820313	778.37158203125	303.904907226563	0.81213653087616	0.949360072612762	1	196.945251464844	53963
True	False	False	False	False	-2855.3486328125	1323.40930175781	541.261291503906	0.736407041549683	0.94612044095993	0.60031396150589	205.665985107422	100365
True	False	False	False	False	-2849.1328125	886.874328613281	48.80224609375	0.824289858341217	0.956683158874512	1	49.2727279663086	2168
True	False	False	False	False	-2834.64282226563	1277.96862792969	37.7108268737793	0.84506893157959	0.963647246360779	1	47.205883026123	1605
True	False	False	False	False	-2826.8779296875	319.908569335938	522.405883789063	0.312880426645279	0.742881178855896	0.126350000500679	127.26114654541	59940
True	False	False	False	False	-2814.16235351563	369.559539794922	48.80224609375	0.788230717182159	0.946144938468933	1	52.7954559326172	2323
True	False	False	False	False	-2821.34448242188	1330.60900878906	834.074768066406	0.518100380897522	0.900500655174255	0.263119399547577	174.607711791992	131305
True	False	False	False	False	-2820.8486328125	783.159118652344	42.1473922729492	0.759709894657135	0.946664214134216	0.693692982196808	62.7105255126953	2383
True	False	False	False	False	-2811.24462890625	266.517517089844	745.343383789063	0.600675880908966	0.945576310157776	0.346828699111938	148.938995361328	100087
True	False	False	False	False	-2798.38159179688	293.507110595703	939.443237304688	0.563818037509918	0.914957165718079	0.306204348802567	194.186538696289	164476
True	False	False	False	False	-2804.072265625	909.271606445313	96.4953460693359	0.569902956485748	0.935808658599854	0.312499523162842	62.8620681762695	5469
True	False	False	False	False	-2802.92504882813	1275.1455078125	204.082122802734	0.881584227085114	0.981066524982452	1	182.923919677734	33658
True	False	False	False	False	-2784.06567382813	477.898834228516	15.5279874801636	0.800106346607208	0.94487601518631	1	51.1428565979004	716
True	False	False	False	False	-2775.77392578125	712.435424804688	474.712738037109	0.415010541677475	0.923893392086029	0.185729265213013	93.983642578125	40225
True	False	False	False	False	-2749.1435546875	86.9554901123047	54.3479537963867	0.436555236577988	0.889116108417511	0.200153321027756	65.1428604125977	3192
True	False	False	False	False	-2755.63208007813	697.635192871094	22.1828384399414	0.691018760204315	0.937866926193237	0.485164731740952	74.75	1495
True	False	False	False	False	-2729.61743164063	313.16162109375	715.396545410156	0.31303608417511	0.892897427082062	0.126431047916412	110.868217468262	71510
True	False	False	False	False	-2721.54052734375	675.454284667969	1435.22973632813	0.269530743360519	0.801179945468903	0.104700140655041	156.28515625	202233
True	False	False	False	False	-2719.35375976563	1296.26403808594	869.567260742188	0.365743845701218	0.911169290542603	0.155420005321503	102.987243652344	80742
True	False	False	False	False	-2710.853515625	1157.30261230469	206.300399780273	0.690429210662842	0.935081481933594	0.483973443508148	189.263442993164	35203
True	False	False	False	False	-2694.77856445313	1144.02954101563	41.0382537841797	0.662830352783203	0.94376403093338	0.433648645877838	73.9189224243164	2735
True	False	False	False	False	-2680.24389648438	158.1318359375	380.435699462891	0.7313511967659	0.95342344045639	0.58437716960907	198.323608398438	68025
True	False	False	False	False	-2690.0380859375	446.008209228516	536.82470703125	0.293792545795441	0.759385704994202	0.116595789790154	100.989669799805	48879
True	False	False	False	False	-2678.607421875	199.965896606445	394.854522705078	0.757086396217346	0.933106362819672	0.680866956710815	213.643264770508	76057
True	False	False	False	False	-2671.89477539063	509.452575683594	58.7845230102539	0.26703554391861	0.810307919979095	0.103506907820702	97.6792449951172	5177
True	False	False	False	False	-2670.75122070313	1261.09375	23.2919807434082	0.792964518070221	0.946847438812256	1	44.8571434020996	942
True	False	False	False	False	-2668.39697265625	1636.43603515625	122.005615234375	0.316533446311951	0.962289214134216	0.128258809447289	39	4290
True	False	False	False	False	-2664.4697265625	537.467346191406	458.075622558594	0.483567774295807	0.92449152469635	0.234627887606621	117.496368408203	48526
True	False	False	False	False	-2660.73071289063	116.140487670898	968.280944824219	0.634036600589752	0.933455526828766	0.389855712652206	198.101943969727	172943
True	False	False	False	False	-2651.57958984375	454.393493652344	455.857330322266	0.433480679988861	0.896724343299866	0.198046550154686	104.666664123535	43018
True	False	False	False	False	-2654.07641601563	1101.04895019531	392.636260986328	0.832199573516846	0.946440696716309	1	204.302261352539	72323
True	False	False	False	False	-2647.34838867188	227.308807373047	45.4748191833496	0.678500771522522	0.951474487781525	0.460999995470047	101	4141
True	False	False	False	False	-2639.85717773438	131.556686401367	43.256534576416	0.686031520366669	0.933749794960022	0.475260227918625	91.3589706420898	3563
True	False	False	False	False	-2596.09985351563	207.128402709961	14.4188451766968	0.742955923080444	0.94487601518631	0.622766435146332	82.6153869628906	1074
True	False	False	False	False	-2635.74877929688	207.276885986328	643.302307128906	0.595093905925751	0.903500497341156	0.340264558792114	203.994827270508	118317
True	False	False	False	False	-2637.02685546875	443.552734375	95.3862075805664	0.311831086874008	0.903167009353638	0.125804245471954	77.5930252075195	6673
True	False	False	False	False	-2626.1142578125	1606.78674316406	523.515014648438	0.569171011447906	0.927916586399078	0.311734408140182	198.408905029297	93649
True	False	False	False	False	-2636.1455078125	1662.01354980469	205.191253662109	0.464182436466217	0.893036246299744	0.219869956374168	80.2270278930664	14842
True	False	False	False	False	-2628.40698242188	1678.90307617188	107.586769104004	0.581125319004059	0.942833364009857	0.324513405561447	55.1649475097656	5351
True	False	False	False	False	-2624.89892578125	1273.99157714844	648.848022460938	0.559079170227051	0.895912647247314	0.30140233039856	184.858123779297	108142
True	False	False	False	False	-2622.84741210938	1695.77954101563	47.6931037902832	0.268389225006104	0.919383406639099	0.10415356606245	35.0232543945313	1506
True	False	False	False	False	-2597.66870117188	225.401336669922	261.757507324219	0.800413548946381	0.961989641189575	1	209.762710571289	49504
True	False	False	False	False	-2593.4404296875	1146.11291503906	892.859252929688	0.270229369401932	0.721382081508636	0.105035208165646	129.740371704102	104441
True	False	False	False	False	-2582.86645507813	211.379058837891	42.1473922729492	0.796495378017426	0.957823514938354	1	134.026321411133	5093
True	False	False	False	False	-2584.48681640625	265.218688964844	887.313537597656	0.416623622179031	0.847246170043945	0.186782568693161	187.410003662109	149928
True	False	False	False	False	-2566.85424804688	387.798248291016	306.123168945313	0.740749657154083	0.9244344830513	0.614949762821198	205.08332824707	56603
True	False	False	False	False	-2565.06665039063	992.720092773438	84.2947845458984	0.721413135528564	0.916729986667633	0.555903851985931	90.184211730957	6854
True	False	False	False	False	-2562.96704101563	1534.06762695313	24.401123046875	0.658792555332184	0.924214541912079	0.427046239376068	51.5	1133
True	False	False	False	False	-2558.40771484375	277.045440673828	14.4188451766968	0.742955923080444	0.934609174728394	0.622766435146332	79.1538467407227	1029
True	False	False	False	False	-2561.890625	1036.32043457031	551.243530273438	0.397821843624115	0.758215367794037	0.17475713789463	171.895370483398	85432
True	False	False	False	False	-2552.9921875	1631.10803222656	1405.28283691406	0.289904862642288	0.665961146354675	0.11465285718441	203.615631103516	257981
True	False	False	False	False	-2550.556640625	1430.27282714844	523.515014648438	0.599139213562012	0.896180629730225	0.345005452632904	101.523307800293	47919
True	False	False	False	False	-2538.63818359375	1049.01989746094	509.096160888672	0.680238425731659	0.929698169231415	0.464220345020294	166.681915283203	76507
True	False	False	False	False	-2535.51318359375	381.766967773438	299.468322753906	0.649360716342926	0.91480153799057	0.412246912717819	202.585189819336	54698
True	False	False	False	False	-2535.08056640625	1697.01391601563	197.427261352539	0.683340787887573	0.961575508117676	0.470072865486145	192.898880004883	34336
True	False	False	False	False	-2519.98583984375	785.92529296875	373.780822753906	0.582641959190369	0.894315540790558	0.32617923617363	179.507415771484	60494
True	False	False	False	False	-2522.2421875	1503.38232421875	1286.60461425781	0.458696901798248	0.782677531242371	0.215837582945824	179.109481811523	207767
True	False	False	False	False	-2520.45141601563	1597.14404296875	74.3125076293945	0.434068113565445	0.900567054748535	0.198447778820992	78.5074615478516	5260
True	False	False	False	False	-2519.03198242188	1057.98168945313	35.4925422668457	0.739838838577271	0.964938998222351	0.6118004322052	80.65625	2581
True	False	False	False	False	-2514.2841796875	1609.36120605469	32.1651153564453	0.720794081687927	0.924053847789764	0.554238379001617	80.8620681762695	2345
True	False	False	False	False	-2505.70458984375	229.4619140625	236.24723815918	0.46239298582077	0.886031091213226	0.218547850847244	66.5446014404297	14174
True	False	False	False	False	-2504.93676757813	1422.00244140625	410.382507324219	0.519898056983948	0.943348824977875	0.264688909053802	169.194595336914	62602
True	False	False	False	False	-2501.29809570313	1448.07287597656	429.237945556641	0.515224516391754	0.954217076301575	0.260627448558807	119.847541809082	46381
True	False	False	False	False	-2487.51147460938	1393.62829589844	42.1473922729492	0.602947294712067	0.909987151622772	0.349546879529953	111.684211730957	4244
True	False	False	False	False	-2480.4140625	557.169311523438	473.603607177734	0.525884211063385	0.95085221529007	0.269982635974884	80.4707260131836	34361
True	False	False	False	False	-2480.302734375	1588.78344726563	685.44970703125	0.281743943691254	0.741016089916229	0.110620640218258	89.2508087158203	55157
True	False	False	False	False	-2475.95556640625	990.073486328125	9.98227787017822	0.754574596881866	0.933233201503754	0.669301986694336	48.8888893127441	440
True	False	False	False	False	-2439.99047851563	1196.73413085938	35.4925422668457	0.739838838577271	0.938818573951721	0.6118004322052	68.6875	2198
True	False	False	False	False	-2460.640625	1400.7958984375	1503.99645996094	0.542447686195374	0.860814929008484	0.285199910402298	216.108413696289	293043
True	False	False	False	False	-2462.5361328125	1445.8828125	328.306030273438	0.341756880283356	0.753582298755646	0.141830950975418	111.192565917969	32913
True	False	False	False	False	-2459.8359375	1676.76220703125	32.1651153564453	0.820795118808746	0.95398223400116	1	44.8965530395508	1302
True	False	False	False	False	-2451.06787109375	1212.32067871094	271.739776611328	0.666976392269135	0.951127111911774	0.440607666969299	94.6775512695313	23196
True	False	False	False	False	-2429.77319335938	256.889709472656	550.134399414063	0.579159379005432	0.879656553268433	0.322369366884232	115.316535949707	57197
True	False	False	False	False	-2438.67114257813	1154.28039550781	77.6399383544922	0.833555698394775	0.96546483039856	1	64.0999984741211	4487
True	False	False	False	False	-2428.00732421875	282.368713378906	14.4188451766968	0.805326879024506	0.942608833312988	1	56.538459777832	735
True	False	False	False	False	-2405.98681640625	255.004104614258	24.401123046875	0.58944296836853	0.907033085823059	0.333780020475388	93.4545440673828	2056
True	False	False	False	False	-2406.18090820313	1247.42407226563	102.041061401367	0.426870256662369	0.85515022277832	0.193572491407394	66.010871887207	6073
True	False	False	False	False	-2400.82299804688	1441.64990234375	570.098937988281	0.605831980705261	0.932948172092438	0.353039473295212	205.754867553711	105758
True	False	False	False	False	-2401.58471679688	1571.23706054688	441.438507080078	0.85401314496994	0.959298253059387	1	221.238693237305	88053
True	False	False	False	False	-2388.05883789063	1734.21569824219	383.763122558594	0.260488212108612	0.818693935871124	0.100401602685452	86.5520248413086	29947
True	False	False	False	False	-2385.8466796875	146.315521240234	11.0914192199707	0.619482219219208	0.931919693946838	0.37021940946579	45.5999984741211	456
True	False	False	False	False	-2379.068359375	1574.32958984375	67.6576614379883	0.824820160865784	0.963199138641357	1	115.754096984863	7061
True	False	False	False	False	-2377.28173828125	746.946533203125	41.0382537841797	0.474179297685623	0.905258774757385	0.227378770709038	79.9729766845703	2959
True	False	False	False	False	-2376.53540039063	1248.59155273438	831.8564453125	0.482646256685257	0.91095370054245	0.233907610177994	178.039993286133	133530
True	False	False	False	False	-2370.28002929688	1540.87231445313	14.4188451766968	0.805326879024506	0.942608833312988	1	61.6923065185547	802
True	False	False	False	False	-2360.54272460938	1555.36962890625	212.955261230469	0.871138036251068	0.96711128950119	1	213.13542175293	40922
True	False	False	False	False	-2357.51708984375	967.887084960938	247.338653564453	0.451645791530609	0.841332018375397	0.21074216067791	101.690582275391	22677
True	False	False	False	False	-2359.65405273438	1745.79577636719	456.966491699219	0.381016999483109	0.875187397003174	0.164451211690903	81.8495178222656	33722
True	False	False	False	False	-2354.91430664063	749.859802246094	48.80224609375	0.632937669754028	0.881014883518219	0.38832101225853	68.4772720336914	3013
True	False	False	False	False	-2332.95263671875	587.109191894531	239.574661254883	0.352587759494781	0.783484876155853	0.147880405187607	83.8657379150391	18115
True	False	False	False	False	-2309.07641601563	474.842132568359	343.834014892578	0.807521283626556	0.955530643463135	1	212.983871459961	66025
True	False	False	False	False	-2321.86791992188	1673.29602050781	347.161437988281	0.817700743675232	0.944054126739502	1	203.044723510742	63553
True	False	False	False	False	-2317.62084960938	570.857177734375	62.1119499206543	0.656993448734283	0.936591982841492	0.424157619476318	72.25	4046
True	False	False	False	False	-2296.18359375	1073.744140625	186.335845947266	0.286505818367004	0.87032288312912	0.112965874373913	99.648811340332	16741
True	False	False	False	False	-2306.09497070313	1095.33068847656	525.733276367188	0.230909660458565	0.640733420848846	0.0868170708417892	118.759490966797	56292
True	False	False	False	False	-2298.83862304688	1619.7890625	149.734161376953	0.74251663684845	0.931563794612885	0.621188163757324	186.044448852539	25116
True	False	False	False	False	-2294.61791992188	806.912231445313	73.203369140625	0.832875907421112	0.95962381362915	1	58.3787879943848	3853
True	False	False	False	False	-2284.90307617188	1227.92822265625	1467.39477539063	0.665765821933746	0.926625609397888	0.438556253910065	210.533630371094	278536
True	False	False	False	False	-2276.95361328125	1632.29895019531	185.226699829102	0.846223890781403	0.965243339538574	1	215.281433105469	35952
True	False	False	False	False	-2275.49267578125	1291.39331054688	216.282684326172	0.478016555309296	0.941594958305359	0.230317950248718	77.2051315307617	15055
True	False	False	False	False	-2266.90112304688	1158.44555664063	383.763122558594	0.808020710945129	0.953031599521637	1	218.049133300781	75445
True	False	False	False	False	-2264.28564453125	2018.11596679688	28.8376903533936	0.681263327598572	0.948771238327026	0.466138988733292	58.0769233703613	1510
True	False	False	False	False	-2258.72045898438	549.612670898438	143.079315185547	0.562180161476135	0.879542768001556	0.30453485250473	81.2713165283203	10484
True	False	False	False	False	-2255.75708007813	1094.02075195313	742.015991210938	0.329120844602585	0.887322008609772	0.134944319725037	111.352767944336	74495
True	False	False	False	False	-2253.85888671875	1754.83422851563	183.008422851563	0.772771716117859	0.94227921962738	0.774948835372925	209.909088134766	34635
True	False	False	False	False	-2238.21459960938	758.082580566406	793.036499023438	0.509385526180267	0.940214872360229	0.255638241767883	202.198608398438	144572
True	False	False	False	False	-2235.0439453125	1737.966796875	173.026138305664	0.447539627552032	0.848650217056274	0.207819074392319	66.4935913085938	10373
True	False	False	False	False	-2231.08447265625	1864.82666015625	59.8936653137207	0.83630096912384	0.960615336894989	1	43.3148155212402	2339
True	False	False	False	False	-2230.49536132813	543.735290527344	266.194061279297	0.426581501960754	0.940429389476776	0.193378746509552	78.9583358764648	18950
True	False	False	False	False	-2195.75268554688	893.937744140625	16.6371288299561	0.714476346969604	0.949675559997559	0.53786963224411	90.5999984741211	1359
True	False	False	False	False	-2220.85961914063	1072.34350585938	53.2388153076172	0.455629348754883	0.889810800552368	0.213608875870705	71.25	3420
True	False	False	False	False	-2206.57080078125	1623.93444824219	1125.77905273438	0.235766932368279	0.712483823299408	0.0889996960759163	163.780288696289	166237
True	False	False	False	False	-2199.8095703125	1851.18981933594	987.136352539063	0.558273434638977	0.94043356180191	0.300594389438629	109.815727233887	97736
True	False	False	False	False	-2196.78247070313	1304.5439453125	76.5307922363281	0.797638714313507	0.950208067893982	1	76.2028961181641	5258
True	False	False	False	False	-2195.55810546875	1014.61077880859	79.8582229614258	0.750213325023651	0.955295741558075	0.650631964206696	67.3055572509766	4846
True	False	False	False	False	-2182.53393554688	1261.71691894531	673.249145507813	0.377089321613312	0.935022234916687	0.162099152803421	204.311370849609	124017
True	False	False	False	False	-2180.73974609375	591.988647460938	526.842407226563	0.362805128097534	0.925197601318359	0.153717115521431	88.2673721313477	41927
True	False	False	False	False	-2176.08569335938	912.607482910156	1925.47045898438	0.31308713555336	0.829268872737885	0.126457631587982	198.18376159668	344047
True	False	False	False	False	-2173.84985351563	1603.76733398438	1822.32019042969	0.152800604701042	0.701604425907135	0.0540364012122154	161.094345092773	264678
True	False	False	False	False	-2164.11840820313	1121.6123046875	383.763122558594	0.563501596450806	0.93793261051178	0.30588099360466	206.034683227539	71288
True	False	False	False	False	-2164.21313476563	1242.72375488281	22.1828384399414	0.735508561134338	0.939309358596802	0.597400009632111	73.8499984741211	1477
True	False	False	False	False	-2159.98120117188	1788.35803222656	9.98227787017822	0.754574596881866	0.933233201503754	0.669301986694336	41.2222213745117	371
True	False	False	False	False	-2152.78198242188	888.395935058594	34.3833999633789	0.830578744411469	0.962256669998169	1	77.6451644897461	2407
True	False	False	False	False	-2120.740234375	1184.09008789063	154.17073059082	0.783605933189392	0.954772591590881	0.908817052841187	153.604309082031	21351
True	False	False	False	False	-2122.2470703125	1218.94140625	807.455322265625	0.614814877510071	0.941263437271118	0.364219129085541	168.266479492188	122498
True	False	False	False	False	-2116.81787109375	1094.34460449219	185.226699829102	0.26838755607605	0.90881758928299	0.104152776300907	78.9281463623047	13181
True	False	False	False	False	-2102.72875976563	1183.10412597656	145.297592163086	0.686453282833099	0.957683384418488	0.47608295083046	92.9465637207031	12176
True	False	False	False	False	-2100.9541015625	1784.71496582031	26.6194076538086	0.277439564466476	0.803724527359009	0.108518689870834	56.9583320617676	1367
True	False	False	False	False	-2065.5107421875	1503.52478027344	287.267761230469	0.817101716995239	0.952212512493134	1	226.44401550293	58649
True	False	False	False	False	-2060.28442382813	1201.61181640625	755.32568359375	0.426567256450653	0.919386088848114	0.193369209766388	194.941268920898	132755
True	False	False	False	False	-2050.35400390625	1424.49914550781	854.039306640625	0.336072474718094	0.787770986557007	0.138710647821426	119.133766174316	91733
True	False	False	False	False	-2056.5419921875	1745.29248046875	76.5307922363281	0.781291306018829	0.962537825107574	0.865128993988037	54.449275970459	3757
True	False	False	False	False	-2051.33740234375	1469.78686523438	25.5102653503418	0.543003082275391	0.932708501815796	0.285725444555283	60.7826080322266	1398
True	False	False	False	False	-2050.63671875	2011.10717773438	24.401123046875	0.830724716186523	0.955192744731903	1	43.6818199157715	961
True	False	False	False	False	-2036.18286132813	1493.50329589844	675.467468261719	0.549781441688538	0.91294002532959	0.292223930358887	115.318557739258	70229
True	False	False	False	False	-2035.01123046875	1733.17163085938	220.719253540039	0.830600321292877	0.958982527256012	1	76.5376892089844	15231
True	False	False	False	False	-2028.7275390625	1257.96020507813	26.6194076538086	0.701955497264862	0.945875704288483	0.508354067802429	74.6666641235352	1792
True	False	False	False	False	-2026.9453125	446.417022705078	183.008422851563	0.407231032848358	0.84266585111618	0.180707171559334	78.018180847168	12873
True	False	False	False	False	-2023.88452148438	1441.79699707031	738.688537597656	0.383215010166168	0.923010051250458	0.165776640176773	123.731231689453	82405
True	False	False	False	False	-2022.64807128906	733.486206054688	235.138092041016	0.557737708091736	0.914384961128235	0.300058513879776	88.6273574829102	18789
True	False	False	False	False	-2019.77209472656	1727.75952148438	49.9113883972168	0.757985770702362	0.951043426990509	0.685172200202942	92.7111129760742	4172
True	False	False	False	False	-2003.40673828125	615.844970703125	47.6931037902832	0.805555999279022	0.950805008411407	1	50.6279067993164	2177
True	False	False	False	False	-2003.24060058594	1825.14050292969	1069.212890625	0.638507485389709	0.954635858535767	0.396193534135818	180.323654174805	173832
True	False	False	False	False	-1997.70239257813	731.812744140625	174.135284423828	0.826083242893219	0.963826775550842	1	215.80891418457	33882
True	False	False	False	False	-2001.93310546875	1198.2939453125	12.2005615234375	0.658792555332184	0.933060109615326	0.427046239376068	49.2727279663086	542
True	False	False	False	False	-1975.60314941406	1307.87219238281	378.217407226563	0.272695869207382	0.928500831127167	0.1062216386199	69.2991180419922	23631
True	False	False	False	False	-1987.36401367188	1440.64721679688	9.98227787017822	0.687235474586487	0.9244145154953	0.47761595249176	44.1111106872559	397
True	False	False	False	False	-1980.11901855469	1999.29089355469	21.0736961364746	0.349366575479507	0.854827225208282	0.146066710352898	56.4736824035645	1073
True	False	False	False	False	-1972.41625976563	1978.82641601563	52.1296730041504	0.319864213466644	0.878838062286377	0.130011394619942	47.1063842773438	2214
True	False	False	False	False	-1968.37939453125	1392.93884277344	16.6371288299561	0.604608774185181	0.93289041519165	0.351552903652191	63.1333351135254	947
True	False	False	False	False	-1945.44812011719	983.230590820313	9.98227787017822	0.754574596881866	0.933233201503754	0.669301986694336	56	504
True	False	False	False	False	-1964.08129882813	1640.75793457031	1606.03759765625	0.370468467473984	0.753099977970123	0.158180966973305	221.870849609375	321269
True	False	False	False	False	-1958.03076171875	1387.197265625	34.3833999633789	0.649772524833679	0.921464204788208	0.412875860929489	69.6128997802734	2158
True	False	False	False	False	-1940.796875	1930.30639648438	407.055084228516	0.341408133506775	0.927824199199677	0.141638442873955	83.2615814208984	30557
True	False	False	False	False	-1937.74938964844	1383.7744140625	38.8199691772461	0.733614146709442	0.932952880859375	0.591374695301056	60.5428581237793	2119
True	False	False	False	False	-1938.54138183594	1621.66674804688	44.3656768798828	0.437404662370682	0.935149788856506	0.200738310813904	52.0499992370605	2082
True	False	False	False	False	-1929.90148925781	1671.68432617188	16.6371288299561	0.76893937587738	0.938069105148315	0.747088372707367	54.7999992370605	822
True	False	False	False	False	-1927.42749023438	1730.73742675781	54.3479537963867	0.456471025943756	0.903275609016418	0.214218556880951	49.4489784240723	2423
True	False	False	False	False	-1924.05993652344	1846.896484375	113.132476806641	0.785913348197937	0.95024836063385	1	56.8039207458496	5794
True	False	False	False	False	-1923.82214355469	987.208923339844	739.797668457031	0.27554789185524	0.804673194885254	0.107600264251232	95.4048004150391	63635
True	False	False	False	False	-1922.62622070313	528.254455566406	134.206176757813	0.801479279994965	0.94886040687561	1	197.892562866211	23945
True	False	False	False	False	-1918.62390136719	950.761047363281	43.256534576416	0.764826476573944	0.953189611434937	0.721405208110809	58.4358978271484	2279
True	False	False	False	False	-1919.52734375	1958.8388671875	70.9850845336914	0.353492885828018	0.836899638175964	0.148392289876938	53.28125	3410
True	False	False	False	False	-1916.79248046875	1997.91748046875	161.934722900391	0.37246835231781	0.845472455024719	0.159358382225037	75.9246597290039	11085
True	False	False	False	False	-1915.64916992188	1044.69555664063	42.1473922729492	0.745215535163879	0.949666619300842	0.631068110466003	51.6315803527832	1962
True	False	False	False	False	-1911.00170898438	501.644561767578	504.659576416016	0.634719550609589	0.941993474960327	0.39081397652626	163.898895263672	74574
True	False	False	False	False	-2323.82397460938	2029.49279785156	373.780822753906	0.297066152095795	0.9278244972229	0.11824307590723	92.5074157714844	31175
True	False	False	False	False	-2291.85302734375	2025.60168457031	18.8554134368896	0.733056426048279	0.939505636692047	0.589630365371704	65.8235321044922	1119
True	False	False	False	False	-2273.298828125	2043.6494140625	349.379699707031	0.561785936355591	0.909083664417267	0.304134577512741	212.022216796875	66787
True	False	False	False	False	-2241.45532226563	2094.99194335938	339.397430419922	0.470262914896011	0.938010394573212	0.224411964416504	151.284317016602	46293
True	False	False	False	False	-2150.00439453125	2129.83666992188	1824.53845214844	0.572224974632263	0.909673869609833	0.314941376447678	231.456527709961	380746
True	False	False	False	False	-2117.56469726563	2120.21948242188	25.5102653503418	0.559523403644562	0.947863936424255	0.30184879899025	82.8260879516602	1905
True	False	False	False	False	-2069.89233398438	2185.21264648438	1285.49548339844	0.571196436882019	0.923295140266418	0.313857018947601	124.097496032715	143829
True	False	False	False	False	-2034.85534667969	2231.82397460938	1023.73803710938	0.341971725225449	0.813105463981628	0.141949608922005	117.03466796875	108023
True	False	False	False	False	-2009.60424804688	2288.32861328125	551.243530273438	0.202491402626038	0.948459923267365	0.0744031444191933	124.788734436035	62020
True	False	False	False	False	-2007.49658203125	2236.12768554688	39.9291114807129	0.687235474586487	0.950339794158936	0.47761595249176	47.9166679382324	1725
True	False	False	False	False	-1992.14318847656	2117.29956054688	207.409545898438	0.822358310222626	0.949709177017212	1	203.486633300781	38052
True	False	False	False	False	-1977.67211914063	2059.509765625	796.363891601563	0.251152008771896	0.846356153488159	0.0960366353392601	101.534820556641	72902
True	False	False	False	False	-1931.48522949219	2161.68994140625	175.244430541992	0.767259895801544	0.926635265350342	0.736158847808838	193.006332397461	30495
True	False	False	False	False	-577.944274902344	-3478.60034179688	35.4925422668457	0.670732975006104	0.95160585641861	0.447078943252563	45.25	1448
True	False	False	False	False	-621.818237304688	-3420.2646484375	492.459014892578	0.443801492452621	0.937846004962921	0.205185517668724	130.204956054688	57811
True	False	False	False	False	-894.230712890625	-3410.32690429688	259.539215087891	0.778573036193848	0.941817343235016	0.82945716381073	217.935897827148	50997
True	False	False	False	False	-1230.6123046875	-3306.3154296875	74.3125076293945	0.632483601570129	0.943121910095215	0.387689411640167	44.1044769287109	2955
True	False	False	False	False	-1256.41650390625	-3297.087890625	34.3833999633789	0.716718852519989	0.942643821239471	0.543553650379181	42.2258071899414	1309
True	False	False	False	False	-1386.09558105469	-3111.80224609375	373.780822753906	0.75060772895813	0.91070282459259	0.652254283428192	218.089019775391	73496
True	False	False	False	False	-1698.2548828125	-3089.47143554688	742.015991210938	0.127304896712303	0.943692445755005	0.0441822484135628	80.176383972168	53638
True	False	False	False	False	-1677.4404296875	-2929.79077148438	511.314422607422	0.646390199661255	0.953873991966248	0.407754480838776	132.865509033203	61251
True	False	False	False	False	-1486.76416015625	-3105.02124023438	353.816284179688	0.798132479190826	0.942170381546021	1	214.695922851563	68488
True	False	False	False	False	-1350.56335449219	-3030.79614257813	319.432891845703	0.770690560340881	0.957350254058838	0.759256064891815	198.663192749023	57215
True	False	False	False	False	-1397.98181152344	-2809.1162109375	1018.19232177734	0.264616400003433	0.908132255077362	0.102355226874352	109.277778625488	100317
True	False	False	False	False	-1343.45654296875	-3004.7783203125	205.191253662109	0.820999324321747	0.965103268623352	1	202.156753540039	37399
True	False	False	False	False	-1325.72277832031	-2986.00244140625	27.7285480499268	0.766682505607605	0.944578170776367	0.732549428939819	53.6399993896484	1341
True	False	False	False	False	-1304.20739746094	-2839.02026367188	269.521484375	0.479036211967468	0.886686086654663	0.231104403734207	102.860084533691	24995
True	False	False	False	False	-1299.29248046875	-2804.658203125	321.651153564453	0.438985377550125	0.929039239883423	0.201830372214317	102.696548461914	29782
True	False	False	False	False	-1284.12414550781	-3287.00219726563	209.627822875977	0.330515533685684	0.935445308685303	0.135695651173592	55.9153442382813	10568
True	False	False	False	False	-1058.70971679688	-3166.79516601563	137.533599853516	0.843897044658661	0.959720134735107	1	73.7822570800781	9149
True	False	False	False	False	-1224.06591796875	-2934.64892578125	326.087738037109	0.702358484268188	0.938407003879547	0.509250998497009	194.323135375977	57131
True	False	False	False	False	-1144.64453125	-2806.81469726563	962.735229492188	0.433029323816299	0.916127145290375	0.197738647460938	175.261520385742	152127
True	False	False	False	False	-1047.7314453125	-2788.7666015625	749.779968261719	0.533166766166687	0.937197506427765	0.276567071676254	185.992599487305	125731
True	False	False	False	False	-1016.12817382813	-3267.15625	1618.23815917969	0.351301342248917	0.859924972057343	0.147154599428177	214.910217285156	313554
True	False	False	False	False	-1006.4140625	-3331.01806640625	1041.48425292969	0.536040604114532	0.886965274810791	0.27921062707901	153.14909362793	143807
True	False	False	False	False	-966.22265625	-3086.6884765625	946.098083496094	0.835690379142761	0.958948969841003	1	227.193435668945	193796
True	False	False	False	False	-999.605895996094	-3074.41674804688	419.255645751953	0.723770499229431	0.925896048545837	0.562354505062103	209.828048706055	79315
True	False	False	False	False	-952.000122070313	-2896.88989257813	29.9468326568604	0.67108416557312	0.94053065776825	0.447692304849625	54.8148155212402	1480
True	False	False	False	False	-962.113464355469	-2844.63354492188	260.648345947266	0.788111209869385	0.949095964431763	1	199.004257202148	46766
True	False	False	False	False	-904.370483398438	-2834.34497070313	327.196868896484	0.781575560569763	0.927546501159668	0.869570791721344	207.827117919922	61309
True	False	False	False	False	-879.075622558594	-3414.2177734375	54.3479537963867	0.574869275093079	0.916819214820862	0.317749559879303	89.5714263916016	4389
True	False	False	False	False	-831.906311035156	-3401.00903320313	810.782775878906	0.576545715332031	0.907959461212158	0.319545388221741	148.584136962891	108615
True	False	False	False	False	-696.944641113281	-3309.2236328125	202.97297668457	0.473384767770767	0.91345751285553	0.226774230599403	86.3989105224609	15811
True	False	False	False	False	-761.58544921875	-2984.62426757813	322.760314941406	0.81188303232193	0.949584186077118	1	204.57731628418	59532
True	False	False	False	False	-774.580505371094	-2950.94873046875	232.919815063477	0.755209743976593	0.935476779937744	0.672165632247925	92.1619033813477	19354
True	False	False	False	False	-772.41162109375	-2933.89331054688	54.3479537963867	0.758865714073181	0.955270767211914	0.689475536346436	74.7959213256836	3665
True	False	False	False	False	-728.038696289063	-2843.23486328125	311.668884277344	0.797850370407104	0.965221703052521	1	137.92170715332	38756
True	False	False	False	False	-711.238037109375	-2873.21728515625	221.828384399414	0.672940909862518	0.892765522003174	0.450959801673889	175.345001220703	35069
True	False	False	False	False	-662.383422851563	-3294.51025390625	825.201599121094	0.705053806304932	0.940961599349976	0.515335202217102	229.778228759766	170955
True	False	False	False	False	-647.619750976563	-3311.00708007813	78.7490768432617	0.705722391605377	0.951321005821228	0.516867816448212	109.887321472168	7802
True	False	False	False	False	-631.802185058594	-3017.40405273438	312.778015136719	0.747133255004883	0.918643832206726	0.63836807012558	211.063827514648	59520
True	False	False	False	False	-630.973937988281	-2810.4501953125	79.8582229614258	0.595756769180298	0.953019738197327	0.341035664081573	69.7222213745117	5020
True	False	False	False	False	-598.325866699219	-2892.349609375	250.666076660156	0.664899706840515	0.895512640476227	0.437098622322083	99.0840682983398	22393
True	False	False	False	False	-570.088500976563	-3455.05712890625	415.92822265625	0.501751661300659	0.911955714225769	0.249252378940582	100.338668823242	37627
True	False	False	False	False	-535.749084472656	-3483.87377929688	221.828384399414	0.389923065900803	0.937083423137665	0.169863149523735	61.6450004577637	12329
True	False	False	False	False	-0.911414623260498	-3452.89379882813	430.347076416016	0.397375226020813	0.942167520523071	0.174478009343147	74.8067016601563	29025
True	False	False	False	False	-403.52099609375	-3445.515625	565.662414550781	0.702742576599121	0.946919977664948	0.510109007358551	170.258819580078	86832
True	False	False	False	False	-524.875854492188	-2944.3642578125	510.205291748047	0.757510721683502	0.933741629123688	0.682886838912964	224.300003051758	103178
True	False	False	False	False	-473.01708984375	-3387.35375976563	138.64274597168	0.715037643909454	0.920436978340149	0.539279878139496	106.568000793457	13321
True	False	False	False	False	-452.860595703125	-3382.01318359375	195.208984375	0.570119321346283	0.844281077384949	0.312726080417633	125.846588134766	22149
True	False	False	False	False	-172.778549194336	-3298.60205078125	23.2919807434082	0.411829650402069	0.785587131977081	0.183664351701736	73.2857131958008	1539
True	False	False	False	False	-405.481048583984	-3200.5615234375	170.807861328125	0.780350148677826	0.955330193042755	0.851559281349182	161.584411621094	24884
True	False	False	False	False	-428.226470947266	-2897.86596679688	893.968383789063	0.463140547275543	0.912095189094543	0.219099387526512	148.638961791992	119803
True	False	False	False	False	-445.0732421875	-2838.69458007813	192.990692138672	0.371979475021362	0.746542692184448	0.159070074558258	95.1666641235352	16559
True	False	False	False	False	-410.651550292969	-3076.9501953125	112.023338317871	0.811145603656769	0.956243515014648	1	89.6237640380859	9052
True	False	False	False	False	-362.734130859375	-3214.37426757813	137.533599853516	0.742881834506989	0.926627993583679	0.622499585151672	104.49193572998	12957
True	False	False	False	False	-263.891510009766	-3203.35473632813	116.459907531738	0.809028446674347	0.95024836063385	1	71.0666656494141	7462
True	False	False	False	False	-296.627105712891	-3080.80200195313	191.881561279297	0.777743518352509	0.929410576820374	0.82029527425766	181.832366943359	31457
True	False	False	False	False	-281.474243164063	-3114.83251953125	94.2770690917969	0.662869215011597	0.952169239521027	0.433712929487228	67.5999984741211	5746
True	False	False	False	False	-192.855651855469	-2989.38989257813	470.276184082031	0.653057038784027	0.91462916135788	0.417947053909302	118.231132507324	50130
True	False	False	False	False	-202.146835327148	-2941.18383789063	173.026138305664	0.772210657596588	0.935017585754395	0.770570337772369	187.16667175293	29198
True	False	False	False	False	-159.18928527832	-2927.05249023438	221.828384399414	0.849738240242004	0.967014491558075	1	209.895004272461	41979
True	False	False	False	False	-152.039047241211	-3302.39428710938	21.0736961364746	0.418009370565414	0.792183876037598	0.187690764665604	89.315788269043	1697
True	False	False	False	False	-119.136451721191	-3289.72045898438	277.285491943359	0.788708209991455	0.952692329883575	1	89.379997253418	22345
True	False	False	False	False	-103.382232666016	-3074.10546875	545.697814941406	0.832384586334229	0.957096099853516	1	231.327239990234	113813
True	False	False	False	False	-59.1354370117188	-2846.57885742188	276.176330566406	0.724934041500092	0.955911695957184	0.565604031085968	128.261047363281	31937
True	False	False	False	False	-46.9202995300293	-3077.173828125	902.841552734375	0.730591535568237	0.949163854122162	0.582074701786041	228.409088134766	185925
True	False	False	False	False	41.5760269165039	-3085.73071289063	118.678184509277	0.824438512325287	0.953371345996857	1	59.0747680664063	6321
True	False	False	False	False	-33.3376541137695	-2859.25634765625	451.420776367188	0.649047076702118	0.924010992050171	0.411768943071365	131.58967590332	53557
True	False	False	False	False	-16.3718452453613	-2920.87231445313	1689.22314453125	0.531704545021057	0.90580028295517	0.27523198723793	229.138549804688	348978
True	False	False	False	False	-642.489440917969	-2773.42138671875	184.117568969727	0.672405421733856	0.903792023658752	0.450013130903244	89.2168655395508	14810
True	False	False	False	False	-1798.10693359375	-2672.14404296875	516.860168457031	0.581794559955597	0.862680554389954	0.325247168540955	110.81974029541	51642
True	False	False	False	False	-1505.16638183594	-2606.1220703125	22.1828384399414	0.755204319953918	0.943390667438507	0.672140836715698	65.6500015258789	1313
True	False	False	False	False	-1573.71447753906	-2599.12744140625	1576.09069824219	0.820331990718842	0.95357471704483	1	227.092193603516	322698
True	False	False	False	False	-793.900695800781	-2660.52758789063	1289.93212890625	0.344173014163971	0.708692789077759	0.143168494105339	174.790191650391	203281
True	False	False	False	False	-499.080657958984	-2617.4013671875	806.34619140625	0.304057866334915	0.85065484046936	0.121796399354935	109.718017578125	79765
True	False	False	False	False	-149.568084716797	-2763.6337890625	1072.54028320313	0.262647867202759	0.925631880760193	0.101421803236008	185.468460083008	179348
True	False	False	False	False	-111.640335083008	-2720.150390625	248.447799682617	0.765807747840881	0.947133183479309	0.727213442325592	115.053573608398	25772
True	False	False	False	False	-108.474967956543	-2768.29541015625	1095.83227539063	0.21387654542923	0.796888768672943	0.0793052315711975	213.002029418945	210446
True	False	False	False	False	-84.9974746704102	-2756.10595703125	12.2005615234375	0.768196105957031	0.939064502716064	0.742168962955475	115.363639831543	1269
True	False	False	False	False	-63.0350112915039	-2733.38330078125	502.441314697266	0.664923906326294	0.933459520339966	0.437139123678207	229.58056640625	104000
True	False	False	False	False	-47.0933303833008	-2732.00366210938	43.256534576416	0.454751700162888	0.970463335514069	0.212974637746811	58.538459777832	2283
True	False	False	False	False	-546.873901367188	-2582.79077148438	12.2005615234375	0.628655016422272	0.924342334270477	0.382423788309097	80.8181838989258	889
True	False	False	False	False	-1254.05871582031	-2491.5712890625	97.6044921875	0.846573948860168	0.968959093093872	1	69.6477279663086	6129
True	False	False	False	False	-1887.09875488281	-2253.76318359375	214.064392089844	0.743535697460175	0.909486711025238	0.624866902828217	193.295333862305	37306
True	False	False	False	False	-1774.48229980469	-1941.66235351563	67.6576614379883	0.781755030155182	0.950421512126923	0.872471511363983	108.311477661133	6607
True	False	False	False	False	-1827.58374023438	-1906.02587890625	24.401123046875	0.715491533279419	0.950671494007111	0.54042637348175	69.6818161010742	1533
True	False	False	False	False	-1764.50439453125	-2395.07177734375	1673.69519042969	0.724502801895142	0.930267989635468	0.564394414424896	239.868789672852	361962
True	False	False	False	False	-1740.26049804688	-2330.25732421875	336.070007324219	0.797143995761871	0.947927951812744	1	219.412536621094	66482
True	False	False	False	False	-1747.51000976563	-1950.41491699219	1185.67272949219	0.241674453020096	0.696848928928375	0.0916792303323746	158.420959472656	169352
True	False	False	False	False	-1729.30688476563	-1922.19091796875	13.3097038269043	0.571581065654755	0.917674422264099	0.314262002706528	102.416664123535	1229
True	False	False	False	False	-1677.01330566406	-2481.48095703125	359.361999511719	0.744702398777008	0.91374260187149	0.629155278205872	216.950622558594	70292
True	False	False	False	False	-1423.33276367188	-2330.35668945313	329.415161132813	0.760770797729492	0.939354836940765	0.699122905731201	210.2255859375	62437
True	False	False	False	False	-1390.48217773438	-2233.1767578125	470.276184082031	0.535594344139099	0.934487283229828	0.278798401355743	104.823112487793	44445
True	False	False	False	False	-1634.30261230469	-2225.38671875	33.2742576599121	0.616532325744629	0.921129167079926	0.366411358118057	81.533332824707	2446
True	False	False	False	False	-1621.16650390625	-2219.70971679688	112.023338317871	0.544402182102203	0.885891199111938	0.287053912878036	95.9900970458984	9695
True	False	False	False	False	-1491.03283691406	-2029.78686523438	496.895599365234	0.814991533756256	0.959968388080597	1	232.598220825195	104204
True	False	False	False	False	-1497.61047363281	-1978.50354003906	476.931030273438	0.751966595649719	0.944244503974915	0.657939970493317	234.744186401367	100940
True	False	False	False	False	-1596.64990234375	-1936.24047851563	62.1119499206543	0.832675755023956	0.966645777225494	1	53.9285697937012	3020
True	False	False	False	False	-1471.82531738281	-2003.14831542969	673.249145507813	0.612014830112457	0.939113855361938	0.360683530569077	178.499176025391	108349
True	False	False	False	False	-1427.13525390625	-1988.49340820313	956.080383300781	0.538097500801086	0.911953806877136	0.281118839979172	154.774948120117	133416
True	False	False	False	False	-1418.97229003906	-2205.76977539063	549.025268554688	0.398400127887726	0.863650500774384	0.175119012594223	116.262626647949	57550
True	False	False	False	False	-1404.69519042969	-2141.58715820313	99.8227767944336	0.394303321838379	0.936055362224579	0.172565966844559	54.966667175293	4947
True	False	False	False	False	-1386.78186035156	-2299.1796875	749.779968261719	0.749993979930878	0.945989549160004	0.649735033512115	215.442306518555	145639
True	False	False	False	False	-1321.44982910156	-2314.14038085938	19.9645557403564	0.509459018707275	0.859205067157745	0.255700469017029	50.4444427490234	908
True	False	False	False	False	-1335.54846191406	-2055.333984375	23.2919807434082	0.628847420215607	0.90479451417923	0.382685959339142	50.2857131958008	1056
True	False	False	False	False	-1355.16284179688	-1953.17211914063	1195.65502929688	0.319018512964249	0.930566847324371	0.129565298557281	117.282928466797	126431
True	False	False	False	False	-1294.7744140625	-2250.96240234375	1317.66064453125	0.793128669261932	0.940039694309235	1	219.218017578125	260431
True	False	False	False	False	-1197.36926269531	-2260.75927734375	413.7099609375	0.729030668735504	0.917499125003815	0.577413976192474	208.211791992188	77663
True	False	False	False	False	-1233.33654785156	-2242.62377929688	15.5279874801636	0.603693544864655	0.885753393173218	0.350445985794067	121.285713195801	1698
True	False	False	False	False	-1279.48876953125	-2159.10278320313	59.8936653137207	0.423233568668365	0.828627526760101	0.19114276766777	54.962963104248	2968
True	False	False	False	False	-1249.50622558594	-2225.23901367188	489.131591796875	0.577230334281921	0.882842898368835	0.320282220840454	122.256233215332	53915
True	False	False	False	False	-1212.87280273438	-2236.01733398438	329.415161132813	0.709525406360626	0.915996670722961	0.525771617889404	210.164978027344	62419
True	False	False	False	False	-1182.73266601563	-2132.81103515625	180.790130615234	0.723366975784302	0.933809578418732	0.561237752437592	111.055213928223	18102
True	False	False	False	False	-1080.78637695313	-2511.59106445313	127.551322937012	0.791560590267181	0.954994976520538	1	123.086959838867	14155
True	False	False	False	False	-708.460327148438	-2456.6416015625	65.4393768310547	0.372270286083221	0.889667093753815	0.159241542220116	69.0677947998047	4075
True	False	False	False	False	-1025.53918457031	-2435.55517578125	1431.90222167969	0.370914667844772	0.797085464000702	0.158443212509155	187.054214477539	241487
True	False	False	False	False	-30.5017833709717	-2455.76806640625	404.836822509766	0.800439238548279	0.943053722381592	1	222.41096496582	81180
True	False	False	False	False	-665.039306640625	-2434.09716796875	73.203369140625	0.67818558216095	0.914384007453918	0.46042013168335	90.0757598876953	5945
True	False	False	False	False	-926.6513671875	-2045.73303222656	643.302307128906	0.260727167129517	0.792755007743835	0.100514285266399	124.113792419434	71986
True	False	False	False	False	-1011.32574462891	-2013.88122558594	484.695037841797	0.384300798177719	0.791446089744568	0.166433840990067	112.157897949219	49013
True	False	False	False	False	-995.770690917969	-2031.82263183594	137.533599853516	0.491878062486649	0.853389799594879	0.241212546825409	105.112899780273	13034
True	False	False	False	False	-858.294128417969	-2006.51599121094	280.612915039063	0.789563655853271	0.955347299575806	1	207.596832275391	52522
True	False	False	False	False	-675.042602539063	-2415.45385742188	148.625015258789	0.715071320533752	0.910518705844879	0.539364695549011	148.432830810547	19890
True	False	False	False	False	6.25985860824585	-2409.33129882813	336.070007324219	0.502912282943726	0.918744385242462	0.250213503837585	84.1782150268555	25506
True	False	False	False	False	-269.524505615234	-2396.06567382813	384.872253417969	0.333032667636871	0.880110085010529	0.137057080864906	86.4207458496094	29988
True	False	False	False	False	-257.230346679688	-2317.71728515625	39.9291114807129	0.53901207447052	0.879552721977234	0.28197169303894	75.6944427490234	2725
True	False	False	False	False	-382.647918701172	-2217.78686523438	211.846115112305	0.720965385437012	0.91993910074234	0.55469810962677	183.481674194336	35045
True	False	False	False	False	-520.890930175781	-2152.57763671875	580.081237792969	0.698327124118805	0.932221412658691	0.500420212745667	207.460800170898	108502
True	False	False	False	False	-606.1142578125	-2099.42553710938	1295.47778320313	0.459872990846634	0.900612831115723	0.216696992516518	223.487152099609	261033
True	False	False	False	False	-553.208862304688	-2092.224609375	389.308837890625	0.852241218090057	0.9562828540802	1	216.205123901367	75888
True	False	False	False	False	-519.661315917969	-2178.50830078125	46.5839614868164	0.786822140216827	0.962561309337616	1	88.6428604125977	3723
True	False	False	False	False	-498.062652587891	-2150.33447265625	476.931030273438	0.588273227214813	0.938980579376221	0.332457214593887	176.925582885742	76078
True	False	False	False	False	-508.889068603516	-1955.70654296875	533.497253417969	0.308724611997604	0.951010525226593	0.124195210635662	103.051971435547	49568
True	False	False	False	False	-496.540649414063	-2083.23486328125	109.805053710938	0.809059381484985	0.959742963314056	1	83.6464614868164	8281
True	False	False	False	False	-432.244903564453	-1921.72998046875	314.996307373047	0.820758700370789	0.94305157661438	1	133.492950439453	37912
True	False	False	False	False	-379.957916259766	-1902.37646484375	649.957153320313	0.498853445053101	0.932363450527191	0.246867313981056	117.697952270508	68971
True	False	False	False	False	-361.773071289063	-2281.83813476563	279.503784179688	0.720757961273193	0.920126438140869	0.554141521453857	211.861114501953	53389
True	False	False	False	False	-215.901260375977	-2127.69946289063	90.9496383666992	0.815059661865234	0.96061897277832	1	67.9634170532227	5573
True	False	False	False	False	-357.867553710938	-1957.49621582031	230.701522827148	0.760451793670654	0.944254100322723	0.697474420070648	212.009613037109	44098
True	False	False	False	False	-298.135650634766	-1953.90014648438	34.3833999633789	0.770503997802734	0.950105845928192	0.757918477058411	44.7096786499023	1386
True	False	False	False	False	-221.813385009766	-1989.92138671875	673.249145507813	0.451468110084534	0.932323336601257	0.210615009069443	123.962112426758	75245
True	False	False	False	False	-215.194519042969	-2347.62915039063	280.612915039063	0.402172774076462	0.893525421619415	0.177491962909698	89.739128112793	22704
True	False	False	False	False	32.3191871643066	-2339.173828125	28.8376903533936	0.825085759162903	0.95892345905304	1	45.269229888916	1177
True	False	False	False	False	-106.025573730469	-2336.5341796875	1715.84252929688	0.711138725280762	0.924801170825958	0.52964848279953	229.900451660156	355656
True	False	False	False	False	-142.530502319336	-2199.91870117188	1078.0859375	0.288609743118286	0.656984984874725	0.114008791744709	178.405349731445	173410
True	False	False	False	False	-75.571533203125	-2213.72998046875	340.506591796875	0.285592079162598	0.812750518321991	0.112514227628708	101.820846557617	31259
True	False	False	False	False	-20.9649200439453	-2275.9375	774.181091308594	0.671082675457001	0.942511677742004	0.447689712047577	118.338111877441	82600
True	False	False	False	False	-46.3654403686523	-2211.93603515625	34.3833999633789	0.555344343185425	0.896115958690643	0.297677546739578	58.3870964050293	1810
True	False	False	False	False	-1905.70544433594	-1884.1376953125	185.226699829102	0.818756580352783	0.959010124206543	1	203.808380126953	34036
True	False	False	False	False	-1900.16088867188	-1090.02868652344	9.98227787017822	0.687235474586487	0.9244145154953	0.47761595249176	45.3333320617676	408
True	False	False	False	False	-1905.61743164063	-200.901031494141	439.22021484375	0.249401122331619	0.92158579826355	0.0952261313796043	76.2853546142578	30209
True	False	False	False	False	-1896.95483398438	-1291.37707519531	492.459014892578	0.708051383495331	0.951472043991089	0.522282242774963	111.540542602539	49524
True	False	False	False	False	-1894.34069824219	-1789.1982421875	1041.48425292969	0.678426444530487	0.892543256282806	0.460863053798676	187.132049560547	175717
True	False	False	False	False	-1833.25244140625	-1750.00561523438	1177.90869140625	0.41243714094162	0.924112021923065	0.184057474136353	142.03483581543	150841
True	False	False	False	False	-1858.37536621094	-1628.712890625	52.1296730041504	0.71564769744873	0.942854642868042	0.54082202911377	84.8085098266602	3986
True	False	False	False	False	-1891.060546875	-623.705017089844	778.61767578125	0.545255839824677	0.910867750644684	0.2878677546978	145.688034057617	102273
True	False	False	False	False	-1866.42004394531	-409.794036865234	437.001922607422	0.482919275760651	0.842261731624603	0.234120815992355	217.203048706055	85578
True	False	False	False	False	-1882.10754394531	-117.209609985352	93.1679229736328	0.621464610099792	0.931739330291748	0.372809708118439	75.6904754638672	6358
True	False	False	False	False	-1889.11791992188	-95.6065673828125	110.914192199707	0.315483301877975	0.836169064044952	0.127708658576012	66.5299987792969	6653
True	False	False	False	False	-1844.16784667969	-123.383163452148	261.757507324219	0.592146217823029	0.932633876800537	0.336862355470657	206.843215942383	48815
True	False	False	False	False	-1842.41003417969	-1644.53674316406	109.805053710938	0.5209059715271	0.879688262939453	0.265572965145111	133.141418457031	13181
True	False	False	False	False	-1836.48571777344	-1633.40161132813	23.2919807434082	0.628847420215607	0.90479451417923	0.382685959339142	129.761901855469	2725
True	False	False	False	False	-1840.69299316406	-94.9943084716797	236.24723815918	0.708701074123383	0.945813477039337	0.523814141750336	210.558685302734	44849
True	False	False	False	False	-1827.72326660156	-1885.60986328125	531.278991699219	0.401328355073929	0.91154557466507	0.176959007978439	96.6701431274414	46305
True	False	False	False	False	-1785.45544433594	-1881.64685058594	32.1651153564453	0.820795118808746	0.95398223400116	1	48.3448257446289	1402
True	False	False	False	False	-1805.86315917969	-1636.76550292969	834.074768066406	0.544492125511169	0.919710576534271	0.287139564752579	137.788558959961	103617
True	False	False	False	False	-1768.87133789063	-1472.26904296875	560.11669921875	0.579248189926147	0.879298210144043	0.322465896606445	144.051483154297	72746
True	False	False	False	False	-1799.81604003906	-1400.31958007813	23.2919807434082	0.792964518070221	0.946847438812256	1	48	1008
True	False	False	False	False	-1804.82434082031	-278.077667236328	1552.79870605469	0.692071497440338	0.920563161373138	0.48730593919754	238.787857055664	334303
True	False	False	False	False	-1786.60461425781	-644.889343261719	442.547637939453	0.615118205547333	0.919924318790436	0.364604979753494	217.340850830078	86719
True	False	False	False	False	-1785.04321289063	-547.224853515625	298.359191894531	0.54481041431427	0.869955778121948	0.287442743778229	126.45352935791	34016
True	False	False	False	False	-1780.21044921875	-1442.43957519531	412.600799560547	0.81058531999588	0.948419451713562	1	221.731185913086	82484
True	False	False	False	False	-1767.38122558594	-891.824523925781	16.6371288299561	0.714476346969604	0.940302610397339	0.53786963224411	85.7333297729492	1286
True	False	False	False	False	-1762.41564941406	-1626.0625	235.138092041016	0.733056902885437	0.932448863983154	0.589631855487823	94.948112487793	20129
True	False	False	False	False	-1762.77465820313	-1019.60394287109	1669.25866699219	0.470881044864655	0.878352224826813	0.224878028035164	204.977401733398	308491
True	False	False	False	False	-1761.96374511719	-1350.74743652344	958.298645019531	0.580070018768311	0.908539116382599	0.323360353708267	140.178237915039	121114
True	False	False	False	False	-1750.41625976563	-872.060729980469	611.13720703125	0.670797348022461	0.894942581653595	0.447191268205643	188.989105224609	104133
True	False	False	False	False	-1760.04504394531	-820.039123535156	1025.95629882813	0.548015177249908	0.881689727306366	0.290515303611755	172.092971801758	159186
True	False	False	False	False	-1755.86437988281	-675.206420898438	461.403045654297	0.587545156478882	0.913992464542389	0.331637173891068	205.295669555664	85403
True	False	False	False	False	-1730.35144042969	-1380.63647460938	794.145629882813	0.323188424110413	0.925996840000153	0.13177227973938	118.582405090332	84905
True	False	False	False	False	-1716.74987792969	-1607.927734375	139.751892089844	0.720757961273193	0.927721381187439	0.554141521453857	94.6428604125977	11925
True	False	False	False	False	-1690.8564453125	-1389.77551269531	672.140014648438	0.403148502111435	0.929233491420746	0.178109154105186	135.22607421875	81947
True	False	False	False	False	-1707.81201171875	-747.763916015625	414.819091796875	0.489533215761185	0.871997237205505	0.239338144659996	104.823532104492	39204
True	False	False	False	False	-1658.71154785156	-1535.51318359375	83.1856460571289	0.745481371879578	0.933038294315338	0.63206559419632	53.7866668701172	4034
True	False	False	False	False	-1669.40490722656	-808.500549316406	16.6371288299561	0.714476346969604	0.940302610397339	0.53786963224411	90.5999984741211	1359
True	False	False	False	False	-1674.29736328125	-641.658569335938	633.320068359375	0.500456809997559	0.936557054519653	0.248184189200401	118.227668762207	67508
True	False	False	False	False	-1675.73291015625	-306.021270751953	913.932983398438	0.659567773342133	0.912919461727142	0.42830091714859	182.144424438477	150087
True	False	False	False	False	-1667.06726074219	-708.249450683594	9.98227787017822	0.785398185253143	0.931883156299591	1	50.8888893127441	458
True	False	False	False	False	-1663.50244140625	-1439.98864746094	227.374099731445	0.682083189487457	0.944739460945129	0.467684239149094	186.17073059082	38165
True	False	False	False	False	-1639.59838867188	-826.455200195313	2534.38940429688	0.559948861598969	0.857287168502808	0.30227717757225	217.065643310547	495995
True	False	False	False	False	-1647.4326171875	-289.527709960938	37.7108268737793	0.539479196071625	0.888200342655182	0.28240829706192	133.176467895508	4528
True	False	False	False	False	-1634.908203125	-271.999053955078	803.018798828125	0.383711010217667	0.930902063846588	0.166076645255089	180.523483276367	130699
True	False	False	False	False	-1637.75256347656	-167.920593261719	25.5102653503418	0.729883551597595	0.943622469902039	0.579949259757996	52.2173919677734	1201
True	False	False	False	False	-1635.57409667969	-158.036712646484	54.3479537963867	0.716579556465149	0.939694166183472	0.543196678161621	54.326530456543	2662
True	False	False	False	False	-1598.7255859375	-1746.67041015625	148.625015258789	0.305982738733292	0.846137642860413	0.122783161699772	72.0373153686523	9653
True	False	False	False	False	-1535.7080078125	-1764.1083984375	33.2742576599121	0.693598926067352	0.939938962459564	0.490445405244827	66.9000015258789	2007
True	False	False	False	False	-1512.92236328125	-1685.16955566406	136.424453735352	0.603036284446716	0.922089159488678	0.34965392947197	143.479675292969	17648
True	False	False	False	False	-1565.40063476563	-1242.97973632813	1182.34533691406	0.725507020950317	0.921773612499237	0.567220568656921	207.640716552734	221345
True	False	False	False	False	-1580.23937988281	-725.776672363281	277.285491943359	0.774268627166748	0.940485775470734	0.787245988845825	201.699996948242	50425
True	False	False	False	False	-1575.03466796875	-384.641876220703	153.061584472656	0.789401531219482	0.944050967693329	1	183.550720214844	25330
True	False	False	False	False	-1560.68640136719	-312.846832275391	929.4609375	0.331742942333221	0.75138920545578	0.136358633637428	191.033416748047	160086
True	False	False	False	False	-1557.64196777344	-1122.01062011719	19.9645557403564	0.725530564785004	0.93289041519165	0.56728732585907	51.7777786254883	932
True	False	False	False	False	-1552.36486816406	-768.642456054688	12.2005615234375	0.768196105957031	0.939064502716064	0.742168962955475	50.3636360168457	554
True	False	False	False	False	-1552.67102050781	-526.952880859375	746.452514648438	0.284984081983566	0.871326386928558	0.112214133143425	94.0326919555664	63284
True	False	False	False	False	-1531.88891601563	-233.078247070313	47.6931037902832	0.770316362380981	0.946144938468933	0.756583452224731	53.0465126037598	2281
True	False	False	False	False	-1526.09826660156	-698.66943359375	62.1119499206543	0.745300650596619	0.958535254001617	0.631386935710907	75.9464263916016	4253
True	False	False	False	False	-1522.68481445313	-341.522918701172	807.455322265625	0.453805804252625	0.935799479484558	0.21229276061058	165.339279174805	120367
True	False	False	False	False	-1516.28576660156	-1660.15698242188	961.626037597656	0.575939118862152	0.913223624229431	0.31889420747757	214.683975219727	186131
True	False	False	False	False	-1515.12365722656	-659.251281738281	1213.40124511719	0.377259880304337	0.773488223552704	0.162200838327408	168.747711181641	184610
True	False	False	False	False	-1485.73095703125	-1737.67626953125	1572.76330566406	0.460305780172348	0.943830847740173	0.217013955116272	219.876586914063	311785
True	False	False	False	False	-1478.52038574219	-761.360534667969	238.465515136719	0.715355515480042	0.940763175487518	0.540082275867462	189.702331542969	40786
True	False	False	False	False	-1451.89038085938	-1590.14050292969	1061.44885253906	0.306239515542984	0.898593366146088	0.122915081679821	121.955070495605	116711
True	False	False	False	False	-1457.31286621094	-349.172119140625	663.266906738281	0.25352081656456	0.897523045539856	0.0971372202038765	98.6521759033203	58994
True	False	False	False	False	-1454.5478515625	-569.654296875	14.4188451766968	0.560572564601898	0.899966955184937	0.302906334400177	76.3846130371094	993
True	False	False	False	False	-1453.45068359375	-552.052368164063	348.270568847656	0.589117169380188	0.946456849575043	0.333410918712616	106.178344726563	33340
True	False	False	False	False	-1442.37243652344	20.0877780914307	266.194061279297	0.334089189767838	0.940125644207001	0.137630626559258	67.158332824707	16118
True	False	False	False	False	-1437.92028808594	-508.929260253906	250.666076660156	0.327274531126022	0.811218738555908	0.133953005075455	87.4203567504883	19757
True	False	False	False	False	-1430.76025390625	-1738.75256347656	83.1856460571289	0.849229693412781	0.970893561840057	1	61.7066650390625	4628
True	False	False	False	False	-1430.26428222656	-705.583862304688	18.8554134368896	0.602602183818817	0.948501110076904	0.349132090806961	49	833
True	False	False	False	False	-1418.83581542969	-787.818176269531	720.942260742188	0.565107107162476	0.926619470119476	0.307525634765625	162.283081054688	105484
True	False	False	False	False	-1390.67492675781	-892.600341796875	1394.19140625	0.56179279088974	0.904033303260803	0.304141581058502	209.600631713867	263468
True	False	False	False	False	-1371.734375	-1136.72717285156	214.064392089844	0.778958797454834	0.965590238571167	0.833941400051117	164.730575561523	31793
True	False	False	False	False	-1385.62231445313	-269.637634277344	516.860168457031	0.36954453587532	0.768198907375336	0.157638773322105	90.3583679199219	42107
True	False	False	False	False	-1383.21667480469	-772.265380859375	108.695907592773	0.608946740627289	0.942295670509338	0.356862813234329	108.081634521484	10592
True	False	False	False	False	-1372.80932617188	-747.240356445313	236.24723815918	0.520678341388702	0.900816142559052	0.265373021364212	104.051643371582	22163
True	False	False	False	False	-1372.560546875	-472.532379150391	143.079315185547	0.877925157546997	0.973891794681549	1	182.883728027344	23592
True	False	False	False	False	-1372.5244140625	-425.025115966797	58.7845230102539	0.775075852870941	0.93880307674408	0.794298112392426	56	2968
True	False	False	False	False	-1355.13049316406	-1779.38293457031	1740.24365234375	0.266206353902817	0.822548985481262	0.103111580014229	159.813888549805	250748
True	False	False	False	False	-1337.28771972656	-1373.71423339844	107.586769104004	0.596281111240387	0.876653671264648	0.341647148132324	71.3711318969727	6923
True	False	False	False	False	-1336.79455566406	-1701.72277832031	541.261291503906	0.39583483338356	0.886716365814209	0.173517495393753	131.569671630859	64206
True	False	False	False	False	-1310.74829101563	-1696.74035644531	56.5662384033203	0.404609382152557	0.83364874124527	0.179035902023315	95.6666641235352	4879
True	False	False	False	False	-1327.041015625	-507.392456054688	369.344268798828	0.705561876296997	0.954481244087219	0.516499042510986	207.834838867188	69209
True	False	False	False	False	-1315.22094726563	-1459.49536132813	25.5102653503418	0.794671595096588	0.94915634393692	1	52.6956520080566	1212
True	False	False	False	False	-1306.04125976563	-753.504211425781	80.9673614501953	0.786957621574402	0.951916694641113	1	58.9726028442383	4305
True	False	False	False	False	-1310.56066894531	-303.841827392578	19.9645557403564	0.798721373081207	0.951427280902863	1	48.2222213745117	868
True	False	False	False	False	-1297.01147460938	-350.403259277344	67.6576614379883	0.438740909099579	0.934245884418488	0.201661184430122	71.836067199707	4382
True	False	False	False	False	-1259.88793945313	-372.207702636719	283.940338134766	0.490172624588013	0.884925127029419	0.239847972989082	103.43359375	26479
True	False	False	False	False	-1291.06518554688	-327.363555908203	106.477630615234	0.541195452213287	0.905409276485443	0.284018754959106	84.71875	8133
True	False	False	False	False	-1280.49829101563	-342.536499023438	87.6222152709961	0.383629947900772	0.883871078491211	0.166027590632439	77.6329116821289	6133
True	False	False	False	False	-1254.98291015625	-1156.95202636719	238.465515136719	0.411668419837952	0.825670838356018	0.183560103178024	81.041862487793	17424
True	False	False	False	False	-1214.90551757813	-1440.48413085938	2244.9033203125	0.432537764310837	0.875117003917694	0.197403728961945	206.206527709961	417362
True	False	False	False	False	-1215.48181152344	-362.707489013672	575.644653320313	0.447904527187347	0.938547909259796	0.208077535033226	104.703277587891	54341
True	False	False	False	False	-1145.66076660156	-1690.79248046875	180.790130615234	0.638769209384918	0.938944399356842	0.39656925201416	121.147239685059	19747
True	False	False	False	False	-1199.82153320313	-288.740203857422	3192.11059570313	0.3846435546875	0.849517822265625	0.166641637682915	218.740447998047	629535
True	False	False	False	False	-1191.15051269531	-1468.30004882813	70.9850845336914	0.807637214660645	0.95962381362915	1	123.453125	7901
True	False	False	False	False	-1123.68713378906	-1327.75451660156	271.739776611328	0.629376769065857	0.940542757511139	0.383408457040787	197.085708618164	48286
True	False	False	False	False	-1171.81457519531	-978.772338867188	181.899276733398	0.73448771238327	0.945262491703033	0.594133496284485	181.902435302734	29832
True	False	False	False	False	-1167.70263671875	-196.451248168945	46.5839614868164	0.786822140216827	0.950805008411407	1	57.8571434020996	2430
True	False	False	False	False	-1187.62414550781	-186.175399780273	21.0736961364746	0.537762343883514	0.908738791942596	0.280806958675385	66.4736862182617	1263
True	False	False	False	False	-1159.44299316406	-418.915405273438	564.55322265625	0.469576627016068	0.938876271247864	0.223895415663719	135.927307128906	69187
True	False	False	False	False	-1151.21020507813	-1327.32336425781	43.256534576416	0.375186204910278	0.865079939365387	0.16096693277359	70.0256423950195	2731
True	False	False	False	False	-1132.78430175781	-1313.10266113281	31.0559749603271	0.695939123630524	0.943335175514221	0.495332807302475	96.6428604125977	2706
True	False	False	False	False	-1130.40576171875	-1208.37719726563	116.459907531738	0.799393713474274	0.944603145122528	1	103.276191711426	10844
True	False	False	False	False	-1132.14892578125	-1138.23254394531	1429.68395996094	0.579443693161011	0.901809930801392	0.322678357362747	200.157485961914	258003
True	False	False	False	False	-1109.20361328125	-1216.74951171875	157.498153686523	0.712582767009735	0.931647300720215	0.533171415328979	141.204223632813	20051
True	False	False	False	False	-1104.58715820313	-1696.54431152344	147.515884399414	0.768738806247711	0.936374366283417	0.745747148990631	132.105270385742	17570
True	False	False	False	False	-1082.23291015625	-1548.33923339844	318.32373046875	0.81242972612381	0.955143690109253	1	202.979095458984	58255
True	False	False	False	False	-1104.390625	-1351.10803222656	28.8376903533936	0.681263327598572	0.929108560085297	0.466138988733292	79.961540222168	2079
True	False	False	False	False	-1094.51928710938	-1376.12451171875	309.450592041016	0.770503997802734	0.949311137199402	0.757918477058411	197.992828369141	55240
True	False	False	False	False	-1083.19006347656	-1350.94555664063	38.8199691772461	0.600160121917725	0.917718291282654	0.3462153673172	64.7428588867188	2266
True	False	False	False	False	-1041.93200683594	-1675.94482421875	31.0559749603271	0.774550676345825	0.947363257408142	0.789673984050751	52.6071434020996	1473
True	False	False	False	False	-1053.80139160156	-1660.99426269531	48.80224609375	0.576453566551208	0.852747440338135	0.319446384906769	78.7954559326172	3467
True	False	False	False	False	-1078.99560546875	-1442.92333984375	855.1484375	0.759952485561371	0.936497032642365	0.694921493530273	170.654998779297	131575
True	False	False	False	False	-1077.04479980469	-1407.29541015625	340.506591796875	0.707550704479218	0.941750943660736	0.521108210086823	202.071655273438	62036
True	False	False	False	False	-1073.63623046875	-1612.05798339844	114.241622924805	0.817152261734009	0.96099179983139	1	110.427185058594	11374
True	False	False	False	False	-1054.29943847656	-59.3499526977539	195.208984375	0.71291172504425	0.930283784866333	0.533981204032898	177.295455932617	31204
True	False	False	False	False	-1028.67517089844	-1663.25573730469	89.8404998779297	0.712417364120483	0.94673478603363	0.532765328884125	113.679016113281	9208
True	False	False	False	False	-1022.984375	-1270.22790527344	23.2919807434082	0.682969212532043	0.916271984577179	0.469364792108536	100.904762268066	2119
True	False	False	False	False	-1016.07836914063	-1654.2744140625	176.353576660156	0.76180374622345	0.942605435848236	0.704558432102203	195.132080078125	31026
True	False	False	False	False	-935.564758300781	-1295.93200683594	1012.64660644531	0.552335143089294	0.905767977237701	0.294713616371155	200.699890136719	183239
True	False	False	False	False	-989.898376464844	-1254.65295410156	1644.85754394531	0.614358186721802	0.936052560806274	0.363639265298843	209.137557983398	310151
True	False	False	False	False	-921.904113769531	-432.937866210938	105.36848449707	0.731978118419647	0.954018115997314	0.586294770240784	57.978946685791	5508
True	False	False	False	False	-886.974670410156	-1891.71069335938	31.0559749603271	0.711205661296844	0.946726441383362	0.529810667037964	49.5	1386
True	False	False	False	False	-867.507385253906	-1880.158203125	313.887176513672	0.737188756465912	0.948004603385925	0.602879881858826	222.57243347168	62988
True	False	False	False	False	-806.072814941406	-1448.08435058594	177.462707519531	0.850290715694427	0.963109135627747	1	192.418746948242	30787
True	False	False	False	False	-851.845092773438	-1028.18688964844	1073.6494140625	0.351359009742737	0.915641367435455	0.147187098860741	157.100204467773	152073
True	False	False	False	False	-886.491027832031	-907.814331054688	1155.72595214844	0.401414602994919	0.911275267601013	0.177013382315636	162.24089050293	169055
True	False	False	False	False	-872.884704589844	-37.9467010498047	49.9113883972168	0.51704216003418	0.932609617710114	0.262199729681015	59.7555541992188	2689
True	False	False	False	False	-871.999206542969	-45.435489654541	22.1828384399414	0.650446891784668	0.905319035053253	0.413908988237381	75.5999984741211	1512
True	False	False	False	False	-858.415893554688	-984.386413574219	21.0736961364746	0.819298386573792	0.952117681503296	1	57.684211730957	1096
True	False	False	False	False	-836.324096679688	-46.4189071655273	106.477630615234	0.329294174909592	0.88857364654541	0.135037586092949	72.1666641235352	6928
True	False	False	False	False	-831.547912597656	-1437.30749511719	157.498153686523	0.841776549816132	0.957640290260315	1	182.507049560547	25916
True	False	False	False	False	-756.306640625	-1160.99926757813	756.434814453125	0.38985675573349	0.855692088603973	0.169822454452515	123.165687561035	83999
True	False	False	False	False	-792.783020019531	-374.893829345703	728.706237792969	0.537096917629242	0.920375347137451	0.280188858509064	104.729072570801	68807
True	False	False	False	False	-829.266174316406	-346.982543945313	26.6194076538086	0.493225872516632	0.834043025970459	0.242295920848846	63.4583320617676	1523
True	False	False	False	False	-756.933837890625	-1068.21911621094	37.7108268737793	0.625182271003723	0.922983646392822	0.377736806869507	70.1176452636719	2384
True	False	False	False	False	-754.171020507813	-900.900329589844	1043.70251464844	0.676347255706787	0.924444675445557	0.457064270973206	203.877792358398	191849
True	False	False	False	False	-755.590698242188	-56.6397323608398	867.348999023438	0.574284195899963	0.927864730358124	0.317125707864761	94.9578018188477	74257
True	False	False	False	False	-733.439270019531	-1713.31994628906	261.757507324219	0.744540572166443	0.939500212669373	0.628555476665497	206.49153137207	48732
True	False	False	False	False	-708.501586914063	-1536.25659179688	437.001922607422	0.291954189538956	0.871145784854889	0.115675248205662	91.0786819458008	35885
True	False	False	False	False	-695.405334472656	-1154.74743652344	21.0736961364746	0.698733150959015	0.931073546409607	0.501295566558838	82.8421020507813	1574
True	False	False	False	False	-729.686767578125	-12.0577812194824	708.74169921875	0.320575147867203	0.706237971782684	0.130386993288994	95.8481979370117	61247
True	False	False	False	False	-729.379272460938	-351.026580810547	285.049468994141	0.719176232814789	0.931661546230316	0.549939632415771	203.739303588867	52361
True	False	False	False	False	-686.268005371094	-1171.263671875	348.270568847656	0.710416853427887	0.919903755187988	0.527906239032745	200.544586181641	62971
True	False	False	False	False	-679.919677734375	-24.3563652038574	57.6753807067871	0.805326879024506	0.949926197528839	1	47.8461532592773	2488
True	False	False	False	False	-616.719055175781	-1565.58850097656	415.92822265625	0.587008893489838	0.910295724868774	0.331034779548645	198.754669189453	74533
True	False	False	False	False	-670.799865722656	-787.065124511719	54.3479537963867	0.777484655380249	0.957894325256348	0.817557096481323	52.2448997497559	2560
True	False	False	False	False	-671.188110351563	38.1895294189453	35.4925422668457	0.75548255443573	0.951372683048248	0.673407912254333	98.375	3148
True	False	False	False	False	-652.426940917969	-1279.40795898438	218.500961303711	0.829573273658752	0.967639207839966	1	193.857864379883	38190
True	False	False	False	False	-610.746520996094	-168.25700378418	614.464660644531	0.774462699890137	0.949440658092499	0.788912236690521	120.687728881836	66861
True	False	False	False	False	-620.601196289063	-67.3508605957031	17.7462711334229	0.739838838577271	0.950416266918182	0.6118004322052	69.1875	1107
True	False	False	False	False	-613.721496582031	-51.9343032836914	251.77522277832	0.784924149513245	0.955474674701691	0.952044248580933	214.088104248047	48598
True	False	False	False	False	-618.540161132813	-37.7872009277344	36.6016845703125	0.740985691547394	0.959012150764465	0.61577296257019	55.0606079101563	1817
True	False	False	False	False	-589.750793457031	-1187.99658203125	511.314422607422	0.24986132979393	0.785578966140747	0.0954389199614525	115.93709564209	53447
True	False	False	False	False	-602.823303222656	-1177.28161621094	61.0028076171875	0.659008085727692	0.9399054646492	0.427394479513168	102.054542541504	5613
True	False	False	False	False	-593.263977050781	-118.350448608398	1002.66430664063	0.478849798440933	0.853252530097961	0.230960473418236	148.351776123047	134110
True	False	False	False	False	-572.248046875	17.5940399169922	1153.50756835938	0.310566663742065	0.761588633060455	0.125148132443428	150.48942565918	156509
True	False	False	False	False	-567.299987792969	-1838.53698730469	805.237060546875	0.419114023447037	0.915757417678833	0.188416972756386	140.81266784668	102230
True	False	False	False	False	-544.295532226563	-1014.33148193359	420.364807128906	0.345569431781769	0.77570378780365	0.143944621086121	87.5672836303711	33188
True	False	False	False	False	-548.734069824219	-41.1734580993652	200.754699707031	0.821229100227356	0.963020265102386	1	216.646408081055	39213
True	False	False	False	False	-548.247375488281	-660.472778320313	151.952453613281	0.791858732700348	0.96073454618454	1	159.386856079102	21836
True	False	False	False	False	-547.503234863281	-621.928955078125	185.226699829102	0.73440557718277	0.948607385158539	0.593872606754303	130.760482788086	21837
True	False	False	False	False	-519.458618164063	28.5451412200928	31.0559749603271	0.838463246822357	0.960098087787628	1	47.1071434020996	1319
True	False	False	False	False	-513.115783691406	-1835.24829101563	1255.54870605469	0.32372859120369	0.895661950111389	0.132059514522552	137.00617980957	155091
True	False	False	False	False	-510.517120361328	-1791.84240722656	27.7285480499268	0.359623700380325	0.84876024723053	0.151885852217674	63.5200004577637	1588
True	False	False	False	False	-508.822570800781	-432.771728515625	22.1828384399414	0.524048745632172	0.857579350471497	0.268348306417465	86.1999969482422	1724
True	False	False	False	False	-511.445037841797	47.2005615234375	105.36848449707	0.711196482181549	0.921696901321411	0.529788494110107	144.894729614258	13765
True	False	False	False	False	-499.059326171875	-1362.40869140625	346.052276611328	0.834914743900299	0.954927802085876	1	77.6506423950195	24227
True	False	False	False	False	-497.925842285156	-448.985870361328	608.9189453125	0.520261466503143	0.865529894828796	0.265007317066193	126.998176574707	69722
True	False	False	False	False	-473.954010009766	-1880.55346679688	24.401123046875	0.622672140598297	0.946757137775421	0.374400079250336	50.6818199157715	1115
True	False	False	False	False	-422.075866699219	-1863.62121582031	1423.02917480469	0.269807249307632	0.836336374282837	0.104832701385021	182.766952514648	234490
True	False	False	False	False	-394.127258300781	-1751.38220214844	59.8936653137207	0.512583017349243	0.889777302742004	0.258358865976334	72.4629592895508	3913
True	False	False	False	False	-481.523254394531	-1322.35107421875	23.2919807434082	0.725569725036621	0.933190703392029	0.567398190498352	53.4285697937012	1122
True	False	False	False	False	-490.658843994141	-829.691650390625	82.0765075683594	0.472034245729446	0.817541241645813	0.225749745965004	86.7972946166992	6423
True	False	False	False	False	-485.922637939453	-802.265319824219	375.999114990234	0.425291478633881	0.775081634521484	0.192514941096306	108.59587097168	36814
True	False	False	False	False	-483.619567871094	57.8854675292969	32.1651153564453	0.523481130599976	0.951709866523743	0.267844945192337	84.6206893920898	2454
True	False	False	False	False	-476.063537597656	-1005.01702880859	95.3862075805664	0.790671706199646	0.958007514476776	1	94.8837203979492	8160
True	False	False	False	False	-475.641967773438	-1737.255859375	96.4953460693359	0.765188992023468	0.944485545158386	0.723530054092407	67.8390808105469	5902
True	False	False	False	False	-404.552642822266	-1454.38146972656	224.046676635742	0.649272918701172	0.883320987224579	0.412112981081009	211.985153198242	42821
True	False	False	False	False	-441.069915771484	-1259.166015625	768.635375976563	0.569675922393799	0.931599795818329	0.312261909246445	170.783554077148	118353
True	False	False	False	False	-456.794372558594	-1033.01647949219	65.4393768310547	0.692189514636993	0.92917811870575	0.487547129392624	63.5423736572266	3749
True	False	False	False	False	-474.14453125	-842.155212402344	96.4953460693359	0.601659893989563	0.919076919555664	0.348002910614014	109.057472229004	9488
True	False	False	False	False	-468.941619873047	-42.4310569763184	832.965576171875	0.53503292798996	0.922453999519348	0.278280705213547	147.954727172852	111114
True	False	False	False	False	-468.348266601563	-830.379760742188	46.5839614868164	0.510869145393372	0.934585809707642	0.256897181272507	95.7857131958008	4023
True	False	False	False	False	-459.970428466797	-787.302062988281	340.506591796875	0.251379609107971	0.704339563846588	0.0961421802639961	89.1596069335938	27372
True	False	False	False	False	-465.534393310547	-430.858062744141	439.22021484375	0.586872398853302	0.932228922843933	0.330881625413895	117.070709228516	46360
True	False	False	False	False	-456.557464599609	-854.304016113281	225.155807495117	0.499609172344208	0.94097888469696	0.247487172484398	103.320198059082	20974
True	False	False	False	False	-428.741394042969	-533.007751464844	186.335845947266	0.597214102745056	0.915522933006287	0.342738777399063	173.517852783203	29151
True	False	False	False	False	-420.776123046875	-1127.09594726563	39.9291114807129	0.64491605758667	0.951893091201782	0.405553311109543	78.6944427490234	2833
True	False	False	False	False	-411.52685546875	-1441.56091308594	34.3833999633789	0.716718852519989	0.942643821239471	0.543553650379181	87.4838714599609	2712
True	False	False	False	False	-399.966827392578	-1185.12438964844	26.6194076538086	0.67927873134613	0.939532041549683	0.462436705827713	46.7916679382324	1123
True	False	False	False	False	-400.192626953125	-1128.61254882813	499.113861083984	0.363007307052612	0.852433621883392	0.15383392572403	112.164443969727	50474
True	False	False	False	False	-393.710144042969	-1828.51147460938	149.734161376953	0.593681156635284	0.939985573291779	0.338628500699997	81.5407409667969	11008
True	False	False	False	False	-391.746520996094	-1440.18383789063	39.9291114807129	0.407630234956741	0.951505064964294	0.180962592363358	69.8888854980469	2516
True	False	False	False	False	-362.796234130859	-1865.47521972656	475.821899414063	0.694832921028137	0.929886817932129	0.493010729551315	109.249420166016	46868
True	False	False	False	False	-379.588134765625	-1735.64782714844	15.5279874801636	0.647358953952789	0.90016371011734	0.409211099147797	71.6428604125977	1003
True	False	False	False	False	-377.967651367188	-1723.60229492188	37.7108268737793	0.526559889316559	0.899025022983551	0.270586758852005	70.9117660522461	2411
True	False	False	False	False	-370.349182128906	-1134.9482421875	471.385314941406	0.62847775220871	0.932896554470062	0.382182508707047	123.207061767578	52363
True	False	False	False	False	-370.024139404297	-1832.1787109375	157.498153686523	0.765397131443024	0.957846939563751	0.724761068820953	82.6971817016602	11743
True	False	False	False	False	-335.55078125	-1858.3056640625	180.790130615234	0.739559888839722	0.934949815273285	0.610844850540161	208.877304077148	34047
True	False	False	False	False	-347.662506103516	-520.521118164063	154.17073059082	0.756814062595367	0.95997279882431	0.679580926895142	155.453231811523	21608
True	False	False	False	False	-328.945404052734	-1368.37707519531	159.716445922852	0.853632569313049	0.967650473117828	1	157.451385498047	22673
True	False	False	False	False	-302.346649169922	2.15154886245728	37.7108268737793	0.429057270288467	0.931411802768707	0.1950443983078	53.970588684082	1835
True	False	False	False	False	-263.426849365234	-1625.69787597656	368.235137939453	0.236525878310204	0.879421532154083	0.0893423929810524	72.5632553100586	24091
True	False	False	False	False	-294.566497802734	-1365.31665039063	208.518692016602	0.791674017906189	0.952496469020844	1	210.515960693359	39577
True	False	False	False	False	-293.691741943359	-1548.11669921875	12.2005615234375	0.563888907432556	0.924317836761475	0.306276768445969	64.2727279663086	707
True	False	False	False	False	-229.97021484375	-1022.83117675781	73.203369140625	0.508532166481018	0.91899961233139	0.254916787147522	62.4090919494629	4119
True	False	False	False	False	-246.012802124023	-9.39369201660156	128.660461425781	0.739945590496063	0.948460459709167	0.612167298793793	55.4137916564941	6428
True	False	False	False	False	-244.265441894531	-971.999572753906	270.630645751953	0.389991909265518	0.713129937648773	0.169905424118042	115.098358154297	28084
True	False	False	False	False	-236.207489013672	-762.57763671875	53.2388153076172	0.80851811170578	0.953352153301239	1	47.4791679382324	2279
True	False	False	False	False	-223.78205871582	-14.1662359237671	112.023338317871	0.801285207271576	0.94951605796814	1	54.2970314025879	5484
True	False	False	False	False	-196.560089111328	-1719.83361816406	215.173538208008	0.401308387517929	0.893393576145172	0.176946401596069	78.0360794067383	15139
True	False	False	False	False	-214.690032958984	-1041.4931640625	192.990692138672	0.466994374990463	0.891173601150513	0.221960827708244	69.4827575683594	12090
True	False	False	False	False	-213.297241210938	-1700.5625	17.7462711334229	0.64491605758667	0.924268186092377	0.405553311109543	70	1120
True	False	False	False	False	-195.033493041992	-1604.58459472656	442.547637939453	0.717449247837067	0.903937101364136	0.545434176921844	226.100250244141	90214
True	False	False	False	False	-212.281936645508	-1514.07165527344	473.603607177734	0.353784143924713	0.730324923992157	0.148557230830193	225.501174926758	96289
True	False	False	False	False	-156.274612426758	-1100.28100585938	445.875061035156	0.329924732446671	0.850369572639465	0.135377123951912	98.2313461303711	39489
True	False	False	False	False	-141.563354492188	-1070.5224609375	28.8376903533936	0.778573036193848	0.952666342258453	0.82945716381073	79.8846130371094	2077
True	False	False	False	False	-204.775512695313	-1057.32727050781	25.5102653503418	0.571664273738861	0.903687536716461	0.314349681138992	58.8695640563965	1354
True	False	False	False	False	-172.84375	-721.891723632813	340.506591796875	0.499985545873642	0.861023247241974	0.247796446084976	204.387619018555	62747
True	False	False	False	False	-200.496017456055	-637.944458007813	1877.77734375	0.171127423644066	0.685114860534668	0.0613615699112415	150.532196044922	254851
True	False	False	False	False	-156.043594360352	-339.141143798828	57.6753807067871	0.839499652385712	0.959788382053375	1	45.8653831481934	2385
True	False	False	False	False	-134.935913085938	-1084.93884277344	221.828384399414	0.834774196147919	0.963382422924042	1	222.550003051758	44510
True	False	False	False	False	-125.189186096191	-1898.1142578125	253.993499755859	0.847115457057953	0.958701848983765	1	176.323150634766	40378
True	False	False	False	False	-88.9667892456055	-1665.00854492188	214.064392089844	0.504205286502838	0.897809743881226	0.251288294792175	77.3937835693359	14937
True	False	False	False	False	-99.0319213867188	-1009.14074707031	11.0914192199707	0.69836014509201	0.927715241909027	0.500491261482239	45.9000015258789	459
True	False	False	False	False	-95.3074111938477	-385.814117431641	200.754699707031	0.625864624977112	0.927990674972534	0.378651201725006	188.4033203125	34101
True	False	False	False	False	-70.3466567993164	-1563.5166015625	225.155807495117	0.854839503765106	0.967161059379578	1	222.38916015625	45145
True	False	False	False	False	-54.7293434143066	-42.495964050293	290.595184326172	0.871735572814941	0.96978372335434	1	229.461837768555	60119
True	False	False	False	False	-49.7695198059082	-1320.62963867188	242.902084350586	0.794081449508667	0.958112299442291	1	210.351593017578	46067
True	False	False	False	False	-22.0410232543945	-1627.54919433594	138.64274597168	0.748872816562653	0.956700146198273	0.645208597183228	79.015998840332	9877
True	False	False	False	False	7.67427682876587	-1498.18920898438	202.97297668457	0.566764652729034	0.872526884078979	0.309234261512756	211.486343383789	38702
True	False	False	False	False	17.6000003814697	-1474.28991699219	311.668884277344	0.645868420600891	0.921697914600372	0.406973272562027	106.747329711914	29996
True	False	False	False	False	-25.54660987854	-1425.59765625	829.63818359375	0.203814834356308	0.871558487415314	0.0749682113528252	83.220588684082	62249
True	False	False	False	False	-43.172061920166	-1405.26342773438	24.401123046875	0.576453566551208	0.938939929008484	0.319446384906769	65.4545440673828	1440
True	False	False	False	False	-42.7437438964844	-475.989379882813	395.963684082031	0.658698856830597	0.906746804714203	0.426894962787628	226.915969848633	81009
True	False	False	False	False	-41.5261993408203	-1083.89758300781	1106.92370605469	0.331138223409653	0.900826930999756	0.136031791567802	190.040084838867	189660
True	False	False	False	False	-25.8005256652832	-984.542175292969	745.343383789063	0.652757406234741	0.922115087509155	0.417480319738388	147.101196289063	98852
True	False	False	False	False	5.240797996521	-1351.14074707031	209.627822875977	0.756223440170288	0.940504193305969	0.676819801330566	222.396820068359	42033
True	False	False	False	False	6.59996271133423	-1274.26013183594	1041.48425292969	0.515487194061279	0.941531360149384	0.260854125022888	182.068161010742	170962
True	False	False	False	False	6.85775279998779	-885.167907714844	1438.55712890625	0.45865124464035	0.919806957244873	0.215804278850555	199.032379150391	258145
True	False	False	False	False	-32.4068069458008	-857.585510253906	748.670837402344	0.522631347179413	0.898362338542938	0.267093062400818	150.484451293945	101577
True	False	False	False	False	-41.244743347168	-419.857788085938	36.6016845703125	0.502476036548615	0.889236629009247	0.249851852655411	87.2424240112305	2879
True	False	False	False	False	-37.455379486084	-546.2939453125	29.9468326568604	0.707465767860413	0.948771238327026	0.520909607410431	39.6666679382324	1071
True	False	False	False	False	-26.2525672912598	-439.165283203125	414.819091796875	0.350843667984009	0.886229693889618	0.146896854043007	82.0802154541016	30698
True	False	False	False	False	-34.401237487793	-404.007263183594	222.937530517578	0.787684738636017	0.949837386608124	1	222.910446166992	44805
True	False	False	False	False	-25.5629425048828	-378.087951660156	11.0914192199707	0.673765122890472	0.91785192489624	0.452423572540283	48.2999992370605	483
True	False	False	False	False	-31.1998729705811	-100.290657043457	52.1296730041504	0.791674017906189	0.95661723613739	1	42.042552947998	1976
True	False	False	False	False	45.5330009460449	-141.446350097656	418.146514892578	0.707315862178802	0.91544896364212	0.520559430122375	228.819625854492	86265
True	False	False	False	False	-1908.01818847656	953.274108886719	16.6371288299561	0.714476346969604	0.930929720401764	0.53786963224411	61.3333320617676	920
True	False	False	False	False	-1905.66369628906	965.000732421875	59.8936653137207	0.718682765960693	0.941619634628296	0.54864364862442	67.1111145019531	3624
True	False	False	False	False	-1903.62292480469	648.241027832031	482.476745605469	0.450260549783707	0.930207371711731	0.209752455353737	100.377014160156	43664
True	False	False	False	False	-1904.21313476563	1507.51611328125	489.131591796875	0.691873788833618	0.943036675453186	0.486902505159378	152.09977722168	67076
True	False	False	False	False	-1902.99487304688	1548.90319824219	14.4188451766968	0.742955923080444	0.94487601518631	0.622766435146332	44.8461532592773	583
True	False	False	False	False	-1898.05407714844	1993.2880859375	113.132476806641	0.555359959602356	0.900702476501465	0.297692984342575	90.3725509643555	9218
True	False	False	False	False	-1897.08874511719	1037.62390136719	728.706237792969	0.399594277143478	0.938365042209625	0.175867825746536	100.40030670166	65963
True	False	False	False	False	-1867.14172363281	382.081329345703	293.922607421875	0.295120239257813	0.838103055953979	0.117262646555901	76.7924499511719	20350
True	False	False	False	False	-1888.31848144531	452.670745849609	1921.03381347656	0.698257982730865	0.944684982299805	0.500271499156952	243.070434570313	420998
True	False	False	False	False	-1883.11791992188	637.469421386719	25.5102653503418	0.794671595096588	0.94915634393692	1	84.4782638549805	1943
True	False	False	False	False	-1879.64038085938	1987.33666992188	51.0205307006836	0.531759142875671	0.890594363212585	0.275281727313995	69.5869598388672	3201
True	False	False	False	False	-1875.3876953125	415.88623046875	51.0205307006836	0.636238098144531	0.937526345252991	0.392957359552383	105.913040161133	4872
True	False	False	False	False	-1856.20593261719	422.032775878906	157.498153686523	0.472467392683029	0.916367948055267	0.226077884435654	112.873237609863	16028
True	False	False	False	False	-1872.56005859375	1521.10314941406	485.804168701172	0.664484441280365	0.944707930088043	0.436402529478073	171.063934326172	74926
True	False	False	False	False	-1868.98681640625	652.152282714844	432.565368652344	0.386758953332901	0.898408651351929	0.167927742004395	109.764099121094	42808
True	False	False	False	False	-1864.0439453125	1707.02258300781	986.027160644531	0.176106736063957	0.83307558298111	0.0633884221315384	86.7266616821289	77100
True	False	False	False	False	-1847.45361328125	1880.69677734375	614.464660644531	0.732373952865601	0.930112779140472	0.587513625621796	123.045127868652	68167
True	False	False	False	False	-1831.72387695313	752.79833984375	906.1689453125	0.191437527537346	0.749797523021698	0.0697310864925385	144.642593383789	118173
True	False	False	False	False	-1835.83166503906	2012.65234375	870.676452636719	0.404701888561249	0.798255205154419	0.179094687104225	111.467514038086	87502
True	False	False	False	False	-1822.88671875	1370.63781738281	27.7285480499268	0.550012350082397	0.91065376996994	0.292448073625565	56.1599998474121	1404
True	False	False	False	False	-1821.44213867188	1850.92016601563	694.322875976563	0.640644371509552	0.940890491008759	0.39927750825882	134.961654663086	84486
True	False	False	False	False	-1800.39331054688	1259.37133789063	414.819091796875	0.585443556308746	0.876665771007538	0.329284131526947	229.032089233398	85658
True	False	False	False	False	-1799.40747070313	462.345886230469	28.8376903533936	0.753130555152893	0.946136891841888	0.662934899330139	51.461540222168	1338
True	False	False	False	False	-1785.49475097656	673.443054199219	321.651153564453	0.407487660646439	0.925231635570526	0.180871337652206	90.2896575927734	26184
True	False	False	False	False	-1782.5126953125	946.577026367188	646.629760742188	0.540088474750519	0.85715663433075	0.282978892326355	170.969131469727	99675
True	False	False	False	False	-1772.76940917969	748.436584472656	739.797668457031	0.431971907615662	0.840382218360901	0.19701874256134	168.413787841797	112332
True	False	False	False	False	-1776.11083984375	1922.79553222656	88.7313537597656	0.678751051425934	0.934102118015289	0.461461305618286	57.5875015258789	4607
True	False	False	False	False	-1765.87939453125	685.557250976563	28.8376903533936	0.457354366779327	0.883197665214539	0.214859873056412	89.2692337036133	2321
True	False	False	False	False	-1765.70861816406	772.373413085938	33.2742576599121	0.745649039745331	0.956876516342163	0.63269704580307	94.3666687011719	2831
True	False	False	False	False	-1760.6708984375	872.064392089844	271.739776611328	0.446778416633606	0.927037417888641	0.207280665636063	125.469390869141	30740
True	False	False	False	False	-1756.85009765625	986.227172851563	419.255645751953	0.237109407782555	0.797015190124512	0.0896061956882477	125.335975646973	47377
True	False	False	False	False	-1745.8505859375	933.252136230469	1570.54504394531	0.326814889907837	0.817362427711487	0.133706778287888	214.344635009766	303512
True	False	False	False	False	-1745.55004882813	355.411651611328	39.9291114807129	0.674418985843658	0.904466986656189	0.453590780496597	74.4166641235352	2679
True	False	False	False	False	-1741.84484863281	801.214904785156	127.551322937012	0.329917043447495	0.872713148593903	0.1353729814291	68.034782409668	7824
True	False	False	False	False	-1738.6865234375	886.972961425781	585.626953125	0.525876760482788	0.951488554477692	0.269975960254669	210.672348022461	111235
True	False	False	False	False	-1731.46484375	995.528564453125	805.237060546875	0.411193370819092	0.841776430606842	0.183253228664398	190.245178222656	138118
True	False	False	False	False	-1731.00561523438	1620.30200195313	613.35546875	0.657437205314636	0.936801731586456	0.424867153167725	178.761306762695	98855
True	False	False	False	False	-1726.34802246094	1452.07360839844	1263.31262207031	0.735092043876648	0.921424567699432	0.596061587333679	238.33625793457	271465
True	False	False	False	False	-1716.28503417969	858.186462402344	681.01318359375	0.150063410401344	0.668719708919525	0.0529600940644741	154.50651550293	94867
True	False	False	False	False	-1712.197265625	1426.63098144531	22.1828384399414	0.691018760204315	0.94915634393692	0.485164731740952	92	1840
True	False	False	False	False	-1680.11389160156	347.632354736328	800.800476074219	0.393829256296158	0.778321981430054	0.172272101044655	181.639892578125	131144
True	False	False	False	False	-1685.69360351563	868.845031738281	1608.255859375	0.138932108879089	0.585917770862579	0.0486291386187077	196.637924194336	285125
True	False	False	False	False	-1707.76513671875	1436.98950195313	18.8554134368896	0.685223281383514	0.906788110733032	0.473690927028656	115.882354736328	1970
True	False	False	False	False	-1699.72485351563	1480.267578125	94.2770690917969	0.486225605010986	0.940891623497009	0.236716255545616	86.3176498413086	7337
True	False	False	False	False	-1706.85888671875	1603.59265136719	481.367614746094	0.587778151035309	0.90572053194046	0.331899285316467	190.200454711914	82547
True	False	False	False	False	-1679.17529296875	652.14111328125	540.152099609375	0.647018074989319	0.940559089183807	0.408697634935379	116.607803344727	56788
True	False	False	False	False	-1668.07727050781	1378.99401855469	192.990692138672	0.782239139080048	0.928972184658051	0.880723118782043	214.885055541992	37390
True	False	False	False	False	-1674.7333984375	1650.50146484375	31.0559749603271	0.514855980873108	0.860650777816772	0.260309815406799	84.25	2359
True	False	False	False	False	-1666.08117675781	1609.35998535156	1812.337890625	0.427985072135925	0.850554943084717	0.194321766495705	242.396575927734	396076
True	False	False	False	False	-1660.08776855469	1754.89025878906	98.7136306762695	0.527592360973358	0.866176545619965	0.271512538194656	56.7528076171875	5051
True	False	False	False	False	-1643.4921875	1337.88818359375	754.216552734375	0.237000927329063	0.912809610366821	0.0895571336150169	160.989700317383	109473
True	False	False	False	False	-1631.63757324219	316.712677001953	12.2005615234375	0.741141617298126	0.94014710187912	0.616318583488464	92.0909118652344	1013
True	False	False	False	False	-1616.64794921875	1280.314453125	401.509399414063	0.716173589229584	0.933591783046722	0.542159259319305	221.386734008789	80142
True	False	False	False	False	-1627.400390625	1413.29699707031	17.7462711334229	0.762108087539673	0.949675559997559	0.706189274787903	55.375	886
True	False	False	False	False	-1623.2001953125	1406.3515625	42.1473922729492	0.680744707584381	0.957641243934631	0.465166300535202	53.9473686218262	2050
True	False	False	False	False	-1621.15698242188	1909.11462402344	176.353576660156	0.794696569442749	0.955577194690704	1	215.918243408203	34331
True	False	False	False	False	-1611.86608886719	1022.49243164063	412.600799560547	0.312191009521484	0.870891749858856	0.125991314649582	92.9381713867188	34573
True	False	False	False	False	-1611.22436523438	326.283264160156	1025.95629882813	0.52977991104126	0.889872968196869	0.273484766483307	156.472427368164	144737
True	False	False	False	False	-1608.91625976563	1370.07641601563	821.874206542969	0.347560375928879	0.805291533470154	0.145055159926414	171.167343139648	126835
True	False	False	False	False	-1610.97192382813	1447.76062011719	367.1259765625	0.737243831157684	0.941422283649445	0.603061616420746	223.054382324219	73831
True	False	False	False	False	-1590.36071777344	672.845336914063	405.945953369141	0.778352856636047	0.955842912197113	0.826964795589447	207.114761352539	75804
True	False	False	False	False	-1589.73669433594	1270.51025390625	369.344268798828	0.753403842449188	0.949810802936554	0.664125263690948	215.465469360352	71750
True	False	False	False	False	-1576.72790527344	997.088439941406	45.4748191833496	0.782684803009033	0.95627349615097	0.888971745967865	63.5365867614746	2605
True	False	False	False	False	-1571.50415039063	1538.48828125	888.422668457031	0.466743022203445	0.87180882692337	0.221773266792297	119.880149841309	96024
True	False	False	False	False	-1563.91589355469	984.001708984375	15.5279874801636	0.695939123630524	0.939014196395874	0.495332807302475	53.2857131958008	746
True	False	False	False	False	-1556.39392089844	585.44384765625	269.521484375	0.654899656772614	0.942253112792969	0.420835822820663	197.827163696289	48072
True	False	False	False	False	-1556.0380859375	1727.88806152344	186.335845947266	0.738803207874298	0.929082334041595	0.6082723736763	220.244049072266	37001
True	False	False	False	False	-1555.67724609375	868.035522460938	826.310729980469	0.507038176059723	0.929033994674683	0.253658384084702	186.097991943359	138643
True	False	False	False	False	-1536.765625	1152.12414550781	138.64274597168	0.85070264339447	0.963263034820557	1	101.879997253418	12735
True	False	False	False	False	-1539.02478027344	1457.27990722656	90.9496383666992	0.778366804122925	0.959064602851868	0.827120900154114	107.036582946777	8777
True	False	False	False	False	-1521.58923339844	561.477905273438	9.98227787017822	0.754574596881866	0.933233201503754	0.669301986694336	55.2222213745117	497
True	False	False	False	False	-1517.59289550781	610.649475097656	46.5839614868164	0.786822140216827	0.948370218276978	1	53.8571434020996	2262
True	False	False	False	False	-1519.8369140625	1879.13220214844	584.517822265625	0.391110718250275	0.858998775482178	0.17059326171875	91.9259948730469	48445
True	False	False	False	False	-1509.07373046875	591.339233398438	29.9468326568604	0.764188587665558	0.95398223400116	0.717723667621613	71.3703689575195	1927
True	False	False	False	False	-1512.11791992188	965.089660644531	389.308837890625	0.700429916381836	0.922415018081665	0.504987359046936	202.769226074219	71172
True	False	False	False	False	-1508.13220214844	1865.85522460938	12.2005615234375	0.563888907432556	0.928345501422882	0.306276768445969	72.363639831543	796
True	False	False	False	False	-1501.42260742188	1840.54357910156	34.3833999633789	0.812275528907776	0.95572304725647	1	48.4193534851074	1501
True	False	False	False	False	-1498.69323730469	597.130554199219	56.5662384033203	0.705394387245178	0.935434281826019	0.516114771366119	109.333335876465	5576
True	False	False	False	False	-1490.39770507813	589.285583496094	165.262145996094	0.75501412153244	0.944833517074585	0.67127937078476	191.275161743164	28500
True	False	False	False	False	-1474.57739257813	1853.25646972656	198.536407470703	0.313027948141098	0.67126053571701	0.126426815986633	65.1955337524414	11670
True	False	False	False	False	-1464.30163574219	432.987823486328	35.4925422668457	0.704015791416168	0.940318167209625	0.512974381446838	72.46875	2319
True	False	False	False	False	-1455.77551269531	458.781433105469	38.8199691772461	0.668145596981049	0.933441936969757	0.442604392766953	94.2857131958008	3300
True	False	False	False	False	-1441.22033691406	1096.52465820313	11.0914192199707	0.673765122890472	0.91785192489624	0.452423572540283	56.7000007629395	567
True	False	False	False	False	-1448.22253417969	1880.49072265625	557.898376464844	0.435546159744263	0.840355396270752	0.19946001470089	96.3558654785156	48467
True	False	False	False	False	-1443.22106933594	1368.21533203125	423.692230224609	0.757650911808014	0.946672737598419	0.683558523654938	214.295806884766	81861
True	False	False	False	False	-1438.58911132813	1712.72412109375	27.7285480499268	0.748627901077271	0.945234656333923	0.644232213497162	60	1500
True	False	False	False	False	-1438.27709960938	294.471923828125	310.559753417969	0.781193256378174	0.932171285152435	0.863637804985046	211.721435546875	59282
True	False	False	False	False	-1436.23657226563	333.843994140625	225.155807495117	0.854839503765106	0.961587250232697	1	206.16748046875	41852
True	False	False	False	False	-1433.48388671875	1961.94152832031	442.547637939453	0.8305344581604	0.957616448402405	1	235.649124145508	94024
True	False	False	False	False	-1421.89013671875	1663.06420898438	1363.13549804688	0.484661221504211	0.896414756774902	0.235485076904297	172.169250488281	211596
True	False	False	False	False	-1415.29296875	167.99967956543	1090.28649902344	0.218509003520012	0.774584233760834	0.0813267379999161	104.482200622559	102706
True	False	False	False	False	-1373.20703125	461.824768066406	29.9468326568604	0.529495239257813	0.904911816120148	0.2732273042202	76.4074096679688	2063
True	False	False	False	False	-1374.09655761719	1019.85406494141	24.401123046875	0.830724716186523	0.955192744731903	1	51.9090919494629	1142
True	False	False	False	False	-1372.12744140625	1213.76049804688	16.6371288299561	0.604608774185181	0.95370626449585	0.351552903652191	76.1333312988281	1142
True	False	False	False	False	-1364.44384765625	1878.63049316406	45.4748191833496	0.819687008857727	0.961324214935303	1	50.3414649963379	2064
True	False	False	False	False	-1360.64611816406	1338.75061035156	3818.77563476563	0.322399735450745	0.705531001091003	0.131353437900543	218.003768920898	750587
True	False	False	False	False	-1357.88464355469	1212.03955078125	32.1651153564453	0.759870648384094	0.948771238327026	0.694506108760834	94.8620681762695	2751
True	False	False	False	False	-1344.73559570313	1229.44311523438	927.24267578125	0.322923332452774	0.83844655752182	0.131631404161453	126.489234924316	105745
True	False	False	False	False	-1340.32702636719	344.602874755859	69.8759460449219	0.447910577058792	0.937654256820679	0.208081811666489	100.69841003418	6344
True	False	False	False	False	-1337.4931640625	1852.99291992188	313.887176513672	0.732064962387085	0.933782935142517	0.586561620235443	229.773849487305	65026
True	False	False	False	False	-1336.00573730469	1818.60314941406	879.549560546875	0.596087157726288	0.914956331253052	0.341420769691467	219.953338623047	174423
True	False	False	False	False	-1335.44445800781	144.473083496094	608.9189453125	0.365985184907913	0.861297249794006	0.155560344457626	91.1147537231445	50022
True	False	False	False	False	-1318.99951171875	587.110961914063	484.695037841797	0.364095628261566	0.850369453430176	0.154463574290276	159.400451660156	69658
True	False	False	False	False	-1331.63427734375	1035.59875488281	66.5485153198242	0.76893937587738	0.944725573062897	0.747088372707367	97.0833358764648	5825
True	False	False	False	False	-1330.12268066406	2014.50988769531	9.98227787017822	0.754574596881866	0.933233201503754	0.669301986694336	44.8888893127441	404
True	False	False	False	False	-1324.42749023438	1127.30395507813	66.5485153198242	0.399268209934235	0.922699868679047	0.175663158297539	61.1500015258789	3669
True	False	False	False	False	-1322.19067382813	678.763793945313	129.769607543945	0.579158008098602	0.924735546112061	0.322367876768112	91.9572677612305	10759
True	False	False	False	False	-1317.64819335938	847.32275390625	568.989807128906	0.701823651790619	0.951646327972412	0.508061289787292	120.830406188965	61986
True	False	False	False	False	-1314.32958984375	359.946319580078	1185.67272949219	0.307550191879272	0.826336324214935	0.12358945608139	183.590270996094	196258
True	False	False	False	False	-1313.13830566406	652.095092773438	18.8554134368896	0.625182271003723	0.914601981639862	0.377736806869507	65.5882339477539	1115
True	False	False	False	False	-1311.16772460938	1724.47875976563	21.0736961364746	0.765837788581848	0.936461865901947	0.727394282817841	52.1578941345215	991
True	False	False	False	False	-1304.29797363281	318.811126708984	1611.58325195313	0.510095834732056	0.903173327445984	0.25624018907547	199.995178222656	290593
True	False	False	False	False	-1299.9931640625	899.615966796875	211.846115112305	0.764225840568542	0.927334904670715	0.717936635017395	198.141357421875	37845
True	False	False	False	False	-1303.08081054688	1644.98779296875	710.9599609375	0.658877551555634	0.909033298492432	0.427183538675308	229.22932434082	146936
True	False	False	False	False	-1288.66955566406	727.411987304688	976.044921875	0.463463217020035	0.898080229759216	0.219337791204453	130.751129150391	115061
True	False	False	False	False	-1287.16357421875	870.786193847656	229.592376708984	0.721564650535583	0.953678250312805	0.556313276290894	197.594207763672	40902
True	False	False	False	False	-1286.53125	1756.50708007813	61.0028076171875	0.77311635017395	0.948076486587524	0.777697443962097	66.6181793212891	3664
True	False	False	False	False	-1286.24914550781	677.257202148438	910.605529785156	0.469314366579056	0.914144217967987	0.223698318004608	190.287460327148	156226
True	False	False	False	False	-1285.00268554688	834.438842773438	19.9645557403564	0.776177406311035	0.943199634552002	0.804480254650116	70.2777786254883	1265
True	False	False	False	False	-1285.14575195313	1716.09594726563	405.945953369141	0.804767787456512	0.963698863983154	1	229.672134399414	84060
True	False	False	False	False	-1270.62097167969	145.163238525391	297.250030517578	0.845495223999023	0.95951509475708	1	218.694030761719	58610
True	False	False	False	False	-1277.09851074219	835.54296875	9.98227787017822	0.557533979415894	0.910541534423828	0.29985499382019	74.2222213745117	668
True	False	False	False	False	-1275.83337402344	1770.220703125	29.9468326568604	0.707465767860413	0.938939929008484	0.520909607410431	59.3333320617676	1602
True	False	False	False	False	-1274.11547851563	1190.51745605469	362.689422607422	0.375798910856247	0.744849383831024	0.161330923438072	91.9755325317383	30076
True	False	False	False	False	-1272.43469238281	1629.63342285156	459.184753417969	0.651582181453705	0.933548212051392	0.415657699108124	157.915466308594	65377
True	False	False	False	False	-1271.92687988281	462.808441162109	118.678184509277	0.810604751110077	0.95750218629837	1	82.3271026611328	8809
True	False	False	False	False	-1262.84802246094	825.623413085938	9.98227787017822	0.388088703155518	0.86035692691803	0.168739393353462	74.7777786254883	673
True	False	False	False	False	-1264.60363769531	847.782897949219	24.401123046875	0.760120630264282	0.941173493862152	0.695777595043182	65.5454559326172	1442
True	False	False	False	False	-1262.54309082031	992.682067871094	1408.61022949219	0.525512635707855	0.891238629817963	0.269650936126709	207.750396728516	263843
True	False	False	False	False	-1259.21228027344	1235.38464355469	1050.357421875	0.349559873342514	0.836711525917053	0.146175220608711	148.95036315918	141056
True	False	False	False	False	-1258.78076171875	1329.55676269531	75.4216537475586	0.758873462677002	0.940815031528473	0.689513981342316	163.029418945313	11086
True	False	False	False	False	-1250.72277832031	1057.62475585938	29.9468326568604	0.764188587665558	0.95398223400116	0.717723667621613	60.962963104248	1646
True	False	False	False	False	-1249.09167480469	310.539733886719	26.6194076538086	0.56661194562912	0.939307272434235	0.309076368808746	64.2916641235352	1543
True	False	False	False	False	-1244.23498535156	1044.00134277344	26.6194076538086	0.596519231796265	0.937726140022278	0.341925352811813	79.1666641235352	1900
True	False	False	False	False	-1246.17932128906	1878.34765625	184.117568969727	0.861300468444824	0.961736083030701	1	210.97590637207	35022
True	False	False	False	False	-1243.1572265625	1918.61694335938	267.30322265625	0.221951484680176	0.877517223358154	0.0828392505645752	73.2448120117188	17652
True	False	False	False	False	-1241.67236328125	664.509887695313	970.499206542969	0.431999862194061	0.8683180809021	0.197037741541862	143.845718383789	125865
True	False	False	False	False	-1227.42126464844	988.761291503906	255.102645874023	0.479995161294937	0.892410576343536	0.231846198439598	132.578262329102	30493
True	False	False	False	False	-1233.46704101563	1742.64501953125	26.6194076538086	0.609604835510254	0.94389134645462	0.357677787542343	54.5833320617676	1310
True	False	False	False	False	-1233.16613769531	1008.45947265625	57.6753807067871	0.493598461151123	0.871273875236511	0.242596164345741	137.461532592773	7148
True	False	False	False	False	-1217.89282226563	1011.92822265625	84.2947845458984	0.628854393959045	0.92394882440567	0.382695436477661	96.7631607055664	7354
True	False	False	False	False	-1225.93713378906	1224.75524902344	23.2919807434082	0.682969212532043	0.942926585674286	0.469364792108536	79.3809509277344	1667
True	False	False	False	False	-1207.57897949219	121.888641357422	595.609252929688	0.545188128948212	0.950023055076599	0.287803053855896	211.554931640625	113605
True	False	False	False	False	-1205.86657714844	1266.21374511719	61.0028076171875	0.837460100650787	0.971546769142151	1	58.8181800842285	3235
True	False	False	False	False	-1194.42016601563	1730.88134765625	126.442184448242	0.276024520397186	0.9246666431427	0.107831358909607	68.1754379272461	7772
True	False	False	False	False	-1177.80688476563	126.967552185059	36.6016845703125	0.691693365573883	0.94903039932251	0.486534744501114	69.2121200561523	2284
True	False	False	False	False	-1181.58215332031	186.71614074707	738.688537597656	0.711345374584198	0.940783441066742	0.530149638652802	186.756759643555	124380
True	False	False	False	False	-1166.50646972656	547.90966796875	222.937530517578	0.774355828762054	0.944983899593353	0.787992358207703	194.656723022461	39126
True	False	False	False	False	-1173.41125488281	1017.51470947266	575.644653320313	0.771538496017456	0.950759053230286	0.765473008155823	204.689788818359	106234
True	False	False	False	False	-1167.57250976563	1493.57702636719	1058.12145996094	0.412344515323639	0.914064943790436	0.183997496962547	123.625785827637	117939
True	False	False	False	False	-1156.34301757813	442.061950683594	2323.65234375	0.251398742198944	0.673971593379974	0.0961510539054871	201.517425537109	422179
True	False	False	False	False	-1158.97534179688	1170.01062011719	211.846115112305	0.43900665640831	0.947916924953461	0.201845124363899	90.952880859375	17372
True	False	False	False	False	-1158.84997558594	1780.03942871094	64.3302307128906	0.731921255588531	0.941153883934021	0.586120128631592	98.1379318237305	5692
True	False	False	False	False	-1155.19396972656	1141.77685546875	681.01318359375	0.23770047724247	0.578499794006348	0.0898736715316772	200.581436157227	123157
True	False	False	False	False	-1153.51538085938	2016.96423339844	1567.21752929688	0.357077091932297	0.88244241476059	0.150429084897041	226.123138427734	319512
True	False	False	False	False	-1143.49719238281	493.592346191406	206.300399780273	0.760025501251221	0.932702004909515	0.695292770862579	197.209671020508	36681
True	False	False	False	False	-1148.61450195313	1360.61511230469	1847.83044433594	0.736405968666077	0.933071076869965	0.600310564041138	219.855941772461	366280
True	False	False	False	False	-1147.65441894531	1739.14526367188	1122.45166015625	0.400625109672546	0.91456013917923	0.176515936851501	139.47233581543	141146
True	False	False	False	False	-1146.1826171875	969.022277832031	190.772415161133	0.780394494533539	0.93778669834137	0.852164566516876	184.122085571289	31669
True	False	False	False	False	-1144.32287597656	994.35546875	11.0914192199707	0.735508561134338	0.937464773654938	0.597400009632111	51.7999992370605	518
True	False	False	False	False	-1134.65856933594	1897.82458496094	52.1296730041504	0.357823848724365	0.906046569347382	0.15085543692112	51.8085098266602	2435
True	False	False	False	False	-1144.04724121094	1964.0517578125	260.648345947266	0.790705561637878	0.956126391887665	1	226.723403930664	53280
True	False	False	False	False	-1132.33142089844	1769.01965332031	942.770629882813	0.427740693092346	0.771164894104004	0.194157332181931	210.887054443359	179254
True	False	False	False	False	-1111.94201660156	424.834136962891	144.188446044922	0.453156560659409	0.937365412712097	0.211825743317604	71.0769195556641	9240
True	False	False	False	False	-1131.76232910156	1044.38537597656	692.104553222656	0.605062067508698	0.954364895820618	0.352102845907211	184.277236938477	114989
True	False	False	False	False	-1121.96704101563	1149.47570800781	114.241622924805	0.685410439968109	0.896601438522339	0.474053412675858	88.291259765625	9094
True	False	False	False	False	-1130.78881835938	1191.36962890625	214.064392089844	0.781772553920746	0.93691349029541	0.872758626937866	198.145080566406	38242
True	False	False	False	False	-1113.18688964844	1766.18908691406	32.1651153564453	0.568717122077942	0.944684326648712	0.311261028051376	147.655166625977	4282
True	False	False	False	False	-1104.9306640625	179.955657958984	130.878753662109	0.85865181684494	0.962012887001038	1	67.5338973999023	7969
True	False	False	False	False	-1108.62536621094	1749.9775390625	25.5102653503418	0.748013913631439	0.942926585674286	0.641803920269012	75.9565200805664	1747
True	False	False	False	False	-1107.79125976563	1774.83276367188	67.6576614379883	0.690706789493561	0.944169759750366	0.484533697366714	97.2131118774414	5930
True	False	False	False	False	-1104.78552246094	1186.28979492188	216.282684326172	0.553668439388275	0.931948304176331	0.296022802591324	93.6358947753906	18259
True	False	False	False	False	-1097.06091308594	64.93896484375	96.4953460693359	0.698709607124329	0.940500736236572	0.501244783401489	60.3793106079102	5253
True	False	False	False	False	-1096.21337890625	457.418792724609	270.630645751953	0.720988988876343	0.9428351521492	0.554761469364166	206.545074462891	50397
True	False	False	False	False	-1084.55139160156	687.306640625	236.24723815918	0.671979427337646	0.9102423787117	0.449262589216232	195.159622192383	41569
True	False	False	False	False	-1088.17736816406	1825.56103515625	988.245483398438	0.66269862651825	0.898535132408142	0.433430552482605	168.895629882813	150486
True	False	False	False	False	-1083.15783691406	170.349060058594	15.5279874801636	0.740449011325836	0.937094211578369	0.613905251026154	88.5714263916016	1240
True	False	False	False	False	-1075.29772949219	182.22314453125	206.300399780273	0.674425363540649	0.918523371219635	0.453602224588394	183.67204284668	34163
True	False	False	False	False	-1064.57873535156	459.039031982422	258.430084228516	0.82155978679657	0.965287744998932	1	201.643783569336	46983
True	False	False	False	False	-1045.61535644531	648.023315429688	28.8376903533936	0.696614444255829	0.945285499095917	0.496761053800583	79.038459777832	2055
True	False	False	False	False	-1056.00537109375	800.700439453125	893.968383789063	0.534635782241821	0.907765805721283	0.277915120124817	180.456573486328	145448
True	False	False	False	False	-1063.49206542969	2018.48583984375	100.931915283203	0.61237621307373	0.912837564945221	0.361137270927429	95.538459777832	8694
True	False	False	False	False	-1055.37939453125	1819.26965332031	217.391815185547	0.746100842952728	0.944236159324646	0.634407699108124	223.443878173828	43795
True	False	False	False	False	-1052.50854492188	2001.58471679688	25.5102653503418	0.688737690448761	0.92407089471817	0.480586379766464	69.739128112793	1604
True	False	False	False	False	-1035.30908203125	771.642150878906	42.1473922729492	0.745215535163879	0.941161274909973	0.631068110466003	57.3684196472168	2180
True	False	False	False	False	-1021.22009277344	1496.24780273438	59.8936653137207	0.681443929672241	0.947976648807526	0.466478526592255	92.5	4995
True	False	False	False	False	-1023.72613525391	1515.07080078125	689.886291503906	0.286274433135986	0.903430938720703	0.112851426005363	116.442123413086	72427
True	False	False	False	False	-1019.38293457031	632.639038085938	471.385314941406	0.251790761947632	0.705856561660767	0.0963329449295998	94.7741165161133	40279
True	False	False	False	False	-1016.99981689453	1944.625	115.350761413574	0.835239052772522	0.954649329185486	1	79.3269195556641	8250
True	False	False	False	False	-1013.07568359375	158.662139892578	11.0914192199707	0.673765122890472	0.928999543190002	0.452423572540283	47.9000015258789	479
True	False	False	False	False	-1009.66058349609	181.062042236328	318.32373046875	0.625370919704437	0.932161688804626	0.377989321947098	193.344940185547	55490
True	False	False	False	False	-1006.27258300781	888.373718261719	53.2388153076172	0.774922788143158	0.948874831199646	0.792935788631439	92.3958358764648	4435
True	False	False	False	False	-997.880004882813	1566.27893066406	271.739776611328	0.718586564064026	0.92280387878418	0.548391759395599	204.440811157227	50088
True	False	False	False	False	-992.152893066406	293.61474609375	200.754699707031	0.839820861816406	0.96189421415329	1	168.453033447266	30490
True	False	False	False	False	-994.0185546875	1607.43725585938	1400.84631347656	0.34168866276741	0.881757915019989	0.14179328083992	138.09342956543	174412
True	False	False	False	False	-990.541687011719	914.646118164063	1542.81640625	0.422175049781799	0.846471190452576	0.190439701080322	190.444290161133	264908
True	False	False	False	False	-930.728454589844	484.751159667969	33.2742576599121	0.537430047988892	0.923981487751007	0.280498117208481	67.1999969482422	2016
True	False	False	False	False	-907.332824707031	526.62109375	28.8376903533936	0.778573036193848	0.945234656333923	0.82945716381073	61.6153831481934	1602
True	False	False	False	False	-957.559997558594	568.762451171875	48.80224609375	0.516209125518799	0.902811348438263	0.261478006839752	102.590911865234	4514
True	False	False	False	False	-969.366149902344	665.147766113281	25.5102653503418	0.794671595096588	0.94915634393692	1	52.9130439758301	1217
True	False	False	False	False	-969.02978515625	1073.23413085938	314.996307373047	0.556473791599274	0.926783204078674	0.298798471689224	88.25	25063
True	False	False	False	False	-972.095703125	1481.19812011719	688.777160644531	0.21936696767807	0.910064101219177	0.0817028731107712	103.212562561035	64095
True	False	False	False	False	-967.55517578125	685.415954589844	9.98227787017822	0.754574596881866	0.933233201503754	0.669301986694336	50.5555572509766	455
True	False	False	False	False	-967.440856933594	582.821411132813	211.846115112305	0.547949194908142	0.877332091331482	0.290451675653458	97.8900527954102	18697
True	False	False	False	False	-960.737365722656	625.552734375	844.057006835938	0.192066222429276	0.645996987819672	0.0699945613741875	112.43758392334	85565
True	False	False	False	False	-958.708435058594	1274.66247558594	191.881561279297	0.85636180639267	0.960064291954041	1	203.497116088867	35205
True	False	False	False	False	-951.303894042969	1248.68469238281	183.008422851563	0.801252424716949	0.936397552490234	1	199.109085083008	32853
True	False	False	False	False	-936.301818847656	569.080444335938	494.677307128906	0.166042119264603	0.736579775810242	0.0593079440295696	94.7511215209961	42259
True	False	False	False	False	-907.813537597656	1003.63244628906	19.9645557403564	0.661957681179047	0.931073546409607	0.432207375764847	52.0555572509766	937
True	False	False	False	False	-933.697570800781	1111.56616210938	234.028945922852	0.540480256080627	0.941943347454071	0.283346444368362	84.8199081420898	17897
True	False	False	False	False	-933.446594238281	1077.08532714844	173.026138305664	0.637440741062164	0.917194426059723	0.394667387008667	91.0064086914063	14197
True	False	False	False	False	-918.628540039063	1081.88635253906	54.3479537963867	0.587116301059723	0.891406834125519	0.331155300140381	77.673469543457	3806
True	False	False	False	False	-927.810668945313	1245.49450683594	134.206176757813	0.763469576835632	0.954978168010712	0.713658273220062	82.3305816650391	9962
True	False	False	False	False	-933.278930664063	1603.77844238281	500.223022460938	0.470603972673416	0.84242844581604	0.224669009447098	217.90022277832	98273
True	False	False	False	False	-909.691833496094	1220.92041015625	25.5102653503418	0.748013913631439	0.942926585674286	0.641803920269012	65.4782638549805	1506
True	False	False	False	False	-897.921081542969	501.951324462891	895.077575683594	0.355686008930206	0.890307009220123	0.149636715650558	179.998764038086	145259
True	False	False	False	False	-892.388977050781	483.435760498047	188.554138183594	0.238872081041336	0.886774003505707	0.0904046818614006	107.629409790039	18297
True	False	False	False	False	-891.292663574219	1123.63073730469	237.356369018555	0.357181459665298	0.889778256416321	0.150488644838333	77.0654220581055	16492
True	False	False	False	False	-884.390686035156	178.679763793945	70.9850845336914	0.820201992988586	0.962158918380737	1	75.015625	4801
True	False	False	False	False	-881.481262207031	600.376953125	269.521484375	0.470905810594559	0.859248995780945	0.224896714091301	188.641967773438	45840
True	False	False	False	False	-878.268615722656	158.739624023438	156.389007568359	0.453205347061157	0.847930431365967	0.211860805749893	71.2127685546875	10041
True	False	False	False	False	-874.863342285156	1010.94390869141	1028.17456054688	0.342924207448959	0.898476541042328	0.142476305365562	102.151023864746	94694
True	False	False	False	False	-862.753051757813	496.838500976563	62.1119499206543	0.787172973155975	0.950185596942902	1	78.875	4417
True	False	False	False	False	-871.262878417969	1931.87377929688	16.6371288299561	0.76893937587738	0.938069105148315	0.747088372707367	56.2666664123535	844
True	False	False	False	False	-869.944946289063	579.199462890625	51.0205307006836	0.589520215988159	0.945559740066528	0.333867579698563	84	3864
True	False	False	False	False	-863.85009765625	614.932434082031	275.067199707031	0.742881834506989	0.957226574420929	0.622499585151672	203.915328979492	50571
True	False	False	False	False	-864.391174316406	1537.6767578125	138.64274597168	0.788708209991455	0.957804203033447	1	74.2799987792969	9285
True	False	False	False	False	-860.26904296875	1976.28955078125	288.376892089844	0.362696886062622	0.869729340076447	0.153654590249062	105.153846740723	27340
True	False	False	False	False	-856.507873535156	1511.96545410156	17.7462711334229	0.762108087539673	0.940302610397339	0.706189274787903	51.5625	825
True	False	False	False	False	-832.571044921875	1933.17272949219	80.9673614501953	0.540082335472107	0.890007257461548	0.282973170280457	99.6712341308594	7276
True	False	False	False	False	-855.945434570313	1957.55627441406	14.4188451766968	0.666414141654968	0.928345501422882	0.43965283036232	83.7692337036133	1089
True	False	False	False	False	-829.338684082031	1963.38220214844	646.629760742188	0.424333900213242	0.784603655338287	0.191875576972961	143.358489990234	83578
True	False	False	False	False	-761.078247070313	157.212020874023	13.3097038269043	0.66390061378479	0.935661971569061	0.435427129268646	60.0833320617676	721
True	False	False	False	False	-790.894836425781	1118.00146484375	24.401123046875	0.830724716186523	0.955192744731903	1	50.5909080505371	1113
True	False	False	False	False	-817.533081054688	1340.91711425781	352.707153320313	0.726138114929199	0.960104525089264	0.569014191627502	129.716979980469	41250
True	False	False	False	False	-807.002807617188	1932.63781738281	491.349884033203	0.461410671472549	0.8978471159935	0.217824846506119	107.334083557129	47549
True	False	False	False	False	-805.225036621094	1780.2822265625	128.660461425781	0.494674861431122	0.850792706012726	0.243465512990952	99.6034469604492	11554
True	False	False	False	False	-804.37060546875	1257.18225097656	1052.57568359375	0.613718748092651	0.885045766830444	0.362829506397247	203.886199951172	193488
True	False	False	False	False	-793.460632324219	1296.7099609375	613.35546875	0.849854230880737	0.948672652244568	1	219.584091186523	121430
True	False	False	False	False	-789.351867675781	1366.0126953125	917.260375976563	0.679829657077789	0.920395612716675	0.463459134101868	216.083435058594	178701
True	False	False	False	False	-798.653503417969	1755.71423339844	439.22021484375	0.219794362783432	0.694708406925201	0.0818904489278793	91.4292907714844	36206
True	False	False	False	False	-795.42333984375	1828.330078125	1068.10363769531	0.18150819838047	0.600575923919678	0.0656053349375725	116.583595275879	112270
True	False	False	False	False	-782.619140625	1325.97009277344	616.682922363281	0.450264692306519	0.939508974552155	0.209755405783653	109.377700805664	60814
True	False	False	False	False	-772.762634277344	823.246826171875	131.987884521484	0.647919952869415	0.959490358829498	0.410058319568634	78.5630264282227	9349
True	False	False	False	False	-758.533874511719	1052.08044433594	38.8199691772461	0.770017266273499	0.950419723987579	0.754476308822632	52.0571441650391	1822
True	False	False	False	False	-749.613891601563	134.876968383789	124.223899841309	0.356073915958405	0.906537652015686	0.149857431650162	74.5892868041992	8354
True	False	False	False	False	-755.311340332031	150.747955322266	12.2005615234375	0.563888907432556	0.914594233036041	0.306276768445969	72.7272720336914	800
True	False	False	False	False	-743.225158691406	158.958129882813	42.1473922729492	0.334220498800278	0.912845313549042	0.137702003121376	63.0789489746094	2397
True	False	False	False	False	-746.135925292969	838.769592285156	73.203369140625	0.762958765029907	0.956738173961639	0.710821986198425	88.2424240112305	5824
True	False	False	False	False	-743.045715332031	1169.79479980469	173.026138305664	0.747430086135864	0.940864026546478	0.639520108699799	123.551284790039	19274
True	False	False	False	False	-737.054016113281	829.258056640625	160.825576782227	0.71089643239975	0.947039902210236	0.529062271118164	101.406898498535	14704
True	False	False	False	False	-725.109924316406	138.337020874023	61.0028076171875	0.654936611652374	0.924804270267487	0.420894086360931	61.6727256774902	3392
True	False	False	False	False	-715.828552246094	262.040557861328	1477.37707519531	0.564698576927185	0.861643373966217	0.307106167078018	212.59309387207	283174
True	False	False	False	False	-725.870910644531	778.6376953125	1456.30334472656	0.321185708045959	0.751275360584259	0.130710005760193	203.161468505859	266751
True	False	False	False	False	-699.838500976563	1212.27722167969	17.7462711334229	0.5884068608284	0.915855765342712	0.332607984542847	73.125	1170
True	False	False	False	False	-711.398010253906	1705.24279785156	151.952453613281	0.772331058979034	0.944457590579987	0.771500051021576	119.138687133789	16322
True	False	False	False	False	-691.525451660156	219.062454223633	237.356369018555	0.706438958644867	0.935685515403748	0.518521070480347	204.74299621582	43815
True	False	False	False	False	-677.452575683594	1151.60754394531	130.878753662109	0.725372850894928	0.920888543128967	0.566841185092926	100.762710571289	11890
True	False	False	False	False	-677.089782714844	1206.26477050781	370.453399658203	0.697036445140839	0.921524226665497	0.497657805681229	155.793411254883	52035
True	False	False	False	False	-671.06005859375	1246.59338378906	808.564453125	0.632731020450592	0.923487365245819	0.388033390045166	173.312759399414	126345
True	False	False	False	False	-663.957824707031	1315.84899902344	115.350761413574	0.577864706516266	0.945407629013062	0.320966809988022	67.0480804443359	6973
True	False	False	False	False	-649.965087890625	289.694732666016	61.0028076171875	0.668995320796967	0.949737429618835	0.444065421819687	63.8909072875977	3514
True	False	False	False	False	-633.389343261719	1073.01293945313	285.049468994141	0.848386943340302	0.974414169788361	1	202.322952270508	51997
True	False	False	False	False	-646.415832519531	1229.30151367188	424.801361083984	0.397886723279953	0.899103701114655	0.174797713756561	201.490859985352	77171
True	False	False	False	False	-633.71923828125	1509.80114746094	29.9468326568604	0.624239027500153	0.936113715171814	0.376477956771851	63.4814796447754	1714
True	False	False	False	False	-628.727661132813	1552.25061035156	16.6371288299561	0.308266162872314	0.834211349487305	0.123958587646484	60.1333351135254	902
True	False	False	False	False	-628.177612304688	305.970550537109	289.486053466797	0.347476989030838	0.803101181983948	0.145008563995361	89.3486557006836	23320
True	False	False	False	False	-623.305297851563	988.690246582031	460.293914794922	0.46216943860054	0.809008955955505	0.218383148312569	193.573501586914	80333
True	False	False	False	False	-623.606384277344	1935.31799316406	78.7490768432617	0.715453743934631	0.951726198196411	0.540330648422241	67.478874206543	4791
True	False	False	False	False	-619.601501464844	1575.66479492188	127.551322937012	0.450665384531021	0.895699560642242	0.21004131436348	77.9913024902344	8969
True	False	False	False	False	-616.076232910156	1029.98937988281	442.547637939453	0.825371384620667	0.96788763999939	1	213.877197265625	85337
True	False	False	False	False	-612.213989257813	1927.93713378906	17.7462711334229	0.762108087539673	0.940302610397339	0.706189274787903	75.5	1208
True	False	False	False	False	-611.217224121094	1523.02099609375	419.255645751953	0.407373577356339	0.87849885225296	0.180798336863518	86.4338607788086	32672
True	False	False	False	False	-605.282836914063	319.250579833984	39.9291114807129	0.633259892463684	0.891363084316254	0.388770014047623	64.8888854980469	2336
True	False	False	False	False	-604.340454101563	1565.82116699219	241.792938232422	0.471999436616898	0.83794492483139	0.225723385810852	87.4036712646484	19054
True	False	False	False	False	-603.2666015625	1937.60632324219	16.6371288299561	0.646814525127411	0.930587589740753	0.408391445875168	78.7333297729492	1181
True	False	False	False	False	-603.252258300781	2007.81994628906	317.214599609375	0.604399502277374	0.953544318675995	0.351299375295639	85.6888122558594	24507
True	False	False	False	False	-587.347229003906	1142.67504882813	230.701522827148	0.80817586183548	0.939802706241608	1	65.913459777832	13710
True	False	False	False	False	-577.922729492188	1251.40710449219	324.978576660156	0.778547465801239	0.940066993236542	0.82916533946991	211.180892944336	61876
True	False	False	False	False	-573.842041015625	1945.64025878906	48.80224609375	0.608575522899628	0.958595991134644	0.356404304504395	71.7727279663086	3158
True	False	False	False	False	-571.455688476563	1958.17211914063	93.1679229736328	0.666415452957153	0.913982152938843	0.439655065536499	81.9880981445313	6887
True	False	False	False	False	-568.776245117188	1977.50805664063	221.828384399414	0.544470548629761	0.929786086082458	0.287118971347809	78.0550003051758	15611
True	False	False	False	False	-563.724426269531	790.543701171875	258.430084228516	0.470697045326233	0.933956027030945	0.224739208817482	72.1115875244141	16802
True	False	False	False	False	-543.513122558594	2019.30139160156	200.754699707031	0.262910932302475	0.90666276216507	0.101546354591846	116.088394165039	21012
True	False	False	False	False	-541.346069335938	1186.65380859375	959.407775878906	0.283463329076767	0.647548079490662	0.111465029418468	149.242767333984	129095
True	False	False	False	False	-527.544311523438	1577.29821777344	169.698715209961	0.726159274578094	0.923343479633331	0.56907457113266	112.75163269043	17251
True	False	False	False	False	-538.421752929688	1818.578125	1349.82580566406	0.398236572742462	0.801407396793365	0.17501662671566	112.603942871094	137039
True	False	False	False	False	-517.184204101563	1300.06762695313	37.7108268737793	0.84506893157959	0.963647246360779	1	49.705883026123	1690
True	False	False	False	False	-515.294067382813	1933.03967285156	11.0914192199707	0.763594925403595	0.936281979084015	0.714360892772675	69.3000030517578	693
True	False	False	False	False	-514.308776855469	67.4231033325195	112.023338317871	0.778208315372467	0.957787871360779	0.825352907180786	99.8811874389648	10088
True	False	False	False	False	-512.825073242188	1861.79089355469	1546.14392089844	0.355550765991211	0.725038051605225	0.149559810757637	220.977767944336	308043
True	False	False	False	False	-495.4658203125	67.9888763427734	192.990692138672	0.451404452323914	0.787407219409943	0.210569471120834	114.885055541992	19990
True	False	False	False	False	-480.612854003906	1926.69079589844	2197.21020507813	0.332154452800751	0.765400886535645	0.136581286787987	232.29833984375	460183
True	False	False	False	False	-477.401184082031	1513.68713378906	311.668884277344	0.81208872795105	0.96029531955719	1	218.875442504883	61504
True	False	False	False	False	-474.841522216797	87.4674301147461	210.736968994141	0.783208847045898	0.956404745578766	0.899701058864594	227.073684692383	43144
True	False	False	False	False	-462.843414306641	1664.18298339844	235.138092041016	0.649562537670135	0.952755749225616	0.412554919719696	215.863204956055	45763
True	False	False	False	False	-445.122009277344	900.841918945313	93.1679229736328	0.44640263915062	0.912086069583893	0.207015290856361	74.5357131958008	6261
True	False	False	False	False	-448.336608886719	915.794372558594	12.2005615234375	0.508639216423035	0.931946337223053	0.255007147789001	75	825
True	False	False	False	False	-432.155120849609	920.78662109375	74.3125076293945	0.607981741428375	0.90623152256012	0.35567244887352	71.5373153686523	4793
True	False	False	False	False	-442.270874023438	1215.03588867188	222.937530517578	0.611218452453613	0.894235849380493	0.359686553478241	202.094528198242	40621
True	False	False	False	False	-430.303100585938	773.494384765625	211.846115112305	0.839948892593384	0.957819521427155	1	208.261779785156	39778
True	False	False	False	False	-424.268188476563	1176.28149414063	1100.26879882813	0.457352757453918	0.829054296016693	0.214858725667	169.597778320313	168241
True	False	False	False	False	-422.952056884766	1780.96765136719	160.825576782227	0.805676817893982	0.954000473022461	1	211.062072753906	30604
True	False	False	False	False	-408.070037841797	728.631591796875	394.854522705078	0.296608805656433	0.762116134166718	0.118012316524982	88.7949447631836	31611
True	False	False	False	False	-411.315155029297	741.86083984375	58.7845230102539	0.552240371704102	0.94289642572403	0.29462081193924	77.8679275512695	4127
True	False	False	False	False	-380.83447265625	1681.4990234375	217.391815185547	0.861937046051025	0.970468938350677	1	219.663269042969	43054
True	False	False	False	False	-378.275573730469	1296.45263671875	23.2919807434082	0.792964518070221	0.955192744731903	1	45.8571434020996	963
True	False	False	False	False	-373.571228027344	419.684814453125	302.795745849609	0.493748366832733	0.949310004711151	0.242717072367668	89.003662109375	24298
True	False	False	False	False	-368.209350585938	1748.31872558594	35.4925422668457	0.718531548976898	0.927814960479736	0.548247933387756	85.28125	2729
True	False	False	False	False	-352.717346191406	919.983764648438	31.0559749603271	0.750200152397156	0.952315151691437	0.650578022003174	57.25	1603
True	False	False	False	False	-358.681274414063	1725.44702148438	17.7462711334229	0.5884068608284	0.902729630470276	0.332607984542847	70.6875	1131
True	False	False	False	False	-344.263244628906	169.717788696289	29.9468326568604	0.594013333320618	0.928547859191895	0.339012265205383	42.1111106872559	1137
True	False	False	False	False	-318.192901611328	1118.77575683594	11.0914192199707	0.55325049161911	0.880693912506104	0.295611768960953	80.8000030517578	808
True	False	False	False	False	-322.769592285156	1742.41723632813	1373.11767578125	0.314385563135147	0.728693962097168	0.127134799957275	207.125198364258	256421
True	False	False	False	False	-317.758728027344	1101.7021484375	319.432891845703	0.752389192581177	0.943677484989166	0.659739911556244	219.388885498047	63184
True	False	False	False	False	-293.988464355469	1750.67492675781	13.3097038269043	0.743378639221191	0.942608833312988	0.624296009540558	94.75	1137
True	False	False	False	False	-293.749328613281	1906.3203125	45.4748191833496	0.65054839849472	0.909882545471191	0.414064913988113	60.5853652954102	2484
True	False	False	False	False	-258.644226074219	1222.14916992188	181.899276733398	0.811811208724976	0.966165840625763	1	218.725616455078	35871
True	False	False	False	False	-283.178619384766	1354.30151367188	29.9468326568604	0.707465767860413	0.938939929008484	0.520909607410431	76.8518524169922	2075
True	False	False	False	False	-268.942474365234	1602.02453613281	94.2770690917969	0.643938362598419	0.946929514408112	0.404103606939316	82.8352966308594	7041
True	False	False	False	False	-286.044372558594	1813.95263671875	832.965576171875	0.395523726940155	0.831580400466919	0.173323929309845	196.36750793457	147472
True	False	False	False	False	-266.156066894531	1907.06921386719	417.037384033203	0.236665591597557	0.831106722354889	0.0894055366516113	74.8643646240234	28149
True	False	False	False	False	-264.91796875	1399.91662597656	828.529052734375	0.51760071516037	0.934299528598785	0.262684762477875	137.769744873047	102914
True	False	False	False	False	-261.418823242188	1736.90698242188	1121.34252929688	0.599793314933777	0.921537637710571	0.34578001499176	142.058364868164	143621
True	False	False	False	False	-257.462158203125	1343.58605957031	1118.01513671875	0.61272120475769	0.953726649284363	0.36157101392746	128.429565429688	129457
True	False	False	False	False	-257.387817382813	252.7392578125	646.629760742188	0.197393238544464	0.639335811138153	0.0722378194332123	88.0617523193359	51340
True	False	False	False	False	-256.681091308594	787.894836425781	45.4748191833496	0.525441884994507	0.9169961810112	0.269587904214859	65.1951217651367	2673
True	False	False	False	False	-253.127044677734	1437.9951171875	29.9468326568604	0.80851811170578	0.952666342258453	1	53.1851844787598	1436
True	False	False	False	False	-251.533813476563	1608.93798828125	338.288299560547	0.304317831993103	0.838305473327637	0.121929451823235	92.7245864868164	28281
True	False	False	False	False	-250.159683227539	798.538757324219	23.2919807434082	0.644013285636902	0.933942139148712	0.404214441776276	56.761905670166	1192
True	False	False	False	False	-249.359436035156	1246.26953125	343.834014892578	0.646950006484985	0.938914239406586	0.408595204353333	199.851608276367	61954
True	False	False	False	False	-247.243576049805	1884.16284179688	466.948760986328	0.47010862827301	0.904374182224274	0.224295750260353	95.1828994750977	40072
True	False	False	False	False	-231.025634765625	1114.57507324219	425.910522460938	0.62885844707489	0.941976130008698	0.382700979709625	171.4140625	65823
True	False	False	False	False	-222.940567016602	375.331756591797	555.680114746094	0.396666377782822	0.910042881965637	0.17403556406498	126.479042053223	63366
True	False	False	False	False	-215.676788330078	1097.30261230469	22.1828384399414	0.735508561134338	0.939309358596802	0.597400009632111	69.3000030517578	1386
True	False	False	False	False	-220.510726928711	1151.18176269531	55.4570960998535	0.842206358909607	0.964499771595001	1	50.7000007629395	2535
True	False	False	False	False	-209.316848754883	277.583374023438	196.318130493164	0.649339616298676	0.944860637187958	0.412214756011963	136.971755981445	24244
True	False	False	False	False	-210.223907470703	1845.97058105469	46.5839614868164	0.580913007259369	0.873994648456573	0.32428103685379	57.5	2415
True	False	False	False	False	-142.27229309082	928.556701660156	16.6371288299561	0.76893937587738	0.947792708873749	0.747088372707367	76	1140
True	False	False	False	False	-175.5703125	1793.6884765625	58.7845230102539	0.420476406812668	0.896961510181427	0.18931533396244	53.0943412780762	2814
True	False	False	False	False	-199.251708984375	1799.64453125	52.1296730041504	0.602335870265961	0.928866505622864	0.348812431097031	49.4042549133301	2322
True	False	False	False	False	-143.175369262695	1909.54992675781	72.0942230224609	0.421110868453979	0.906294405460358	0.189734742045403	92.1076889038086	5987
True	False	False	False	False	-157.650588989258	1919.38745117188	165.262145996094	0.507018804550171	0.942218005657196	0.253642082214355	84.7583923339844	12629
True	False	False	False	False	-140.998840332031	1585.18469238281	463.621337890625	0.353594273328781	0.763435840606689	0.148449689149857	110.978469848633	46389
True	False	False	False	False	-138.261322021484	1892.71899414063	166.371292114258	0.449323713779449	0.906818389892578	0.209085181355476	87.053337097168	13058
True	False	False	False	False	-136.70051574707	910.973327636719	273.958068847656	0.785270154476166	0.960189759731293	0.974790036678314	227.190277099609	56116
True	False	False	False	False	-136.298065185547	1206.04797363281	777.508483886719	0.611913740634918	0.921820878982544	0.360556811094284	130.430816650391	91432
True	False	False	False	False	-131.603240966797	1173.55651855469	70.9850845336914	0.714233875274658	0.926389634609222	0.537262856960297	64.75	4144
True	False	False	False	False	-119.120475769043	181.614700317383	1226.7109375	0.229199290275574	0.713280141353607	0.0860528647899628	133.504516601563	147656
True	False	False	False	False	-115.442749023438	1746.37536621094	66.5485153198242	0.798536419868469	0.963489770889282	1	60.6666679382324	3640
True	False	False	False	False	-120.475112915039	1888.23083496094	123.114753723145	0.589889168739319	0.877755701541901	0.334286361932755	85.684684753418	9511
True	False	False	False	False	-115.223052978516	822.489562988281	12.2005615234375	0.628655016422272	0.920089662075043	0.382423788309097	44.3636360168457	488
True	False	False	False	False	-110.105339050293	890.772521972656	39.9291114807129	0.705993711948395	0.916940152645111	0.517492473125458	78.0833358764648	2811
True	False	False	False	False	-103.949310302734	917.572692871094	817.437622070313	0.376920253038406	0.924495756626129	0.161998361349106	188.232025146484	138727
True	False	False	False	False	-114.850578308105	1612.85168457031	604.482360839844	0.445537030696869	0.87333071231842	0.206404969096184	128.165130615234	69850
True	False	False	False	False	-114.191413879395	1044.09069824219	139.751892089844	0.669603943824768	0.941730916500092	0.445116937160492	89.1507949829102	11233
True	False	False	False	False	-107.970176696777	1056.59704589844	15.5279874801636	0.717676758766174	0.938069105148315	0.546022891998291	86.2857131958008	1208
True	False	False	False	False	-104.117752075195	1991.74670410156	85.4039306640625	0.53000146150589	0.924917459487915	0.273685276508331	87.363639831543	6727
True	False	False	False	False	-107.156219482422	2015.28125	35.4925422668457	0.627549946308136	0.926477372646332	0.380923300981522	90.21875	2887
True	False	False	False	False	-102.539421081543	1978.61560058594	11.0914192199707	0.443734109401703	0.938633382320404	0.20513828098774	85.6999969482422	857
True	False	False	False	False	-84.6516494750977	912.045471191406	47.6931037902832	0.289364606142044	0.949377238750458	0.11438399553299	100.79069519043	4334
True	False	False	False	False	-85.8817672729492	1980.16638183594	616.682922363281	0.463242948055267	0.896693646907806	0.219175025820732	125.169067382813	69594
True	False	False	False	False	-84.3495101928711	1034.96496582031	928.351806640625	0.265235126018524	0.824523270130157	0.102649293839931	102.837516784668	86075
True	False	False	False	False	-81.3329849243164	251.896621704102	23.2919807434082	0.725569725036621	0.94915634393692	0.567398190498352	77.8095245361328	1634
True	False	False	False	False	-65.5134887695313	491.948364257813	128.660461425781	0.789452075958252	0.951774656772614	1	78.9137954711914	9154
True	False	False	False	False	-74.2654190063477	938.389221191406	292.8134765625	0.487105011940002	0.920561373233795	0.237410858273506	79.2310638427734	20917
True	False	False	False	False	-69.9552917480469	1889.52990722656	2331.41625976563	0.168779134750366	0.5706827044487	0.0604112073779106	204.22834777832	429288
True	False	False	False	False	-71.064826965332	1972.83837890625	16.6371288299561	0.604608774185181	0.927839636802673	0.351552903652191	73.3333358764648	1100
True	False	False	False	False	-57.2264175415039	240.22834777832	768.635375976563	0.357732266187668	0.889452636241913	0.150803118944168	180.714279174805	125235
True	False	False	False	False	-50.8385887145996	1563.400390625	292.8134765625	0.729079067707062	0.948701798915863	0.577557146549225	220.367431640625	58177
True	False	False	False	False	-46.8640937805176	1850.83679199219	12.2005615234375	0.628655016422272	0.934609174728394	0.382423788309097	51.9090919494629	571
True	False	False	False	False	-32.0997848510742	191.796356201172	151.952453613281	0.473720729351044	0.947285771369934	0.227029696106911	54.7445259094238	7500
True	False	False	False	False	-33.4659233093262	264.427612304688	27.7285480499268	0.621374189853668	0.94053065776825	0.372691035270691	58.5200004577637	1463
True	False	False	False	False	-17.4536113739014	740.614318847656	19.9645557403564	0.638049364089966	0.948501110076904	0.39553701877594	50.5	909
True	False	False	False	False	-28.3017749786377	1211.92053222656	19.9645557403564	0.776177406311035	0.943199634552002	0.804480254650116	40.3888893127441	727
True	False	False	False	False	-10.2351303100586	1212.65625	23.2919807434082	0.846452295780182	0.95370626449585	1	43.238094329834	908
True	False	False	False	False	-1.54012441635132	1782.30505371094	69.8759460449219	0.435684770345688	0.854788064956665	0.199555158615112	52.238094329834	3291
True	False	False	False	False	-0.799894332885742	1296.31811523438	51.0205307006836	0.700421154499054	0.950349152088165	0.504968225955963	46.1304359436035	2122
True	False	False	False	False	21.0524196624756	1781.31506347656	139.751892089844	0.825376749038696	0.962518155574799	1	57.5793647766113	7255
True	False	False	False	False	28.0647869110107	1308.0439453125	25.5102653503418	0.729883551597595	0.94045352935791	0.579949259757996	43.8695640563965	1009
True	False	False	False	False	31.854211807251	712.338562011719	2477.82299804688	0.217505633831024	0.79321551322937	0.0808875486254692	189.562225341797	423482
True	False	False	False	False	-1892.61657714844	2125.17163085938	1002.66430664063	0.343777745962143	0.92163074016571	0.14294920861721	138.356201171875	125074
True	False	False	False	False	-1866.15710449219	2390.32568359375	238.465515136719	0.42750546336174	0.948170065879822	0.193999141454697	125.079071044922	26892
True	False	False	False	False	-1819.99279785156	2040.46557617188	11.0914192199707	0.763594925403595	0.936281979084015	0.714360892772675	50.5999984741211	506
True	False	False	False	False	-1820.66088867188	2131.90649414063	17.7462711334229	0.762108087539673	0.949675559997559	0.706189274787903	41.3125	661
True	False	False	False	False	-1799.33337402344	2037.26953125	55.4570960998535	0.761327385902405	0.940659582614899	0.702032923698425	61.7599983215332	3088
True	False	False	False	False	-1782.98352050781	2207.134765625	174.135284423828	0.863519370555878	0.97015905380249	1	220.433120727539	34608
True	False	False	False	False	-1773.9091796875	2087.34692382813	220.719253540039	0.83799535036087	0.967161059379578	1	215.04020690918	42793
True	False	False	False	False	-1752.86511230469	2076.32397460938	63.2210922241211	0.833572149276733	0.956534862518311	1	50.5087738037109	2879
True	False	False	False	False	-1679.67456054688	2476.0654296875	23.2919807434082	0.666415452957153	0.909642398357391	0.439655065536499	69.523811340332	1460
True	False	False	False	False	-1679.76904296875	2496.94067382813	1576.09069824219	0.104046680033207	0.707306504249573	0.0355131849646568	170.881072998047	242822
True	False	False	False	False	-1644.1005859375	2051.17260742188	991.572875976563	0.404020756483078	0.822213649749756	0.178662106394768	157.671142578125	140958
True	False	False	False	False	-1629.53564453125	2499.13598632813	106.477630615234	0.575134336948395	0.950051963329315	0.318032741546631	69.1145858764648	6635
True	False	False	False	False	-1617.54223632813	2199.0166015625	165.262145996094	0.2772196829319	0.888787150382996	0.108411774039268	74.8187942504883	11148
True	False	False	False	False	-1616.58227539063	2309.62622070313	66.5485153198242	0.84339964389801	0.972661674022675	1	46.783332824707	2807
True	False	False	False	False	-1610.78735351563	2074.34814453125	270.630645751953	0.799174308776855	0.933440268039703	1	236.184432983398	57629
True	False	False	False	False	-1605.74267578125	2221.44848632813	19.9645557403564	0.437887847423553	0.87104058265686	0.201071664690971	65.4444427490234	1178
True	False	False	False	False	-1605.01208496094	2186.14965820313	17.7462711334229	0.64491605758667	0.93289041519165	0.405553311109543	105.1875	1683
True	False	False	False	False	-1590.07934570313	2076.6806640625	601.154907226563	0.174647316336632	0.718893647193909	0.0627926960587502	102.202949523926	55394
True	False	False	False	False	-1583.91162109375	2119.64501953125	157.498153686523	0.587482392787933	0.940698981285095	0.331566601991653	113.316902160645	16091
True	False	False	False	False	-1586.12805175781	2138.84497070313	26.6194076538086	0.718682765960693	0.930371165275574	0.54864364862442	70.5	1692
True	False	False	False	False	-1578.41394042969	2187.619140625	709.850830078125	0.456644356250763	0.853979885578156	0.214344277977943	199.1171875	127435
True	False	False	False	False	-1583.95031738281	2216.14013671875	67.6576614379883	0.606324851512909	0.90800005197525	0.353640824556351	84.2459030151367	5139
True	False	False	False	False	-1582.45068359375	2558.17114257813	89.8404998779297	0.426195800304413	0.952121794223785	0.193120196461678	41.8641967773438	3391
True	False	False	False	False	-1559.17663574219	2120.72265625	789.709045410156	0.639043211936951	0.890887558460236	0.396963238716125	190.410110473633	135572
True	False	False	False	False	-1536.94506835938	2113.89111328125	49.9113883972168	0.757985770702362	0.95661723613739	0.685172200202942	105.288887023926	4738
True	False	False	False	False	-1525.13195800781	2352.9052734375	48.80224609375	0.698149502277374	0.933866739273071	0.500038266181946	58.1590919494629	2559
True	False	False	False	False	-1525.59899902344	2377.44506835938	68.7667999267578	0.691914021968842	0.946540415287018	0.486984550952911	64.8225784301758	4019
True	False	False	False	False	-1496.95678710938	2369.81201171875	123.114753723145	0.239697128534317	0.792178392410278	0.0907792747020721	74.5315322875977	8273
True	False	False	False	False	-1478.12878417969	2072.63037109375	246.229507446289	0.662940084934235	0.919869482517242	0.433830350637436	223.662155151367	49653
True	False	False	False	False	-1484.11315917969	2605.86645507813	17.7462711334229	0.739838838577271	0.941181302070618	0.6118004322052	35.25	564
True	False	False	False	False	-1467.27465820313	2052.42236328125	70.9850845336914	0.471195876598358	0.948946475982666	0.225115731358528	111.90625	7162
True	False	False	False	False	-1454.63232421875	2609.21630859375	363.798553466797	0.748972654342651	0.939470231533051	0.645607709884644	212.472564697266	69691
True	False	False	False	False	-1450.33447265625	2071.40844726563	102.041061401367	0.488917171955109	0.917810440063477	0.238847866654396	108.532608032227	9985
True	False	False	False	False	-1454.05639648438	2624.33374023438	28.8376903533936	0.333207070827484	0.932642638683319	0.137151673436165	76.4230804443359	1987
True	False	False	False	False	-1445.01208496094	2043.97338867188	770.853637695313	0.300043910741806	0.708371639251709	0.119750551879406	193.110794067383	134212
True	False	False	False	False	-1430.97351074219	2573.857421875	36.6016845703125	0.726016283035278	0.950419723987579	0.568666875362396	71.5757598876953	2362
True	False	False	False	False	-1425.82788085938	2268.49267578125	17.7462711334229	0.820201992988586	0.947792708873749	1	50.3125	805
True	False	False	False	False	-1391.56652832031	2100.40112304688	16.6371288299561	0.76893937587738	0.938069105148315	0.747088372707367	48.9333343505859	734
True	False	False	False	False	-1414.46960449219	2404.34521484375	347.161437988281	0.520712316036224	0.830168902873993	0.265402853488922	96.6421737670898	30249
True	False	False	False	False	-1414.95581054688	2547.19750976563	973.826599121094	0.268393963575363	0.707533001899719	0.104155845940113	166.454437255859	146147
True	False	False	False	False	-1413.04064941406	2234.34399414063	921.696960449219	0.156995013356209	0.596526026725769	0.0556945279240608	97.6462097167969	81144
True	False	False	False	False	-1398.78039550781	2592.5859375	611.13720703125	0.508323609828949	0.819018542766571	0.254740744829178	110.33757019043	60796
True	False	False	False	False	-1387.06921386719	2359.27172851563	418.146514892578	0.801746010780334	0.959819734096527	1	222.49072265625	83879
True	False	False	False	False	-1387.25598144531	2638.29370117188	488.0224609375	0.358295828104019	0.841148674488068	0.151125252246857	192.100006103516	84524
True	False	False	False	False	-1380.68139648438	2393.18627929688	127.551322937012	0.362805783748627	0.786896407604218	0.153717488050461	76.1304321289063	8755
True	False	False	False	False	-1372.56579589844	2311.33422851563	88.7313537597656	0.348638862371445	0.777510166168213	0.145658701658249	68.9875030517578	5519
True	False	False	False	False	-1369.49743652344	2629.77368164063	123.114753723145	0.564737379550934	0.935532033443451	0.307146012783051	100.639640808105	11171
True	False	False	False	False	-1366.69738769531	2558.0498046875	175.244430541992	0.336010247468948	0.914266645908356	0.138676717877388	55.7848091125488	8814
True	False	False	False	False	-1357.30969238281	2231.47680664063	138.64274597168	0.797355175018311	0.939431071281433	1	142.031997680664	17754
True	False	False	False	False	-1353.71606445313	2312.18530273438	166.371292114258	0.50072169303894	0.855610132217407	0.248402342200279	80.7666702270508	12115
True	False	False	False	False	-1334.494140625	2361.23461914063	36.6016845703125	0.779091417789459	0.964570224285126	0.835518538951874	47.7878799438477	1577
True	False	False	False	False	-1314.06481933594	2158.8896484375	139.751892089844	0.774550676345825	0.940632939338684	0.789673984050751	155.206344604492	19556
True	False	False	False	False	-1281.33972167969	2087.06591796875	1325.42468261719	0.485993236303329	0.832365393638611	0.236533030867577	238.349792480469	284828
True	False	False	False	False	-1283.78894042969	2193.71826171875	18.8554134368896	0.641923666000366	0.91473662853241	0.401141285896301	80.2941207885742	1365
True	False	False	False	False	-1266.09631347656	2137.22265625	9.98227787017822	0.754574596881866	0.933233201503754	0.669301986694336	46	414
True	False	False	False	False	-1250.07568359375	2323.07934570313	588.954345703125	0.387077838182449	0.911613881587982	0.168122172355652	92.7551803588867	49253
True	False	False	False	False	-1248.55383300781	2137.39868164063	42.1473922729492	0.640076875686646	0.923978388309479	0.398454904556274	75.684211730957	2876
True	False	False	False	False	-1236.88500976563	2094.0869140625	28.8376903533936	0.601119041442871	0.913640022277832	0.347356885671616	81.3846130371094	2116
True	False	False	False	False	-1235.46948242188	2186.51611328125	32.1651153564453	0.759870648384094	0.941819429397583	0.694506108760834	48.5517234802246	1408
True	False	False	False	False	-1222.54699707031	2272.81176757813	408.164245605469	0.373331755399704	0.875660598278046	0.159868344664574	99.1195678710938	36476
True	False	False	False	False	-1213.369140625	2344.44946289063	64.3302307128906	0.815286338329315	0.962478160858154	1	71.568962097168	4151
True	False	False	False	False	-1212.77136230469	2359.83911132813	12.2005615234375	0.681430399417877	0.942608833312988	0.46645313501358	74.636360168457	821
True	False	False	False	False	-1207.31201171875	2051.205078125	1377.55432128906	0.257767498493195	0.808658599853516	0.099122017621994	219.486312866211	272602
True	False	False	False	False	-1185.62084960938	2371.29223632813	339.397430419922	0.306090444326401	0.916592478752136	0.122838497161865	121.241828918457	37100
True	False	False	False	False	-1163.56274414063	2326.888671875	41.0382537841797	0.541090667247772	0.906239926815033	0.283920139074326	98.2432403564453	3635
True	False	False	False	False	-1168.83386230469	2348.6298828125	1251.11206054688	0.320050001144409	0.729977667331696	0.130109503865242	182.91667175293	206330
True	False	False	False	False	-1160.17028808594	2091.91674804688	67.6576614379883	0.741976678371429	0.953661262989044	0.619263112545013	83.8852462768555	5117
True	False	False	False	False	-1158.2109375	2399.84228515625	341.61572265625	0.23466694355011	0.943177044391632	0.0885038077831268	86.4090881347656	26614
True	False	False	False	False	-1147.42041015625	2500.47143554688	427.019653320313	0.367940992116928	0.841508448123932	0.156700387597084	82.6129837036133	31806
True	False	False	False	False	-1143.73681640625	2040.38330078125	90.9496383666992	0.631812691688538	0.938835978507996	0.386759072542191	151.67073059082	12437
True	False	False	False	False	-1142.38708496094	2398.29809570313	206.300399780273	0.825437128543854	0.965103268623352	1	211.887100219727	39411
True	False	False	False	False	-1128.02856445313	2164.361328125	302.795745849609	0.788968741893768	0.933607876300812	1	182.391937255859	49793
True	False	False	False	False	-1109.88916015625	2166.08227539063	36.6016845703125	0.629965841770172	0.925050377845764	0.384214818477631	92.7575759887695	3061
True	False	False	False	False	-1125.06750488281	2494.46508789063	53.2388153076172	0.470662444829941	0.853836178779602	0.224713116884232	77.5416641235352	3722
True	False	False	False	False	-1121.26806640625	2516.72900390625	145.297592163086	0.83562821149826	0.97129362821579	1	211.23664855957	27672
True	False	False	False	False	-1119.50927734375	2536.51196289063	279.503784179688	0.86153370141983	0.967899858951569	1	220.119049072266	55470
True	False	False	False	False	-1108.31188964844	2192.25439453125	706.5234375	0.552880227565765	0.905921936035156	0.295248091220856	213.420715332031	135949
True	False	False	False	False	-1094.6982421875	2166.7841796875	63.2210922241211	0.693322420120239	0.940264463424683	0.489874273538589	78.7192993164063	4487
True	False	False	False	False	-1086.16394042969	2476.52197265625	63.2210922241211	0.801229655742645	0.950185596942902	1	58.315788269043	3324
True	False	False	False	False	-1080.60803222656	2182.658203125	37.7108268737793	0.679740428924561	0.952736556529999	0.46329328417778	69.8235321044922	2374
True	False	False	False	False	-1077.42761230469	2767.55297851563	44.3656768798828	0.462399274110794	0.891512811183929	0.218552485108376	37.4749984741211	1499
True	False	False	False	False	-1075.39562988281	2486.96826171875	25.5102653503418	0.688737690448761	0.90479451417923	0.480586379766464	63	1449
True	False	False	False	False	-1074.25317382813	2029.47277832031	33.2742576599121	0.456796407699585	0.836904466152191	0.214454621076584	84.2666702270508	2528
True	False	False	False	False	-1067.87890625	2307.11938476563	70.9850845336914	0.750849604606628	0.92917811870575	0.653255343437195	58.96875	3774
True	False	False	False	False	-1065.86901855469	2430.44116210938	9.98227787017822	0.388088703155518	0.882059454917908	0.168739393353462	57	513
True	False	False	False	False	-1064.21325683594	2034.40454101563	97.6044921875	0.592188000679016	0.932270288467407	0.336910277605057	82.6022720336914	7269
True	False	False	False	False	-1059.22631835938	2547.01831054688	484.695037841797	0.687781155109406	0.957653820514679	0.478691041469574	145.469100952148	63570
True	False	False	False	False	-1051.84143066406	2735.46362304688	747.561645507813	0.69154018163681	0.927274525165558	0.486223012208939	94.7982177734375	63894
True	False	False	False	False	-1049.53393554688	2212.70825195313	46.5839614868164	0.738803207874298	0.944274544715881	0.6082723736763	51.7142868041992	2172
True	False	False	False	False	-1039.15881347656	2428.7294921875	300.577453613281	0.769457101821899	0.943060338497162	0.750598073005676	157.907745361328	42793
True	False	False	False	False	-1028.09948730469	2414.37036132813	17.7462711334229	0.627549946308136	0.945828497409821	0.380923300981522	69.5625	1113
True	False	False	False	False	-1015.44738769531	2623.21801757813	460.293914794922	0.416925847530365	0.871952831745148	0.186980381608009	87.5903625488281	36350
True	False	False	False	False	-1002.94067382813	2720.01123046875	53.2388153076172	0.80851811170578	0.95892596244812	1	46.0208320617676	2209
True	False	False	False	False	-958.347534179688	2801.68530273438	282.831207275391	0.61328512430191	0.953460454940796	0.362281709909439	65.1568603515625	16615
True	False	False	False	False	-954.145751953125	2149.28735351563	1359.80798339844	0.363672912120819	0.868234097957611	0.154218822717667	190.435562133789	233474
True	False	False	False	False	-951.195373535156	2030.08129882813	136.424453735352	0.860389649868011	0.968451261520386	1	70.8943099975586	8720
True	False	False	False	False	-948.501953125	2194.18579101563	95.3862075805664	0.690678477287292	0.954649329185486	0.484476417303085	76.360466003418	6567
True	False	False	False	False	-940.032775878906	2220.36499023438	349.379699707031	0.493087500333786	0.908351540565491	0.242184475064278	82.4349212646484	25967
True	False	False	False	False	-938.579284667969	2038.83239746094	15.5279874801636	0.666844606399536	0.940302610397339	0.440383464097977	62.8571434020996	880
True	False	False	False	False	-938.205444335938	2249.75659179688	919.478698730469	0.41845703125	0.839821457862854	0.187984824180603	181.38720703125	150370
True	False	False	False	False	-923.453430175781	2041.57739257813	14.4188451766968	0.742955923080444	0.94487601518631	0.622766435146332	52.461540222168	682
True	False	False	False	False	-927.070373535156	2187.52197265625	257.320922851563	0.665571749210358	0.920049667358398	0.438228964805603	211.349136352539	49033
True	False	False	False	False	-924.665649414063	2111.35620117188	87.6222152709961	0.811767578125	0.959212362766266	1	58.9113922119141	4654
True	False	False	False	False	-911.141174316406	2713.12670898438	183.008422851563	0.725610256195068	0.944579720497131	0.567513167858124	86.0969696044922	14206
True	False	False	False	False	-905.007446289063	2069.1923828125	211.846115112305	0.720965385437012	0.959447622299194	0.55469810962677	213.764404296875	40829
True	False	False	False	False	-902.711669921875	2245.47802734375	160.825576782227	0.688190162181854	0.913184762001038	0.479499697685242	212.875854492188	30867
True	False	False	False	False	-886.595642089844	2180.94140625	1403.06457519531	0.337911933660507	0.804309725761414	0.13971634209156	167.640319824219	212065
True	False	False	False	False	-860.053039550781	2061.24487304688	620.010375976563	0.398850321769714	0.914604485034943	0.1754010617733	226.611801147461	126676
True	False	False	False	False	-833.7783203125	2224.712890625	45.4748191833496	0.768088281154633	0.939048767089844	0.741466164588928	51.7073173522949	2120
True	False	False	False	False	-832.719421386719	2830.83471679688	21.0736961364746	0.673496544361115	0.937066197395325	0.451945692300797	36	684
True	False	False	False	False	-821.591003417969	2089.12573242188	781.945068359375	0.261892288923264	0.822808682918549	0.101064428687096	132.357452392578	93312
True	False	False	False	False	-807.594177246094	2659.52294921875	61.0028076171875	0.731991708278656	0.941619634628296	0.586336493492126	54.2727279663086	2985
True	False	False	False	False	-820.214050292969	2665.02197265625	26.6194076538086	0.780536234378815	0.950671494007111	0.854119598865509	49.25	1182
True	False	False	False	False	-785.806213378906	2081.7236328125	15.5279874801636	0.621227741241455	0.938633382320404	0.372498869895935	71.6428604125977	1003
True	False	False	False	False	-772.635192871094	2103.046875	662.15771484375	0.626864433288574	0.928381204605103	0.379996716976166	192.785598754883	115093
True	False	False	False	False	-756.499145507813	2370.5380859375	36.6016845703125	0.576147079467773	0.939672589302063	0.319117277860641	73.2424240112305	2417
True	False	False	False	False	-743.191467285156	2397.82055664063	708.74169921875	0.300239264965057	0.724500417709351	0.119849748909473	97.8466339111328	62524
True	False	False	False	False	-751.357666015625	2581.76391601563	2037.49377441406	0.564246475696564	0.890739440917969	0.30664274096489	221.784423828125	407418
True	False	False	False	False	-747.414245605469	2701.0869140625	104.259346008301	0.811947047710419	0.96260392665863	1	92.5319137573242	8698
True	False	False	False	False	-740.780395507813	2376.58276367188	17.7462711334229	0.5884068608284	0.894493818283081	0.332607984542847	100.6875	1611
True	False	False	False	False	-742.587219238281	2660.77221679688	25.5102653503418	0.794671595096588	0.957139134407043	1	61	1403
True	False	False	False	False	-734.905090332031	2754.53564453125	16.6371288299561	0.449176728725433	0.92407089471817	0.208980649709702	72	1080
True	False	False	False	False	-728.197082519531	2717.97314453125	165.262145996094	0.839980483055115	0.971677720546722	1	214.194625854492	31915
True	False	False	False	False	-721.720031738281	2054.43188476563	482.476745605469	0.227665573358536	0.933937788009644	0.0853694900870323	79.1080474853516	34412
True	False	False	False	False	-723.634094238281	2764.15576171875	68.7667999267578	0.570019125938416	0.927476525306702	0.312621146440506	68.8387069702148	4268
True	False	False	False	False	-711.573913574219	2753.5751953125	82.0765075683594	0.30503922700882	0.856738567352295	0.122299022972584	69.7297286987305	5160
True	False	False	False	False	-698.921813964844	2039.98706054688	288.376892089844	0.725393772125244	0.934395849704742	0.566900193691254	213.100006103516	55406
True	False	False	False	False	-710.690612792969	2361.25073242188	462.512176513672	0.227887555956841	0.928406119346619	0.0854682922363281	86.446044921875	36048
True	False	False	False	False	-709.692932128906	2377.9775390625	140.861022949219	0.451465427875519	0.938227772712708	0.210613071918488	88.1889801025391	11200
True	False	False	False	False	-684.162719726563	2383.61279296875	62.1119499206543	0.762229561805725	0.958066999912262	0.70684415102005	72.3571395874023	4052
True	False	False	False	False	-674.644104003906	2204.21850585938	26.6194076538086	0.643028676509857	0.935343980789185	0.402761965990067	88.7083358764648	2129
True	False	False	False	False	-672.156921386719	2722.16284179688	321.651153564453	0.544089138507843	0.860912144184113	0.286756068468094	213.231033325195	61837
True	False	False	False	False	-667.247009277344	2212.212890625	19.9645557403564	0.509459018707275	0.908738791942596	0.255700469017029	87.2777786254883	1571
True	False	False	False	False	-671.0498046875	2227.07885742188	15.5279874801636	0.774550676345825	0.945763468742371	0.789673984050751	63.4285697937012	888
True	False	False	False	False	-653.911682128906	2223.044921875	36.6016845703125	0.565865278244019	0.89592570066452	0.30830579996109	60.6969680786133	2003
True	False	False	False	False	-660.114318847656	2267.17797851563	694.322875976563	0.540247082710266	0.948297798633575	0.283127635717392	127.196487426758	79625
True	False	False	False	False	-656.885070800781	2781.54174804688	86.513069152832	0.801492035388947	0.957409143447876	1	80.6538467407227	6291
True	False	False	False	False	-629.973754882813	2174.5390625	119.787330627441	0.735007107257843	0.955317556858063	0.595789611339569	58.8981475830078	6361
True	False	False	False	False	-643.207763671875	2300.189453125	725.378845214844	0.661085367202759	0.936614811420441	0.430774688720703	140.56575012207	91930
True	False	False	False	False	-624.550109863281	2092.37524414063	760.871398925781	0.774550676345825	0.939183354377747	0.789673984050751	239.992706298828	164635
True	False	False	False	False	-623.211242675781	2370.10888671875	277.285491943359	0.348746985197067	0.808310866355896	0.145719289779663	73.9720001220703	18493
True	False	False	False	False	-623.205810546875	2832.15600585938	195.208984375	0.816621363162994	0.950822532176971	1	218.107955932617	38387
True	False	False	False	False	-578.865112304688	2180.31640625	26.6194076538086	0.736015200614929	0.944578170776367	0.599038541316986	65.3333358764648	1568
True	False	False	False	False	-598.903747558594	2828.93774414063	171.917007446289	0.804226338863373	0.957361221313477	1	212.258071899414	32900
True	False	False	False	False	-591.421447753906	2682.26806640625	66.5485153198242	0.76893937587738	0.94757354259491	0.747088372707367	54.1166648864746	3247
True	False	False	False	False	-572.036254882813	2154.498046875	17.7462711334229	0.689935445785522	0.943199634552002	0.482980132102966	56	896
True	False	False	False	False	-567.423217773438	2216.84887695313	59.8936653137207	0.789699912071228	0.947038888931274	1	68.0925903320313	3677
True	False	False	False	False	-564.290405273438	2779.37548828125	208.518692016602	0.359970510005951	0.841321051120758	0.152084872126579	61.542552947998	11570
True	False	False	False	False	-560.969360351563	2507.87817382813	1553.90783691406	0.805037081241608	0.942766904830933	1	237.553176879883	332812
True	False	False	False	False	-558.338073730469	2614.02124023438	1039.26599121094	0.281413525342941	0.881171822547913	0.110458701848984	89.1077880859375	83494
True	False	False	False	False	-545.840087890625	2768.5078125	9.98227787017822	0.687235474586487	0.9244145154953	0.47761595249176	49.2222213745117	443
True	False	False	False	False	-527.461120605469	2036.86242675781	1278.84069824219	0.129201635718346	0.580377340316772	0.0449024029076099	152.518646240234	175854
True	False	False	False	False	-537.280090332031	2416.43774414063	166.371292114258	0.770665466785431	0.925812482833862	0.759075462818146	163.413330078125	24512
True	False	False	False	False	-526.162841796875	2355.896484375	78.7490768432617	0.765397131443024	0.941029727458954	0.724761068820953	65.9436645507813	4682
True	False	False	False	False	-517.31884765625	2481.49536132813	72.0942230224609	0.735999047756195	0.952613890171051	0.598986208438873	63.2153854370117	4109
True	False	False	False	False	-505.071166992188	2330.4091796875	87.6222152709961	0.531623303890228	0.875927209854126	0.275158017873764	106.987342834473	8452
True	False	False	False	False	-504.327423095703	2412.82275390625	186.335845947266	0.722873449325562	0.940636098384857	0.559879124164581	149.315475463867	25085
True	False	False	False	False	-510.588775634766	2466.26196289063	27.7285480499268	0.57799905538559	0.938818573951721	0.321112036705017	55.2000007629395	1380
True	False	False	False	False	-499.953002929688	2341.46875	44.3656768798828	0.691018760204315	0.927687406539917	0.485164731740952	89.6750030517578	3587
True	False	False	False	False	-496.001037597656	2483.19165039063	16.6371288299561	0.449176728725433	0.8145951628685	0.208980649709702	62.7999992370605	942
True	False	False	False	False	-486.771301269531	2338.92407226563	63.2210922241211	0.614473760128021	0.934759378433228	0.363785922527313	75.7192993164063	4316
True	False	False	False	False	-471.939086914063	2085.3173828125	529.060729980469	0.74835330247879	0.956386208534241	0.643142879009247	237.238998413086	113163
True	False	False	False	False	-472.911071777344	2293.56909179688	566.771545410156	0.17283496260643	0.58101761341095	0.0620548315346241	96.5929565429688	49359
True	False	False	False	False	-450.558654785156	2442.22680664063	26.6194076538086	0.780536234378815	0.95841646194458	0.854119598865509	48.5416679382324	1165
True	False	False	False	False	-440.826782226563	2902.4716796875	14.4188451766968	0.538698136806488	0.95306122303009	0.28167861700058	34.9230766296387	454
True	False	False	False	False	-414.610504150391	2195.97875976563	483.585876464844	0.479342550039291	0.835472106933594	0.231341153383255	232.970184326172	101575
True	False	False	False	False	-385.383117675781	2500.43725585938	115.350761413574	0.835239052772522	0.956829428672791	1	57.9519233703613	6027
True	False	False	False	False	-375.258972167969	2800.265625	15.5279874801636	0.800106346607208	0.94487601518631	1	89.7857131958008	1257
True	False	False	False	False	-352.196746826172	2792.23120117188	220.719253540039	0.83799535036087	0.964374125003815	1	221.44221496582	44067
True	False	False	False	False	-329.126403808594	2403.98779296875	62.1119499206543	0.583499252796173	0.946528077125549	0.327125519514084	65.2321395874023	3653
True	False	False	False	False	-327.523529052734	2235.876953125	23.2919807434082	0.725569725036621	0.941173493862152	0.567398190498352	48.8095245361328	1025
True	False	False	False	False	-327.69482421875	2323.79248046875	1086.95910644531	0.245421275496483	0.938951015472412	0.0933931544423103	111.630615234375	109398
True	False	False	False	False	-317.843200683594	2251.79248046875	23.2919807434082	0.594368875026703	0.943764388561249	0.339423686265945	50.1428565979004	1053
True	False	False	False	False	-303.038940429688	2170.3076171875	1078.0859375	0.152797684073448	0.561560332775116	0.0540352538228035	110.111114501953	107028
True	False	False	False	False	-312.361541748047	2261.86254882813	22.1828384399414	0.524048745632172	0.93486762046814	0.268348306417465	52.7999992370605	1056
True	False	False	False	False	-309.710021972656	2397.09814453125	138.64274597168	0.485682606697083	0.887463986873627	0.236288264393806	78.3440017700195	9793
True	False	False	False	False	-311.804962158203	2451.69067382813	1248.89379882813	0.146087244153023	0.546980977058411	0.0514046251773834	230.958251953125	260059
True	False	False	False	False	-294.762603759766	2298.37329101563	926.133544921875	0.290460705757141	0.705541968345642	0.114929772913456	116.519760131836	97294
True	False	False	False	False	-277.745849609375	2133.96459960938	88.7313537597656	0.486542075872421	0.94152444601059	0.236966013908386	67.9375	5435
True	False	False	False	False	-283.587524414063	2900.19482421875	319.432891845703	0.541666328907013	0.965335547924042	0.284462302923203	206.236114501953	59396
True	False	False	False	False	-283.17236328125	2174.12768554688	88.7313537597656	0.735508561134338	0.941535890102386	0.597400009632111	129.550003051758	10364
True	False	False	False	False	-276.996795654297	2275.54931640625	150.843307495117	0.836022973060608	0.958350896835327	1	73.8897094726563	10049
True	False	False	False	False	-281.453674316406	2403.71044921875	36.6016845703125	0.779091417789459	0.94477391242981	0.835518538951874	74.636360168457	2463
True	False	False	False	False	-279.482971191406	2450.46459960938	268.412353515625	0.411740094423294	0.931860148906708	0.183606445789337	130.880172729492	31673
True	False	False	False	False	-267.485809326172	2333.03930664063	944.988952636719	0.597315013408661	0.907083332538605	0.342857152223587	214.529342651367	182779
True	False	False	False	False	-267.235168457031	2075.8154296875	971.608337402344	0.264867454767227	0.815768659114838	0.102474503219128	154.891555786133	135685
True	False	False	False	False	-263.380157470703	2139.0390625	94.2770690917969	0.556801736354828	0.93226557970047	0.299124866724014	81.7882385253906	6952
True	False	False	False	False	-261.533569335938	2880.796875	109.805053710938	0.720394313335419	0.946470022201538	0.553169012069702	66.7272720336914	6606
True	False	False	False	False	-247.452911376953	2451.24731445313	18.8554134368896	0.539479196071625	0.898822963237762	0.28240829706192	85.9411773681641	1461
True	False	False	False	False	-240.623168945313	2415.82568359375	1408.61022949219	0.198478266596794	0.635284245014191	0.072697140276432	154.533065795898	196257
True	False	False	False	False	-239.928131103516	2444.0009765625	15.5279874801636	0.621227741241455	0.942380666732788	0.372498869895935	125.071426391602	1751
True	False	False	False	False	-228.737884521484	2428.83740234375	38.8199691772461	0.600160121917725	0.939357161521912	0.3462153673172	169.68571472168	5939
True	False	False	False	False	-226.762893676758	2134.45336914063	1750.22595214844	0.340224415063858	0.834387898445129	0.140986114740372	153.212295532227	241769
True	False	False	False	False	-221.710266113281	2162.46459960938	37.7108268737793	0.733056426048279	0.953530073165894	0.589630365371704	82	2788
True	False	False	False	False	-176.851211547852	2057.77221679688	44.3656768798828	0.784437417984009	0.943652451038361	0.932413876056671	48.3250007629395	1933
True	False	False	False	False	-189.424926757813	2409.33276367188	321.651153564453	0.404546529054642	0.943786323070526	0.178995952010155	98.4931030273438	28563
True	False	False	False	False	-196.268737792969	2444.54565429688	11.0914192199707	0.673765122890472	0.91785192489624	0.452423572540283	58.0999984741211	581
True	False	False	False	False	-187.375244140625	2149.8623046875	115.350761413574	0.547214388847351	0.906741440296173	0.289744257926941	91.5192337036133	9518
True	False	False	False	False	-179.112258911133	2174.48706054688	262.866638183594	0.677855670452118	0.945104241371155	0.459814637899399	225.970458984375	53555
True	False	False	False	False	-183.63362121582	2393.79272460938	167.480438232422	0.783472120761871	0.941554307937622	0.905631244182587	203.920532226563	30792
True	False	False	False	False	-178.326965332031	2305.689453125	800.800476074219	0.499223738908768	0.852885723114014	0.247170850634575	124.527702331543	89909
True	False	False	False	False	-171.262084960938	2326.40209960938	11.0914192199707	0.462399274110794	0.849911212921143	0.218552485108376	79.5999984741211	796
True	False	False	False	False	-166.944625854492	2493.0234375	860.694152832031	0.337724626064301	0.867760002613068	0.139613762497902	213.342788696289	165554
True	False	False	False	False	-146.610260009766	2186.72094726563	2613.13842773438	0.169583976268768	0.66959810256958	0.0607365369796753	192.550933837891	453650
True	False	False	False	False	-152.51838684082	2471.05102539063	899.514099121094	0.362461388111115	0.857791364192963	0.15351864695549	189.531448364258	153710
True	False	False	False	False	-144.263214111328	2278.3203125	575.644653320313	0.686104834079742	0.938420653343201	0.475403070449829	164.348754882813	85297
True	False	False	False	False	-137.357894897461	2205.39208984375	44.3656768798828	0.392218708992004	0.947398245334625	0.171276226639748	126.324996948242	5053
True	False	False	False	False	-123.245597839355	2091.81127929688	161.934722900391	0.683785915374756	0.913783431053162	0.470923721790314	60.7191772460938	8865
True	False	False	False	False	-108.373878479004	2177.36083984375	23.2919807434082	0.628847420215607	0.891062498092651	0.382685959339142	94.476188659668	1984
True	False	False	False	False	-111.71012878418	2798.32153320313	53.2388153076172	0.517451584339142	0.893338024616241	0.262555181980133	67.0833358764648	3220
True	False	False	False	False	-108.774658203125	2250.80786132813	303.904907226563	0.861677646636963	0.960943698883057	1	79.0364990234375	21656
True	False	False	False	False	-98.1525192260742	2798.42236328125	102.041061401367	0.440792113542557	0.90251898765564	0.203084096312523	65.3586959838867	6013
True	False	False	False	False	-97.9672698974609	2299.93798828125	791.927368164063	0.356014728546143	0.92892324924469	0.149823740124702	172.459381103516	123136
True	False	False	False	False	-79.2280426025391	2028.119140625	1152.3984375	0.593931376934052	0.943206071853638	0.338917523622513	226.172286987305	234993
True	False	False	False	False	-75.5341644287109	2212.48681640625	187.44499206543	0.794586062431335	0.953946173191071	1	216.301773071289	36555
True	False	False	False	False	-36.6422538757324	2913.94921875	56.5662384033203	0.589559078216553	0.938971221446991	0.333911657333374	38.3333320617676	1955
True	False	False	False	False	-33.8813667297363	2026.95874023438	41.0382537841797	0.775534987449646	0.95160585641861	0.798458695411682	49.4054069519043	1828
True	False	False	False	False	-19.5499057769775	2416.83984375	205.191253662109	0.788921117782593	0.953335404396057	1	218.686492919922	40457
True	False	False	False	False	-6.80267810821533	2447.43041992188	222.937530517578	0.749767661094666	0.950044870376587	0.648813724517822	217.51741027832	43721
True	False	False	False	False	-5.03253936767578	2693.11303710938	286.158630371094	0.842292964458466	0.960206151008606	1	230.837203979492	59556
True	False	False	False	False	10.0076789855957	2637.087890625	247.338653564453	0.815292060375214	0.953140735626221	1	226.022415161133	50403
True	False	False	False	False	13.8979549407959	2058.61450195313	526.842407226563	0.523202776908875	0.913640201091766	0.267598390579224	151.602111816406	72011
True	False	False	False	False	16.7787075042725	2120.99609375	188.554138183594	0.853092014789581	0.962891519069672	1	77.282356262207	13138
True	False	False	False	False	29.9143199920654	2065.71264648438	26.6194076538086	0.718682765960693	0.937802910804749	0.54864364862442	133.08332824707	3194
True	False	False	False	False	35.7677345275879	2918.24560546875	34.3833999633789	0.580749690532684	0.92814028263092	0.324102401733398	33.322582244873	1033
True	False	False	False	False	44.9397583007813	2066.96313476563	485.804168701172	0.480637282133102	0.907032608985901	0.232344016432762	122.46118927002	53638
True	False	False	False	False	48.6037750244141	2042.8037109375	188.554138183594	0.611360251903534	0.939581513404846	0.359863817691803	99.9823532104492	16997
True	False	False	False	False	168.489044189453	-3386.318359375	652.175476074219	0.674451351165771	0.939172983169556	0.453648775815964	220.690475463867	129766
True	False	False	False	False	193.57878112793	-3445.20581054688	67.6576614379883	0.85745632648468	0.967569947242737	1	48.7540969848633	2974
True	False	False	False	False	650.449035644531	-3420.07495117188	412.600799560547	0.533604979515076	0.938152611255646	0.276968479156494	168.274200439453	62598
True	False	False	False	False	195.1220703125	-3407.13037109375	100.931915283203	0.520547389984131	0.844307780265808	0.265258103609085	85.3956069946289	7771
True	False	False	False	False	127.69758605957	-3347.869140625	942.770629882813	0.51565957069397	0.918955683708191	0.26100292801857	209.921173095703	178433
True	False	False	False	False	141.963485717773	-3323.00561523438	107.586769104004	0.779021024703979	0.942094922065735	0.834679305553436	85.5463943481445	8298
True	False	False	False	False	168.622619628906	-3281.78637695313	32.1651153564453	0.736605882644653	0.939881920814514	0.600963830947876	47.3103446960449	1372
True	False	False	False	False	123.976348876953	-3281.42700195313	14.4188451766968	0.805326879024506	0.942608833312988	1	44.9230766296387	584
True	False	False	False	False	566.487854003906	-3267.3505859375	373.780822753906	0.550102174282074	0.917352139949799	0.292535334825516	137.145401000977	46218
True	False	False	False	False	362.048400878906	-3252.00415039063	38.8199691772461	0.770017266273499	0.946688234806061	0.754476308822632	48.4285697937012	1695
True	False	False	False	False	153.611297607422	-3235.41748046875	319.432891845703	0.608626067638397	0.91887766122818	0.356466680765152	207.496520996094	59759
True	False	False	False	False	258.627593994141	-3234.076171875	25.5102653503418	0.559523403644562	0.907490372657776	0.30184879899025	76.8695678710938	1768
True	False	False	False	False	213.227920532227	-3060.1259765625	104.259346008301	0.543319165706635	0.876632630825043	0.286024957895279	85.7765960693359	8063
True	False	False	False	False	170.524353027344	-2939.5712890625	14.4188451766968	0.340631663799286	0.833710014820099	0.141210362315178	62.8461532592773	817
True	False	False	False	False	236.340347290039	-2836.9384765625	35.4925422668457	0.657634496688843	0.914972543716431	0.425183236598969	70.28125	2249
True	False	False	False	False	252.601318359375	-2851.78833007813	364.90771484375	0.603482306003571	0.892088949680328	0.350191175937653	110.094223022461	36221
True	False	False	False	False	256.140777587891	-3018.59545898438	47.6931037902832	0.421635121107101	0.910351097583771	0.190081790089607	55.069766998291	2368
True	False	False	False	False	256.966705322266	-3214.16674804688	80.9673614501953	0.387945145368576	0.88164609670639	0.168651655316353	72.5890426635742	5299
True	False	False	False	False	499.064483642578	-3137.49877929688	1086.95910644531	0.4488565325737	0.905142366886139	0.208753049373627	179.975509643555	176376
True	False	False	False	False	316.206207275391	-2916.35961914063	329.415161132813	0.773657500743866	0.950770735740662	0.782110393047333	214.734008789063	63776
True	False	False	False	False	258.174011230469	-2823.3330078125	333.851715087891	0.687319397926331	0.93523633480072	0.477781027555466	126.073089599609	37948
True	False	False	False	False	287.854431152344	-2803.50122070313	38.8199691772461	0.699732840061188	0.946664214134216	0.503464043140411	102.428573608398	3585
True	False	False	False	False	275.179016113281	-2785.30322265625	314.996307373047	0.638379096984863	0.931615829467773	0.396009296178818	215.612670898438	61234
True	False	False	False	False	317.015289306641	-2789.01489257813	21.0736961364746	0.497846275568008	0.877241969108582	0.246043413877487	74.1578979492188	1409
True	False	False	False	False	302.125579833984	-2787.03564453125	51.0205307006836	0.457228571176529	0.897546112537384	0.214768469333649	104.956520080566	4828
True	False	False	False	False	481.191040039063	-2821.66381835938	46.5839614868164	0.786822140216827	0.950805008411407	1	53	2226
True	False	False	False	False	526.694519042969	-2880.95629882813	34.3833999633789	0.754140198230743	0.943940103054047	0.667366206645966	53.7741928100586	1667
True	False	False	False	False	533.248657226563	-3128.22729492188	594.500061035156	0.483879894018173	0.907778561115265	0.234872296452522	204.589553833008	109660
True	False	False	False	False	550.04248046875	-3242.3359375	690.995422363281	0.30091804265976	0.828390777111053	0.120194718241692	126.443016052246	78774
True	False	False	False	False	1321.26123046875	-3177.47924804688	557.898376464844	0.207220017910004	0.942578971385956	0.0764278545975685	152.282302856445	76598
True	False	False	False	False	635.638732910156	-2898.68725585938	96.4953460693359	0.523510634899139	0.890237092971802	0.267871081829071	83.2298812866211	7241
True	False	False	False	False	640.296447753906	-3172.181640625	41.0382537841797	0.775534987449646	0.947963654994965	0.798458695411682	50.2162170410156	1858
True	False	False	False	False	1215.43872070313	-3167.39990234375	39.9291114807129	0.849917888641357	0.964570224285126	1	49.3333320617676	1776
True	False	False	False	False	901.980895996094	-3074.0283203125	171.917007446289	0.68163388967514	0.951021790504456	0.466836243867874	82.5290298461914	12792
True	False	False	False	False	732.032775878906	-2843.74829101563	42.1473922729492	0.525587975978851	0.836409091949463	0.269718170166016	83.7105255126953	3181
True	False	False	False	False	797.137268066406	-2955.55126953125	171.917007446289	0.777819216251373	0.953764677047729	0.821106195449829	82.6838684082031	12816
True	False	False	False	False	843.906677246094	-2803.025390625	24.401123046875	0.830724716186523	0.955192744731903	1	52.8636360168457	1163
True	False	False	False	False	920.895751953125	-3117.36962890625	544.588684082031	0.464486449956894	0.931435704231262	0.220095247030258	150.248474121094	73772
True	False	False	False	False	1147.67700195313	-3100.30737304688	190.772415161133	0.798061788082123	0.95846688747406	1	197.29069519043	33934
True	False	False	False	False	1178.08068847656	-2877.02587890625	230.701522827148	0.769432365894318	0.920224189758301	0.750428736209869	202.004806518555	42017
True	False	False	False	False	1015.93389892578	-2827.61694335938	666.594299316406	0.402070313692093	0.903848588466644	0.177427247166634	105.808654785156	63591
True	False	False	False	False	1180.34606933594	-3069.24584960938	276.176330566406	0.694703996181488	0.947154581546783	0.492741525173187	203.995986938477	50795
True	False	False	False	False	1382.775390625	-3078.80712890625	17.7462711334229	0.627549946308136	0.928817808628082	0.380923300981522	71.1875	1139
True	False	False	False	False	1275.86938476563	-2980.6611328125	48.80224609375	0.741141617298126	0.939895868301392	0.616318583488464	68.3181838989258	3006
True	False	False	False	False	1270.65637207031	-2961.16162109375	14.4188451766968	0.478080570697784	0.8579141497612	0.230367243289948	77.8461532592773	1012
True	False	False	False	False	1194.99560546875	-2779.35375976563	482.476745605469	0.661393105983734	0.913144111633301	0.431279212236404	110.779312133789	48189
True	False	False	False	False	1274.1103515625	-2953.69995117188	35.4925422668457	0.507745087146759	0.846569836139679	0.254253089427948	81.0625	2594
True	False	False	False	False	1286.63391113281	-2962.44506835938	87.6222152709961	0.445358783006668	0.817990064620972	0.206279471516609	89.4303817749023	7065
True	False	False	False	False	1403.33178710938	-3063.39721679688	116.459907531738	0.695498526096344	0.955918490886688	0.494405388832092	70.3047637939453	7382
True	False	False	False	False	1592.46936035156	-2971.85278320313	73.203369140625	0.508532166481018	0.894746720790863	0.254916787147522	63.5151519775391	4192
True	False	False	False	False	1484.17919921875	-2875.865234375	214.064392089844	0.675021171569824	0.921426355838776	0.454670488834381	152.56477355957	29445
True	False	False	False	False	1428.81079101563	-2806.67700195313	348.270568847656	0.488870710134506	0.94256591796875	0.238810941576958	134.187896728516	42135
True	False	False	False	False	1448.89904785156	-2790.9267578125	358.252838134766	0.766501426696777	0.947944939136505	0.731432318687439	111.767799377441	36101
True	False	False	False	False	1598.73388671875	-2965.70825195313	11.0914192199707	0.673765122890472	0.91785192489624	0.452423572540283	62.4000015258789	624
True	False	False	False	False	1606.63513183594	-2939.52465820313	98.7136306762695	0.685747921466827	0.95934933423996	0.474708467721939	58.5617980957031	5212
True	False	False	False	False	1824.16516113281	-2840.29443359375	22.1828384399414	0.634681344032288	0.935971975326538	0.390760332345963	65.25	1305
True	False	False	False	False	1835.78576660156	-2849.72265625	405.945953369141	0.279113322496414	0.881817996501923	0.109334029257298	91.7540969848633	33582
True	False	False	False	False	275.279815673828	-2758.962890625	14.4188451766968	0.601119041442871	0.922711372375488	0.347356885671616	64.6923065185547	841
True	False	False	False	False	286.835021972656	-2773.18627929688	18.8554134368896	0.539479196071625	0.872554659843445	0.28240829706192	113.882354736328	1936
True	False	False	False	False	1404.59619140625	-2760.96655273438	39.9291114807129	0.661957681179047	0.905512928962708	0.432207375764847	96.5833358764648	3477
True	False	False	False	False	1418.16088867188	-2759.349609375	13.3097038269043	0.615151524543762	0.918621897697449	0.364647418260574	98.4166641235352	1181
True	False	False	False	False	189.633483886719	-2749.78198242188	192.990692138672	0.58083713054657	0.963318109512329	0.324198067188263	76.9770126342773	13394
True	False	False	False	False	119.213226318359	-2741.55517578125	252.884368896484	0.810504853725433	0.954394459724426	1	222.105270385742	50640
True	False	False	False	False	1229.19519042969	-2670.09790039063	817.437622070313	0.478973478078842	0.859611392021179	0.231055974960327	126.351425170898	93121
True	False	False	False	False	272.400909423828	-2643.99072265625	442.547637939453	0.417107313871384	0.865591466426849	0.187099203467369	97.994987487793	39100
True	False	False	False	False	571.783386230469	-2609.4912109375	198.536407470703	0.675669133663177	0.893861949443817	0.455837398767471	89.1508407592773	15958
True	False	False	False	False	278.879272460938	-2597.54125976563	581.190368652344	0.521892845630646	0.917927980422974	0.266441345214844	110.578247070313	57943
True	False	False	False	False	728.389221191406	-2594.73901367188	69.8759460449219	0.807386338710785	0.962158918380737	1	57.0158729553223	3592
True	False	False	False	False	890.000305175781	-2632.32836914063	129.769607543945	0.581475496292114	0.904587388038635	0.324897080659866	76.6410293579102	8967
True	False	False	False	False	926.977416992188	-2609.080078125	534.6064453125	0.32687509059906	0.828442215919495	0.13373900949955	109.97095489502	53006
True	False	False	False	False	1136.25354003906	-2657.19409179688	999.3369140625	0.521143734455109	0.927077651023865	0.265781939029694	163.013320922852	146875
True	False	False	False	False	1307.79357910156	-2736.99560546875	351.597991943359	0.356278449296951	0.819458663463593	0.149973884224892	82.0946350097656	26024
True	False	False	False	False	1699.64331054688	-2727.71069335938	583.40869140625	0.573075115680695	0.918375253677368	0.315841019153595	116.294677734375	61171
True	False	False	False	False	1960.86975097656	-2749.7158203125	221.828384399414	0.691563129425049	0.952949285507202	0.486269682645798	200.205001831055	40041
True	False	False	False	False	1422.45947265625	-2723.9208984375	1104.70532226563	0.461908400058746	0.867464363574982	0.218190938234329	129.712844848633	129194
True	False	False	False	False	1446.00402832031	-2592.74731445313	423.692230224609	0.858664810657501	0.95797598361969	1	168.434555053711	64342
True	False	False	False	False	1628.31188964844	-2673.45043945313	444.765930175781	0.640929341316223	0.937895834445953	0.399691522121429	148.177062988281	59419
True	False	False	False	False	518.095153808594	-2585.70263671875	99.8227767944336	0.714016556739807	0.923217117786407	0.536720454692841	71.4555587768555	6431
True	False	False	False	False	692.653198242188	-2547.1005859375	1314.33325195313	0.758398771286011	0.942175209522247	0.687180757522583	201.785659790039	239116
True	False	False	False	False	181.584350585938	-2511.98583984375	201.863830566406	0.825766265392303	0.965913057327271	1	159.456039428711	29021
True	False	False	False	False	205.284057617188	-2483.41015625	185.226699829102	0.757708609104156	0.922045350074768	0.683835804462433	167.311370849609	27941
True	False	False	False	False	772.287902832031	-2483.5712890625	1449.64855957031	0.723098397254944	0.933756053447723	0.560497522354126	217.130065917969	283789
True	False	False	False	False	950.791687011719	-2546.72485351563	661.048583984375	0.367741972208023	0.814380943775177	0.156584143638611	134.412750244141	80110
True	False	False	False	False	973.013977050781	-2536.5712890625	12.2005615234375	0.628655016422272	0.889008522033691	0.382423788309097	102.454544067383	1127
True	False	False	False	False	956.445068359375	-2528.84619140625	48.80224609375	0.64345920085907	0.947038888931274	0.403396040201187	111.045455932617	4886
True	False	False	False	False	1133.16613769531	-2564.06616210938	1170.14477539063	0.249417647719383	0.899562835693359	0.0952337682247162	164.352600097656	173392
True	False	False	False	False	1639.32263183594	-2569.38940429688	25.5102653503418	0.794671595096588	0.94915634393692	1	50.4782600402832	1161
True	False	False	False	False	1873.3828125	-2562.85400390625	723.160522460938	0.596953868865967	0.896825551986694	0.342433869838715	227.785278320313	148516
True	False	False	False	False	1201.62976074219	-2471.37890625	1324.3154296875	0.452351033687592	0.93168705701828	0.211247429251671	169.005859375	201793
True	False	False	False	False	1366.6162109375	-2556.16796875	38.8199691772461	0.699732840061188	0.934519469738007	0.503464043140411	51.7428588867188	1811
True	False	False	False	False	1922.97546386719	-2535.1318359375	38.8199691772461	0.579208016395569	0.869098603725433	0.322422206401825	81.6285705566406	2857
True	False	False	False	False	1940.22253417969	-2468.51049804688	130.878753662109	0.825414478778839	0.958222508430481	1	201.338989257813	23758
True	False	False	False	False	1942.33630371094	-2562.53564453125	69.8759460449219	0.703073918819427	0.931653559207916	0.510851562023163	61.3809509277344	3867
True	False	False	False	False	1972.10473632813	-2528.77026367188	47.6931037902832	0.643819987773895	0.904084086418152	0.403928637504578	80.2093048095703	3449
True	False	False	False	False	1915.1552734375	-2467.57983398438	256.211791992188	0.854513823986053	0.9676913022995	1	220.95671081543	51041
True	False	False	False	False	1710.79321289063	-2464.84155273438	16.6371288299561	0.73631078004837	0.948912382125854	0.600000023841858	60.6666679382324	910
True	False	False	False	False	1244.71520996094	-2447.419921875	369.344268798828	0.827484309673309	0.950972437858582	1	216.051055908203	71945
True	False	False	False	False	1696.28271484375	-2442.04077148438	236.24723815918	0.703137814998627	0.923433125019073	0.510995030403137	192.553985595703	41014
True	False	False	False	False	54.2711601257324	-2423.771484375	608.9189453125	0.266169130802155	0.738764643669128	0.103093847632408	113.856101989746	62507
True	False	False	False	False	1707.07275390625	-2421.0078125	16.6371288299561	0.76893937587738	0.947792708873749	0.747088372707367	55.466667175293	832
True	False	False	False	False	93.5080642700195	-2411.7880859375	160.825576782227	0.247281804680824	0.729082882404327	0.0942484363913536	97.4344863891602	14128
True	False	False	False	False	493.987854003906	-2405.77612304688	390.41796875	0.381063759326935	0.879862725734711	0.164479345083237	96.7585220336914	34059
True	False	False	False	False	453.46044921875	-2401.75756835938	48.80224609375	0.527206480503082	0.870617926120758	0.271166175603867	80.5227279663086	3543
True	False	False	False	False	1527.80554199219	-2401.43701171875	143.079315185547	0.33700767159462	0.791174471378326	0.139221474528313	62.821704864502	8104
True	False	False	False	False	1699.05590820313	-2382.4677734375	228.483245849609	0.755728602409363	0.948468208312988	0.674534678459167	212.038833618164	43680
True	False	False	False	False	501.882781982422	-2357.23901367188	505.768737792969	0.742649555206299	0.945725917816162	0.621664464473724	214.510971069336	97817
True	False	False	False	False	1001.68194580078	-2352.94458007813	540.152099609375	0.454937756061554	0.897066235542297	0.213108971714973	113.607803344727	55327
True	False	False	False	False	1754.16943359375	-2387.64038085938	1486.25024414063	0.265871912240982	0.820984244346619	0.102952308952808	145.259704589844	194648
True	False	False	False	False	1946.30883789063	-2377.416015625	13.3097038269043	0.769369602203369	0.941614151000977	0.75	58.5833320617676	703
True	False	False	False	False	1980.54479980469	-2362.81982421875	756.434814453125	0.279219716787338	0.888343036174774	0.109385944902897	86.0645141601563	58696
True	False	False	False	False	1279.51647949219	-2332.75	292.8134765625	0.711495935916901	0.942898094654083	0.530515313148499	211.560607910156	55852
True	False	False	False	False	1946.24682617188	-2320.48706054688	1167.92651367188	0.473924279212952	0.870525240898132	0.227184593677521	178.376068115234	187830
True	False	False	False	False	1579.56872558594	-2318.68725585938	1180.12707519531	0.432716995477676	0.926912903785706	0.197525799274445	149.91259765625	159507
True	False	False	False	False	454.932678222656	-2317.69775390625	38.8199691772461	0.78589391708374	0.952576816082001	1	55.2571411132813	1934
True	False	False	False	False	711.806762695313	-2318.466796875	46.5839614868164	0.786822140216827	0.956683158874512	1	55.6190490722656	2336
True	False	False	False	False	1040.03295898438	-2315.89331054688	708.74169921875	0.639188885688782	0.908097803592682	0.397172957658768	214.294204711914	136934
True	False	False	False	False	120.734992980957	-2312.79809570313	344.943145751953	0.616830945014954	0.916533231735229	0.366794347763062	176.366561889648	54850
True	False	False	False	False	645.676940917969	-2282.39624023438	1161.27160644531	0.382024109363556	0.877463161945343	0.165057688951492	169.220626831055	177174
True	False	False	False	False	218.803527832031	-2105.63720703125	181.899276733398	0.458929568529129	0.885620176792145	0.216007381677628	75.9146347045898	12450
True	False	False	False	False	166.533950805664	-1985.41064453125	24.401123046875	0.715491533279419	0.950671494007111	0.54042637348175	50.6818199157715	1115
True	False	False	False	False	167.400054931641	-1962.23669433594	283.940338134766	0.680232584476471	0.922995328903198	0.4642094373703	221.96875	56824
True	False	False	False	False	237.96028137207	-2072.755859375	109.805053710938	0.48075145483017	0.849382877349854	0.232432633638382	86.0606079101563	8520
True	False	False	False	False	408.830749511719	-2067.6533203125	188.554138183594	0.764256656169891	0.929983377456665	0.718113005161285	208.699996948242	35479
True	False	False	False	False	426.819610595703	-2265.70043945313	973.826599121094	0.348133146762848	0.873624086380005	0.145375534892082	196.302963256836	172354
True	False	False	False	False	936.462036132813	-2279.94018554688	33.2742576599121	0.52771657705307	0.871805727481842	0.271624147891998	75.8666687011719	2276
True	False	False	False	False	605.498901367188	-2275.57568359375	227.374099731445	0.820242345333099	0.943879902362823	1	195.765853881836	40132
True	False	False	False	False	544.524780273438	-2205.28442382813	68.7667999267578	0.794570684432983	0.952435314655304	1	58.9838714599609	3657
True	False	False	False	False	617.079772949219	-2153.3583984375	39.9291114807129	0.808348000049591	0.959012150764465	1	68.7222213745117	2474
True	False	False	False	False	436.695037841797	-2142.90576171875	232.919815063477	0.815946757793427	0.958614885807037	1	216.671432495117	45501
True	False	False	False	False	646.981201171875	-2096.52197265625	46.5839614868164	0.678057432174683	0.944354295730591	0.460184723138809	56.9285697937012	2391
True	False	False	False	False	659.586669921875	-2159.32763671875	2067.44067382813	0.302015334367752	0.890290021896362	0.120753362774849	188.791839599609	351908
True	False	False	False	False	707.461059570313	-2132.78125	46.5839614868164	0.839679360389709	0.96739661693573	1	70.3333358764648	2954
True	False	False	False	False	839.616882324219	-2126.2861328125	694.322875976563	0.482851147651672	0.889394283294678	0.234067589044571	136.932907104492	85720
True	False	False	False	False	710.459716796875	-2047.05712890625	221.828384399414	0.614722788333893	0.884098410606384	0.364102095365524	182.25	36450
True	False	False	False	False	670.314331054688	-2045.72387695313	542.370422363281	0.779813349246979	0.936512231826782	0.844464302062988	231.531692504883	113219
True	False	False	False	False	682.624572753906	-1993.44616699219	568.989807128906	0.313325077295303	0.934987604618073	0.126581609249115	133.348922729492	68408
True	False	False	False	False	686.934326171875	-2027.68518066406	149.734161376953	0.677455425262451	0.949462234973907	0.45908197760582	161.33332824707	21780
True	False	False	False	False	706.430480957031	-2020.25061035156	84.2947845458984	0.610367000102997	0.907937228679657	0.358624696731567	106.763160705566	8114
True	False	False	False	False	721.9814453125	-1976.29016113281	41.0382537841797	0.680345416069031	0.948849439620972	0.464419931173325	60.972972869873	2256
True	False	False	False	False	742.092956542969	-2076.28881835938	661.048583984375	0.409759193658829	0.785166382789612	0.182328850030899	143.506713867188	85530
True	False	False	False	False	886.088806152344	-1990.13146972656	85.4039306640625	0.686015367507935	0.944126904010773	0.475228786468506	76.6103897094727	5899
True	False	False	False	False	888.179626464844	-1972.33093261719	84.2947845458984	0.68965095281601	0.931226670742035	0.482409477233887	89.5789489746094	6808
True	False	False	False	False	904.275451660156	-1982.25573730469	308.341461181641	0.830168187618256	0.954900622367859	1	231.244598388672	64286
True	False	False	False	False	940.685607910156	-1982.93078613281	9.98227787017822	0.461363643407822	0.8339923620224	0.217790275812149	66.2222213745117	596
True	False	False	False	False	941.272033691406	-2271.47338867188	42.1473922729492	0.546627998352051	0.863428711891174	0.289181053638458	77.315788269043	2938
True	False	False	False	False	1107.94189453125	-2204.17065429688	17.7462711334229	0.762108087539673	0.949675559997559	0.706189274787903	49.875	798
True	False	False	False	False	1033.80249023438	-2080.30712890625	29.9468326568604	0.519488573074341	0.827508509159088	0.264330595731735	108.481483459473	2929
True	False	False	False	False	1087.57275390625	-2079.31958007813	1119.12426757813	0.262393623590469	0.805528819561005	0.101301498711109	155.676910400391	157078
True	False	False	False	False	1007.30584716797	-2067.09448242188	87.6222152709961	0.726314723491669	0.955595314502716	0.569518506526947	102.126579284668	8068
True	False	False	False	False	957.502502441406	-1999.42163085938	11.0914192199707	0.69836014509201	0.927715241909027	0.500491261482239	72.0999984741211	721
True	False	False	False	False	949.2080078125	-1989.79406738281	22.1828384399414	0.524048745632172	0.903990864753723	0.268348306417465	75	1500
True	False	False	False	False	959.156127929688	-2007.48034667969	53.2388153076172	0.477108091115952	0.837015688419342	0.229619175195694	68.8541641235352	3305
True	False	False	False	False	967.425231933594	-1966.19982910156	179.680999755859	0.262632668018341	0.943983912467957	0.101414605975151	70.0370407104492	11346
True	False	False	False	False	1018.83758544922	-2074.49438476563	9.98227787017822	0.687235474586487	0.9244145154953	0.47761595249176	115.777778625488	1042
True	False	False	False	False	1020.94555664063	-2067.26733398438	13.3097038269043	0.483687043190002	0.889543652534485	0.234721258282661	116	1392
True	False	False	False	False	1077.5009765625	-1966.99694824219	260.648345947266	0.392232000827789	0.897804379463196	0.171284422278404	76.3021240234375	17931
True	False	False	False	False	1092.86218261719	-1931.74841308594	206.300399780273	0.412718564271927	0.862262308597565	0.184239789843559	80.1935501098633	14916
True	False	False	False	False	1132.5107421875	-1923.9716796875	490.240753173828	0.550726890563965	0.90898859500885	0.293142974376678	134.617645263672	59501
True	False	False	False	False	1137.02502441406	-2093.09399414063	169.698715209961	0.35592332482338	0.802440762519836	0.149771720170975	85.9934616088867	13157
True	False	False	False	False	1230.81640625	-2021.6357421875	418.146514892578	0.71577924489975	0.953035652637482	0.541155755519867	155.893905639648	58772
True	False	False	False	False	1215.13122558594	-1988.55139160156	196.318130493164	0.810537159442902	0.959237575531006	1	217.096038818359	38426
True	False	False	False	False	1259.97607421875	-2316.919921875	790.818237304688	0.478692024946213	0.840757369995117	0.230838686227798	171.126220703125	122013
True	False	False	False	False	1783.18615722656	-2315.48413085938	19.9645557403564	0.776177406311035	0.943199634552002	0.804480254650116	45.1111106872559	812
True	False	False	False	False	1346.46362304688	-2263.86645507813	523.515014648438	0.612249732017517	0.9121373295784	0.360978364944458	96.1461868286133	45381
True	False	False	False	False	1290.11560058594	-2125.39990234375	192.990692138672	0.81492292881012	0.944471895694733	1	127.057472229004	22108
True	False	False	False	False	1377.33959960938	-2096.69384765625	174.135284423828	0.769729197025299	0.950046956539154	0.752471208572388	97.8407669067383	15361
True	False	False	False	False	1385.84448242188	-2077.81958007813	209.627822875977	0.831153571605682	0.95663982629776	1	217.042327880859	41021
True	False	False	False	False	1414.99230957031	-2303.39501953125	362.689422607422	0.820473790168762	0.949147045612335	1	222.571868896484	72781
True	False	False	False	False	1600.72827148438	-2293.64697265625	13.3097038269043	0.66390061378479	0.890795469284058	0.435427129268646	111	1332
True	False	False	False	False	1772.46533203125	-2282.6162109375	222.937530517578	0.76513397693634	0.952236473560333	0.723206043243408	102.970146179199	20697
True	False	False	False	False	1613.12243652344	-2281.60278320313	14.4188451766968	0.666414141654968	0.928345501422882	0.43965283036232	106.538459777832	1385
True	False	False	False	False	1630.12414550781	-2274.50415039063	836.293029785156	0.258695781230927	0.761969089508057	0.0995578914880753	121.009284973145	91241
True	False	False	False	False	1523.95080566406	-2250.56640625	392.636260986328	0.702116250991821	0.931282460689545	0.508711516857147	218.567794799805	77373
True	False	False	False	False	1421.3642578125	-2120.06811523438	72.0942230224609	0.762581646442413	0.945060074329376	0.708754479885101	58.2461547851563	3786
True	False	False	False	False	1450.30688476563	-2088.23706054688	655.502868652344	0.492403924465179	0.890338957309723	0.241634726524353	116.360404968262	68769
True	False	False	False	False	1532.26611328125	-2271.57446289063	24.401123046875	0.779838144779205	0.956586837768555	0.844782948493958	85	1870
True	False	False	False	False	1547.11608886719	-2238.60986328125	25.5102653503418	0.705347895622253	0.944578170776367	0.516008198261261	56.2608680725098	1294
True	False	False	False	False	1659.21691894531	-2215.89965820313	830.747314453125	0.430973023176193	0.800372123718262	0.196340456604958	139.284378051758	104324
True	False	False	False	False	1952.89038085938	-2107.82641601563	586.736083984375	0.276355057954788	0.791318774223328	0.107991747558117	91.3478240966797	48323
True	False	False	False	False	1926.39807128906	-2092.046875	42.1473922729492	0.668440997600555	0.932726919651031	0.44311136007309	69.684211730957	2648
True	False	False	False	False	1895.86047363281	-2083.36352539063	423.692230224609	0.507517278194427	0.951640546321869	0.254061281681061	124.683242797852	47629
True	False	False	False	False	1685.16271972656	-1943.43713378906	275.067199707031	0.80964595079422	0.946920454502106	1	227.741928100586	56480
True	False	False	False	False	1756.8798828125	-2055.10205078125	489.131591796875	0.629312992095947	0.946405827999115	0.383321344852448	96.1587295532227	42406
True	False	False	False	False	1901.93823242188	-2062.1435546875	281.722045898438	0.397231489419937	0.769523739814758	0.174388229846954	110.665351867676	28109
True	False	False	False	False	1769.08227539063	-2022.82434082031	459.184753417969	0.559523403644562	0.94935005903244	0.30184879899025	85.9975814819336	35603
True	False	False	False	False	1801.95703125	-2019.45422363281	227.374099731445	0.863261520862579	0.972734808921814	1	216.702438354492	44424
True	False	False	False	False	1849.76574707031	-1914.07727050781	252.884368896484	0.810504853725433	0.943551361560822	1	222.978073120117	50839
True	False	False	False	False	1870.58715820313	-2042.3056640625	522.405883789063	0.689225554466248	0.927997469902039	0.481558680534363	124.305732727051	58548
True	False	False	False	False	1998.375	-2006.07824707031	21.0736961364746	0.656467795372009	0.91045755147934	0.423319727182388	62.1052627563477	1180
True	False	False	False	False	1969.88989257813	-2003.17126464844	62.1119499206543	0.549106180667877	0.929273545742035	0.291569441556931	65.0535736083984	3643
True	False	False	False	False	1875.14111328125	-1925.55590820313	26.6194076538086	0.780536234378815	0.942926585674286	0.854119598865509	55.375	1329
True	False	False	False	False	1954.66809082031	-1987.61962890625	35.4925422668457	0.657634496688843	0.952080726623535	0.425183236598969	58.96875	1887
True	False	False	False	False	1995.08984375	-1998.86462402344	23.2919807434082	0.682969212532043	0.939718544483185	0.469364792108536	47.523811340332	998
True	False	False	False	False	2010.955078125	-2018.25048828125	115.350761413574	0.601119041442871	0.907522916793823	0.347356885671616	72.1442337036133	7503
True	False	False	False	False	81.8341979980469	-1626.09106445313	155.279876708984	0.733614146709442	0.96518874168396	0.591374695301056	203.93571472168	28551
True	False	False	False	False	90.6422119140625	-1597.70373535156	205.191253662109	0.733850359916687	0.939176201820374	0.592117309570313	218.210815429688	40369
True	False	False	False	False	96.0257034301758	-1769.63269042969	113.132476806641	0.763600468635559	0.934455513954163	0.714391827583313	60.9803924560547	6220
True	False	False	False	False	113.489807128906	-1769.50744628906	102.041061401367	0.761244773864746	0.944536328315735	0.701598525047302	55.8043479919434	5134
True	False	False	False	False	112.952354431152	-648.558471679688	57.6753807067871	0.805326879024506	0.960615336894989	1	48.1538467407227	2504
True	False	False	False	False	155.108932495117	-1265.48010253906	424.801361083984	0.706671297550201	0.898648738861084	0.519059479236603	212.984329223633	81573
True	False	False	False	False	145.636672973633	-1006.07476806641	352.707153320313	0.616247117519379	0.901448547840118	0.366046011447906	221.191818237305	70339
True	False	False	False	False	205.952041625977	-1480.10791015625	216.282684326172	0.828494787216187	0.969813823699951	1	217.553848266602	42423
True	False	False	False	False	184.496047973633	-1236.5830078125	291.704345703125	0.696794509887695	0.957899272441864	0.497143298387527	211.688217163086	55674
True	False	False	False	False	175.792037963867	-1217.38745117188	27.7285480499268	0.57799905538559	0.942643821239471	0.321112036705017	67.2799987792969	1682
True	False	False	False	False	181.239776611328	-958.349853515625	915.042114257813	0.613609850406647	0.866165578365326	0.362691819667816	205.866668701172	169840
True	False	False	False	False	194.202239990234	-1300.20043945313	296.140899658203	0.750339388847351	0.951143741607666	0.651149094104767	200.835205078125	53623
True	False	False	False	False	199.345764160156	-1265.24694824219	370.453399658203	0.750769734382629	0.944566428661346	0.652924239635468	196.038925170898	65477
True	False	False	False	False	213.999389648438	-1229.87646484375	271.739776611328	0.695634663105011	0.941120266914368	0.494691580533981	208.216323852539	51013
True	False	False	False	False	236.304290771484	-881.193420410156	217.391815185547	0.784231722354889	0.939646303653717	0.925784826278687	210.285720825195	41216
True	False	False	False	False	214.195129394531	-106.77320098877	87.6222152709961	0.785240411758423	0.955602645874023	0.972049474716187	81.0886077880859	6406
True	False	False	False	False	315.570190429688	-1561.48950195313	12.2005615234375	0.474330633878708	0.869447410106659	0.227494090795517	62.8181800842285	691
True	False	False	False	False	249.509399414063	-1483.73010253906	240.683807373047	0.594992756843567	0.943677842617035	0.340147107839584	167.023040771484	36244
True	False	False	False	False	259.955169677734	-107.90210723877	105.36848449707	0.835551202297211	0.960596144199371	1	65.7052612304688	6242
True	False	False	False	False	260.559783935547	-854.960266113281	56.5662384033203	0.716889679431915	0.942984759807587	0.543992161750793	48.0196075439453	2449
True	False	False	False	False	272.269256591797	-222.476547241211	42.1473922729492	0.513822436332703	0.947005689144135	0.259420901536942	52.1052627563477	1980
True	False	False	False	False	266.827941894531	-191.036407470703	357.143707275391	0.347668826580048	0.85771232843399	0.145115792751312	122.05590057373	39302
True	False	False	False	False	309.129425048828	-68.3833923339844	114.241622924805	0.749501168727875	0.950062692165375	0.647733688354492	49.5922317504883	5108
True	False	False	False	False	310.199615478516	53.4720420837402	1164.59899902344	0.423508524894714	0.882002830505371	0.191325709223747	174.027618408203	182729
True	False	False	False	False	319.758483886719	-1549.74462890625	22.1828384399414	0.598902344703674	0.90479451417923	0.344725489616394	68.8000030517578	1376
True	False	False	False	False	321.681793212891	-1538.24829101563	31.0559749603271	0.57543021440506	0.891283273696899	0.318349093198776	68.6428604125977	1922
True	False	False	False	False	326.543701171875	-425.893829345703	252.884368896484	0.86791318655014	0.968777596950531	1	227.464904785156	51862
True	False	False	False	False	324.226928710938	-348.469390869141	703.195983886719	0.539715170860291	0.935293197631836	0.282629162073135	111.804412841797	70884
True	False	False	False	False	327.492309570313	-1522.10400390625	11.0914192199707	0.403072535991669	0.898165881633759	0.178061038255692	60.5999984741211	606
True	False	False	False	False	395.283294677734	-457.430908203125	698.759399414063	0.574429392814636	0.86961954832077	0.317280381917953	224.71110534668	141568
True	False	False	False	False	334.312744140625	27.3240814208984	124.223899841309	0.753693819046021	0.943540155887604	0.665395557880402	91.8571395874023	10288
True	False	False	False	False	348.356719970703	-416.153259277344	15.5279874801636	0.564301550388336	0.927839636802673	0.306699156761169	54.9285697937012	769
True	False	False	False	False	352.946868896484	-241.131011962891	178.571853637695	0.64419037103653	0.920829057693481	0.404476493597031	135.695648193359	21847
True	False	False	False	False	361.786437988281	40.4796600341797	64.3302307128906	0.434204190969467	0.94788134098053	0.198540806770325	61.7068977355957	3579
True	False	False	False	False	368.579376220703	20.6556911468506	31.0559749603271	0.628715097904205	0.946141421794891	0.382505655288696	50.0714302062988	1402
True	False	False	False	False	407.442687988281	-1690.71740722656	740.906799316406	0.648871958255768	0.909060001373291	0.41150239109993	229.244018554688	153135
True	False	False	False	False	430.85009765625	-614.185546875	973.826599121094	0.301687866449356	0.928222060203552	0.120586521923542	149.917999267578	131628
True	False	False	False	False	432.895172119141	-290.720520019531	18.8554134368896	0.470262914896011	0.824898302555084	0.224411964416504	61.235294342041	1041
True	False	False	False	False	549.282592773438	-1717.70263671875	298.359191894531	0.653142094612122	0.95495069026947	0.418079733848572	221.936798095703	59701
True	False	False	False	False	468.251647949219	-1428.34521484375	356.034576416016	0.766860783100128	0.920704185962677	0.733656346797943	207.233642578125	66522
True	False	False	False	False	463.155212402344	-655.6337890625	1014.86486816406	0.296292573213577	0.758277356624603	0.117852881550789	156.876495361328	143542
True	False	False	False	False	469.919982910156	-30.6437015533447	604.482360839844	0.605798542499542	0.877667009830475	0.352998703718185	237.007339477539	129169
True	False	False	False	False	488.609191894531	-646.793395996094	112.023338317871	0.747237205505371	0.933311283588409	0.638770759105682	126.118812561035	12738
True	False	False	False	False	492.502227783203	-1376.09765625	296.140899658203	0.366043955087662	0.932283103466034	0.155594527721405	71.1610488891602	19000
True	False	False	False	False	556.711669921875	-859.065002441406	495.786437988281	0.240419954061508	0.780039966106415	0.0911078974604607	83.9373626708984	37520
True	False	False	False	False	499.346740722656	-38.6084899902344	41.0382537841797	0.814018249511719	0.959428310394287	1	141.918914794922	5251
True	False	False	False	False	503.467803955078	-846.549011230469	19.9645557403564	0.725530564785004	0.936461865901947	0.56728732585907	66.8888854980469	1204
True	False	False	False	False	517.550231933594	-829.705444335938	13.3097038269043	0.743378639221191	0.942608833312988	0.624296009540558	83.4166641235352	1001
True	False	False	False	False	508.515472412109	-673.971801757813	41.0382537841797	0.760389924049377	0.948474228382111	0.697156250476837	61.2972984313965	2268
True	False	False	False	False	538.495910644531	-640.287658691406	33.2742576599121	0.745649039745331	0.936564445495605	0.63269704580307	54.5999984741211	1638
True	False	False	False	False	518.300903320313	-591.3642578125	639.974914550781	0.277029901742935	0.819652676582336	0.108319520950317	118.263427734375	68238
True	False	False	False	False	519.10009765625	-626.9033203125	166.371292114258	0.421538978815079	0.883417189121246	0.190018117427826	90.1466674804688	13522
True	False	False	False	False	555.172607421875	-565.761779785156	351.597991943359	0.343815058469772	0.754627645015717	0.142969891428947	127.381706237793	40380
True	False	False	False	False	524.68310546875	-315.08642578125	22.1828384399414	0.691018760204315	0.933190703392029	0.485164731740952	78.6999969482422	1574
True	False	False	False	False	524.618286132813	-270.66845703125	11.0914192199707	0.763594925403595	0.936281979084015	0.714360892772675	42.2999992370605	423
True	False	False	False	False	539.556396484375	-330.504669189453	1479.59533691406	0.334073454141617	0.945279657840729	0.137622073292732	201.308853149414	268546
True	False	False	False	False	557.317199707031	-1605.82446289063	830.747314453125	0.398735851049423	0.756198942661285	0.175329327583313	177.970626831055	133300
True	False	False	False	False	578.984252929688	-696.830139160156	210.736968994141	0.769620656967163	0.939668715000153	0.751721262931824	198.731582641602	37759
True	False	False	False	False	564.419982910156	-170.728271484375	95.3862075805664	0.542631268501282	0.908710956573486	0.285373479127884	83.8139572143555	7208
True	False	False	False	False	572.252258300781	-107.367691040039	49.9113883972168	0.843023717403412	0.962561309337616	1	45	2025
True	False	False	False	False	577.878601074219	-543.825744628906	169.698715209961	0.510736107826233	0.913352012634277	0.256784021854401	94.9019622802734	14520
True	False	False	False	False	595.663818359375	-396.825836181641	1160.16247558594	0.265967637300491	0.657245576381683	0.102997876703739	140.729446411133	147203
True	False	False	False	False	593.704528808594	-164.171569824219	1119.12426757813	0.239549949765205	0.728375136852264	0.0907124131917953	136.795837402344	138027
True	False	False	False	False	601.213806152344	-337.823913574219	745.343383789063	0.514747679233551	0.901297628879547	0.260216504335403	156.918151855469	105449
True	False	False	False	False	618.363159179688	-307.615051269531	739.797668457031	0.422728389501572	0.930076837539673	0.190806984901428	157.122940063477	104801
True	False	False	False	False	627.889404296875	-140.880340576172	890.640991210938	0.450037896633148	0.910619795322418	0.209593713283539	152.232879638672	122243
True	False	False	False	False	633.550476074219	-64.2420654296875	289.486053466797	0.565100252628326	0.893760561943054	0.307518571615219	84.7777786254883	22127
True	False	False	False	False	629.865295410156	-38.284538269043	59.8936653137207	0.822233557701111	0.9556485414505	1	60.4814796447754	3266
True	False	False	False	False	640.774108886719	-1844.46057128906	405.945953369141	0.503261268138885	0.871205747127533	0.250503182411194	219.158462524414	80212
True	False	False	False	False	655.870788574219	-99.1755142211914	381.544830322266	0.445306003093719	0.949612498283386	0.206242337822914	95.0581359863281	32700
True	False	False	False	False	664.53515625	-1828.3876953125	330.524291992188	0.805497407913208	0.959368407726288	1	232.016784667969	69141
True	False	False	False	False	703.346130371094	-721.499328613281	140.861022949219	0.789145231246948	0.942230224609375	1	155.346450805664	19729
True	False	False	False	False	699.805480957031	-379.762176513672	24.401123046875	0.830724716186523	0.955192744731903	1	48.6818199157715	1071
True	False	False	False	False	713.458984375	-412.020812988281	29.9468326568604	0.80851811170578	0.960098087787628	1	95.7407379150391	2585
True	False	False	False	False	737.860473632813	-443.399200439453	428.128784179688	0.22283473610878	0.700226962566376	0.0832287445664406	144.466323852539	55764
True	False	False	False	False	731.293823242188	-421.243560791016	592.281799316406	0.256703525781631	0.862470149993896	0.0986233204603195	157.250930786133	83972
True	False	False	False	False	857.471008300781	-1835.85864257813	38.8199691772461	0.491983115673065	0.935783922672272	0.241296842694283	73.8000030517578	2583
True	False	False	False	False	786.311157226563	-1780.44055175781	211.846115112305	0.40469166636467	0.877089381217957	0.179088190197945	97.2303695678711	18571
True	False	False	False	False	772.49267578125	-1313.10034179688	415.92822265625	0.428968966007233	0.942054271697998	0.194984808564186	87.3040008544922	32739
True	False	False	False	False	764.519409179688	-429.835662841797	400.400238037109	0.393613308668137	0.938628077507019	0.17213836312294	130.603881835938	47148
True	False	False	False	False	761.560913085938	-65.6919479370117	232.919815063477	0.740461587905884	0.925629436969757	0.613948941230774	159.5	33495
True	False	False	False	False	772.014343261719	-846.859680175781	65.4393768310547	0.672109961509705	0.916336357593536	0.449492424726486	50.2372894287109	2964
True	False	False	False	False	789.919677734375	-590.810180664063	39.9291114807129	0.633259892463684	0.888026475906372	0.388770014047623	48.8055572509766	1757
True	False	False	False	False	785.867919921875	-231.120712280273	697.650268554688	0.370689034461975	0.909736633300781	0.158310562372208	116.68839263916	73397
True	False	False	False	False	792.40380859375	-85.2035903930664	35.4925422668457	0.615690171718597	0.918750822544098	0.365334123373032	54.875	1756
True	False	False	False	False	792.475402832031	-373.282897949219	1012.64660644531	0.204024195671082	0.843972980976105	0.0750577226281166	105.486305236816	96309
True	False	False	False	False	799.625915527344	-1758.80285644531	288.376892089844	0.597600698471069	0.88358211517334	0.343192428350449	111.946151733398	29106
True	False	False	False	False	840.98388671875	-1584.26098632813	364.90771484375	0.758254647254944	0.970374405384064	0.686477601528168	148.155014038086	48743
True	False	False	False	False	819.837524414063	-1346.29650878906	531.278991699219	0.356817185878754	0.90043580532074	0.150280863046646	100.941543579102	48351
True	False	False	False	False	801.480163574219	-1308.29736328125	52.1296730041504	0.38889679312706	0.936647713184357	0.169233858585358	66.4255294799805	3122
True	False	False	False	False	845.520690917969	-1185.58850097656	929.4609375	0.343876779079437	0.768391668796539	0.143004134297371	123.361572265625	103377
True	False	False	False	False	808.086120605469	-685.603454589844	64.3302307128906	0.705485999584198	0.927887380123138	0.516324877738953	69.0517272949219	4005
True	False	False	False	False	801.629638671875	-608.430236816406	29.9468326568604	0.764188587665558	0.943764388561249	0.717723667621613	50.8518524169922	1373
True	False	False	False	False	812.709838867188	-930.859741210938	938.334106445313	0.33820503950119	0.939471065998077	0.139876946806908	182.777770996094	154630
True	False	False	False	False	831.798156738281	-744.828125	224.046676635742	0.546008348464966	0.884810924530029	0.288587152957916	80.3811874389648	16237
True	False	False	False	False	821.6630859375	-715.349548339844	198.536407470703	0.64904373884201	0.939776182174683	0.411763846874237	84.3631286621094	15101
True	False	False	False	False	819.907287597656	-689.565185546875	100.931915283203	0.4740931391716	0.91526734828949	0.227313160896301	74.4175796508789	6772
True	False	False	False	False	825.20068359375	-671.998840332031	147.515884399414	0.560067236423492	0.895145952701569	0.302396476268768	69.7894744873047	9282
True	False	False	False	False	834.205139160156	-727.735168457031	26.6194076538086	0.67927873134613	0.946757137775421	0.462436705827713	71.4166641235352	1714
True	False	False	False	False	835.742065429688	-503.767852783203	342.724853515625	0.480011582374573	0.94550359249115	0.231858894228935	88.9417495727539	27483
True	False	False	False	False	856.903076171875	-1516.21496582031	1916.59729003906	0.330175995826721	0.71952486038208	0.135512545704842	215.361694335938	372145
True	False	False	False	False	862.309265136719	-129.885070800781	185.226699829102	0.887490928173065	0.976929008960724	1	172.562881469727	28818
True	False	False	False	False	862.68310546875	-1796.10510253906	222.937530517578	0.431298106908798	0.941632270812988	0.196561008691788	120.333335876465	24187
True	False	False	False	False	864.014038085938	-1336.2529296875	682.122314453125	0.360246062278748	0.887839615345001	0.152243092656136	177.302444458008	109041
True	False	False	False	False	868.306579589844	-1841.32958984375	231.810668945313	0.372740477323532	0.90722644329071	0.159519016742706	80.0669860839844	16734
True	False	False	False	False	881.343933105469	-1785.61499023438	718.723999023438	0.344143986701965	0.8587327003479	0.143152371048927	221.191360473633	143332
True	False	False	False	False	870.925476074219	-1552.27404785156	56.5662384033203	0.776553928852081	0.953453481197357	0.808126747608185	64.3529434204102	3282
True	False	False	False	False	886.816284179688	-1292.51672363281	709.850830078125	0.591871082782745	0.931276381015778	0.336546957492828	169.923431396484	108751
True	False	False	False	False	874.9287109375	-644.430908203125	877.331298828125	0.607807159423828	0.936710596084595	0.355457603931427	137.868515014648	109054
True	False	False	False	False	904.619689941406	-603.176940917969	784.163330078125	0.52080512046814	0.940541088581085	0.265484392642975	124.151344299316	87775
True	False	False	False	False	919.222534179688	-171.730163574219	31.0559749603271	0.792491853237152	0.946757137775421	1	63.5357131958008	1779
True	False	False	False	False	930.220031738281	-178.835220336914	26.6194076538086	0.829222500324249	0.957139134407043	1	50.5	1212
True	False	False	False	False	938.496520996094	-936.0859375	805.237060546875	0.39780780673027	0.854440748691559	0.174748376011848	138.275482177734	100388
True	False	False	False	False	942.986145019531	-1828.06909179688	97.6044921875	0.698149502277374	0.923291087150574	0.500038266181946	81.125	7139
True	False	False	False	False	942.481140136719	-1556.642578125	714.287414550781	0.289845436811447	0.923785209655762	0.11462327092886	106.796585083008	68777
True	False	False	False	False	947.844116210938	-994.889587402344	587.84521484375	0.49804949760437	0.914977788925171	0.246209442615509	150.792449951172	79920
True	False	False	False	False	952.9921875	-1382.23425292969	658.830322265625	0.450575053691864	0.938109755516052	0.209976837038994	165.27946472168	98176
True	False	False	False	False	959.964721679688	-1849.001953125	184.117568969727	0.413668155670166	0.875003159046173	0.18485589325428	71.897590637207	11935
True	False	False	False	False	981.149719238281	-1376.19799804688	23.2919807434082	0.608297765254974	0.932631075382233	0.356061667203903	66.4285736083984	1395
True	False	False	False	False	972.030212402344	-618.183837890625	163.043869018555	0.80851811170578	0.961150467395782	1	71.2585067749023	10475
True	False	False	False	False	962.774353027344	-459.77783203125	343.834014892578	0.300372004508972	0.830941617488861	0.119917184114456	84.1258087158203	26079
True	False	False	False	False	962.858459472656	-229.07096862793	216.282684326172	0.478016555309296	0.792980909347534	0.230317950248718	62.1025657653809	12110
True	False	False	False	False	974.477905273438	-1057.31665039063	501.332153320313	0.698379635810852	0.946436822414398	0.500533282756805	181.960174560547	82246
True	False	False	False	False	989.080505371094	-918.210632324219	333.851715087891	0.618789851665497	0.867809593677521	0.369320720434189	74.0597991943359	22292
True	False	False	False	False	979.075744628906	-452.117095947266	58.7845230102539	0.438543200492859	0.882134854793549	0.201524436473846	70.7924499511719	3752
True	False	False	False	False	990.856628417969	-139.202896118164	171.917007446289	0.725937068462372	0.963646233081818	0.568441390991211	162.780639648438	25231
True	False	False	False	False	984.740356445313	-6.94513320922852	332.742584228516	0.392673701047897	0.796972274780273	0.171557188034058	82.2733306884766	24682
True	False	False	False	False	1014.43731689453	-31.889856338501	283.940338134766	0.562897682189941	0.923026025295258	0.305264919996262	86.60546875	22171
True	False	False	False	False	1058.82983398438	-1412.88635253906	344.943145751953	0.778116583824158	0.952080130577087	0.824339926242828	200.414794921875	62329
True	False	False	False	False	1026.13305664063	-174.089965820313	880.65869140625	0.462031483650208	0.940818905830383	0.218281552195549	190.599502563477	151336
True	False	False	False	False	1056.65625	-1195.10192871094	445.875061035156	0.387177914381027	0.912488520145416	0.168183192610741	90.8805999755859	36534
True	False	False	False	False	1058.3349609375	-150.321014404297	1143.525390625	0.663477718830109	0.939869165420532	0.434722900390625	169.053344726563	174294
True	False	False	False	False	1063.88562011719	-81.8510055541992	126.442184448242	0.597371518611908	0.951465725898743	0.342923432588577	116.078948974609	13233
True	False	False	False	False	1064.015625	-20.4648971557617	23.2919807434082	0.562650084495544	0.881111025810242	0.305012822151184	79.1428604125977	1662
True	False	False	False	False	1072.53930664063	-116.586921691895	11.0914192199707	0.763594925403595	0.936281979084015	0.714360892772675	74.3000030517578	743
True	False	False	False	False	1132.162109375	-1062.67553710938	1248.89379882813	0.473582178354263	0.890106201171875	0.226924300193787	182.45915222168	205449
True	False	False	False	False	1094.84399414063	-152.212493896484	402.618530273438	0.7199667096138	0.915270566940308	0.552030324935913	230.512390136719	83676
True	False	False	False	False	1089.41040039063	-89.2963409423828	1030.39282226563	0.344570696353912	0.848098695278168	0.143389284610748	209.039825439453	194198
True	False	False	False	False	1083.74060058594	-57.1201438903809	227.374099731445	0.207970142364502	0.844354569911957	0.0767505168914795	94.7804870605469	19430
True	False	False	False	False	1101.61083984375	-128.016647338867	516.860168457031	0.462127387523651	0.839095890522003	0.218352168798447	131.596572875977	61324
True	False	False	False	False	1112.65319824219	-304.601959228516	151.952453613281	0.87390124797821	0.97129362821579	1	202.116790771484	27690
True	False	False	False	False	1206.73681640625	-1791.22741699219	371.562561035156	0.729962587356567	0.944808781147003	0.58018559217453	118.761192321777	39785
True	False	False	False	False	1143.92053222656	-1410.859375	318.32373046875	0.405349671840668	0.848813951015472	0.17950676381588	86.365852355957	24787
True	False	False	False	False	1176.21301269531	-1330.60290527344	482.476745605469	0.309711694717407	0.929046094417572	0.124705411493778	89.2712631225586	38833
True	False	False	False	False	1178.19470214844	-865.089599609375	88.7313537597656	0.559603035449982	0.894633591175079	0.30192893743515	71.3499984741211	5708
True	False	False	False	False	1143.45275878906	-395.688842773438	330.524291992188	0.765527665615082	0.927380979061127	0.725537121295929	212.151000976563	63221
True	False	False	False	False	1160.90588378906	-25.0248908996582	92.0587844848633	0.787859082221985	0.961515605449677	1	60.1204833984375	4990
True	False	False	False	False	1169.25305175781	9.68742370605469	16.6371288299561	0.76893937587738	0.947792708873749	0.747088372707367	44	660
True	False	False	False	False	1181.2197265625	-404.886291503906	361.580261230469	0.477043598890305	0.800931334495544	0.229569643735886	146.288345336914	47690
True	False	False	False	False	1203.90258789063	-1186.46948242188	19.9645557403564	0.776177406311035	0.943199634552002	0.804480254650116	51.0555572509766	919
True	False	False	False	False	1213.29479980469	-1395.91674804688	382.653961181641	0.495940059423447	0.870156109333038	0.244490966200829	102.747825622559	35448
True	False	False	False	False	1213.671875	-1679.23205566406	901.732421875	0.84305876493454	0.955882012844086	1	234.847473144531	190931
True	False	False	False	False	1226.333984375	-1809.64916992188	358.252838134766	0.547740638256073	0.911906719207764	0.290250718593597	130.637771606445	42196
True	False	False	False	False	1235.74401855469	-1384.56774902344	369.344268798828	0.443332731723785	0.94180828332901	0.20485708117485	97.7207183837891	32541
True	False	False	False	False	1225.14123535156	-1313.34545898438	356.034576416016	0.5400350689888	0.909572064876556	0.282928884029388	138.638626098633	44503
True	False	False	False	False	1227.67541503906	-887.899169921875	327.196868896484	0.453358054161072	0.917688310146332	0.211970597505569	79.1694946289063	23355
True	False	False	False	False	1238.92907714844	-222.665252685547	34.3833999633789	0.607939004898071	0.926641821861267	0.355619817972183	79.1612930297852	2454
True	False	False	False	False	1231.60546875	-200.954254150391	19.9645557403564	0.447389423847198	0.903687536716461	0.207712739706039	55.8888893127441	1006
True	False	False	False	False	1240.25463867188	-365.574768066406	34.3833999633789	0.812275528907776	0.962674856185913	1	47.1935501098633	1463
True	False	False	False	False	1240.38488769531	-1798.60595703125	13.3097038269043	0.685805439949036	0.924342334270477	0.474820286035538	78.3333358764648	940
True	False	False	False	False	1244.82153320313	-1171.81030273438	41.0382537841797	0.492430806159973	0.842469692230225	0.241656303405762	123.783782958984	4580
True	False	False	False	False	1241.35021972656	-1123.396484375	2843.83984375	0.680331885814667	0.902025759220123	0.464394688606262	224.290954589844	575082
True	False	False	False	False	1261.44934082031	-1520.30224609375	593.390930175781	0.482977122068405	0.918196976184845	0.234166011214256	120.106544494629	64257
True	False	False	False	False	1288.53076171875	-747.719604492188	1257.76696777344	0.478846192359924	0.871464431285858	0.230957686901093	188.224868774414	213447
True	False	False	False	False	1268.32592773438	-245.26887512207	28.8376903533936	0.601119041442871	0.89787495136261	0.347356885671616	75.6153869628906	1966
True	False	False	False	False	1268.80407714844	-542.116027832031	839.620483398438	0.590612292289734	0.911361336708069	0.3351089656353	129.792602539063	98253
True	False	False	False	False	1283.35656738281	-236.058181762695	62.1119499206543	0.583499252796173	0.927057147026062	0.327125519514084	63.4821434020996	3555
True	False	False	False	False	1289.88854980469	-1518.68432617188	663.266906738281	0.419242233037949	0.857314884662628	0.188501387834549	179.172241210938	107145
True	False	False	False	False	1308.44458007813	-1827.59643554688	230.701522827148	0.825085759162903	0.957308292388916	1	94.1394195556641	19581
True	False	False	False	False	1305.64074707031	-1484.28125	22.1828384399414	0.755204319953918	0.938502132892609	0.672140836715698	57.0499992370605	1141
True	False	False	False	False	1307.06604003906	-464.100311279297	289.486053466797	0.691495716571808	0.925196528434753	0.48613253235817	207.47509765625	54151
True	False	False	False	False	1309.22961425781	-1519.67114257813	72.0942230224609	0.715016007423401	0.960437119007111	0.539225459098816	97.984619140625	6369
True	False	False	False	False	1369.13256835938	-1494.54675292969	19.9645557403564	0.571213245391846	0.89434140920639	0.313874661922455	67.1666641235352	1209
True	False	False	False	False	1313.07006835938	-1209.03283691406	527.951538085938	0.775221884250641	0.937060177326202	0.79560923576355	216.098739624023	102863
True	False	False	False	False	1321.34484863281	-1309.67138671875	646.629760742188	0.569738447666168	0.876614928245544	0.312327325344086	147.06689453125	85740
True	False	False	False	False	1365.19152832031	-797.628723144531	176.353576660156	0.737743198871613	0.922014236450195	0.604717314243317	72.2578582763672	11489
True	False	False	False	False	1326.41357421875	-192.998825073242	148.625015258789	0.755418717861176	0.938008487224579	0.673116326332092	198.007461547852	26533
True	False	False	False	False	1327.66064453125	-658.550964355469	443.656768798828	0.17929108440876	0.826526701450348	0.0646930560469627	79.5875015258789	31835
True	False	False	False	False	1345.41796875	-465.885223388672	63.2210922241211	0.758609592914581	0.93947160243988	0.688213586807251	51.0350875854492	2909
True	False	False	False	False	1344.22180175781	-171.056564331055	1068.10363769531	0.166042625904083	0.57453864812851	0.0593081414699554	145.66667175293	140277
True	False	False	False	False	1360.01330566406	-124.775230407715	1415.26513671875	0.460457891225815	0.90291166305542	0.217125445604324	176.323669433594	224989
True	False	False	False	False	1419.14038085938	-550.684204101563	339.397430419922	0.818858683109283	0.955067873001099	1	220.483657836914	67468
True	False	False	False	False	1430.51867675781	-1241.18493652344	25.5102653503418	0.559523403644562	0.90863960981369	0.30184879899025	60.3043479919434	1387
True	False	False	False	False	1423.83459472656	-85.7265014648438	815.219360351563	0.404033005237579	0.943967044353485	0.17866986989975	103.175506591797	75834
True	False	False	False	False	1455.22619628906	-1079.6162109375	679.903991699219	0.396427422761917	0.916728436946869	0.173886582255363	103.440460205078	63409
True	False	False	False	False	1482.47045898438	-1748.05712890625	815.219360351563	0.746207177639008	0.949936747550964	0.634812355041504	167.61360168457	123196
True	False	False	False	False	1485.36730957031	-1712.97546386719	128.660461425781	0.834326982498169	0.956982910633087	1	204.112075805664	23677
True	False	False	False	False	1502.04162597656	-299.792633056641	557.898376464844	0.646074533462524	0.911360621452332	0.407281547784805	234.695831298828	118052
True	False	False	False	False	1509.77075195313	-1704.72436523438	176.353576660156	0.617788255214691	0.95104318857193	0.368025958538055	147.40251159668	23437
True	False	False	False	False	1523.26342773438	-1262.85461425781	27.7285480499268	0.669821560382843	0.945285499095917	0.445493936538696	47.8400001525879	1196
True	False	False	False	False	1510.16088867188	-1207.48864746094	45.4748191833496	0.819687008857727	0.96739661693573	1	50.2926826477051	2062
True	False	False	False	False	1524.28259277344	-524.750671386719	434.783630371094	0.708971977233887	0.922101318836212	0.524455785751343	209.035720825195	81942
True	False	False	False	False	1518.23425292969	59.263111114502	456.966491699219	0.480145126581192	0.877075791358948	0.231962382793427	222.546112060547	91689
True	False	False	False	False	1654.93786621094	-1738.93090820313	153.061584472656	0.455554097890854	0.923723638057709	0.213554441928864	85.6956558227539	11826
True	False	False	False	False	1533.88427734375	-542.650695800781	116.459907531738	0.346617251634598	0.913195669651031	0.14452850818634	102.990478515625	10814
True	False	False	False	False	1536.04223632813	-310.953094482422	349.379699707031	0.624764502048492	0.932126998901367	0.377178490161896	86	27090
True	False	False	False	False	1542.38269042969	-1589.56335449219	1391.97314453125	0.337372332811356	0.853857219219208	0.139420926570892	155.729873657227	195441
True	False	False	False	False	1573.69775390625	-1325.44177246094	500.223022460938	0.409523904323578	0.928272783756256	0.182177513837814	97.2394714355469	43855
True	False	False	False	False	1546.01574707031	-1320.70458984375	556.789245605469	0.540003657341003	0.895128726959229	0.282899409532547	107.717132568359	54074
True	False	False	False	False	1607.73803710938	-1010.01391601563	676.576599121094	0.16765995323658	0.559150218963623	0.0599595010280609	114.332786560059	69743
True	False	False	False	False	1567.24621582031	-684.407409667969	33.2742576599121	0.849098384380341	0.961207389831543	1	66.7333297729492	2002
True	False	False	False	False	1568.09753417969	-984.058349609375	1155.72595214844	0.333777964115143	0.868389189243317	0.137461543083191	145.140121459961	151236
True	False	False	False	False	1581.08386230469	-684.4404296875	118.678184509277	0.739972531795502	0.931952297687531	0.612260043621063	112.17756652832	12003
True	False	False	False	False	1573.99914550781	-521.910461425781	705.414306640625	0.476283133029938	0.857640564441681	0.228986218571663	174.523590087891	110997
True	False	False	False	False	1635.79724121094	-410.781982421875	138.64274597168	0.432226955890656	0.898937106132507	0.197192192077637	68.1439971923828	8518
True	False	False	False	False	1621.85095214844	-393.896820068359	17.7462711334229	0.389233648777008	0.930543303489685	0.169440254569054	48.125	770
True	False	False	False	False	1671.10107421875	-1723.81384277344	191.881561279297	0.828880786895752	0.957285046577454	1	222.341033935547	38465
True	False	False	False	False	1664.50231933594	-409.645568847656	164.153015136719	0.521849155426025	0.893184006214142	0.266402840614319	73.5675659179688	10888
True	False	False	False	False	1661.37768554688	59.8733444213867	86.513069152832	0.726627349853516	0.946005940437317	0.570414066314697	55.9358978271484	4363
True	False	False	False	False	1662.65063476563	-23.4175319671631	1103.59619140625	0.462808012962341	0.840162217617035	0.218853905797005	165.33869934082	164512
True	False	False	False	False	1668.47277832031	-840.662963867188	85.4039306640625	0.707926988601685	0.939830243587494	0.521990060806274	67.1818161010742	5173
True	False	False	False	False	1678.80651855469	-1866.92565917969	66.5485153198242	0.757159888744354	0.94997501373291	0.681215405464172	49.4833335876465	2969
True	False	False	False	False	1695.77624511719	-1753.755859375	198.536407470703	0.659878015518188	0.966034173965454	0.428804665803909	91.4357528686523	16367
True	False	False	False	False	1702.51208496094	-1498.73107910156	9.98227787017822	0.497925460338593	0.880693912506104	0.246108084917068	67.3333358764648	606
True	False	False	False	False	1686.32751464844	-988.923278808594	14.4188451766968	0.560572564601898	0.876835346221924	0.302906334400177	80.3846130371094	1045
True	False	False	False	False	1679.27221679688	-890.382995605469	28.8376903533936	0.340631663799286	0.887330889701843	0.141210362315178	91.4230804443359	2377
True	False	False	False	False	1679.37634277344	-854.573364257813	53.2388153076172	0.38080883026123	0.899189591407776	0.164326012134552	71.5833358764648	3436
True	False	False	False	False	1680.57055664063	-39.4841423034668	140.861022949219	0.357978254556656	0.883521735668182	0.15094368159771	126.598426818848	16078
True	False	False	False	False	1690.46447753906	-471.859191894531	269.521484375	0.394849956035614	0.931045413017273	0.172905191779137	75.4609069824219	18337
True	False	False	False	False	1699.55297851563	-1014.45843505859	36.6016845703125	0.381479382514954	0.837345778942108	0.164729490876198	61.6666679382324	2035
True	False	False	False	False	1703.16479492188	-1738.88562011719	69.8759460449219	0.728278815746307	0.93893426656723	0.575201690196991	157.968246459961	9952
True	False	False	False	False	1749.81640625	-1590.83251953125	62.1119499206543	0.57543021440506	0.940658330917358	0.318349093198776	51.6607131958008	2893
True	False	False	False	False	1709.61840820313	-314.448822021484	658.830322265625	0.414932578802109	0.780414700508118	0.185678467154503	107.367004394531	63776
True	False	False	False	False	1709.74084472656	-1486.37329101563	433.674499511719	0.423283904790878	0.916707515716553	0.191176235675812	83.8772354125977	32796
True	False	False	False	False	1726.87719726563	-473.789764404297	364.90771484375	0.434929668903351	0.906608402729034	0.199037343263626	93.9756851196289	30918
True	False	False	False	False	1727.87573242188	-398.044342041016	775.290222167969	0.368137270212173	0.916960477828979	0.156815066933632	124.035766601563	86701
True	False	False	False	False	1756.27600097656	-344.148681640625	989.354614257813	0.364604592323303	0.871598660945892	0.154758542776108	152.669281005859	136181
True	False	False	False	False	1739.76086425781	-100.884674072266	920.587829589844	0.569790303707123	0.94381719827652	0.312381625175476	193.297592163086	160437
True	False	False	False	False	1775.83459472656	-1777.21850585938	131.987884521484	0.822960138320923	0.954345107078552	1	69.1260528564453	8226
True	False	False	False	False	1759.23657226563	-811.657836914063	28.8376903533936	0.735885262489319	0.946757137775421	0.598617315292358	46.6153831481934	1212
True	False	False	False	False	1770.41772460938	-314.988739013672	14.4188451766968	0.742955923080444	0.934609174728394	0.622766435146332	64	832
True	False	False	False	False	1770.57885742188	-26.1704921722412	429.237945556641	0.741003155708313	0.949446558952332	0.61583399772644	129.540054321289	50132
True	False	False	False	False	1776.00427246094	-1538.35986328125	65.4393768310547	0.488189607858658	0.901072919368744	0.238269984722137	48.6779670715332	2872
True	False	False	False	False	1788.2177734375	-1114.93603515625	1050.357421875	0.346973925828934	0.892758131027222	0.144727557897568	142.083419799805	134553
True	False	False	False	False	1779.78271484375	-989.824340820313	675.467468261719	0.555281758308411	0.875409245491028	0.297615528106689	234.888336181641	143047
True	False	False	False	False	1798.47863769531	-651.967407226563	258.430084228516	0.735076069831848	0.941393077373505	0.596010446548462	220.815444946289	51450
True	False	False	False	False	1785.18347167969	-461.761901855469	531.278991699219	0.361976474523544	0.937001407146454	0.153238892555237	172.759918212891	82752
True	False	False	False	False	1780.84521484375	-197.616577148438	656.612060546875	0.633967399597168	0.92600405216217	0.389758825302124	224.932434082031	133160
True	False	False	False	False	1796.21118164063	-548.974487304688	79.8582229614258	0.776177406311035	0.951916694641113	0.804480254650116	53.6388893127441	3862
True	False	False	False	False	1818.10498046875	-1758.63269042969	625.556030273438	0.475528687238693	0.930155694484711	0.228408679366112	113.563827514648	64050
True	False	False	False	False	1805.63354492188	-1673.00866699219	1160.16247558594	0.299253225326538	0.917035758495331	0.119349420070648	123.863288879395	129561
True	False	False	False	False	1815.65966796875	-1156.45397949219	18.8554134368896	0.75434798002243	0.942380666732788	0.66828989982605	50.8823547363281	865
True	False	False	False	False	1808.67407226563	-1065.81091308594	444.765930175781	0.779034852981567	0.94311136007309	0.834843814373016	237.596008300781	95276
True	False	False	False	False	1843.83325195313	-1021.82769775391	510.205291748047	0.462134689092636	0.899055540561676	0.218357548117638	223.880432128906	102985
True	False	False	False	False	1817.91442871094	-480.563659667969	227.374099731445	0.863261520862579	0.964374125003815	1	199.160980224609	40828
True	False	False	False	False	1848.68029785156	-492.458221435547	1071.43115234375	0.432987958192825	0.853322863578796	0.197710454463959	183.745346069336	177498
True	False	False	False	False	1853.048828125	-1796.0185546875	1042.59338378906	0.277908235788345	0.832448899745941	0.108746744692326	131.619155883789	123722
True	False	False	False	False	1860.79541015625	-1592.06628417969	25.5102653503418	0.463533401489258	0.948974907398224	0.219389677047729	55.9565200805664	1287
True	False	False	False	False	1856.28869628906	-1156.52722167969	435.892791748047	0.552216053009033	0.936544597148895	0.294597029685974	87.720100402832	34474
True	False	False	False	False	1866.00512695313	-927.744995117188	46.5839614868164	0.538257539272308	0.917035102844238	0.281267881393433	50.4523811340332	2119
True	False	False	False	False	1871.15808105469	-1715.00024414063	21.0736961364746	0.765837788581848	0.941512584686279	0.727394282817841	45.8421058654785	871
True	False	False	False	False	1872.61254882813	-1575.86450195313	22.1828384399414	0.524048745632172	0.881314277648926	0.268348306417465	78.8499984741211	1577
True	False	False	False	False	1872.23010253906	-283.95068359375	402.618530273438	0.241990208625793	0.67920708656311	0.0918232277035713	87.3168029785156	31696
True	False	False	False	False	1873.39282226563	-1686.64025878906	273.958068847656	0.785270154476166	0.934858560562134	0.974790036678314	225.242919921875	55635
True	False	False	False	False	1875.49011230469	-1856.3427734375	109.805053710938	0.762798249721527	0.960910856723785	0.709939241409302	69.4040374755859	6871
True	False	False	False	False	1917.00561523438	-1830.15698242188	36.6016845703125	0.820213973522186	0.956876516342163	1	94	3102
True	False	False	False	False	1895.89282226563	-1823.30224609375	936.115783691406	0.491126656532288	0.907129466533661	0.240610480308533	171.194305419922	144488
True	False	False	False	False	1879.27954101563	-1768.10961914063	478.040191650391	0.246987625956535	0.888242125511169	0.0941130146384239	115.856147766113	49934
True	False	False	False	False	1882.22180175781	-1463.89318847656	82.0765075683594	0.702428579330444	0.94722992181778	0.5094074010849	48.0405387878418	3555
True	False	False	False	False	1896.15502929688	-287.441955566406	263.975769042969	0.650639414787292	0.94594544172287	0.414204776287079	75.8571395874023	18054
True	False	False	False	False	1898.67163085938	-258.681823730469	92.0587844848633	0.763090133666992	0.959713160991669	0.711547255516052	56.9156608581543	4724
True	False	False	False	False	1905.38586425781	-1101.07897949219	92.0587844848633	0.824999392032623	0.955602645874023	1	60.0722885131836	4986
True	False	False	False	False	1919.66528320313	-1765.61828613281	115.350761413574	0.727483928203583	0.957675635814667	0.572885155677795	66.288459777832	6894
True	False	False	False	False	1919.76281738281	-1530.27490234375	728.706237792969	0.18555536866188	0.752232670783997	0.0672790035605431	86.5266342163086	56848
True	False	False	False	False	1922.97119140625	-1805.34057617188	329.415161132813	0.77590137720108	0.954162776470184	0.801863014698029	235.171722412109	69846
True	False	False	False	False	1940.64245605469	-1660.31640625	414.819091796875	0.190783351659775	0.810824394226074	0.0694572255015373	80.5748672485352	30135
True	False	False	False	False	1934.30065917969	-1606.41455078125	160.825576782227	0.357869684696198	0.928187668323517	0.150881633162498	77.9103469848633	11297
True	False	False	False	False	1927.73889160156	-154.657363891602	257.320922851563	0.629721343517303	0.908964157104492	0.383879870176315	197.142242431641	45737
True	False	False	False	False	1933.65466308594	-1205.98388671875	14.4188451766968	0.719225645065308	0.935661971569061	0.550069808959961	39.6923065185547	516
True	False	False	False	False	1936.18432617188	-1642.49182128906	183.008422851563	0.553354680538177	0.915887832641602	0.295714169740677	94.6424255371094	15616
True	False	False	False	False	1944.37145996094	-1612.06311035156	72.0942230224609	0.326182246208191	0.82526969909668	0.133368283510208	98.7076950073242	6416
True	False	False	False	False	1942.51904296875	-1318.15515136719	229.592376708984	0.835463583469391	0.954623997211456	1	225.656997680664	46711
True	False	False	False	False	1937.19641113281	-575.152404785156	87.6222152709961	0.645613074302673	0.933748364448547	0.406591773033142	53.2658233642578	4208
True	False	False	False	False	1937.85583496094	-961.539733886719	530.169860839844	0.539701521396637	0.842054963111877	0.282616376876831	231.755233764648	110779
True	False	False	False	False	1938.51037597656	-387.127288818359	150.843307495117	0.836022973060608	0.961718082427979	1	214.360290527344	29153
True	False	False	False	False	1944.41528320313	-1565.89636230469	9.98227787017822	0.687235474586487	0.9244145154953	0.47761595249176	78.8888854980469	710
True	False	False	False	False	1947.92431640625	-413.559906005859	546.807006835938	0.73838859796524	0.949931561946869	0.606875360012054	239.665313720703	118155
True	False	False	False	False	1958.02734375	-1724.06982421875	951.643798828125	0.253767669200897	0.861474752426147	0.0972521677613258	94.5571060180664	81130
True	False	False	False	False	2001.42529296875	-1707.1611328125	226.264953613281	0.816241204738617	0.945057690143585	1	215.95588684082	44055
True	False	False	False	False	1958.439453125	-1569.9140625	542.370422363281	0.368958026170731	0.840613305568695	0.157295167446136	90.7321090698242	44368
True	False	False	False	False	1965.14111328125	-493.993774414063	458.075622558594	0.738330721855164	0.945313513278961	0.606680989265442	78.6440658569336	32480
True	False	False	False	False	1961.11987304688	-466.231170654297	550.134399414063	0.302517890930176	0.733060836791992	0.121009610593319	99.9496002197266	49575
True	False	False	False	False	1967.77331542969	-1142.91821289063	53.2388153076172	0.774922788143158	0.948874831199646	0.792935788631439	61.9583320617676	2974
True	False	False	False	False	1978.03735351563	-969.533386230469	208.518692016602	0.872300088405609	0.969666481018066	1	220.686172485352	41489
True	False	False	False	False	1971.65747070313	-719.40966796875	414.819091796875	0.599695563316345	0.925307631492615	0.345664143562317	233.954544067383	87499
True	False	False	False	False	1970.04528808594	-690.949340820313	580.081237792969	0.36162605881691	0.731637716293335	0.153036937117577	167.217971801758	87455
True	False	False	False	False	1989.34643554688	-694.651489257813	143.079315185547	0.438962578773499	0.935112118721008	0.201814591884613	129.178298950195	16664
True	False	False	False	False	1974.59558105469	-395.985137939453	685.44970703125	0.396322995424271	0.912449479103088	0.17382150888443	152.179611206055	94047
True	False	False	False	False	1975.08642578125	-335.378875732422	74.3125076293945	0.307994216680527	0.815101504325867	0.123818315565586	71.9850769042969	4823
True	False	False	False	False	1981.63098144531	-280.295776367188	760.871398925781	0.627007126808167	0.951741755008698	0.380189329385757	191.725952148438	131524
True	False	False	False	False	1985.25500488281	-206.60221862793	224.046676635742	0.672101497650146	0.920324325561523	0.449477463960648	213.297027587891	43086
True	False	False	False	False	1993.048828125	-448.293090820313	171.917007446289	0.823719143867493	0.947369694709778	1	171.941940307617	26651
True	False	False	False	False	1994.06176757813	-941.021362304688	114.241622924805	0.827207922935486	0.962346732616425	1	63.5436897277832	6545
True	False	False	False	False	1995.09558105469	-1688.14855957031	816.328491210938	0.292158931493759	0.854702293872833	0.115777619183064	96.9470138549805	71353
True	False	False	False	False	2002.39233398438	-711.979858398438	128.660461425781	0.604338526725769	0.89033430814743	0.351225525140762	103.551727294922	12012
True	False	False	False	False	1995.25219726563	-313.441802978516	74.3125076293945	0.737016499042511	0.960437119007111	0.602312028408051	79.7014923095703	5340
True	False	False	False	False	2002.64978027344	-229.239761352539	279.503784179688	0.535915076732635	0.945021033287048	0.279094606637955	186.869049072266	47091
True	False	False	False	False	91.3831024169922	642.671813964844	414.819091796875	0.367714673280716	0.924753487110138	0.156568214297295	108.080215454102	40422
True	False	False	False	False	73.4480590820313	680.35205078125	76.5307922363281	0.606874048709869	0.937011182308197	0.354312479496002	70.3043441772461	4851
True	False	False	False	False	62.3379364013672	975.017639160156	584.517822265625	0.410515576601028	0.918576300144196	0.182815968990326	129.30549621582	68144
True	False	False	False	False	85.8783721923828	1682.201171875	444.765930175781	0.327817142009735	0.717126429080963	0.134243950247765	102.192016601563	40979
True	False	False	False	False	72.1920700073242	1881.68530273438	18.8554134368896	0.685223281383514	0.945084035396576	0.473690927028656	42.1764717102051	717
True	False	False	False	False	101.017890930176	662.192443847656	466.948760986328	0.381360739469528	0.94683426618576	0.164658054709435	104.242279052734	43886
True	False	False	False	False	101.113441467285	1668.34167480469	97.6044921875	0.640350520610809	0.941218256950378	0.398851245641708	86.2159118652344	7587
True	False	False	False	False	111.466705322266	1716.28332519531	1206.74645996094	0.147504255175591	0.554779052734375	0.0519578717648983	108.210479736328	117733
True	False	False	False	False	157.782730102539	1037.35437011719	166.371292114258	0.665675103664398	0.934536159038544	0.438403218984604	185.646667480469	27847
True	False	False	False	False	150.104583740234	1428.60766601563	188.554138183594	0.861425518989563	0.962186217308044	1	216.91764831543	36876
True	False	False	False	False	154.292465209961	1078.72229003906	317.214599609375	0.294511735439301	0.722163259983063	0.116956807672977	78.4090881347656	22425
True	False	False	False	False	156.625991821289	1297.70825195313	41.0382537841797	0.814018249511719	0.965798377990723	1	47.1621627807617	1745
True	False	False	False	False	156.582122802734	1515.46276855469	155.279876708984	0.736634731292725	0.919227242469788	0.601058423519135	187.407150268555	26237
True	False	False	False	False	171.306427001953	1063.6396484375	69.8759460449219	0.598013520240784	0.866290867328644	0.343677669763565	70.9682540893555	4471
True	False	False	False	False	188.35758972168	336.202728271484	207.409545898438	0.787462949752808	0.957645952701569	1	163.155075073242	30510
True	False	False	False	False	209.972030639648	658.94384765625	148.625015258789	0.719278693199158	0.943221032619476	0.550209581851959	189.24626159668	25359
True	False	False	False	False	197.378341674805	996.124755859375	2169.48168945313	0.300697803497314	0.769347369670868	0.12008273601532	220.171264648438	430655
True	False	False	False	False	223.1953125	650.474182128906	48.80224609375	0.698149502277374	0.957894325256348	0.500038266181946	93.8181838989258	4128
True	False	False	False	False	232.218200683594	880.167846679688	31.0559749603271	0.647358953952789	0.936113715171814	0.409211099147797	47.1785697937012	1321
True	False	False	False	False	238.679290771484	340.426086425781	15.5279874801636	0.740449011325836	0.937094211578369	0.613905251026154	74.1428604125977	1038
True	False	False	False	False	248.733642578125	367.503875732422	1073.6494140625	0.360378414392471	0.870988488197327	0.152319133281708	184.793395996094	178880
True	False	False	False	False	256.540710449219	414.129211425781	373.780822753906	0.639834463596344	0.931282758712769	0.398104399442673	221.507415771484	74648
[truncated: 1,083 more rows]
