# Supplementary material for: Gene Delivery Mediated by Backbone-Degradable RAFT Copolymers
Source: Biomacromolecules. 2026 Feb 12;27(3):1846–56. doi: 10.1021/acs.biomac.5c01662 (PMC12977016; doi:10.1021/acs.biomac.5c01662)
Supplement: Supplementary file 2 [file bm5c01662_si_002.zip › Celigo Raw Data/Object (Cell)-Level Data/GFP/7-15-2024-2-29-10-PM_object_G3.csv]

Plate ID	PM_2024_07_15_PPP41-45_NP_5_10_20_PEIpro_200ngwell_U2OS_6k_Plate2
Plate Name
Plate Description
Scan ID	7/15/2024 2:29:10 PM
Scan Description
Scan Result ID	7/15/2024 2:29:10 PM
Scan Result Description
Software Version	5.1.0.0
Experiment Name
Application Name	Target 1
Plate Type	96-Well BD Falcon™ 353072 Plate
Acquisition Start/End Times	7/15/2024 2:29:10 PM - 7/15/2024 2:30:17 PM
Analysis Start Time	7/15/2024 2:29:10 PM
User ID	Local Administrator
Scan Area Object-Level Data CSV Report
Row	G
Column	3
Total	Class 1	Class 2	Class 3	Class 4	X Position (µm)	Y Position (µm)	Target 1: Area (µm²)	Target 1: Form Factor	Target 1: Smoothness	Target 1: Aspect Ratio	Target 1: Mean Intensity	Target 1: Integrated Intensity
True	False	False	False	False	-2023.3173828125	-2769.09448242188	320.542022705078	0.730126261711121	0.94671905040741	0.580675721168518	228.494812011719	66035
True	False	False	False	False	-2094.7939453125	-2554.75244140625	379.326538085938	0.836018741130829	0.95711350440979	1	229.947372436523	78642
True	False	False	False	False	-2040.16064453125	-2761.39453125	166.371292114258	0.38157930970192	0.907470405101776	0.164789661765099	99.9266662597656	14989
True	False	False	False	False	-2040.11315917969	-2554.63110351563	56.5662384033203	0.859050512313843	0.970073580741882	1	142.862747192383	7286
True	False	False	False	False	-2022.47668457031	-2787.58862304688	79.8582229614258	0.715662121772766	0.970955848693848	0.540858566761017	86.6527786254883	6239
True	False	False	False	False	-3783.93701171875	-980.539794921875	48.80224609375	0.632937669754028	0.919444918632507	0.38832101225853	31.5227279663086	1387
True	False	False	False	False	-3268.06274414063	-441.002716064453	37.7108268737793	0.84506893157959	0.963647246360779	1	41.3529396057129	1406
True	False	False	False	False	-3302.87255859375	-115.383323669434	679.903991699219	0.533831655979156	0.93376612663269	0.277176350355148	216.057098388672	132443
True	False	False	False	False	-3294.50317382813	-79.8659896850586	19.9645557403564	0.798721373081207	0.951427280902863	1	40.8333320617676	735
True	False	False	False	False	-3317.23510742188	-26.0758399963379	1547.25305175781	0.624217450618744	0.900128424167633	0.376449227333069	212.702514648438	296720
True	False	False	False	False	-3268.36010742188	-97.2542724609375	38.8199691772461	0.748372912406921	0.960002601146698	0.643220484256744	77.4857177734375	2712
True	False	False	False	False	-3256.49365234375	-399.528137207031	123.114753723145	0.708051383495331	0.919373095035553	0.522282242774963	126.828826904297	14078
True	False	False	False	False	-3055.89306640625	-721.761657714844	1368.68115234375	0.532739818096161	0.920793056488037	0.276176571846008	194.300643920898	239767
True	False	False	False	False	-3008.40698242188	-1816.41577148438	441.438507080078	0.192140579223633	0.907667994499207	0.070025734603405	74.7361831665039	29745
True	False	False	False	False	-3004.10913085938	-1761.67468261719	32.1651153564453	0.670478940010071	0.949173927307129	0.446636199951172	38.5862083435059	1119
True	False	False	False	False	-2990.99609375	-1505.35192871094	1092.50476074219	0.69454437494278	0.929049074649811	0.492408514022827	209.041625976563	205906
True	False	False	False	False	-2800.54296875	-1393.39367675781	29.9468326568604	0.72340726852417	0.941167593002319	0.561349153518677	45.5555572509766	1230
True	False	False	False	False	-2267.23999023438	-452.993560791016	116.459907531738	0.493677735328674	0.861378610134125	0.242660090327263	95.533332824707	10031
True	False	False	False	False	-2694.99145507813	-122.070487976074	62.1119499206543	0.603693544864655	0.919413387775421	0.350445985794067	56.3392868041992	3155
True	False	False	False	False	-2675.57104492188	-116.954208374023	48.80224609375	0.404529690742493	0.885700166225433	0.17898528277874	56.9545440673828	2506
True	False	False	False	False	-2298.3564453125	-383.217498779297	509.096160888672	0.345023959875107	0.890321433544159	0.143641173839569	79.4074096679688	36448
True	False	False	False	False	-2264.4052734375	-472.658935546875	44.3656768798828	0.634681344032288	0.923047363758087	0.390760332345963	74.4749984741211	2979
True	False	False	False	False	-3335.54174804688	261.725250244141	115.350761413574	0.835239052772522	0.967789649963379	1	46.3846168518066	4824
True	False	False	False	False	-3084.7841796875	352.781463623047	664.376037597656	0.254364579916	0.789757072925568	0.097530372440815	100.826377868652	60395
True	False	False	False	False	-3198.51953125	787.452819824219	449.202484130859	0.445260852575302	0.856844007968903	0.206210553646088	109.397529602051	44306
True	False	False	False	False	-3109.46435546875	368.251251220703	41.0382537841797	0.662830352783203	0.94376403093338	0.433648645877838	67.594596862793	2501
True	False	False	False	False	-3081.70263671875	396.655609130859	824.092468261719	0.321523547172546	0.845531404018402	0.130888894200325	116.177658081055	86320
True	False	False	False	False	-2488.65161132813	375.706146240234	451.420776367188	0.339886784553528	0.735176384449005	0.140800341963768	81.250617980957	33069
True	False	False	False	False	-2600.24462890625	758.071166992188	567.880676269531	0.402270585298538	0.902818262577057	0.177553758025169	174.34765625	89266
True	False	False	False	False	-2569.38598632813	771.22607421875	308.341461181641	0.860986709594727	0.968457520008087	1	203.327331542969	56525
True	False	False	False	False	-2517.783203125	1450.79760742188	62.1119499206543	0.852686643600464	0.966247379779816	1	45.3928565979004	2542
True	False	False	False	False	-2510.34521484375	1688.59814453125	23.2919807434082	0.725569725036621	0.945849716663361	0.567398190498352	58.3809509277344	1226
True	False	False	False	False	-2445.34790039063	447.38037109375	26.6194076538086	0.62885844707489	0.92202240228653	0.382700979709625	41.1666679382324	988
True	False	False	False	False	-2363.20825195313	845.177795410156	253.993499755859	0.871719837188721	0.969875156879425	1	193.74235534668	44367
True	False	False	False	False	-2386.087890625	953.871276855469	139.751892089844	0.803734004497528	0.945862710475922	1	96.3095245361328	12135
True	False	False	False	False	-2406.693359375	963.780822753906	156.389007568359	0.794880867004395	0.94312196969986	1	105.070922851563	14815
True	False	False	False	False	-2399.40625	1366.53601074219	693.213745117188	0.848958253860474	0.953340470790863	1	221.721603393555	138576
True	False	False	False	False	-2368.46850585938	1704.97412109375	51.0205307006836	0.636238098144531	0.962780237197876	0.392957359552383	58.152172088623	2675
True	False	False	False	False	-2355.11889648438	892.843078613281	252.884368896484	0.843416273593903	0.953477740287781	1	195.701751708984	44620
True	False	False	False	False	-2340.8251953125	1334.32202148438	780.8359375	0.825891554355621	0.942140221595764	1	223.823867797852	157572
True	False	False	False	False	-2353.41845703125	1682.34973144531	307.232330322266	0.476193070411682	0.916247487068176	0.228917211294174	77.0361022949219	21339
True	False	False	False	False	-2312.43896484375	1456.96813964844	409.273376464844	0.529301702976227	0.930002093315125	0.273052364587784	108.051490783691	39871
True	False	False	False	False	-2290.12817382813	1078.484375	277.285491943359	0.60870897769928	0.96479719877243	0.356569081544876	93.8000030517578	23450
True	False	False	False	False	-2294.99975585938	1477.01599121094	218.500961303711	0.714310705661774	0.940826654434204	0.537455081939697	99.8375625610352	19668
True	False	False	False	False	-2284.9091796875	1410.15185546875	136.424453735352	0.517956912517548	0.923852801322937	0.262994527816772	75.284553527832	9260
True	False	False	False	False	-2284.56518554688	1438.77770996094	278.394622802734	0.451327741146088	0.938347458839417	0.210514590144157	79.087646484375	19851
True	False	False	False	False	-2277.65698242188	1971.72326660156	55.4570960998535	0.557995200157166	0.912779033184052	0.300315916538239	44.7599983215332	2238
True	False	False	False	False	-2272.84228515625	1931.78198242188	718.723999023438	0.184709370136261	0.745537996292114	0.0669282525777817	74.9120407104492	48543
True	False	False	False	False	-2154.16040039063	1116.95910644531	1182.34533691406	0.69037789106369	0.930497705936432	0.483870059251785	232.500930786133	247846
True	False	False	False	False	-2231.931640625	1479.60522460938	19.9645557403564	0.621916890144348	0.897734582424164	0.373404234647751	60.0555572509766	1081
True	False	False	False	False	-2217.10498046875	1486.72534179688	35.4925422668457	0.573258697986603	0.912485241889954	0.316035687923431	53.34375	1707
True	False	False	False	False	-2230.76342773438	1946.11376953125	62.1119499206543	0.241856560111046	0.810514450073242	0.0917622745037079	50.1428565979004	2808
True	False	False	False	False	-2059.02490234375	1679.37023925781	168.589569091797	0.827595233917236	0.962659299373627	1	63.8684196472168	9708
True	False	False	False	False	-1918.52233886719	1661.82482910156	116.459907531738	0.843270182609558	0.962346732616425	1	57.2666664123535	6013
True	False	False	False	False	-2281.22045898438	2089.04541015625	219.610107421875	0.732440412044525	0.929733216762543	0.587718963623047	88.1515121459961	17454
True	False	False	False	False	34.6738700866699	-3445.6416015625	166.371292114258	0.612923800945282	0.955533444881439	0.361826151609421	63.8866653442383	9583
True	False	False	False	False	-719.052185058594	-3361.90942382813	238.465515136719	0.691057801246643	0.958497941493988	0.485243767499924	206.511627197266	44400
True	False	False	False	False	-783.304931640625	-2757.931640625	12.2005615234375	0.608575522899628	0.880693912506104	0.356404304504395	59	649
True	False	False	False	False	-803.330200195313	-2680.62670898438	42.1473922729492	0.656467795372009	0.891326725482941	0.423319727182388	79.2631607055664	3012
True	False	False	False	False	-1865.24365234375	-2596.20874023438	22.1828384399414	0.806145071983337	0.945084035396576	1	46.75	935
True	False	False	False	False	-1040.45764160156	-2588.6376953125	907.278137207031	0.153839379549026	0.932995438575745	0.0544460527598858	161.123474121094	131799
True	False	False	False	False	-1833.65625	-2554.28271484375	565.662414550781	0.619149565696716	0.940549910068512	0.369787275791168	233.7509765625	119213
True	False	False	False	False	-978.732543945313	-2502.77734375	276.176330566406	0.844504117965698	0.956380665302277	1	83.5783157348633	20811
True	False	False	False	False	-1143.24731445313	-2000.29296875	16.6371288299561	0.714476346969604	0.949675559997559	0.53786963224411	44.3333320617676	665
True	False	False	False	False	-797.488647460938	-2672.49731445313	11.0914192199707	0.673765122890472	0.928999543190002	0.452423572540283	74.1999969482422	742
True	False	False	False	False	-785.643798828125	-2730.09106445313	287.267761230469	0.407632321119308	0.909440219402313	0.180963918566704	70.8108139038086	18340
True	False	False	False	False	-767.510803222656	-2633.32104492188	1191.21850585938	0.286515593528748	0.759194254875183	0.11297070980072	169.133148193359	181649
True	False	False	False	False	-721.118957519531	-3329.89599609375	175.244430541992	0.84810471534729	0.964227437973022	1	211.265823364258	33380
True	False	False	False	False	-776.904113769531	-1592.53051757813	57.6753807067871	0.760451793670654	0.96172833442688	0.697474420070648	88.6346130371094	4609
True	False	False	False	False	-737.085571289063	-1607.576171875	1999.78295898438	0.200173690915108	0.661420464515686	0.073416493833065	141.101501464844	254406
True	False	False	False	False	-711.897583007813	-1577.40734863281	54.3479537963867	0.677731871604919	0.930245399475098	0.459587782621384	63.8571434020996	3129
True	False	False	False	False	-482.999633789063	-495.642974853516	56.5662384033203	0.733632326126099	0.951740801334381	0.591431677341461	56.470588684082	2880
True	False	False	False	False	-466.439788818359	-471.188720703125	367.1259765625	0.553744971752167	0.950185179710388	0.296098172664642	95.4712982177734	31601
True	False	False	False	False	-468.239379882813	-445.5263671875	125.333038330078	0.82226824760437	0.962012887001038	1	189.699111938477	21436
True	False	False	False	False	-31.3976402282715	-1683.03686523438	933.897521972656	0.438496381044388	0.912434637546539	0.201492071151733	100.048690795898	84241
True	False	False	False	False	-1849.52502441406	383.587127685547	571.208129882813	0.613957107067108	0.91901683807373	0.363131016492844	219.314559936523	112947
True	False	False	False	False	-1901.85534667969	510.4111328125	109.805053710938	0.513667166233063	0.94604879617691	0.259287625551224	76.7575759887695	7599
True	False	False	False	False	-1896.10974121094	455.686340332031	339.397430419922	0.299039393663406	0.764206886291504	0.119241043925285	107.467323303223	32885
True	False	False	False	False	-1858.72509765625	464.282928466797	790.818237304688	0.252403497695923	0.739282667636871	0.0966175049543381	131.521743774414	93775
True	False	False	False	False	-1889.05651855469	1852.60424804688	168.589569091797	0.827595233917236	0.96397191286087	1	72.1973648071289	10974
True	False	False	False	False	-1886.89782714844	478.397552490234	207.409545898438	0.601059556007385	0.943936169147491	0.34728592634201	146.310165405273	27360
True	False	False	False	False	-1869.88781738281	497.785095214844	372.671691894531	0.537038028240204	0.926204919815063	0.280134260654449	158.47917175293	53249
True	False	False	False	False	-1886.55981445313	524.296875	330.524291992188	0.338666170835495	0.786073863506317	0.140129819512367	99.9194641113281	29776
True	False	False	False	False	-1815.87438964844	333.159759521484	611.13720703125	0.528821289539337	0.941100776195526	0.272618740797043	204.851181030273	112873
True	False	False	False	False	-1771.52014160156	1420.09533691406	27.7285480499268	0.748627901077271	0.945234656333923	0.644232213497162	52.9599990844727	1324
True	False	False	False	False	-1763.74938964844	339.786712646484	78.7490768432617	0.577271580696106	0.960510313510895	0.320326685905457	49.3802833557129	3506
True	False	False	False	False	-1218.21459960938	829.126342773438	87.6222152709961	0.703833937644958	0.958662450313568	0.512563169002533	65.582275390625	5181
True	False	False	False	False	-1731.251953125	1366.916015625	1184.56359863281	0.27875542640686	0.941580235958099	0.109159477055073	83.4073028564453	89079
True	False	False	False	False	-1656.55126953125	1281.83154296875	1657.05810546875	0.550621747970581	0.940099775791168	0.293040603399277	223.002670288086	333166
True	False	False	False	False	-1246.24108886719	1675.34265136719	141.970169067383	0.766845762729645	0.949390709400177	0.733563005924225	70.296875	8998
True	False	False	False	False	-1226.177734375	1676.12536621094	179.680999755859	0.776177406311035	0.952359735965729	0.804480254650116	85	13770
True	False	False	False	False	-1061.82080078125	1649.34899902344	12.2005615234375	0.608575522899628	0.915458858013153	0.356404304504395	47.3636360168457	521
True	False	False	False	False	-865.701477050781	1988.73303222656	14.4188451766968	0.666414141654968	0.928345501422882	0.43965283036232	37.461540222168	487
True	False	False	False	False	-1528.77294921875	2202.14111328125	1045.9208984375	0.146974876523018	0.798499703407288	0.051751047372818	94.5026473999023	89116
True	False	False	False	False	-1510.015625	2214.67114257813	135.315322875977	0.374980896711349	0.863402664661407	0.160845085978508	87.9508209228516	10730
True	False	False	False	False	-1147.63854980469	2605.40454101563	139.751892089844	0.306789338588715	0.796512067317963	0.123197771608829	62.4841270446777	7873
True	False	False	False	False	-890.072387695313	2027.36926269531	119.787330627441	0.832143545150757	0.95934933423996	1	60.5740737915039	6542
True	False	False	False	False	-1077.58532714844	2592.7783203125	244.01123046875	0.652080416679382	0.87661999464035	0.416428864002228	166.100006103516	36542
True	False	False	False	False	-771.753295898438	2122.54345703125	712.069152832031	0.475722312927246	0.906025230884552	0.228556782007217	172.442367553711	110708
True	False	False	False	False	-726.865417480469	2113.890625	813.001037597656	0.402933597564697	0.925882458686829	0.177973091602325	145.30696105957	106510
True	False	False	False	False	-582.494079589844	2766.53051757813	41.0382537841797	0.693152844905853	0.934179127216339	0.489524483680725	52.8108100891113	1954
True	False	False	False	False	-658.256408691406	2796.86474609375	870.676452636719	0.244423896074295	0.739053905010223	0.0929358154535294	102.671340942383	80597
True	False	False	False	False	-653.297058105469	2830.8798828125	69.8759460449219	0.766303777694702	0.958397746086121	0.730220139026642	101.873016357422	6418
True	False	False	False	False	-647.135803222656	2851.349609375	147.515884399414	0.645857989788055	0.957510352134705	0.406957656145096	77.8646621704102	10356
True	False	False	False	False	-613.716613769531	2832.95141601563	891.750122070313	0.235155090689659	0.702431738376617	0.088723748922348	169.871887207031	136577
True	False	False	False	False	-320.355651855469	2518.724609375	1647.07580566406	0.430224627256393	0.90113890171051	0.195833399891853	229.462631225586	340752
True	False	False	False	False	-179.505294799805	2572.94287109375	45.4748191833496	0.376948148012161	0.879170060157776	0.162014991044998	69.1951217651367	2837
True	False	False	False	False	-240.215057373047	2651.1494140625	16.6371288299561	0.665601134300232	0.942380666732788	0.438278526067734	48.4000015258789	726
True	False	False	False	False	-198.527572631836	2586.07373046875	37.7108268737793	0.802700221538544	0.957971453666687	1	62.9411773681641	2140
True	False	False	False	False	-96.8356170654297	2580.34594726563	458.075622558594	0.658615350723267	0.925317883491516	0.426760315895081	131.099273681641	54144
True	False	False	False	False	60.3954772949219	-3450.71118164063	208.518692016602	0.593108594417572	0.93610817193985	0.337968349456787	125.88298034668	23666
True	False	False	False	False	299.711273193359	-3247.53271484375	58.7845230102539	0.427821934223175	0.887368440628052	0.19421198964119	69	3657
True	False	False	False	False	303.415466308594	-3235.87573242188	26.6194076538086	0.429944038391113	0.879857778549194	0.195643529295921	78.5833358764648	1886
True	False	False	False	False	322.902862548828	-3226.84399414063	512.423583984375	0.583595752716064	0.879308104515076	0.327232241630554	97.8614730834961	45212
True	False	False	False	False	389.636566162109	-3222.1025390625	98.7136306762695	0.561560273170471	0.915638327598572	0.303905725479126	79.7752838134766	7100
True	False	False	False	False	364.829528808594	-3221.9833984375	287.267761230469	0.624641120433807	0.876908481121063	0.377013832330704	95.1891860961914	24654
True	False	False	False	False	660.260559082031	-2786.11376953125	25.5102653503418	0.688737690448761	0.934724569320679	0.480586379766464	59.347827911377	1365
True	False	False	False	False	619.845153808594	-2135.142578125	208.518692016602	0.81624299287796	0.95176500082016	1	220.526596069336	41459
True	False	False	False	False	596.482055664063	-2106.91479492188	938.334106445313	0.360690355300903	0.826810300350189	0.152498424053192	170.09455871582	143900
True	False	False	False	False	607.579040527344	-2075.9404296875	35.4925422668457	0.75548255443573	0.955238163471222	0.673407912254333	76.40625	2445
True	False	False	False	False	642.946166992188	-2521.56396484375	167.480438232422	0.442883968353271	0.845131397247314	0.204543054103851	93.344367980957	14095
True	False	False	False	False	1176.49914550781	-1909.47863769531	446.984191894531	0.780967235565186	0.952974677085876	0.860273540019989	233.290328979492	94016
True	False	False	False	False	1402.32214355469	-2858.60620117188	270.630645751953	0.850539982318878	0.963565766811371	1	214.270492553711	52282
True	False	False	False	False	1479.85168457031	-2802.05419921875	312.778015136719	0.652441918849945	0.945639789104462	0.416989803314209	209.549652099609	59093
True	False	False	False	False	1445.35192871094	-2774.76220703125	13.3097038269043	0.685805439949036	0.930356502532959	0.474820286035538	44.9166679382324	539
True	False	False	False	False	1711.15588378906	-2343.58666992188	2741.798828125	0.288833558559418	0.765446960926056	0.114119984209538	217.29328918457	537149
True	False	False	False	False	1492.68200683594	-2294.12524414063	129.769607543945	0.432805716991425	0.83437180519104	0.197586253285408	68.8119659423828	8051
True	False	False	False	False	241.704284667969	-283.988067626953	18.8554134368896	0.666771829128265	0.937323153018951	0.44025981426239	35.764705657959	608
True	False	False	False	False	637.299560546875	-533.033996582031	414.819091796875	0.773656368255615	0.956977069377899	0.782101511955261	82.9652404785156	31029
True	False	False	False	False	639.57177734375	-1708.18566894531	398.181945800781	0.799608826637268	0.943465352058411	1	224.125350952148	80461
True	False	False	False	False	686.965576171875	-1523.77368164063	27.7285480499268	0.655060887336731	0.908063113689423	0.421090096235275	75.6399993896484	1891
True	False	False	False	False	1197.45031738281	-964.90283203125	797.473083496094	0.540462374687195	0.902269721031189	0.283329665660858	196.70654296875	141432
True	False	False	False	False	809.348937988281	-653.894409179688	73.203369140625	0.721717655658722	0.95157253742218	0.556727468967438	53.3181800842285	3519
True	False	False	False	False	1074.48706054688	-360.414855957031	439.22021484375	0.473016917705536	0.904896676540375	0.226494789123535	102.282829284668	40504
True	False	False	False	False	1009.02679443359	-297.434692382813	911.714660644531	0.217140033841133	0.80368584394455	0.0807277038693428	82.5073013305664	67821
True	False	False	False	False	1103.17163085938	-376.141357421875	151.952453613281	0.62977921962738	0.90700775384903	0.383959084749222	75.2262802124023	10306
True	False	False	False	False	1116.52746582031	-379.956970214844	19.9645557403564	0.497925460338593	0.862483859062195	0.246108084917068	55.7777786254883	1004
True	False	False	False	False	1209.26782226563	-882.657348632813	1715.84252929688	0.371508896350861	0.924996078014374	0.158792853355408	196.379440307617	303799
True	False	False	False	False	1210.3876953125	-847.319091796875	1205.63732910156	0.627516448497772	0.93263053894043	0.380877941846848	215.505981445313	234255
True	False	False	False	False	1825.38732910156	-586.817626953125	230.701522827148	0.351902425289154	0.887580513954163	0.147493481636047	61.0288467407227	12694
True	False	False	False	False	1770.94860839844	-533.779357910156	291.704345703125	0.687077641487122	0.921510636806488	0.477305918931961	77.6692047119141	20427
True	False	False	False	False	1852.66015625	-542.527221679688	246.229507446289	0.288553923368454	0.759539723396301	0.113981060683727	59.4189186096191	13191
True	False	False	False	False	1887.658203125	-811.1748046875	313.887176513672	0.391942411661148	0.752291917800903	0.17110575735569	191.42756652832	54174
True	False	False	False	False	1986.55676269531	-1770.14233398438	916.151245117188	0.399467647075653	0.896271824836731	0.175788328051567	122.989105224609	101589
True	False	False	False	False	1889.72546386719	-795.765930175781	105.36848449707	0.492912918329239	0.938495814800262	0.242043972015381	113.094734191895	10744
True	False	False	False	False	1502.79345703125	292.079864501953	15.5279874801636	0.621227741241455	0.933333992958069	0.372498869895935	65.6428604125977	919
True	False	False	False	False	1536.25134277344	288.264282226563	59.8936653137207	0.633529365062714	0.943260431289673	0.389146208763123	67.2222213745117	3630
True	False	False	False	False	1550.32946777344	299.2529296875	104.259346008301	0.354820668697357	0.922483444213867	0.149144992232323	68.3191452026367	6422
True	False	False	False	False	1791.49719238281	1908.67370605469	26.6194076538086	0.829222500324249	0.957139134407043	1	41.5416679382324	997
True	False	False	False	False	1919.90637207031	1700.11547851563	24.401123046875	0.316468834877014	0.772742688655853	0.128224939107895	62.5909080505371	1377
True	False	False	False	False	1943.37072753906	1713.3779296875	334.960876464844	0.44521489739418	0.926732063293457	0.206178218126297	69.8576126098633	21097
True	False	False	False	False	1987.08032226563	1718.7392578125	88.7313537597656	0.515932857990265	0.951034307479858	0.26123908162117	56.6375007629395	4531
True	False	False	False	False	792.848876953125	2587.67529296875	42.1473922729492	0.796495378017426	0.954181313514709	1	45.8684196472168	1743
True	False	False	False	False	697.847839355469	2673.26806640625	1333.18859863281	0.797310471534729	0.950434267520905	1	225.450088500977	270991
True	False	False	False	False	816.022277832031	2700.42431640625	1137.97961425781	0.253368854522705	0.905332028865814	0.0970664620399475	117.654968261719	120714
True	False	False	False	False	832.825927734375	2712.61108398438	39.9291114807129	0.437887847423553	0.922001659870148	0.201071664690971	96.1666641235352	3462
True	False	False	False	False	843.263000488281	2743.0888671875	35.4925422668457	0.739838838577271	0.922874987125397	0.6118004322052	52.0625	1666
True	False	False	False	False	2556.34033203125	-1999.21826171875	301.686614990234	0.239198669791222	0.945372819900513	0.0905529037117958	53.643383026123	14591
True	False	False	False	False	2592.68920898438	-1942.58166503906	174.135284423828	0.209018722176552	0.945083916187286	0.0772022232413292	46.445858001709	7292
True	False	False	False	False	2606.20971679688	-1918.97045898438	25.5102653503418	0.748013913631439	0.95841646194458	0.641803920269012	42.2173919677734	971
True	False	False	False	False	2150.201171875	-1434.90673828125	1513.97875976563	0.223428085446358	0.72562450170517	0.0834907367825508	142.972900390625	195158
True	False	False	False	False	2176.9765625	-1422.87145996094	61.0028076171875	0.679211378097534	0.939810037612915	0.462311953306198	77.5818176269531	4267
True	False	False	False	False	2342.11694335938	-1706.32507324219	29.9468326568604	0.782097101211548	0.95344614982605	0.878232598304749	38.8518524169922	1049
True	False	False	False	False	2783.23315429688	-966.311828613281	9.98227787017822	0.388088703155518	0.833602726459503	0.168739393353462	86.4444427490234	778
True	False	False	False	False	2776.18310546875	-952.405639648438	458.075622558594	0.459073007106781	0.833921432495117	0.216112121939659	130.409194946289	53859
True	False	False	False	False	2830.81274414063	-1242.45141601563	147.515884399414	0.731516420841217	0.949441730976105	0.584881007671356	142.443603515625	18945
True	False	False	False	False	2881.84448242188	-1055.58178710938	149.734161376953	0.788483679294586	0.958043396472931	1	65.0444412231445	8781
True	False	False	False	False	2864.1240234375	-1048.73266601563	150.843307495117	0.84506893157959	0.962092399597168	1	64.720588684082	8802
True	False	False	False	False	2495.17626953125	-777.427856445313	268.412353515625	0.505038380622864	0.886440098285675	0.251983135938644	78.7066116333008	19047
True	False	False	False	False	2099.7763671875	-554.488952636719	353.816284179688	0.833375513553619	0.953409492969513	1	233.222564697266	74398
True	False	False	False	False	2045.17028808594	-467.692565917969	46.5839614868164	0.772283971309662	0.957085192203522	0.771135985851288	42.238094329834	1774
True	False	False	False	False	2103.27905273438	-704.282104492188	858.475891113281	0.292130708694458	0.907636046409607	0.115763500332832	170.872085571289	132255
True	False	False	False	False	2427.45336914063	-649.876342773438	19.9645557403564	0.53901207447052	0.897362768650055	0.28197169303894	55.7777786254883	1004
True	False	False	False	False	2425.2763671875	-614.511962890625	211.846115112305	0.351202309131622	0.841587066650391	0.147098809480667	75.0366516113281	14332
True	False	False	False	False	2115.17602539063	-399.4296875	1217.837890625	0.155935987830162	0.670435845851898	0.0552748590707779	110.831512451172	121693
True	False	False	False	False	2175.95776367188	-346.65234375	1134.65222167969	0.347970068454742	0.918170154094696	0.145284280180931	118.716522216797	121447
True	False	False	False	False	2427.27783203125	-633.795288085938	12.2005615234375	0.431440591812134	0.882535696029663	0.196657732129097	77.8181838989258	856
True	False	False	False	False	2519.85791015625	-792.774963378906	217.391815185547	0.373050421476364	0.899008095264435	0.15970204770565	75.1224517822266	14724
True	False	False	False	False	2797.66455078125	-705.870971679688	190.772415161133	0.824089586734772	0.964971780776978	1	191.627914428711	32960
True	False	False	False	False	2574.50170898438	-500.152465820313	41.0382537841797	0.597336292266846	0.938897550106049	0.342882096767426	51.0540542602539	1889
True	False	False	False	False	2594.63940429688	-188.636901855469	458.075622558594	0.593690574169159	0.948730289936066	0.338639408349991	77.8353500366211	32146
True	False	False	False	False	2073.01025390625	1493.32299804688	677.685729980469	0.856712400913239	0.969127655029297	1	101.477905273438	62003
True	False	False	False	False	2087.32373046875	1951.224609375	11.0914192199707	0.673765122890472	0.928999543190002	0.452423572540283	109.699996948242	1097
True	False	False	False	False	2109.23291015625	1951.43200683594	1517.30615234375	0.23268985748291	0.83233255147934	0.0876148790121078	217.879379272461	298059
True	False	False	False	False	2160.03051757813	995.009094238281	11.0914192199707	0.55325049161911	0.880693912506104	0.295611768960953	59	590
True	False	False	False	False	2189.16455078125	1516.77770996094	1068.10363769531	0.200257956981659	0.809162199497223	0.0734523013234138	102.589820861816	98794
True	False	False	False	False	2251.86157226563	1518.69287109375	77.6399383544922	0.604641437530518	0.93768697977066	0.351592451334	73.2571411132813	5128
True	False	False	False	False	2572.20874023438	815.358276367188	523.515014648438	0.498735249042511	0.953830003738403	0.246770486235619	96.2351684570313	45423
True	False	False	False	False	2609.50512695313	756.186645507813	663.266906738281	0.218628004193306	0.84939706325531	0.0813788771629333	80.1973266601563	47958
True	False	False	False	False	2590.81079101563	802.954406738281	23.2919807434082	0.666415452957153	0.928321480751038	0.439655065536499	61.0952377319336	1283
True	False	False	False	False	2791.28735351563	566.501525878906	620.010375976563	0.309851199388504	0.888910531997681	0.124777600169182	123.116279602051	68822
True	False	False	False	False	2848.08642578125	572.418090820313	32.1651153564453	0.820795118808746	0.961207389831543	1	46.7931022644043	1357
True	False	False	False	False	2812.26049804688	583.994384765625	103.150199890137	0.529713809490204	0.946095287799835	0.273424923419952	78.0752716064453	7261
