# Supplementary material for: Gene Delivery Mediated by Backbone-Degradable RAFT Copolymers
Source: Biomacromolecules. 2026 Feb 12;27(3):1846–56. doi: 10.1021/acs.biomac.5c01662 (PMC12977016; doi:10.1021/acs.biomac.5c01662)
Supplement: Supplementary file 2 [file bm5c01662_si_002.zip › Celigo Raw Data/Object (Cell)-Level Data/GFP/7-15-2024-3-02-29-PM_object_B11.csv]

Plate ID	PM_2024_07_15_PPP41-45_NP_5_10_20_PEIpro_200ngwell_U2OS_6k_Plate2
Plate Name
Plate Description
Scan ID	7/15/2024 3:02:29 PM
Scan Description
Scan Result ID	7/15/2024 3:02:29 PM
Scan Result Description
Software Version	5.1.0.0
Experiment Name
Application Name	Target 1
Plate Type	96-Well BD Falcon™ 353072 Plate
Acquisition Start/End Times	7/15/2024 3:02:29 PM - 7/15/2024 3:03:38 PM
Analysis Start Time	7/15/2024 3:02:29 PM
User ID	Local Administrator
Scan Area Object-Level Data CSV Report
Row	B
Column	11
Total	Class 1	Class 2	Class 3	Class 4	X Position (µm)	Y Position (µm)	Target 1: Area (µm²)	Target 1: Form Factor	Target 1: Smoothness	Target 1: Aspect Ratio	Target 1: Mean Intensity	Target 1: Integrated Intensity
