# Supplementary material for: Gene Delivery Mediated by Backbone-Degradable RAFT Copolymers
Source: Biomacromolecules. 2026 Feb 12;27(3):1846–56. doi: 10.1021/acs.biomac.5c01662 (PMC12977016; doi:10.1021/acs.biomac.5c01662)
Supplement: Supplementary file 2 [file bm5c01662_si_002.zip › Celigo Raw Data/Object (Cell)-Level Data/GFP/7-15-2024-2-35-06-PM_object_C6.csv]

Plate ID	PM_2024_07_15_PPP41-45_NP_5_10_20_PEIpro_200ngwell_U2OS_6k_Plate2
Plate Name
Plate Description
Scan ID	7/15/2024 2:35:06 PM
Scan Description
Scan Result ID	7/15/2024 2:35:06 PM
Scan Result Description
Software Version	5.1.0.0
Experiment Name
Application Name	Target 1
Plate Type	96-Well BD Falcon™ 353072 Plate
Acquisition Start/End Times	7/15/2024 2:35:06 PM - 7/15/2024 2:36:15 PM
Analysis Start Time	7/15/2024 2:35:06 PM
User ID	Local Administrator
Scan Area Object-Level Data CSV Report
Row	C
Column	6
Total	Class 1	Class 2	Class 3	Class 4	X Position (µm)	Y Position (µm)	Target 1: Area (µm²)	Target 1: Form Factor	Target 1: Smoothness	Target 1: Aspect Ratio	Target 1: Mean Intensity	Target 1: Integrated Intensity
True	False	False	False	False	-2334.65063476563	-1772.43371582031	411.491668701172	0.858354449272156	0.963264465332031	1	231.849060058594	86016
True	False	False	False	False	-2393.35815429688	-1742.65808105469	124.223899841309	0.453671097755432	0.867340743541718	0.212195813655853	67.0982131958008	7515
True	False	False	False	False	-2543.28442382813	-1442.32287597656	1844.50305175781	0.279826521873474	0.715018272399902	0.109682232141495	202.56103515625	336859
True	False	False	False	False	-2546.36352539063	-749.528503417969	141.970169067383	0.455020248889923	0.884375095367432	0.213168561458588	77.546875	9926
True	False	False	False	False	-3330.57080078125	-610.554992675781	112.023338317871	0.801285207271576	0.95716655254364	1	54.9405937194824	5549
True	False	False	False	False	-2549.53271484375	-738.166137695313	21.0736961364746	0.765837788581848	0.945084035396576	0.727394282817841	60.684211730957	1153
True	False	False	False	False	-2545.23852539063	-1322.30944824219	605.591491699219	0.708238005638123	0.926915884017944	0.522721350193024	204.71794128418	111776
True	False	False	False	False	-2453.185546875	-818.536987304688	37.7108268737793	0.802700221538544	0.951372683048248	1	109.5	3723
True	False	False	False	False	-2536.9501953125	-795.207885742188	28.8376903533936	0.778573036193848	0.945234656333923	0.82945716381073	57	1482
True	False	False	False	False	-2523.6279296875	-774.370178222656	16.6371288299561	0.714476346969604	0.940302610397339	0.53786963224411	48.5999984741211	729
True	False	False	False	False	-2522.36987304688	-751.671813964844	58.7845230102539	0.74500298500061	0.945093810558319	0.630273818969727	69.7547149658203	3697
True	False	False	False	False	-2498.47705078125	-798.287963867188	211.846115112305	0.866600871086121	0.96711128950119	1	198.015701293945	37821
True	False	False	False	False	-2421.02880859375	-1735.86022949219	169.698715209961	0.778421819210052	0.936692655086517	0.82774031162262	194.764709472656	29799
True	False	False	False	False	-2373.07641601563	-1732.52453613281	159.716445922852	0.661957681179047	0.909942865371704	0.432207375764847	122.944442749023	17704
True	False	False	False	False	-2371.09350585938	-1764.56042480469	354.925415039063	0.856322824954987	0.96493536233902	1	226.334381103516	72427
True	False	False	False	False	-2013.5625	-1090.56616210938	440.329345703125	0.846491038799286	0.948295593261719	1	225.657424926758	89586
True	False	False	False	False	-2015.08947753906	-1013.81005859375	918.369506835938	0.627094626426697	0.93723064661026	0.380307495594025	226.196853637695	187291
True	False	False	False	False	-2670.21044921875	800.978332519531	777.508483886719	0.610466539859772	0.907081305980682	0.358748584985733	197.747497558594	138621
True	False	False	False	False	-2620.50952148438	834.275451660156	591.172668457031	0.555150985717773	0.866735100746155	0.29748609662056	199.208251953125	106178
True	False	False	False	False	-2414.6123046875	596.237548828125	74.3125076293945	0.607981741428375	0.931928634643555	0.35567244887352	62.2835807800293	4173
True	False	False	False	False	-2414.60302734375	620.470458984375	90.9496383666992	0.411491453647614	0.919916987419128	0.183445751667023	69.0487823486328	5662
True	False	False	False	False	-2409.2041015625	665.499816894531	191.881561279297	0.276510655879974	0.832153677940369	0.10806729644537	68.0462417602539	11772
True	False	False	False	False	-2393.28149414063	657.207336425781	13.3097038269043	0.615151524543762	0.938069105148315	0.364647418260574	63.75	765
True	False	False	False	False	-2249.23754882813	166.122131347656	42.1473922729492	0.486994951963425	0.923965752124786	0.237323820590973	44.1315803527832	1677
True	False	False	False	False	-2268.22119140625	1272.13134765625	59.8936653137207	0.871788084506989	0.97070187330246	1	141.555557250977	7644
True	False	False	False	False	-2263.76049804688	1353.48742675781	114.241622924805	0.693129122257233	0.915767788887024	0.489475697278976	109.834953308105	11313
True	False	False	False	False	-2251.51733398438	204.761260986328	1511.76049804688	0.178569599986076	0.704049587249756	0.0643968805670738	147.650772094727	201248
True	False	False	False	False	-2033.05554199219	880.592590332031	48.80224609375	0.741141617298126	0.918296873569489	0.616318583488464	123.431816101074	5431
True	False	False	False	False	-2239.62084960938	1206.36877441406	2544.37158203125	0.365509808063507	0.720726728439331	0.155283987522125	223.223190307617	512074
True	False	False	False	False	-2231.33520507813	1325.73071289063	16.6371288299561	0.793338239192963	0.946970880031586	1	71.6666641235352	1075
True	False	False	False	False	-2225.15551757813	1303.06750488281	28.8376903533936	0.84558093547821	0.95841646194458	1	50.8076934814453	1321
True	False	False	False	False	-2103.01928710938	902.592834472656	115.350761413574	0.44583323597908	0.912173509597778	0.206613659858704	59.1730766296387	6154
True	False	False	False	False	-2070.74609375	1666.96215820313	116.459907531738	0.843270182609558	0.958498001098633	1	58.7238082885742	6166
True	False	False	False	False	-1931.85583496094	767.565124511719	1293.25952148438	0.813278019428253	0.951730012893677	1	243.935684204102	284429
True	False	False	False	False	-1535.888671875	-3219.91381835938	131.987884521484	0.523318946361542	0.941220283508301	0.267701268196106	52.4789924621582	6245
True	False	False	False	False	-572.271179199219	-2889.16479492188	157.498153686523	0.882351398468018	0.978438258171082	1	192.612670898438	27351
True	False	False	False	False	-1513.01379394531	-2582.5625	66.5485153198242	0.656107008457184	0.952343046665192	0.422746062278748	77.9499969482422	4677
True	False	False	False	False	-1527.58581542969	-2581.94677734375	176.353576660156	0.326869070529938	0.881653785705566	0.133735790848732	71.7861633300781	11414
True	False	False	False	False	-1534.63098144531	-2553.59448242188	146.40673828125	0.59890741109848	0.936148047447205	0.344731509685516	63.0606079101563	8324
True	False	False	False	False	-1507.87902832031	-2613.9013671875	618.901184082031	0.66521954536438	0.90984171628952	0.437635898590088	164.679214477539	91891
True	False	False	False	False	7.01451301574707	-2814.54711914063	1837.84814453125	0.534700393676758	0.866370320320129	0.27797457575798	234.509353637695	388582
True	False	False	False	False	-1234.86242675781	-2566.52661132813	593.390930175781	0.660207867622375	0.918844282627106	0.429341405630112	204.773834228516	109554
True	False	False	False	False	-1265.12902832031	-2553.05200195313	17.7462711334229	0.762108087539673	0.940302610397339	0.706189274787903	45.4375	727
True	False	False	False	False	-1429.57104492188	-2440.35546875	53.2388153076172	0.80851811170578	0.951043426990509	1	70.1041641235352	3365
True	False	False	False	False	-1475.58337402344	-2136.3564453125	41.0382537841797	0.62323272228241	0.904840528964996	0.375141590833664	53.7837829589844	1990
True	False	False	False	False	-1344.19189453125	-2397.69702148438	65.4393768310547	0.785227477550507	0.948626279830933	0.970944821834564	58.2542381286621	3437
True	False	False	False	False	-1327.13366699219	-2373.69140625	698.759399414063	0.519079983234406	0.855386018753052	0.263973504304886	190.242858886719	119853
True	False	False	False	False	-1270.03356933594	-2542.06030273438	36.6016845703125	0.740985691547394	0.943475782871246	0.61577296257019	50.424243927002	1664
True	False	False	False	False	-1072.55639648438	-2522.66625976563	1987.58239746094	0.0932993143796921	0.477576583623886	0.0316049754619598	208.16015625	373023
True	False	False	False	False	-650.484069824219	-2400.62548828125	9.98227787017822	0.754574596881866	0.933233201503754	0.669301986694336	40.5555572509766	365
True	False	False	False	False	-671.165771484375	-2356.02001953125	37.7108268737793	0.84506893157959	0.963647246360779	1	105.617645263672	3591
True	False	False	False	False	-1663.96948242188	-1050.62768554688	120.896469116211	0.512484490871429	0.897143304347992	0.258274614810944	58.6055030822754	6388
True	False	False	False	False	-1782.21350097656	-870.405639648438	2577.64599609375	0.360831618309021	0.728876173496246	0.152579635381699	208.752151489258	485140
True	False	False	False	False	-1705.08239746094	-821.563842773438	912.823791503906	0.393468797206879	0.806028008460999	0.172048896551132	214.998779296875	176944
True	False	False	False	False	-1430.84045410156	-1405.83935546875	263.975769042969	0.710719525814056	0.91548764705658	0.528635263442993	80.9916000366211	19276
True	False	False	False	False	-1099.72009277344	-1339.99633789063	2133.98901367188	0.319756925106049	0.820694863796234	0.129954770207405	195.54573059082	376230
True	False	False	False	False	-1140.58801269531	-1313.08825683594	15.5279874801636	0.740449011325836	0.946970880031586	0.613905251026154	75	1050
True	False	False	False	False	-1172.99719238281	-55.6610832214355	85.4039306640625	0.593287527561188	0.888635396957397	0.338174492120743	51.5194816589355	3967
True	False	False	False	False	-1099.58630371094	-184.849258422852	34.3833999633789	0.377070099115372	0.879114210605621	0.162087693810463	43.4516143798828	1347
True	False	False	False	False	-1090.53637695313	-1321.32983398438	43.256534576416	0.730620563030243	0.944926857948303	0.582162261009216	112.153846740723	4374
True	False	False	False	False	-1037.29418945313	-1352.71557617188	505.768737792969	0.865770101547241	0.964396476745605	1	208.728073120117	95180
True	False	False	False	False	-1055.38488769531	-1326.23669433594	19.9645557403564	0.776177406311035	0.943199634552002	0.804480254650116	53.6111106872559	965
True	False	False	False	False	-789.985717773438	-64.8611221313477	2221.611328125	0.189772203564644	0.799101889133453	0.0690345019102097	118.800796508789	237958
True	False	False	False	False	-840.554870605469	-28.9874076843262	13.3097038269043	0.743378639221191	0.942608833312988	0.624296009540558	48.0833320617676	577
True	False	False	False	False	-834.528503417969	-58.3623046875	37.7108268737793	0.583012700080872	0.952934086322784	0.326588064432144	96.4411773681641	3279
True	False	False	False	False	-811.339721679688	-46.648323059082	581.190368652344	0.330956876277924	0.715696275234222	0.135933861136436	138.961837768555	72816
True	False	False	False	False	-477.378051757813	-1172.876953125	887.313537597656	0.855125248432159	0.959458529949188	1	221.788757324219	177431
True	False	False	False	False	-576.548828125	-116.868797302246	70.9850845336914	0.403818607330322	0.934963285923004	0.178533852100372	95.265625	6097
True	False	False	False	False	-588.249084472656	-107.843338012695	1133.54309082031	0.226715266704559	0.796736717224121	0.0849469751119614	126.963798522949	129757
True	False	False	False	False	-593.190673828125	-44.4899787902832	32.1651153564453	0.776993036270142	0.948197305202484	0.812498211860657	40.5862083435059	1177
True	False	False	False	False	-557.271667480469	-1067.74597167969	25.5102653503418	0.616235852241516	0.909944832324982	0.366031587123871	65.6086959838867	1509
True	False	False	False	False	42.6082000732422	-248.21907043457	21.0736961364746	0.765837788581848	0.945084035396576	0.727394282817841	73.3684234619141	1394
True	False	False	False	False	42.7961349487305	-219.811019897461	1324.3154296875	0.544999837875366	0.918822228908539	0.287623435258865	226.967330932617	270999
True	False	False	False	False	-38.667797088623	-213.698501586914	1075.86767578125	0.446665853261948	0.852000117301941	0.207201153039932	229.329895019531	222450
True	False	False	False	False	-555.910461425781	-84.6652984619141	69.8759460449219	0.626204371452332	0.914055287837982	0.379107654094696	88.8253936767578	5596
True	False	False	False	False	-536.908752441406	-63.8405685424805	1296.5869140625	0.220850989222527	0.642228364944458	0.082354761660099	141.384094238281	165278
True	False	False	False	False	-490.419555664063	-78.0983581542969	88.7313537597656	0.591871082782745	0.929646849632263	0.336546957492828	73.9375	5915
True	False	False	False	False	-31.8586826324463	-147.463195800781	1867.79504394531	0.524343729019165	0.868504524230957	0.268610328435898	238.833129882813	402195
True	False	False	False	False	-14.2945051193237	-204.79899597168	31.0559749603271	0.733668208122253	0.95572304725647	0.591544389724731	84.6428604125977	2370
True	False	False	False	False	4.27895784378052	-129.938003540039	24.401123046875	0.622672140598297	0.904448509216309	0.374400079250336	65.3181838989258	1437
True	False	False	False	False	-1875.03247070313	747.940551757813	434.783630371094	0.735458374023438	0.925688683986664	0.59723836183548	225.908157348633	88556
True	False	False	False	False	-1849.0185546875	1829.69348144531	113.132476806641	0.809218764305115	0.949411511421204	1	143.392150878906	14626
True	False	False	False	False	-1562.55981445313	581.036437988281	1756.880859375	0.268354803323746	0.914329171180725	0.104137107729912	198.341537475586	314173
True	False	False	False	False	-1442.00854492188	328.061706542969	858.475891113281	0.816335916519165	0.957783401012421	1	198.649871826172	153755
True	False	False	False	False	-1387.67651367188	310.191619873047	18.8554134368896	0.809739828109741	0.949675559997559	1	48.705883026123	828
True	False	False	False	False	-1412.81958007813	317.255554199219	247.338653564453	0.71677154302597	0.967448770999908	0.543688833713531	188.049331665039	41935
True	False	False	False	False	-1420.58508300781	553.892272949219	105.36848449707	0.265843361616135	0.810523331165314	0.102938704192638	74.5473709106445	7082
True	False	False	False	False	-1408.72692871094	505.821929931641	1192.32763671875	0.392240613698959	0.874493718147278	0.17128974199295	98.7423248291016	106148
True	False	False	False	False	-1377.14428710938	525.034973144531	204.082122802734	0.413597702980042	0.911126852035522	0.184810131788254	77.0760879516602	14182
True	False	False	False	False	-1406.64721679688	563.030029296875	22.1828384399414	0.497099369764328	0.90088301897049	0.245434045791626	63.7999992370605	1276
True	False	False	False	False	-1387.82409667969	537.091247558594	27.7285480499268	0.691563129425049	0.940220415592194	0.486269682645798	90.8000030517578	2270
True	False	False	False	False	-1386.90942382813	556.279113769531	102.041061401367	0.717458426952362	0.966688752174377	0.54545783996582	74.1630401611328	6823
True	False	False	False	False	-1125.2333984375	744.666625976563	2211.62915039063	0.445968598127365	0.831898152828217	0.206709086894989	205.811431884766	410388
True	False	False	False	False	-1098.4443359375	843.234191894531	1865.57678222656	0.705447196960449	0.929961025714874	0.516235888004303	212.285369873047	357064
True	False	False	False	False	-994.591674804688	944.794067382813	36.6016845703125	0.490683943033218	0.92333710193634	0.240256354212761	81.2424240112305	2681
True	False	False	False	False	-997.437805175781	974.483581542969	100.931915283203	0.662180662155151	0.941218256950378	0.432574808597565	147.472534179688	13420
True	False	False	False	False	-977.856567382813	924.328674316406	61.0028076171875	0.645261406898499	0.952563881874084	0.406067341566086	66.3272705078125	3648
True	False	False	False	False	-950.632507324219	932.351379394531	88.7313537597656	0.703622102737427	0.954900205135345	0.512084782123566	76.8375015258789	6147
True	False	False	False	False	-970.217529296875	965.64306640625	1139.08874511719	0.820741176605225	0.974889516830444	1	215.492691040039	221311
True	False	False	False	False	-948.0205078125	990.649963378906	9.98227787017822	0.754574596881866	0.933233201503754	0.669301986694336	77.3333358764648	696
True	False	False	False	False	-943.411437988281	1049.88354492188	29.9468326568604	0.594013333320618	0.937679588794708	0.339012265205383	67.2592620849609	1816
True	False	False	False	False	-775.477722167969	383.505279541016	97.6044921875	0.728147208690643	0.93661642074585	0.574816465377808	47.7727279663086	4204
True	False	False	False	False	-575.503784179688	1366.16516113281	160.825576782227	0.298088133335114	0.899575233459473	0.118759475648403	64.6965484619141	9381
True	False	False	False	False	-564.262512207031	1421.68481445313	168.589569091797	0.608179688453674	0.95805561542511	0.355916202068329	58.3815803527832	8874
True	False	False	False	False	-539.885864257813	1265.51635742188	936.115783691406	0.674494206905365	0.937034249305725	0.453725457191467	202.415878295898	170839
True	False	False	False	False	-547.260009765625	1398.06567382813	45.4748191833496	0.42129710316658	0.914503037929535	0.189857989549637	71.2195129394531	2920
True	False	False	False	False	-541.467895507813	1368.29553222656	83.1856460571289	0.461042076349258	0.92713725566864	0.217554062604904	67.3466644287109	5051
True	False	False	False	False	-526.500915527344	1290.64892578125	726.487976074219	0.150990962982178	0.76830780506134	0.0533243156969547	120.056488037109	78637
True	False	False	False	False	-526.227722167969	1409.23400878906	43.256534576416	0.645403206348419	0.918175220489502	0.406278669834137	53.1025657653809	2071
True	False	False	False	False	-464.449768066406	1605.26184082031	2851.60400390625	0.476278066635132	0.795688033103943	0.228982329368591	238.615707397461	613481
True	False	False	False	False	-459.527496337891	351.911254882813	62.1119499206543	0.787172973155975	0.942111134529114	1	44.2321434020996	2477
True	False	False	False	False	-449.673461914063	1838.38488769531	69.8759460449219	0.807386338710785	0.964172780513763	1	81.9047622680664	5160
True	False	False	False	False	-1224.29284667969	2123.8935546875	1275.51318359375	0.317097187042236	0.695792019367218	0.128554612398148	129.541732788086	148973
True	False	False	False	False	-998.975708007813	2545.90405273438	439.22021484375	0.490056753158569	0.924271643161774	0.239755526185036	92.3989868164063	36590
True	False	False	False	False	-987.504821777344	2587.74780273438	38.8199691772461	0.655685126781464	0.942492067813873	0.422076970338821	44.9714279174805	1574
True	False	False	False	False	-303.895233154297	2452.982421875	189.663269042969	0.31551119685173	0.905902028083801	0.127723261713982	69.5730972290039	11897
True	False	False	False	False	-275.847747802734	2461.193359375	520.187561035156	0.54507976770401	0.84900289773941	0.287699669599533	210.06396484375	98520
True	False	False	False	False	-263.052398681641	2487.16918945313	187.44499206543	0.656642854213715	0.926855623722076	0.42359846830368	214.680480957031	36281
True	False	False	False	False	-254.107238769531	2447.3837890625	46.5839614868164	0.590379774570465	0.932662010192871	0.334844142198563	80.6904754638672	3389
True	False	False	False	False	-251.559371948242	2464.6796875	53.2388153076172	0.80851811170578	0.95892596244812	1	84.6666641235352	4064
True	False	False	False	False	428.206146240234	-3406.20043945313	473.603607177734	0.829545855522156	0.95492821931839	1	231.119430541992	98688
True	False	False	False	False	471.187103271484	-3270.7275390625	696.541137695313	0.168285980820656	0.586350798606873	0.060212068259716	94.6926727294922	59467
True	False	False	False	False	435.678588867188	-3243.6103515625	1548.36218261719	0.660646080970764	0.929189145565033	0.430056154727936	236.540115356445	330210
True	False	False	False	False	1076.09716796875	-3165.3115234375	1931.01611328125	0.305466651916504	0.776034533977509	0.122518241405487	170.676620483398	297148
True	False	False	False	False	601.081970214844	-3067.88623046875	57.6753807067871	0.875894665718079	0.970073580741882	1	66.0769195556641	3436
True	False	False	False	False	1195.771484375	-3065.63696289063	1592.72778320313	0.275640159845352	0.780758559703827	0.107644990086555	208.401809692383	299265
True	False	False	False	False	583.413513183594	-3012.83911132813	45.4748191833496	0.72121262550354	0.921334981918335	0.555363178253174	108.268295288086	4439
True	False	False	False	False	1044.8212890625	-3055.48706054688	539.04296875	0.756659805774689	0.932204604148865	0.678856074810028	221.08024597168	107445
True	False	False	False	False	1205.86645507813	-3035.60571289063	109.805053710938	0.420620441436768	0.931911051273346	0.189410492777824	83.8585891723633	8302
True	False	False	False	False	1214.33386230469	-3116.8134765625	16.6371288299561	0.551631391048431	0.935897946357727	0.294025242328644	47.9333343505859	719
True	False	False	False	False	1452.65173339844	-2804.33642578125	2509.98828125	0.323184788227081	0.73387211561203	0.131770342588425	238.621292114258	540000
True	False	False	False	False	1193.80688476563	-2685.59838867188	33.2742576599121	0.6288121342659	0.917772173881531	0.382637858390808	52.8666648864746	1586
True	False	False	False	False	923.1513671875	-2497.55102539063	135.315322875977	0.830285787582397	0.951774656772614	1	90.4180297851563	11031
True	False	False	False	False	615.329895019531	-2261.76147460938	615.573791503906	0.750085711479187	0.950786173343658	0.650109648704529	222.172973632813	123306
True	False	False	False	False	621.051208496094	-2230.833984375	373.780822753906	0.805084347724915	0.944401502609253	1	219.893173217773	74104
True	False	False	False	False	1329.08020019531	-2041.21472167969	44.3656768798828	0.673765122890472	0.927288115024567	0.452423572540283	51.75	2070
True	False	False	False	False	1343.80895996094	-1956.9921875	11.0914192199707	0.512626230716705	0.885157644748688	0.258395850658417	52.2999992370605	523
True	False	False	False	False	1345.40026855469	-2039.86474609375	42.1473922729492	0.497846275568008	0.953944444656372	0.246043413877487	53.315788269043	2026
True	False	False	False	False	1357.62377929688	-1947.45324707031	76.5307922363281	0.287997096776962	0.909949362277985	0.113704681396484	51.8840560913086	3580
True	False	False	False	False	237.909072875977	-653.047546386719	682.122314453125	0.536843001842499	0.910812497138977	0.279953420162201	184.743087768555	113617
True	False	False	False	False	555.492004394531	-586.523803710938	2130.66162109375	0.580498456954956	0.908378779888153	0.323827862739563	226.930252075195	435933
True	False	False	False	False	520.626647949219	-580.263977050781	46.5839614868164	0.786822140216827	0.950805008411407	1	128.404754638672	5393
True	False	False	False	False	620.724060058594	-540.294921875	4472.060546875	0.552846968173981	0.849124252796173	0.295215457677841	228.518112182617	921385
True	False	False	False	False	61.6083145141602	-190.407211303711	12.2005615234375	0.768196105957031	0.939064502716064	0.742168962955475	48.5454559326172	534
True	False	False	False	False	1080.00085449219	-1621.07446289063	29.9468326568604	0.707465767860413	0.938939929008484	0.520909607410431	159.592590332031	4309
True	False	False	False	False	1088.40368652344	-1608.70690917969	1445.2119140625	0.122403018176556	0.554536640644073	0.0423304736614227	156.775131225586	204278
True	False	False	False	False	675.242065429688	-558.97705078125	42.1473922729492	0.680744707584381	0.935523808002472	0.465166300535202	103.263160705566	3924
True	False	False	False	False	655.509216308594	-499.234558105469	188.554138183594	0.578477799892426	0.943685531616211	0.321630090475082	104.088233947754	17695
True	False	False	False	False	948.840148925781	-1329.15393066406	366.016845703125	0.828001081943512	0.961685299873352	1	209.427276611328	69111
True	False	False	False	False	1289.60900878906	-1683.41369628906	221.828384399414	0.399105370044708	0.901529729366302	0.175560981035233	70.6399993896484	14128
True	False	False	False	False	1312.74938964844	-1680.75659179688	13.3097038269043	0.743378639221191	0.931919693946838	0.624296009540558	59.9166679382324	719
True	False	False	False	False	1294.39123535156	-1646.05993652344	293.922607421875	0.641635894775391	0.946543633937836	0.400720953941345	219.237731933594	58098
True	False	False	False	False	1314.23962402344	-1656.13977050781	46.5839614868164	0.423226147890091	0.926481366157532	0.191137835383415	66.5952377319336	2797
True	False	False	False	False	1312.43603515625	-162.76985168457	11.0914192199707	0.55325049161911	0.935661971569061	0.295611768960953	113	1130
True	False	False	False	False	1333.86560058594	-1649.42358398438	82.0765075683594	0.474179297685623	0.957477271556854	0.227378770709038	51.0810813903809	3780
True	False	False	False	False	1342.68811035156	-165.933731079102	1904.39672851563	0.661448061466217	0.894435286521912	0.43136939406395	242.046600341797	415594
True	False	False	False	False	1440.51452636719	-1395.19873046875	856.257568359375	0.709759652614594	0.947434544563293	0.526330709457397	227.715026855469	175796
True	False	False	False	False	1671.75317382813	-855.011657714844	1480.70446777344	0.440566539764404	0.873116493225098	0.202927246689796	143.256927490234	191248
True	False	False	False	False	1672.91638183594	-825.2021484375	11.0914192199707	0.598902344703674	0.943570137023926	0.344725489616394	62.9000015258789	629
True	False	False	False	False	1693.22631835938	-825.766235351563	48.80224609375	0.563888907432556	0.935742139816284	0.306276768445969	69.2954559326172	3049
True	False	False	False	False	1729.78466796875	-823.600952148438	778.61767578125	0.306756615638733	0.706229150295258	0.123180940747261	169.809112548828	119206
True	False	False	False	False	1584.91735839844	-82.5285949707031	46.5839614868164	0.521954357624054	0.899112462997437	0.266495555639267	53.3333320617676	2240
True	False	False	False	False	1603.38073730469	-34.3277435302734	22.1828384399414	0.374677211046219	0.880583763122559	0.160664945840836	54.25	1085
True	False	False	False	False	1604.54321289063	-80.1646728515625	66.5485153198242	0.359458953142166	0.896346271038055	0.151791363954544	60.9500007629395	3657
True	False	False	False	False	1636.72778320313	-52.0933265686035	14.4188451766968	0.412542879581451	0.928321480751038	0.184125974774361	51.3846168518066	668
True	False	False	False	False	1703.40319824219	-809.570922851563	22.1828384399414	0.650446891784668	0.939718544483185	0.413908988237381	67.25	1345
True	False	False	False	False	1770.96215820313	-840.482604980469	2197.21020507813	0.252958744764328	0.675284326076508	0.0968756526708603	198.381118774414	392993
True	False	False	False	False	1911.70166015625	-313.154449462891	11.0914192199707	0.55325049161911	0.925560414791107	0.295611768960953	60	600
True	False	False	False	False	1873.82409667969	-147.522872924805	58.7845230102539	0.733056902885437	0.952678680419922	0.589631855487823	54.4150924682617	2884
True	False	False	False	False	1865.34094238281	-64.1323318481445	33.2742576599121	0.762006044387817	0.949561536312103	0.705641031265259	37.033332824707	1111
True	False	False	False	False	1888.79541015625	-170.613708496094	33.2742576599121	0.660014808177948	0.922177791595459	0.429027110338211	48.0999984741211	1443
True	False	False	False	False	214.931610107422	1025.73693847656	419.255645751953	0.339267313480377	0.749374330043793	0.140459820628166	132.007934570313	49899
True	False	False	False	False	130.737899780273	1214.16845703125	1021.51971435547	0.594398379325867	0.898773193359375	0.339457839727402	212.353958129883	195578
True	False	False	False	False	805.468017578125	165.918884277344	656.612060546875	0.786518931388855	0.944760859012604	1	234.118240356445	138598
True	False	False	False	False	777.177551269531	1077.1884765625	74.3125076293945	0.747713565826416	0.932805776596069	0.640626013278961	151.477615356445	10149
True	False	False	False	False	782.108581542969	1116.94091796875	1750.22595214844	0.424924045801163	0.845254719257355	0.192269429564476	211.477188110352	333711
True	False	False	False	False	801.523315429688	1145.79418945313	161.934722900391	0.852730453014374	0.964607656002045	1	202.438354492188	29556
True	False	False	False	False	814.153076171875	251.129928588867	342.724853515625	0.832773685455322	0.964269757270813	1	219.129455566406	67711
True	False	False	False	False	834.378845214844	986.592163085938	38.8199691772461	0.826309084892273	0.957971453666687	1	142.714279174805	4995
True	False	False	False	False	880.212951660156	1138.16528320313	1407.50109863281	0.573778986930847	0.897543430328369	0.316588163375854	215.937744140625	274025
True	False	False	False	False	1183.81982421875	251.341461181641	3837.63110351563	0.422023117542267	0.823492109775543	0.190338939428329	242.547393798828	839214
True	False	False	False	False	1154.93139648438	288.671264648438	15.5279874801636	0.774550676345825	0.945763468742371	0.789673984050751	72.9285736083984	1021
True	False	False	False	False	1178.05871582031	304.583129882813	37.7108268737793	0.748016774654388	0.953058242797852	0.64181524515152	77.4411773681641	2633
True	False	False	False	False	1220.30798339844	307.976196289063	1380.88171386719	0.17208443582058	0.560297429561615	0.0617498904466629	199.525299072266	248409
True	False	False	False	False	1136.30395507813	335.073425292969	34.3833999633789	0.770503997802734	0.956876516342163	0.757918477058411	81.9677429199219	2541
True	False	False	False	False	1086.64758300781	1132.3486328125	41.0382537841797	0.456923991441727	0.89340752363205	0.214547231793404	65.0540542602539	2407
True	False	False	False	False	1064.3466796875	1299.68103027344	21.0736961364746	0.765837788581848	0.945084035396576	0.727394282817841	56.1578941345215	1067
True	False	False	False	False	992.235473632813	1368.41369628906	39.9291114807129	0.674418985843658	0.928187370300293	0.453590780496597	91.5833358764648	3297
True	False	False	False	False	1017.35198974609	1346.06127929688	1414.15600585938	0.197483852505684	0.656292259693146	0.0722761526703835	170.437652587891	217308
True	False	False	False	False	1034.40051269531	1415.86865234375	59.8936653137207	0.718682765960693	0.946574091911316	0.54864364862442	50.7592582702637	2741
True	False	False	False	False	1068.42846679688	1460.24304199219	248.447799682617	0.631394743919373	0.940042674541473	0.386181116104126	192.102676391602	43031
True	False	False	False	False	1076.92272949219	1173.97790527344	695.432006835938	0.428892225027084	0.814673244953156	0.194933027029037	142.0478515625	89064
True	False	False	False	False	1127.36242675781	1220.087890625	14.4188451766968	0.666414141654968	0.928345501422882	0.43965283036232	83.1538467407227	1081
True	False	False	False	False	1083.13464355469	1229.89074707031	930.570068359375	0.432541251182556	0.884693682193756	0.197406113147736	124.872467041016	104768
True	False	False	False	False	1089.69055175781	1280.81884765625	49.9113883972168	0.598902344703674	0.944521903991699	0.344725489616394	101.35555267334	4561
True	False	False	False	False	1080.02014160156	1290.72619628906	35.4925422668457	0.610875964164734	0.942966282367706	0.359258890151978	89.21875	2855
True	False	False	False	False	1082.54028320313	1472.53393554688	210.736968994141	0.73823755979538	0.951744496822357	0.606368362903595	205.089477539063	38967
True	False	False	False	False	1107.52099609375	1231.29089355469	120.896469116211	0.614482343196869	0.936672866344452	0.363796830177307	118.100914001465	12873
True	False	False	False	False	1123.04089355469	1243.86694335938	68.7667999267578	0.519461274147034	0.939303994178772	0.26430669426918	109	6758
True	False	False	False	False	1131.083984375	349.033905029297	74.3125076293945	0.758645176887512	0.959860801696777	0.688388466835022	81.0149230957031	5428
True	False	False	False	False	1132.28955078125	1180.97521972656	683.2314453125	0.302286148071289	0.717134892940521	0.120891407132149	115.300323486328	71025
True	False	False	False	False	1135.09606933594	1229.9384765625	33.2742576599121	0.52771657705307	0.928053855895996	0.271624147891998	109.966667175293	3299
True	False	False	False	False	1132.87536621094	1270.53295898438	1437.44799804688	0.180775791406631	0.699369013309479	0.0653036087751389	164.073303222656	212639
True	False	False	False	False	1141.46496582031	1212.27880859375	19.9645557403564	0.526466608047485	0.90590900182724	0.270503282546997	91.1111145019531	1640
True	False	False	False	False	1158.935546875	1225.68786621094	296.140899658203	0.552316188812256	0.888289391994476	0.294695109128952	119.745315551758	31972
True	False	False	False	False	1167.7705078125	340.935302734375	1436.3388671875	0.624402821063995	0.888147115707397	0.376696169376373	214.02702331543	277165
True	False	False	False	False	1230.65966796875	359.171691894531	84.2947845458984	0.334220498800278	0.881332576274872	0.137702003121376	48.0394744873047	3651
True	False	False	False	False	1236.29089355469	1583.09777832031	423.692230224609	0.727067649364471	0.953717410564423	0.571680963039398	105.698951721191	40377
True	False	False	False	False	1242.36975097656	259.407653808594	329.415161132813	0.20897576212883	0.909399151802063	0.0771837010979652	96.3670043945313	28621
True	False	False	False	False	1251.66528320313	306.552642822266	34.3833999633789	0.754140198230743	0.95063853263855	0.667366206645966	89.6451644897461	2779
True	False	False	False	False	1283.20178222656	1608.39099121094	531.278991699219	0.539376199245453	0.957195162773132	0.282312005758286	93.8100204467773	44935
True	False	False	False	False	1323.93371582031	1492.04663085938	841.838745117188	0.456991463899612	0.90749055147171	0.214596226811409	213.65217590332	162162
True	False	False	False	False	1405.41552734375	330.544281005859	16.6371288299561	0.646814525127411	0.894671499729156	0.408391445875168	73	1095
True	False	False	False	False	1420.29638671875	365.657806396484	56.5662384033203	0.653598487377167	0.91914290189743	0.418792575597763	113.176467895508	5772
True	False	False	False	False	1422.09411621094	373.455810546875	17.7462711334229	0.452852487564087	0.876648008823395	0.211607307195663	138.75	2220
True	False	False	False	False	1453.07263183594	149.413284301758	605.591491699219	0.809172511100769	0.94322144985199	1	239.344329833984	130682
True	False	False	False	False	1449.60070800781	373.759521484375	3484.92407226563	0.323941797018051	0.839095592498779	0.132172986865044	219.846908569336	690759
True	False	False	False	False	1480.64514160156	320.895202636719	42.1473922729492	0.680744707584381	0.963389337062836	0.465166300535202	50.6315803527832	1924
True	False	False	False	False	1582.87744140625	89.1068572998047	32.1651153564453	0.684656083583832	0.964570224285126	0.472595363855362	51.5172424316406	1494
True	False	False	False	False	1583.10314941406	110.972045898438	46.5839614868164	0.624506831169128	0.948766052722931	0.376834750175476	60.976188659668	2561
True	False	False	False	False	1585.34289550781	128.792526245117	106.477630615234	0.365437150001526	0.863333284854889	0.155241757631302	68.15625	6543
True	False	False	False	False	1594.91247558594	135.813949584961	9.98227787017822	0.514354109764099	0.889008522033691	0.259877800941467	73.8888854980469	665
True	False	False	False	False	1592.03100585938	151.906188964844	32.1651153564453	0.595981299877167	0.95463091135025	0.341297298669815	55.2413787841797	1602
True	False	False	False	False	2012.62145996094	1271.38623046875	155.279876708984	0.449991106987	0.915346205234528	0.209560379385948	66.707145690918	9339
True	False	False	False	False	182.083969116211	2854.4375	705.414306640625	0.136282086372375	0.691602647304535	0.0476087927818298	171.761001586914	109240
True	False	False	False	False	2095.0556640625	-2647.306640625	445.875061035156	0.244217604398727	0.907134711742401	0.0928413197398186	69.2014923095703	27819
True	False	False	False	False	2113.47534179688	-2620.458984375	16.6371288299561	0.714476346969604	0.940302610397339	0.53786963224411	52.3333320617676	785
True	False	False	False	False	2128.87963867188	-2616.08813476563	113.132476806641	0.347086697816849	0.943685531616211	0.144790515303612	46.470588684082	4740
True	False	False	False	False	2267.60009765625	-2265.00952148438	1438.55712890625	0.694472789764404	0.906938433647156	0.492259323596954	175.968383789063	228231
True	False	False	False	False	2293.0126953125	-2287.13598632813	56.5662384033203	0.689603745937347	0.951999604701996	0.482314974069595	59.2745094299316	3023
True	False	False	False	False	2224.2255859375	-2223.63061523438	157.498153686523	0.673951745033264	0.953302264213562	0.45275616645813	65.2112655639648	9260
True	False	False	False	False	2235.82470703125	-2215.31860351563	70.9850845336914	0.778467297554016	0.953661262989044	0.828254580497742	74.046875	4739
True	False	False	False	False	2243.12744140625	-2235.34814453125	66.5485153198242	0.511732578277588	0.912424087524414	0.257632583379745	80.5666656494141	4834
True	False	False	False	False	2262.05859375	-2217.10766601563	380.435699462891	0.309647023677826	0.778113842010498	0.124671950936317	82.4927139282227	28295
True	False	False	False	False	2108.2001953125	-1736.97399902344	106.477630615234	0.498101472854614	0.935367286205292	0.246251925826073	85.1354141235352	8173
True	False	False	False	False	2126.21630859375	-1782.52746582031	52.1296730041504	0.772150874137878	0.953930974006653	0.770110487937927	40.6170196533203	1909
True	False	False	False	False	2190.77685546875	-1757.93310546875	97.6044921875	0.58944296836853	0.964157164096832	0.333780020475388	48.8636360168457	4300
True	False	False	False	False	2723.34155273438	-1741.759765625	29.9468326568604	0.764188587665558	0.943764388561249	0.717723667621613	36.2962951660156	980
True	False	False	False	False	2141.787109375	-1721.67724609375	3524.85302734375	0.524613499641418	0.848941147327423	0.268850117921829	239.005035400391	759558
True	False	False	False	False	2172.18823242188	-1672.08837890625	879.549560546875	0.600586950778961	0.882058501243591	0.346722900867462	242.616638183594	192395
True	False	False	False	False	2224.33618164063	-1647.89440917969	1386.42749023438	0.14163838326931	0.536647200584412	0.0496753714978695	168.275207519531	210344
True	False	False	False	False	2254.71630859375	-1615.34497070313	59.8936653137207	0.789699912071228	0.949190139770508	1	90.0185165405273	4861
True	False	False	False	False	2679.60864257813	-1339.15368652344	305.014038085938	0.263276308774948	0.715601086616516	0.101719431579113	123.087272644043	33849
True	False	False	False	False	2363.82250976563	-1221.11828613281	124.223899841309	0.410881578922272	0.811126947402954	0.183051988482475	110.8125	12411
True	False	False	False	False	2378.546875	-1247.99658203125	2031.94799804688	0.304244637489319	0.821675896644592	0.121891990303993	227.984176635742	417667
True	False	False	False	False	3031.1611328125	-875.312744140625	106.477630615234	0.407874345779419	0.940385580062866	0.181118905544281	41.3020820617676	3965
True	False	False	False	False	2892.76440429688	-607.247436523438	726.487976074219	0.686503827571869	0.924165904521942	0.476181745529175	216.98014831543	142122
True	False	False	False	False	2069.48022460938	-542.0009765625	277.285491943359	0.841176152229309	0.95313972234726	1	229.496002197266	57374
True	False	False	False	False	2886.81665039063	-548.78369140625	18.8554134368896	0.75434798002243	0.942380666732788	0.66828989982605	39.529411315918	672
True	False	False	False	False	2318.177734375	-360.485260009766	17.7462711334229	0.47912186384201	0.865688979625702	0.231170579791069	57	912
True	False	False	False	False	2324.1396484375	-374.156463623047	175.244430541992	0.4058837890625	0.85745096206665	0.17984701693058	63.6518974304199	10057
True	False	False	False	False	3029.189453125	-656.678833007813	21.0736961364746	0.819298386573792	0.952117681503296	1	37.9473686218262	721
True	False	False	False	False	2808.65673828125	10.8227138519287	540.152099609375	0.43531122803688	0.879127323627472	0.199298873543739	112.145790100098	54615
True	False	False	False	False	2779.19970703125	30.8682327270508	827.419921875	0.21057391166687	0.750573098659515	0.0778736248612404	120.7158203125	90054
True	False	False	False	False	2837.9482421875	38.6315002441406	848.493591308594	0.304845362901688	0.662698924541473	0.122199654579163	141.377777099609	108154
True	False	False	False	False	2800.38549804688	61.2159385681152	729.8154296875	0.428250521421432	0.905928790569305	0.194500491023064	135.095748901367	88893
True	False	False	False	False	2169.70874023438	1156.70910644531	1285.49548339844	0.348714083433151	0.925556123256683	0.145700857043266	156.395172119141	181262
True	False	False	False	False	2041.27197265625	1257.755859375	427.019653320313	0.462061136960983	0.844634234905243	0.218303382396698	91.9896087646484	35416
True	False	False	False	False	2101.62841796875	1233.26770019531	848.493591308594	0.233292534947395	0.907058477401733	0.0878855288028717	86.8562088012695	66445
True	False	False	False	False	2116.00659179688	1347.73156738281	367.1259765625	0.710247099399567	0.95608913898468	0.527498364448547	229.773406982422	76055
True	False	False	False	False	2106.36303710938	1372.10083007813	25.5102653503418	0.748013913631439	0.942926585674286	0.641803920269012	43.4782600402832	1000
True	False	False	False	False	2334.50830078125	1492.14868164063	1484.03198242188	0.630218267440796	0.897225499153137	0.384561151266098	233.781768798828	312800
