# Supplementary material for: Gene Delivery Mediated by Backbone-Degradable RAFT Copolymers
Source: Biomacromolecules. 2026 Feb 12;27(3):1846–56. doi: 10.1021/acs.biomac.5c01662 (PMC12977016; doi:10.1021/acs.biomac.5c01662)
Supplement: Supplementary file 2 [file bm5c01662_si_002.zip › Celigo Raw Data/Object (Cell)-Level Data/GFP/7-15-2024-2-37-07-PM_object_E7.csv]

Plate ID	PM_2024_07_15_PPP41-45_NP_5_10_20_PEIpro_200ngwell_U2OS_6k_Plate2
Plate Name
Plate Description
Scan ID	7/15/2024 2:37:07 PM
Scan Description
Scan Result ID	7/15/2024 2:37:07 PM
Scan Result Description
Software Version	5.1.0.0
Experiment Name
Application Name	Target 1
Plate Type	96-Well BD Falcon™ 353072 Plate
Acquisition Start/End Times	7/15/2024 2:37:07 PM - 7/15/2024 2:38:17 PM
Analysis Start Time	7/15/2024 2:37:07 PM
User ID	Local Administrator
Scan Area Object-Level Data CSV Report
Row	E
Column	7
Total	Class 1	Class 2	Class 3	Class 4	X Position (µm)	Y Position (µm)	Target 1: Area (µm²)	Target 1: Form Factor	Target 1: Smoothness	Target 1: Aspect Ratio	Target 1: Mean Intensity	Target 1: Integrated Intensity
True	False	False	False	False	-2138.25805664063	-2408.23046875	28.8376903533936	0.646229147911072	0.933759927749634	0.407513111829758	67.4230804443359	1753
True	False	False	False	False	-2146.47631835938	-2404.91235351563	19.9645557403564	0.776177406311035	0.943199634552002	0.804480254650116	55.8888893127441	1006
True	False	False	False	False	-2694.41552734375	-2064.62451171875	48.80224609375	0.669968068599701	0.924616456031799	0.445748090744019	37.9545440673828	1670
True	False	False	False	False	-2532.76025390625	-2038.83410644531	98.7136306762695	0.658456563949585	0.919731497764587	0.42650431394577	62.3932571411133	5553
True	False	False	False	False	-2514.7724609375	-2000.36169433594	52.1296730041504	0.432111263275146	0.854944050312042	0.197113513946533	56.2553176879883	2644
True	False	False	False	False	-2128.236328125	-2406.095703125	48.80224609375	0.64345920085907	0.940954327583313	0.403396040201187	84.2272720336914	3706
True	False	False	False	False	-2107.47973632813	-2418.45385742188	392.636260986328	0.595552742481232	0.885715484619141	0.340798020362854	226.435028076172	80158
True	False	False	False	False	-2708.388671875	-1668.37548828125	44.3656768798828	0.584962904453278	0.93360960483551	0.328748881816864	50.375	2015
True	False	False	False	False	-2855.55224609375	-1566.12133789063	466.948760986328	0.378503948450089	0.82345449924469	0.162943869829178	196.353912353516	82665
True	False	False	False	False	-2722.84692382813	-1382.15954589844	34.3833999633789	0.522167980670929	0.87451046705246	0.266683965921402	55.1612892150879	1710
True	False	False	False	False	-2992.8662109375	-1209.24719238281	446.984191894531	0.647665798664093	0.947093963623047	0.409674137830734	132.1513671875	53257
True	False	False	False	False	-3325.56494140625	-581.549499511719	112.023338317871	0.861416518688202	0.969129860401154	1	178.079208374023	17986
True	False	False	False	False	-3353.943359375	-501.471282958984	674.358276367188	0.130633622407913	0.960563838481903	0.0454474464058876	115.782897949219	70396
True	False	False	False	False	-2989.33056640625	-1173.13549804688	570.098937988281	0.387217551469803	0.884517669677734	0.168207392096519	118.741241455078	61033
True	False	False	False	False	-2965.25048828125	-1233.73010253906	1048.13916015625	0.273251593112946	0.921453654766083	0.106489695608616	106.973541259766	101090
True	False	False	False	False	-2792.67749023438	-903.6142578125	4336.7451171875	0.546430647373199	0.92474627494812	0.288991749286652	209.777496337891	820230
True	False	False	False	False	-2791.78735351563	-376.968200683594	211.846115112305	0.482540190219879	0.887010216712952	0.233824834227562	66.1623001098633	12637
True	False	False	False	False	-2769.80126953125	-821.7294921875	1451.86682128906	0.428963601589203	0.812006175518036	0.194981187582016	205.150497436523	268542
True	False	False	False	False	-2767.82177734375	-351.474761962891	262.866638183594	0.338927835226059	0.874160408973694	0.140273407101631	70.7468338012695	16767
True	False	False	False	False	-2710.44677734375	-1414.7568359375	39.9291114807129	0.705993711948395	0.93867015838623	0.517492473125458	54.7777786254883	1972
True	False	False	False	False	-2699.51538085938	-1660.84313964844	44.3656768798828	0.55325049161911	0.882142186164856	0.295611768960953	50.3250007629395	2013
True	False	False	False	False	-2639.38159179688	-1393.07934570313	157.498153686523	0.618833959102631	0.907617270946503	0.369377881288528	71.0563354492188	10090
True	False	False	False	False	-2645.33349609375	-1362.94641113281	9.98227787017822	0.497925460338593	0.906895220279694	0.246108084917068	74.6666641235352	672
True	False	False	False	False	-2647.29931640625	-1242.80590820313	42.1473922729492	0.462214976549149	0.922001659870148	0.218416675925255	55.7894744873047	2120
True	False	False	False	False	-2673.80346679688	-1190.01916503906	59.8936653137207	0.681443929672241	0.95479941368103	0.466478526592255	60.4444427490234	3264
True	False	False	False	False	-2661.53686523438	-1212.98803710938	359.361999511719	0.377589851617813	0.901450932025909	0.162397727370262	170.092590332031	55110
True	False	False	False	False	-2653.02270507813	-351.134490966797	31.0559749603271	0.628715097904205	0.947245538234711	0.382505655288696	46.9642868041992	1315
True	False	False	False	False	-2647.26489257813	-1344.24108886719	59.8936653137207	0.681443929672241	0.947976648807526	0.466478526592255	63.2777786254883	3417
True	False	False	False	False	-2603.47290039063	-1222.376953125	185.226699829102	0.774862349033356	0.934217631816864	0.792401194572449	190.221557617188	31767
True	False	False	False	False	-2642.67016601563	-368.745697021484	36.6016845703125	0.820213973522186	0.956876516342163	1	65.2121200561523	2152
True	False	False	False	False	-2642.56298828125	-313.369110107422	124.223899841309	0.467473566532135	0.938833653926849	0.222318783402443	51.2678565979004	5742
True	False	False	False	False	-2633.27685546875	-297.595367431641	29.9468326568604	0.554879128932953	0.931060612201691	0.297217160463333	47.6296310424805	1286
True	False	False	False	False	-2593.20190429688	-1384.8134765625	72.0942230224609	0.725393772125244	0.933708190917969	0.566900193691254	62.9384613037109	4091
True	False	False	False	False	-2579.35717773438	-1232.96789550781	31.0559749603271	0.792491853237152	0.946757137775421	1	46.2142868041992	1294
True	False	False	False	False	-2562.45849609375	-220.346862792969	149.734161376953	0.239379480481148	0.862649619579315	0.0906349942088127	55.0222206115723	7428
True	False	False	False	False	-2530.99877929688	-234.497604370117	17.7462711334229	0.507745087146759	0.89434140920639	0.254253089427948	49.5	792
True	False	False	False	False	-2326.025390625	-1647.95373535156	300.577453613281	0.777456700801849	0.959488034248352	0.817264080047607	221.431732177734	60008
True	False	False	False	False	-2334.93603515625	-1631.76525878906	34.3833999633789	0.607939004898071	0.92046320438385	0.355619817972183	65.9032287597656	2043
True	False	False	False	False	-2205.84619140625	-133.523345947266	183.008422851563	0.349602729082108	0.875535786151886	0.146199271082878	86.3333358764648	14245
True	False	False	False	False	-2224.36303710938	-129.798538208008	95.3862075805664	0.324623167514801	0.904479563236237	0.132535919547081	63.2790679931641	5442
True	False	False	False	False	-2170.54321289063	-133.084243774414	62.1119499206543	0.514855980873108	0.931514799594879	0.260309815406799	63.6964302062988	3567
True	False	False	False	False	-2181.546875	-123.049560546875	12.2005615234375	0.681430399417877	0.921230614185333	0.46645313501358	62.9090919494629	692
True	False	False	False	False	-2122.87036132813	-130.538467407227	99.8227767944336	0.278736710548401	0.772516906261444	0.109150350093842	81.0666656494141	7296
True	False	False	False	False	-2078.3525390625	-1700.85424804688	1736.91625976563	0.569287002086639	0.908996105194092	0.311855494976044	242.489151000977	379738
True	False	False	False	False	-1988.63024902344	-1305.40466308594	44.3656768798828	0.716573357582092	0.957641243934631	0.543180823326111	43.9000015258789	1756
True	False	False	False	False	-1982.2958984375	-1286.20104980469	28.8376903533936	0.646229147911072	0.889961063861847	0.407513111829758	91.1153869628906	2369
True	False	False	False	False	-1992.36657714844	-1262.22631835938	943.879821777344	0.537489116191864	0.839709341526031	0.280553013086319	215.488830566406	183381
True	False	False	False	False	-1983.77221679688	-1233.73986816406	99.8227767944336	0.589554786682129	0.953283190727234	0.333906829357147	76.6999969482422	6903
True	False	False	False	False	-3133.78588867188	848.619201660156	42.1473922729492	0.836018741130829	0.959428310394287	1	34.2368431091309	1301
True	False	False	False	False	-2089.47631835938	1603.32543945313	199.645553588867	0.835180938243866	0.963105916976929	1	213.899993896484	38502
True	False	False	False	False	-2106.13232421875	1863.09814453125	115.350761413574	0.730946362018585	0.915408670902252	0.583147346973419	95.1923065185547	9900
True	False	False	False	False	-2063.44506835938	1567.83361816406	228.483245849609	0.654921650886536	0.930364787578583	0.420870512723923	209.699035644531	43198
True	False	False	False	False	-215.960205078125	-3497.92993164063	19.9645557403564	0.571213245391846	0.89434140920639	0.313874661922455	39.1666679382324	705
True	False	False	False	False	-209.430572509766	-3463.36279296875	24.401123046875	0.484010845422745	0.88751482963562	0.234974905848503	44.7727279663086	985
True	False	False	False	False	-800.434326171875	-3288.70727539063	104.259346008301	0.684010803699493	0.919765770435333	0.47135466337204	87.1276626586914	8190
True	False	False	False	False	-1275.42419433594	-2901.71166992188	1516.19702148438	0.692152261734009	0.93425977230072	0.487470954656601	225.065841674805	307665
True	False	False	False	False	-1646.42163085938	-2731.41479492188	997.118591308594	0.759228825569153	0.944769322872162	0.691278576850891	232.569519042969	209080
True	False	False	False	False	-1866.17114257813	-2084.392578125	31.0559749603271	0.661047279834747	0.932708501815796	0.430712252855301	50.2857131958008	1408
True	False	False	False	False	-1651.5986328125	-2694.07983398438	362.689422607422	0.629886448383331	0.892252862453461	0.384106010198593	219.113143920898	71650
True	False	False	False	False	-1302.44909667969	-2858.962890625	1287.71374511719	0.614181220531464	0.928273737430573	0.363414883613586	220.066314697266	255497
True	False	False	False	False	-1163.45397949219	-2851.6298828125	273.958068847656	0.64078676700592	0.91431587934494	0.39948433637619	127.210525512695	31421
True	False	False	False	False	-1249.38879394531	-2712.9501953125	14.4188451766968	0.666414141654968	0.934041440486908	0.43965283036232	56.9230766296387	740
True	False	False	False	False	-1258.111328125	-2583.48754882813	1279.94982910156	0.655739545822144	0.91476982831955	0.422163188457489	215.136917114258	248268
True	False	False	False	False	-1155.74877929688	-2836.20263671875	177.462707519531	0.76659494638443	0.948074400424957	0.732008516788483	185.90625	29745
True	False	False	False	False	-1132.67016601563	-2773.74047851563	643.302307128906	0.477561116218567	0.915961802005768	0.229967400431633	85.7793121337891	49752
True	False	False	False	False	-1081.45178222656	-2062.66796875	1359.80798339844	0.404767870903015	0.879779100418091	0.179136648774147	195.296081542969	239433
True	False	False	False	False	-1126.86511230469	-2051.7734375	324.978576660156	0.740231812000275	0.95239520072937	0.61315381526947	212.088729858398	62142
True	False	False	False	False	-978.99755859375	-2586.330078125	1162.38073730469	0.566517770290375	0.884104490280151	0.308979064226151	205.348281860352	215205
True	False	False	False	False	-901.971069335938	-1944.36999511719	95.3862075805664	0.497079223394394	0.914845287799835	0.24541762471199	56	4816
True	False	False	False	False	-893.844665527344	-1930.02172851563	49.9113883972168	0.547359824180603	0.886701166629791	0.289884150028229	60.0666656494141	2703
True	False	False	False	False	-872.287414550781	-1915.70629882813	88.7313537597656	0.598902344703674	0.953136384487152	0.344725489616394	53.3375015258789	4267
True	False	False	False	False	-807.449829101563	-3248.91015625	24.401123046875	0.698149502277374	0.909642398357391	0.500038266181946	61.0454559326172	1343
True	False	False	False	False	-769.05859375	-2134.11401367188	380.435699462891	0.604710280895233	0.925738334655762	0.35167595744133	89.6209945678711	30740
True	False	False	False	False	-751.85888671875	-3302.1337890625	1447.43029785156	0.756882727146149	0.942266941070557	0.679904460906982	238.569351196289	311333
True	False	False	False	False	-540.737182617188	-2870.23706054688	63.2210922241211	0.801229655742645	0.955277323722839	1	62.9473686218262	3588
True	False	False	False	False	-733.742492675781	-2126.48046875	415.92822265625	0.315441071987152	0.779705166816711	0.1276865452528	83.7360000610352	31401
True	False	False	False	False	-721.532653808594	-2053.55322265625	931.679260253906	0.248001456260681	0.615902066230774	0.0945800170302391	214.871429443359	180492
True	False	False	False	False	-525.8359375	-2564.42822265625	246.229507446289	0.287135034799576	0.788759708404541	0.113277338445187	77.3783798217773	17178
True	False	False	False	False	-489.851226806641	-2548.11596679688	295.031768798828	0.258840382099152	0.802578032016754	0.0996258482336998	88.7669143676758	23612
True	False	False	False	False	-506.827362060547	-2531.306640625	179.680999755859	0.297155410051346	0.870406806468964	0.118288151919842	79.3765411376953	12859
True	False	False	False	False	-220.852249145508	-2470.080078125	275.067199707031	0.488892912864685	0.861719608306885	0.238828584551811	185.419357299805	45984
True	False	False	False	False	-478.991638183594	-1925.22204589844	513.53271484375	0.677518963813782	0.93067455291748	0.459198147058487	104.807777404785	48526
True	False	False	False	False	-440.141662597656	-1917.6455078125	281.722045898438	0.576221525669098	0.919338822364807	0.319197148084641	79.6929168701172	20242
True	False	False	False	False	-448.749359130859	-1901.61779785156	85.4039306640625	0.71731162071228	0.946005940437317	0.545078694820404	70.4415588378906	5424
True	False	False	False	False	-163.493041992188	-3469.64965820313	19.9645557403564	0.509459018707275	0.89722341299057	0.255700469017029	43.3333320617676	780
True	False	False	False	False	-1513.39440917969	-221.153015136719	116.459907531738	0.833019316196442	0.95716655254364	1	67.7333297729492	7112
True	False	False	False	False	-1091.64819335938	-1868.9150390625	3111.14306640625	0.464673072099686	0.828698635101318	0.220233604311943	238.033508300781	667684
True	False	False	False	False	-1050.79943847656	-1850.21606445313	22.1828384399414	0.613345980644226	0.952098965644836	0.362358510494232	84.4499969482422	1689
True	False	False	False	False	-571.723815917969	-1298.32373046875	24.401123046875	0.431440591812134	0.902420699596405	0.196657732129097	56	1232
True	False	False	False	False	-607.363098144531	-1280.22021484375	206.300399780273	0.515203416347504	0.893502533435822	0.260609298944473	84.4784927368164	15713
True	False	False	False	False	-676.488708496094	-504.475250244141	834.074768066406	0.576932191848755	0.919441401958466	0.319961100816727	115.420211791992	86796
True	False	False	False	False	-669.080688476563	-479.902709960938	42.1473922729492	0.525587975978851	0.918958783149719	0.269718170166016	88.5789489746094	3366
True	False	False	False	False	-683.698913574219	-242.017501831055	80.9673614501953	0.671151578426361	0.909813582897186	0.447810232639313	43.2739715576172	3159
True	False	False	False	False	-646.713134765625	-481.331787109375	570.098937988281	0.331727236509323	0.731095194816589	0.136350139975548	121.776268005371	62593
True	False	False	False	False	-628.645751953125	-537.990173339844	125.333038330078	0.503374934196472	0.865640878677368	0.250597566366196	68.2212371826172	7709
True	False	False	False	False	-598.892761230469	-473.945617675781	1542.81640625	0.280843734741211	0.694884896278381	0.110179647803307	128.166793823242	178280
True	False	False	False	False	-570.05712890625	-1288.81665039063	15.5279874801636	0.444276958703995	0.895654082298279	0.205519050359726	65.8571395874023	922
True	False	False	False	False	-484.281494140625	-1848.79809570313	63.2210922241211	0.43395659327507	0.910364270210266	0.198371559381485	78.0350875854492	4448
True	False	False	False	False	-506.12451171875	-1815.15808105469	115.350761413574	0.313878417015076	0.87412565946579	0.126870095729828	68.288459777832	7102
True	False	False	False	False	-498.500183105469	-1170.75158691406	80.9673614501953	0.826583564281464	0.964430749416351	1	53.2328758239746	3886
True	False	False	False	False	-486.727905273438	-1834.85864257813	12.2005615234375	0.563888907432556	0.894881248474121	0.306276768445969	80.1818161010742	882
True	False	False	False	False	-479.985595703125	-1808.05200195313	9.98227787017822	0.628524124622345	0.939064502716064	0.382245600223541	90.1111145019531	811
True	False	False	False	False	-464.644744873047	-1880.11987304688	23.2919807434082	0.538257539272308	0.898167312145233	0.281267881393433	57.6190490722656	1210
True	False	False	False	False	-477.942260742188	-1827.2392578125	21.0736961364746	0.656467795372009	0.925207853317261	0.423319727182388	96.2105255126953	1828
True	False	False	False	False	-469.573547363281	-1860.05981445313	51.0205307006836	0.742634296417236	0.954331636428833	0.62160986661911	95.5652160644531	4396
True	False	False	False	False	-402.122192382813	-1882.18505859375	32.1651153564453	0.720794081687927	0.956876516342163	0.554238379001617	48.1724128723145	1397
True	False	False	False	False	-440.173156738281	-1838.69055175781	1860.03100585938	0.0773477032780647	0.452659368515015	0.0259130578488111	136.715560913086	229272
True	False	False	False	False	-249.863983154297	-1442.12744140625	787.490783691406	0.198204949498177	0.534366250038147	0.0725813657045364	175.839431762695	124846
True	False	False	False	False	-227.777893066406	-1440.70629882813	607.809814453125	0.242925852537155	0.811825931072235	0.0922504067420959	122.343063354492	67044
True	False	False	False	False	-354.107086181641	-890.273010253906	143.079315185547	0.761384785175323	0.946467697620392	0.702335596084595	62.6589164733887	8083
True	False	False	False	False	-411.050323486328	-428.363861083984	15.5279874801636	0.774550676345825	0.945763468742371	0.789673984050751	37.8571434020996	530
True	False	False	False	False	-384.536376953125	-879.922546386719	31.0559749603271	0.774550676345825	0.947363257408142	0.789673984050751	43.6785697937012	1223
True	False	False	False	False	-348.514312744141	-1372.47534179688	489.131591796875	0.54683530330658	0.915912806987762	0.289380013942719	220.535140991211	97256
True	False	False	False	False	-334.785705566406	-882.565307617188	26.6194076538086	0.62885844707489	0.931988120079041	0.382700979709625	49.6666679382324	1192
True	False	False	False	False	-346.289703369141	-537.405029296875	1817.88366699219	0.337494164705276	0.771906971931458	0.139487609267235	182.357528686523	298884
True	False	False	False	False	-103.711250305176	-820.147705078125	195.208984375	0.516209125518799	0.880047559738159	0.261478006839752	111.75	19668
True	False	False	False	False	-1715.56591796875	1796.93774414063	356.034576416016	0.495973140001297	0.84717720746994	0.244517832994461	121.981307983398	39156
True	False	False	False	False	-1465.56079101563	977.521301269531	37.7108268737793	0.712653756141663	0.96039891242981	0.533345997333527	52.8235282897949	1796
True	False	False	False	False	-1450.93518066406	1016.25384521484	46.5839614868164	0.510869145393372	0.925963401794434	0.256897181272507	109.333335876465	4592
True	False	False	False	False	-1428.59289550781	1013.71850585938	1404.17370605469	0.491984337568283	0.912646174430847	0.24129781126976	178.209320068359	225613
True	False	False	False	False	-1419.54516601563	959.909057617188	1684.78662109375	0.37842121720314	0.89496260881424	0.162894412875175	177.979598999023	270351
True	False	False	False	False	-1383.09289550781	954.282287597656	61.0028076171875	0.689663171768188	0.950958907604218	0.482433974742889	111.036361694336	6107
True	False	False	False	False	-1306.64392089844	965.390930175781	1630.43872070313	0.43544989824295	0.896408319473267	0.19939398765564	189.303405761719	278276
True	False	False	False	False	-1346.94287109375	978.341125488281	1147.9619140625	0.195319950580597	0.660517275333405	0.0713624209165573	198.246383666992	205185
True	False	False	False	False	-1316.06506347656	989.713989257813	16.6371288299561	0.76893937587738	0.947792708873749	0.747088372707367	131.600006103516	1974
True	False	False	False	False	-1312.7861328125	1012.23907470703	32.1651153564453	0.776993036270142	0.948197305202484	0.812498211860657	59.5172424316406	1726
True	False	False	False	False	-1295.50146484375	987.218444824219	17.7462711334229	0.709974586963654	0.951427280902863	0.52684485912323	98.875	1582
True	False	False	False	False	-1160.85485839844	1073.43701171875	83.1856460571289	0.564235806465149	0.911842465400696	0.306631803512573	92.6133346557617	6946
True	False	False	False	False	-1132.59887695313	1070.55944824219	611.13720703125	0.337872236967087	0.84740149974823	0.139694586396217	177.754989624023	97943
True	False	False	False	False	-1126.10083007813	1048.60656738281	789.709045410156	0.426663666963577	0.93001788854599	0.193433851003647	169.835678100586	120923
True	False	False	False	False	-1095.35717773438	1127.65307617188	1228.92932128906	0.23059955239296	0.612480342388153	0.0866783484816551	189.926895141602	210439
True	False	False	False	False	-1122.22033691406	1139.17700195313	39.9291114807129	0.526466608047485	0.936509907245636	0.270503282546997	87.8333358764648	3162
True	False	False	False	False	-1090.96020507813	1063.26428222656	104.259346008301	0.577839434146881	0.937330842018127	0.32093945145607	74.8829803466797	7039
True	False	False	False	False	-941.882507324219	975.611877441406	298.359191894531	0.47153377532959	0.879043221473694	0.225371077656746	85.0260238647461	22872
True	False	False	False	False	-928.235229492188	994.045959472656	349.379699707031	0.360333949327469	0.752862095832825	0.15229357779026	94.4920654296875	29765
True	False	False	False	False	-899.708312988281	1565.87231445313	1917.70642089844	0.388618350028992	0.852210521697998	0.169063374400139	217.08154296875	375334
True	False	False	False	False	-927.331970214844	1601.49438476563	85.4039306640625	0.504396915435791	0.920370280742645	0.251447945833206	99.168830871582	7636
True	False	False	False	False	-851.056640625	1602.16064453125	1716.95178222656	0.279005348682404	0.907233059406281	0.109281353652477	197.751937866211	306120
True	False	False	False	False	-617.502075195313	1674.71484375	62.1119499206543	0.57543021440506	0.910812377929688	0.318349093198776	62.7321434020996	3513
True	False	False	False	False	-615.518798828125	1693.98669433594	55.4570960998535	0.719247400760651	0.926729381084442	0.55012708902359	73.2200012207031	3661
True	False	False	False	False	-602.74169921875	1693.6455078125	62.1119499206543	0.681158900260925	0.942226350307465	0.465942800045013	70.125	3927
True	False	False	False	False	-581.587707519531	1704.306640625	750.889099121094	0.25082865357399	0.732819020748138	0.0958867594599724	94.8818283081055	64235
True	False	False	False	False	-608.213500976563	1949.23400878906	401.509399414063	0.864808738231659	0.962671041488647	1	234.436462402344	84866
True	False	False	False	False	-507.280578613281	1702.17468261719	14.4188451766968	0.666414141654968	0.924317836761475	0.43965283036232	54.6153831481934	710
True	False	False	False	False	-456.761901855469	1882.33422851563	411.491668701172	0.80326509475708	0.958467841148376	1	235.129379272461	87233
True	False	False	False	False	-379.940582275391	261.895599365234	165.262145996094	0.811261117458344	0.940390110015869	1	202.778518676758	30214
True	False	False	False	False	-277.611907958984	243.745986938477	112.023338317871	0.87241119146347	0.974578142166138	1	116.712867736816	11788
True	False	False	False	False	-263.002868652344	1652.57055664063	1877.77734375	0.203158989548683	0.704398334026337	0.0746880322694778	169.925582885742	287684
True	False	False	False	False	-226.588607788086	1539.89196777344	326.087738037109	0.533013582229614	0.854111015796661	0.276426881551743	80.7959213256836	23754
True	False	False	False	False	-197.271759033203	1554.12097167969	218.500961303711	0.583908379077911	0.901271402835846	0.32757830619812	76.9238586425781	15154
True	False	False	False	False	-217.893478393555	1609.24987792969	24.401123046875	0.546809315681458	0.913262784481049	0.28935506939888	176.954544067383	3893
True	False	False	False	False	-217.64404296875	1586.86279296875	1343.1708984375	0.314517498016357	0.765075325965881	0.127203702926636	201.526840209961	244049
True	False	False	False	False	-199.847930908203	1631.42639160156	1226.7109375	0.383512228727341	0.893267035484314	0.165956392884254	207.113021850586	229067
True	False	False	False	False	-150.569320678711	1646.77429199219	24.401123046875	0.760120630264282	0.94915634393692	0.695777595043182	47.5909080505371	1047
True	False	False	False	False	-90.0943908691406	1152.123046875	32.1651153564453	0.759870648384094	0.945891737937927	0.694506108760834	56.965518951416	1652
True	False	False	False	False	-1177.89099121094	2718.55297851563	99.8227767944336	0.589554786682129	0.939284563064575	0.333906829357147	44.9888877868652	4049
True	False	False	False	False	-1132.48291015625	2723.83374023438	14.4188451766968	0.509884297847748	0.891040980815887	0.256060808897018	39.461540222168	513
True	False	False	False	False	-555.658020019531	2036.87097167969	232.919815063477	0.815946757793427	0.953312635421753	1	223.514282226563	46938
True	False	False	False	False	-295.583312988281	2038.12292480469	11.0914192199707	0.619482219219208	0.927492141723633	0.37021940946579	63.5999984741211	636
True	False	False	False	False	-279.558715820313	2068.86010742188	33.2742576599121	0.393036544322968	0.877460181713104	0.171781465411186	56.7666664123535	1703
True	False	False	False	False	-264.561645507813	2091.65771484375	49.9113883972168	0.567869901657104	0.888556003570557	0.310379713773727	50.5555572509766	2275
True	False	False	False	False	1204.56140136719	-3237.32885742188	156.389007568359	0.669205605983734	0.948342978954315	0.444428205490112	68.0638275146484	9597
True	False	False	False	False	67.9433364868164	-2371.74633789063	12.2005615234375	0.681430399417877	0.942608833312988	0.46645313501358	53.6363639831543	590
True	False	False	False	False	82.3952560424805	-2294.28540039063	402.618530273438	0.859049618244171	0.960250675678253	1	232.683197021484	84464
True	False	False	False	False	98.0095825195313	-2333.59545898438	1791.26428222656	0.338558226823807	0.737597107887268	0.140070602297783	226.42724609375	365680
True	False	False	False	False	454.311920166016	-3132.7001953125	45.4748191833496	0.73448771238327	0.951893091201782	0.594133496284485	93.3414611816406	3827
True	False	False	False	False	1439.12353515625	-3030.9345703125	179.680999755859	0.758721351623535	0.933909475803375	0.688763201236725	214.41357421875	34735
True	False	False	False	False	726.947448730469	-2896.52856445313	728.706237792969	0.746656596660614	0.959073066711426	0.636530756950378	219.929977416992	144494
True	False	False	False	False	968.792236328125	-2780.28271484375	502.441314697266	0.451178342103958	0.852948725223541	0.210407763719559	150.587203979492	68216
True	False	False	False	False	553.203979492188	-2749.8642578125	110.914192199707	0.719247400760651	0.951306700706482	0.55012708902359	70.3099975585938	7031
True	False	False	False	False	824.724731445313	-2626.06860351563	414.819091796875	0.29936695098877	0.926965177059174	0.119407072663307	66.9812850952148	25051
True	False	False	False	False	604.182250976563	-2567.00268554688	851.821044921875	0.653339624404907	0.906039714813232	0.418388038873672	218.83723449707	168067
True	False	False	False	False	608.830749511719	-2598.29248046875	374.889984130859	0.782004833221436	0.956526100635529	0.876646995544434	212.233734130859	71735
True	False	False	False	False	803.122375488281	-2260.1474609375	41.0382537841797	0.830802142620087	0.965447545051575	1	45.7027015686035	1691
True	False	False	False	False	732.926147460938	-2247.99194335938	39.9291114807129	0.792017757892609	0.953058242797852	1	85.6944427490234	3085
True	False	False	False	False	722.51318359375	-2232.61499023438	24.401123046875	0.698149502277374	0.928321480751038	0.500038266181946	57.0454559326172	1255
True	False	False	False	False	744.663024902344	-2242.5439453125	171.917007446289	0.296784192323685	0.791249573230743	0.118100792169571	73.0193557739258	11318
True	False	False	False	False	754.425720214844	-2198.0087890625	32.1651153564453	0.557969212532043	0.88284558057785	0.300289928913116	63.6896553039551	1847
True	False	False	False	False	825.59326171875	-2645.60327148438	51.0205307006836	0.636238098144531	0.940485060214996	0.392957359552383	57	2622
True	False	False	False	False	876.934143066406	-1963.3154296875	699.868591308594	0.256206184625626	0.868735492229462	0.0983905345201492	85.2218704223633	53775
True	False	False	False	False	843.324523925781	-1952.18298339844	42.1473922729492	0.651602447032928	0.950604617595673	0.415688991546631	53.7631568908691	2043
True	False	False	False	False	956.120544433594	-2766.076171875	13.3097038269043	0.743378639221191	0.942608833312988	0.624296009540558	68	816
True	False	False	False	False	1075.41333007813	-2733.49243164063	116.459907531738	0.81883841753006	0.962896168231964	1	184.438095092773	19366
True	False	False	False	False	1005.091796875	-2368.09106445313	47.6931037902832	0.790671706199646	0.957085192203522	1	59.3720932006836	2553
True	False	False	False	False	966.898498535156	-2303.806640625	59.8936653137207	0.730168700218201	0.915540814399719	0.580802917480469	128.388885498047	6933
True	False	False	False	False	1024.72644042969	-2276.31225585938	551.243530273438	0.70922577381134	0.950540065765381	0.525058329105377	209.066390991211	103906
True	False	False	False	False	1024.41650390625	-2249.78515625	32.1651153564453	0.720794081687927	0.950105845928192	0.554238379001617	94.4482727050781	2739
True	False	False	False	False	1026.8193359375	-2402.02734375	15.5279874801636	0.666844606399536	0.940302610397339	0.440383464097977	53.5714302062988	750
True	False	False	False	False	1091.42468261719	-2263.55834960938	309.450592041016	0.759536385536194	0.950198948383331	0.692818820476532	210.025085449219	58597
True	False	False	False	False	1057.43725585938	-2262.6474609375	295.031768798828	0.845675587654114	0.964201867580414	1	213.338348388672	56748
True	False	False	False	False	1118.50866699219	-2815.32250976563	136.424453735352	0.776088893413544	0.954978168010712	0.803636133670807	77.4227676391602	9523
True	False	False	False	False	1200.28369140625	-2772.28002929688	1548.36218261719	0.797372579574585	0.948562979698181	1	230.393981933594	321630
True	False	False	False	False	1290.66027832031	-2244.35180664063	259.539215087891	0.681263327598572	0.911855399608612	0.466138988733292	213.876068115234	50047
True	False	False	False	False	1270.0751953125	-2206.38598632813	702.086853027344	0.790291726589203	0.968722403049469	1	217.853073120117	137901
True	False	False	False	False	1297.54040527344	-2259.31396484375	17.7462711334229	0.689935445785522	0.90358954668045	0.482980132102966	104.4375	1671
True	False	False	False	False	1629.07336425781	-2018.91760253906	15.5279874801636	0.621227741241455	0.938633382320404	0.372498869895935	46.7857131958008	655
True	False	False	False	False	1350.1806640625	-1927.78991699219	648.848022460938	0.537836015224457	0.915296137332916	0.280875474214554	220.411972045898	128941
True	False	False	False	False	1514.86706542969	-2011.35778808594	9.98227787017822	0.687235474586487	0.9244145154953	0.47761595249176	38.3333320617676	345
True	False	False	False	False	1649.29797363281	-2990.45361328125	49.9113883972168	0.567869901657104	0.947976648807526	0.310379713773727	35.6666679382324	1605
True	False	False	False	False	260.370666503906	-1265.79052734375	69.8759460449219	0.679155230522156	0.941916704177856	0.462208092212677	45.3333320617676	2856
True	False	False	False	False	290.787872314453	-154.935485839844	212.955261230469	0.610412418842316	0.958771288394928	0.358681231737137	220.97917175293	42428
True	False	False	False	False	499.033905029297	-213.988189697266	143.079315185547	0.290749073028564	0.868214964866638	0.115073546767235	60.4961242675781	7804
True	False	False	False	False	469.100830078125	-181.870101928711	92.0587844848633	0.332098126411438	0.869871139526367	0.136550799012184	59.9397583007813	4975
True	False	False	False	False	478.759460449219	-193.982009887695	22.1828384399414	0.598902344703674	0.927292883396149	0.344725489616394	58.25	1165
True	False	False	False	False	496.694000244141	-162.320022583008	297.250030517578	0.88469922542572	0.973392128944397	1	143.287307739258	38401
True	False	False	False	False	518.777709960938	-1649.70446777344	75.4216537475586	0.797777712345123	0.954490661621094	1	90.9558792114258	6185
True	False	False	False	False	539.852722167969	-1613.64672851563	287.267761230469	0.8324835896492	0.954199612140656	1	216.274124145508	56015
True	False	False	False	False	562.244567871094	-868.674377441406	1244.45727539063	0.191387996077538	0.718393445014954	0.0697103440761566	137.055252075195	153776
True	False	False	False	False	526.980895996094	44.5991744995117	1269.96752929688	0.228501543402672	0.650589108467102	0.085741750895977	118.653274536133	135858
True	False	False	False	False	558.348266601563	-179.163223266602	58.7845230102539	0.635044157505035	0.919832229614258	0.391270726919174	53.8490562438965	2854
True	False	False	False	False	570.902893066406	50.9635810852051	926.133544921875	0.420949220657349	0.777592837810516	0.189627826213837	229.892211914063	191960
True	False	False	False	False	580.969665527344	-941.196350097656	1171.25390625	0.378855884075165	0.913115799427032	0.163154453039169	165.094696044922	174340
True	False	False	False	False	601.271057128906	-920.018859863281	15.5279874801636	0.444276958703995	0.857253670692444	0.205519050359726	118.714286804199	1662
True	False	False	False	False	582.5810546875	-904.750854492188	16.6371288299561	0.76893937587738	0.947792708873749	0.747088372707367	145.466659545898	2182
True	False	False	False	False	594.662841796875	-879.384216308594	667.703430175781	0.548899173736572	0.862831771373749	0.29136911034584	170.303985595703	102523
True	False	False	False	False	613.030883789063	-907.104675292969	671.030883789063	0.287521153688431	0.901244878768921	0.113468661904335	148.399993896484	89782
True	False	False	False	False	903.054321289063	-1876.46862792969	32.1651153564453	0.720794081687927	0.94053065776825	0.554238379001617	53.5862083435059	1554
True	False	False	False	False	851.801086425781	-1681.708984375	1513.97875976563	0.444650739431381	0.888657093048096	0.205781534314156	129.912094116211	177330
True	False	False	False	False	903.4638671875	-1856.67663574219	61.0028076171875	0.333023369312286	0.930217027664185	0.137052059173584	58.2363624572754	3203
True	False	False	False	False	914.562316894531	-1824.94860839844	262.866638183594	0.190136924386024	0.691083014011383	0.0691868960857391	62.1097030639648	14720
True	False	False	False	False	919.8486328125	-1459.61108398438	36.6016845703125	0.618217408657074	0.90912663936615	0.368579924106598	54	1782
True	False	False	False	False	1022.88879394531	-1403.6689453125	61.0028076171875	0.310059905052185	0.916444361209869	0.124885633587837	57.8181800842285	3180
True	False	False	False	False	1021.68621826172	-269.431701660156	28.8376903533936	0.534328043460846	0.93721729516983	0.277632147073746	122.961540222168	3197
True	False	False	False	False	1029.19396972656	-259.270904541016	502.441314697266	0.468537896871567	0.924888014793396	0.223115533590317	220.117004394531	99713
True	False	False	False	False	1032.13037109375	-233.655090332031	14.4188451766968	0.805326879024506	0.942608833312988	1	87.461540222168	1137
True	False	False	False	False	1155.6533203125	-1590.70947265625	133.097030639648	0.83940452337265	0.966347217559814	1	159.449996948242	19134
True	False	False	False	False	1137.62219238281	-273.068023681641	944.988952636719	0.386162906885147	0.850519120693207	0.167564734816551	106.124412536621	90418
True	False	False	False	False	1149.83679199219	-1547.35021972656	1342.06176757813	0.360479116439819	0.87132853269577	0.152376979589462	175.763641357422	212674
True	False	False	False	False	1185.1796875	-1560.59252929688	17.7462711334229	0.762108087539673	0.940302610397339	0.706189274787903	85	1360
True	False	False	False	False	1161.12060546875	-231.997848510742	1215.61962890625	0.401130944490433	0.925192654132843	0.176834538578987	106.108573913574	116295
True	False	False	False	False	1469.84191894531	-703.152648925781	70.9850845336914	0.820201992988586	0.957297146320343	1	49.671875	3179
True	False	False	False	False	1533.17163085938	-718.05029296875	83.1856460571289	0.781472206115723	0.948343932628632	0.867934346199036	54.0666656494141	4055
True	False	False	False	False	1545.99353027344	-325.338714599609	181.899276733398	0.778366804122925	0.93893563747406	0.827120900154114	171.439025878906	28116
True	False	False	False	False	1583.58605957031	-97.2807388305664	57.6753807067871	0.63250470161438	0.946962833404541	0.387718707323074	44.480770111084	2313
True	False	False	False	False	1581.60620117188	-56.4987640380859	672.140014648438	0.395788073539734	0.917563080787659	0.173488393425941	83.6617126464844	50699
True	False	False	False	False	1587.380859375	5.13261556625366	441.438507080078	0.563820481300354	0.887948989868164	0.306206822395325	98.9598007202148	39386
True	False	False	False	False	1608.24780273438	30.2425022125244	1110.25109863281	0.33483561873436	0.808839619159698	0.138036578893661	168.193801879883	168362
True	False	False	False	False	1839.42370605469	-1499.70654296875	362.689422607422	0.807057857513428	0.953831613063812	1	105.666664123535	34553
True	False	False	False	False	1909.70324707031	-224.01969909668	821.874206542969	0.688137471675873	0.928975105285645	0.479395419359207	144.603240966797	107151
True	False	False	False	False	1860.36499023438	-205.869018554688	848.493591308594	0.31691437959671	0.719667971134186	0.128458648920059	102.241828918457	78215
True	False	False	False	False	1901.38818359375	-48.7039108276367	776.399353027344	0.532155394554138	0.931414127349854	0.275642901659012	92.7514266967773	64926
True	False	False	False	False	1913.50622558594	1.3575553894043	137.533599853516	0.3985635638237	0.895143866539001	0.175221368670464	77.7580642700195	9642
True	False	False	False	False	1887.87487792969	19.0646648406982	329.415161132813	0.414311438798904	0.916755437850952	0.185274049639702	74.1649856567383	22027
True	False	False	False	False	1927.20837402344	-25.7189865112305	298.359191894531	0.450022369623184	0.852948427200317	0.209582641720772	85.5353164672852	23009
True	False	False	False	False	1931.63391113281	5.08981943130493	9.98227787017822	0.687235474586487	0.9244145154953	0.47761595249176	54.4444427490234	490
True	False	False	False	False	77.9611434936523	1846.73291015625	80.9673614501953	0.856437861919403	0.965720891952515	1	158.027404785156	11536
True	False	False	False	False	110.108200073242	170.862258911133	24.401123046875	0.698149502277374	0.928321480751038	0.500038266181946	40.5	891
True	False	False	False	False	106.354774475098	237.831954956055	330.524291992188	0.773095011711121	0.961433112621307	0.777525901794434	227.926177978516	67922
True	False	False	False	False	126.868606567383	189.753540039063	352.707153320313	0.811266720294952	0.955230116844177	1	233.182388305664	74152
True	False	False	False	False	368.606506347656	1700.99658203125	280.612915039063	0.693701267242432	0.936710119247437	0.490657210350037	227.577072143555	57577
True	False	False	False	False	340.499572753906	1782.56408691406	197.427261352539	0.852836906909943	0.960710287094116	1	221.561798095703	39438
True	False	False	False	False	362.246856689453	1768.77783203125	39.9291114807129	0.571213245391846	0.933910071849823	0.313874661922455	81.5833358764648	2937
True	False	False	False	False	399.089508056641	1864.46264648438	3330.75317382813	0.0608824118971825	0.433897376060486	0.0201690904796124	173.462875366211	520909
True	False	False	False	False	424.316162109375	1908.29614257813	14.4188451766968	0.719225645065308	0.935661971569061	0.550069808959961	73.0769195556641	950
True	False	False	False	False	561.330688476563	78.6254425048828	35.4925422668457	0.739838838577271	0.945348680019379	0.6118004322052	61.71875	1975
True	False	False	False	False	578.813415527344	1518.6259765625	180.790130615234	0.845734775066376	0.960454761981964	1	77.5521469116211	12641
True	False	False	False	False	567.044250488281	1532.3876953125	188.554138183594	0.861425518989563	0.962186217308044	1	88.2529449462891	15003
True	False	False	False	False	591.764709472656	1780.10437011719	58.7845230102539	0.694364547729492	0.956824004650116	0.492033988237381	75.4528274536133	3999
True	False	False	False	False	613.576843261719	1773.02905273438	866.239868164063	0.293077647686005	0.676819086074829	0.116237424314022	109.577461242676	85580
True	False	False	False	False	635.263610839844	1739.77758789063	916.151245117188	0.788827836513519	0.962482631206512	1	129.021789550781	106572
True	False	False	False	False	692.806579589844	1743.54309082031	1092.50476074219	0.37003692984581	0.756593227386475	0.157927587628365	114.069038391113	112358
True	False	False	False	False	738.226684570313	1741.71801757813	921.696960449219	0.28308042883873	0.712618768215179	0.111276745796204	122.890495300293	102122
True	False	False	False	False	783.134887695313	1821.29821777344	2105.1513671875	0.14075268805027	0.549090445041656	0.0493324920535088	131.908325195313	250362
True	False	False	False	False	887.085510253906	815.794189453125	2407.947265625	0.470520526170731	0.869400978088379	0.224606096744537	211.402114868164	458954
True	False	False	False	False	948.030395507813	756.790588378906	512.423583984375	0.554473340511322	0.855111300945282	0.296816259622574	104.521644592285	48289
True	False	False	False	False	963.254516601563	669.768676757813	413.7099609375	0.825449764728546	0.946834981441498	1	208.949066162109	77938
True	False	False	False	False	974.550598144531	716.808166503906	202.97297668457	0.465526759624481	0.901003897190094	0.220867529511452	112.726776123047	20629
True	False	False	False	False	1001.31390380859	732.024291992188	1772.40881347656	0.25196385383606	0.829139351844788	0.0964133068919182	149.46745300293	238849
True	False	False	False	False	974.016296386719	760.962219238281	76.5307922363281	0.614741027355194	0.910492300987244	0.364125341176987	83.9130401611328	5790
True	False	False	False	False	1089.580078125	772.528198242188	31.0559749603271	0.792491853237152	0.961207389831543	1	45.0714302062988	1262
True	False	False	False	False	1197.32824707031	172.268753051758	84.2947845458984	0.698733150959015	0.940829396247864	0.501295566558838	49.3289489746094	3749
True	False	False	False	False	1256.54150390625	1558.76403808594	25.5102653503418	0.636238098144531	0.915637850761414	0.392957359552383	73.260871887207	1685
True	False	False	False	False	1223.04016113281	1587.89489746094	119.787330627441	0.369228720664978	0.913584053516388	0.157453700900078	73.5	7938
True	False	False	False	False	1253.05334472656	1628.86767578125	229.592376708984	0.330105036497116	0.845386624336243	0.135474294424057	78.898551940918	16332
True	False	False	False	False	1257.75695800781	1542.12390136719	43.256534576416	0.530838489532471	0.953056573867798	0.274444311857224	60.1282043457031	2345
True	False	False	False	False	1266.38000488281	1590.63159179688	38.8199691772461	0.484094202518463	0.866949439048767	0.235040232539177	100.942855834961	3533
True	False	False	False	False	1288.85961914063	1209.357421875	578.972106933594	0.615261256694794	0.910176515579224	0.364787191152573	227.021072387695	118505
True	False	False	False	False	1281.60766601563	1609.47143554688	73.203369140625	0.711495935916901	0.938539564609528	0.530515313148499	79.6212158203125	5255
True	False	False	False	False	1270.63549804688	1618.45642089844	85.4039306640625	0.491170763969421	0.862601757049561	0.240645781159401	84.363639831543	6496
True	False	False	False	False	1284.29870605469	1587.69799804688	89.8404998779297	0.397121459245682	0.948071777820587	0.17431952059269	70.8395080566406	5738
True	False	False	False	False	1366.39001464844	1171.74389648438	29.9468326568604	0.707465767860413	0.931988120079041	0.520909607410431	61.3333320617676	1656
True	False	False	False	False	1311.24255371094	1225.615234375	126.442184448242	0.784677445888519	0.947840392589569	0.941195964813232	80.7543869018555	9206
True	False	False	False	False	1411.32556152344	1903.64196777344	219.610107421875	0.542896628379822	0.831445574760437	0.285624623298645	85.1616134643555	16862
True	False	False	False	False	1399.1611328125	1933.51647949219	326.087738037109	0.768063962459564	0.955604612827301	0.741308331489563	231.149658203125	67958
True	False	False	False	False	1470.65930175781	1958.67053222656	52.1296730041504	0.758778512477875	0.965245127677917	0.689045190811157	79.9574432373047	3758
True	False	False	False	False	1480.73742675781	1990.51403808594	1883.32299804688	0.361545979976654	0.835637629032135	0.152990818023682	207.021194458008	351522
True	False	False	False	False	1543.37731933594	1774.39147949219	1241.1298828125	0.36707666516304	0.855315744876862	0.156195968389511	103.736373901367	116081
True	False	False	False	False	1523.58679199219	1906.16552734375	11.0914192199707	0.763594925403595	0.936281979084015	0.714360892772675	49.2999992370605	493
True	False	False	False	False	1553.75122070313	1834.24731445313	971.608337402344	0.389914453029633	0.746667623519897	0.169857859611511	108.858444213867	95360
True	False	False	False	False	1547.98937988281	1898.55407714844	13.3097038269043	0.571581065654755	0.889299392700195	0.314262002706528	56.9166679382324	683
True	False	False	False	False	1551.44873046875	1885.16235351563	72.0942230224609	0.654992878437042	0.951726198196411	0.420982748270035	68.9230804443359	4480
True	False	False	False	False	1634.15905761719	1626.74304199219	31.0559749603271	0.647358953952789	0.945348680019379	0.409211099147797	60.3214302062988	1689
True	False	False	False	False	1629.078125	1656.2373046875	507.986999511719	0.460953503847122	0.837093949317932	0.217489033937454	237.611358642578	108826
True	False	False	False	False	1634.97204589844	1685.01232910156	45.4748191833496	0.768088281154633	0.950805008411407	0.741466164588928	66.634147644043	2732
True	False	False	False	False	1907.84033203125	155.324630737305	229.592376708984	0.422917425632477	0.934191405773163	0.190932586789131	249.743957519531	51697
True	False	False	False	False	1912.4658203125	166.083755493164	3653.513671875	0.103139281272888	0.51796692609787	0.0351808816194534	220.892837524414	727621
True	False	False	False	False	2009.78137207031	404.530334472656	957.189514160156	0.553441345691681	0.904054880142212	0.295799344778061	116.705680847168	100717
True	False	False	False	False	888.14111328125	2247.72607421875	36.6016845703125	0.580488204956055	0.910920381546021	0.32381671667099	95.6060638427734	3155
True	False	False	False	False	904.870422363281	2272.76440429688	912.823791503906	0.548644423484802	0.891907513141632	0.291122794151306	224.761840820313	184979
True	False	False	False	False	927.894104003906	2255.10693359375	57.6753807067871	0.748017251491547	0.967193424701691	0.641817271709442	98.4807662963867	5121
True	False	False	False	False	2285.97387695313	-2086.36059570313	831.8564453125	0.366929620504379	0.891306221485138	0.156110242009163	141.764007568359	106323
True	False	False	False	False	2400.39404296875	-1937.30725097656	1076.97680664063	0.523227155208588	0.887011587619781	0.267619997262955	162.761077880859	158041
True	False	False	False	False	2154.609375	-1403.04797363281	605.591491699219	0.696464776992798	0.938275039196014	0.496443897485733	155.344329833984	84818
True	False	False	False	False	2067.412109375	-276.075073242188	353.816284179688	0.659883379936218	0.931285381317139	0.428813427686691	227.664581298828	72625
True	False	False	False	False	2052.8994140625	-239.014450073242	795.254760742188	0.466649889945984	0.911116123199463	0.221703812479973	213.256622314453	152905
True	False	False	False	False	2386.97583007813	-1122.17419433594	78.7490768432617	0.644279181957245	0.933655917644501	0.404608070850372	66.9577484130859	4754
True	False	False	False	False	2461.84765625	-1836.16772460938	32.1651153564453	0.820795118808746	0.961207389831543	1	35.3103446960449	1024
True	False	False	False	False	2413.10546875	-1154.79553222656	43.256534576416	0.629624724388123	0.933440804481506	0.383747607469559	66.4102554321289	2590
True	False	False	False	False	2424.62915039063	-1129.83898925781	716.505676269531	0.307385921478271	0.736248850822449	0.123504847288132	103.526313781738	66878
True	False	False	False	False	2495.548828125	-1084.56079101563	108.695907592773	0.810891211032867	0.950655817985535	1	146.428573608398	14350
True	False	False	False	False	2490.79711914063	-1070.43469238281	110.914192199707	0.837840735912323	0.955905973911285	1	163.25	16325
True	False	False	False	False	2454.796875	-515.99609375	308.341461181641	0.188808307051659	0.691850185394287	0.0686321705579758	57.7769775390625	16062
True	False	False	False	False	2467.44287109375	-499.901550292969	62.1119499206543	0.603693544864655	0.929499626159668	0.350445985794067	52	2912
True	False	False	False	False	2549.86010742188	-1074.95520019531	620.010375976563	0.139312639832497	0.52243971824646	0.0487759932875633	79.4096603393555	44390
True	False	False	False	False	2626.7978515625	-1432.64440917969	109.805053710938	0.586872398853302	0.904318988323212	0.330881625413895	62.0909080505371	6147
True	False	False	False	False	2649.74340820313	-1431.3046875	24.401123046875	0.760120630264282	0.94915634393692	0.695777595043182	47.7727279663086	1051
True	False	False	False	False	2628.40478515625	-1415.02490234375	56.5662384033203	0.733632326126099	0.956891655921936	0.591431677341461	54.8431358337402	2797
True	False	False	False	False	2639.84228515625	-1416.37683105469	19.9645557403564	0.725530564785004	0.945084035396576	0.56728732585907	52.3333320617676	942
True	False	False	False	False	2913.7734375	-497.994659423828	199.645553588867	0.443003207445145	0.933629393577576	0.204626455903053	83.4388885498047	15019
True	False	False	False	False	2887.71557617188	-490.303009033203	470.276184082031	0.399420857429504	0.827069461345673	0.175758957862854	118.844337463379	50390
True	False	False	False	False	2924.82421875	-461.971862792969	215.173538208008	0.374625831842422	0.881901502609253	0.160634487867355	94.432991027832	18320
True	False	False	False	False	2897.08740234375	-452.683746337891	738.688537597656	0.356606692075729	0.768052458763123	0.150160863995552	207.298797607422	138061
True	False	False	False	False	2913.24462890625	-430.974731445313	11.0914192199707	0.735508561134338	0.937464773654938	0.597400009632111	57.2000007629395	572
True	False	False	False	False	2927.27685546875	-1274.05334472656	571.208129882813	0.552533626556396	0.89385974407196	0.294908165931702	217.184463500977	111850
True	False	False	False	False	2945.19067382813	-1220.61804199219	311.668884277344	0.456596046686172	0.915597259998322	0.214309215545654	98.2775802612305	27616
True	False	False	False	False	2927.98706054688	-1211.8955078125	253.993499755859	0.219622522592545	0.864865481853485	0.0818150117993355	65.4061126708984	14978
True	False	False	False	False	3025.68774414063	-896.908874511719	238.465515136719	0.368740886449814	0.933443307876587	0.157168060541153	54.567440032959	11732
True	False	False	False	False	2064.96337890625	400.694976806641	864.021545410156	0.530963361263275	0.880067050457001	0.274557739496231	120.978179931641	94242
True	False	False	False	False	2159.82592773438	930.274108886719	22.1828384399414	0.806145071983337	0.95370626449585	1	70.4499969482422	1409
True	False	False	False	False	2169.79150390625	932.415466308594	322.760314941406	0.241497486829758	0.835976839065552	0.0915985628962517	71.7835083007813	20889
True	False	False	False	False	2116.91137695313	954.917297363281	136.424453735352	0.406037330627441	0.863304197788239	0.179944917559624	65.365852355957	8040
True	False	False	False	False	2026.41198730469	1750.54760742188	2455.64038085938	0.40347945690155	0.831085920333862	0.178318813443184	244.168014526367	540588
True	False	False	False	False	2133.98266601563	934.541320800781	87.6222152709961	0.480460286140442	0.894149661064148	0.232206717133522	66.1898727416992	5229
True	False	False	False	False	2139.67553710938	980.64501953125	200.754699707031	0.615908741950989	0.890064537525177	0.365613251924515	74.6850814819336	13518
True	False	False	False	False	2160.38549804688	964.295715332031	17.7462711334229	0.64491605758667	0.924268186092377	0.405553311109543	80.75	1292
True	False	False	False	False	2180.15625	966.608154296875	108.695907592773	0.421676158905029	0.917876482009888	0.190108984708786	78.826530456543	7725
True	False	False	False	False	2213.8193359375	1001.01910400391	1452.97595214844	0.116296984255314	0.668936014175415	0.0400424562394619	144.486267089844	189277
True	False	False	False	False	2145.28125	1029.60339355469	2757.32690429688	0.12702776491642	0.79856926202774	0.0440771989524364	207.245376586914	515212
True	False	False	False	False	2455.78100585938	1178.98706054688	115.350761413574	0.84558093547821	0.959845900535583	1	163.634613037109	17018
True	False	False	False	False	2988.88916015625	85.2690963745117	58.7845230102539	0.552240371704102	0.94289642572403	0.29462081193924	71.7547149658203	3803
