# Supplementary material for: Gene Delivery Mediated by Backbone-Degradable RAFT Copolymers
Source: Biomacromolecules. 2026 Feb 12;27(3):1846–56. doi: 10.1021/acs.biomac.5c01662 (PMC12977016; doi:10.1021/acs.biomac.5c01662)
Supplement: Supplementary file 2 [file bm5c01662_si_002.zip › Celigo Raw Data/Object (Cell)-Level Data/GFP/7-15-2024-2-43-06-PM_object_D8.csv]

Plate ID	PM_2024_07_15_PPP41-45_NP_5_10_20_PEIpro_200ngwell_U2OS_6k_Plate2
Plate Name
Plate Description
Scan ID	7/15/2024 2:43:06 PM
Scan Description
Scan Result ID	7/15/2024 2:43:06 PM
Scan Result Description
Software Version	5.1.0.0
Experiment Name
Application Name	Target 1
Plate Type	96-Well BD Falcon™ 353072 Plate
Acquisition Start/End Times	7/15/2024 2:43:06 PM - 7/15/2024 2:44:14 PM
Analysis Start Time	7/15/2024 2:43:06 PM
User ID	Local Administrator
Scan Area Object-Level Data CSV Report
Row	D
Column	8
Total	Class 1	Class 2	Class 3	Class 4	X Position (µm)	Y Position (µm)	Target 1: Area (µm²)	Target 1: Form Factor	Target 1: Smoothness	Target 1: Aspect Ratio	Target 1: Mean Intensity	Target 1: Integrated Intensity
True	False	False	False	False	-2055.90649414063	-2757.14990234375	44.3656768798828	0.47927862405777	0.941852629184723	0.231291726231575	78.25	3130
True	False	False	False	False	-2432.72265625	-2575.38452148438	62.1119499206543	0.706682562828064	0.950802743434906	0.519085705280304	80.2142868041992	4492
True	False	False	False	False	-2269.25708007813	-2532.78173828125	33.2742576599121	0.537430047988892	0.871617555618286	0.280498117208481	50.5666656494141	1517
True	False	False	False	False	-2316.8388671875	-2507.82568359375	42.1473922729492	0.578608810901642	0.948154032230377	0.321772009134293	52.2105255126953	1984
True	False	False	False	False	-2305.44165039063	-2525.45971679688	51.0205307006836	0.672707319259644	0.938661098480225	0.450546443462372	48.4347839355469	2228
True	False	False	False	False	-2263.42504882813	-2523.71484375	16.6371288299561	0.604608774185181	0.927839636802673	0.351552903652191	57.466667175293	862
True	False	False	False	False	-2304.919921875	-2498.97094726563	164.153015136719	0.270817220211029	0.881872415542603	0.105317495763302	50.5337829589844	7479
True	False	False	False	False	-2287.49951171875	-2335.90405273438	829.63818359375	0.652940809726715	0.928175330162048	0.417765855789185	179.64973449707	134378
True	False	False	False	False	-2255.38012695313	-2536.43383789063	59.8936653137207	0.48110169172287	0.873486161231995	0.232704669237137	56.2592582702637	3038
True	False	False	False	False	-2250.14721679688	-2501.52075195313	168.589569091797	0.271734327077866	0.820953965187073	0.105758473277092	61.4934196472168	9347
True	False	False	False	False	-2246.43969726563	-2332.8232421875	24.401123046875	0.760120630264282	0.941173493862152	0.695777595043182	39.6363639831543	872
True	False	False	False	False	-2230.3955078125	-2320.86450195313	52.1296730041504	0.841973721981049	0.963389337062836	1	40.361701965332	1897
True	False	False	False	False	-2065.14868164063	-2749.486328125	88.7313537597656	0.333909690380096	0.899111092090607	0.137533098459244	57.8375015258789	4627
True	False	False	False	False	-2043.28967285156	-2749.64501953125	16.6371288299561	0.604608774185181	0.920530080795288	0.351552903652191	55.9333343505859	839
True	False	False	False	False	-2054.5068359375	-2011.32678222656	77.6399383544922	0.643570005893707	0.938044905662537	0.403559476137161	50.9857139587402	3569
True	False	False	False	False	-2048.7861328125	-1988.46130371094	167.480438232422	0.51382440328598	0.888167202472687	0.25942263007164	50.0264892578125	7554
True	False	False	False	False	-2044.46740722656	-2017.95910644531	14.4188451766968	0.490882784128189	0.889700591564178	0.240415349602699	42.3076934814453	550
True	False	False	False	False	-2042.80114746094	-2764.18603515625	161.934722900391	0.352114289999008	0.838506162166595	0.147613033652306	65.1027374267578	9505
True	False	False	False	False	-1916.74377441406	-2732.09619140625	628.883483886719	0.844740450382233	0.95543909072876	1	235.77424621582	133684
True	False	False	False	False	-1984.62487792969	-2717.38525390625	66.5485153198242	0.646814525127411	0.93026465177536	0.408391445875168	73.9166641235352	4435
True	False	False	False	False	-2040.35498046875	-2712.96313476563	56.5662384033203	0.823355436325073	0.959788382053375	1	39.0392150878906	1991
True	False	False	False	False	-1960.06005859375	-2132.72045898438	511.314422607422	0.308222740888596	0.945102214813232	0.123936183750629	71.0195236206055	32740
True	False	False	False	False	-1958.91809082031	-2699.64331054688	1358.69885253906	0.218677043914795	0.823590338230133	0.0814003646373749	146.341217041016	179268
True	False	False	False	False	-1940.7880859375	-2697.2626953125	63.2210922241211	0.254313290119171	0.969558835029602	0.0975064560770988	89.4736862182617	5100
True	False	False	False	False	-2685.634765625	-1718.40905761719	1005.99176025391	0.693216741085052	0.922291457653046	0.489656239748001	195.515991210938	177333
True	False	False	False	False	-3149.28295898438	-1095.40368652344	387.090545654297	0.789603471755981	0.940922379493713	1	197.36962890625	68882
True	False	False	False	False	-3306.16723632813	-586.742492675781	11.0914192199707	0.619482219219208	0.916803061962128	0.37021940946579	45.0999984741211	451
True	False	False	False	False	-3333.81518554688	-572.21435546875	370.453399658203	0.306544899940491	0.93382340669632	0.123072057962418	138.005981445313	46094
True	False	False	False	False	-3328.60327148438	-465.798187255859	440.329345703125	0.2070172727108	0.858190476894379	0.0763407200574875	69.178840637207	27464
True	False	False	False	False	-3290.35229492188	-565.065551757813	200.754699707031	0.650918900966644	0.89950954914093	0.414634615182877	93.29833984375	16887
True	False	False	False	False	-3257.63256835938	-503.079895019531	23.2919807434082	0.628847420215607	0.930371165275574	0.382685959339142	54.761905670166	1150
True	False	False	False	False	-3157.03735351563	-1075.94665527344	29.9468326568604	0.67108416557312	0.913262784481049	0.447692304849625	67.8518524169922	1832
True	False	False	False	False	-3043.8212890625	-334.276306152344	615.573791503906	0.50103235244751	0.798965811729431	0.248658448457718	109.751350402832	60912
True	False	False	False	False	-3072.33032226563	-294.975646972656	562.3349609375	0.418134361505508	0.954600155353546	0.187772825360298	99.8441848754883	50621
True	False	False	False	False	-2724.25854492188	-1699.41174316406	11.0914192199707	0.763594925403595	0.936281979084015	0.714360892772675	44.2999992370605	443
True	False	False	False	False	-2678.93505859375	-1668.93103027344	1674.80432128906	0.1761075258255	0.629916906356812	0.0633887499570847	151.385437011719	228592
True	False	False	False	False	-2652.7822265625	-1867.70336914063	263.975769042969	0.251945078372955	0.877653300762177	0.0964045897126198	53.4958000183105	12732
True	False	False	False	False	-2597.93188476563	-1851.52978515625	33.2742576599121	0.745649039745331	0.94053065776825	0.63269704580307	51.3666648864746	1541
True	False	False	False	False	-2648.78784179688	-1847.4716796875	15.5279874801636	0.528643012046814	0.857522964477539	0.272457957267761	54.4285697937012	762
True	False	False	False	False	-2590.36108398438	-1834.00744628906	122.005615234375	0.213700339198112	0.794556200504303	0.0792286545038223	60.7818183898926	6686
True	False	False	False	False	-2580.4130859375	-15.6523590087891	89.8404998779297	0.575884997844696	0.955830276012421	0.318836212158203	72.8888854980469	5904
True	False	False	False	False	-2570.365234375	-1831.85668945313	93.1679229736328	0.310732305049896	0.931233763694763	0.125233992934227	54.6309509277344	4589
True	False	False	False	False	-2532.11669921875	-1720.87573242188	33.2742576599121	0.762006044387817	0.946726441383362	0.705641031265259	47.2666664123535	1418
True	False	False	False	False	-2548.13110351563	-833.078491210938	26.6194076538086	0.761617660522461	0.943622469902039	0.703567922115326	45.3333320617676	1088
True	False	False	False	False	-2559.26977539063	1.84941291809082	366.016845703125	0.531554281711578	0.942853033542633	0.275095164775848	98.1575775146484	32392
True	False	False	False	False	-2520.98974609375	39.8363456726074	387.090545654297	0.377816051244736	0.931111812591553	0.162532776594162	84.1719207763672	29376
True	False	False	False	False	-2503.56225585938	-1700.61999511719	249.556930541992	0.337733507156372	0.831368148326874	0.139618635177612	90.8133316040039	20433
True	False	False	False	False	-2400.78271484375	-1589.51879882813	899.514099121094	0.511496067047119	0.945132791996002	0.257430911064148	112.385940551758	91145
True	False	False	False	False	-2457.4150390625	-1482.48583984375	19.9645557403564	0.661957681179047	0.924091577529907	0.432207375764847	83.9444427490234	1511
True	False	False	False	False	-2459.38525390625	-1467.55908203125	19.9645557403564	0.725530564785004	0.945084035396576	0.56728732585907	76.5555572509766	1378
True	False	False	False	False	-2438.79345703125	-1419.63745117188	1480.70446777344	0.350123822689056	0.822172582149506	0.146491974592209	185.919097900391	248202
True	False	False	False	False	-2436.36328125	-1476.19592285156	1116.90588378906	0.352087765932083	0.819086134433746	0.147598072886467	182.932479858398	184213
True	False	False	False	False	-2777.60717773438	705.618591308594	879.549560546875	0.310680449008942	0.729336500167847	0.125207111239433	116.097099304199	92065
True	False	False	False	False	-2794.74682617188	757.646057128906	192.990692138672	0.422478556632996	0.889802694320679	0.190641090273857	73.9885025024414	12874
True	False	False	False	False	-2767.15600585938	758.130187988281	130.878753662109	0.592146217823029	0.929126977920532	0.336862355470657	76.5169525146484	9029
True	False	False	False	False	-2486.00903320313	60.282886505127	61.0028076171875	0.418730050325394	0.927007913589478	0.188164323568344	57.5818176269531	3167
True	False	False	False	False	-2458.13037109375	1228.7705078125	28.8376903533936	0.509884297847748	0.879279613494873	0.256060808897018	51.961540222168	1351
True	False	False	False	False	-2125.67846679688	1657.19055175781	26.6194076538086	0.596519231796265	0.92003345489502	0.341925352811813	35.2083320617676	845
True	False	False	False	False	-76.4247741699219	-3519.71606445313	87.6222152709961	0.75999253988266	0.951087892055511	0.695125102996826	54.0759506225586	4272
True	False	False	False	False	-862.046936035156	-3424.53247070313	297.250030517578	0.760939121246338	0.94491183757782	0.699998736381531	227.645523071289	61009
True	False	False	False	False	-1348.68774414063	-3193.57006835938	94.2770690917969	0.516950964927673	0.854350745677948	0.262120634317398	60.3529396057129	5130
True	False	False	False	False	-1358.80603027344	-3131.47216796875	113.132476806641	0.57502019405365	0.857126593589783	0.317910760641098	57.3431358337402	5849
True	False	False	False	False	-1313.22583007813	-3129.42626953125	63.2210922241211	0.668725430965424	0.92917811870575	0.443600505590439	56.4736824035645	3219
True	False	False	False	False	-859.855895996094	-3394.04541015625	781.945068359375	0.356962203979492	0.879408776760101	0.150363549590111	116.127662658691	81870
True	False	False	False	False	-813.28955078125	-3159.375	1608.255859375	0.355775088071823	0.774837493896484	0.149687379598618	215.179992675781	312011
True	False	False	False	False	-92.1873474121094	-3461.8115234375	16.6371288299561	0.604608774185181	0.936461865901947	0.351552903652191	44.4000015258789	666
True	False	False	False	False	-48.1808166503906	-3442.2021484375	115.350761413574	0.423424333333969	0.947123289108276	0.191269665956497	47.913459777832	4983
True	False	False	False	False	-46.8336944580078	-3530.15283203125	368.235137939453	0.497251570224762	0.891551494598389	0.245558097958565	97.5903625488281	32400
True	False	False	False	False	-15.4465436935425	-3547.2431640625	337.179138183594	0.386991143226624	0.873364150524139	0.168069288134575	193.710525512695	58888
True	False	False	False	False	-12.0384693145752	-3532.21435546875	57.6753807067871	0.63250470161438	0.91158652305603	0.387718707323074	85.6923065185547	4456
True	False	False	False	False	5.09446859359741	-3526.177734375	137.533599853516	0.570019125938416	0.944044411182404	0.312621146440506	70.2419357299805	8710
True	False	False	False	False	-46.5830574035645	-3120.2919921875	117.569046020508	0.549987018108368	0.90038400888443	0.292423516511917	49.6415100097656	5262
True	False	False	False	False	-1546.00817871094	-2559.82641601563	301.686614990234	0.520808398723602	0.876249730587006	0.265487253665924	80.9742660522461	22025
True	False	False	False	False	-1612.69262695313	-2553.08935546875	764.198791503906	0.325094997882843	0.671701669692993	0.132787540555	96.6284484863281	66577
True	False	False	False	False	-1526.95434570313	-2568.91821289063	151.952453613281	0.694207608699799	0.919026732444763	0.491707503795624	68.8394165039063	9431
True	False	False	False	False	-1694.43103027344	393.446197509766	418.146514892578	0.253854662179947	0.788634657859802	0.0972926989197731	72.2466812133789	27237
True	False	False	False	False	-1650.03747558594	1870.35009765625	85.4039306640625	0.802311480045319	0.963311195373535	1	49.5454559326172	3815
True	False	False	False	False	-593.45068359375	1601.05810546875	227.374099731445	0.641796410083771	0.961077749729156	0.400955319404602	80.7902450561523	16562
True	False	False	False	False	-635.848388671875	1609.19140625	437.001922607422	0.390028953552246	0.777794122695923	0.169928163290024	102.012687683105	40193
True	False	False	False	False	-328.031005859375	2831.73095703125	576.753784179688	0.560408055782318	0.951846063137054	0.302740275859833	153.819229125977	79986
True	False	False	False	False	-344.681091308594	2850.77490234375	202.97297668457	0.812123656272888	0.949044287204742	1	221.120223999023	40465
True	False	False	False	False	723.735900878906	-3179.01611328125	280.612915039063	0.771755933761597	0.918050050735474	0.767105221748352	119.885375976563	30331
True	False	False	False	False	758.872741699219	-3132.27124023438	144.188446044922	0.526582539081573	0.846744537353516	0.270607054233551	66.0307693481445	8584
True	False	False	False	False	811.983154296875	-3153.68676757813	160.825576782227	0.717759907245636	0.955116391181946	0.546238422393799	57.3517227172852	8316
True	False	False	False	False	418.702423095703	-3049.25659179688	33.2742576599121	0.6288121342659	0.892731606960297	0.382637858390808	62.1666679382324	1865
True	False	False	False	False	413.082611083984	-3017.90795898438	47.6931037902832	0.72429746389389	0.951043426990509	0.563820719718933	59.3255805969238	2551
True	False	False	False	False	926.891967773438	-2833.68774414063	27.7285480499268	0.793351709842682	0.951272964477539	1	45.7999992370605	1145
True	False	False	False	False	833.772033691406	-2775.12524414063	1141.30700683594	0.144288092851639	0.668510138988495	0.0507038943469524	79.4042739868164	81707
True	False	False	False	False	879.370544433594	-2749.53100585938	76.5307922363281	0.554148972034454	0.935132205486298	0.296496242284775	54.0724639892578	3731
True	False	False	False	False	854.597351074219	-2722.17309570313	52.1296730041504	0.366527676582336	0.938300430774689	0.155876070261002	47.319149017334	2224
True	False	False	False	False	943.80224609375	-3084.16430664063	1659.2763671875	0.472829252481461	0.893398761749268	0.226352348923683	211.421127319336	316286
True	False	False	False	False	1404.69555664063	-3085.71142578125	27.7285480499268	0.81305855512619	0.950671494007111	1	35.4000015258789	885
True	False	False	False	False	971.6279296875	-2827.650390625	745.343383789063	0.197935312986374	0.893959760665894	0.0724671930074692	68.2008895874023	45831
True	False	False	False	False	1014.72436523438	-2796.96069335938	154.17073059082	0.358103424310684	0.92258495092392	0.151015236973763	51.4316558837891	7149
True	False	False	False	False	1577.78674316406	-2749.580078125	525.733276367188	0.776247143745422	0.945887684822083	0.805149078369141	155.158233642578	73545
True	False	False	False	False	1547.30834960938	-2699.40673828125	27.7285480499268	0.655060887336731	0.908063113689423	0.421090096235275	71.120002746582	1778
True	False	False	False	False	1650.90380859375	-2708.18139648438	1389.7548828125	0.230648800730705	0.621367335319519	0.0867003723978996	143.88427734375	180287
True	False	False	False	False	1531.35900878906	-2689.556640625	11.0914192199707	0.55325049161911	0.841825604438782	0.295611768960953	56.7000007629395	567
True	False	False	False	False	1581.255859375	-2642.77612304688	15.5279874801636	0.717676758766174	0.938069105148315	0.546022891998291	61.7857131958008	865
True	False	False	False	False	1579.75415039063	-2618.42431640625	34.3833999633789	0.787406265735626	0.963250696659088	1	53.3548393249512	1654
True	False	False	False	False	481.501586914063	-2461.27416992188	33.2742576599121	0.803785860538483	0.955226957798004	1	51.2666664123535	1538
True	False	False	False	False	522.29345703125	-2384.2841796875	616.682922363281	0.297707676887512	0.731522560119629	0.118567116558552	102.384895324707	56926
True	False	False	False	False	530.004638671875	-2464.029296875	913.932983398438	0.339071452617645	0.762489080429077	0.140352264046669	115.099517822266	94842
True	False	False	False	False	1240.97607421875	-2400.7431640625	489.131591796875	0.473504662513733	0.936283528804779	0.226865366101265	139.210891723633	61392
True	False	False	False	False	754.368774414063	-2255.43823242188	67.6576614379883	0.579028964042664	0.887245357036591	0.322227746248245	51.3114738464355	3130
True	False	False	False	False	765.276123046875	-2240.4208984375	116.459907531738	0.571694076061249	0.93328332901001	0.314381092786789	51.3523826599121	5392
True	False	False	False	False	1218.5859375	-2377.09228515625	842.947875976563	0.29614469408989	0.929728269577026	0.117778353393078	170.660522460938	129702
True	False	False	False	False	1600.32336425781	-2629.375	206.300399780273	0.37767219543457	0.876418769359589	0.162446886301041	90.4085998535156	16816
True	False	False	False	False	1613.75048828125	-2656.1953125	842.947875976563	0.380794942378998	0.77571576833725	0.164317667484283	146.222366333008	111129
True	False	False	False	False	1699.36657714844	-2403.15014648438	139.751892089844	0.693015515804291	0.934748828411102	0.489241719245911	85.460319519043	10768
True	False	False	False	False	1634.974609375	-2382.1103515625	37.7108268737793	0.54890364408493	0.924638330936432	0.291373401880264	39.0882339477539	1329
True	False	False	False	False	1677.02124023438	-2387.8310546875	794.145629882813	0.283899009227753	0.826571345329285	0.111679419875145	87.5139694213867	62660
True	False	False	False	False	1701.896484375	-2390.93896484375	32.1651153564453	0.568717122077942	0.909466743469238	0.311261028051376	82.0344848632813	2379
True	False	False	False	False	1948.30883789063	-2139.158203125	17.7462711334229	0.604163408279419	0.946847438812256	0.351013720035553	66.25	1060
True	False	False	False	False	1961.89807128906	-2151.24072265625	21.0736961364746	0.656467795372009	0.941173493862152	0.423319727182388	83.315788269043	1583
True	False	False	False	False	1969.15673828125	-2131.3388671875	745.343383789063	0.31613302230835	0.760925710201263	0.128048896789551	182.959823608398	122949
True	False	False	False	False	1993.46569824219	-2113.99682617188	12.2005615234375	0.563888907432556	0.894881248474121	0.306276768445969	71.636360168457	788
True	False	False	False	False	2000.16735839844	-2128.09228515625	524.624145507813	0.493560254573822	0.885026395320892	0.242565363645554	133.169128417969	62989
True	False	False	False	False	1425.95739746094	-1640.97729492188	446.984191894531	0.166102364659309	0.819230735301971	0.0593321770429611	59.598014831543	24018
True	False	False	False	False	1416.66857910156	-1299.57934570313	27.7285480499268	0.669821560382843	0.938255786895752	0.445493936538696	72.8399963378906	1821
True	False	False	False	False	1436.40930175781	-1286.88024902344	455.857330322266	0.791692137718201	0.957056105136871	1	222.815078735352	91577
True	False	False	False	False	1470.07373046875	-1546.86315917969	720.942260742188	0.422432512044907	0.861124694347382	0.19061054289341	85.3107681274414	55452
True	False	False	False	False	1815.90673828125	-1767.18395996094	231.810668945313	0.269770383834839	0.867282271385193	0.104815028607845	44.5885162353516	9319
True	False	False	False	False	270.691162109375	934.050659179688	764.198791503906	0.222749352455139	0.867222130298615	0.0831910744309425	79.671989440918	54894
True	False	False	False	False	151.190872192383	1344.103515625	632.2109375	0.345030635595322	0.95253312587738	0.143644884228706	89.192985534668	50840
True	False	False	False	False	277.853607177734	866.422973632813	100.931915283203	0.456655144691467	0.922959268093109	0.21435210108757	39.8461532592773	3626
True	False	False	False	False	1125.78112792969	1199.81774902344	495.786437988281	0.768441498279572	0.926334619522095	0.743777990341187	142.123046875	63529
True	False	False	False	False	1117.28430175781	1254.76538085938	384.872253417969	0.658820688724518	0.903986632823944	0.427091628313065	146.429397583008	50811
True	False	False	False	False	1308.41564941406	208.772537231445	51.0205307006836	0.636238098144531	0.957729458808899	0.392957359552383	60.8260879516602	2798
True	False	False	False	False	1286.44213867188	239.736373901367	1419.70166015625	0.563490211963654	0.909872114658356	0.305869340896606	211.412506103516	270608
True	False	False	False	False	1241.41845703125	263.028686523438	21.0736961364746	0.765837788581848	0.936461865901947	0.727394282817841	46.7368431091309	888
True	False	False	False	False	1249.34655761719	250.269775390625	45.4748191833496	0.753896296024323	0.957085192203522	0.666286945343018	88.8048782348633	3641
True	False	False	False	False	1319.11950683594	210.182540893555	11.0914192199707	0.763594925403595	0.936281979084015	0.714360892772675	53.7999992370605	538
True	False	False	False	False	1319.43017578125	1560.31555175781	206.300399780273	0.661201298236847	0.955525100231171	0.430964648723602	214.295700073242	39859
True	False	False	False	False	1976.8291015625	1376.30004882813	64.3302307128906	0.647274434566498	0.951855719089508	0.409083664417267	52.1206893920898	3023
True	False	False	False	False	1980.01879882813	1335.81896972656	29.9468326568604	0.515426576137543	0.925050377845764	0.260801792144775	56.037036895752	1513
True	False	False	False	False	2005.859375	1333.98022460938	713.178283691406	0.206177726387978	0.901338517665863	0.0759802013635635	75.9580078125	48841
True	False	False	False	False	687.031494140625	2037.06640625	37.7108268737793	0.802700221538544	0.964570224285126	1	39.4117660522461	1340
True	False	False	False	False	1064.53637695313	2166.87426757813	216.282684326172	0.626773357391357	0.947379529476166	0.379873871803284	81.0410232543945	15803
True	False	False	False	False	1015.32507324219	2173.77563476563	45.4748191833496	0.413149327039719	0.900379061698914	0.184519097208977	51.0243911743164	2092
True	False	False	False	False	1042.38757324219	2186.44140625	188.554138183594	0.764256656169891	0.938882231712341	0.718113005161285	80.158821105957	13627
True	False	False	False	False	1069.00903320313	2212.71240234375	314.996307373047	0.848085522651672	0.956275403499603	1	197.443664550781	56074
True	False	False	False	False	1099.46008300781	2228.47241210938	78.7490768432617	0.502383232116699	0.953819394111633	0.249774962663651	58.478874206543	4152
True	False	False	False	False	1093.33703613281	2245.99584960938	147.515884399414	0.506282687187195	0.905161261558533	0.253024280071259	80.0827102661133	10651
True	False	False	False	False	1329.95288085938	2515.38598632813	44.3656768798828	0.838416218757629	0.96039891242981	1	38.0750007629395	1523
True	False	False	False	False	2494.59619140625	-1722.26062011719	148.625015258789	0.864187479019165	0.969707310199738	1	51.5	6901
True	False	False	False	False	2076.73876953125	-1718.7158203125	148.625015258789	0.540831506252289	0.939168095588684	0.283676415681839	69.6940307617188	9339
True	False	False	False	False	2067.06176757813	-1700.50561523438	263.975769042969	0.418597668409348	0.824820816516876	0.18807727098465	65.5630264282227	15604
True	False	False	False	False	2066.177734375	-510.937347412109	401.509399414063	0.540505170822144	0.918160796165466	0.283369868993759	65.6685104370117	23772
True	False	False	False	False	2086.73999023438	-1700.46423339844	38.8199691772461	0.638649880886078	0.963050842285156	0.396397888660431	64.542854309082	2259
True	False	False	False	False	2090.99365234375	-1686.85571289063	9.98227787017822	0.687235474586487	0.9244145154953	0.47761595249176	36.6666679382324	330
True	False	False	False	False	2097.11743164063	-1710.97290039063	255.102645874023	0.399921953678131	0.93890392780304	0.176073685288429	61.6826095581055	14187
True	False	False	False	False	2331.81811523438	-1684.60583496094	27.7285480499268	0.748627901077271	0.937802910804749	0.644232213497162	44.7999992370605	1120
True	False	False	False	False	2361.13452148438	-1584.75415039063	79.8582229614258	0.683444023132324	0.948245167732239	0.470269948244095	56.6111106872559	4076
True	False	False	False	False	2321.55004882813	-1520.25122070313	9.98227787017822	0.606388568878174	0.91785192489624	0.353718668222427	29.2222213745117	263
True	False	False	False	False	2112.18872070313	-1021.57403564453	36.6016845703125	0.762958765029907	0.945348680019379	0.710821986198425	30.4242420196533	1004
True	False	False	False	False	2173.88305664063	-1003.86895751953	126.442184448242	0.853435814380646	0.965185582637787	1	54.3859634399414	6200
True	False	False	False	False	2331.93872070313	-1552.14709472656	94.2770690917969	0.703324019908905	0.954637885093689	0.511413395404816	44.5411758422852	3786
True	False	False	False	False	2344.70922851563	-1516.99487304688	97.6044921875	0.794247210025787	0.961773693561554	1	48.2272720336914	4244
True	False	False	False	False	2365.78540039063	-1635.94580078125	835.183898925781	0.480254560709	0.8720343708992	0.232047200202942	168.42497253418	126824
True	False	False	False	False	2394.892578125	-1601.00720214844	1051.46655273438	0.417831897735596	0.847601473331451	0.187574282288551	119.540084838867	113324
True	False	False	False	False	2870.33569335938	-540.531127929688	220.719253540039	0.813145577907562	0.948830723762512	1	105.427139282227	20980
True	False	False	False	False	2653.58178710938	-459.102569580078	206.300399780273	0.817960679531097	0.9583860039711	1	208.284942626953	38741
True	False	False	False	False	2851.61279296875	-523.978393554688	297.250030517578	0.86813622713089	0.969766199588776	1	137.220153808594	36775
True	False	False	False	False	2930.21948242188	-64.8527755737305	66.5485153198242	0.811298549175262	0.956136703491211	1	34.75	2085
True	False	False	False	False	2943.53002929688	-1317.056640625	76.5307922363281	0.444992065429688	0.950197458267212	0.206021472811699	35.0289840698242	2417
True	False	False	False	False	2967.54028320313	-134.251770019531	840.729614257813	0.39301261305809	0.859157204627991	0.171766683459282	226.101577758789	171385
True	False	False	False	False	2070.51049804688	1297.30639648438	67.6576614379883	0.579028964042664	0.899275362491608	0.322227746248245	80.8852462768555	4934
True	False	False	False	False	2071.17895507813	1283.0537109375	92.0587844848633	0.763090133666992	0.935632705688477	0.711547255516052	95.0240936279297	7887
True	False	False	False	False	2085.0146484375	1305.00695800781	47.6931037902832	0.694201648235321	0.941157817840576	0.491695135831833	69.139533996582	2973
True	False	False	False	False	2100.92993164063	267.042877197266	187.44499206543	0.856358289718628	0.971357524394989	1	96.9763336181641	16389
True	False	False	False	False	2267.26806640625	266.789794921875	36.6016845703125	0.67818558216095	0.921129167079926	0.46042013168335	33.7878799438477	1115
True	False	False	False	False	2589.13647460938	189.927093505859	618.901184082031	0.698633432388306	0.942926347255707	0.501080334186554	165.485656738281	92341
True	False	False	False	False	2413.62377929688	1465.89111328125	29.9468326568604	0.746888160705566	0.947363257408142	0.637421369552612	74.9629592895508	2024
True	False	False	False	False	2429.93774414063	1508.50903320313	2974.71875	0.165339797735214	0.554099977016449	0.0590256080031395	225.13981628418	603825
True	False	False	False	False	2464.556640625	1492.99865722656	29.9468326568604	0.707465767860413	0.931988120079041	0.520909607410431	71.7407379150391	1937
True	False	False	False	False	2668.61694335938	61.8993644714355	767.526245117188	0.303254067897797	0.692855775356293	0.121385432779789	120.169075012207	83157
True	False	False	False	False	2738.431640625	197.185043334961	25.5102653503418	0.794671595096588	0.94915634393692	1	53.6956520080566	1235
True	False	False	False	False	2709.04052734375	214.677810668945	407.055084228516	0.68281626701355	0.954690039157867	0.469073891639709	229.215255737305	84122
True	False	False	False	False	2757.978515625	221.951538085938	767.526245117188	0.739683330059052	0.946090638637543	0.611267149448395	233.274566650391	161426
True	False	False	False	False	2760.18212890625	529.348449707031	123.114753723145	0.64157897233963	0.939142346382141	0.400637835264206	60.5945930480957	6726
True	False	False	False	False	2737.802734375	535.069091796875	288.376892089844	0.289004802703857	0.791961848735809	0.114205092191696	61.980770111084	16115
True	False	False	False	False	2801.27294921875	503.195526123047	289.486053466797	0.586679339408875	0.914236843585968	0.33066526055336	68.2337188720703	17809
True	False	False	False	False	2830.47607421875	501.625427246094	183.008422851563	0.772771716117859	0.94227921962738	0.774948835372925	202.618179321289	33432
True	False	False	False	False	2816.33471679688	539.988952636719	41.0382537841797	0.340172708034515	0.89660781621933	0.140957653522491	45.6756744384766	1690
True	False	False	False	False	2841.46069335938	516.714904785156	13.3097038269043	0.685805439949036	0.934609174728394	0.474820286035538	54.0833320617676	649
