# Supplementary material for: Gene Delivery Mediated by Backbone-Degradable RAFT Copolymers
Source: Biomacromolecules. 2026 Feb 12;27(3):1846–56. doi: 10.1021/acs.biomac.5c01662 (PMC12977016; doi:10.1021/acs.biomac.5c01662)
Supplement: Supplementary file 2 [file bm5c01662_si_002.zip › Celigo Raw Data/Object (Cell)-Level Data/GFP/7-15-2024-2-31-14-PM_object_G4.csv]

Plate ID	PM_2024_07_15_PPP41-45_NP_5_10_20_PEIpro_200ngwell_U2OS_6k_Plate2
Plate Name
Plate Description
Scan ID	7/15/2024 2:31:14 PM
Scan Description
Scan Result ID	7/15/2024 2:31:14 PM
Scan Result Description
Software Version	5.1.0.0
Experiment Name
Application Name	Target 1
Plate Type	96-Well BD Falcon™ 353072 Plate
Acquisition Start/End Times	7/15/2024 2:31:14 PM - 7/15/2024 2:32:22 PM
Analysis Start Time	7/15/2024 2:31:14 PM
User ID	Local Administrator
Scan Area Object-Level Data CSV Report
Row	G
Column	4
Total	Class 1	Class 2	Class 3	Class 4	X Position (µm)	Y Position (µm)	Target 1: Area (µm²)	Target 1: Form Factor	Target 1: Smoothness	Target 1: Aspect Ratio	Target 1: Mean Intensity	Target 1: Integrated Intensity
True	False	False	False	False	-2181.79174804688	-2781.63623046875	31.0559749603271	0.750200152397156	0.948197305202484	0.650578022003174	35.75	1001
True	False	False	False	False	-2527.04223632813	-2265.46850585938	1326.53381347656	0.370756804943085	0.822304964065552	0.15835040807724	195.427261352539	233731
True	False	False	False	False	-2540.30493164063	-2215.107421875	1492.90502929688	0.298798799514771	0.83664482831955	0.119119167327881	142.144866943359	191327
True	False	False	False	False	-2195.03930664063	-2764.7080078125	47.6931037902832	0.294015467166901	0.925194799900055	0.116707637906075	37.6046524047852	1617
True	False	False	False	False	-2113.20971679688	-2135.26538085938	327.196868896484	0.721127271652222	0.941137552261353	0.55513334274292	226.932205200195	66945
True	False	False	False	False	-2124.10595703125	-2119.50927734375	26.6194076538086	0.718682765960693	0.930371165275574	0.54864364862442	72.2083358764648	1733
True	False	False	False	False	-2092.26904296875	-2858.92700195313	44.3656768798828	0.55325049161911	0.945535778999329	0.295611768960953	39.1500015258789	1566
True	False	False	False	False	-2584.94653320313	-1796.27819824219	22.1828384399414	0.691018760204315	0.933190703392029	0.485164731740952	62.6500015258789	1253
True	False	False	False	False	-2673.71923828125	-1718.78479003906	825.201599121094	0.535566627979279	0.847081363201141	0.278772830963135	91.6559143066406	68192
True	False	False	False	False	-3128.13793945313	-1515.83630371094	26.6194076538086	0.643028676509857	0.952315151691437	0.402761965990067	54.6666679382324	1312
True	False	False	False	False	-3165.33813476563	-1356.82604980469	16.6371288299561	0.646814525127411	0.943199634552002	0.408391445875168	49.2000007629395	738
True	False	False	False	False	-3273.044921875	-1031.41943359375	422.583068847656	0.39508655667305	0.920436203479767	0.173052161931992	97.8293991088867	37273
True	False	False	False	False	-3347.35620117188	-609.805847167969	1632.65698242188	0.347396612167358	0.856756150722504	0.144963636994362	205.546875	302565
True	False	False	False	False	-3366.35986328125	-452.801635742188	211.846115112305	0.298313587903976	0.933748006820679	0.1188735216856	40.6125640869141	7757
True	False	False	False	False	-3363.2236328125	-502.327087402344	225.155807495117	0.545490324497223	0.961173892021179	0.288091689348221	86.596061706543	17579
True	False	False	False	False	-3272.63891601563	-993.914672851563	32.1651153564453	0.651169240474701	0.956346571445465	0.415020316839218	47.8620681762695	1388
True	False	False	False	False	-3268.79443359375	-1087.83776855469	151.952453613281	0.487013876438141	0.945540130138397	0.237338781356812	48.6496353149414	6665
True	False	False	False	False	-3181.17797851563	-667.996276855469	1580.52722167969	0.370914816856384	0.789155304431915	0.158443301916122	191.794387817383	273307
True	False	False	False	False	-3156.51733398438	-1374.48095703125	269.521484375	0.802171349525452	0.944137990474701	1	194.514404296875	47267
True	False	False	False	False	-3112.30078125	-1022.29333496094	19.9645557403564	0.725530564785004	0.945084035396576	0.56728732585907	44.5	801
True	False	False	False	False	-3105.51953125	-1558.24157714844	1207.85559082031	0.1837028414011	0.906807482242584	0.0665115565061569	154.154266357422	167874
True	False	False	False	False	-3079.37109375	-1595.83142089844	94.2770690917969	0.390738934278488	0.947012484073639	0.170364484190941	81.2705917358398	6908
True	False	False	False	False	-3085.59521484375	-1021.21820068359	360.471130371094	0.875894665718079	0.967040300369263	1	195.704620361328	63604
True	False	False	False	False	-3079.787109375	-1357.99267578125	17.7462711334229	0.762108087539673	0.949675559997559	0.706189274787903	39.3125	629
True	False	False	False	False	-3015.00952148438	-1301.1982421875	41.0382537841797	0.814018249511719	0.959428310394287	1	44.4054069519043	1643
True	False	False	False	False	-2926.00268554688	-525.837646484375	45.4748191833496	0.545666575431824	0.944521903991699	0.288260161876678	81.3902435302734	3337
True	False	False	False	False	-2890.92138671875	-498.844787597656	278.394622802734	0.705375194549561	0.949747860431671	0.516070783138275	83.1394424438477	20868
True	False	False	False	False	-2918.8408203125	-494.363555908203	563.444091796875	0.320394575595856	0.866409242153168	0.130291551351547	85.3444900512695	43355
True	False	False	False	False	-2972.79565429688	54.7820320129395	12.2005615234375	0.768196105957031	0.939064502716064	0.742168962955475	65.5454559326172	721
True	False	False	False	False	-2969.263671875	-41.8267860412598	1976.49096679688	0.599700391292572	0.925776541233063	0.345669865608215	137.635803222656	245267
True	False	False	False	False	-2955.92944335938	7.32868909835815	27.7285480499268	0.766682505607605	0.944578170776367	0.732549428939819	42.1599998474121	1054
True	False	False	False	False	-2968.4130859375	34.2722549438477	471.385314941406	0.873706579208374	0.966512560844421	1	228.475296020508	97102
True	False	False	False	False	-2868.55151367188	-519.879211425781	288.376892089844	0.597600698471069	0.916413724422455	0.343192428350449	78.1961517333984	20331
True	False	False	False	False	-2849.13110351563	-832.912902832031	895.077575683594	0.375822335481644	0.881238996982574	0.161344856023788	169.619583129883	136883
True	False	False	False	False	-2789.84033203125	-840.940490722656	607.809814453125	0.542076170444489	0.921701371669769	0.284848898649216	196.943435668945	107925
True	False	False	False	False	-2809.32592773438	-386.361846923828	104.259346008301	0.478246092796326	0.938045263290405	0.230494782328606	74.9468078613281	7045
True	False	False	False	False	-2805.46899414063	-408.077728271484	370.453399658203	0.507828295230865	0.928548634052277	0.254323154687881	88.6227569580078	29600
True	False	False	False	False	-2785.83862304688	-389.861114501953	103.150199890137	0.571692168712616	0.90453827381134	0.314379096031189	74.9784927368164	6973
True	False	False	False	False	-2653.45751953125	-356.327178955078	23.2919807434082	0.682969212532043	0.935181617736816	0.469364792108536	56.2857131958008	1182
True	False	False	False	False	-2651.53466796875	-325.456970214844	62.1119499206543	0.556626081466675	0.918453991413116	0.298950016498566	63.4642868041992	3554
True	False	False	False	False	-2649.6533203125	-230.071548461914	220.719253540039	0.536317050457001	0.91483598947525	0.279466271400452	72.4723587036133	14422
True	False	False	False	False	-2679.46655273438	-230.06755065918	94.2770690917969	0.474295914173126	0.907746434211731	0.227467641234398	77.0588226318359	6550
True	False	False	False	False	-2714.25732421875	-227.80436706543	42.1473922729492	0.517227232456207	0.90150260925293	0.262360334396362	61.6315803527832	2342
True	False	False	False	False	-2687.216796875	-212.989624023438	19.9645557403564	0.330978840589523	0.786558151245117	0.135945722460747	63.2777786254883	1139
True	False	False	False	False	-2639.59619140625	-301.856689453125	178.571853637695	0.394670069217682	0.901168763637543	0.17279352247715	68.8136672973633	11079
True	False	False	False	False	-2636.70336914063	-239.225982666016	23.2919807434082	0.594368875026703	0.932306885719299	0.339423686265945	60.1428565979004	1263
True	False	False	False	False	-2635.599609375	-346.754089355469	21.0736961364746	0.602947294712067	0.943622469902039	0.349546879529953	66.6315765380859	1266
True	False	False	False	False	-2626.51489257813	-359.482757568359	61.0028076171875	0.380359709262848	0.804327070713043	0.16405613720417	63.1272735595703	3472
True	False	False	False	False	-2592.80004882813	-1794.2021484375	16.6371288299561	0.476011037826538	0.929634094238281	0.228777781128883	62.7999992370605	942
True	False	False	False	False	-2420.76879882813	-1329.99353027344	17.7462711334229	0.820201992988586	0.947792708873749	1	48.3125	773
True	False	False	False	False	-2391.46704101563	-288.872955322266	215.173538208008	0.816940188407898	0.952018320560455	1	181.458755493164	35203
True	False	False	False	False	-2522.76782226563	-212.559524536133	1115.79675292969	0.255796790122986	0.750357210636139	0.0981990694999695	154.743545532227	155672
True	False	False	False	False	-2523.7412109375	-135.256118774414	1094.72314453125	0.197035700082779	0.629437685012817	0.0720866471529007	131.167175292969	129462
True	False	False	False	False	-2497.78173828125	-166.32551574707	991.572875976563	0.368051409721375	0.919441699981689	0.156764894723892	158.79866027832	141966
True	False	False	False	False	-2466.09692382813	-130.962966918945	1100.26879882813	0.156589865684509	0.718940258026123	0.0555338971316814	131.790328979492	130736
True	False	False	False	False	-2471.2529296875	-99.5742111206055	46.5839614868164	0.369401603937149	0.869657456874847	0.157554984092712	73.9285736083984	3105
True	False	False	False	False	-2435.7646484375	-269.327117919922	220.719253540039	0.806076347827911	0.936444520950317	1	190.226135253906	37855
True	False	False	False	False	-2286.537109375	-337.227630615234	61.0028076171875	0.539300739765167	0.935935139656067	0.282241404056549	72.4545440673828	3985
True	False	False	False	False	-2273.67529296875	-317.475494384766	574.535522460938	0.841696619987488	0.969214022159576	1	224.02702331543	116046
True	False	False	False	False	-2219.37963867188	-233.686508178711	72.0942230224609	0.667910039424896	0.918109476566315	0.442200928926468	67.4000015258789	4381
True	False	False	False	False	-2210.06030273438	-216.360870361328	129.769607543945	0.265424877405167	0.849134802818298	0.102739550173283	57.9145317077637	6776
True	False	False	False	False	-2142.52001953125	-261.338836669922	32.1651153564453	0.820795118808746	0.95398223400116	1	51.6206893920898	1497
True	False	False	False	False	-2124.18090820313	-192.729949951172	22.1828384399414	0.735508561134338	0.939309358596802	0.597400009632111	61.3499984741211	1227
True	False	False	False	False	-2123.94506835938	-215.243225097656	501.332153320313	0.594569444656372	0.891776442527771	0.339656054973602	225.285400390625	101829
True	False	False	False	False	-2043.27673339844	-571.280212402344	14.4188451766968	0.619212806224823	0.940302610397339	0.369869381189346	62.1538467407227	808
True	False	False	False	False	-2062.9169921875	-565.711364746094	312.778015136719	0.664765059947968	0.943890690803528	0.436872661113739	224.741134643555	63377
True	False	False	False	False	-2089.47680664063	-559.747924804688	14.4188451766968	0.666414141654968	0.938069105148315	0.43965283036232	47	611
True	False	False	False	False	-2043.40600585938	-539.985656738281	535.715576171875	0.5948526263237	0.935163974761963	0.33998441696167	204.171844482422	98615
True	False	False	False	False	-1985.84155273438	-285.524261474609	303.904907226563	0.864424228668213	0.96575254201889	1	230.697082519531	63211
True	False	False	False	False	-3115.65869140625	160.967178344727	295.031768798828	0.551669418811798	0.918309688568115	0.294062376022339	187.041351318359	49753
True	False	False	False	False	-3091.83178710938	163.023712158203	22.1828384399414	0.755204319953918	0.946847438812256	0.672140836715698	44.4500007629395	889
True	False	False	False	False	-3025.18408203125	737.540344238281	15.5279874801636	0.774550676345825	0.945763468742371	0.789673984050751	39.2142868041992	549
True	False	False	False	False	-2877.05737304688	124.912796020508	789.709045410156	0.629126369953156	0.943830192089081	0.383066415786743	141.632019042969	100842
True	False	False	False	False	-2928.34130859375	819.94775390625	44.3656768798828	0.392218708992004	0.918972671031952	0.171276226639748	57.7750015258789	2311
True	False	False	False	False	-2940.92651367188	832.131164550781	79.8582229614258	0.715662121772766	0.911547124385834	0.540858566761017	56.3888893127441	4060
True	False	False	False	False	-2906.25805664063	157.482208251953	245.120376586914	0.801333367824554	0.939261734485626	1	207.601806640625	45880
True	False	False	False	False	-2885.04833984375	678.078979492188	927.24267578125	0.51935201883316	0.912995040416718	0.26421120762825	199.631576538086	166892
True	False	False	False	False	-2902.98852539063	801.833862304688	62.1119499206543	0.444276958703995	0.824265897274017	0.205519050359726	58.8035697937012	3293
True	False	False	False	False	-2880.5673828125	810.536499023438	102.041061401367	0.784656643867493	0.954907953739166	0.940379023551941	84.2934799194336	7755
True	False	False	False	False	-2848.4169921875	812.071228027344	126.442184448242	0.797434329986572	0.959779739379883	1	95.9824523925781	10942
True	False	False	False	False	-2801.83544921875	90.1800994873047	1793.48254394531	0.297424048185349	0.855187892913818	0.11842380464077	215.585037231445	348601
True	False	False	False	False	-2764.31787109375	1580.30725097656	163.043869018555	0.800371706485748	0.943559050559998	1	73.2653045654297	10770
True	False	False	False	False	-2635.490234375	1141.01245117188	309.450592041016	0.693297684192657	0.946707904338837	0.489823162555695	184.849456787109	51573
True	False	False	False	False	-2601.82202148438	750.952392578125	70.9850845336914	0.714233875274658	0.942003548145294	0.537262856960297	54.453125	3485
True	False	False	False	False	-2620.7119140625	1124.02819824219	323.869445800781	0.74493670463562	0.95581579208374	0.630026578903198	188.047943115234	54910
True	False	False	False	False	-2559.92895507813	178.030014038086	120.896469116211	0.441519200801849	0.847513437271118	0.203590303659439	64.7614669799805	7059
True	False	False	False	False	-2586.39672851563	695.100524902344	31.0559749603271	0.444276958703995	0.857432544231415	0.205519050359726	48.7142868041992	1364
True	False	False	False	False	-2569.76879882813	206.528427124023	44.3656768798828	0.716573357582092	0.955260276794434	0.543180823326111	50.5750007629395	2023
True	False	False	False	False	-2526.26953125	210.691146850586	694.322875976563	0.224146515130997	0.640888631343842	0.0838083103299141	96.0974426269531	60157
True	False	False	False	False	-2384.4521484375	494.350860595703	44.3656768798828	0.799694657325745	0.949179470539093	1	68.5999984741211	2744
True	False	False	False	False	-2388.84838867188	627.996948242188	38.8199691772461	0.770017266273499	0.953058242797852	0.754476308822632	82.3428573608398	2882
True	False	False	False	False	-2411.9208984375	631.314880371094	280.612915039063	0.346123546361923	0.866766333580017	0.144253239035606	74.0711441040039	18740
True	False	False	False	False	-2417.96875	742.887878417969	1052.57568359375	0.526438057422638	0.903053641319275	0.270477741956711	205.416229248047	194940
True	False	False	False	False	-2425.64672851563	763.815551757813	16.6371288299561	0.646814525127411	0.916445434093475	0.408391445875168	81.4000015258789	1221
True	False	False	False	False	-2373.0771484375	658.30908203125	1053.68481445313	0.662619292736053	0.928985953330994	0.433299273252487	213.654739379883	202972
True	False	False	False	False	-2346.67138671875	539.766784667969	1127.99731445313	0.221043825149536	0.860204517841339	0.0824395939707756	187.303833007813	190488
True	False	False	False	False	-2305.5556640625	546.19775390625	135.315322875977	0.761476397514343	0.940151751041412	0.702819466590881	80.3524627685547	9803
True	False	False	False	False	-2136.5478515625	594.291442871094	869.567260742188	0.357422709465027	0.749595165252686	0.150626331567764	166.561218261719	130584
True	False	False	False	False	-2093.37915039063	1487.4970703125	306.123168945313	0.87746787071228	0.970463395118713	1	213.858688354492	59025
True	False	False	False	False	-2090.8896484375	1828.94592285156	140.861022949219	0.78069794178009	0.940540850162506	0.856390178203583	145.944885253906	18535
True	False	False	False	False	-2030.39270019531	746.810852050781	503.550445556641	0.769889295101166	0.9484041929245	0.753582775592804	217.33039855957	98668
True	False	False	False	False	-2045.00793457031	1435.11047363281	715.396545410156	0.721604406833649	0.931543111801147	0.556420743465424	208.381393432617	134406
True	False	False	False	False	-2026.01867675781	804.970031738281	432.565368652344	0.773517906665802	0.946016430854797	0.780960738658905	220.179489135742	85870
True	False	False	False	False	-2011.32824707031	944.728881835938	31.0559749603271	0.750200152397156	0.945285499095917	0.650578022003174	55.25	1547
True	False	False	False	False	-1931.71936035156	366.788269042969	39.9291114807129	0.808348000049591	0.959012150764465	1	42.6388893127441	1535
True	False	False	False	False	-1969.72497558594	936.681945800781	1454.08508300781	0.378414928913116	0.874844968318939	0.162890642881393	171.772689819336	225194
True	False	False	False	False	-1910.54541015625	1428.16918945313	45.4748191833496	0.537149906158447	0.879496335983276	0.280238062143326	54.7317085266113	2244
True	False	False	False	False	-1905.55029296875	949.458190917969	571.208129882813	0.866411447525024	0.972927093505859	1	234.36116027832	120696
True	False	False	False	False	-103.829208374023	-3503.99829101563	409.273376464844	0.334493219852448	0.845910489559174	0.137850299477577	151.994583129883	56086
True	False	False	False	False	-984.720703125	-3401.94555664063	55.4570960998535	0.640782833099365	0.95444917678833	0.399478584527969	46.0200004577637	2301
True	False	False	False	False	-1024.64904785156	-3388.34619140625	154.17073059082	0.466159403324127	0.883186995983124	0.221338272094727	147.582733154297	20514
True	False	False	False	False	-1073.73791503906	-3377.1328125	47.6931037902832	0.694201648235321	0.965245127677917	0.491695135831833	38.6511611938477	1662
True	False	False	False	False	-1814.310546875	-2907.80053710938	1491.7958984375	0.485880464315414	0.899255752563477	0.236444160342216	125.766540527344	169156
True	False	False	False	False	-1838.81762695313	-2862.86596679688	1418.59252929688	0.250261455774307	0.854147851467133	0.0956240743398666	120.919471740723	154656
True	False	False	False	False	-1803.76245117188	-3048.39379882813	568.989807128906	0.311395823955536	0.780991315841675	0.125578194856644	210.220275878906	107843
True	False	False	False	False	-1791.71252441406	-2989.7119140625	1399.73718261719	0.377907365560532	0.89061963558197	0.16258729994297	146.097457885742	184375
True	False	False	False	False	-1797.4208984375	-2947.20458984375	32.1651153564453	0.720794081687927	0.94730132818222	0.554238379001617	57.3103446960449	1662
True	False	False	False	False	-1580.92590332031	-2987.3359375	27.7285480499268	0.81305855512619	0.95841646194458	1	42.1599998474121	1054
True	False	False	False	False	-1434.15454101563	-2712.23828125	14.4188451766968	0.742955923080444	0.934609174728394	0.622766435146332	46.538459777832	605
True	False	False	False	False	-1548.4189453125	-2231.96508789063	169.698715209961	0.884338617324829	0.972674369812012	1	191.503265380859	29300
True	False	False	False	False	-1474.01550292969	-2640.28295898438	32.1651153564453	0.759870648384094	0.952843487262726	0.694506108760834	46.6896553039551	1354
True	False	False	False	False	-1176.85461425781	-2620.29174804688	28.8376903533936	0.601119041442871	0.8873410820961	0.347356885671616	110.923080444336	2884
True	False	False	False	False	-1159.38000488281	-2605.49682617188	565.662414550781	0.423243016004562	0.845545947551727	0.191149055957794	149.66862487793	76331
True	False	False	False	False	-1231.70190429688	-2041.16723632813	1096.94140625	0.302325338125229	0.908377349376678	0.12091139703989	113.89990234375	112647
True	False	False	False	False	-1213.43103027344	-2589.17797851563	1035.93859863281	0.332703560590744	0.782466113567352	0.136878684163094	182.809417724609	170744
True	False	False	False	False	-1101.89086914063	-2572.97387695313	580.081237792969	0.651651978492737	0.899284839630127	0.415765583515167	210.564056396484	110125
True	False	False	False	False	-1182.08532714844	-2568.2724609375	42.1473922729492	0.725415170192719	0.941948235034943	0.56696081161499	67.5789489746094	2568
True	False	False	False	False	-1134.9072265625	-2559.58715820313	87.6222152709961	0.409896016120911	0.897300779819489	0.182416900992393	66.1392440795898	5225
True	False	False	False	False	-1150.85803222656	-2492.91650390625	32.1651153564453	0.684656083583832	0.945906102657318	0.472595363855362	75.1724166870117	2180
True	False	False	False	False	-1145.56140136719	-2520.48706054688	753.107360839844	0.547737717628479	0.925674796104431	0.290247887372971	205.905746459961	139810
True	False	False	False	False	-1073.54125976563	-2517.35009765625	716.505676269531	0.594940483570099	0.939285039901733	0.340086400508881	214.849838256836	138793
True	False	False	False	False	-1102.37426757813	-2091.20263671875	1008.21002197266	0.206351011991501	0.61794912815094	0.076054573059082	211.108917236328	191898
True	False	False	False	False	-1068.16394042969	-2104.7802734375	75.4216537475586	0.758873462677002	0.955614149570465	0.689513981342316	73.720588684082	5013
True	False	False	False	False	-1041.67761230469	-3384.55297851563	116.459907531738	0.764054596424103	0.962012887001038	0.716959476470947	190.628570556641	20016
True	False	False	False	False	-1039.84240722656	-2484.97143554688	1937.67102050781	0.419754505157471	0.786253809928894	0.188838928937912	207.048080444336	361713
True	False	False	False	False	-1010.5078125	-3383.20703125	316.10546875	0.289869129657745	0.850884437561035	0.114635065197945	98.1473693847656	27972
True	False	False	False	False	-622.0986328125	-3119.75	2476.7138671875	0.488292038440704	0.848834097385406	0.238351285457611	234.695922851563	524076
True	False	False	False	False	-967.682556152344	-3066.83959960938	744.234252929688	0.570821464061737	0.906186163425446	0.313462793827057	137.864379882813	92507
True	False	False	False	False	-958.7646484375	-2751.97021484375	1124.669921875	0.135520696640015	0.510716497898102	0.0473163835704327	122.144973754883	123855
True	False	False	False	False	-949.988952636719	-3094.0263671875	785.272521972656	0.344471782445908	0.733758091926575	0.143334358930588	173.603103637695	122911
True	False	False	False	False	-739.037414550781	-2855.54321289063	209.627822875977	0.560196340084076	0.866609811782837	0.302526652812958	80.1746063232422	15153
True	False	False	False	False	-729.684448242188	-2789.47290039063	25.5102653503418	0.602656006813049	0.941819429397583	0.349196761846542	68.3043441772461	1571
True	False	False	False	False	-923.297668457031	-2032.37487792969	24.401123046875	0.830724716186523	0.955192744731903	1	47.6818199157715	1049
True	False	False	False	False	-870.486450195313	-1917.37268066406	119.787330627441	0.832143545150757	0.960910856723785	1	141.898147583008	15325
True	False	False	False	False	-720.521850585938	-2817.22924804688	22.1828384399414	0.566065609455109	0.901513636112213	0.308512330055237	68.1500015258789	1363
True	False	False	False	False	-714.956420898438	-2809.8916015625	31.0559749603271	0.436713814735413	0.830784857273102	0.200262442231178	65.2857131958008	1828
True	False	False	False	False	-627.371398925781	-2274.43212890625	14.4188451766968	0.601119041442871	0.931946337223053	0.347356885671616	49.769229888916	647
True	False	False	False	False	-623.391723632813	-2322.9267578125	235.138092041016	0.433132827281952	0.872593939304352	0.197809219360352	69.5283050537109	14740
True	False	False	False	False	-562.386779785156	-2316.62109375	450.311614990234	0.240065410733223	0.879615306854248	0.0909466594457626	70.4334945678711	28596
True	False	False	False	False	-612.734680175781	-2180.638671875	486.913299560547	0.701665759086609	0.936923265457153	0.507711231708527	106.635536193848	46813
True	False	False	False	False	-575.884948730469	-1922.50695800781	369.344268798828	0.441126555204391	0.914349257946014	0.203316822648048	74.8918914794922	24939
True	False	False	False	False	-570.810302734375	-2210.17944335938	556.789245605469	0.192352786660194	0.776618123054504	0.0701147317886353	94.3087615966797	47343
True	False	False	False	False	-532.446716308594	-2209.01977539063	41.0382537841797	0.450051426887512	0.867755174636841	0.209603354334831	68.0810775756836	2519
True	False	False	False	False	-561.049194335938	-2206.26391601563	52.1296730041504	0.625520169734955	0.920464098453522	0.378189235925674	111.80850982666	5255
True	False	False	False	False	-496.934539794922	-2205.7666015625	13.3097038269043	0.769369602203369	0.941614151000977	0.75	49.5833320617676	595
True	False	False	False	False	-542.910583496094	-2202.44287109375	93.1679229736328	0.666415452957153	0.896918177604675	0.439655065536499	86.023811340332	7226
True	False	False	False	False	-554.085327148438	-2192.79516601563	67.6576614379883	0.667042076587677	0.944131672382355	0.440719425678253	78.7540969848633	4804
True	False	False	False	False	-495.236267089844	-1965.71948242188	37.7108268737793	0.625182271003723	0.914747893810272	0.377736806869507	46.4117660522461	1578
True	False	False	False	False	-542.54541015625	-1910.68151855469	299.468322753906	0.196518272161484	0.651253223419189	0.0718680173158646	77.4444427490234	20910
True	False	False	False	False	-491.176452636719	-3485.869140625	549.025268554688	0.235365077853203	0.902956664562225	0.0888184309005737	97.6767654418945	48350
True	False	False	False	False	-131.049865722656	-3482.31494140625	28.8376903533936	0.544970512390137	0.917772173881531	0.287595450878143	46.730770111084	1215
True	False	False	False	False	-488.685943603516	-2920.5029296875	283.940338134766	0.651228725910187	0.935603678226471	0.415112018585205	194.21875	49720
True	False	False	False	False	-482.730346679688	-3468.95825195313	17.7462711334229	0.820201992988586	0.947792708873749	1	49.0625	785
True	False	False	False	False	-156.721527099609	-3442.59326171875	790.818237304688	0.297025382518768	0.790485799312592	0.118222504854202	114.394111633301	81563
True	False	False	False	False	-149.341400146484	-3402.18359375	553.461853027344	0.247739270329475	0.787744045257568	0.094459168612957	112.264526367188	56020
True	False	False	False	False	-180.005249023438	-3339.22045898438	956.080383300781	0.325196146965027	0.860466539859772	0.132841512560844	205.458236694336	177105
True	False	False	False	False	-233.859664916992	-2994.65795898438	1490.68676757813	0.46063956618309	0.872618198394775	0.217258676886559	232.412948608398	312363
True	False	False	False	False	-439.996063232422	-2975.02197265625	48.80224609375	0.741141617298126	0.943160891532898	0.616318583488464	59.0454559326172	2598
True	False	False	False	False	-450.581024169922	-2879.93115234375	198.536407470703	0.597527861595154	0.961864590644836	0.343106925487518	79.7988815307617	14284
True	False	False	False	False	-449.29736328125	-2200.38940429688	495.786437988281	0.642565846443176	0.929908394813538	0.402081876993179	114.378074645996	51127
True	False	False	False	False	-420.978240966797	-2978.47973632813	116.459907531738	0.594460785388947	0.914383888244629	0.339530110359192	64.7714309692383	6801
True	False	False	False	False	-323.188415527344	-2908.9580078125	2417.92944335938	0.263242900371552	0.646462917327881	0.101703599095345	234.333938598633	510848
True	False	False	False	False	-253.633682250977	-2234.45922851563	451.420776367188	0.336436450481415	0.813061952590942	0.138909339904785	85.0712509155273	34624
True	False	False	False	False	-209.543762207031	-2264.0791015625	32.1651153564453	0.625254034996033	0.888645350933075	0.377832800149918	73.2413787841797	2124
True	False	False	False	False	-204.301361083984	-2194.27075195313	317.214599609375	0.539780378341675	0.940465807914734	0.282690227031708	88.9545440673828	25441
True	False	False	False	False	-168.596145629883	-3164.63745117188	79.8582229614258	0.705993711948395	0.940270006656647	0.517492473125458	70.3055572509766	5062
True	False	False	False	False	-157.34016418457	-2248.91186523438	117.569046020508	0.807007014751434	0.948247969150543	1	121.415092468262	12870
True	False	False	False	False	-145.782470703125	-3353.63232421875	1606.03759765625	0.217593431472778	0.769584536552429	0.0809259489178658	174.239639282227	252299
True	False	False	False	False	-107.881187438965	-3386.10180664063	16.6371288299561	0.793338239192963	0.946970880031586	1	60	900
True	False	False	False	False	-111.60701751709	-3225.40673828125	143.079315185547	0.386418372392654	0.821461856365204	0.167720273137093	77.4961242675781	9997
True	False	False	False	False	-131.393676757813	-3175.93212890625	215.173538208008	0.328983545303345	0.874253749847412	0.134870484471321	81.4432983398438	15800
True	False	False	False	False	-119.999588012695	-3206.39794921875	35.4925422668457	0.5884068608284	0.939614474773407	0.332607984542847	67.9375	2174
True	False	False	False	False	-90.3968200683594	-3156.0556640625	351.597991943359	0.291944473981857	0.798824429512024	0.115670397877693	109.343849182129	34662
True	False	False	False	False	-111.584365844727	-2664.21630859375	75.4216537475586	0.809739828109741	0.970151305198669	1	60.3235282897949	4102
True	False	False	False	False	-98.948356628418	-3134.0078125	147.515884399414	0.555124878883362	0.95716005563736	0.297460228204727	78.6015014648438	10454
True	False	False	False	False	-82.3343963623047	-3273.32495117188	12.2005615234375	0.681430399417877	0.927492141723633	0.46645313501358	45.1818199157715	497
True	False	False	False	False	-78.3856506347656	-3414.1572265625	2387.98266601563	0.329495221376419	0.769387185573578	0.135145798325539	235.214126586914	506416
True	False	False	False	False	-14.0970945358276	-3351.8203125	1478.48620605469	0.115151412785053	0.543002903461456	0.0396154746413231	139.635406494141	186134
True	False	False	False	False	-78.3814163208008	-3133.27075195313	69.8759460449219	0.713352918624878	0.950720965862274	0.535071432590485	70.460319519043	4439
True	False	False	False	False	-74.613037109375	-2002.76965332031	1827.86596679688	0.511386036872864	0.81953376531601	0.257337152957916	235.125	387486
True	False	False	False	False	-73.4115829467773	-3180.3955078125	903.95068359375	0.297695457935333	0.725569188594818	0.118560940027237	130.369323730469	106251
True	False	False	False	False	42.6809768676758	-3164.7353515625	549.025268554688	0.760719418525696	0.945199251174927	0.698856711387634	132.359588623047	65518
True	False	False	False	False	7.60841369628906	-2825.10180664063	1925.47045898438	0.167060375213623	0.771512269973755	0.0597178377211094	120.660713195801	209467
True	False	False	False	False	32.1658248901367	-2742.74780273438	126.442184448242	0.490521252155304	0.942792236804962	0.240126356482506	85.9736862182617	9801
True	False	False	False	False	25.8207321166992	-2727.20434570313	48.80224609375	0.710345864295959	0.954331636428833	0.527735590934753	66.3409118652344	2919
True	False	False	False	False	39.766429901123	-2777.130859375	28.8376903533936	0.646229147911072	0.950105845928192	0.407513111829758	74.7692337036133	1944
True	False	False	False	False	-41.0125274658203	-2539.9990234375	1151.28930664063	0.666625618934631	0.921425104141235	0.440011531114578	234.593444824219	243508
True	False	False	False	False	6.74587488174438	-2025.70336914063	21.0736961364746	0.602947294712067	0.89434140920639	0.349546879529953	62.4736824035645	1187
True	False	False	False	False	11.521577835083	-1999.81860351563	327.196868896484	0.258989334106445	0.700717628002167	0.0996958836913109	75.5932235717773	22300
True	False	False	False	False	19.338249206543	-2037.09216308594	23.2919807434082	0.369401603937149	0.810838997364044	0.157554984092712	57.5714302062988	1209
True	False	False	False	False	21.5708618164063	-2026.02172851563	51.0205307006836	0.466183215379715	0.890433490276337	0.221355989575386	65.760871887207	3025
True	False	False	False	False	-1550.26574707031	-110.367774963379	2897.07885742188	0.23956823348999	0.768155694007874	0.0907207205891609	215.198318481445	562098
True	False	False	False	False	-1479.93029785156	-65.9713745117188	870.676452636719	0.392616003751755	0.893191576004028	0.171521559357643	90.8394927978516	71309
True	False	False	False	False	-1539.291015625	-61.5085372924805	23.2919807434082	0.521954357624054	0.917283177375793	0.266495555639267	53.523811340332	1124
True	False	False	False	False	-1490.39672851563	-38.0364074707031	490.240753173828	0.535537719726563	0.910358667373657	0.278746128082275	95.0769195556641	42024
True	False	False	False	False	-1316.5029296875	-358.957183837891	987.136352539063	0.278345555067062	0.789683640003204	0.108959719538689	117.316856384277	104412
True	False	False	False	False	-1419.45385742188	-280.982330322266	1157.94421386719	0.199794411659241	0.786486923694611	0.0732553973793983	101.230842590332	105685
True	False	False	False	False	-1465.79602050781	-15.870512008667	215.173538208008	0.340874016284943	0.955172896385193	0.141343906521797	60.1340217590332	11666
True	False	False	False	False	-1379.35327148438	-249.6083984375	1170.14477539063	0.267288476228714	0.894509196281433	0.103627607226372	111.224647521973	117342
True	False	False	False	False	-1346.03381347656	-329.361206054688	1123.56079101563	0.217788144946098	0.712666928768158	0.0810111314058304	110.449157714844	111885
True	False	False	False	False	-1292.45043945313	-384.182037353516	72.0942230224609	0.790630877017975	0.956435859203339	1	50.8615379333496	3306
True	False	False	False	False	-1206.7744140625	-1450.49011230469	26.6194076538086	0.695197403430939	0.946136891841888	0.493773519992828	46.125	1107
True	False	False	False	False	-1021.85693359375	-442.480041503906	238.465515136719	0.332193851470947	0.91705721616745	0.136602610349655	77.6697692871094	16699
True	False	False	False	False	-1015.25830078125	-404.537506103516	374.889984130859	0.240285858511925	0.83333557844162	0.0910468995571136	76.2603530883789	25776
True	False	False	False	False	-996.473937988281	-1816.84948730469	11.0914192199707	0.392218708992004	0.849741160869598	0.171276226639748	71.0999984741211	711
True	False	False	False	False	-1009.08959960938	-1811.54296875	14.4188451766968	0.666414141654968	0.934041440486908	0.43965283036232	67.6923065185547	880
True	False	False	False	False	-1001.34777832031	-1808.30981445313	13.3097038269043	0.66390061378479	0.925560414791107	0.435427129268646	72.9166641235352	875
True	False	False	False	False	-997.79541015625	-483.044891357422	583.40869140625	0.476811468601227	0.925261318683624	0.229391425848007	130.851715087891	68828
True	False	False	False	False	-982.474792480469	-514.54052734375	73.203369140625	0.508532166481018	0.932590067386627	0.254916787147522	71.3787841796875	4711
True	False	False	False	False	-952.8720703125	-1127.69091796875	2019.74743652344	0.806277930736542	0.950728356838226	1	212.17626953125	386373
True	False	False	False	False	-893.109313964844	-1127.88146972656	46.5839614868164	0.752402067184448	0.961008429527283	0.659794867038727	59.5476188659668	2501
True	False	False	False	False	-563.602294921875	-321.833068847656	890.640991210938	0.2483289539814	0.796179294586182	0.0947310552000999	112.414695739746	90269
True	False	False	False	False	-540.198425292969	-349.411315917969	667.703430175781	0.265779346227646	0.870048105716705	0.102908223867416	114.822257995605	69123
True	False	False	False	False	-329.3330078125	-101.890327453613	719.833129882813	0.836004078388214	0.960106492042542	1	237.718032836914	154279
True	False	False	False	False	-236.090606689453	-1170.18505859375	39.9291114807129	0.792017757892609	0.953058242797852	1	47.1111106872559	1696
True	False	False	False	False	-208.506698608398	-1275.25903320313	22.1828384399414	0.535857260227203	0.928314328193665	0.279041171073914	76.9000015258789	1538
True	False	False	False	False	-195.615585327148	-1254.44812011719	690.995422363281	0.419755667448044	0.912776589393616	0.188839688897133	142.211883544922	88598
True	False	False	False	False	-186.533981323242	-1199.52587890625	16.6371288299561	0.381003022193909	0.917555153369904	0.164442807435989	79.9333343505859	1199
True	False	False	False	False	-177.445587158203	-1276.63793945313	29.9468326568604	0.72340726852417	0.962256669998169	0.561349153518677	69.2592620849609	1870
True	False	False	False	False	-172.544891357422	-1212.63745117188	935.006652832031	0.239375680685043	0.819044411182404	0.0906332656741142	123.376037597656	104006
True	False	False	False	False	-174.969619750977	-1121.69641113281	563.444091796875	0.302387267351151	0.68903523683548	0.12094297260046	89.0925216674805	45259
True	False	False	False	False	-156.783645629883	-1646.18371582031	31.0559749603271	0.774550676345825	0.947363257408142	0.789673984050751	51.1071434020996	1431
True	False	False	False	False	-167.675735473633	-1637.02465820313	44.3656768798828	0.735508561134338	0.925395905971527	0.597400009632111	87.6999969482422	3508
True	False	False	False	False	-160.517044067383	-1608.96850585938	1320.98803710938	0.623332619667053	0.910184442996979	0.375273942947388	237.837112426758	283264
True	False	False	False	False	-149.883209228516	-1729.51599121094	32.1651153564453	0.820795118808746	0.95398223400116	1	57.1034469604492	1656
True	False	False	False	False	-135.073959350586	-1095.4970703125	281.722045898438	0.658946752548218	0.907301008701324	0.427295297384262	104.188980102539	26464
True	False	False	False	False	-120.515586853027	-1080.97290039063	136.424453735352	0.524525940418243	0.925572156906128	0.26877224445343	78.5609741210938	9663
True	False	False	False	False	-117.793083190918	-1118.81726074219	45.4748191833496	0.36528092622757	0.839234411716461	0.155151024460793	81.0487823486328	3323
True	False	False	False	False	-105.607330322266	-1096.64172363281	29.9468326568604	0.72340726852417	0.941167593002319	0.561349153518677	73	1971
True	False	False	False	False	-88.704704284668	-1112.53625488281	256.211791992188	0.339804947376251	0.782333672046661	0.140755325555801	86.1731567382813	19906
True	False	False	False	False	-17.6900634765625	-950.892944335938	543.479553222656	0.395274639129639	0.861044406890869	0.173169046640396	78.4081649780273	38420
True	False	False	False	False	-1879.55554199219	955.89453125	75.4216537475586	0.636951267719269	0.965213894844055	0.393970042467117	66.8088226318359	4543
True	False	False	False	False	-1862.49291992188	1404.78491210938	311.668884277344	0.754169046878815	0.930788218975067	0.667494237422943	229.640563964844	64529
True	False	False	False	False	-1862.27697753906	1424.08447265625	33.2742576599121	0.745649039745331	0.943335175514221	0.63269704580307	65.5999984741211	1968
True	False	False	False	False	-1854.45227050781	1010.65399169922	67.6576614379883	0.579028964042664	0.944778859615326	0.322227746248245	55.163932800293	3365
True	False	False	False	False	-1842.60668945313	1384.63256835938	382.653961181641	0.440073907375336	0.880994081497192	0.202585026621819	106.194206237793	36637
True	False	False	False	False	-1818.4267578125	350.460296630859	153.061584472656	0.612421095371246	0.876768350601196	0.361193627119064	99.6449279785156	13751
True	False	False	False	False	-1838.78686523438	359.303466796875	46.5839614868164	0.678057432174683	0.946614563465118	0.460184723138809	58.5952377319336	2461
True	False	False	False	False	-1830.54833984375	382.101348876953	24.401123046875	0.760120630264282	0.941173493862152	0.695777595043182	47.4545440673828	1044
True	False	False	False	False	-1833.20568847656	1141.70922851563	82.0765075683594	0.797737896442413	0.951916694641113	1	49.7027015686035	3678
True	False	False	False	False	-1805.1123046875	1202.87866210938	230.701522827148	0.288679599761963	0.85450279712677	0.114043496549129	74.6923065185547	15536
True	False	False	False	False	-1803.97253417969	1038.70751953125	1801.24645996094	0.27921724319458	0.773094356060028	0.10938473045826	181.262313842773	294370
True	False	False	False	False	-1724.43054199219	1095.94189453125	46.5839614868164	0.801774680614471	0.96220725774765	1	89.8095245361328	3772
True	False	False	False	False	-1803.32202148438	1142.55639648438	11.0914192199707	0.619482219219208	0.884443521499634	0.37021940946579	58.2999992370605	583
True	False	False	False	False	-1797.05993652344	1155.494140625	130.878753662109	0.231210932135582	0.805648028850555	0.086951918900013	76.338981628418	9008
True	False	False	False	False	-1767.38757324219	1167.35021972656	47.6931037902832	0.805555999279022	0.956683158874512	1	73.6511611938477	3167
True	False	False	False	False	-1785.5185546875	1195.11437988281	237.356369018555	0.84888631105423	0.961597621440887	1	215.588790893555	46136
True	False	False	False	False	-1777.69470214844	1176.86730957031	53.2388153076172	0.62885844707489	0.920243799686432	0.382700979709625	101.145835876465	4855
True	False	False	False	False	-1767.87475585938	1186.54870605469	13.3097038269043	0.571581065654755	0.900355517864227	0.314262002706528	75.5833358764648	907
True	False	False	False	False	-1764.82006835938	1136.01989746094	59.8936653137207	0.536746621131897	0.903684079647064	0.27986404299736	63.2037048339844	3413
True	False	False	False	False	-1721.17004394531	1654.61352539063	120.896469116211	0.875394761562347	0.975487053394318	1	188.37614440918	20533
True	False	False	False	False	-1708.30920410156	1077.82666015625	1330.97033691406	0.491295665502548	0.863428235054016	0.240745782852173	197.742492675781	237291
True	False	False	False	False	-1606.76672363281	1255.39343261719	962.735229492188	0.326083302497864	0.888023734092712	0.13331538438797	101.20622253418	87847
True	False	False	False	False	-1678.43627929688	1653.55773925781	522.405883789063	0.649003446102142	0.913634479045868	0.411702483892441	200.970275878906	94657
True	False	False	False	False	-1665.05004882813	1271.53271484375	870.676452636719	0.586954057216644	0.938172936439514	0.330973207950592	107.980888366699	84765
True	False	False	False	False	-1627.46838378906	1263.07678222656	32.1651153564453	0.670478940010071	0.907109916210175	0.446636199951172	79.7931060791016	2314
True	False	False	False	False	-1609.80603027344	1321.02514648438	75.4216537475586	0.797777712345123	0.961069166660309	1	54.9264717102051	3735
True	False	False	False	False	-1599.97631835938	1331.91052246094	12.2005615234375	0.681430399417877	0.921230614185333	0.46645313501358	49.2727279663086	542
True	False	False	False	False	-1560.17016601563	1332.24633789063	221.828384399414	0.4596928358078	0.941089868545532	0.216565191745758	92.0400009155273	18408
True	False	False	False	False	-1579.90832519531	1493.306640625	51.0205307006836	0.774829864501953	0.95430850982666	0.792114913463593	93.239128112793	4289
True	False	False	False	False	-1555.71728515625	1546.0986328125	999.3369140625	0.613209962844849	0.940458357334137	0.362186849117279	230.880126953125	208023
True	False	False	False	False	-1543.23010253906	1352.84106445313	206.300399780273	0.319003731012344	0.83758008480072	0.129557520151138	81.7580642700195	15207
True	False	False	False	False	-1526.25341796875	1302.49987792969	1474.04968261719	0.247500017285347	0.85620379447937	0.0943489372730255	132.147476196289	175624
True	False	False	False	False	-1477.1875	1658.89611816406	85.4039306640625	0.645137369632721	0.932962715625763	0.405882596969604	68.6623382568359	5287
True	False	False	False	False	-1482.06945800781	1688.32116699219	197.427261352539	0.691612005233765	0.923039436340332	0.486369162797928	74.3033676147461	13226
True	False	False	False	False	-1440.70458984375	218.036239624023	46.5839614868164	0.786822140216827	0.944926857948303	1	56.5714302062988	2376
True	False	False	False	False	-1467.28833007813	1679.28381347656	15.5279874801636	0.603693544864655	0.908885061740875	0.350445985794067	67.5714263916016	946
True	False	False	False	False	-1453.66687011719	1794.39916992188	1050.357421875	0.439720779657364	0.82624751329422	0.202339977025986	207.217529296875	196235
True	False	False	False	False	-1434.65063476563	1881.89453125	684.340576171875	0.202192932367325	0.650943279266357	0.074275866150856	93.2236633300781	57519
True	False	False	False	False	-1418.89331054688	1640.11950683594	107.586769104004	0.445902049541473	0.916552543640137	0.206662178039551	68.1340179443359	6609
True	False	False	False	False	-1396.84387207031	216.724517822266	34.3833999633789	0.830578744411469	0.955226957798004	1	87.2258071899414	2704
True	False	False	False	False	-1384.98669433594	1331.72729492188	381.544830322266	0.889859914779663	0.968988537788391	1	217.398254394531	74785
True	False	False	False	False	-1370.50769042969	230.714263916016	18.8554134368896	0.625182271003723	0.931073546409607	0.377736806869507	45.235294342041	769
True	False	False	False	False	-1356.65966796875	254.895919799805	931.679260253906	0.312183201313019	0.869489729404449	0.125987246632576	161.922622680664	136015
True	False	False	False	False	-1379.12731933594	1308.14721679688	23.2919807434082	0.744390904903412	0.945151925086975	0.628002285957336	49.761905670166	1045
True	False	False	False	False	-1360.27624511719	1949.03442382813	76.5307922363281	0.663790941238403	0.940918564796448	0.435244381427765	51.449275970459	3550
True	False	False	False	False	-1350.65380859375	297.211242675781	58.7845230102539	0.775075852870941	0.954383611679077	0.794298112392426	56.4150924682617	2990
True	False	False	False	False	-1346.79296875	1317.90112304688	38.8199691772461	0.826309084892273	0.957971453666687	1	48.7428588867188	1706
True	False	False	False	False	-1294.310546875	181.443161010742	1380.88171386719	0.302872449159622	0.825649917125702	0.121190540492535	192.804016113281	240041
True	False	False	False	False	-1292.58471679688	654.5615234375	21.0736961364746	0.525587975978851	0.924063444137573	0.269718170166016	46.3684196472168	881
True	False	False	False	False	-1218.02807617188	1601.33325195313	743.125122070313	0.281004548072815	0.68225622177124	0.110258370637894	167.841796875	112454
True	False	False	False	False	-1276.1357421875	1994.80993652344	2421.2568359375	0.105038248002529	0.664729952812195	0.0358768105506897	162.055435180664	353767
True	False	False	False	False	-1239.80847167969	1609.34143066406	53.2388153076172	0.730874300003052	0.9556485414505	0.582929074764252	91.0416641235352	4370
True	False	False	False	False	-1196.32531738281	1614.84521484375	229.592376708984	0.410559505224228	0.883666455745697	0.182844296097755	99.0338134765625	20500
True	False	False	False	False	-1190.96179199219	1964.97058105469	18.8554134368896	0.75434798002243	0.942380666732788	0.66828989982605	43.1764717102051	734
True	False	False	False	False	-1156.32238769531	1409.73095703125	850.711853027344	0.29613384604454	0.832426905632019	0.11777288466692	86.0469360351563	65998
True	False	False	False	False	-1150.25817871094	1458.09448242188	424.801361083984	0.585450947284698	0.924836039543152	0.329292386770248	88.9425582885742	34065
True	False	False	False	False	-1140.17456054688	1355.79467773438	512.423583984375	0.603478848934174	0.925374329090118	0.350187003612518	87.7186126708984	40526
True	False	False	False	False	-1139.55480957031	1485.05908203125	41.0382537841797	0.725604593753815	0.947175443172455	0.567497134208679	62.8108100891113	2324
True	False	False	False	False	-1124.33349609375	1534.36145019531	1634.87524414063	0.25407201051712	0.796534836292267	0.0973939821124077	135.35481262207	199513
True	False	False	False	False	-1028.59069824219	1044.22802734375	190.772415161133	0.509808301925659	0.879934310913086	0.255996376276016	117.284881591797	20173
True	False	False	False	False	-995.112609863281	1715.84094238281	11.0914192199707	0.619482219219208	0.931919693946838	0.37021940946579	45	450
True	False	False	False	False	-965.692138671875	1072.67260742188	41.0382537841797	0.650850415229797	0.918975651264191	0.414529263973236	72.8918914794922	2697
True	False	False	False	False	-971.335083007813	1083.70678710938	43.256534576416	0.698659062385559	0.935634911060333	0.501135647296906	73.5897445678711	2870
True	False	False	False	False	-807.357055664063	1444.62927246094	1616.01977539063	0.17567366361618	0.657407104969025	0.0632115006446838	166.399444580078	242444
True	False	False	False	False	-891.541564941406	1539.12548828125	573.426391601563	0.444389551877975	0.911154627799988	0.205598086118698	188.961318969727	97693
True	False	False	False	False	-878.347717285156	1901.27270507813	49.9113883972168	0.744696021080017	0.945949792861938	0.629131495952606	50.6888885498047	2281
True	False	False	False	False	-864.619995117188	1549.75512695313	567.880676269531	0.693415701389313	0.94948136806488	0.490066736936569	201.337890625	103085
True	False	False	False	False	-817.946899414063	1730.77722167969	697.650268554688	0.653448402881622	0.916508853435516	0.418557971715927	226.524642944336	142484
True	False	False	False	False	-827.617858886719	1817.47583007813	63.2210922241211	0.801229655742645	0.952294647693634	1	60.2105255126953	3432
True	False	False	False	False	-807.868896484375	1509.50402832031	1572.76330566406	0.451088488101959	0.850616157054901	0.210343539714813	147.287734985352	208854
True	False	False	False	False	-794.596740722656	1794.89379882813	698.759399414063	0.395182341337204	0.887736916542053	0.1731116771698	194.842849731445	122751
True	False	False	False	False	-793.012512207031	1825.92895507813	679.903991699219	0.512757837772369	0.895459949970245	0.258508414030075	205.636215209961	126055
True	False	False	False	False	-767.777465820313	1831.14294433594	33.2742576599121	0.693598926067352	0.945348680019379	0.490445405244827	66	1980
True	False	False	False	False	-579.512573242188	1314.25915527344	961.626037597656	0.610958933830261	0.915693700313568	0.359362453222275	151.527099609375	131374
True	False	False	False	False	-616.501342773438	1450.07336425781	73.203369140625	0.494094401597977	0.917151272296906	0.242996379733086	107.878784179688	7120
True	False	False	False	False	-597.889953613281	1464.4833984375	902.841552734375	0.432538419961929	0.821328401565552	0.197404190897942	139.982803344727	113946
True	False	False	False	False	-595.284912109375	1390.70288085938	2397.96484375	0.229333117604256	0.790145814418793	0.0861125737428665	148.679931640625	321446
True	False	False	False	False	-569.595642089844	1335.55053710938	85.4039306640625	0.569675922393799	0.958636403083801	0.312261909246445	106.40259552002	8193
True	False	False	False	False	-551.70703125	1303.58056640625	31.0559749603271	0.323679476976395	0.89072060585022	0.13203339278698	68.5714263916016	1920
True	False	False	False	False	-548.302917480469	2024.1923828125	115.350761413574	0.300559520721436	0.74809330701828	0.120012454688549	58.586540222168	6093
True	False	False	False	False	-351.318298339844	1857.06311035156	500.223022460938	0.370741456747055	0.744070947170258	0.158341377973557	111.082038879395	50098
True	False	False	False	False	-337.790893554688	1890.41687011719	577.862976074219	0.327932894229889	0.773397564888	0.134306073188782	104.389633178711	54387
True	False	False	False	False	-288.231262207031	1920.99426269531	73.203369140625	0.580488204956055	0.950794696807861	0.32381671667099	66.2424240112305	4372
True	False	False	False	False	-271.762847900391	1900.9892578125	257.320922851563	0.84819620847702	0.96420806646347	1	223.025863647461	51742
True	False	False	False	False	-262.813812255859	1927.34094238281	377.108276367188	0.740857541561127	0.948114216327667	0.615325689315796	118.441177368164	40270
True	False	False	False	False	-215.66259765625	1849.6728515625	449.202484130859	0.486064314842224	0.91431325674057	0.236589059233665	218.241973876953	88388
True	False	False	False	False	-194.572036743164	1440.00524902344	261.757507324219	0.855722486972809	0.96435558795929	1	228.927963256836	54027
True	False	False	False	False	-185.574584960938	1067.05212402344	988.245483398438	0.502329289913177	0.92963969707489	0.249730303883553	231.507293701172	206273
True	False	False	False	False	-182.970581054688	1414.84777832031	28.8376903533936	0.681263327598572	0.93606036901474	0.466138988733292	86.1538467407227	2240
True	False	False	False	False	-181.391235351563	1433.107421875	53.2388153076172	0.761617660522461	0.954725384712219	0.703567922115326	132.85417175293	6377
True	False	False	False	False	-155.738586425781	1326.35900878906	1500.66906738281	0.592219829559326	0.914405882358551	0.336946785449982	229.592758178711	310639
True	False	False	False	False	-124.31812286377	1291.58276367188	1423.02917480469	0.33291283249855	0.822635531425476	0.136992126703262	216.382690429688	277619
True	False	False	False	False	-121.59449005127	172.617370605469	114.241622924805	0.482396900653839	0.935150384902954	0.233713045716286	78.2621383666992	8061
True	False	False	False	False	-114.883720397949	154.030792236328	17.7462711334229	0.64491605758667	0.93289041519165	0.405553311109543	59.625	954
True	False	False	False	False	-92.9645919799805	1266.6513671875	18.8554134368896	0.75434798002243	0.942380666732788	0.66828989982605	53.235294342041	905
True	False	False	False	False	-87.8211822509766	181.869201660156	384.872253417969	0.286371856927872	0.777434647083282	0.112899616360664	79.4380416870117	27565
True	False	False	False	False	-75.8908996582031	220.209426879883	556.789245605469	0.421290040016174	0.898380219936371	0.189853295683861	111.364540100098	55905
True	False	False	False	False	-45.3615188598633	1023.34008789063	2546.58984375	0.0997886285185814	0.505607306957245	0.0339575707912445	215.647644042969	495127
True	False	False	False	False	-68.206428527832	1270.21740722656	607.809814453125	0.783681273460388	0.944548010826111	0.910666465759277	236.063873291016	129363
True	False	False	False	False	-45.3437576293945	242.372512817383	490.240753173828	0.549171268939972	0.872997999191284	0.291632443666458	108.407241821289	47916
True	False	False	False	False	-24.8260498046875	261.042297363281	135.315322875977	0.68776923418045	0.935425341129303	0.478667497634888	71.8606567382813	8767
True	False	False	False	False	9.53960418701172	246.012741088867	214.064392089844	0.540081739425659	0.957673132419586	0.282972604036331	61.5181350708008	11873
True	False	False	False	False	-40.8500442504883	265.601043701172	49.9113883972168	0.632549703121185	0.930593729019165	0.387781292200089	60.2666664123535	2712
True	False	False	False	False	-11.7809181213379	1438.41296386719	1039.26599121094	0.187779858708382	0.872920572757721	0.0682035833597183	127.699043273926	119654
True	False	False	False	False	-1.20311975479126	1017.59228515625	120.896469116211	0.579260587692261	0.943504393100739	0.32247930765152	89.8532104492188	9794
True	False	False	False	False	27.8972396850586	229.424362182617	78.7490768432617	0.504788100719452	0.921541571617126	0.251774191856384	47.577465057373	3378
True	False	False	False	False	-1519.29357910156	2139.423828125	541.261291503906	0.832231223583221	0.951985836029053	1	231.334014892578	112891
True	False	False	False	False	-1455.56811523438	2128.21264648438	1401.95544433594	0.153707474470139	0.550367176532745	0.0543939955532551	180.943832397461	228713
True	False	False	False	False	-1390.06591796875	2397.0556640625	25.5102653503418	0.815285325050354	0.956586837768555	1	41.4347839355469	953
True	False	False	False	False	-1040.09228515625	2443.146484375	126.442184448242	0.775840818881989	0.951774656772614	0.801295220851898	58.5263175964355	6672
True	False	False	False	False	-1024.44860839844	2466.9794921875	80.9673614501953	0.814673006534576	0.950953245162964	1	49.904109954834	3643
True	False	False	False	False	-1009.98388671875	2081.73901367188	547.916137695313	0.345596343278885	0.910444617271423	0.143959611654282	111.03441619873	54851
True	False	False	False	False	-978.276123046875	2080.85498046875	662.15771484375	0.383957594633102	0.905257940292358	0.16622593998909	136.457290649414	81465
True	False	False	False	False	-961.676879882813	2099.02294921875	129.769607543945	0.766421258449554	0.93370532989502	0.730939626693726	114.64102935791	13413
True	False	False	False	False	-936.94384765625	2062.89770507813	666.594299316406	0.686177670955658	0.932013511657715	0.475545018911362	102.054908752441	61335
True	False	False	False	False	-919.502807617188	2705.11376953125	495.786437988281	0.733713209629059	0.943739473819733	0.591685891151428	190.950790405273	85355
True	False	False	False	False	-852.07666015625	2211.95141601563	74.3125076293945	0.632483601570129	0.951467275619507	0.387689411640167	55.6119384765625	3726
True	False	False	False	False	-812.447021484375	2157.79150390625	1149.07104492188	0.813969373703003	0.947715759277344	1	231.090728759766	239410
True	False	False	False	False	-822.196899414063	2196.35571289063	44.3656768798828	0.634681344032288	0.949315667152405	0.390760332345963	48.625	1945
True	False	False	False	False	-438.828643798828	2044.80102539063	65.4393768310547	0.549628376960754	0.915079832077026	0.292075425386429	52.2542381286621	3083
True	False	False	False	False	349.955902099609	-3280.38549804688	1243.34814453125	0.702176094055176	0.900563299655914	0.508844673633575	238.985733032227	267903
True	False	False	False	False	135.373062133789	-3075.783203125	9.98227787017822	0.606388568878174	0.91785192489624	0.353718668222427	56.6666679382324	510
True	False	False	False	False	92.1720886230469	-3007.51147460938	338.288299560547	0.339024871587753	0.730710387229919	0.140326678752899	79.0327835083008	24105
True	False	False	False	False	77.7757186889648	-2973.36010742188	164.153015136719	0.472034245729446	0.954442977905273	0.225749745965004	71.4932403564453	10581
True	False	False	False	False	95.2914352416992	-2979.2392578125	13.3097038269043	0.571581065654755	0.889299392700195	0.314262002706528	97.0833358764648	1165
True	False	False	False	False	88.3554229736328	-2963.58520507813	35.4925422668457	0.75548255443573	0.942040622234344	0.673407912254333	70.75	2264
True	False	False	False	False	103.630958557129	-3058.11645507813	692.104553222656	0.394678831100464	0.835994720458984	0.172798946499825	90.1602554321289	56260
True	False	False	False	False	156.854873657227	-3057.00073242188	263.975769042969	0.816375195980072	0.959641814231873	1	115.848739624023	27572
True	False	False	False	False	104.47233581543	-2973.71337890625	178.571853637695	0.477204293012619	0.918798446655273	0.229693099856377	82.42236328125	13270
True	False	False	False	False	106.231864929199	-2803.81665039063	444.765930175781	0.842119336128235	0.948687136173248	1	233.571075439453	93662
True	False	False	False	False	126.405654907227	-2984.83056640625	61.0028076171875	0.679211378097534	0.948536276817322	0.462311953306198	51.1454544067383	2813
True	False	False	False	False	212.798355102539	-3077.28588867188	1516.19702148438	0.152518033981323	0.515527009963989	0.0539250820875168	177.533279418945	242688
True	False	False	False	False	400.082397460938	-2900.14331054688	2197.21020507813	0.255090773105621	0.789911329746246	0.0978692099452019	171.390213012695	339524
True	False	False	False	False	340.550537109375	-2889.66723632813	51.0205307006836	0.602656006813049	0.906245172023773	0.349196761846542	85.5652160644531	3936
True	False	False	False	False	348.083251953125	-2850.80419921875	471.385314941406	0.3792484998703	0.878407537937164	0.163389578461647	97.3741149902344	41384
True	False	False	False	False	410.4716796875	-3236.41381835938	385.981384277344	0.810468971729279	0.958998024463654	1	223.468383789063	77767
True	False	False	False	False	674.388793945313	-2823.27978515625	23.2919807434082	0.846452295780182	0.95370626449585	1	58.1904754638672	1222
True	False	False	False	False	458.473022460938	-2702.63330078125	332.742584228516	0.206996962428093	0.761709988117218	0.0763319954276085	88.8133316040039	26644
True	False	False	False	False	488.833953857422	-2659.95727539063	361.580261230469	0.849199771881104	0.956970393657684	1	210.521469116211	68630
True	False	False	False	False	493.060943603516	-2693.0126953125	159.716445922852	0.583291411399841	0.883421063423157	0.326895833015442	100.868057250977	14525
True	False	False	False	False	640.241516113281	-2787.46142578125	1638.20263671875	0.466239839792252	0.926307439804077	0.221398174762726	209.422485351563	309317
True	False	False	False	False	715.952087402344	-3290.43212890625	669.921752929688	0.816309452056885	0.957780778408051	1	228.139068603516	137796
True	False	False	False	False	1001.87658691406	-3221.32934570313	154.17073059082	0.783605933189392	0.95744389295578	0.908817052841187	93.4892120361328	12995
True	False	False	False	False	798.554077148438	-2874.90673828125	639.974914550781	0.499622523784637	0.88944685459137	0.247498154640198	183.720977783203	106007
True	False	False	False	False	778.267822265625	-2856.96020507813	18.8554134368896	0.809739828109741	0.949675559997559	1	55.8823547363281	950
True	False	False	False	False	1103.92419433594	-2829.25341796875	83.1856460571289	0.442665576934814	0.941091299057007	0.204390361905098	72.4266662597656	5432
True	False	False	False	False	1043.2763671875	-2667.02661132813	13.3097038269043	0.743378639221191	0.931919693946838	0.624296009540558	61.6666679382324	740
True	False	False	False	False	1106.85827636719	-2661.533203125	16.6371288299561	0.551631391048431	0.924250781536102	0.294025242328644	53.533332824707	803
True	False	False	False	False	1107.76013183594	-2802.16821289063	130.878753662109	0.397035151720047	0.865001440048218	0.174265652894974	81.6694946289063	9637
True	False	False	False	False	1139.57922363281	-2806.94580078125	94.2770690917969	0.50923353433609	0.915252149105072	0.255509585142136	75.5999984741211	6426
True	False	False	False	False	1110.4814453125	-2655.0986328125	24.401123046875	0.349074751138687	0.788562178611755	0.145903021097183	54.1818199157715	1192
True	False	False	False	False	1651.41516113281	-2630.91479492188	96.4953460693359	0.426537841558456	0.900251805782318	0.193349480628967	134.781616210938	11726
True	False	False	False	False	1622.82849121094	-2592.98291015625	3586.96508789063	0.0680539309978485	0.43787145614624	0.0226548667997122	199.940933227539	646609
True	False	False	False	False	1197.34741210938	-2572.91162109375	89.8404998779297	0.779232859611511	0.955300211906433	0.837222635746002	60	4860
True	False	False	False	False	1424.60925292969	-2563.19287109375	592.281799316406	0.625242590904236	0.913125872612	0.377817511558533	224.943817138672	120120
True	False	False	False	False	1477.2470703125	-2561.41845703125	99.8227767944336	0.767598927021027	0.951622247695923	0.738312005996704	60.7444458007813	5467
True	False	False	False	False	1741.57739257813	-2885.01684570313	110.914192199707	0.356689453125	0.947755038738251	0.150208055973053	38.7599983215332	3876
True	False	False	False	False	1808.55053710938	-2817.70141601563	109.805053710938	0.339584618806839	0.858171463012695	0.140634194016457	56.5555572509766	5599
True	False	False	False	False	1821.63452148438	-2803.37768554688	69.8759460449219	0.505962133407593	0.923406481742859	0.252755641937256	54.8730163574219	3457
True	False	False	False	False	524.566833496094	-2484.57641601563	109.805053710938	0.221096232533455	0.711372554302216	0.0824626535177231	69.3939361572266	6870
True	False	False	False	False	374.567138671875	-2301.67944335938	517.969299316406	0.646774232387543	0.919232845306396	0.408330887556076	96.4689483642578	45051
True	False	False	False	False	338.241577148438	-2172.15161132813	146.40673828125	0.647160887718201	0.894885063171387	0.408912599086761	84.4318161010742	11145
True	False	False	False	False	252.654556274414	-2157.69067382813	79.8582229614258	0.776177406311035	0.954528748989105	0.804480254650116	71.2222213745117	5128
True	False	False	False	False	252.411605834961	-2122.05541992188	108.695907592773	0.491782456636429	0.862839043140411	0.241135865449905	54.4183654785156	5333
True	False	False	False	False	98.4616851806641	-2005.3427734375	1021.51971435547	0.681409239768982	0.950632035732269	0.466413289308548	238.125946044922	219314
True	False	False	False	False	137.892242431641	-2005.49169921875	629.992614746094	0.767655253410339	0.973501920700073	0.738672494888306	231.598587036133	131548
True	False	False	False	False	132.634872436523	-1982.98095703125	9.98227787017822	0.754574596881866	0.933233201503754	0.669301986694336	90.6666641235352	816
True	False	False	False	False	275.253234863281	-2146.74975585938	62.1119499206543	0.681158900260925	0.923150897026062	0.465942800045013	80.1785736083984	4490
True	False	False	False	False	283.830871582031	-2163.70458984375	379.326538085938	0.516088545322418	0.855689704418182	0.261373698711395	101.488304138184	34709
True	False	False	False	False	320.175994873047	-2157.26489257813	290.595184326172	0.478938370943069	0.857660591602325	0.231028854846954	102.34351348877	26814
True	False	False	False	False	312.027679443359	-2102.2412109375	494.677307128906	0.797325670719147	0.951316177845001	1	232.816146850586	103836
True	False	False	False	False	358.301940917969	-1927.86694335938	779.726806640625	0.368884921073914	0.925885915756226	0.157252371311188	148.281646728516	104242
True	False	False	False	False	360.821136474609	-2268.83422851563	298.359191894531	0.670341789722443	0.91416335105896	0.446397483348846	88.7583618164063	23876
True	False	False	False	False	399.906799316406	-2420.22119140625	222.937530517578	0.216050133109093	0.905136525630951	0.0802517756819725	64	12864
True	False	False	False	False	461.468872070313	-1937.03271484375	886.204406738281	0.615321397781372	0.915491878986359	0.364863842725754	158.996246337891	127038
True	False	False	False	False	537.022583007813	-2526.91088867188	143.079315185547	0.562180161476135	0.891625940799713	0.30453485250473	90.4418640136719	11667
True	False	False	False	False	1218.10559082031	-2526.9990234375	63.2210922241211	0.758609592914581	0.958535254001617	0.688213586807251	51.1228065490723	2914
True	False	False	False	False	1064.72741699219	-2431.47412109375	585.626953125	0.268652617931366	0.928721129894257	0.104279585182667	98.4356079101563	51974
True	False	False	False	False	782.960998535156	-2107.65185546875	33.2742576599121	0.693598926067352	0.913640022277832	0.490445405244827	76.9333343505859	2308
True	False	False	False	False	787.713195800781	-2094.99096679688	53.2388153076172	0.397171199321747	0.903392612934113	0.174350589513779	62.8333320617676	3016
True	False	False	False	False	570.772644042969	-2052.74951171875	1204.52819824219	0.311417609453201	0.791058897972107	0.12558950483799	170.580108642578	185250
True	False	False	False	False	724.619995117188	-2063.19262695313	11.0914192199707	0.476317554712296	0.885492086410522	0.229012608528137	75.1999969482422	752
True	False	False	False	False	900.452880859375	-2083.93090820313	1590.50952148438	0.417224913835526	0.831116080284119	0.187176257371902	195.097625732422	279770
True	False	False	False	False	1005.36083984375	-2409.31323242188	916.151245117188	0.503085136413574	0.884897410869598	0.250356912612915	171.244552612305	141448
True	False	False	False	False	1020.81213378906	-2368.00244140625	984.918029785156	0.432590246200562	0.901941299438477	0.197439476847649	178.371627807617	158394
True	False	False	False	False	1076.28234863281	-2461.42822265625	342.724853515625	0.62422913312912	0.934659063816071	0.376464784145355	99.3721694946289	30706
True	False	False	False	False	1631.00720214844	-2369.4609375	429.237945556641	0.805555999279022	0.948913753032684	1	228.808792114258	88549
True	False	False	False	False	1290.47961425781	-2090.2919921875	39.9291114807129	0.548155725002289	0.919461965560913	0.290650874376297	64.4722213745117	2321
True	False	False	False	False	1301.12670898438	-2120.79248046875	120.896469116211	0.445391297340393	0.915834486484528	0.206302359700203	79.6605529785156	8683
True	False	False	False	False	1309.27258300781	-2109.24682617188	197.427261352539	0.567716896533966	0.859840452671051	0.310220777988434	91.505615234375	16288
True	False	False	False	False	1644.38708496094	-2030.08532714844	480.258453369141	0.599685728549957	0.936458647251129	0.345652461051941	89.5542755126953	38777
True	False	False	False	False	1764.57141113281	-1912.43542480469	1888.86877441406	0.297495603561401	0.719876289367676	0.118459954857826	222.051666259766	378154
True	False	False	False	False	1800.49389648438	-2061.29638671875	3137.76245117188	0.249779462814331	0.862935602664948	0.0954010561108589	231.911987304688	656079
True	False	False	False	False	2014.60693359375	-1937.49145507813	16.6371288299561	0.714476346969604	0.930929720401764	0.53786963224411	76.9333343505859	1154
True	False	False	False	False	2022.63500976563	-1916.51220703125	400.400238037109	0.731139600276947	0.931986153125763	0.58373361825943	225.534622192383	81418
True	False	False	False	False	76.8374176025391	-958.618774414063	417.037384033203	0.40888500213623	0.901603877544403	0.181766986846924	73.6010665893555	27674
True	False	False	False	False	106.085243225098	-965.5673828125	62.1119499206543	0.391722112894058	0.851516127586365	0.170969918370247	54.8392868041992	3071
True	False	False	False	False	278.844879150391	-1354.85766601563	1836.73901367188	0.597318291664124	0.90269535779953	0.342860966920853	202.086349487305	334655
True	False	False	False	False	481.825286865234	-1630.88793945313	12.2005615234375	0.741141617298126	0.94014710187912	0.616318583488464	51.9090919494629	571
True	False	False	False	False	456.420074462891	-1615.80920410156	33.2742576599121	0.745649039745331	0.950105845928192	0.63269704580307	65.6333312988281	1969
True	False	False	False	False	454.244842529297	-1540.61096191406	2005.32861328125	0.189197957515717	0.728503525257111	0.0687947347760201	190.875549316406	345103
True	False	False	False	False	463.586273193359	-1581.74304199219	25.5102653503418	0.506011366844177	0.91575676202774	0.25279688835144	186.65217590332	4293
True	False	False	False	False	469.53076171875	-1620.65197753906	23.2919807434082	0.628847420215607	0.930371165275574	0.382685959339142	78.1428604125977	1641
True	False	False	False	False	491.246520996094	-1600.53796386719	271.739776611328	0.295438349246979	0.930566251277924	0.117422670125961	159.730606079102	39134
True	False	False	False	False	478.129089355469	-1587.03356933594	616.682922363281	0.409833580255508	0.881641924381256	0.182376727461815	224.352523803711	124740
True	False	False	False	False	519.075500488281	-1584.00329589844	683.2314453125	0.645628035068512	0.904820740222931	0.40661409497261	145.691558837891	89746
True	False	False	False	False	490.632232666016	-1556.89501953125	347.161437988281	0.268409073352814	0.841451525688171	0.104163058102131	153.217254638672	47957
True	False	False	False	False	508.175262451172	-1567.05004882813	11.0914192199707	0.619482219219208	0.921230614185333	0.37021940946579	158.300003051758	1583
True	False	False	False	False	520.920654296875	-181.597595214844	570.098937988281	0.686309993267059	0.934727787971497	0.475803196430206	163.202331542969	83886
True	False	False	False	False	523.604370117188	-1633.91577148438	534.6064453125	0.784993588924408	0.924393177032471	0.955615162849426	225.804977416992	108838
True	False	False	False	False	533.03955078125	-163.929229736328	15.5279874801636	0.774550676345825	0.945763468742371	0.789673984050751	52.5714302062988	736
True	False	False	False	False	557.810424804688	-1758.56127929688	48.80224609375	0.710345864295959	0.949811100959778	0.527735590934753	82.2045440673828	3617
True	False	False	False	False	549.279235839844	-1721.56018066406	18.8554134368896	0.587365925312042	0.929884076118469	0.331435710191727	87	1479
True	False	False	False	False	542.896179199219	-176.839294433594	82.0765075683594	0.667889714241028	0.945163607597351	0.442166119813919	101.824325561523	7535
True	False	False	False	False	558.000671386719	-179.852249145508	85.4039306640625	0.830078601837158	0.953763663768768	1	83.4805221557617	6428
True	False	False	False	False	558.717224121094	-1727.81372070313	372.671691894531	0.321675777435303	0.835576891899109	0.130969539284706	107.773811340332	36212
True	False	False	False	False	568.700622558594	-1657.07897949219	1542.81640625	0.243174806237221	0.669950842857361	0.0923641920089722	118.02587890625	164174
True	False	False	False	False	605.836364746094	-1843.12072753906	1672.58605957031	0.292591363191605	0.866813540458679	0.115993939340115	156.120697021484	235430
True	False	False	False	False	582.0869140625	-258.719970703125	805.237060546875	0.341957002878189	0.84645402431488	0.141941487789154	141.298904418945	102583
True	False	False	False	False	592.031677246094	-1771.05065917969	1802.35571289063	0.339145362377167	0.876939237117767	0.1403928399086	193.355697631836	314203
True	False	False	False	False	610.666625976563	-1759.34265136719	42.1473922729492	0.462214976549149	0.929978787899017	0.218416675925255	106.894737243652	4062
True	False	False	False	False	607.001342773438	-1741.51257324219	33.2742576599121	0.484326720237732	0.942094027996063	0.235222578048706	91.6666641235352	2750
True	False	False	False	False	651.080261230469	-1886.70849609375	27.7285480499268	0.707581996917725	0.939532041549683	0.521181464195251	55.1199989318848	1378
True	False	False	False	False	744.665954589844	-1797.51232910156	1057.01232910156	0.711466073989868	0.923608303070068	0.530442714691162	208.725082397461	198915
True	False	False	False	False	740.555297851563	-1244.837890625	110.914192199707	0.435798555612564	0.829783022403717	0.19963327050209	78.6600036621094	7866
True	False	False	False	False	716.355346679688	-1236.32958984375	282.831207275391	0.718775272369385	0.924385070800781	0.548886001110077	188.701965332031	48119
True	False	False	False	False	738.837951660156	-523.361328125	21.0736961364746	0.765837788581848	0.945084035396576	0.727394282817841	40	760
True	False	False	False	False	711.070861816406	-9.29385375976563	46.5839614868164	0.839679360389709	0.961324214935303	1	52.3333320617676	2198
True	False	False	False	False	743.913269042969	-1227.47912597656	55.4570960998535	0.761327385902405	0.935215294361115	0.702032923698425	72.3199996948242	3616
True	False	False	False	False	758.018127441406	-601.953857421875	785.272521972656	0.588920593261719	0.935895502567291	0.333188503980637	124.408195495605	88081
True	False	False	False	False	752.962829589844	-564.984680175781	1075.86767578125	0.598506212234497	0.927008152008057	0.344258010387421	121.167007446289	117532
True	False	False	False	False	759.920349121094	-1243.92138671875	63.2210922241211	0.566565871238708	0.917685091495514	0.309028744697571	67.7543869018555	3862
True	False	False	False	False	781.841064453125	-1417.0361328125	1008.21002197266	0.817244827747345	0.962727248668671	1	217.286026000977	197513
True	False	False	False	False	882.228515625	-823.404541015625	15.5279874801636	0.717676758766174	0.928345501422882	0.546022891998291	41.7142868041992	584
True	False	False	False	False	844.497192382813	-413.203765869141	632.2109375	0.220522418618202	0.673677504062653	0.0822102874517441	100.950874328613	57542
True	False	False	False	False	921.81005859375	-935.309265136719	56.5662384033203	0.823355436325073	0.959788382053375	1	48.6470603942871	2481
True	False	False	False	False	1052.61511230469	-586.280578613281	1640.4208984375	0.457194119691849	0.829686880111694	0.214743420481682	213.270446777344	315427
True	False	False	False	False	1061.87915039063	-755.510009765625	889.531860351563	0.493863165378571	0.923480451107025	0.242809697985649	214.900253295898	172350
True	False	False	False	False	1067.14038085938	-535.857543945313	22.1828384399414	0.806145071983337	0.945084035396576	1	51.25	1025
True	False	False	False	False	1091.02746582031	-777.727661132813	1042.59338378906	0.676656782627106	0.912482976913452	0.457626223564148	212.630844116211	199873
True	False	False	False	False	1283.07080078125	-782.387878417969	423.692230224609	0.685232639312744	0.93665075302124	0.473708987236023	126.568061828613	48349
True	False	False	False	False	1117.42895507813	-778.888793945313	37.7108268737793	0.636951267719269	0.944926857948303	0.393970042467117	85.1470565795898	2895
True	False	False	False	False	1260.7041015625	-719.098510742188	1001.55517578125	0.654823780059814	0.902098596096039	0.420716196298599	175.493911743164	158471
True	False	False	False	False	1249.14855957031	-680.175109863281	208.518692016602	0.412281006574631	0.915334820747375	0.183956384658813	109.654258728027	20615
True	False	False	False	False	1123.53332519531	-92.4229049682617	1129.1064453125	0.163964912295341	0.657649159431458	0.0584737956523895	131.101181030273	133461
True	False	False	False	False	1135.31384277344	-323.373748779297	33.2742576599121	0.660014808177948	0.944049656391144	0.429027110338211	62.3333320617676	1870
True	False	False	False	False	1173.53125	-314.784698486328	94.2770690917969	0.412766396999359	0.84758186340332	0.184270784258842	70.3176498413086	5977
True	False	False	False	False	1136.68566894531	-302.738830566406	174.135284423828	0.477419406175613	0.918242931365967	0.229858428239822	79.7898101806641	12527
True	False	False	False	False	1153.90490722656	-311.053802490234	88.7313537597656	0.524048745632172	0.905015349388123	0.268348306417465	89.8125	7185
True	False	False	False	False	1177.71887207031	-277.965789794922	421.473937988281	0.269328862428665	0.887557804584503	0.104603387415409	73.0815811157227	27771
True	False	False	False	False	1207.24340820313	-191.612243652344	68.7667999267578	0.716718852519989	0.961355686187744	0.543553650379181	88.5645141601563	5491
True	False	False	False	False	1187.17639160156	12.2120971679688	1140.19787597656	0.287795841693878	0.912399530410767	0.113604851067066	109.873542785645	112950
True	False	False	False	False	1209.01416015625	-130.190490722656	1155.72595214844	0.292107045650482	0.838840186595917	0.115751661360264	119.678504943848	124705
True	False	False	False	False	1213.75708007813	-245.872848510742	276.176330566406	0.67786580324173	0.958679616451263	0.459833234548569	72.9718856811523	18170
True	False	False	False	False	1238.76257324219	-241.291229248047	45.4748191833496	0.56708174943924	0.886424005031586	0.309562385082245	55.0243911743164	2256
True	False	False	False	False	1216.57543945313	-219.634475708008	224.046676635742	0.843121945858002	0.957757413387299	1	86.2178192138672	17416
True	False	False	False	False	1237.19995117188	-196.34455871582	88.7313537597656	0.524048745632172	0.952090442180634	0.268348306417465	126.087501525879	10087
True	False	False	False	False	1238.07885742188	-227.317932128906	32.1651153564453	0.441569864749908	0.893584370613098	0.203625604510307	62.2758636474609	1806
True	False	False	False	False	1253.94677734375	-210.014999389648	42.1473922729492	0.41207167506218	0.815508008003235	0.183820903301239	68.2631607055664	2594
True	False	False	False	False	1242.0498046875	-178.506378173828	612.246337890625	0.277779847383499	0.77896523475647	0.108684249222279	195.853256225586	108111
True	False	False	False	False	1244.48229980469	-154.350875854492	1048.13916015625	0.193447664380074	0.813253939151764	0.0705744251608849	161.185180664063	152320
True	False	False	False	False	1275.15075683594	-130.808181762695	206.300399780273	0.33836704492569	0.887427568435669	0.139965757727623	94.4569854736328	17569
True	False	False	False	False	1275.93151855469	-702.689514160156	15.5279874801636	0.666844606399536	0.949675559997559	0.440383464097977	143.642852783203	2011
True	False	False	False	False	1279.21350097656	-684.345031738281	663.266906738281	0.360053896903992	0.759250938892365	0.152132734656334	203.72575378418	121828
True	False	False	False	False	1277.19409179688	-658.9697265625	38.8199691772461	0.589544475078583	0.935170650482178	0.333895117044449	138.285720825195	4840
True	False	False	False	False	1284.73791503906	-646.30078125	94.2770690917969	0.441027343273163	0.9273681640625	0.203247755765915	112.047058105469	9524
True	False	False	False	False	1279.94885253906	-142.949401855469	9.98227787017822	0.557533979415894	0.916803061962128	0.29985499382019	92.1111145019531	829
True	False	False	False	False	1501.62170410156	-1274.00952148438	371.562561035156	0.764956831932068	0.935734331607819	0.722166299819946	122.919403076172	41178
True	False	False	False	False	1500.21240234375	-1236.31701660156	353.816284179688	0.586562991142273	0.932899832725525	0.330534934997559	108.062698364258	34472
True	False	False	False	False	1415.86340332031	-912.243408203125	226.264953613281	0.833576381206512	0.954343199729919	1	216.078430175781	44080
True	False	False	False	False	1314.68530273438	-659.495483398438	1933.234375	0.512895464897156	0.864101469516754	0.258626192808151	212.623062133789	370602
True	False	False	False	False	1364.48815917969	-803.715576171875	242.902084350586	0.757261633872986	0.943191766738892	0.681698560714722	210.757995605469	46156
True	False	False	False	False	1519.08227539063	-1235.69763183594	11.0914192199707	0.763594925403595	0.936281979084015	0.714360892772675	102.400001525879	1024
True	False	False	False	False	1530.00805664063	-1256.02416992188	442.547637939453	0.657058238983154	0.952353000640869	0.424261093139648	109.315788269043	43617
True	False	False	False	False	1530.9189453125	-1213.78283691406	525.733276367188	0.305911868810654	0.732041239738464	0.122746780514717	109.251052856445	51785
True	False	False	False	False	1622.15161132813	-693.446838378906	947.207214355469	0.292264014482498	0.931553542613983	0.115830160677433	108.361824035645	92541
True	False	False	False	False	1616.58410644531	-665.152893066406	537.933837890625	0.330574095249176	0.934575438499451	0.135727241635323	83.1216506958008	40314
True	False	False	False	False	1660.32312011719	-624.458435058594	11.0914192199707	0.673765122890472	0.928999543190002	0.452423572540283	56.0999984741211	561
True	False	False	False	False	1664.15209960938	-575.059509277344	109.805053710938	0.485370665788651	0.925908088684082	0.236042723059654	63.5353546142578	6290
True	False	False	False	False	1688.54614257813	-346.25439453125	332.742584228516	0.577877461910248	0.916474938392639	0.320980578660965	128.490005493164	38547
True	False	False	False	False	1711.49255371094	-1095.8349609375	909.496398925781	0.28787237405777	0.90290904045105	0.113642811775208	134.974395751953	110679
True	False	False	False	False	1727.41223144531	-349.682800292969	465.839630126953	0.288756459951401	0.79101699590683	0.114081688225269	93.9976196289063	39479
True	False	False	False	False	1728.73474121094	-313.786254882813	2535.49853515625	0.25947105884552	0.835523962974548	0.0999224856495857	178.47900390625	408003
True	False	False	False	False	1795.31713867188	-994.750732421875	42.1473922729492	0.462214976549149	0.904888093471527	0.218416675925255	44.7105255126953	1699
True	False	False	False	False	1819.40893554688	-895.267578125	430.347076416016	0.840072393417358	0.96159815788269	1	235.288665771484	91292
True	False	False	False	False	1838.15283203125	-305.829528808594	307.232330322266	0.314199537038803	0.908317089080811	0.127037674188614	83.8808670043945	23235
True	False	False	False	False	1869.34204101563	-286.928009033203	1380.88171386719	0.560337841510773	0.886151850223541	0.302669376134872	202.229721069336	251776
True	False	False	False	False	1876.35473632813	-1891.01843261719	83.1856460571289	0.781472206115723	0.952727735042572	0.867934346199036	50.7333335876465	3805
True	False	False	False	False	1988.08215332031	-882.14111328125	1127.99731445313	0.462294310331345	0.889517962932587	0.218475133180618	195.291046142578	198611
True	False	False	False	False	1886.00378417969	-359.651336669922	22.1828384399414	0.691018760204315	0.913700222969055	0.485164731740952	56.4500007629395	1129
True	False	False	False	False	1888.7060546875	-344.598297119141	42.1473922729492	0.711886703968048	0.956683158874512	0.531466901302338	78.2368392944336	2973
True	False	False	False	False	1914.03442382813	-324.400726318359	1204.52819824219	0.584107518196106	0.919467568397522	0.327798992395401	210.552490234375	228660
True	False	False	False	False	97.0425033569336	1343.32507324219	232.919815063477	0.840248286724091	0.962556600570679	1	207.699996948242	43617
True	False	False	False	False	257.816619873047	1539.67785644531	140.861022949219	0.195174485445023	0.689458191394806	0.0713011100888252	74.3070831298828	9437
True	False	False	False	False	204.556167602539	1925.3056640625	2533.2802734375	0.327253729104996	0.731059551239014	0.133941859006882	236.406311035156	539952
True	False	False	False	False	212.672119140625	2024.39282226563	827.419921875	0.22003448009491	0.708971500396729	0.081995889544487	136.163543701172	101578
True	False	False	False	False	221.305908203125	1541.39306640625	119.787330627441	0.476735889911652	0.952545821666718	0.229333430528641	55.8240737915039	6029
True	False	False	False	False	265.645751953125	1562.2080078125	28.8376903533936	0.63250470161438	0.900791943073273	0.387718707323074	93.5769195556641	2433
True	False	False	False	False	233.517288208008	1976.48876953125	1172.36303710938	0.234083935618401	0.64045524597168	0.0882413610816002	150.288558959961	158855
True	False	False	False	False	224.520858764648	2009.03747558594	38.8199691772461	0.699732840061188	0.93795919418335	0.503464043140411	143.714279174805	5030
True	False	False	False	False	235.066528320313	1563.85607910156	21.0736961364746	0.717444062232971	0.930156767368317	0.54542076587677	63.684211730957	1210
True	False	False	False	False	273.930236816406	1567.34204101563	12.2005615234375	0.563888907432556	0.918621897697449	0.306276768445969	80.1818161010742	882
True	False	False	False	False	249.124404907227	1578.17541503906	96.4953460693359	0.670337855815887	0.939512968063354	0.44639065861702	73.6091918945313	6404
True	False	False	False	False	262.792236328125	1572.6806640625	76.5307922363281	0.563889920711517	0.896816670894623	0.306277811527252	86.7826080322266	5988
True	False	False	False	False	306.413879394531	1082.61096191406	350.488861083984	0.308811902999878	0.832735538482666	0.124240294098854	75.6075973510742	23892
True	False	False	False	False	284.665283203125	1123.25903320313	158.607299804688	0.389296442270279	0.846866071224213	0.169478729367256	70.2937088012695	10052
True	False	False	False	False	293.959442138672	1117.908203125	31.0559749603271	0.57543021440506	0.90371561050415	0.318349093198776	82.3571395874023	2306
True	False	False	False	False	285.884368896484	1546.10876464844	75.4216537475586	0.605831742286682	0.952929735183716	0.35303920507431	62.485294342041	4249
True	False	False	False	False	285.386932373047	1562.91967773438	9.98227787017822	0.687235474586487	0.9244145154953	0.47761595249176	67.2222213745117	605
True	False	False	False	False	307.7138671875	1127.87658691406	37.7108268737793	0.679740428924561	0.949179470539093	0.46329328417778	68.5882339477539	2332
True	False	False	False	False	324.720733642578	1120.43151855469	22.1828384399414	0.634681344032288	0.89434140920639	0.390760332345963	80.0500030517578	1601
True	False	False	False	False	328.540618896484	156.496826171875	572.317260742188	0.266020596027374	0.891129910945892	0.10302309691906	68.2306213378906	35207
True	False	False	False	False	354.412139892578	169.665817260742	227.374099731445	0.295587062835693	0.923402726650238	0.117497511208057	62.2243919372559	12756
True	False	False	False	False	328.835723876953	1071.64440917969	173.026138305664	0.539419233798981	0.936048924922943	0.282352238893509	70.9230804443359	11064
True	False	False	False	False	336.676361083984	1114.82751464844	96.4953460693359	0.58545857667923	0.942839384078979	0.329300910234451	73.5862045288086	6402
True	False	False	False	False	338.626373291016	1131.86267089844	55.4570960998535	0.774352729320526	0.965959846973419	0.787966012954712	71.7200012207031	3586
True	False	False	False	False	350.505645751953	196.149291992188	42.1473922729492	0.698733150959015	0.925395905971527	0.501295566558838	68.6315765380859	2608
True	False	False	False	False	351.067352294922	218.54084777832	112.023338317871	0.286771833896637	0.864920377731323	0.113097511231899	55.2277221679688	5578
True	False	False	False	False	354.403259277344	1120.31604003906	63.2210922241211	0.614473760128021	0.919413387775421	0.363785922527313	68.7543869018555	3919
True	False	False	False	False	355.285949707031	1140.96069335938	31.0559749603271	0.711205661296844	0.946726441383362	0.529810667037964	56.75	1589
True	False	False	False	False	375.143829345703	1116.47607421875	58.7845230102539	0.281658798456192	0.885349452495575	0.110578909516335	55.301887512207	2931
True	False	False	False	False	408.399688720703	86.9301528930664	18.8554134368896	0.75434798002243	0.942380666732788	0.66828989982605	40.3529396057129	686
True	False	False	False	False	406.494018554688	191.547515869141	1368.68115234375	0.174493312835693	0.725107073783875	0.0627299174666405	100.965156555176	124591
True	False	False	False	False	409.892852783203	128.76594543457	708.74169921875	0.394503802061081	0.903209745883942	0.172690331935883	89.2848205566406	57053
True	False	False	False	False	506.823944091797	1802.62609863281	271.739776611328	0.840386211872101	0.961774170398712	1	224.595916748047	55026
True	False	False	False	False	516.847351074219	974.876098632813	15.5279874801636	0.514855980873108	0.886258065700531	0.260309815406799	55.4285697937012	776
True	False	False	False	False	526.426208496094	1784.77978515625	67.6576614379883	0.606324851512909	0.935546457767487	0.353640824556351	61.2131156921387	3734
True	False	False	False	False	529.073974609375	1764.25219726563	134.206176757813	0.56890481710434	0.968245327472687	0.311456650495529	68.5702514648438	8297
True	False	False	False	False	550.548645019531	1751.83996582031	210.736968994141	0.557271242141724	0.929991722106934	0.299592733383179	67.3421020507813	12795
True	False	False	False	False	568.268676757813	1746.32067871094	17.7462711334229	0.377741277217865	0.903399705886841	0.162488132715225	50.8125	813
True	False	False	False	False	590.259033203125	1737.56884765625	28.8376903533936	0.646229147911072	0.933759927749634	0.407513111829758	47.269229888916	1229
True	False	False	False	False	591.55712890625	453.738464355469	67.6576614379883	0.76977926492691	0.95479941368103	0.752817690372467	55	3355
True	False	False	False	False	626.308776855469	224.055465698242	259.539215087891	0.732587099075317	0.902774930000305	0.588172674179077	123.65811920166	28936
True	False	False	False	False	677.8046875	233.504898071289	86.513069152832	0.593835353851318	0.918810486793518	0.338806599378586	69.961540222168	5457
True	False	False	False	False	666.506164550781	251.125930786133	23.2919807434082	0.521954357624054	0.910512447357178	0.266495555639267	57.238094329834	1202
True	False	False	False	False	661.023132324219	1012.27630615234	322.760314941406	0.545965254306793	0.945199012756348	0.288545936346054	67.8006896972656	19730
True	False	False	False	False	670.780151367188	245.610534667969	13.3097038269043	0.554879128932953	0.905647397041321	0.297217160463333	64.25	771
True	False	False	False	False	755.484191894531	1489.46362304688	1001.55517578125	0.463496387004852	0.816505193710327	0.219362303614616	202.93798828125	183253
True	False	False	False	False	762.875549316406	1519.68225097656	47.6931037902832	0.737339556217194	0.94498085975647	0.603378236293793	77.8372116088867	3347
True	False	False	False	False	809.036010742188	1439.09130859375	1325.42468261719	0.315090894699097	0.80441153049469	0.127503380179405	187.256896972656	223772
True	False	False	False	False	784.976745605469	1439.46716308594	92.0587844848633	0.716931939125061	0.956959247589111	0.544100821018219	95.156623840332	7898
True	False	False	False	False	843.458557128906	1523.63610839844	135.315322875977	0.641924560070038	0.947716176509857	0.401142627000809	73.7704925537109	9000
True	False	False	False	False	785.466979980469	1807.40856933594	440.329345703125	0.32202136516571	0.884527683258057	0.131152719259262	73.3476104736328	29119
True	False	False	False	False	804.078430175781	1763.9189453125	545.697814941406	0.391671359539032	0.921243011951447	0.17093862593174	82.0609741210938	40374
True	False	False	False	False	895.281555175781	560.258239746094	1284.38635253906	0.228074133396149	0.788201570510864	0.0855513587594032	145.578582763672	168580
True	False	False	False	False	874.697692871094	1157.46752929688	128.660461425781	0.533243715763092	0.897033274173737	0.276637494564056	85.75	9947
True	False	False	False	False	850.976013183594	1509.08068847656	29.9468326568604	0.764188587665558	0.946757137775421	0.717723667621613	63.4814796447754	1714
True	False	False	False	False	853.9248046875	1988.169921875	37.7108268737793	0.802700221538544	0.951372683048248	1	72.1470565795898	2453
True	False	False	False	False	854.873840332031	1537.18896484375	29.9468326568604	0.764188587665558	0.95398223400116	0.717723667621613	68.5185165405273	1850
True	False	False	False	False	864.360534667969	1551.17614746094	46.5839614868164	0.44640263915062	0.845905005931854	0.207015290856361	75.9285736083984	3189
True	False	False	False	False	869.343627929688	1946.29162597656	2285.94165039063	0.546865820884705	0.862185835838318	0.289409339427948	238.893737792969	492360
True	False	False	False	False	869.939575195313	1564.17883300781	163.043869018555	0.467347025871277	0.913386762142181	0.222224205732346	73.7346954345703	10839
True	False	False	False	False	885.89697265625	1165.81030273438	55.4570960998535	0.53143173456192	0.891461670398712	0.274983584880829	94.5599975585938	4728
True	False	False	False	False	891.91650390625	1109.42614746094	92.0587844848633	0.188292860984802	0.78887015581131	0.0684172734618187	76.6746978759766	6364
True	False	False	False	False	900.272094726563	1501.50866699219	118.678184509277	0.657753348350525	0.940605938434601	0.42537385225296	73.8691558837891	7904
True	False	False	False	False	900.223327636719	1558.09851074219	207.409545898438	0.589953780174255	0.900008261203766	0.334359705448151	78.3743286132813	14656
True	False	False	False	False	935.505310058594	656.336303710938	31.0559749603271	0.792491853237152	0.95398223400116	1	51.2142868041992	1434
True	False	False	False	False	906.970031738281	1148.64672851563	26.6194076538086	0.583850502967834	0.885640323162079	0.327514171600342	87.5833358764648	2102
True	False	False	False	False	904.728942871094	1541.06018066406	26.6194076538086	0.62885844707489	0.917894423007965	0.382700979709625	70.25	1686
True	False	False	False	False	910.392272949219	676.946411132813	987.136352539063	0.418173611164093	0.868649303913116	0.187798619270325	179.323593139648	159598
True	False	False	False	False	911.647094726563	1098.39453125	62.1119499206543	0.603693544864655	0.913193583488464	0.350445985794067	74.9107131958008	4195
True	False	False	False	False	911.405334472656	1518.619140625	79.8582229614258	0.641468942165375	0.953913331031799	0.400477290153503	68.0972213745117	4903
True	False	False	False	False	916.374572753906	1130.5478515625	356.034576416016	0.242199450731277	0.766140460968018	0.0919186994433403	90.6728973388672	29106
True	False	False	False	False	940.291442871094	1169.73510742188	556.789245605469	0.390167683362961	0.820155560970306	0.170013353228569	102.376495361328	51393
True	False	False	False	False	957.92529296875	1808.73583984375	974.935791015625	0.375199019908905	0.932636260986328	0.16097454726696	213.746307373047	187883
True	False	False	False	False	986.658386230469	172.954147338867	28.8376903533936	0.696614444255829	0.908159554004669	0.496761053800583	37.230770111084	968
True	False	False	False	False	1002.96435546875	2014.93811035156	425.910522460938	0.422968119382858	0.877888917922974	0.19096627831459	91.2604141235352	35044
True	False	False	False	False	1014.66192626953	1981.13110351563	435.892791748047	0.564940452575684	0.884391784667969	0.307354420423508	165.435119628906	65016
True	False	False	False	False	1035.970703125	629.166015625	2244.9033203125	0.304873049259186	0.905925333499908	0.122213840484619	188.019760131836	380552
True	False	False	False	False	1042.81518554688	761.31005859375	224.046676635742	0.726439833641052	0.915194988250732	0.569876611232758	201.742568969727	40752
True	False	False	False	False	1039.5107421875	2010.67309570313	363.798553466797	0.488668203353882	0.940654635429382	0.238649994134903	109.612808227539	35953
True	False	False	False	False	1066.95043945313	1702.79895019531	2262.64965820313	0.458130657672882	0.862584352493286	0.215424776077271	219.454406738281	447687
True	False	False	False	False	1089.2099609375	681.186767578125	26.6194076538086	0.829222500324249	0.957139134407043	1	49.0416679382324	1177
True	False	False	False	False	1102.86865234375	145.962539672852	1519.5244140625	0.20009882748127	0.873668789863586	0.0733846947550774	181.997085571289	249336
True	False	False	False	False	1100.06945800781	787.819885253906	205.191253662109	0.831691026687622	0.95615941286087	1	202.416213989258	37447
True	False	False	False	False	1126.28967285156	738.673461914063	1001.55517578125	0.384541839361191	0.914510488510132	0.166579946875572	130.812850952148	118124
True	False	False	False	False	1127.20764160156	787.993103027344	557.898376464844	0.411869525909424	0.901211500167847	0.183690145611763	101.475151062012	51042
True	False	False	False	False	1162.39904785156	150.959197998047	1197.87329101563	0.492368042469025	0.904762268066406	0.241605877876282	211.822219848633	228768
True	False	False	False	False	1176.81982421875	726.991394042969	38.8199691772461	0.627001702785492	0.957641243934631	0.380182027816772	48.2000007629395	1687
True	False	False	False	False	1206.583984375	1853.24340820313	996.009460449219	0.194136932492256	0.600843906402588	0.070864237844944	124.221603393555	111551
True	False	False	False	False	1211.13305664063	144.308990478516	72.0942230224609	0.677275896072388	0.944712281227112	0.458754032850266	51.3692321777344	3339
True	False	False	False	False	1235.81799316406	105.09049987793	93.1679229736328	0.550251126289368	0.927417099475861	0.292680114507675	85.1071395874023	7149
True	False	False	False	False	1228.74401855469	1879.03820800781	47.6931037902832	0.639376044273376	0.954002916812897	0.397442638874054	84.2790679931641	3624
True	False	False	False	False	1229.32055664063	859.438781738281	478.040191650391	0.603044629096985	0.898744940757751	0.349664002656937	211.628768920898	91212
True	False	False	False	False	1238.9111328125	84.8336181640625	476.931030273438	0.610454916954041	0.893151879310608	0.358734130859375	140.523254394531	60425
True	False	False	False	False	1239.68627929688	1835.31420898438	31.0559749603271	0.695939123630524	0.94053065776825	0.495332807302475	95.1071395874023	2663
True	False	False	False	False	1241.50439453125	1879.93762207031	139.751892089844	0.693015515804291	0.934263944625854	0.489241719245911	107.396827697754	13532
True	False	False	False	False	1261.57861328125	92.7544860839844	197.427261352539	0.442318946123123	0.891605079174042	0.204148203134537	82.9438171386719	14764
True	False	False	False	False	1248.73669433594	1549.8876953125	99.8227767944336	0.827447116374969	0.961418867111206	1	61.2999992370605	5517
True	False	False	False	False	1255.53344726563	1808.83288574219	228.483245849609	0.685410439968109	0.957774639129639	0.474053412675858	103.233009338379	21266
True	False	False	False	False	1258.47583007813	1827.41381835938	138.64274597168	0.432226955890656	0.918755710124969	0.197192192077637	138.57600402832	17322
True	False	False	False	False	1259.671875	1850.70446777344	480.258453369141	0.812381327152252	0.953846871852875	1	243.406463623047	105395
True	False	False	False	False	1260.79895019531	847.523803710938	326.087738037109	0.730571746826172	0.939942300319672	0.582015097141266	211.557815551758	62198
True	False	False	False	False	1274.84265136719	1639.83471679688	87.6222152709961	0.713017404079437	0.957693636417389	0.534241855144501	153.316452026367	12112
True	False	False	False	False	1276.23461914063	1607.03479003906	796.363891601563	0.812228202819824	0.945253670215607	1	238.87744140625	171514
True	False	False	False	False	1279.51977539063	1898.67419433594	969.390075683594	0.317724674940109	0.702857673168182	0.128884270787239	106.133865356445	92761
True	False	False	False	False	1281.09240722656	1823.88952636719	381.544830322266	0.566486299037933	0.890768766403198	0.308946549892426	122.162788391113	42024
True	False	False	False	False	1353.21130371094	1848.84924316406	15.5279874801636	0.800106346607208	0.94487601518631	1	48.1428565979004	674
True	False	False	False	False	1466.51391601563	666.064758300781	399.291107177734	0.827447116374969	0.945111632347107	1	224.936111450195	80977
True	False	False	False	False	1427.50024414063	845.13623046875	109.805053710938	0.431440591812134	0.923709869384766	0.196657732129097	70.5151519775391	6981
True	False	False	False	False	1414.24719238281	866.154541015625	175.244430541992	0.415672451257706	0.870387494564056	0.18616096675396	82.4240493774414	13023
True	False	False	False	False	1435.80603027344	864.047607421875	269.521484375	0.472083479166031	0.809870719909668	0.22578701376915	93.8847732543945	22814
True	False	False	False	False	1437.85034179688	927.898864746094	514.641845703125	0.171724632382393	0.737766683101654	0.0616038218140602	79.4051742553711	36844
True	False	False	False	False	1487.45361328125	924.258117675781	83.1856460571289	0.6895392537117	0.933894038200378	0.482185840606689	71.7066650390625	5378
True	False	False	False	False	1464.80480957031	934.206726074219	391.527099609375	0.283199727535248	0.72469687461853	0.111335389316082	99.8328628540039	35241
True	False	False	False	False	1451.79418945313	1897.25146484375	53.2388153076172	0.823076725006104	0.958557844161987	1	51.625	2478
True	False	False	False	False	1490.91625976563	944.85791015625	218.500961303711	0.284664541482925	0.778648853302002	0.1120565533638	82.1878204345703	16191
True	False	False	False	False	1493.97216796875	709.813232421875	815.219360351563	0.27465945482254	0.686834573745728	0.107170023024082	93.5074844360352	68728
True	False	False	False	False	1502.63098144531	945.013549804688	57.6753807067871	0.463283121585846	0.930871486663818	0.219204694032669	71.6153869628906	3724
True	False	False	False	False	1523.357421875	578.689758300781	331.633453369141	0.886236548423767	0.971079528331757	1	228.488296508789	68318
True	False	False	False	False	1552.51098632813	772.889221191406	529.060729980469	0.422190636396408	0.894963979721069	0.190450042486191	99.7798767089844	47595
True	False	False	False	False	1635.37927246094	304.412078857422	62.1119499206543	0.695939123630524	0.955144286155701	0.495332807302475	48.5	2716
True	False	False	False	False	1629.98217773438	1119.751953125	54.3479537963867	0.637813329696655	0.961863398551941	0.39519938826561	71.3469390869141	3496
True	False	False	False	False	1639.50830078125	1158.22705078125	1324.3154296875	0.420509517192841	0.818158745765686	0.189337208867073	224.159973144531	267647
True	False	False	False	False	1632.513671875	1506.20007324219	336.070007324219	0.882148683071136	0.966702878475189	1	231.993392944336	70294
True	False	False	False	False	1662.05700683594	1536.7890625	127.551322937012	0.528646767139435	0.871610820293427	0.272461354732513	177.46955871582	20409
True	False	False	False	False	1666.13671875	1101.28833007813	1375.33605957031	0.40939000248909	0.759586453437805	0.182091429829597	235.903228759766	292520
True	False	False	False	False	1668.8056640625	1662.28369140625	24.401123046875	0.760120630264282	0.94915634393692	0.695777595043182	91.2727279663086	2008
True	False	False	False	False	1671.57177734375	1634.67980957031	486.913299560547	0.728641927242279	0.924698233604431	0.57626748085022	236.53303527832	103838
True	False	False	False	False	1697.35290527344	1047.49499511719	938.334106445313	0.331444710493088	0.901708006858826	0.136197403073311	177.276596069336	149976
True	False	False	False	False	1764.40734863281	449.463134765625	234.028945922852	0.202004730701447	0.816580593585968	0.0741956532001495	69.7535552978516	14718
True	False	False	False	False	1791.97692871094	435.006439208984	34.3833999633789	0.716718852519989	0.955704033374786	0.543553650379181	60.6451606750488	1880
True	False	False	False	False	1815.37646484375	1497.83752441406	1101.3779296875	0.562417387962341	0.916936457157135	0.304776042699814	145.437057495117	144419
True	False	False	False	False	1889.77575683594	1533.21630859375	1349.82580566406	0.192574843764305	0.631959795951843	0.0702079012989998	182.693511962891	222338
True	False	False	False	False	1961.22741699219	1379.63793945313	185.226699829102	0.258029639720917	0.870026350021362	0.0992450267076492	60.8143730163574	10156
True	False	False	False	False	1961.62158203125	1388.80944824219	13.3097038269043	0.66390061378479	0.925560414791107	0.435427129268646	61.9166679382324	743
True	False	False	False	False	1925.36975097656	1575.03100585938	72.0942230224609	0.77401602268219	0.95883721113205	0.78510308265686	106.938461303711	6951
True	False	False	False	False	108.514907836914	2204.62719726563	554.570983886719	0.687515437602997	0.956847608089447	0.478166908025742	133.738006591797	66869
True	False	False	False	False	128.899154663086	2215.107421875	79.8582229614258	0.692651450634003	0.9486203789711	0.488493382930756	80.9027786254883	5825
True	False	False	False	False	129.158493041992	2229.70190429688	135.315322875977	0.758076548576355	0.943697929382324	0.685611963272095	71.5819702148438	8733
True	False	False	False	False	203.523635864258	2177.44750976563	84.2947845458984	0.819298386573792	0.960834741592407	1	119.25	9063
True	False	False	False	False	232.915939331055	2136.76635742188	21.0736961364746	0.819298386573792	0.952117681503296	1	42.6315803527832	810
True	False	False	False	False	244.18049621582	2358.74584960938	775.290222167969	0.694430530071259	0.930880308151245	0.492171347141266	236.051498413086	165000
True	False	False	False	False	601.904174804688	2661.1328125	1950.98071289063	0.10099470615387	0.569367051124573	0.0343972258269787	143.183059692383	251859
True	False	False	False	False	605.4375	2691.01391601563	118.678184509277	0.588513195514679	0.950214564800262	0.332728028297424	86.6355133056641	9270
True	False	False	False	False	620.140563964844	2529.083984375	76.5307922363281	0.74383670091629	0.939218401908875	0.625965297222137	126.797103881836	8749
True	False	False	False	False	610.090393066406	2599.6298828125	293.922607421875	0.420297414064407	0.862410068511963	0.189197137951851	84.9584884643555	22514
True	False	False	False	False	634.616638183594	2592.17626953125	27.7285480499268	0.655060887336731	0.948771238327026	0.421090096235275	69.7200012207031	1743
True	False	False	False	False	630.253173828125	2643.6875	117.569046020508	0.496447294950485	0.929225206375122	0.244903177022934	80.2169799804688	8503
True	False	False	False	False	644.450561523438	2601.2529296875	11.0914192199707	0.598902344703674	0.928706705570221	0.344725489616394	75.9000015258789	759
True	False	False	False	False	650.30029296875	2155.56494140625	17.7462711334229	0.739838838577271	0.941181302070618	0.6118004322052	54.75	876
True	False	False	False	False	660.658386230469	2057.95336914063	800.800476074219	0.119729235768318	0.700345873832703	0.0413260385394096	90.1897506713867	65117
True	False	False	False	False	657.637329101563	2630.73852539063	86.513069152832	0.673743307590485	0.893234372138977	0.45238471031189	65.5128173828125	5110
True	False	False	False	False	659.282104492188	2077.78979492188	95.3862075805664	0.431564211845398	0.903932929039001	0.196741670370102	100.872093200684	8675
True	False	False	False	False	670.65966796875	2447.06005859375	75.4216537475586	0.871464610099792	0.973896324634552	1	62.1323547363281	4225
True	False	False	False	False	673.419677734375	2089.48291015625	56.5662384033203	0.705394387245178	0.923102557659149	0.516114771366119	94.0196075439453	4795
True	False	False	False	False	688.262451171875	2175.63720703125	13.3097038269043	0.554879128932953	0.928121089935303	0.297217160463333	56.9166679382324	683
True	False	False	False	False	973.467163085938	2152.6708984375	1701.42370605469	0.685933351516724	0.956738710403442	0.475069135427475	244.00846862793	374309
True	False	False	False	False	1012.17529296875	2050.99780273438	86.513069152832	0.673743307590485	0.956959247589111	0.45238471031189	67.2564086914063	5246
True	False	False	False	False	1024.76550292969	2084.89453125	87.6222152709961	0.82315069437027	0.952727735042572	1	55.7215194702148	4402
True	False	False	False	False	1044.48413085938	2033.71765136719	42.1473922729492	0.513822436332703	0.89642196893692	0.259420901536942	104.394737243652	3967
True	False	False	False	False	1039.80297851563	2048.48413085938	446.984191894531	0.412427604198456	0.838529229164124	0.184051305055618	110.655090332031	44594
True	False	False	False	False	1047.66760253906	2103.53271484375	118.678184509277	0.542191326618195	0.909554600715637	0.284957647323608	107.429908752441	11495
True	False	False	False	False	1062.78271484375	2097.35229492188	32.1651153564453	0.820795118808746	0.95398223400116	1	83.1034469604492	2410
True	False	False	False	False	1119.53747558594	2110.080078125	76.5307922363281	0.770033359527588	0.955614149570465	0.754589080810547	82.260871887207	5676
True	False	False	False	False	1128.33190917969	2184.74536132813	84.2947845458984	0.860552728176117	0.966323673725128	1	52.934211730957	4023
True	False	False	False	False	1134.98254394531	2100.296875	126.442184448242	0.501330733299255	0.932441711425781	0.248904660344124	84.3859634399414	9620
True	False	False	False	False	1139.14697265625	2125.24780273438	450.311614990234	0.444341063499451	0.815908670425415	0.205564051866531	220.450744628906	89503
True	False	False	False	False	1621.92321777344	2058.38916015625	286.158630371094	0.805167675018311	0.944644927978516	1	199.22868347168	51401
True	False	False	False	False	1645.6884765625	2059.07153320313	35.4925422668457	0.704015791416168	0.912025272846222	0.512974381446838	60.625	1940
True	False	False	False	False	1713.66662597656	2119.40673828125	267.30322265625	0.75450211763382	0.930505096912384	0.668977856636047	189.568466186523	45686
True	False	False	False	False	2075.19360351563	-2133.72216796875	39.9291114807129	0.705993711948395	0.949666619300842	0.517492473125458	57.0833320617676	2055
True	False	False	False	False	2085.59887695313	-2087.85522460938	2117.35205078125	0.194963961839676	0.666349291801453	0.0712124034762383	150.067047119141	286478
True	False	False	False	False	2141.46020507813	-2074.04370117188	667.703430175781	0.536817669868469	0.941018044948578	0.279929876327515	130.737548828125	78704
True	False	False	False	False	2095.93774414063	-2039.01098632813	33.2742576599121	0.745649039745331	0.950105845928192	0.63269704580307	43.466667175293	1304
True	False	False	False	False	2191.81005859375	-1820.26965332031	28.8376903533936	0.778573036193848	0.945234656333923	0.82945716381073	61.8461532592773	1608
True	False	False	False	False	2227.48852539063	-1812.59057617188	513.53271484375	0.468860983848572	0.858687818050385	0.223357871174812	85.8012924194336	39726
True	False	False	False	False	2167.69970703125	-1793.23950195313	29.9468326568604	0.707465767860413	0.927915811538696	0.520909607410431	56.1111106872559	1515
True	False	False	False	False	2047.05163574219	-858.524169921875	306.123168945313	0.74383670091629	0.9490025639534	0.625965297222137	223.66667175293	61732
True	False	False	False	False	2147.04345703125	-1488.10302734375	191.881561279297	0.76079136133194	0.945325791835785	0.699229896068573	63.2658958435059	10945
True	False	False	False	False	2170.23022460938	-366.189056396484	1257.76696777344	0.294900268316269	0.800877034664154	0.117152042686939	210.680770874023	238912
True	False	False	False	False	2180.306640625	-1809.48559570313	57.6753807067871	0.805326879024506	0.960615336894989	1	44.4230766296387	2310
True	False	False	False	False	2197.85400390625	-1786.6640625	251.77522277832	0.8299161195755	0.962056815624237	1	223.057266235352	50634
True	False	False	False	False	2245.53002929688	-1441.81848144531	696.541137695313	0.869752049446106	0.967993497848511	1	233.636947631836	146724
True	False	False	False	False	2250.13647460938	-1782.90344238281	240.683807373047	0.80272513628006	0.943427264690399	1	225.875579833984	49015
True	False	False	False	False	2353.501953125	-1658.78723144531	32.1651153564453	0.759870648384094	0.948771238327026	0.694506108760834	40.034481048584	1161
True	False	False	False	False	2303.57275390625	-755.029663085938	31.0559749603271	0.444276958703995	0.923090636730194	0.205519050359726	45.9285697937012	1286
True	False	False	False	False	2340.40063476563	-745.820983886719	29.9468326568604	0.594013333320618	0.906748116016388	0.339012265205383	65.6296310424805	1772
True	False	False	False	False	2356.27783203125	-729.393005371094	19.9645557403564	0.521398067474365	0.950418591499329	0.266005635261536	65.6666641235352	1182
True	False	False	False	False	2360.77880859375	-714.070190429688	15.5279874801636	0.549106180667877	0.879012644290924	0.291569441556931	58.5714302062988	820
True	False	False	False	False	2452.08642578125	-686.050354003906	559.007568359375	0.799358129501343	0.960169732570648	1	223.587295532227	112688
True	False	False	False	False	2457.73803710938	-1521.9599609375	246.229507446289	0.43390029668808	0.851393043994904	0.198333084583282	89.8333358764648	19943
True	False	False	False	False	2474.32763671875	-1509.34790039063	292.8134765625	0.73655366897583	0.934395849704742	0.60079300403595	220.401519775391	58186
True	False	False	False	False	2514.91235351563	-972.957458496094	896.186706542969	0.313298672437668	0.734509825706482	0.126567840576172	219.669555664063	177493
True	False	False	False	False	2460.93237304688	-650.053039550781	293.922607421875	0.744718849658966	0.932680606842041	0.629216313362122	215.339630126953	57065
True	False	False	False	False	2917.31665039063	-511.482849121094	796.363891601563	0.272618234157562	0.778775691986084	0.106184206902981	102.513931274414	73605
True	False	False	False	False	2957.48364257813	-532.27294921875	536.82470703125	0.444978833198547	0.800526797771454	0.206012159585953	109.547523498535	53021
True	False	False	False	False	2971.85424804688	-484.042938232422	2128.443359375	0.420686960220337	0.812974274158478	0.189454451203346	209.674835205078	402366
True	False	False	False	False	2982.49951171875	-971.023742675781	504.659576416016	0.415872067213058	0.847342133522034	0.186291292309761	202.432968139648	92107
True	False	False	False	False	2983.92407226563	-1003.67199707031	170.807861328125	0.395608246326447	0.953704535961151	0.173376515507698	73.6298675537109	11339
True	False	False	False	False	3028.86328125	-653.884033203125	232.919815063477	0.272956401109695	0.878629446029663	0.106347270309925	56.3523826599121	11834
True	False	False	False	False	3027.65673828125	-594.452880859375	67.6576614379883	0.606324851512909	0.946000397205353	0.353640824556351	55.5245895385742	3387
True	False	False	False	False	3008.35034179688	-426.467254638672	472.494476318359	0.661763548851013	0.943271398544312	0.431887775659561	210.382629394531	89623
True	False	False	False	False	3038.56958007813	-614.585510253906	311.668884277344	0.312347501516342	0.820296227931976	0.126072689890862	71.6725997924805	20140
True	False	False	False	False	2910.1240234375	-272.334411621094	404.836822509766	0.482520759105682	0.851553916931152	0.233809664845467	221.01643371582	80671
True	False	False	False	False	2479.52465820313	-263.143371582031	118.678184509277	0.412219256162643	0.89169055223465	0.183916419744492	74.3738327026367	7958
True	False	False	False	False	2493.1630859375	-228.371383666992	1054.7939453125	0.747186183929443	0.93297815322876	0.638572931289673	242.102005004883	230239
True	False	False	False	False	2501.927734375	-270.650909423828	100.931915283203	0.662180662155151	0.916102290153503	0.432574808597565	74.472526550293	6777
True	False	False	False	False	2945.09545898438	-256.61474609375	122.005615234375	0.449477463960648	0.942203044891357	0.2091945707798	126.790908813477	13947
True	False	False	False	False	2527.80297851563	-249.513031005859	267.30322265625	0.433346539735794	0.84483540058136	0.197954997420311	80.4232330322266	19382
True	False	False	False	False	2601.9111328125	-124.017417907715	216.282684326172	0.445273369550705	0.886400103569031	0.206219360232353	73.9179458618164	14414
True	False	False	False	False	2624.01489257813	-123.877647399902	232.919815063477	0.543228447437286	0.919557571411133	0.285938948392868	68.3095245361328	14345
True	False	False	False	False	2253.29174804688	518.090942382813	258.430084228516	0.82155978679657	0.945873022079468	1	230.356216430664	53673
True	False	False	False	False	2190.32861328125	673.96923828125	47.6931037902832	0.594744265079498	0.928193747997284	0.339858740568161	58.4883728027344	2515
True	False	False	False	False	2154.02734375	1184.74597167969	23.2919807434082	0.510869145393372	0.934467136859894	0.256897181272507	59.7142868041992	1254
True	False	False	False	False	2091.12329101563	1220.58117675781	637.756591796875	0.406055867671967	0.77817702293396	0.179956719279289	95.9634780883789	55179
True	False	False	False	False	2035.12524414063	1366.13513183594	889.531860351563	0.327817142009735	0.716825306415558	0.134243950247765	158.900253295898	127438
True	False	False	False	False	2056.4775390625	1234.81958007813	190.772415161133	0.824089586734772	0.964971780776978	1	217.877914428711	37475
True	False	False	False	False	2161.77954101563	1197.70056152344	12.2005615234375	0.628655016422272	0.930356502532959	0.382423788309097	57.4545440673828	632
True	False	False	False	False	2168.4033203125	1157.89624023438	26.6194076538086	0.596519231796265	0.914478659629822	0.341925352811813	52.75	1266
True	False	False	False	False	2169.29223632813	1176.58837890625	45.4748191833496	0.498705625534058	0.869549691677094	0.246746227145195	63.3414649963379	2597
True	False	False	False	False	2179.99682617188	1236.65844726563	84.2947845458984	0.531622886657715	0.936642467975616	0.275157600641251	73.7894744873047	5608
True	False	False	False	False	2191.7919921875	1250.02307128906	212.955261230469	0.377546608448029	0.820351958274841	0.162371918559074	74.6979141235352	14342
True	False	False	False	False	2201.75463867188	1210.79895019531	161.934722900391	0.411534070968628	0.865547478199005	0.183473289012909	70.9452056884766	10358
True	False	False	False	False	2207.0927734375	668.683898925781	31.0559749603271	0.695939123630524	0.94053065776825	0.495332807302475	68.8928604125977	1929
True	False	False	False	False	2223.37109375	669.674682617188	24.401123046875	0.760120630264282	0.941173493862152	0.695777595043182	70.136360168457	1543
True	False	False	False	False	2217.552734375	686.402221679688	39.9291114807129	0.375106662511826	0.84198009967804	0.160919725894928	88.3888854980469	3182
True	False	False	False	False	2207.18774414063	1230.091796875	76.5307922363281	0.654967188835144	0.954880356788635	0.42094224691391	72.7101440429688	5017
True	False	False	False	False	2240.75537109375	738.492553710938	504.659576416016	0.841566681861877	0.948900282382965	1	225.723083496094	102704
True	False	False	False	False	2242.25219726563	680.11083984375	278.394622802734	0.851287305355072	0.957955121994019	1	228.354583740234	57317
True	False	False	False	False	2273.86987304688	759.739807128906	272.848907470703	0.438728034496307	0.839518487453461	0.20165228843689	88.9715423583984	21887
True	False	False	False	False	2272.91333007813	1490.88818359375	2462.29516601563	0.121863968670368	0.636074960231781	0.0421276539564133	148.909454345703	330579
True	False	False	False	False	2330.86962890625	1478.86193847656	16.6371288299561	0.665601134300232	0.942380666732788	0.438278526067734	131.733337402344	1976
True	False	False	False	False	2336.45141601563	1496.51843261719	559.007568359375	0.557676494121552	0.88434636592865	0.299997329711914	184.531753540039	93004
True	False	False	False	False	2342.23022460938	1519.35339355469	165.262145996094	0.367741972208023	0.90800678730011	0.156584143638611	90.8389282226563	13535
True	False	False	False	False	2426.25952148438	401.306793212891	23.2919807434082	0.792964518070221	0.946847438812256	1	63.476188659668	1333
True	False	False	False	False	2441.56860351563	412.472778320313	209.627822875977	0.749717354774475	0.944638192653656	0.648609459400177	143.370376586914	27097
True	False	False	False	False	2387.81176757813	1612.31689453125	495.786437988281	0.571339190006256	0.926505923271179	0.314007252454758	213.011184692383	95216
True	False	False	False	False	2260.2958984375	1702.79479980469	564.55322265625	0.861145853996277	0.964321613311768	1	242.508834838867	123437
True	False	False	False	False	2026.57836914063	1840.90832519531	56.5662384033203	0.776553928852081	0.93975031375885	0.808126747608185	46.2156867980957	2357
True	False	False	False	False	2308.94506835938	1725.57092285156	1163.48986816406	0.569619417190552	0.926370441913605	0.312202870845795	243.304092407227	255226
True	False	False	False	False	2385.09838867188	1630.095703125	11.0914192199707	0.673765122890472	0.928999543190002	0.452423572540283	66.6999969482422	667
True	False	False	False	False	2434.87060546875	1600.68371582031	240.683807373047	0.71074104309082	0.966497004032135	0.528687238693237	217.069122314453	47104
True	False	False	False	False	2504.232421875	156.808380126953	116.459907531738	0.809028446674347	0.961557626724243	1	114.057144165039	11976
True	False	False	False	False	2668.79541015625	109.197257995605	614.464660644531	0.36931836605072	0.768142938613892	0.157506227493286	158.009017944336	87537
True	False	False	False	False	2650.43090820313	478.454895019531	268.412353515625	0.790057718753815	0.950859189033508	1	75.7727279663086	18337
True	False	False	False	False	2683.05224609375	142.120300292969	371.562561035156	0.453699707984924	0.895335018634796	0.212216392159462	145.871643066406	48867
True	False	False	False	False	2692.51196289063	162.606185913086	65.4393768310547	0.82934296131134	0.967569947242737	1	85.3559341430664	5036
True	False	False	False	False	2712.88061523438	697.2138671875	852.93017578125	0.562648057937622	0.902901351451874	0.305010706186295	222.014297485352	170729
True	False	False	False	False	2718.8427734375	727.332092285156	170.807861328125	0.818404853343964	0.958144426345825	1	219.415588378906	33790
True	False	False	False	False	2737.12866210938	725.938232421875	184.117568969727	0.852869749069214	0.960648775100708	1	214.409637451172	35592
True	False	False	False	False	2974.47192382813	464.240325927734	170.807861328125	0.440463185310364	0.946556866168976	0.202855408191681	87.3961029052734	13459
