# Supplementary material for: Gene Delivery Mediated by Backbone-Degradable RAFT Copolymers
Source: Biomacromolecules. 2026 Feb 12;27(3):1846–56. doi: 10.1021/acs.biomac.5c01662 (PMC12977016; doi:10.1021/acs.biomac.5c01662)
Supplement: Supplementary file 2 [file bm5c01662_si_002.zip › Celigo Raw Data/Object (Cell)-Level Data/GFP/7-15-2024-2-48-54-PM_object_F9.csv]

Plate ID	PM_2024_07_15_PPP41-45_NP_5_10_20_PEIpro_200ngwell_U2OS_6k_Plate2
Plate Name
Plate Description
Scan ID	7/15/2024 2:48:54 PM
Scan Description
Scan Result ID	7/15/2024 2:48:54 PM
Scan Result Description
Software Version	5.1.0.0
Experiment Name
Application Name	Target 1
Plate Type	96-Well BD Falcon™ 353072 Plate
Acquisition Start/End Times	7/15/2024 2:48:54 PM - 7/15/2024 2:50:02 PM
Analysis Start Time	7/15/2024 2:48:54 PM
User ID	Local Administrator
Scan Area Object-Level Data CSV Report
Row	F
Column	9
Total	Class 1	Class 2	Class 3	Class 4	X Position (µm)	Y Position (µm)	Target 1: Area (µm²)	Target 1: Form Factor	Target 1: Smoothness	Target 1: Aspect Ratio	Target 1: Mean Intensity	Target 1: Integrated Intensity
True	False	False	False	False	-2627.4541015625	-2031.03332519531	1660.38549804688	0.669056355953217	0.907287001609802	0.444170653820038	155.07014465332	232140
True	False	False	False	False	-2450.10620117188	-2197.0302734375	107.586769104004	0.802616775035858	0.96959388256073	1	61.2474212646484	5941
True	False	False	False	False	-3128.95776367188	-1326.07189941406	24.401123046875	0.760120630264282	0.941173493862152	0.695777595043182	41.3181800842285	909
True	False	False	False	False	-3108.0078125	-1323.10009765625	418.146514892578	0.350710809230804	0.771882891654968	0.146822080016136	79.8567657470703	30106
True	False	False	False	False	-3082.88208007813	-1333.42504882813	176.353576660156	0.496207982301712	0.888243496417999	0.244708612561226	82.3710708618164	13097
True	False	False	False	False	-3070.68920898438	-1321.04711914063	261.757507324219	0.553277552127838	0.959892272949219	0.295638352632523	82.4491500854492	19458
True	False	False	False	False	-2275.46118164063	-1362.31506347656	373.780822753906	0.429869294166565	0.86795711517334	0.195592984557152	202.172103881836	68132
True	False	False	False	False	-1930.01123046875	-858.521789550781	77.6399383544922	0.781193256378174	0.951077282428741	0.863637804985046	45.4714279174805	3183
True	False	False	False	False	-2872.42431640625	748.086853027344	165.262145996094	0.414464116096497	0.951763689517975	0.185373410582542	74.2818756103516	11068
True	False	False	False	False	-2848.00659179688	749.362487792969	552.352661132813	0.396710693836212	0.862568378448486	0.174063205718994	101.512046813965	50553
True	False	False	False	False	-2817.6416015625	751.290161132813	15.5279874801636	0.717676758766174	0.938069105148315	0.546022891998291	50.9285697937012	713
True	False	False	False	False	-2763.72631835938	695.101135253906	1805.68310546875	0.704009234905243	0.914639592170715	0.512959480285645	204.837219238281	333475
True	False	False	False	False	-2258.61279296875	402.058013916016	343.834014892578	0.39159020781517	0.799667596817017	0.170888602733612	84.083869934082	26066
True	False	False	False	False	-2114.05004882813	1093.84436035156	356.034576416016	0.268067955970764	0.860911548137665	0.103999957442284	67.5046691894531	21669
True	False	False	False	False	-2134.11645507813	1111.08654785156	108.695907592773	0.618347227573395	0.934416592121124	0.368747800588608	66.7346954345703	6540
True	False	False	False	False	-2076.06030273438	1085.06030273438	38.8199691772461	0.78589391708374	0.959012150764465	1	39.7428588867188	1391
True	False	False	False	False	-317.473175048828	-3514.44995117188	12.2005615234375	0.563888907432556	0.918621897697449	0.306276768445969	25.6363639831543	282
True	False	False	False	False	-1418.31848144531	-3209.71752929688	163.043869018555	0.595443308353424	0.912707984447479	0.340670734643936	66.5374145507813	9781
True	False	False	False	False	-1673.00378417969	-2489.50317382813	625.556030273438	0.309210777282715	0.935618340969086	0.124446369707584	83.4468078613281	47064
True	False	False	False	False	-1719.68212890625	-2476.23876953125	631.101745605469	0.359166711568832	0.841793954372406	0.151623845100403	89.1107177734375	50704
True	False	False	False	False	-1690.7548828125	-2487.29565429688	37.7108268737793	0.470262914896011	0.926101684570313	0.224411964416504	75.1764678955078	2556
True	False	False	False	False	-1622.18981933594	-2432.22143554688	61.0028076171875	0.668995320796967	0.953661262989044	0.444065421819687	75.4727249145508	4151
True	False	False	False	False	-1627.17370605469	-2401.90087890625	593.390930175781	0.30342373251915	0.793876349925995	0.121472127735615	93.4093475341797	49974
True	False	False	False	False	-1617.61730957031	-2450.76318359375	313.887176513672	0.523435950279236	0.869873464107513	0.26780492067337	83.996467590332	23771
True	False	False	False	False	-1608.03393554688	-2415.25708007813	41.0382537841797	0.62323272228241	0.93416965007782	0.375141590833664	81.9459457397461	3032
True	False	False	False	False	-1598.53295898438	-2407.52954101563	12.2005615234375	0.681430399417877	0.931919693946838	0.46645313501358	66.0909118652344	727
True	False	False	False	False	-1467.998046875	-2567.7119140625	751.998229980469	0.275735080242157	0.781908512115479	0.107690997421741	86.2300872802734	58464
True	False	False	False	False	-1455.29064941406	-2491.65112304688	996.009460449219	0.408200889825821	0.93104362487793	0.181328117847443	89.9164810180664	80745
True	False	False	False	False	-1418.09020996094	-3232.22412109375	197.427261352539	0.347902029752731	0.951697945594788	0.145246207714081	63.9943809509277	11391
True	False	False	False	False	-9.97251319885254	-3348.32006835938	218.500961303711	0.765435755252838	0.961941421031952	0.72499030828476	86.1472091674805	16971
True	False	False	False	False	47.7383728027344	-3168.5927734375	24.401123046875	0.674680590629578	0.941462934017181	0.454059302806854	44.7272720336914	984
True	False	False	False	False	-7.82912969589233	-3157.86303710938	1984.2548828125	0.208285689353943	0.674107193946838	0.0768863558769226	188.873672485352	337895
True	False	False	False	False	-574.508544921875	-2821.77172851563	175.244430541992	0.869019508361816	0.97015905380249	1	221.006332397461	34919
True	False	False	False	False	-1069.0244140625	-2776.65405273438	13.3097038269043	0.615151524543762	0.914594233036041	0.364647418260574	58.8333320617676	706
True	False	False	False	False	-1129.45166015625	-2761.71997070313	48.80224609375	0.585593402385712	0.949476361274719	0.32945117354393	55.8636360168457	2458
True	False	False	False	False	-1037.25	-2746.55346679688	35.4925422668457	0.670732975006104	0.911554515361786	0.447078943252563	65.03125	2081
True	False	False	False	False	-688.819030761719	-2371.24633789063	67.6576614379883	0.824820160865784	0.963199138641357	1	44.836067199707	2735
True	False	False	False	False	-579.520690917969	-2802.11279296875	618.901184082031	0.339184939861298	0.798769235610962	0.140414580702782	121.021507263184	67530
True	False	False	False	False	-360.13330078125	-3012.3720703125	118.678184509277	0.820350229740143	0.957819998264313	1	103.140190124512	11036
True	False	False	False	False	-1830.56787109375	-749.116027832031	45.4748191833496	0.859376609325409	0.966616570949554	1	39.2195129394531	1608
True	False	False	False	False	-1799.62829589844	-402.864166259766	1197.87329101563	0.620585322380066	0.929372489452362	0.371657699346542	237.582412719727	256589
True	False	False	False	False	-1273.583984375	-1755.21545410156	96.4953460693359	0.751482903957367	0.948976397514343	0.655898630619049	164.643676757813	14324
True	False	False	False	False	-1292.96325683594	-1754.55090332031	21.0736961364746	0.787328064441681	0.95306122303009	1	38.8421058654785	738
True	False	False	False	False	-1119.52368164063	-1748.76257324219	1674.80432128906	0.253740459680557	0.876019537448883	0.0972394943237305	202.852325439453	306307
True	False	False	False	False	-1072.69592285156	-455.966247558594	1938.78015136719	0.145191222429276	0.563975036144257	0.0510554052889347	155.763153076172	272274
True	False	False	False	False	-1094.64831542969	-434.923156738281	58.7845230102539	0.571352779865265	0.886231243610382	0.314021587371826	116.547172546387	6177
True	False	False	False	False	-1054.29821777344	-1717.62561035156	494.677307128906	0.801960825920105	0.946286618709564	1	216.177124023438	96415
True	False	False	False	False	-966.712280273438	-1678.34045410156	22.1828384399414	0.735508561134338	0.939309358596802	0.597400009632111	95.75	1915
True	False	False	False	False	-1005.08154296875	-525.88134765625	984.918029785156	0.224894270300865	0.790674567222595	0.0841392576694489	138.140762329102	122669
True	False	False	False	False	-973.312438964844	-503.989105224609	1100.26879882813	0.194913968443871	0.685966312885284	0.0711913481354713	144.372985839844	143218
True	False	False	False	False	-950.099365234375	-484.212005615234	17.7462711334229	0.709974586963654	0.933333992958069	0.52684485912323	47.5	760
True	False	False	False	False	-696.198059082031	-626.461975097656	384.872253417969	0.760965466499329	0.961390852928162	0.700136125087738	203.703170776367	70685
True	False	False	False	False	-676.441162109375	-635.469055175781	15.5279874801636	0.666844606399536	0.936420261859894	0.440383464097977	41.6428565979004	583
True	False	False	False	False	-400.259979248047	-1706.81408691406	28.8376903533936	0.84558093547821	0.95841646194458	1	46.6923065185547	1214
True	False	False	False	False	-501.697540283203	-419.971160888672	95.3862075805664	0.386623948812485	0.860783934593201	0.167845472693443	59.4418601989746	5112
True	False	False	False	False	-467.945465087891	-1659.59265136719	857.36669921875	0.263874739408493	0.920089960098267	0.102003157138824	102.793014526367	79459
True	False	False	False	False	-362.452575683594	-1665.62463378906	68.7667999267578	0.528790354728699	0.917134284973145	0.272590816020966	45.4516143798828	2818
True	False	False	False	False	-411.52392578125	-1657.49377441406	892.859252929688	0.341676831245422	0.929549396038055	0.141786754131317	104.390060424805	84034
True	False	False	False	False	-466.482330322266	-1020.93078613281	383.763122558594	0.826585114002228	0.958472847938538	1	201.540466308594	69733
True	False	False	False	False	-415.775360107422	-1033.41967773438	795.254760742188	0.238640815019608	0.739266216754913	0.0902997776865959	125.004180908203	89628
True	False	False	False	False	-382.484680175781	-349.178436279297	705.414306640625	0.52989661693573	0.91752016544342	0.273590385913849	143.8427734375	91484
True	False	False	False	False	44.3651084899902	-1831.37683105469	96.4953460693359	0.418476909399033	0.864479541778564	0.187997877597809	60.1264381408691	5231
True	False	False	False	False	-1.09696388244629	-1791.20385742188	31.0559749603271	0.514855980873108	0.933790862560272	0.260309815406799	47.25	1323
True	False	False	False	False	15.9655809402466	-1816.34375	11.0914192199707	0.512626230716705	0.924317836761475	0.258395850658417	54.5999984741211	546
True	False	False	False	False	55.9214935302734	-1843.41430664063	31.0559749603271	0.733668208122253	0.938939929008484	0.591544389724731	53.3571434020996	1494
True	False	False	False	False	-198.016525268555	-904.420593261719	28.8376903533936	0.646229147911072	0.950105845928192	0.407513111829758	37.461540222168	974
True	False	False	False	False	-215.690551757813	-863.252868652344	994.900329589844	0.26760146021843	0.65396922826767	0.103777058422565	117.245262145996	105169
True	False	False	False	False	-169.383285522461	-820.388366699219	511.314422607422	0.277726650238037	0.943118572235107	0.108658365905285	72.9718017578125	33640
True	False	False	False	False	-1814.48486328125	1867.42932128906	19.9645557403564	0.705993711948395	0.937323153018951	0.517492473125458	65.5555572509766	1180
True	False	False	False	False	-1821.65124511719	1918.95837402344	948.316345214844	0.59725147485733	0.889377236366272	0.342782557010651	77.9801177978516	66673
True	False	False	False	False	-1804.14489746094	1878.72326660156	483.585876464844	0.323076218366623	0.818665087223053	0.131712630391121	87.9954147338867	38366
True	False	False	False	False	-1654.13317871094	158.390884399414	911.714660644531	0.138111487030983	0.794483304023743	0.0483127385377884	115.309005737305	94784
True	False	False	False	False	-1683.5419921875	182.658615112305	16.6371288299561	0.76893937587738	0.947792708873749	0.747088372707367	127.266670227051	1909
True	False	False	False	False	-1700.94055175781	187.152206420898	33.2742576599121	0.745649039745331	0.954072058200836	0.63269704580307	44.8666648864746	1346
True	False	False	False	False	-1668.40124511719	259.333435058594	28.8376903533936	0.84558093547821	0.95841646194458	1	44.3846168518066	1154
True	False	False	False	False	-1661.38500976563	172.296997070313	496.895599365234	0.53556489944458	0.940216243267059	0.278771251440048	233.622772216797	104663
True	False	False	False	False	-1651.73791503906	205.052261352539	1988.69152832031	0.337205410003662	0.751448154449463	0.139329612255096	176.335754394531	316170
True	False	False	False	False	-1537.53137207031	153.474090576172	2813.89306640625	0.153502359986305	0.598865866661072	0.0543130747973919	177.709503173828	450849
True	False	False	False	False	-1547.55810546875	793.5576171875	360.471130371094	0.425396502017975	0.918945074081421	0.192585185170174	63.4246139526367	20613
True	False	False	False	False	-1156.46533203125	1009.29333496094	15.5279874801636	0.483713120222092	0.863712012767792	0.234741687774658	46.7857131958008	655
True	False	False	False	False	-1136.63024902344	1009.67132568359	34.3833999633789	0.445933371782303	0.912160515785217	0.20668426156044	49.9354820251465	1548
True	False	False	False	False	-709.362854003906	378.500762939453	399.291107177734	0.532357633113861	0.895949840545654	0.275827437639236	73.3472213745117	26405
True	False	False	False	False	-672.801147460938	387.983734130859	306.123168945313	0.670138359069824	0.90625262260437	0.446043819189072	77.4637680053711	21380
True	False	False	False	False	-527.524230957031	419.01611328125	11.0914192199707	0.431209653615952	0.86565238237381	0.196500986814499	64.9000015258789	649
True	False	False	False	False	-522.842529296875	427.054473876953	42.1473922729492	0.360706567764282	0.797674119472504	0.152507737278938	70.7368392944336	2688
True	False	False	False	False	-490.152954101563	438.858917236328	73.203369140625	0.562905848026276	0.930752336978912	0.305273294448853	51.3181800842285	3387
True	False	False	False	False	-514.836669921875	457.522979736328	400.400238037109	0.593915045261383	0.944416046142578	0.338898658752441	71.8919677734375	25953
True	False	False	False	False	-479.746032714844	341.698577880859	52.1296730041504	0.571686923503876	0.87919008731842	0.314373582601547	55.7446823120117	2620
True	False	False	False	False	-450.044403076172	428.599670410156	515.7509765625	0.398093372583389	0.859658300876617	0.174926996231079	82.4473114013672	38338
True	False	False	False	False	-449.106872558594	343.939727783203	303.904907226563	0.409483224153519	0.924479722976685	0.182151347398758	73.3759155273438	20105
True	False	False	False	False	-298.670593261719	175.63069152832	3480.4873046875	0.455439299345016	0.834324300289154	0.213471412658691	236.779800415039	743015
True	False	False	False	False	-262.407958984375	210.619155883789	86.513069152832	0.524893939495087	0.953504741191864	0.269099622964859	77.3461532592773	6033
True	False	False	False	False	-508.115478515625	2510.36450195313	726.487976074219	0.779331505298615	0.961630582809448	0.838424444198608	232.583206176758	152342
True	False	False	False	False	232.717636108398	-3315.7080078125	99.8227767944336	0.827447116374969	0.958007514476776	1	76.8555526733398	6917
True	False	False	False	False	168.848876953125	-3146.75512695313	308.341461181641	0.736535668373108	0.953400075435638	0.600734114646912	226.248199462891	62897
True	False	False	False	False	368.165740966797	-3141.89038085938	205.191253662109	0.250550597906113	0.875851511955261	0.0957579463720322	58.2270278930664	10772
True	False	False	False	False	396.904937744141	-3132.86352539063	148.625015258789	0.672437250614166	0.916874706745148	0.450069338083267	63	8442
True	False	False	False	False	373.817810058594	-3129.65698242188	122.005615234375	0.494518995285034	0.908038079738617	0.243339464068413	64.863639831543	7135
True	False	False	False	False	852.693420410156	-2877.4853515625	336.070007324219	0.275134682655334	0.721509397029877	0.107400067150593	83.27392578125	25232
True	False	False	False	False	830.122924804688	-2856.03833007813	16.6371288299561	0.604608774185181	0.920696794986725	0.351552903652191	43.1333351135254	647
True	False	False	False	False	477.999938964844	-2606.25439453125	88.7313537597656	0.755204319953918	0.935411870479584	0.672140836715698	89.5999984741211	7168
True	False	False	False	False	478.441650390625	-2778.52880859375	210.736968994141	0.843188464641571	0.973195254802704	1	199.757888793945	37954
True	False	False	False	False	645.593383789063	-2755.88598632813	310.559753417969	0.551975846290588	0.94378936290741	0.294361978769302	198.039291381836	55451
True	False	False	False	False	513.889282226563	-2745.7119140625	139.751892089844	0.795017898082733	0.949475169181824	1	174.785720825195	22023
True	False	False	False	False	553.24169921875	-2727.63891601563	205.191253662109	0.839377820491791	0.958929181098938	1	202.983779907227	37552
True	False	False	False	False	853.867980957031	-2597.01904296875	1409.71936035156	0.507293403148651	0.849422693252563	0.253872931003571	215.347763061523	273707
True	False	False	False	False	859.5712890625	-2859.80810546875	198.536407470703	0.289918631315231	0.89178854227066	0.11465971916914	68.7262573242188	12302
True	False	False	False	False	927.827026367188	-2578.11157226563	74.3125076293945	0.450870424509048	0.904497981071472	0.21018773317337	91.4179077148438	6125
True	False	False	False	False	945.4599609375	-2570.26440429688	1332.07946777344	0.294049024581909	0.809594929218292	0.116724483668804	123.441299438477	148253
True	False	False	False	False	908.793151855469	-2549.19189453125	625.556030273438	0.317368179559708	0.708682477474213	0.12869693338871	117.537231445313	66291
True	False	False	False	False	1085.94152832031	-2513.81713867188	559.007568359375	0.621952831745148	0.937503933906555	0.373451560735703	134.859130859375	67969
True	False	False	False	False	1072.56677246094	-2470.87646484375	343.834014892578	0.690470039844513	0.949181914329529	0.484055757522583	187.961288452148	58268
True	False	False	False	False	1772.88171386719	-2021.15112304688	773.071960449219	0.405586838722229	0.817595183849335	0.179657787084579	95.3342895507813	66448
True	False	False	False	False	1808.26000976563	-2006.98522949219	481.367614746094	0.37007001042366	0.76983380317688	0.1579470038414	95.9078369140625	41624
True	False	False	False	False	1817.58288574219	-1964.46752929688	1831.193359375	0.361328512430191	0.824548780918121	0.152865573763847	158.932769775391	262398
True	False	False	False	False	1837.14306640625	-2483.5478515625	628.883483886719	0.359864324331284	0.749690115451813	0.152023926377296	101.417991638184	57504
True	False	False	False	False	89.0538711547852	-609.35205078125	34.3833999633789	0.412577152252197	0.844209432601929	0.184148162603378	40.3548393249512	1251
True	False	False	False	False	128.308654785156	-587.318786621094	23.2919807434082	0.666415452957153	0.93280303478241	0.439655065536499	40.0476188659668	841
True	False	False	False	False	148.416931152344	-546.892028808594	351.597991943359	0.723854660987854	0.934828162193298	0.562588036060333	80.3217697143555	25462
True	False	False	False	False	166.393630981445	-521.507080078125	120.896469116211	0.614482343196869	0.909364581108093	0.363796830177307	58.4678916931152	6373
True	False	False	False	False	197.664077758789	-569.6513671875	440.329345703125	0.80902761220932	0.950346171855927	1	91.9445877075195	36502
True	False	False	False	False	687.276123046875	-1380.12194824219	108.695907592773	0.65213805437088	0.960771024227142	0.416518241167068	54.7959175109863	5370
True	False	False	False	False	663.592346191406	-1357.11437988281	86.513069152832	0.530838489532471	0.850965619087219	0.274444311857224	62.1538467407227	4848
True	False	False	False	False	632.188415527344	-1347.92980957031	31.0559749603271	0.647358953952789	0.929583609104156	0.409211099147797	60.8928565979004	1705
True	False	False	False	False	650.37255859375	-1346.04455566406	9.98227787017822	0.606388568878174	0.91785192489624	0.353718668222427	57.5555572509766	518
True	False	False	False	False	651.562133789063	-1320.6884765625	26.6194076538086	0.461767613887787	0.801097571849823	0.21808734536171	44.8333320617676	1076
True	False	False	False	False	664.556884765625	-1368.220703125	88.7313537597656	0.411021560430527	0.790326297283173	0.183142319321632	60.6749992370605	4854
True	False	False	False	False	835.551818847656	-891.447875976563	3220.9482421875	0.227881714701653	0.688226580619812	0.0854656845331192	205.679061889648	597292
True	False	False	False	False	860.33740234375	-941.078918457031	32.1651153564453	0.638014316558838	0.900254964828491	0.395486831665039	77.4137954711914	2245
True	False	False	False	False	884.157348632813	-873.753540039063	16.6371288299561	0.793338239192963	0.946970880031586	1	36.9333343505859	554
True	False	False	False	False	1360.49255371094	-861.904479980469	179.680999755859	0.776177406311035	0.931469619274139	0.804480254650116	82.7962951660156	13413
True	False	False	False	False	1932.37878417969	-654.777526855469	845.166137695313	0.675582110881805	0.943710625171661	0.455680370330811	179.622039794922	136872
True	False	False	False	False	1929.61950683594	-597.815185546875	1124.669921875	0.358193397521973	0.870914936065674	0.151066675782204	120.427024841309	122113
True	False	False	False	False	1960.97729492188	-558.634521484375	37.7108268737793	0.625182271003723	0.922983646392822	0.377736806869507	43.470588684082	1478
True	False	False	False	False	132.876510620117	399.118530273438	83.1856460571289	0.781472206115723	0.939576268196106	0.867934346199036	44.1199989318848	3309
True	False	False	False	False	395.137145996094	2008.15344238281	431.456207275391	0.842237532138824	0.953065276145935	1	225.156814575195	87586
True	False	False	False	False	405.427520751953	823.203552246094	63.2210922241211	0.758609592914581	0.937515199184418	0.688213586807251	40.3684196472168	2301
True	False	False	False	False	487.507690429688	1999.89013671875	161.934722900391	0.852730453014374	0.964607656002045	1	66.8904113769531	9766
True	False	False	False	False	1656.92834472656	237.543228149414	1871.12243652344	0.325820356607437	0.735917627811432	0.133174851536751	166.165969848633	280322
True	False	False	False	False	1266.62133789063	469.909912109375	28.8376903533936	0.646229147911072	0.903687536716461	0.407513111829758	43.769229888916	1138
True	False	False	False	False	1026.07189941406	702.182739257813	14.4188451766968	0.742955923080444	0.94487601518631	0.622766435146332	35.6923065185547	464
True	False	False	False	False	1029.498046875	759.237731933594	1564.99926757813	0.228452906012535	0.8620485663414	0.0857200771570206	125.817863464355	177529
True	False	False	False	False	1065.06872558594	744.52685546875	41.0382537841797	0.532243072986603	0.934154629707336	0.2757228910923	49.1351356506348	1818
True	False	False	False	False	1117.84094238281	902.252197265625	16.6371288299561	0.714476346969604	0.930929720401764	0.53786963224411	38.4000015258789	576
True	False	False	False	False	1148.11950683594	913.728271484375	1411.93774414063	0.260591417551041	0.81347918510437	0.10045026242733	117.33228302002	149364
True	False	False	False	False	1182.64050292969	879.259094238281	19.9645557403564	0.776177406311035	0.952117681503296	0.804480254650116	54.8333320617676	987
True	False	False	False	False	1193.48107910156	1277.36108398438	575.644653320313	0.351447999477386	0.80344957113266	0.147237241268158	96.1753387451172	49915
True	False	False	False	False	1221.81811523438	1291.93969726563	584.517822265625	0.358139961957932	0.789840638637543	0.151036128401756	93.2618560791016	49149
True	False	False	False	False	1237.58459472656	489.853393554688	147.515884399414	0.290574669837952	0.878153681755066	0.114986583590508	49.751880645752	6617
True	False	False	False	False	1379.69177246094	859.055969238281	1302.13269042969	0.342708230018616	0.810982704162598	0.142356783151627	188.925888061523	221799
True	False	False	False	False	1525.76684570313	884.216918945313	1146.85278320313	0.578402280807495	0.928103983402252	0.321548283100128	208.757247924805	215855
True	False	False	False	False	1249.42553710938	1852.48791503906	1028.17456054688	0.336477071046829	0.771178364753723	0.138931542634964	86.357063293457	80053
True	False	False	False	False	1242.00891113281	1928.24438476563	1109.14196777344	0.469042330980301	0.90823882818222	0.223493993282318	91.2060012817383	91206
True	False	False	False	False	1394.0703125	1368.58666992188	18.8554134368896	0.625182271003723	0.919426381587982	0.377736806869507	55.8235282897949	949
True	False	False	False	False	1427.33923339844	1373.24304199219	178.571853637695	0.310900837182999	0.901401579380035	0.125321373343468	53.6894416809082	8644
True	False	False	False	False	1547.55017089844	859.860412597656	90.9496383666992	0.678500771522522	0.942918181419373	0.460999995470047	69.3902435302734	5690
True	False	False	False	False	1562.50427246094	1952.80053710938	74.3125076293945	0.726547420024872	0.918372333049774	0.570184767246246	38.9552230834961	2610
True	False	False	False	False	1592.64379882813	292.815338134766	1755.77172851563	0.124007880687714	0.598851799964905	0.0429352596402168	138.413772583008	219109
True	False	False	False	False	1656.89440917969	477.807586669922	495.786437988281	0.77282178401947	0.954877376556396	0.775345265865326	104.058166503906	46514
True	False	False	False	False	1673.09790039063	182.24072265625	53.2388153076172	0.80851811170578	0.947778403759003	1	45.375	2178
True	False	False	False	False	1718.94689941406	509.395721435547	112.023338317871	0.497148036956787	0.909823656082153	0.245473712682724	48.7128715515137	4920
True	False	False	False	False	1707.60461425781	808.484924316406	151.952453613281	0.780331075191498	0.953982889652252	0.851300001144409	62.8759117126465	8614
True	False	False	False	False	1798.36865234375	852.613098144531	1271.07666015625	0.328807920217514	0.917342364788055	0.134776040911674	137.05061340332	157060
True	False	False	False	False	1808.31604003906	1743.21716308594	127.551322937012	0.475777983665466	0.91115415096283	0.228599399328232	50.6956520080566	5830
True	False	False	False	False	1813.83227539063	1723.50146484375	84.2947845458984	0.755421161651611	0.93481183052063	0.673127472400665	50.5	3838
True	False	False	False	False	1829.72082519531	872.247985839844	136.424453735352	0.744761407375336	0.959237992763519	0.629374265670776	60.5447158813477	7447
True	False	False	False	False	1840.95861816406	564.381469726563	21.0736961364746	0.819298386573792	0.952117681503296	1	34.1578941345215	649
True	False	False	False	False	1937.85119628906	1628.52380371094	874.003845214844	0.247394144535065	0.715436100959778	0.0943001732230186	73.2474594116211	57719
True	False	False	False	False	2015.40783691406	361.756317138672	1265.53100585938	0.404526501893997	0.851823210716248	0.178983241319656	121.125328063965	138204
True	False	False	False	False	447.161560058594	2808.27026367188	256.211791992188	0.756595313549042	0.940833449363708	0.678554058074951	124.558441162109	28773
True	False	False	False	False	2273.15844726563	-2209.57348632813	946.098083496094	0.331116855144501	0.809476256370544	0.136020243167877	122.076202392578	104131
True	False	False	False	False	2065.08447265625	-2010.90625	515.7509765625	0.596053779125214	0.943554520606995	0.341381847858429	80.8967742919922	37617
True	False	False	False	False	2032.87243652344	-1992.24426269531	549.025268554688	0.453208863735199	0.919222414493561	0.211863338947296	71.2080841064453	35248
True	False	False	False	False	2289.921875	-2182.92822265625	326.087738037109	0.855946242809296	0.95918881893158	1	235.146255493164	69133
True	False	False	False	False	2128.98168945313	-930.921508789063	401.509399414063	0.819015622138977	0.961134374141693	1	231.30110168457	83731
True	False	False	False	False	2114.26293945313	-858.079650878906	84.2947845458984	0.546627998352051	0.894536852836609	0.289181053638458	57.7631568908691	4390
True	False	False	False	False	2111.42993164063	-838.893127441406	74.3125076293945	0.407478988170624	0.880113482475281	0.180865779519081	60.059700012207	4024
True	False	False	False	False	2113.75073242188	-818.865844726563	69.8759460449219	0.453125864267349	0.933650135993958	0.211803674697876	43.5873031616211	2746
True	False	False	False	False	2141.53295898438	-858.250183105469	116.459907531738	0.498344600200653	0.903590857982635	0.246450737118721	58.6857147216797	6162
True	False	False	False	False	2153.24633789063	-842.283752441406	23.2919807434082	0.521954357624054	0.880440056324005	0.266495555639267	54.8571434020996	1152
True	False	False	False	False	2328.45385742188	-1656.14440917969	134.206176757813	0.25570747256279	0.901803255081177	0.0981573164463043	55.9008255004883	6764
True	False	False	False	False	2367.76953125	-1641.60632324219	1122.45166015625	0.412512063980103	0.891998410224915	0.1841059923172	119.684783935547	121121
True	False	False	False	False	2330.88818359375	-1627.81384277344	31.0559749603271	0.433637529611588	0.932595789432526	0.198153614997864	47.5357131958008	1331
True	False	False	False	False	2973.19091796875	-915.635131835938	22.1828384399414	0.598902344703674	0.942156314849854	0.344725489616394	42	840
True	False	False	False	False	2978.91967773438	-893.056274414063	35.4925422668457	0.389233648777008	0.879114210605621	0.169440254569054	43.96875	1407
True	False	False	False	False	2438.81567382813	-340.399383544922	289.486053466797	0.832438766956329	0.951951265335083	1	226.459762573242	59106
True	False	False	False	False	2391.69970703125	-316.808868408203	1162.38073730469	0.659642398357391	0.93123584985733	0.428421944379807	226.074432373047	236926
True	False	False	False	False	2900.62841796875	-787.008483886719	770.853637695313	0.157826974987984	0.598953068256378	0.0560246966779232	69.479133605957	48288
True	False	False	False	False	3005.611328125	-885.897399902344	260.648345947266	0.446175396442413	0.914638519287109	0.206854924559593	61.3021278381348	14406
True	False	False	False	False	2650.89672851563	121.854248046875	540.152099609375	0.666253626346588	0.923039615154266	0.439380943775177	201.987686157227	98368
True	False	False	False	False	2685.98315429688	124.293807983398	210.736968994141	0.881579875946045	0.969666481018066	1	200.215789794922	38041
True	False	False	False	False	2968.95727539063	154.309921264648	363.798553466797	0.593221485614777	0.94053590297699	0.338098376989365	67.3871917724609	22103
True	False	False	False	False	2959.13012695313	183.092361450195	247.338653564453	0.320564150810242	0.736441373825073	0.130381181836128	61.3587455749512	13683
True	False	False	False	False	2989.83666992188	370.90087890625	342.724853515625	0.812929034233093	0.962495267391205	1	216.343048095703	66850
True	False	False	False	False	2964.38598632813	451.068267822266	523.515014648438	0.85366016626358	0.9571533203125	1	224.207626342773	105826
