# Supplementary material for: Gene Delivery Mediated by Backbone-Degradable RAFT Copolymers
Source: Biomacromolecules. 2026 Feb 12;27(3):1846–56. doi: 10.1021/acs.biomac.5c01662 (PMC12977016; doi:10.1021/acs.biomac.5c01662)
Supplement: Supplementary file 2 [file bm5c01662_si_002.zip › Celigo Raw Data/Object (Cell)-Level Data/GFP/7-15-2024-2-25-48-PM_object_E10.csv]

Plate ID	PM_2024_07_15_PPP41-45_NP_5_10_20_PEIpro_200ngwell_U2OS_6k_Plate2
Plate Name
Plate Description
Scan ID	7/15/2024 2:25:48 PM
Scan Description
Scan Result ID	7/15/2024 2:25:48 PM
Scan Result Description
Software Version	5.1.0.0
Experiment Name
Application Name	Target 1
Plate Type	96-Well BD Falcon™ 353072 Plate
Acquisition Start/End Times	7/15/2024 2:25:48 PM - 7/15/2024 2:26:22 PM
Analysis Start Time	7/15/2024 2:25:48 PM
User ID	Local Administrator
Scan Area Object-Level Data CSV Report
Row	E
Column	10
Total	Class 1	Class 2	Class 3	Class 4	X Position (µm)	Y Position (µm)	Target 1: Area (µm²)	Target 1: Form Factor	Target 1: Smoothness	Target 1: Aspect Ratio	Target 1: Mean Intensity	Target 1: Integrated Intensity
True	False	False	False	False	-1954.85607910156	-2958.2060546875	24.401123046875	0.576453566551208	0.938939929008484	0.319446384906769	35.4545440673828	780
True	False	False	False	False	-1926.68811035156	-2975.40771484375	234.028945922852	0.237595781683922	0.941664516925812	0.0898262783885002	46.8957328796387	9895
True	False	False	False	False	-2008.33776855469	-2919.8740234375	9.98227787017822	0.661957681179047	0.937464773654938	0.432207375764847	31.2222213745117	281
True	False	False	False	False	-2118.75927734375	-2776.13500976563	1263.31262207031	0.543870985507965	0.914584636688232	0.286548763513565	134.141357421875	152787
True	False	False	False	False	-2166.98681640625	-2741.89599609375	869.567260742188	0.341777861118317	0.75383996963501	0.141842544078827	171.844390869141	134726
True	False	False	False	False	-2228.42211914063	-2738.94897460938	829.63818359375	0.361108422279358	0.840455949306488	0.152738884091377	220.791442871094	165152
True	False	False	False	False	-2173.91723632813	-2717.64013671875	21.0736961364746	0.698733150959015	0.924091577529907	0.501295566558838	96	1824
True	False	False	False	False	-2269.57006835938	-2707.32739257813	302.795745849609	0.220432355999947	0.963310718536377	0.0821707025170326	56.3369979858398	15380
True	False	False	False	False	-2352.19140625	-2428.75	43.256534576416	0.764826476573944	0.947175443172455	0.721405208110809	53.5128211975098	2087
True	False	False	False	False	-2559.0966796875	-2404.49633789063	1023.73803710938	0.106148794293404	0.955802917480469	0.0362846851348877	66.1408462524414	61048
True	False	False	False	False	-2546.43896484375	-2384.75708007813	27.7285480499268	0.396675854921341	0.824783027172089	0.174041479825974	70	1750
True	False	False	False	False	-2677.59033203125	-2263.1220703125	206.300399780273	0.221560135483742	0.95756208896637	0.0826668590307236	76.2365570068359	14180
True	False	False	False	False	-2694.5009765625	-2189.083984375	136.424453735352	0.805724918842316	0.947174787521362	1	71.6422729492188	8812
True	False	False	False	False	-2777.916015625	-2109.26733398438	13.3097038269043	0.615151524543762	0.938069105148315	0.364647418260574	31.5833339691162	379
True	False	False	False	False	-2838.02685546875	-2018.7587890625	26.6194076538086	0.449612647294998	0.936613917350769	0.20929080247879	32.5833320617676	782
True	False	False	False	False	-2855.97216796875	-1989.82458496094	14.4188451766968	0.560572564601898	0.943199634552002	0.302906334400177	36.8461532592773	479
True	False	False	False	False	-2901.41259765625	-1908.48974609375	14.4188451766968	0.576854348182678	0.925839483737946	0.319877296686172	30	390
True	False	False	False	False	-2845.2783203125	-2001.67041015625	55.4570960998535	0.807211220264435	0.948874831199646	1	41.2599983215332	2063
True	False	False	False	False	-2716.34252929688	-2085.67016601563	44.3656768798828	0.703622102737427	0.958025753498077	0.512084782123566	64.625	2585
True	False	False	False	False	-2706.67919921875	-2106.71337890625	409.273376464844	0.624288439750671	0.915811359882355	0.376543790102005	212.165313720703	78289
True	False	False	False	False	-2672.80859375	-2048.85791015625	251.77522277832	0.86410653591156	0.963478207588196	1	83.0748901367188	18858
True	False	False	False	False	-2637.28686523438	-2242.06396484375	453.639068603516	0.430578023195267	0.931433439254761	0.196072697639465	89.0953521728516	36440
True	False	False	False	False	-2592.77587890625	-2081.51245117188	451.420776367188	0.733597099781036	0.937825500965118	0.591321051120758	219.776412963867	89449
True	False	False	False	False	-2582.84350585938	-2058.94140625	115.350761413574	0.38153287768364	0.893861353397369	0.164761707186699	103.326919555664	10746
True	False	False	False	False	-2578.42041015625	-1959.44592285156	216.282684326172	0.653964638710022	0.966573417186737	0.419365912675858	150.179489135742	29285
True	False	False	False	False	-2578.15209960938	-2354.630859375	11.0914192199707	0.55325049161911	0.92137622833252	0.295611768960953	65.3000030517578	653
True	False	False	False	False	-2429.81909179688	-2306.1474609375	285.049468994141	0.407609194517136	0.88774573802948	0.180949121713638	103.101165771484	26497
True	False	False	False	False	-2505.935546875	-2219.25537109375	461.403045654297	0.495934277772903	0.937362015247345	0.244486272335052	100.454330444336	41789
True	False	False	False	False	-2562.97924804688	-2093.92822265625	710.9599609375	0.44387823343277	0.874013602733612	0.205239310860634	165.140411376953	105855
True	False	False	False	False	-2553.39672851563	-2054.931640625	503.550445556641	0.247315689921379	0.72003036737442	0.0942640379071236	101.951538085938	46286
True	False	False	False	False	-2543.9990234375	-2118.19921875	362.689422607422	0.635272860527039	0.920085072517395	0.391592919826508	116.856269836426	38212
True	False	False	False	False	-2464.5517578125	-1956.55920410156	158.607299804688	0.472059667110443	0.930479764938354	0.225768998265266	68.4265747070313	9785
True	False	False	False	False	-2459.27197265625	-2262.81909179688	503.550445556641	0.379758656024933	0.873818516731262	0.163695380091667	108.881057739258	49432
True	False	False	False	False	-2423.73779296875	-2375.95874023438	1487.359375	0.25267294049263	0.787599384784698	0.0967427343130112	180.685302734375	242299
True	False	False	False	False	-2344.4658203125	-2345.83081054688	57.6753807067871	0.610065340995789	0.916819214820862	0.358249485492706	84.4423065185547	4391
True	False	False	False	False	-2408.85107421875	-2101.03076171875	597.827514648438	0.357529401779175	0.888344168663025	0.150687247514725	103.487937927246	55780
True	False	False	False	False	-2339.98291015625	-2640.9072265625	475.821899414063	0.201363995671272	0.949466407299042	0.0739227309823036	65.3939361572266	28054
True	False	False	False	False	-2239.59692382813	-2655.11206054688	268.412353515625	0.836791396141052	0.952929079532623	1	219.632232666016	53151
True	False	False	False	False	-2338.43530273438	-2619.70483398438	280.612915039063	0.343360990285873	0.944925010204315	0.142718210816383	76.8498001098633	19443
True	False	False	False	False	-2329.21215820313	-2363.1396484375	611.13720703125	0.750008165836334	0.938249826431274	0.649793028831482	222.346649169922	122513
True	False	False	False	False	-2320.61572265625	-2547.87377929688	218.500961303711	0.822252631187439	0.943884551525116	1	203.974624633789	40183
True	False	False	False	False	-2262.61889648438	-2541.25244140625	12.2005615234375	0.681430399417877	0.931919693946838	0.46645313501358	62.4545440673828	687
True	False	False	False	False	-2315.5703125	-2436.24047851563	978.26318359375	0.609855055809021	0.880541384220123	0.357988238334656	220.052154541016	194086
True	False	False	False	False	-2314.24462890625	-1967.45874023438	551.243530273438	0.439892560243607	0.888272047042847	0.202459141612053	117.887321472168	58590
True	False	False	False	False	-2320.26513671875	-1936.28381347656	481.367614746094	0.697486221790314	0.923844158649445	0.498616963624954	125.163597106934	54321
True	False	False	False	False	-2292.02319335938	-2363.1640625	9.98227787017822	0.687235474586487	0.9244145154953	0.47761595249176	41.6666679382324	375
True	False	False	False	False	-2287.12841796875	-2295.37255859375	79.8582229614258	0.776177406311035	0.947457671165466	0.804480254650116	55.4444427490234	3992
True	False	False	False	False	-2272.453125	-1899.85827636719	885.095275878906	0.309421211481094	0.81753534078598	0.124555163085461	122.649124145508	97874
True	False	False	False	False	-2271.70043945313	-2204.06860351563	420.364807128906	0.725685238838196	0.926628589630127	0.567725777626038	182.145126342773	69033
True	False	False	False	False	-2251.16381835938	-2491.98413085938	59.8936653137207	0.75905966758728	0.955277323722839	0.690436720848083	73.2407379150391	3955
True	False	False	False	False	-2243.58227539063	-2315.15405273438	1447.43029785156	0.464858829975128	0.861088335514069	0.220371425151825	186.924133300781	243936
True	False	False	False	False	-2237.65502929688	-2631.93872070313	221.828384399414	0.860563576221466	0.963987946510315	1	215.490005493164	43098
True	False	False	False	False	-2191.54125976563	-2561.41381835938	19.9645557403564	0.798721373081207	0.951427280902863	1	40.3333320617676	726
True	False	False	False	False	-2214.32568359375	-2560.69799804688	166.371292114258	0.735410094261169	0.954299628734589	0.597082853317261	76.2066650390625	11431
True	False	False	False	False	-2232.94384765625	-2260.95434570313	56.5662384033203	0.643585920333862	0.931505084037781	0.403582990169525	60.5882339477539	3090
True	False	False	False	False	-2157.64331054688	-1908.42456054688	167.480438232422	0.439618647098541	0.923197150230408	0.20226913690567	82.8741683959961	12514
True	False	False	False	False	-2143.0322265625	-2705.68286132813	385.981384277344	0.308013290166855	0.936164557933807	0.123828157782555	74.8304595947266	26041
True	False	False	False	False	-2094.501953125	-2664.0537109375	1255.54870605469	0.691793262958527	0.915530025959015	0.486738324165344	232.542404174805	263238
True	False	False	False	False	-2140.23706054688	-2350.58569335938	506.877868652344	0.71150928735733	0.913452506065369	0.530547738075256	228.667388916016	104501
True	False	False	False	False	-2092.07495117188	-2775.12036132813	51.0205307006836	0.824059367179871	0.957641243934631	1	47.652172088623	2192
True	False	False	False	False	-2071.6572265625	-2366.94018554688	1232.25671386719	0.519564509391785	0.919092178344727	0.264396995306015	232.750671386719	258586
True	False	False	False	False	-2071.65209960938	-2868.67138671875	1096.94140625	0.153618857264519	0.860957741737366	0.0543590262532234	151.199188232422	149536
True	False	False	False	False	-2066.88427734375	-2861.23266601563	146.40673828125	0.620623409748077	0.96235579252243	0.371707499027252	87.2272720336914	11514
True	False	False	False	False	-2067.12622070313	-2621.259765625	1281.05895996094	0.548904061317444	0.878821790218353	0.291373789310455	210.322937011719	242923
True	False	False	False	False	-2038.09375	-2517.60205078125	168.589569091797	0.856892824172974	0.963830649852753	1	208.967102050781	31763
True	False	False	False	False	-2045.54577636719	-2503.73803710938	42.1473922729492	0.668440997600555	0.930523276329041	0.44311136007309	80.8684234619141	3073
True	False	False	False	False	-2043.96313476563	-2431.83715820313	647.738891601563	0.32818078994751	0.829256296157837	0.134439125657082	99.2910995483398	57986
True	False	False	False	False	-2044.16174316406	-2338.54052734375	34.3833999633789	0.812275528907776	0.962674856185913	1	94.7419357299805	2937
True	False	False	False	False	-2041.86938476563	-2443.9228515625	35.4925422668457	0.857371628284454	0.962256669998169	1	89.75	2872
True	False	False	False	False	-2027.3037109375	-2214.87768554688	47.6931037902832	0.805555999279022	0.950805008411407	1	41.6511611938477	1791
True	False	False	False	False	-2040.80419921875	-1988.24194335938	15.5279874801636	0.800106346607208	0.94487601518631	1	35.4285697937012	496
True	False	False	False	False	-2025.69104003906	-2503.685546875	27.7285480499268	0.468346506357193	0.910505831241608	0.222972095012665	66.6399993896484	1666
True	False	False	False	False	-2022.40270996094	-2366.32763671875	788.599914550781	0.71248733997345	0.961160004138947	0.532937109470367	226.250350952148	160864
True	False	False	False	False	-1999.35998535156	-2177.12744140625	13.3097038269043	0.615151524543762	0.928345501422882	0.364647418260574	71.1666641235352	854
True	False	False	False	False	-1992.26013183594	-2213.52612304688	19.9645557403564	0.725530564785004	0.945084035396576	0.56728732585907	63.5	1143
True	False	False	False	False	-1965.38134765625	-2268.64721679688	25.5102653503418	0.672707319259644	0.913253724575043	0.450546443462372	75.2173919677734	1730
True	False	False	False	False	-1987.30651855469	-2194.43188476563	419.255645751953	0.800908088684082	0.95125412940979	1	227.732803344727	86083
True	False	False	False	False	-1971.1923828125	-2259.37060546875	18.8554134368896	0.481155753135681	0.869422912597656	0.232746690511703	61.1764717102051	1040
True	False	False	False	False	-1940.87170410156	-2077.05834960938	22.1828384399414	0.735508561134338	0.939309358596802	0.597400009632111	56.4500007629395	1129
True	False	False	False	False	-1922.32800292969	-2071.63720703125	27.7285480499268	0.707581996917725	0.943764388561249	0.521181464195251	49.3600006103516	1234
True	False	False	False	False	-1922.05505371094	-2956.30859375	29.9468326568604	0.411116778850555	0.932255864143372	0.183203771710396	55.3703689575195	1495
True	False	False	False	False	-2978.62255859375	-1729.69750976563	759.76220703125	0.432644009590149	0.804851472377777	0.197476103901863	105.493431091309	72263
True	False	False	False	False	-3049.451171875	-1620.97912597656	413.7099609375	0.226731151342392	0.930561423301697	0.0849540308117867	100.345848083496	37429
True	False	False	False	False	-3117.79321289063	-1459.74353027344	11.0914192199707	0.512626230716705	0.875434041023254	0.258395850658417	30.8999996185303	309
True	False	False	False	False	-3145.90014648438	-1360.61975097656	279.503784179688	0.492535471916199	0.942405164241791	0.241740420460701	116.412696838379	29336
True	False	False	False	False	-3170.66479492188	-1171.08032226563	305.014038085938	0.529721021652222	0.909762144088745	0.273431450128555	73.705451965332	20269
True	False	False	False	False	-3281.27172851563	-868.842346191406	443.656768798828	0.195552095770836	0.951970458030701	0.0714602842926979	137.367492675781	54947
True	False	False	False	False	-3239.294921875	-600.393188476563	929.4609375	0.633269906044006	0.933030247688293	0.3887839615345	185.5107421875	155458
True	False	False	False	False	-3303.32958984375	-260.295440673828	9.98227787017822	0.497925460338593	0.880693912506104	0.246108084917068	57	513
True	False	False	False	False	-3301.80078125	-281.724761962891	323.869445800781	0.660642445087433	0.943332016468048	0.430050194263458	73.3219146728516	21410
True	False	False	False	False	-3277.7958984375	-282.766174316406	19.9645557403564	0.776177406311035	0.943199634552002	0.804480254650116	46.7777786254883	842
True	False	False	False	False	-3259.70483398438	-219.270523071289	107.586769104004	0.422724604606628	0.883166015148163	0.190804496407509	67.2886581420898	6527
True	False	False	False	False	-3294.16967773438	-195.626373291016	314.996307373047	0.31772968173027	0.877224862575531	0.128886893391609	78.6866226196289	22347
True	False	False	False	False	-3280.27465820313	-188.093124389648	39.9291114807129	0.687235474586487	0.930984079837799	0.47761595249176	73.6666641235352	2652
True	False	False	False	False	-3256.85302734375	-277.946166992188	12.2005615234375	0.768196105957031	0.939064502716064	0.742168962955475	55.0909080505371	606
True	False	False	False	False	-3241.30541992188	-277.632781982422	14.4188451766968	0.619212806224823	0.927047312259674	0.369869381189346	55.769229888916	725
True	False	False	False	False	-3236.55615234375	-697.170715332031	318.32373046875	0.800723075866699	0.948094189167023	1	194.376312255859	55786
True	False	False	False	False	-3221.81005859375	-617.892944335938	27.7285480499268	0.81305855512619	0.95841646194458	1	52.7999992370605	1320
True	False	False	False	False	-3229.6982421875	-298.891662597656	99.8227767944336	0.45163694024086	0.889352142810822	0.210735827684402	68.6666641235352	6180
True	False	False	False	False	-3221.59497070313	-931.848754882813	137.533599853516	0.843897044658661	0.963263034820557	1	82.0645141601563	10176
True	False	False	False	False	-3178.6103515625	-763.415100097656	606.700622558594	0.556345283985138	0.885757744312286	0.298670738935471	140.35466003418	76774
True	False	False	False	False	-3168.50805664063	-413.310760498047	706.5234375	0.559241414070129	0.90456235408783	0.301565289497375	130.133438110352	82895
True	False	False	False	False	-3200.849609375	-164.854354858398	159.716445922852	0.811793208122253	0.948261201381683	1	118.416664123535	17052
True	False	False	False	False	-3159.33374023438	-0.539004802703857	33.2742576599121	0.803785860538483	0.948197305202484	1	39.533332824707	1186
True	False	False	False	False	-3144.6103515625	-547.7080078125	280.612915039063	0.674230396747589	0.935822129249573	0.453253656625748	74.1027679443359	18748
True	False	False	False	False	-3135.49682617188	-1196.51550292969	200.754699707031	0.492745846509933	0.932070136070251	0.241909563541412	65.8121566772461	11912
True	False	False	False	False	-3130.40185546875	-1385.97192382813	364.90771484375	0.4309983253479	0.93923819065094	0.196357607841492	72.9848022460938	24012
True	False	False	False	False	-3065.771484375	-1343.09155273438	113.132476806641	0.805147111415863	0.958854913711548	1	91.8921585083008	9373
True	False	False	False	False	-3094.93188476563	-1094.75390625	54.3479537963867	0.825362265110016	0.964499771595001	1	49.5714302062988	2429
True	False	False	False	False	-3122.16577148438	-886.695556640625	735.361083984375	0.741742193698883	0.949826419353485	0.618432402610779	165.748107910156	109891
True	False	False	False	False	-3129.14868164063	-37.234188079834	1089.17736816406	0.580650866031647	0.935849070549011	0.323994368314743	177.030548095703	173844
True	False	False	False	False	-3122.353515625	-472.290618896484	51.0205307006836	0.375926584005356	0.783998906612396	0.161406844854355	92.239128112793	4243
True	False	False	False	False	-3110.86254882813	-1069.89074707031	133.097030639648	0.873205244541168	0.973003327846527	1	61.908332824707	7429
True	False	False	False	False	-3108.658203125	-1006.93927001953	1221.16528320313	0.521039664745331	0.902426481246948	0.265690386295319	198.476837158203	218523
True	False	False	False	False	-3106.86572265625	-744.169921875	183.008422851563	0.451073557138443	0.956286132335663	0.210332870483398	127.830299377441	21092
True	False	False	False	False	-3093.2841796875	-843.384521484375	58.7845230102539	0.74500298500061	0.942984759807587	0.630273818969727	59.3584899902344	3146
True	False	False	False	False	-3091.6689453125	-1290.341796875	1826.7568359375	0.121505804359913	0.545969605445862	0.0419929847121239	192.672744750977	317332
True	False	False	False	False	-3085.43090820313	-1224.94653320313	37.7108268737793	0.572700321674347	0.849798798561096	0.315444022417068	42.029411315918	1429
True	False	False	False	False	-3081.5380859375	-1138.64819335938	180.790130615234	0.788421750068665	0.950301647186279	1	89.2453994750977	14547
True	False	False	False	False	-3087.10229492188	-789.999694824219	1619.34729003906	0.547277510166168	0.876948952674866	0.289804965257645	199.699996948242	291562
True	False	False	False	False	-3086.59375	-1112.72082519531	18.8554134368896	0.75434798002243	0.942380666732788	0.66828989982605	50.1176452636719	852
True	False	False	False	False	-3080.59936523438	-746.788818359375	626.665222167969	0.667242050170898	0.92744243144989	0.441059947013855	195.359298706055	110378
True	False	False	False	False	-3067.66723632813	-1192.88916015625	52.1296730041504	0.791674017906189	0.942204594612122	1	42.0212783813477	1975
True	False	False	False	False	-3065.52319335938	-1472.7177734375	31.0559749603271	0.838463246822357	0.960098087787628	1	36.7857131958008	1030
True	False	False	False	False	-3044.66918945313	-1424.34387207031	580.081237792969	0.692820370197296	0.937630712985992	0.488840371370316	118.743782043457	62103
True	False	False	False	False	-3059.65112304688	-1133.74865722656	211.846115112305	0.518434405326843	0.962447822093964	0.263410300016403	73.1832427978516	13978
True	False	False	False	False	-3057.84033203125	-740.205627441406	11.0914192199707	0.419208109378815	0.857092618942261	0.188478901982307	91.3000030517578	913
True	False	False	False	False	-3040.66552734375	56.6606521606445	796.363891601563	0.618187248706818	0.864300310611725	0.368540942668915	131.859329223633	94675
True	False	False	False	False	-3030.03442382813	-1393.99523925781	153.061584472656	0.759016990661621	0.925132155418396	0.690224945545197	180.601455688477	24923
True	False	False	False	False	-3011.53466796875	-1374.85046386719	180.790130615234	0.825955033302307	0.956071972846985	1	185.147232055664	30179
True	False	False	False	False	-3008.34033203125	-1049.88098144531	819.655883789063	0.520759701728821	0.936479210853577	0.265444487333298	183.751022338867	135792
True	False	False	False	False	-3014.98095703125	-998.530578613281	18.8554134368896	0.539479196071625	0.857253670692444	0.28240829706192	61	1037
True	False	False	False	False	-3022.48901367188	-581.432495117188	18.8554134368896	0.809739828109741	0.949675559997559	1	42	714
True	False	False	False	False	-3005.9892578125	-1020.86236572266	343.834014892578	0.717223405838013	0.942217171192169	0.544851064682007	195.158065795898	60499
True	False	False	False	False	-3004.12377929688	-1325.49438476563	35.4925422668457	0.657634496688843	0.914972543716431	0.425183236598969	74.875	2396
True	False	False	False	False	-2973.1357421875	-509.093475341797	464.73046875	0.519555509090424	0.933212578296661	0.264389127492905	131.474945068359	55088
True	False	False	False	False	-2982.90258789063	-476.960693359375	478.040191650391	0.607435524463654	0.888268053531647	0.355000972747803	201.257537841797	86742
True	False	False	False	False	-2971.19848632813	-295.778045654297	39.9291114807129	0.606388568878174	0.899266719818115	0.353718668222427	56.6388893127441	2039
True	False	False	False	False	-2954.634765625	-1713.19934082031	27.7285480499268	0.621374189853668	0.943335175514221	0.372691035270691	54.3199996948242	1358
True	False	False	False	False	-2952.88793945313	-1801.82104492188	65.4393768310547	0.785227477550507	0.943671822547913	0.970944821834564	45.4406776428223	2681
True	False	False	False	False	-2913.27685546875	-1723.21411132813	171.917007446289	0.873805224895477	0.96978884935379	1	199.432250976563	30912
True	False	False	False	False	-2952.39331054688	-295.071533203125	12.2005615234375	0.608575522899628	0.935661971569061	0.356404304504395	61	671
True	False	False	False	False	-2951.95654296875	-1611.17358398438	202.97297668457	0.849100649356842	0.956673264503479	1	197.475402832031	36138
True	False	False	False	False	-2933.27905273438	-1469.40051269531	852.93017578125	0.555601596832275	0.867863595485687	0.29793244600296	146.345901489258	112540
True	False	False	False	False	-2930.91015625	-917.421813964844	27.7285480499268	0.524010121822357	0.917772173881531	0.268314033746719	53.2400016784668	1331
True	False	False	False	False	-2941.27368164063	-797.625549316406	26.6194076538086	0.56661194562912	0.916650056838989	0.309076368808746	98.375	2361
True	False	False	False	False	-2951.8076171875	-519.32763671875	18.8554134368896	0.809739828109741	0.949675559997559	1	62.1176452636719	1056
True	False	False	False	False	-2941.52880859375	-780.355834960938	413.7099609375	0.631055772304535	0.897061407566071	0.385713398456573	192.016082763672	71622
True	False	False	False	False	-2928.85009765625	-638.446899414063	45.4748191833496	0.72121262550354	0.915639042854309	0.555363178253174	67.0487823486328	2749
True	False	False	False	False	-2927.37426757813	-377.29443359375	724.269714355469	0.452863454818726	0.93804806470871	0.211615175008774	124.768760681152	81474
True	False	False	False	False	-2926.79345703125	-899.136962890625	12.2005615234375	0.431440591812134	0.861769497394562	0.196657732129097	71	781
True	False	False	False	False	-2926.77270507813	-138.741439819336	145.297592163086	0.83562821149826	0.959582805633545	1	74.4503784179688	9753
True	False	False	False	False	-2917.99169921875	-1444.10852050781	393.745391845703	0.556950569152832	0.905717015266418	0.299273103475571	122.095771789551	43344
True	False	False	False	False	-2904.24755859375	-998.525817871094	720.942260742188	0.342146337032318	0.745356380939484	0.142046093940735	113.459999084473	73749
True	False	False	False	False	-2902.99487304688	-897.129150390625	42.1473922729492	0.517227232456207	0.849908590316772	0.262360334396362	91.5789489746094	3480
True	False	False	False	False	-2884.42651367188	-757.636047363281	26.6194076538086	0.38080883026123	0.770048975944519	0.164326012134552	94.625	2271
True	False	False	False	False	-2893.34423828125	-611.665344238281	17.7462711334229	0.820201992988586	0.947792708873749	1	75.375	1206
True	False	False	False	False	-2910.59057617188	-494.027435302734	52.1296730041504	0.384098917245865	0.87499326467514	0.166311517357826	68.7021255493164	3229
True	False	False	False	False	-2897.32666015625	-478.993438720703	28.8376903533936	0.601119041442871	0.878106117248535	0.347356885671616	62.538459777832	1626
True	False	False	False	False	-2887.35961914063	-634.148559570313	541.261291503906	0.453186362981796	0.893996238708496	0.211847171187401	176.870895385742	86313
True	False	False	False	False	-2880.61352539063	-770.566589355469	439.22021484375	0.546809315681458	0.850281238555908	0.28935506939888	105.404037475586	41740
True	False	False	False	False	-2880.14599609375	-964.021301269531	591.172668457031	0.3850919008255	0.818291306495667	0.166913688182831	110.502815246582	58898
True	False	False	False	False	-2848.37158203125	-703.423522949219	28.8376903533936	0.696614444255829	0.945285499095917	0.496761053800583	72.5	1885
True	False	False	False	False	-2873.34106445313	-640.59912109375	15.5279874801636	0.666844606399536	0.927047312259674	0.440383464097977	93.2142868041992	1305
True	False	False	False	False	-2868.66015625	-494.104827880859	715.396545410156	0.504027783870697	0.914390802383423	0.251140505075455	138.082168579102	89063
True	False	False	False	False	-2748.53930664063	-1758.259765625	92.0587844848633	0.824999392032623	0.95633727312088	1	58.3855438232422	4846
True	False	False	False	False	-2806.7470703125	-1753.69836425781	331.633453369141	0.765893816947937	0.958603501319885	0.727731645107269	212.996658325195	63686
True	False	False	False	False	-2837.16943359375	-1421.43139648438	582.299499511719	0.753071486949921	0.944445431232452	0.662678718566895	123.780952453613	64985
True	False	False	False	False	-2833.11791992188	-865.831298828125	57.6753807067871	0.666414141654968	0.939863741397858	0.43965283036232	96.5576934814453	5021
True	False	False	False	False	-2809.07006835938	-851.660400390625	1476.26794433594	0.543680489063263	0.926898956298828	0.286367803812027	197.972198486328	263501
True	False	False	False	False	-2842.39868164063	-722.267456054688	301.686614990234	0.791895866394043	0.944217205047607	1	195.805145263672	53259
True	False	False	False	False	-2833.28515625	-849.938110351563	69.8759460449219	0.428754150867462	0.935430765151978	0.194839894771576	105.444442749023	6643
True	False	False	False	False	-2827.31811523438	-268.556884765625	68.7667999267578	0.754140198230743	0.948924779891968	0.667366206645966	54.7419357299805	3394
True	False	False	False	False	-2794.32397460938	-1362.62023925781	36.6016845703125	0.606794536113739	0.905512928962708	0.354215174913406	71.8787841796875	2372
True	False	False	False	False	-2789.99365234375	-1320.94921875	185.226699829102	0.800133466720581	0.94156152009964	1	183.556884765625	30654
True	False	False	False	False	-2790.95776367188	-86.6725463867188	12.2005615234375	0.546809315681458	0.877335011959076	0.28935506939888	53.5454559326172	589
True	False	False	False	False	-2788.40747070313	-716.619018554688	27.7285480499268	0.621374189853668	0.930955410003662	0.372691035270691	39.9599990844727	999
True	False	False	False	False	-2783.732421875	-68.0753021240234	242.902084350586	0.794081449508667	0.938818037509918	1	209.429229736328	45865
True	False	False	False	False	-2752.5244140625	-1619.23083496094	265.084930419922	0.710588395595551	0.928187489509583	0.528319180011749	185.263595581055	44278
True	False	False	False	False	-2717.72387695313	-1370.32153320313	562.3349609375	0.480460047721863	0.941746652126312	0.232206523418427	169.530578613281	85952
True	False	False	False	False	-2749.447265625	-1343.2041015625	35.4925422668457	0.75548255443573	0.938175141811371	0.673407912254333	46.09375	1475
True	False	False	False	False	-2716.50415039063	-895.754211425781	631.101745605469	0.372926324605942	0.833875358104706	0.159628763794899	177.734619140625	101131
True	False	False	False	False	-2711.9140625	-935.072082519531	622.228637695313	0.720572173595428	0.911016941070557	0.553644239902496	202.764709472656	113751
True	False	False	False	False	-2715.58569335938	-787.404663085938	218.500961303711	0.749907433986664	0.939318895339966	0.649382352828979	161.791885375977	31873
True	False	False	False	False	-2685.29125976563	-1457.44445800781	36.6016845703125	0.618217408657074	0.899691522121429	0.368579924106598	100.454544067383	3315
True	False	False	False	False	-2684.00122070313	-934.00732421875	38.8199691772461	0.719287753105164	0.952080726623535	0.550233483314514	60.3142852783203	2111
True	False	False	False	False	-2682.73486328125	-805.324584960938	302.795745849609	0.647847950458527	0.952145934104919	0.409949451684952	118.32600402832	32303
True	False	False	False	False	-2677.00146484375	-40.2784957885742	42.1473922729492	0.796495378017426	0.954181313514709	1	46.0263175964355	1749
True	False	False	False	False	-2672.73999023438	-1436.84790039063	990.463745117188	0.207502722740173	0.58914041519165	0.0765494108200073	133.591262817383	119297
True	False	False	False	False	-2666.78125	-1345.58630371094	963.844360351563	0.314603507518768	0.807609558105469	0.127248629927635	114.210586547852	99249
True	False	False	False	False	-2665.29736328125	-1023.55743408203	16.6371288299561	0.665601134300232	0.92958676815033	0.438278526067734	75.8000030517578	1137
True	False	False	False	False	-2653.28686523438	-1040.63610839844	217.391815185547	0.345548748970032	0.787328898906708	0.143933117389679	98.0051040649414	19209
True	False	False	False	False	-2645.52978515625	-1615.94653320313	409.273376464844	0.389183402061462	0.86278510093689	0.169409453868866	81.2547454833984	29983
True	False	False	False	False	-2590.9462890625	-1807.09033203125	87.6222152709961	0.485630989074707	0.90453827381134	0.236247643828392	57.4936714172363	4542
True	False	False	False	False	-2637.20654296875	-320.172546386719	207.409545898438	0.341837704181671	0.8148153424263	0.141875579953194	103.363639831543	19329
True	False	False	False	False	-2636.37841796875	-1056.033203125	301.686614990234	0.341236799955368	0.869864583015442	0.141543939709663	93.8933792114258	25539
True	False	False	False	False	-2619.06298828125	-1015.92529296875	155.279876708984	0.321785002946854	0.875962853431702	0.131027415394783	92.2642822265625	12917
True	False	False	False	False	-2635.58447265625	-523.566223144531	403.727661132813	0.475468188524246	0.870613515377045	0.228362411260605	144.401092529297	52562
True	False	False	False	False	-2627.05419921875	-338.525665283203	9.98227787017822	0.606388568878174	0.879486918449402	0.353718668222427	71.5555572509766	644
True	False	False	False	False	-2590.72216796875	-309.825286865234	45.4748191833496	0.56708174943924	0.903708875179291	0.309562385082245	84.7073135375977	3473
True	False	False	False	False	-2555.10913085938	-1792.42065429688	53.2388153076172	0.730874300003052	0.950349152088165	0.582929074764252	43.6666679382324	2096
True	False	False	False	False	-2577.583984375	-1037.12915039063	647.738891601563	0.305087596178055	0.845787286758423	0.122323825955391	108.280822753906	63236
True	False	False	False	False	-2577.5498046875	-882.373657226563	33.2742576599121	0.616532325744629	0.923847675323486	0.366411358118057	58.033332824707	1741
True	False	False	False	False	-2569.62670898438	-1562.34985351563	646.629760742188	0.397614300251007	0.930444836616516	0.174627393484116	83.2178421020508	48516
True	False	False	False	False	-2569.07177734375	-502.640777587891	363.798553466797	0.771077573299408	0.94404137134552	0.762065589427948	200.643295288086	65811
True	False	False	False	False	-2468.4443359375	-1551.13195800781	38.8199691772461	0.655685126781464	0.905522584915161	0.422076970338821	64.457145690918	2256
True	False	False	False	False	-2523.98217773438	-1541.650390625	427.019653320313	0.677143275737762	0.942449927330017	0.4585120677948	92.5064926147461	35615
True	False	False	False	False	-2535.63916015625	-1519.47570800781	198.536407470703	0.540233016014099	0.945055782794952	0.283114463090897	75.9385452270508	13593
True	False	False	False	False	-2477.36889648438	-1330.87927246094	286.158630371094	0.291859149932861	0.890090525150299	0.115627743303776	98.1666641235352	25327
True	False	False	False	False	-2510.39184570313	-1105.16723632813	15.5279874801636	0.774550676345825	0.945763468742371	0.789673984050751	41.2857131958008	578
True	False	False	False	False	-2522.48583984375	-589.893371582031	399.291107177734	0.689305245876312	0.9597088098526	0.481717854738235	199.794448852539	71926
True	False	False	False	False	-2520.69946289063	-617.188598632813	11.0914192199707	0.69836014509201	0.927715241909027	0.500491261482239	47.7999992370605	478
True	False	False	False	False	-2504.79565429688	-1289.48803710938	681.01318359375	0.502759218215942	0.939308285713196	0.250086575746536	120.086318969727	73733
True	False	False	False	False	-2469.5078125	-1288.54821777344	33.2742576599121	0.693598926067352	0.932288467884064	0.490445405244827	51.9333343505859	1558
True	False	False	False	False	-2488.34448242188	-570.147705078125	18.8554134368896	0.809739828109741	0.949675559997559	1	40.8235282897949	694
True	False	False	False	False	-2475.94921875	-1251.28137207031	707.632568359375	0.686299443244934	0.960611045360565	0.475782632827759	207.28840637207	132250
True	False	False	False	False	-2473.537109375	-876.431823730469	176.353576660156	0.833176076412201	0.95843768119812	1	155.044021606445	24652
True	False	False	False	False	-2472.15185546875	-660.371704101563	47.6931037902832	0.805555999279022	0.956683158874512	1	98.9767456054688	4256
True	False	False	False	False	-2465.71362304688	-1616.73327636719	446.984191894531	0.710490524768829	0.917600989341736	0.528083503246307	122.55583190918	49390
True	False	False	False	False	-2430.0986328125	-1610.67639160156	692.104553222656	0.469052165746689	0.88880330324173	0.22350138425827	104.727561950684	65350
True	False	False	False	False	-2458.61206054688	-476.952239990234	31.0559749603271	0.792491853237152	0.946757137775421	1	39.7857131958008	1114
True	False	False	False	False	-2455.74438476563	-1579.23889160156	169.698715209961	0.666771829128265	0.930145502090454	0.44025981426239	86.7647094726563	13275
True	False	False	False	False	-2450.54931640625	-1550.42883300781	15.5279874801636	0.717676758766174	0.947792708873749	0.546022891998291	55.0714302062988	771
True	False	False	False	False	-2454.48046875	-1323.11633300781	621.119506835938	0.414960265159607	0.860976755619049	0.185696497559547	134.507141113281	75324
True	False	False	False	False	-2455.52465820313	-673.226196289063	665.485168457031	0.73894739151001	0.937853813171387	0.608760297298431	209.485000610352	125691
True	False	False	False	False	-2438.298828125	-1253.56225585938	977.154052734375	0.26633420586586	0.95120108127594	0.103172488510609	108.973892211914	96006
True	False	False	False	False	-2433.82788085938	-1363.31140136719	759.76220703125	0.288102835416794	0.706065654754639	0.113757140934467	172.170806884766	117937
True	False	False	False	False	-2431.068359375	-301.05078125	443.656768798828	0.705201506614685	0.950518786907196	0.515673041343689	81.8525009155273	32741
True	False	False	False	False	-2427.23754882813	-83.6877212524414	13.3097038269043	0.517451584339142	0.908885061740875	0.262555181980133	36.4166679382324	437
True	False	False	False	False	-2411.546875	-1710.11328125	326.087738037109	0.80611926317215	0.962643325328827	1	218.46598815918	64229
True	False	False	False	False	-2422.15991210938	-1691.72033691406	93.1679229736328	0.658363342285156	0.949169635772705	0.426354169845581	72.0119018554688	6049
True	False	False	False	False	-2416.88525390625	-1026.61303710938	16.6371288299561	0.793338239192963	0.946970880031586	1	57.2666664123535	859
True	False	False	False	False	-2412.68017578125	-542.428161621094	633.320068359375	0.504186034202576	0.915971279144287	0.251272290945053	91.6707534790039	52344
True	False	False	False	False	-2383.18408203125	-1277.32727050781	150.843307495117	0.660426199436188	0.935695350170135	0.429697334766388	101.058822631836	13744
True	False	False	False	False	-2393.1884765625	-372.797241210938	591.172668457031	0.329333603382111	0.89858466386795	0.135058805346489	87.172607421875	46463
True	False	False	False	False	-2392.61108398438	-1259.49291992188	314.996307373047	0.724527478218079	0.915828347206116	0.564463496208191	207.235916137695	58855
True	False	False	False	False	-2391.47265625	-1041.82104492188	952.7529296875	0.683832705020905	0.951650738716125	0.471013367176056	204.904541015625	176013
True	False	False	False	False	-2385.5009765625	-987.331726074219	348.270568847656	0.655297756195068	0.913937330245972	0.421464145183563	100.812103271484	31655
True	False	False	False	False	-2348.82836914063	-945.035095214844	283.940338134766	0.714233875274658	0.933871150016785	0.537262856960297	85.34765625	21849
True	False	False	False	False	-2378.6630859375	-430.797149658203	634.42919921875	0.340954810380936	0.885522305965424	0.141388431191444	80.9720306396484	46316
True	False	False	False	False	-2349.17822265625	-715.189636230469	179.680999755859	0.741847574710846	0.956275224685669	0.618805468082428	185.611114501953	30069
True	False	False	False	False	-2337.75048828125	-1135.2353515625	1870.01330566406	0.0995874479413033	0.493247389793396	0.0338843055069447	207.479827880859	349811
True	False	False	False	False	-2334.203125	-1063.39001464844	1409.71936035156	0.734738886356354	0.943540036678314	0.594932854175568	214.457122802734	272575
True	False	False	False	False	-2329.12451171875	-1541.05737304688	32.1651153564453	0.60785174369812	0.915246546268463	0.35551244020462	65.3448257446289	1895
True	False	False	False	False	-2320.3896484375	-1344.97448730469	38.8199691772461	0.80919873714447	0.951878786087036	1	37.6571426391602	1318
True	False	False	False	False	-2296.10766601563	-1303.13647460938	42.1473922729492	0.836018741130829	0.959428310394287	1	41.0263175964355	1559
True	False	False	False	False	-2310.39086914063	-888.108520507813	79.8582229614258	0.47912186384201	0.913680613040924	0.231170579791069	71.2916641235352	5133
True	False	False	False	False	-2307.69311523438	-718.784301757813	320.542022705078	0.670464694499969	0.910495042800903	0.446611434221268	105.948097229004	30619
True	False	False	False	False	-2306.97827148438	-381.683471679688	220.719253540039	0.813145577907562	0.955951333045959	1	216.738693237305	43131
True	False	False	False	False	-2306.29858398438	-260.619110107422	885.095275878906	0.420824319124222	0.919932246208191	0.1895452439785	174.461151123047	139220
True	False	False	False	False	-2306.26220703125	-913.73779296875	303.904907226563	0.257482200860977	0.78627347946167	0.0989881828427315	84.3540115356445	23113
True	False	False	False	False	-2296.16821289063	-376.094696044922	356.034576416016	0.322489649057388	0.877311408519745	0.131401136517525	110.25545501709	35392
True	False	False	False	False	-2291.44653320313	-1561.26000976563	166.371292114258	0.626080632209778	0.955534756183624	0.378941357135773	66.4933319091797	9974
True	False	False	False	False	-2288.017578125	60.5652923583984	73.203369140625	0.222070500254631	0.845274448394775	0.0828917026519775	51.2727279663086	3384
True	False	False	False	False	-2287.19140625	-37.8715400695801	57.6753807067871	0.760451793670654	0.933467626571655	0.697474420070648	37.288459777832	1939
True	False	False	False	False	-2286.17944335938	34.2255821228027	204.082122802734	0.408280730247498	0.920409619808197	0.181379303336143	65.1630401611328	11990
True	False	False	False	False	-2278.30053710938	-1774.87292480469	36.6016845703125	0.779091417789459	0.955238163471222	0.835518538951874	73.3030319213867	2419
True	False	False	False	False	-2274.50024414063	-272.183166503906	22.1828384399414	0.755204319953918	0.946847438812256	0.672140836715698	90.3499984741211	1807
True	False	False	False	False	-2266.52416992188	-1791.54895019531	352.707153320313	0.816905379295349	0.948918163776398	1	231.783020019531	73707
True	False	False	False	False	-2271.6044921875	-1124.20239257813	15.5279874801636	0.774550676345825	0.945763468742371	0.789673984050751	37.2857131958008	522
True	False	False	False	False	-2266.84643554688	-1413.80908203125	1059.23059082031	0.267464071512222	0.86743301153183	0.103711441159248	148.105758666992	141441
True	False	False	False	False	-2256.16723632813	-275.989288330078	14.4188451766968	0.478080570697784	0.854568719863892	0.230367243289948	92.3846130371094	1201
True	False	False	False	False	-2246.8232421875	-244.343994140625	18.8554134368896	0.539479196071625	0.943622469902039	0.28240829706192	97.2352905273438	1653
True	False	False	False	False	-2245.826171875	-1870.7470703125	604.482360839844	0.603043019771576	0.929843902587891	0.349662065505981	212.976150512695	116072
True	False	False	False	False	-2241.46899414063	-232.529876708984	51.0205307006836	0.742634296417236	0.948874831199646	0.62160986661911	77.3913040161133	3560
True	False	False	False	False	-2216.25903320313	-1448	36.6016845703125	0.691693365573883	0.945388197898865	0.486534744501114	83.9696960449219	2771
True	False	False	False	False	-2225.25463867188	-272.005035400391	1456.30334472656	0.12113743275404	0.514709830284119	0.0418545491993427	161.88346862793	212553
True	False	False	False	False	-2227.67553710938	44.6915626525879	48.80224609375	0.698149502277374	0.925288140773773	0.500038266181946	37.3636360168457	1644
True	False	False	False	False	-2214.82763671875	-907.241882324219	52.1296730041504	0.650069355964661	0.903668403625488	0.413330078125	63.042552947998	2963
True	False	False	False	False	-2214.78369140625	-1724.70764160156	367.1259765625	0.60009354352951	0.918678402900696	0.346136271953583	219.238677978516	72568
True	False	False	False	False	-2180.9013671875	-1485.88464355469	154.17073059082	0.233846977353096	0.838427245616913	0.088134765625	60.2302169799805	8372
True	False	False	False	False	-2210.11547851563	-957.213073730469	480.258453369141	0.362787455320358	0.933625042438507	0.153706893324852	67.1593551635742	29080
True	False	False	False	False	-2214.44360351563	-918.346862792969	96.4953460693359	0.60856831073761	0.87560623884201	0.356395363807678	67.1034469604492	5838
True	False	False	False	False	-2205.65380859375	-1485.83654785156	18.8554134368896	0.685223281383514	0.927839636802673	0.473690927028656	58.1176452636719	988
True	False	False	False	False	-2204.72290039063	-1409.95324707031	1328.75207519531	0.307573437690735	0.797073602676392	0.123601444065571	133.132720947266	159493
True	False	False	False	False	-2204.03247070313	-127.283813476563	17.7462711334229	0.369919419288635	0.824028313159943	0.157858625054359	47.3125	757
True	False	False	False	False	-2182.76196289063	-1153.462890625	17.7462711334229	0.762108087539673	0.940302610397339	0.706189274787903	39.9375	639
True	False	False	False	False	-2155.17944335938	-876.543090820313	263.975769042969	0.846053302288055	0.966157197952271	1	215.11344909668	51197
True	False	False	False	False	-2180.25341796875	-396.132049560547	373.780822753906	0.429869294166565	0.854140281677246	0.195592984557152	76.6676559448242	25837
True	False	False	False	False	-2165.05249023438	-857.873229980469	18.8554134368896	0.572700321674347	0.876571774482727	0.315444022417068	54.4117660522461	925
True	False	False	False	False	-2143.5068359375	-677.466735839844	244.01123046875	0.707128882408142	0.950137913227081	0.520123422145844	190.686370849609	41951
True	False	False	False	False	-2132.3095703125	-1886.88513183594	1020.41058349609	0.353858798742294	0.829744219779968	0.1485995054245	158.665222167969	145972
True	False	False	False	False	-2135.6083984375	-1562.48474121094	22.1828384399414	0.806145071983337	0.95370626449585	1	36.9500007629395	739
True	False	False	False	False	-2101.47729492188	-1518.19763183594	32.1651153564453	0.441569864749908	0.924616456031799	0.203625604510307	52.1724128723145	1513
True	False	False	False	False	-2113.18408203125	-1349.94421386719	31.0559749603271	0.750200152397156	0.941167593002319	0.650578022003174	36.5	1022
True	False	False	False	False	-2117.83715820313	-661.1318359375	337.179138183594	0.537762343883514	0.950646460056305	0.280806958675385	205.246704101563	62395
True	False	False	False	False	-2116.29516601563	-1180.72973632813	262.866638183594	0.368988424539566	0.799781203269958	0.157312944531441	73.1307983398438	17332
True	False	False	False	False	-2109.06689453125	-319.920074462891	547.916137695313	0.350127518177032	0.913319110870361	0.146494045853615	101.858299255371	50318
True	False	False	False	False	-2109.06005859375	-266.000854492188	382.653961181641	0.369457364082336	0.807622730731964	0.157587677240372	80.4115905761719	27742
True	False	False	False	False	-2107.08642578125	-1506.82092285156	36.6016845703125	0.523612141609192	0.838919341564178	0.267961025238037	62.3939399719238	2059
True	False	False	False	False	-2104.80126953125	-1493.00524902344	22.1828384399414	0.650446891784668	0.908527076244354	0.413908988237381	49.9500007629395	999
True	False	False	False	False	-2097.8037109375	-432.554290771484	56.5662384033203	0.789839804172516	0.965959846973419	1	46.8039207458496	2387
True	False	False	False	False	-2090.03247070313	-1212.46008300781	273.958068847656	0.495923191308975	0.924568355083466	0.244477272033691	68.7368392944336	16978
True	False	False	False	False	-2087.84887695313	-1185.12219238281	130.878753662109	0.535386919975281	0.919760704040527	0.27860701084137	65.1525421142578	7688
True	False	False	False	False	-2083.71166992188	-675.675598144531	798.582214355469	0.59751957654953	0.921438097953796	0.343097150325775	206.754165649414	148863
True	False	False	False	False	-2083.04663085938	-432.011413574219	16.6371288299561	0.76893937587738	0.938069105148315	0.747088372707367	34.7999992370605	522
True	False	False	False	False	-2079.02954101563	-244.136871337891	35.4925422668457	0.627549946308136	0.955680787563324	0.380923300981522	35.9375	1150
True	False	False	False	False	-2064.25732421875	-1731.1201171875	1278.84069824219	0.455928891897202	0.922640800476074	0.213825702667236	129.811798095703	149673
True	False	False	False	False	-2062.14282226563	-430.362640380859	56.5662384033203	0.809218764305115	0.957894325256348	1	63.7843132019043	3253
True	False	False	False	False	-2057.107421875	-644.057861328125	68.7667999267578	0.628333866596222	0.904452741146088	0.381986886262894	69.5645141601563	4313
True	False	False	False	False	-2042.31115722656	-1516.84533691406	937.224914550781	0.315073847770691	0.770029246807098	0.127494469285011	108.6201171875	91784
True	False	False	False	False	-2041.54345703125	-637.781311035156	19.9645557403564	0.53901207447052	0.886852741241455	0.28197169303894	50.8888893127441	916
True	False	False	False	False	-2032.86267089844	-1822.37109375	46.5839614868164	0.823659300804138	0.961694955825806	1	37.261905670166	1565
True	False	False	False	False	-2037.36474609375	-1271.21423339844	312.778015136719	0.444831430912018	0.914854884147644	0.205908536911011	84.1950378417969	23743
True	False	False	False	False	-2033.017578125	-1417.10656738281	117.569046020508	0.826636910438538	0.956881999969482	1	50.2358474731445	5325
True	False	False	False	False	-2029.98181152344	-96.5227508544922	186.335845947266	0.871677577495575	0.979015707969666	1	214.160720825195	35979
True	False	False	False	False	-2024.4541015625	-687.716674804688	463.621337890625	0.420695543289185	0.923728346824646	0.189460128545761	87.511962890625	36580
True	False	False	False	False	-2016.45373535156	-1270.51538085938	283.940338134766	0.726867258548737	0.957015991210938	0.571103513240814	98.609375	25244
True	False	False	False	False	-1992.44250488281	-1703.64147949219	1397.51879882813	0.252916693687439	0.771730840206146	0.0968560874462128	163.856353759766	206459
True	False	False	False	False	-2009.37890625	-1471.72521972656	36.6016845703125	0.726016283035278	0.946688234806061	0.568666875362396	38.4545440673828	1269
True	False	False	False	False	-1937.50024414063	-1699.99108886719	840.729614257813	0.246059074997902	0.73133373260498	0.0936860367655754	99.2704467773438	75247
True	False	False	False	False	-1956.23901367188	-1305.22021484375	82.0765075683594	0.680345416069031	0.939717650413513	0.464419931173325	91.5810775756836	6777
True	False	False	False	False	-1966.74584960938	-763.772033691406	150.843307495117	0.84506893157959	0.960109293460846	1	69.8161773681641	9495
True	False	False	False	False	-1965.07739257813	-159.282211303711	181.899276733398	0.768088281154633	0.951624274253845	0.741466164588928	214.115859985352	35115
True	False	False	False	False	-1949.47119140625	-1481.2978515625	536.82470703125	0.58479243516922	0.929577589035034	0.328559279441833	220.165283203125	106560
True	False	False	False	False	-1942.91296386719	-1202.21228027344	18.8554134368896	0.685223281383514	0.927839636802673	0.473690927028656	34.8823547363281	593
True	False	False	False	False	-1940.94958496094	-915.372253417969	22.1828384399414	0.806145071983337	0.945084035396576	1	36.0499992370605	721
True	False	False	False	False	-1939.87634277344	-299.325103759766	730.924560546875	0.54385894536972	0.917260587215424	0.286537319421768	83.5417327880859	55054
True	False	False	False	False	-1928.39611816406	-226.544982910156	160.825576782227	0.825897872447968	0.963706493377686	1	57.158618927002	8288
True	False	False	False	False	-1922.40014648438	-948.750366210938	39.9291114807129	0.849917888641357	0.964570224285126	1	36.6944427490234	1321
True	False	False	False	False	-1916.82263183594	-530.100646972656	11.0914192199707	0.619482219219208	0.931919693946838	0.37021940946579	43	430
True	False	False	False	False	-1919.29113769531	31.5639381408691	47.6931037902832	0.805555999279022	0.956683158874512	1	36.1627922058105	1555
True	False	False	False	False	-3301.75	98.1507873535156	255.102645874023	0.232665508985519	0.95081627368927	0.0876039490103722	43.9304351806641	10104
True	False	False	False	False	-3240.587890625	68.2449340820313	17.7462711334229	0.552815020084381	0.895861506462097	0.295184105634689	46.5625	745
True	False	False	False	False	-3184.7578125	335.570281982422	23.2919807434082	0.725569725036621	0.941173493862152	0.567398190498352	35.5714302062988	747
True	False	False	False	False	-3196.2666015625	395.071868896484	234.028945922852	0.246376261115074	0.911163866519928	0.0938318073749542	88.0568695068359	18580
True	False	False	False	False	-3175.45971679688	445.214691162109	83.1856460571289	0.416729360818863	0.939005076885223	0.186851769685745	58.560001373291	4392
True	False	False	False	False	-3173.11694335938	393.069854736328	946.098083496094	0.282322525978088	0.943538904190063	0.110904484987259	156.519348144531	133511
True	False	False	False	False	-3161.08154296875	247.341812133789	1752.44421386719	0.518303096294403	0.909421384334564	0.263295888900757	205.878479003906	325288
True	False	False	False	False	-3157.11303710938	549.491760253906	42.1473922729492	0.711886703968048	0.954248368740082	0.531466901302338	45.2105255126953	1718
True	False	False	False	False	-3152.75634765625	729.249267578125	246.229507446289	0.349399119615555	0.918683469295502	0.146084994077682	148.328826904297	32929
True	False	False	False	False	-3137.05297851563	580.406311035156	667.703430175781	0.329862684011459	0.776230573654175	0.135343685746193	107.307312011719	64599
True	False	False	False	False	-3116.74926757813	522.978271484375	11.0914192199707	0.69836014509201	0.927715241909027	0.500491261482239	47.2000007629395	472
True	False	False	False	False	-3113.21752929688	822.578063964844	392.636260986328	0.319577395915985	0.904130578041077	0.129860013723373	106.200561523438	37595
True	False	False	False	False	-3097.00952148438	158.494049072266	522.405883789063	0.573403894901276	0.911847174167633	0.316189706325531	96.9554138183594	45666
True	False	False	False	False	-3093.6376953125	338.825225830078	808.564453125	0.341931879520416	0.88467401266098	0.141927599906921	101.069961547852	73680
True	False	False	False	False	-3090.529296875	753.952575683594	366.016845703125	0.372597277164459	0.912018060684204	0.159434467554092	74.6666641235352	24640
True	False	False	False	False	-3090.10205078125	112.606407165527	1241.1298828125	0.572588682174683	0.898376107215881	0.315325886011124	216.890075683594	242700
True	False	False	False	False	-3086.19677734375	189.154922485352	395.963684082031	0.414911448955536	0.877364456653595	0.18566469848156	91.4257736206055	32639
True	False	False	False	False	-3082.71337890625	536.749206542969	2496.67846679688	0.260532766580582	0.888607859611511	0.100422605872154	180.298980712891	405853
True	False	False	False	False	-3066.23779296875	834.867919921875	432.565368652344	0.409509420394897	0.835822701454163	0.182168200612068	88.3538436889648	34458
True	False	False	False	False	-3056.11694335938	658.483520507813	114.241622924805	0.817152261734009	0.955582082271576	1	62.9611663818359	6485
True	False	False	False	False	-3044.07763671875	320.96875	9.98227787017822	0.785398185253143	0.931883156299591	1	47.1111106872559	424
True	False	False	False	False	-3043.20556640625	519.417419433594	29.9468326568604	0.764188587665558	0.939532041549683	0.717723667621613	39	1053
True	False	False	False	False	-3042.60913085938	819.72119140625	95.3862075805664	0.542631268501282	0.829606473445892	0.285373479127884	99.1744155883789	8529
True	False	False	False	False	-3033.5576171875	595.443298339844	260.648345947266	0.696540474891663	0.953744292259216	0.496604204177856	181.519149780273	42657
True	False	False	False	False	-3028.84301757813	806.283630371094	23.2919807434082	0.666415452957153	0.94045352935791	0.439655065536499	79.5714263916016	1671
True	False	False	False	False	-3013.94677734375	103.338539123535	717.614868164063	0.679365634918213	0.945564150810242	0.462597668170929	128.602783203125	83206
True	False	False	False	False	-3016.1005859375	352.482025146484	565.662414550781	0.573192477226257	0.933606266975403	0.315965443849564	104.735290527344	53415
True	False	False	False	False	-2990.03076171875	259.027526855469	77.6399383544922	0.489652663469315	0.886439442634583	0.23943330347538	70.3571395874023	4925
True	False	False	False	False	-3003.63354492188	288.376281738281	83.1856460571289	0.602335870265961	0.942094922065735	0.348812460899353	87.4000015258789	6555
True	False	False	False	False	-3003.89697265625	320.520874023438	787.490783691406	0.56303995847702	0.874476730823517	0.305409938097	137.326766967773	97502
True	False	False	False	False	-2989.58837890625	282.070648193359	246.229507446289	0.376465708017349	0.82684850692749	0.161727607250214	96.6711730957031	21461
True	False	False	False	False	-2964.80810546875	387.906127929688	858.475891113281	0.273705542087555	0.857498943805695	0.106708854436874	143.385009765625	110980
True	False	False	False	False	-2956.93725585938	183.033462524414	1587.18212890625	0.389553755521774	0.922031283378601	0.169636532664299	193.768692016602	277283
True	False	False	False	False	-2951.20654296875	256.760131835938	319.432891845703	0.792017757892609	0.941262364387512	1	209.36457824707	60297
True	False	False	False	False	-2948.19384765625	1187.23229980469	272.848907470703	0.254902422428131	0.948787093162537	0.0977812856435776	105.390243530273	25926
True	False	False	False	False	-2928.25732421875	193.269790649414	36.6016845703125	0.474703282117844	0.891457438468933	0.227778226137161	133.939392089844	4420
True	False	False	False	False	-2932.53930664063	1213.02282714844	158.607299804688	0.322303235530853	0.939074814319611	0.13130222260952	48.2587394714355	6901
True	False	False	False	False	-2925.92944335938	378.969360351563	51.0205307006836	0.774829864501953	0.95661723613739	0.792114913463593	62.3260879516602	2867
True	False	False	False	False	-2916.13061523438	200.425918579102	785.272521972656	0.433891952037811	0.886717140674591	0.198327392339706	200.185028076172	141731
True	False	False	False	False	-2904.63134765625	597.25341796875	1177.90869140625	0.354504495859146	0.800863862037659	0.148965567350388	152.290023803711	161732
True	False	False	False	False	-2900.25146484375	554.538696289063	39.9291114807129	0.51785808801651	0.898741900920868	0.262908548116684	60.1111106872559	2164
True	False	False	False	False	-2884.0849609375	1104.96313476563	1182.34533691406	0.381115049123764	0.931097507476807	0.164510205388069	102.849906921387	109638
True	False	False	False	False	-2879.9443359375	632.487426757813	25.5102653503418	0.705347895622253	0.933942139148712	0.516008198261261	124.565216064453	2865
True	False	False	False	False	-2863.6708984375	261.388946533203	653.284606933594	0.60809326171875	0.910499155521393	0.355809718370438	136.179962158203	80210
True	False	False	False	False	-2869.40185546875	598.488098144531	37.7108268737793	0.361373573541641	0.936379671096802	0.152891516685486	72.2352905273438	2456
True	False	False	False	False	-2856.41040039063	609.484436035156	49.9113883972168	0.726490080356598	0.944354295730591	0.570020496845245	51.6444435119629	2324
True	False	False	False	False	-2861.2919921875	655.483154296875	1431.90222167969	0.259139239788055	0.695065319538116	0.0997663736343384	187.99690246582	242704
True	False	False	False	False	-2852.5849609375	234.583969116211	116.459907531738	0.734479010105133	0.951979696750641	0.594105780124664	78.0952377319336	8200
True	False	False	False	False	-2852.54296875	1052.75915527344	149.734161376953	0.800280511379242	0.95442408323288	1	74.0592575073242	9998
True	False	False	False	False	-2844.4365234375	685.744018554688	22.1828384399414	0.806145071983337	0.95370626449585	1	50.2000007629395	1004
True	False	False	False	False	-2844.35498046875	636.772766113281	22.1828384399414	0.735508561134338	0.944133758544922	0.597400009632111	69.4000015258789	1388
True	False	False	False	False	-2835.97924804688	1092.89489746094	367.1259765625	0.503266930580139	0.93762868642807	0.250507891178131	191.924468994141	63527
True	False	False	False	False	-2834.88159179688	1373.68994140625	302.795745849609	0.522723138332367	0.903984546661377	0.267174184322357	104.567764282227	28547
True	False	False	False	False	-2798.419921875	405.007171630859	56.5662384033203	0.668162107467651	0.94411313533783	0.442632764577866	146.117645263672	7452
True	False	False	False	False	-2808.08422851563	976.148620605469	53.2388153076172	0.510174453258514	0.895974814891815	0.256306916475296	74.375	3570
True	False	False	False	False	-2827.7998046875	1066.99658203125	428.128784179688	0.418651759624481	0.930503308773041	0.188112840056419	123.116577148438	47523
True	False	False	False	False	-2807.68383789063	1069.21801757813	83.1856460571289	0.595013797283173	0.945690810680389	0.340171486139297	62.8666648864746	4715
True	False	False	False	False	-2796.33154296875	964.666931152344	334.960876464844	0.335690200328827	0.857390642166138	0.138502135872841	89.8774871826172	27143
True	False	False	False	False	-2796.20825195313	1017.2724609375	435.892791748047	0.48265129327774	0.944097340106964	0.233911544084549	95.1552200317383	37396
True	False	False	False	False	-2794.60327148438	184.240997314453	51.0205307006836	0.774829864501953	0.951043426990509	0.792114913463593	39.3913040161133	1812
True	False	False	False	False	-2786.68383789063	380.750366210938	1461.84912109375	0.109942674636841	0.524222552776337	0.0376830324530602	209.591812133789	276242
True	False	False	False	False	-2785.861328125	750.312133789063	18.8554134368896	0.470262914896011	0.834999799728394	0.224411964416504	53	901
True	False	False	False	False	-2785.34350585938	327.379577636719	212.955261230469	0.774922788143158	0.951895594596863	0.792935788631439	194.52604675293	37349
True	False	False	False	False	-2758.41870117188	336.468353271484	163.043869018555	0.691148817539215	0.918976545333862	0.485428273677826	195.054428100586	28673
True	False	False	False	False	-2773.05322265625	420.343048095703	69.8759460449219	0.586891353130341	0.908393263816833	0.330902904272079	131.69841003418	8297
True	False	False	False	False	-2767.98608398438	759.111694335938	688.777160644531	0.329122275114059	0.925251483917236	0.134945094585419	125.016105651855	77635
True	False	False	False	False	-2771.4912109375	987.96875	70.9850845336914	0.435559779405594	0.869316399097443	0.199469357728958	78.875	5048
True	False	False	False	False	-2760.01782226563	1265.53063964844	621.119506835938	0.625322639942169	0.91250866651535	0.377924680709839	110.991073608398	62155
True	False	False	False	False	-2755.46997070313	1502.72802734375	422.583068847656	0.176300019025803	0.952817738056183	0.0634674280881882	147.944885253906	56367
True	False	False	False	False	-2749.876953125	440.506591796875	180.790130615234	0.215481862425804	0.932517409324646	0.0800039768218994	111.31901550293	18145
True	False	False	False	False	-2750.32080078125	933.199829101563	399.291107177734	0.526796579360962	0.887401103973389	0.270798742771149	95.2777786254883	34300
True	False	False	False	False	-2743.7294921875	427.568542480469	521.296691894531	0.450753659009933	0.930935919284821	0.210104331374168	173.572341918945	81579
True	False	False	False	False	-2746.375	894.332946777344	912.823791503906	0.321561902761459	0.828762710094452	0.130909204483032	107.961120605469	88852
True	False	False	False	False	-2744.173828125	1015.28240966797	201.863830566406	0.598850607872009	0.946517288684845	0.344664424657822	103.439559936523	18826
True	False	False	False	False	-2741.51440429688	414.574279785156	14.4188451766968	0.478080570697784	0.939309358596802	0.230367243289948	108.153846740723	1406
True	False	False	False	False	-2726.67041015625	972.778564453125	11.0914192199707	0.619482219219208	0.931919693946838	0.37021940946579	62.7999992370605	628
True	False	False	False	False	-2730.482421875	1027.48754882813	59.8936653137207	0.771531164646149	0.954911410808563	0.765418171882629	106.574073791504	5755
True	False	False	False	False	-2716.68408203125	1035.87512207031	356.034576416016	0.554979383945465	0.869371175765991	0.297316342592239	110.461059570313	35458
True	False	False	False	False	-2707.5966796875	476.029052734375	458.075622558594	0.579087138175964	0.886670410633087	0.322290897369385	204.307510375977	84379
True	False	False	False	False	-2711.62719726563	1057.51550292969	15.5279874801636	0.514855980873108	0.939309358596802	0.260309815406799	67.2857131958008	942
True	False	False	False	False	-2688.53735351563	258.366760253906	455.857330322266	0.438983410596848	0.870685398578644	0.20182903110981	73.9075393676758	30376
True	False	False	False	False	-2696.95434570313	1045.58544921875	51.0205307006836	0.612211227416992	0.944521903991699	0.360930055379868	80.6304321289063	3709
True	False	False	False	False	-2685.9619140625	655.0078125	218.500961303711	0.797975063323975	0.941985845565796	1	192.279190063477	37879
True	False	False	False	False	-2673.46508789063	1607.08996582031	465.839630126953	0.210062071681023	0.933302044868469	0.0776524618268013	59.2571411132813	24888
True	False	False	False	False	-2672.32373046875	745.292907714844	277.285491943359	0.838416218757629	0.971724271774292	1	194.591995239258	48648
True	False	False	False	False	-2656.31958007813	1153.68054199219	205.191253662109	0.281282126903534	0.825773179531097	0.110394321382046	62.5837821960449	11578
True	False	False	False	False	-2654.88159179688	96.9977951049805	389.308837890625	0.517451763153076	0.911814570426941	0.262555330991745	78.4216537475586	27526
True	False	False	False	False	-2646.63330078125	133.775177001953	543.479553222656	0.529061257839203	0.942457616329193	0.272835224866867	82.5877532958984	40468
True	False	False	False	False	-2653.0673828125	236.062408447266	61.0028076171875	0.499089509248734	0.873358547687531	0.247060775756836	54.9454536437988	3022
True	False	False	False	False	-2651.7802734375	456.83056640625	163.043869018555	0.737673699855804	0.95680695772171	0.604486227035522	88.0884323120117	12949
True	False	False	False	False	-2652.62133789063	1101.49694824219	48.80224609375	0.710345864295959	0.943418085575104	0.527735590934753	70.5454559326172	3104
True	False	False	False	False	-2645.5498046875	714.289916992188	344.943145751953	0.586963951587677	0.910795927047729	0.330984354019165	197.556274414063	61440
True	False	False	False	False	-2602.48950195313	207.48210144043	1059.23059082031	0.620650887489319	0.903610527515411	0.371743381023407	139.661773681641	133377
True	False	False	False	False	-2629.48901367188	377.433959960938	249.556930541992	0.31003350019455	0.834557175636292	0.124871954321861	73.337776184082	16501
True	False	False	False	False	-2620.8564453125	580.618713378906	32.1651153564453	0.720794081687927	0.956876516342163	0.554238379001617	50.1379318237305	1454
True	False	False	False	False	-2629.48266601563	636.898254394531	260.648345947266	0.725521206855774	0.945826709270477	0.56726086139679	194.795745849609	45777
True	False	False	False	False	-2629.06958007813	967.336730957031	562.3349609375	0.611376523971558	0.895157277584076	0.359884113073349	198.140045166016	100457
True	False	False	False	False	-2609.78833007813	418.400054931641	276.176330566406	0.284835398197174	0.851813316345215	0.112140797078609	74.843376159668	18636
True	False	False	False	False	-2602.79467773438	748.600952148438	1993.12805175781	0.0910120829939842	0.488674938678741	0.0307809449732304	195.193649291992	350763
True	False	False	False	False	-2609.7158203125	956.816711425781	62.1119499206543	0.706682562828064	0.943152248859406	0.519085705280304	81.3035736083984	4553
True	False	False	False	False	-2606.33154296875	1132.97583007813	29.9468326568604	0.707465767860413	0.948771238327026	0.520909607410431	55.9259262084961	1510
True	False	False	False	False	-2602.91748046875	1260.07629394531	29.9468326568604	0.565930902957916	0.912671089172363	0.308373481035233	63.5555572509766	1716
True	False	False	False	False	-2602.65966796875	371.553527832031	36.6016845703125	0.647160887718201	0.923118770122528	0.408912599086761	67.6666641235352	2233
True	False	False	False	False	-2597.81909179688	683.131530761719	478.040191650391	0.599968492984772	0.924772202968597	0.345987856388092	199.13688659668	85828
True	False	False	False	False	-2601.31591796875	947.397399902344	48.80224609375	0.658792555332184	0.925247848033905	0.427046239376068	65.113639831543	2865
True	False	False	False	False	-2599.23071289063	801.709228515625	153.061584472656	0.818064510822296	0.949657440185547	1	186.717391967773	25767
True	False	False	False	False	-2593.5341796875	1001.47094726563	67.6576614379883	0.741976678371429	0.946962833404541	0.619263112545013	62.1475410461426	3791
True	False	False	False	False	-2596.44580078125	1148.85168457031	196.318130493164	0.768484115600586	0.956993758678436	0.744058847427368	200.209045410156	35437
True	False	False	False	False	-2590.08276367188	1291.48034667969	31.0559749603271	0.811063647270203	0.960755467414856	1	64.3571395874023	1802
True	False	False	False	False	-2572.38330078125	679.990661621094	11.0914192199707	0.673765122890472	0.94014710187912	0.452423572540283	56.9000015258789	569
True	False	False	False	False	-2573.74853515625	1157.39294433594	333.851715087891	0.773234307765961	0.939641118049622	0.778649389743805	206.747512817383	62231
True	False	False	False	False	-2565.72314453125	286.319366455078	461.403045654297	0.673777401447296	0.925709068775177	0.452445417642593	212.850967407227	88546
True	False	False	False	False	-2559.478515625	1303.84680175781	1032.61120605469	0.622841060161591	0.898889720439911	0.374623239040375	193.752960205078	180384
True	False	False	False	False	-2557.58349609375	1262.37133789063	36.6016845703125	0.762958765029907	0.951878786087036	0.710821986198425	48.8484840393066	1612
True	False	False	False	False	-2556.890625	127.234039306641	997.118591308594	0.521408081054688	0.91033148765564	0.266014456748962	109.323692321777	98282
True	False	False	False	False	-2556.18017578125	1038.09997558594	2944.77197265625	0.362055629491806	0.792416870594025	0.153284549713135	188.177780151367	499612
True	False	False	False	False	-2551.9755859375	1384.24133300781	180.790130615234	0.845734775066376	0.960454761981964	1	192.674850463867	31406
True	False	False	False	False	-2534.95336914063	370.312103271484	35.4925422668457	0.704015791416168	0.935041010379791	0.512974381446838	78.8125	2522
True	False	False	False	False	-2534.1240234375	669.782958984375	776.399353027344	0.46733170747757	0.879796624183655	0.22221277654171	159.14143371582	111399
True	False	False	False	False	-2529.54760742188	82.8699493408203	21.0736961364746	0.787328064441681	0.95306122303009	1	39.8947372436523	758
True	False	False	False	False	-2528.0478515625	348.827484130859	438.111053466797	0.809949457645416	0.956656157970428	1	211.653167724609	83603
True	False	False	False	False	-2521.31616210938	910.700561523438	525.733276367188	0.35819798707962	0.92514842748642	0.151069298386574	84.1476821899414	39886
True	False	False	False	False	-2510.41357421875	691.283325195313	749.779968261719	0.56008917093277	0.910500884056091	0.302418619394302	162.909759521484	110127
True	False	False	False	False	-2507.15405273438	1737.83361816406	179.680999755859	0.616675138473511	0.930272281169891	0.366594463586807	61.3456802368164	9938
True	False	False	False	False	-2506.58276367188	1715.91662597656	17.7462711334229	0.709974586963654	0.942380666732788	0.52684485912323	45.625	730
True	False	False	False	False	-2504.0244140625	714.604736328125	18.8554134368896	0.445441395044327	0.931988120079041	0.20633764564991	79.1764678955078	1346
True	False	False	False	False	-2501.91430664063	1002.72393798828	138.64274597168	0.85070264339447	0.972424268722534	1	76.6640014648438	9583
True	False	False	False	False	-2498.52075195313	657.440673828125	31.0559749603271	0.811063647270203	0.960755467414856	1	66.5357131958008	1863
True	False	False	False	False	-2494.71337890625	806.861267089844	525.733276367188	0.761770665645599	0.9425950050354	0.704382061958313	209.453582763672	99281
True	False	False	False	False	-2492.85083007813	940.065002441406	21.0736961364746	0.497846275568008	0.915070593357086	0.246043413877487	52.6315803527832	1000
True	False	False	False	False	-2487.21118164063	1004.53186035156	15.5279874801636	0.740449011325836	0.946970880031586	0.613905251026154	68.7857131958008	963
True	False	False	False	False	-2491.18432617188	1019.95471191406	150.843307495117	0.827121496200562	0.950395941734314	1	195.286758422852	26559
True	False	False	False	False	-2478.25	1638.17053222656	26.6194076538086	0.66390061378479	0.944404602050781	0.435427129268646	96.2916641235352	2311
True	False	False	False	False	-2475.64428710938	966.142028808594	347.161437988281	0.535559713840485	0.952598690986633	0.278766453266144	101.07347869873	31636
True	False	False	False	False	-2463.66162109375	710.431701660156	593.390930175781	0.339069992303848	0.799350798130035	0.140351459383965	97.4803771972656	52152
True	False	False	False	False	-2448.34912109375	949.551879882813	18.8554134368896	0.809739828109741	0.949675559997559	1	45.1764717102051	768
True	False	False	False	False	-2453.251953125	1650.60168457031	1034.82946777344	0.659863710403442	0.926057040691376	0.428781419992447	218.376205444336	203745
True	False	False	False	False	-2449.984375	1812.47912597656	97.6044921875	0.809059381484985	0.953889608383179	1	47.3181800842285	4164
True	False	False	False	False	-2449.66137695313	1625.15515136719	32.1651153564453	0.557969212532043	0.953634083271027	0.300289928913116	79.5517272949219	2307
True	False	False	False	False	-2445.974609375	89.6046752929688	176.353576660156	0.462909698486328	0.886654913425446	0.218928948044777	51.5534591674805	8197
True	False	False	False	False	-2437.95190429688	289.822570800781	229.592376708984	0.375285059213638	0.854268014431	0.161025643348694	73.8792266845703	15293
True	False	False	False	False	-2435.81811523438	329.976989746094	143.079315185547	0.555063545703888	0.939469218254089	0.297399550676346	65.6899261474609	8474
True	False	False	False	False	-2433.05322265625	692.835876464844	31.0559749603271	0.681158900260925	0.964035332202911	0.465942800045013	54.9285697937012	1538
True	False	False	False	False	-2432.74633789063	1639.33020019531	18.8554134368896	0.625182271003723	0.947545111179352	0.377736806869507	82.0588226318359	1395
True	False	False	False	False	-2423.92138671875	311.418640136719	280.612915039063	0.336130559444427	0.852406740188599	0.138742357492447	74.7628479003906	18915
True	False	False	False	False	-2424.45532226563	1645.45263671875	38.8199691772461	0.615669310092926	0.958025753498077	0.365307509899139	65.3142852783203	2286
True	False	False	False	False	-2420.85571289063	273.982116699219	75.4216537475586	0.477926462888718	0.839825749397278	0.2302485704422	59.705883026123	4060
True	False	False	False	False	-2417.12915039063	1896.97241210938	1028.17456054688	0.255848735570908	0.754149258136749	0.0982233583927155	195.119735717773	180876
True	False	False	False	False	-2409.69750976563	1229.56726074219	27.7285480499268	0.669821560382843	0.945285499095917	0.445493936538696	38.4000015258789	960
True	False	False	False	False	-2411.86499023438	1525.86010742188	1204.52819824219	0.367699921131134	0.725332856178284	0.156559601426125	177.260589599609	192505
True	False	False	False	False	-2403.85888671875	1179.40502929688	1073.6494140625	0.204137340188026	0.601883351802826	0.075106106698513	171.075408935547	165601
True	False	False	False	False	-2376.86743164063	400.551086425781	1005.99176025391	0.474080592393875	0.88534152507782	0.227303609251976	201.852264404297	183080
True	False	False	False	False	-2380.23193359375	640.956787109375	1070.32202148438	0.523314714431763	0.923200845718384	0.267697542905807	183.260101318359	176846
True	False	False	False	False	-2374.17944335938	1711.80126953125	198.536407470703	0.83054107427597	0.963815748691559	1	205.575424194336	36798
True	False	False	False	False	-2375.76611328125	1911.30114746094	26.6194076538086	0.780536234378815	0.950671494007111	0.854119598865509	44.7083320617676	1073
True	False	False	False	False	-2368.54736328125	346.969360351563	19.9645557403564	0.776177406311035	0.952117681503296	0.804480254650116	41.8333320617676	753
True	False	False	False	False	-2352.54248046875	908.085815429688	13.3097038269043	0.80851811170578	0.94014710187912	1	39.1666679382324	470
True	False	False	False	False	-2362.55615234375	991.784057617188	9.98227787017822	0.482271522283554	0.838428676128387	0.233615264296532	56.7777786254883	511
True	False	False	False	False	-2355.16674804688	974.847961425781	114.241622924805	0.580657660961151	0.931330263614655	0.32400181889534	70.9708709716797	7310
True	False	False	False	False	-2344.28759765625	942.280151367188	430.347076416016	0.353775560855865	0.811295509338379	0.148552358150482	112.729377746582	43739
True	False	False	False	False	-2334.06420898438	1754.67199707031	441.438507080078	0.644623517990112	0.908579468727112	0.405118763446808	224.477386474609	89342
True	False	False	False	False	-2322.80639648438	101.818862915039	693.213745117188	0.669306814670563	0.898756563663483	0.444603055715561	129.776000976563	81110
True	False	False	False	False	-2317.49951171875	1776.13452148438	33.2742576599121	0.745649039745331	0.950105845928192	0.63269704580307	53.5999984741211	1608
True	False	False	False	False	-2313.74829101563	1993.98095703125	424.801361083984	0.823989629745483	0.947222352027893	1	144.558746337891	55366
True	False	False	False	False	-2306.44311523438	1257.23754882813	44.3656768798828	0.47927862405777	0.902884602546692	0.231291726231575	59.9500007629395	2398
True	False	False	False	False	-2303.00390625	1243.7958984375	52.1296730041504	0.625520169734955	0.92952299118042	0.378189235925674	68.0638275146484	3199
True	False	False	False	False	-2297.984375	387.63916015625	97.6044921875	0.378647983074188	0.903153598308563	0.163030043244362	61.6022720336914	5421
True	False	False	False	False	-2294.87133789063	1635.32092285156	16.6371288299561	0.76893937587738	0.947792708873749	0.747088372707367	36.533332824707	548
True	False	False	False	False	-2289.77099609375	1240.55285644531	72.0942230224609	0.751398801803589	0.93431681394577	0.655545711517334	58.6153831481934	3810
True	False	False	False	False	-2272.73388671875	1938.54968261719	44.3656768798828	0.838416218757629	0.96039891242981	1	57.75	2310
True	False	False	False	False	-2264.77612304688	374.365142822266	1110.25109863281	0.25789213180542	0.885102212429047	0.0991804823279381	104.015983581543	104120
True	False	False	False	False	-2255.78686523438	68.9973831176758	89.8404998779297	0.48016831278801	0.913761854171753	0.231980338692665	51.2098770141602	4148
True	False	False	False	False	-2244.21240234375	1953.38427734375	1035.93859863281	0.523165345191956	0.887800097465515	0.267565280199051	145.067459106445	135493
True	False	False	False	False	-2242.81274414063	1738.03466796875	21.0736961364746	0.717444062232971	0.938502132892609	0.54542076587677	65.8947372436523	1252
True	False	False	False	False	-2230.30712890625	1381.42468261719	124.223899841309	0.312477320432663	0.803752839565277	0.126140207052231	59.8392868041992	6702
True	False	False	False	False	-2229.35522460938	1729.37182617188	170.807861328125	0.818404853343964	0.959978342056274	1	204.155838012695	31440
True	False	False	False	False	-2228.5380859375	1769.39965820313	310.559753417969	0.829920530319214	0.954145431518555	1	86.5214309692383	24226
True	False	False	False	False	-2225.94116210938	426.349884033203	604.482360839844	0.411210894584656	0.933437049388885	0.183264538645744	87.3027496337891	47580
True	False	False	False	False	-2207.22290039063	551.011108398438	93.1679229736328	0.604167819023132	0.914455711841583	0.351018995046616	65.2023773193359	5477
True	False	False	False	False	-2195.40063476563	545.975402832031	47.6931037902832	0.770316362380981	0.946144938468933	0.756583452224731	73.8837203979492	3177
True	False	False	False	False	-2202.46215820313	1284.51147460938	9.98227787017822	0.785398185253143	0.931883156299591	1	36.4444427490234	328
True	False	False	False	False	-2198.95434570313	1892.06604003906	15.5279874801636	0.717676758766174	0.938069105148315	0.546022891998291	41.7142868041992	584
True	False	False	False	False	-2195.05322265625	520.155578613281	554.570983886719	0.497989326715469	0.900596737861633	0.246160283684731	78.552001953125	39276
True	False	False	False	False	-2193.02880859375	880.35791015625	364.90771484375	0.409930199384689	0.822359919548035	0.182438910007477	177.683883666992	58458
True	False	False	False	False	-2184.76586914063	1718.33752441406	37.7108268737793	0.625182271003723	0.919572293758392	0.377736806869507	41.529411315918	1412
True	False	False	False	False	-2182.701171875	2014.58520507813	198.536407470703	0.208606749773026	0.803911209106445	0.0770246535539627	74.3016738891602	13300
True	False	False	False	False	-2171.21459960938	877.977722167969	657.72119140625	0.40563490986824	0.847625553607941	0.179688423871994	121.937606811523	72309
True	False	False	False	False	-2169.5146484375	1558.28881835938	15.5279874801636	0.717676758766174	0.934041440486908	0.546022891998291	123.642860412598	1731
True	False	False	False	False	-2152.84204101563	1539.53405761719	87.6222152709961	0.558989763259888	0.934781312942505	0.301312565803528	117.44303894043	9278
True	False	False	False	False	-2160.3310546875	1594.68005371094	11.0914192199707	0.419208109378815	0.952788710594177	0.188478901982307	71.4000015258789	714
True	False	False	False	False	-2161.91748046875	2015.29504394531	383.763122558594	0.230995386838913	0.681776463985443	0.0868554338812828	85.0549163818359	29429
True	False	False	False	False	-2155.77856445313	1599.74267578125	9.98227787017822	0.661957681179047	0.937464773654938	0.432207375764847	70.7777786254883	637
True	False	False	False	False	-2148.96850585938	1583.48510742188	124.223899841309	0.338022887706757	0.859794139862061	0.139777138829231	138.196426391602	15478
True	False	False	False	False	-2148.1533203125	876.64404296875	33.2742576599121	0.849098384380341	0.961207389831543	1	55.9000015258789	1677
True	False	False	False	False	-2142.52416992188	1567.13745117188	1207.85559082031	0.111628234386444	0.811974346637726	0.0383067727088928	108.909088134766	118602
True	False	False	False	False	-2139.16284179688	927.700073242188	1172.36303710938	0.400707125663757	0.887622177600861	0.176567569375038	126.431411743164	133638
True	False	False	False	False	-2130.43505859375	1171.67810058594	257.320922851563	0.718521296977997	0.95510733127594	0.548221051692963	188.331893920898	43693
True	False	False	False	False	-2133.84692382813	1714.54711914063	308.341461181641	0.256027013063431	0.799684345722198	0.0983067229390144	79.1259002685547	21997
True	False	False	False	False	-2124.38208007813	774.094055175781	76.5307922363281	0.74383670091629	0.93214738368988	0.625965297222137	43.9420280456543	3032
True	False	False	False	False	-2117.26318359375	1201.81945800781	471.385314941406	0.451078087091446	0.923218667507172	0.210336104035378	158.574111938477	67394
True	False	False	False	False	-2123.85229492188	2016.52624511719	278.394622802734	0.64479011297226	0.951527833938599	0.405366092920303	88.7529907226563	22277
True	False	False	False	False	-2116.03295898438	1722.71862792969	344.943145751953	0.586963951587677	0.93927013874054	0.330984354019165	93.3858489990234	29043
True	False	False	False	False	-2107.73168945313	1119.10205078125	311.668884277344	0.803702294826508	0.953547656536102	1	219.174377441406	61588
True	False	False	False	False	-2102.4365234375	453.403167724609	78.7490768432617	0.739793658256531	0.958927392959595	0.611645519733429	61.9718322753906	4400
True	False	False	False	False	-2106.91772460938	1244.31262207031	459.184753417969	0.319538056850433	0.850407481193542	0.129839271306992	137.205307006836	56803
True	False	False	False	False	-2101.34790039063	1387.06530761719	16.6371288299561	0.646814525127411	0.925363481044769	0.408391445875168	65.2666702270508	979
True	False	False	False	False	-2104.78881835938	1520.03381347656	3128.88940429688	0.249715149402618	0.768161118030548	0.0953713059425354	210.423614501953	593605
True	False	False	False	False	-2099.7890625	1263.35974121094	61.0028076171875	0.613794684410095	0.947318851947784	0.36292552947998	73.8000030517578	4059
True	False	False	False	False	-2099.27587890625	1702.11242675781	282.831207275391	0.505761742591858	0.872810781002045	0.252587854862213	84.3764724731445	21516
True	False	False	False	False	-2099.35961914063	1959.77429199219	787.490783691406	0.361990243196487	0.944442749023438	0.153246834874153	198.07746887207	140635
True	False	False	False	False	-2098.38208007813	665.87939453125	943.879821777344	0.600058138370514	0.932728290557861	0.346094250679016	132.595764160156	112839
True	False	False	False	False	-2094.03662109375	421.715545654297	171.917007446289	0.435590267181396	0.85091495513916	0.199490293860435	99.4129028320313	15409
True	False	False	False	False	-2090.85327148438	1183.05480957031	148.625015258789	0.782643020153046	0.955324351787567	0.888168036937714	83.335823059082	11167
True	False	False	False	False	-2083.20141601563	1374.87414550781	179.680999755859	0.511082947254181	0.881972432136536	0.257079035043716	92.0123443603516	14906
True	False	False	False	False	-2082.76586914063	1608.41369628906	14.4188451766968	0.478080570697784	0.894493818283081	0.230367243289948	43.1538467407227	561
True	False	False	False	False	-2076.1279296875	428.651458740234	495.786437988281	0.558073282241821	0.865430235862732	0.300394028425217	127.65771484375	57063
True	False	False	False	False	-2076.337890625	1747.66809082031	174.135284423828	0.780270516872406	0.943568110466003	0.850480198860168	96.4394912719727	15141
True	False	False	False	False	-2066.76904296875	1192.76721191406	45.4748191833496	0.690609216690063	0.95892596244812	0.484336644411087	37.073169708252	1520
True	False	False	False	False	-2066.13671875	443.806304931641	58.7845230102539	0.496447294950485	0.898107290267944	0.244903177022934	103.433959960938	5482
True	False	False	False	False	-2058.81616210938	1377.58923339844	475.821899414063	0.497628659009933	0.898000419139862	0.245865717530251	102.447555541992	43950
True	False	False	False	False	-2048.92309570313	493.630096435547	896.186706542969	0.344086170196533	0.803260266780853	0.143120288848877	118.173263549805	95484
True	False	False	False	False	-2050.64721679688	1551.76428222656	200.754699707031	0.42667543888092	0.861402094364166	0.193441763520241	79.9116058349609	14464
True	False	False	False	False	-2036.62866210938	1953.42736816406	22.1828384399414	0.755204319953918	0.946847438812256	0.672140836715698	36.4500007629395	729
True	False	False	False	False	-2031.38732910156	186.046661376953	21.0736961364746	0.765837788581848	0.945084035396576	0.727394282817841	37.2105255126953	707
True	False	False	False	False	-2026.87475585938	1736.26232910156	17.7462711334229	0.53901207447052	0.879989206790924	0.28197169303894	61.1875	979
True	False	False	False	False	-2023.57958984375	1018.41998291016	160.825576782227	0.551962316036224	0.873116552829742	0.294348746538162	85.3655166625977	12378
True	False	False	False	False	-2019.95227050781	1462.07849121094	123.114753723145	0.682342290878296	0.923677980899811	0.468174546957016	49.6126136779785	5507
True	False	False	False	False	-2020.24743652344	1743.73229980469	58.7845230102539	0.420476406812668	0.835846245288849	0.18931533396244	62	3286
True	False	False	False	False	-2012.51843261719	468.552276611328	237.356369018555	0.650750041007996	0.918427288532257	0.414374798536301	216.602798461914	46353
True	False	False	False	False	-2013.98754882813	998.721923828125	216.282684326172	0.884749591350555	0.972896933555603	1	221.097442626953	43114
True	False	False	False	False	-2009.73937988281	704.454895019531	1419.70166015625	0.674128353595734	0.902911186218262	0.453071296215057	224.06640625	286805
True	False	False	False	False	-2003.4404296875	1015.41961669922	9.98227787017822	0.606388568878174	0.879486918449402	0.353718668222427	77.2222213745117	695
True	False	False	False	False	-2003.10522460938	319.433929443359	210.736968994141	0.723260998725891	0.954886198043823	0.560945451259613	87.2368392944336	16575
True	False	False	False	False	-1996.4013671875	1506.98999023438	770.853637695313	0.521610677242279	0.901822209358215	0.266192764043808	132.758270263672	92267
True	False	False	False	False	-1994.76684570313	1793.94274902344	577.862976074219	0.402495324611664	0.902481853961945	0.177695840597153	201.758163452148	105116
True	False	False	False	False	-1981.61010742188	1502.03002929688	12.2005615234375	0.563888907432556	0.928345501422882	0.306276768445969	76.4545440673828	841
True	False	False	False	False	-1981.58862304688	899.453430175781	115.350761413574	0.811039984226227	0.953740179538727	1	63.288459777832	6582
True	False	False	False	False	-1976.65002441406	1164.298828125	332.742584228516	0.304574370384216	0.925133526325226	0.122060813009739	65.8633346557617	19759
True	False	False	False	False	-1969.64196777344	1791.11865234375	27.7285480499268	0.621374189853668	0.950105845928192	0.372691035270691	91.4400024414063	2286
True	False	False	False	False	-1965.88171386719	1136.46948242188	12.2005615234375	0.741141617298126	0.928999543190002	0.616318583488464	57.1818199157715	629
True	False	False	False	False	-1957.42700195313	873.790771484375	14.4188451766968	0.719225645065308	0.935661971569061	0.550069808959961	48.230770111084	627
True	False	False	False	False	-1943.94018554688	402.013305664063	270.630645751953	0.433691173791885	0.886518061161041	0.198190256953239	195.475402832031	47696
True	False	False	False	False	-1944.60034179688	1932.83874511719	13.3097038269043	0.743378639221191	0.931919693946838	0.624296009540558	47.8333320617676	574
True	False	False	False	False	-1933.06372070313	1899.66674804688	834.074768066406	0.431281834840775	0.870843529701233	0.196549966931343	206.07048034668	154965
True	False	False	False	False	-1926.31481933594	1918.86169433594	16.6371288299561	0.714476346969604	0.930929720401764	0.53786963224411	97.2666702270508	1459
True	False	False	False	False	-1923.56591796875	1032.65478515625	428.128784179688	0.530761897563934	0.945880889892578	0.274374783039093	101.129531860352	39036
True	False	False	False	False	-1920.75561523438	1784.31884765625	100.931915283203	0.786033868789673	0.954621136188507	1	62.9560432434082	5729
True	False	False	False	False	-1915.76477050781	469.307891845703	14.4188451766968	0.666414141654968	0.928345501422882	0.43965283036232	32.461540222168	422
True	False	False	False	False	-2136.42797851563	2069.80493164063	21.0736961364746	0.765837788581848	0.95370626449585	0.727394282817841	47.1052627563477	895
True	False	False	False	False	-2131.09741210938	2043.86950683594	230.701522827148	0.556609809398651	0.911431491374969	0.298933833837509	218.0625	45357
True	False	False	False	False	-2132.88696289063	2060.79833984375	32.1651153564453	0.684656083583832	0.94477391242981	0.472595363855362	84.2068939208984	2442
True	False	False	False	False	-2079.45971679688	2171.228515625	177.462707519531	0.830169141292572	0.96664172410965	1	212.524993896484	34004
True	False	False	False	False	-2060.0068359375	2213.62841796875	287.267761230469	0.669981718063354	0.951472103595734	0.445771783590317	215.841705322266	55903
True	False	False	False	False	-2038.89562988281	2187.7783203125	218.500961303711	0.743613541126251	0.96781599521637	0.625150442123413	199.796951293945	39360
True	False	False	False	False	-1995.47448730469	2051.5595703125	1150.18017578125	0.382191926240921	0.868944227695465	0.16515888273716	199.199615478516	206570
True	False	False	False	False	-1993.51171875	2107.19580078125	48.80224609375	0.824289858341217	0.960126519203186	1	46.3863639831543	2041
True	False	False	False	False	-1960.75891113281	2299.66577148438	107.586769104004	0.456064194440842	0.951796412467957	0.213923677802086	43.4639167785645	4216
True	False	False	False	False	-1945.07885742188	2307.76513671875	82.0765075683594	0.680345416069031	0.959713160991669	0.464419931173325	51.4594612121582	3808
True	False	False	False	False	-1923.38488769531	2324.01196289063	35.4925422668457	0.75548255443573	0.948639392852783	0.673407912254333	33.90625	1085
True	False	False	False	False	-1922.14904785156	2227.9599609375	11.0914192199707	0.763594925403595	0.936281979084015	0.714360892772675	42.0999984741211	421
True	False	False	False	False	32.1596260070801	-3524.37939453125	136.424453735352	0.837091445922852	0.965338468551636	1	85	10455
True	False	False	False	False	-416.963928222656	-3515.55859375	80.9673614501953	0.234950974583626	0.966244697570801	0.0886317640542984	34.3835601806641	2510
True	False	False	False	False	-722.042358398438	-3471.728515625	130.878753662109	0.391332715749741	0.957291305065155	0.170729964971542	41.4152526855469	4887
True	False	False	False	False	-1137.64892578125	-3363.14453125	143.079315185547	0.298457473516464	0.940394639968872	0.118946343660355	40.1705436706543	5182
True	False	False	False	False	-1523.35119628906	-3090.09790039063	258.430084228516	0.708526909351349	0.951121509075165	0.523402512073517	210.386260986328	49020
True	False	False	False	False	-1884.15710449219	-3007.4716796875	269.521484375	0.27980101108551	0.943913221359253	0.109669759869576	140.938278198242	34248
True	False	False	False	False	-1891.44091796875	-2912.07885742188	21.0736961364746	0.765837788581848	0.941512584686279	0.727394282817841	43.4736824035645	826
True	False	False	False	False	-1894.85913085938	-2374.19555664063	194.099838256836	0.476411730051041	0.872372925281525	0.22908478975296	57.0285720825195	9980
True	False	False	False	False	-1913.21557617188	-2324.38232421875	227.374099731445	0.722831547260284	0.932433724403381	0.559764266014099	186	38130
True	False	False	False	False	-1880.88415527344	-2539.65771484375	563.444091796875	0.678298592567444	0.9418985247612	0.460627913475037	166.742126464844	84705
True	False	False	False	False	-1864.15881347656	-2914.76928710938	1286.60461425781	0.330020397901535	0.917521893978119	0.135428667068481	125.343963623047	145399
True	False	False	False	False	-1698.93884277344	-2946.31640625	11.0914192199707	0.763594925403595	0.936281979084015	0.714360892772675	57.7999992370605	578
True	False	False	False	False	-1821.94873046875	-2929.42065429688	161.934722900391	0.803017973899841	0.940572381019592	1	172.24658203125	25148
True	False	False	False	False	-1851.74401855469	-2728.89990234375	208.518692016602	0.826755940914154	0.945247948169708	1	64.0531921386719	12042
True	False	False	False	False	-1847.13525390625	-2528.603515625	830.747314453125	0.421469449996948	0.868376791477203	0.189972072839737	141.186920166016	105749
True	False	False	False	False	-1828.02648925781	-1973.81591796875	1029.28369140625	0.325643956661224	0.769400417804718	0.1330806016922	140.626083374023	130501
True	False	False	False	False	-1810.3271484375	-2337.00805664063	13.3097038269043	0.615151524543762	0.934041440486908	0.364647418260574	53.9166679382324	647
True	False	False	False	False	-1806.49108886719	-2596.18041992188	378.217407226563	0.592927753925323	0.889690458774567	0.337760210037231	222.076248168945	75728
True	False	False	False	False	-1803.19885253906	-2152.43725585938	105.36848449707	0.450883209705353	0.949118077754974	0.210196867585182	48.7684211730957	4633
True	False	False	False	False	-1761.55041503906	-2139.15087890625	730.924560546875	0.790904641151428	0.95292717218399	1	236.531112670898	155874
True	False	False	False	False	-1754.81787109375	-2895.37255859375	39.9291114807129	0.64491605758667	0.949512124061584	0.405553311109543	62.7222213745117	2258
True	False	False	False	False	-1747.93225097656	-2508.73876953125	1102.48706054688	0.222580179572105	0.586400032043457	0.0831164345145226	176.288726806641	175231
True	False	False	False	False	-1725.09765625	-2933.87817382813	554.570983886719	0.497099369764328	0.940931618213654	0.245434045791626	107.71199798584	53856
True	False	False	False	False	-1723.17431640625	-2906.84497070313	427.019653320313	0.587205648422241	0.930113971233368	0.331255584955215	112.400001525879	43274
True	False	False	False	False	-1688.31225585938	-2896.25561523438	120.896469116211	0.816004395484924	0.954038023948669	1	76.6513748168945	8355
True	False	False	False	False	-1687.56921386719	-3015.6767578125	725.378845214844	0.484614312648773	0.908624351024628	0.235448256134987	156.772171020508	102529
True	False	False	False	False	-1661.90795898438	-3023.28149414063	29.9468326568604	0.80851811170578	0.952666342258453	1	53.4074058532715	1442
True	False	False	False	False	-1670.11804199219	-2809.38891601563	983.808898925781	0.295654684305191	0.801989257335663	0.117531560361385	115.857948303223	102766
True	False	False	False	False	-1686.33459472656	-2112.8564453125	39.9291114807129	0.739838838577271	0.960787534713745	0.6118004322052	42.5555572509766	1532
True	False	False	False	False	-1677.87841796875	-2754.80322265625	1064.77624511719	0.36982536315918	0.887474536895752	0.157803446054459	122.737503051758	117828
True	False	False	False	False	-1591.80285644531	-2376.10961914063	432.565368652344	0.626773357391357	0.898407220840454	0.379873871803284	123.133331298828	48022
True	False	False	False	False	-1608.76635742188	-2168.35620117188	104.259346008301	0.684010803699493	0.936926245689392	0.47135466337204	72.9787216186523	6860
True	False	False	False	False	-1677.02795410156	-2122.5361328125	11.0914192199707	0.619482219219208	0.921230614185333	0.37021940946579	39.7000007629395	397
True	False	False	False	False	-1646.96496582031	-2004.00708007813	55.4570960998535	0.761327385902405	0.932110965251923	0.702032923698425	40.5200004577637	2026
True	False	False	False	False	-1631.44555664063	-1915.8818359375	31.0559749603271	0.792491853237152	0.961207389831543	1	62.75	1757
True	False	False	False	False	-1598.248046875	-2344.17626953125	429.237945556641	0.6690873503685	0.931865930557251	0.444224059581757	132.441864013672	51255
True	False	False	False	False	-1560.56042480469	-2124.41772460938	201.863830566406	0.759644508361816	0.937110304832458	0.693363130092621	103.873626708984	18905
True	False	False	False	False	-1587.78503417969	-1926.00610351563	638.865783691406	0.245170295238495	0.689269721508026	0.0932779908180237	101.887153625488	58687
True	False	False	False	False	-1569.74682617188	-1905.509765625	92.0587844848633	0.489883244037628	0.929106414318085	0.239617109298706	68.9156646728516	5720
True	False	False	False	False	-1560.63171386719	-2087.73754882813	128.660461425781	0.780611455440521	0.944999396800995	0.855170607566833	74.4568939208984	8637
True	False	False	False	False	-1552.88623046875	-2918.52612304688	187.44499206543	0.358077943325043	0.803479075431824	0.151000663638115	78.213020324707	13218
True	False	False	False	False	-1517.77282714844	-2830.06469726563	380.435699462891	0.448956936597824	0.860142827033997	0.208824396133423	90.2040786743164	30940
True	False	False	False	False	-1541.11828613281	-2208.93530273438	262.866638183594	0.812945008277893	0.951644361019135	1	216.101272583008	51216
True	False	False	False	False	-1530.40502929688	-2810.23461914063	34.3833999633789	0.555344343185425	0.921646595001221	0.297677546739578	67.5483856201172	2094
True	False	False	False	False	-1509.28430175781	-2239.90258789063	632.2109375	0.205156579613686	0.941142082214355	0.0755423679947853	87.0964889526367	49645
True	False	False	False	False	-1523.13244628906	-2228.60913085938	372.671691894531	0.523122787475586	0.916350781917572	0.267527639865875	109.672622680664	36850
True	False	False	False	False	-1504.10815429688	-3218.70068359375	277.285491943359	0.295239835977554	0.938124001026154	0.11732279509306	172.811996459961	43203
True	False	False	False	False	-1063.01428222656	-3209.16137695313	617.792053222656	0.56059193611145	0.92242044210434	0.302925884723663	131.689407348633	73351
True	False	False	False	False	-1501.86108398438	-2138.12353515625	740.906799316406	0.192629918456078	0.816382884979248	0.0702310130000114	101.773948669434	67985
True	False	False	False	False	-1501.07531738281	-3185.0009765625	136.424453735352	0.860389649868011	0.968451261520386	1	97.4146347045898	11982
True	False	False	False	False	-1093.18725585938	-3175.58178710938	509.096160888672	0.596604704856873	0.89218544960022	0.342025250196457	124.015251159668	56923
True	False	False	False	False	-1231.03356933594	-3128.89624023438	125.333038330078	0.290283977985382	0.872570693492889	0.11484169960022	58.079647064209	6563
True	False	False	False	False	-1483.04846191406	-2580.35815429688	500.223022460938	0.561940789222717	0.905395686626434	0.304291754961014	214.172943115234	96592
True	False	False	False	False	-1492.22253417969	-2345.46948242188	361.580261230469	0.726107180118561	0.933623552322388	0.56892603635788	212.125762939453	69153
True	False	False	False	False	-1476.603515625	-2160.01342773438	76.5307922363281	0.554148972034454	0.938215374946594	0.296496242284775	76.9565200805664	5310
True	False	False	False	False	-1486.47863769531	-2142.85180664063	225.155807495117	0.805252015590668	0.940760672092438	1	226.679809570313	46016
True	False	False	False	False	-1476.00366210938	-3117.21704101563	333.851715087891	0.794190526008606	0.939881563186646	1	219.691024780273	66127
True	False	False	False	False	-1392.04638671875	-3121.57470703125	9.98227787017822	0.754574596881866	0.933233201503754	0.669301986694336	47.5555572509766	428
True	False	False	False	False	-1366.51171875	-3114.78686523438	460.293914794922	0.618284463882446	0.911177039146423	0.368666619062424	187.253005981445	77710
True	False	False	False	False	-1458.56884765625	-3090.44458007813	710.9599609375	0.29778641462326	0.900891423225403	0.11860691010952	102.03588104248	65405
True	False	False	False	False	-1415.07702636719	-2759.72583007813	279.503784179688	0.854678869247437	0.960524559020996	1	203.980163574219	51403
True	False	False	False	False	-1449.82653808594	-2608.0078125	1639.31176757813	0.250843465328217	0.781054258346558	0.0958936214447021	173.515563964844	256456
True	False	False	False	False	-1473.48779296875	-2097.15576171875	803.018798828125	0.423853576183319	0.835711121559143	0.191555440425873	127.466850280762	92286
True	False	False	False	False	-1458.23950195313	-2381.23364257813	337.179138183594	0.709937274456024	0.941567301750183	0.526755571365356	214.480270385742	65202
True	False	False	False	False	-1437.3896484375	-2028.35754394531	442.547637939453	0.784589052200317	0.936002910137177	0.937803030014038	224.34587097168	89514
True	False	False	False	False	-1430.7080078125	-2745.37060546875	238.465515136719	0.828291058540344	0.957207858562469	1	209.753494262695	45097
True	False	False	False	False	-1362.15466308594	-2490.1826171875	13.3097038269043	0.517451584339142	0.916445434093475	0.262555181980133	71.9166641235352	863
True	False	False	False	False	-1381.88427734375	-2447.68603515625	78.7490768432617	0.79235315322876	0.948419690132141	1	64.0281677246094	4546
True	False	False	False	False	-1380.85717773438	-2374.85302734375	693.213745117188	0.527468621730804	0.939852237701416	0.271401435136795	209.455993652344	130910
True	False	False	False	False	-1370.26196289063	-2306.45166015625	134.206176757813	0.566699266433716	0.922415316104889	0.309166669845581	84.9338836669922	10277
True	False	False	False	False	-1361.92297363281	-3076.4736328125	238.465515136719	0.773190915584564	0.954592227935791	0.778298676013947	199.976745605469	42995
True	False	False	False	False	-1342.31884765625	-3067.89575195313	64.3302307128906	0.743308067321777	0.959310948848724	0.624039947986603	61.5689659118652	3571
True	False	False	False	False	-1353.34838867188	-2947.623046875	1076.97680664063	0.626667559146881	0.936069548130035	0.379731267690659	214.5283203125	208307
True	False	False	False	False	-1358.05883789063	-2730.95043945313	306.123168945313	0.403002768754959	0.931639194488525	0.178016871213913	125.07608795166	34521
True	False	False	False	False	-1342.22583007813	-2535.09008789063	1700.31457519531	0.156131207942963	0.573659837245941	0.0553521737456322	192.455963134766	295035
True	False	False	False	False	-1352.021484375	-2269.51342773438	1061.44885253906	0.688894152641296	0.925215303897858	0.48089787364006	210.951934814453	201881
True	False	False	False	False	-1337.49499511719	-2491.31689453125	21.0736961364746	0.765837788581848	0.945084035396576	0.727394282817841	62.9473686218262	1196
True	False	False	False	False	-1330.06689453125	-2969.08642578125	899.514099121094	0.623175203800201	0.943996131420135	0.375065416097641	209.853271484375	170191
True	False	False	False	False	-1298.22216796875	-2959.7333984375	11.0914192199707	0.763594925403595	0.936281979084015	0.714360892772675	69.6999969482422	697
True	False	False	False	False	-1328.00012207031	-2747.23754882813	2035.27551269531	0.210189938545227	0.784719705581665	0.0777076929807663	189.712265014648	348122
True	False	False	False	False	-1328.27575683594	-2313.83349609375	1356.48059082031	0.484928071498871	0.934929251670837	0.235694706439972	203.10302734375	248395
True	False	False	False	False	-1322.13671875	-2183.421875	177.462707519531	0.880019724369049	0.973344087600708	1	202.262496948242	32362
True	False	False	False	False	-1325.701171875	-2019.14697265625	384.872253417969	0.772880971431732	0.943101406097412	0.775815069675446	220.340057373047	76458
True	False	False	False	False	-1307.82287597656	-2073.84399414063	273.958068847656	0.770838797092438	0.95335978269577	0.760326743125916	208.70849609375	51551
True	False	False	False	False	-1301.15771484375	-2202.4951171875	206.300399780273	0.800324141979218	0.941374123096466	1	201.247314453125	37432
True	False	False	False	False	-1299.24206542969	-2535.74609375	827.419921875	0.444056868553162	0.864310681819916	0.205364599823952	113.167556762695	84423
True	False	False	False	False	-1275.50817871094	-2889.27807617188	23.2919807434082	0.307105511426926	0.843147158622742	0.123360477387905	75.8571395874023	1593
True	False	False	False	False	-1261.29821777344	-2821.55200195313	139.751892089844	0.432198613882065	0.899903893470764	0.197172924876213	60.3412704467773	7603
True	False	False	False	False	-1260.75756835938	-2732.72387695313	19.9645557403564	0.509459018707275	0.907441258430481	0.255700469017029	50.2222213745117	904
True	False	False	False	False	-1247.42138671875	-2644.330078125	1551.68957519531	0.682732343673706	0.944624602794647	0.468914479017258	216.490356445313	302870
True	False	False	False	False	-1237.07409667969	-2282.3720703125	105.36848449707	0.384810328483582	0.843113303184509	0.16674280166626	69.8105239868164	6632
True	False	False	False	False	-1236.32019042969	-2047.72021484375	1668.14953613281	0.347001582384109	0.849642097949982	0.144742995500565	222.142959594727	334103
True	False	False	False	False	-1222.96118164063	-3109.83740234375	74.3125076293945	0.450870424509048	0.861835181713104	0.21018773317337	66.0298538208008	4424
True	False	False	False	False	-1208.73303222656	-3031.0439453125	1705.8603515625	0.245229586958885	0.77686607837677	0.0933051928877831	201.916778564453	310548
True	False	False	False	False	-1221.43566894531	-2209.41284179688	972.717468261719	0.282019108533859	0.90197616815567	0.110755600035191	106.415054321289	93326
True	False	False	False	False	-1210.29992675781	-2789.83227539063	1123.56079101563	0.480825185775757	0.910050213336945	0.232489883899689	188.400787353516	190850
True	False	False	False	False	-1202.23352050781	-3175.16381835938	36.6016845703125	0.502476036548615	0.935360133647919	0.249851852655411	58.2727279663086	1923
True	False	False	False	False	-1066.59997558594	-3168.73706054688	163.043869018555	0.781204581260681	0.969370663166046	0.86380922794342	113.979591369629	16755
True	False	False	False	False	-1059.78466796875	-2971.80908203125	13.3097038269043	0.615151524543762	0.885157644748688	0.364647418260574	65.9166641235352	791
True	False	False	False	False	-1184.50109863281	-2437.09814453125	9.98227787017822	0.754574596881866	0.933233201503754	0.669301986694336	48.5555572509766	437
True	False	False	False	False	-1180.32470703125	-2216.82885742188	1648.18493652344	0.339021146297455	0.922568023204803	0.140324637293816	186.662857055664	277381
True	False	False	False	False	-1168.47033691406	-2828.61474609375	740.906799316406	0.716684401035309	0.95796525478363	0.543465316295624	207.7275390625	138762
True	False	False	False	False	-1051.12194824219	-2672.03955078125	230.701522827148	0.601119041442871	0.903340935707092	0.347356885671616	197.235580444336	41025
True	False	False	False	False	-1136.49084472656	-2508.89624023438	479.149322509766	0.549934804439545	0.925055325031281	0.292372763156891	83.8194427490234	36210
True	False	False	False	False	-1160.08215332031	-2440.82739257813	532.388122558594	0.626990973949432	0.922320306301117	0.380167573690414	203.945831298828	97894
True	False	False	False	False	-1156.89343261719	-2335.431640625	1141.30700683594	0.277971655130386	0.851015388965607	0.108777612447739	118.025268554688	121448
True	False	False	False	False	-1162.53576660156	-2290.68896484375	54.3479537963867	0.51056182384491	0.944712281227112	0.256635904312134	50.6938781738281	2484
True	False	False	False	False	-1125.67797851563	-2202.18115234375	1303.24182128906	0.170371115207672	0.823884606361389	0.061055101454258	112.708084106445	132432
True	False	False	False	False	-1122.77478027344	-2366.52392578125	364.90771484375	0.739530682563782	0.933836042881012	0.610744953155518	208.164138793945	68486
True	False	False	False	False	-1115.7998046875	-2473.62377929688	423.692230224609	0.622131824493408	0.921224236488342	0.373687297105789	85.0445022583008	32487
True	False	False	False	False	-1102.50915527344	-2384.5947265625	145.297592163086	0.581356287002563	0.922981739044189	0.324766397476196	88.8778610229492	11643
True	False	False	False	False	-1109.97094726563	-2276.35083007813	225.155807495117	0.601692378520966	0.915783882141113	0.348041713237762	180.965515136719	36736
True	False	False	False	False	-1113.86389160156	-2261.73388671875	16.6371288299561	0.449176728725433	0.886852741241455	0.208980649709702	96.2666702270508	1444
True	False	False	False	False	-1089.43530273438	-2147.94262695313	251.77522277832	0.502351462841034	0.869454264640808	0.249748647212982	95.1982345581055	21610
True	False	False	False	False	-1103.35778808594	-2128.0390625	290.595184326172	0.435867786407471	0.888898551464081	0.19968082010746	87.4885482788086	22922
True	False	False	False	False	-1087.19763183594	-1902.73522949219	726.487976074219	0.536331117153168	0.92710542678833	0.279479295015335	143.671752929688	94105
True	False	False	False	False	-1078.87719726563	-2370.35961914063	451.420776367188	0.467737466096878	0.928871810436249	0.222516119480133	93.1621627807617	37917
True	False	False	False	False	-1076.06103515625	-2105.546875	551.243530273438	0.346439570188522	0.91784393787384	0.144429415464401	124.118713378906	61687
True	False	False	False	False	-1058.34204101563	-2063.61376953125	844.057006835938	0.308285474777222	0.928273677825928	0.123968541622162	96.2930374145508	73279
True	False	False	False	False	-1034.33557128906	-2663.59594726563	180.790130615234	0.799145638942719	0.956790804862976	1	212.128829956055	34577
True	False	False	False	False	-1027.55749511719	-2596.68237304688	693.213745117188	0.610783040523529	0.951910018920898	0.359143018722534	193.363204956055	120852
True	False	False	False	False	-1014.70745849609	-3125.30712890625	1073.6494140625	0.505693137645721	0.868015646934509	0.252530485391617	182.022720336914	176198
True	False	False	False	False	-982.617919921875	-3089.93432617188	16.6371288299561	0.449176728725433	0.90479451417923	0.208980649709702	64.8666687011719	973
True	False	False	False	False	-992.120666503906	-3057.12768554688	252.884368896484	0.263245165348053	0.901623129844666	0.101704679429531	71.9736862182617	16410
True	False	False	False	False	-1009.95233154297	-2672.1357421875	860.694152832031	0.23528715968132	0.705113649368286	0.0887832939624786	154.432983398438	119840
True	False	False	False	False	-1011.03875732422	-2540.10791015625	885.095275878906	0.352732270956039	0.77385687828064	0.14796207845211	116.531326293945	92992
True	False	False	False	False	-1009.42565917969	-2578.26196289063	15.5279874801636	0.717676758766174	0.938069105148315	0.546022891998291	79.0714263916016	1107
True	False	False	False	False	-990.053649902344	-2973.38330078125	744.234252929688	0.359283894300461	0.727676331996918	0.151691004633904	151.807754516602	101863
True	False	False	False	False	-987.642700195313	-2991.49829101563	15.5279874801636	0.564301550388336	0.920530080795288	0.306699156761169	93.8571395874023	1314
True	False	False	False	False	-973.613037109375	-3070.10522460938	246.229507446289	0.437638014554977	0.906052470207214	0.200899243354797	73.5225219726563	16322
True	False	False	False	False	-971.002563476563	-3408.0361328125	67.6576614379883	0.811845362186432	0.951528549194336	1	38.5409851074219	2351
True	False	False	False	False	-732.938659667969	-3406.00805664063	17.7462711334229	0.552815020084381	0.855729162693024	0.295184105634689	51.125	818
True	False	False	False	False	-864.558837890625	-3375.42431640625	129.769607543945	0.841519415378571	0.968009173870087	1	73.6923065185547	8622
True	False	False	False	False	-776.570190429688	-3337.28442382813	967.171752929688	0.175856873393059	0.636055767536163	0.0632863342761993	103.334861755371	90108
True	False	False	False	False	-955.919921875	-3297.3359375	128.660461425781	0.834326982498169	0.953340709209442	1	164.336212158203	19063
True	False	False	False	False	-943.07080078125	-2829.93579101563	2597.6103515625	0.393669605255127	0.907847225666046	0.172173216938972	218.780960083008	512385
True	False	False	False	False	-969.140380859375	-2680.87280273438	38.8199691772461	0.589544475078583	0.947778403759003	0.333895117044449	52.2000007629395	1827
True	False	False	False	False	-952.123962402344	-2596.57373046875	1511.76049804688	0.585098206996918	0.926402866840363	0.328899443149567	169.812911987305	231455
True	False	False	False	False	-949.66943359375	-2070.26806640625	446.984191894531	0.555304408073425	0.931863069534302	0.29763799905777	86.7220840454102	34949
True	False	False	False	False	-946.838073730469	-2767.74829101563	76.5307922363281	0.547412693500519	0.897022783756256	0.289934992790222	67.6231918334961	4666
True	False	False	False	False	-943.005065917969	-2099.16625976563	25.5102653503418	0.650975465774536	0.914666414260864	0.414721727371216	44.347827911377	1020
True	False	False	False	False	-937.0087890625	-3024.31225585938	314.996307373047	0.77314817905426	0.956395506858826	0.777953743934631	212.429580688477	60330
True	False	False	False	False	-877.050354003906	-2747.27954101563	237.356369018555	0.788904428482056	0.941832721233368	1	202.425231933594	43319
True	False	False	False	False	-927.628845214844	-2407.83349609375	48.80224609375	0.788230717182159	0.963389337062836	1	46.2272720336914	2034
True	False	False	False	False	-881.383605957031	-2367.25854492188	285.049468994141	0.583027303218842	0.912755787372589	0.326604157686234	67.715950012207	17403
True	False	False	False	False	-909.596801757813	-1921.08911132813	49.9113883972168	0.647322654724121	0.949607253074646	0.40915635228157	40.5777778625488	1826
True	False	False	False	False	-864.970092773438	-3322.48559570313	1035.93859863281	0.512742340564728	0.900451064109802	0.258495151996613	183.397216796875	171293
True	False	False	False	False	-831.074768066406	-3257.0234375	454.748199462891	0.495382010936737	0.871582686901093	0.244038179516792	153.441467285156	62911
True	False	False	False	False	-842.913940429688	-3116.63647460938	232.919815063477	0.865651845932007	0.968651533126831	1	211.714279174805	44460
True	False	False	False	False	-829.847473144531	-2680.84887695313	473.603607177734	0.503288447856903	0.850541293621063	0.250525742769241	208.480087280273	89021
True	False	False	False	False	-825.097106933594	-3232.9033203125	814.110168457031	0.381758034229279	0.764439105987549	0.164897322654724	140.596725463867	103198
True	False	False	False	False	-751.418212890625	-3095.99609375	135.315322875977	0.324173331260681	0.866387486457825	0.1322962641716	71.1147537231445	8676
True	False	False	False	False	-780.681640625	-3040.15258789063	568.989807128906	0.844789147377014	0.957406163215637	1	93.9610137939453	48202
True	False	False	False	False	-810.55517578125	-2759.376953125	687.668029785156	0.376345843076706	0.867818474769592	0.161656245589256	115.480644226074	71598
True	False	False	False	False	-814.979614257813	-2251.23413085938	65.4393768310547	0.535386919975281	0.886524498462677	0.27860701084137	53.7457618713379	3171
True	False	False	False	False	-805.33642578125	-2548.0986328125	534.6064453125	0.527518212795258	0.897764980792999	0.271445989608765	91.7468872070313	44222
True	False	False	False	False	-795.650024414063	-2371.20483398438	53.2388153076172	0.80851811170578	0.951043426990509	1	44.2291679382324	2123
True	False	False	False	False	-790.396911621094	-1974.84020996094	707.632568359375	0.477040350437164	0.820562839508057	0.229567140340805	107.899688720703	68840
True	False	False	False	False	-778.618957519531	-1937.23205566406	465.839630126953	0.551341593265533	0.89428186416626	0.29374223947525	101.678573608398	42705
True	False	False	False	False	-774.382995605469	-2776.08251953125	472.494476318359	0.572854816913605	0.92699670791626	0.315607607364655	108.826293945313	46360
True	False	False	False	False	-771.927978515625	-3080.078125	41.0382537841797	0.532243072986603	0.868579566478729	0.2757228910923	57.2972984313965	2120
True	False	False	False	False	-720.695007324219	-3005.94482421875	39.9291114807129	0.792017757892609	0.946688234806061	1	45.0833320617676	1623
True	False	False	False	False	-742.962219238281	-2668.9169921875	65.4393768310547	0.756123721599579	0.949587345123291	0.676357209682465	45.0677947998047	2659
True	False	False	False	False	-760.865417480469	-2402.02319335938	347.161437988281	0.829264938831329	0.952519834041595	1	207.910537719727	65076
True	False	False	False	False	-744.0322265625	-2333.49584960938	927.24267578125	0.425685554742813	0.927738785743713	0.192778527736664	173.80143737793	145298
True	False	False	False	False	-732.975891113281	-2823.11572265625	12.2005615234375	0.431440591812134	0.891040980815887	0.196657732129097	50.3636360168457	554
True	False	False	False	False	-714.584106445313	-2818.59375	46.5839614868164	0.319757491350174	0.772721529006958	0.129955068230629	57.8333320617676	2429
True	False	False	False	False	-723.885803222656	-2459.68359375	831.8564453125	0.32417020201683	0.736688733100891	0.132294595241547	176.153335571289	132115
True	False	False	False	False	-705.101379394531	-2446.78295898438	15.5279874801636	0.603693544864655	0.885753393173218	0.350445985794067	92.2142868041992	1291
True	False	False	False	False	-694.219665527344	-3347.09912109375	594.500061035156	0.286247104406357	0.914844334125519	0.112837910652161	97.1194000244141	52056
True	False	False	False	False	-685.247863769531	-3353.8701171875	18.8554134368896	0.733056426048279	0.952117681503296	0.589630365371704	107.294120788574	1824
True	False	False	False	False	-691.102172851563	-2290.98315429688	1233.36584472656	0.32203271985054	0.889797449111938	0.131158739328384	143.567443847656	159647
True	False	False	False	False	-689.541931152344	-2777.3798828125	608.9189453125	0.552540302276611	0.916309952735901	0.294914722442627	101.743171691895	55857
True	False	False	False	False	-683.116821289063	-2224.56127929688	903.95068359375	0.270977973937988	0.863270998001099	0.10539473593235	183.260116577148	149357
True	False	False	False	False	-668.447082519531	-3386.98608398438	238.465515136719	0.743430376052856	0.95656955242157	0.62448388338089	214.646514892578	46149
True	False	False	False	False	-633.309387207031	-3361.66772460938	79.8582229614258	0.571213245391846	0.900817394256592	0.313874661922455	58.9305572509766	4243
True	False	False	False	False	-664.541015625	-2466.45825195313	75.4216537475586	0.546117842197418	0.940575122833252	0.288692027330399	67.3529434204102	4580
True	False	False	False	False	-665.765502929688	-2430.47143554688	370.453399658203	0.366513341665268	0.946121871471405	0.155867725610733	93.8832321166992	31357
True	False	False	False	False	-656.679870605469	-1994.8818359375	59.8936653137207	0.856819868087769	0.970954537391663	1	53.2592582702637	2876
True	False	False	False	False	-652.020690917969	-3325.73022460938	244.01123046875	0.45793879032135	0.955891847610474	0.215285062789917	80.2090911865234	17646
True	False	False	False	False	-634.79150390625	-3300.15869140625	45.4748191833496	0.819687008857727	0.961324214935303	1	48.6097564697266	1993
True	False	False	False	False	-648.37548828125	-2455.83642578125	250.666076660156	0.819463074207306	0.966941595077515	1	212.575225830078	48042
True	False	False	False	False	-650.0654296875	-2408.13037109375	125.333038330078	0.740218818187714	0.938186824321747	0.61310887336731	72.1681442260742	8155
True	False	False	False	False	-645.666442871094	-2478.11279296875	53.2388153076172	0.592766284942627	0.92454320192337	0.337574422359467	56.4583320617676	2710
True	False	False	False	False	-633.434997558594	-2443.50537109375	42.1473922729492	0.668440997600555	0.918975651264191	0.44311136007309	63.1315803527832	2399
True	False	False	False	False	-641.018493652344	-2427.15625	79.8582229614258	0.670732975006104	0.966020286083221	0.447078943252563	61.5694427490234	4433
True	False	False	False	False	-622.163879394531	-3486.64721679688	215.173538208008	0.42817947268486	0.946053922176361	0.194452628493309	72.4432983398438	14054
True	False	False	False	False	43.9009666442871	-3492.47436523438	25.5102653503418	0.472674816846848	0.834092319011688	0.226235166192055	48.652172088623	1119
True	False	False	False	False	-536.25439453125	-3476.96020507813	239.574661254883	0.433681815862656	0.882585525512695	0.198183849453926	68.560188293457	14809
True	False	False	False	False	-620.669128417969	-3281.24951171875	133.097030639648	0.816674590110779	0.960328042507172	1	81.2249984741211	9747
True	False	False	False	False	-567.95361328125	-2970.4345703125	59.8936653137207	0.656831800937653	0.927887380123138	0.42389965057373	66.8518524169922	3610
True	False	False	False	False	-587.5029296875	-2951.95776367188	168.589569091797	0.590590059757233	0.839245498180389	0.335083574056625	91.0921020507813	13846
True	False	False	False	False	-569.815490722656	-2786.26953125	1693.65979003906	0.366572499275208	0.717338383197784	0.155902162194252	203.965942382813	311456
True	False	False	False	False	-567.262390136719	-3023.94140625	381.544830322266	0.453823149204254	0.873357594013214	0.212305262684822	103.171508789063	35491
True	False	False	False	False	-562.562316894531	-3464.42163085938	350.488861083984	0.75491589307785	0.938973724842072	0.670835912227631	226.841766357422	71682
True	False	False	False	False	42.7586441040039	-3459.8955078125	98.7136306762695	0.598917424678802	0.903699576854706	0.344743341207504	57.0674171447754	5079
True	False	False	False	False	26.9500007629395	-3442.484375	32.1651153564453	0.568717122077942	0.920511364936829	0.311261028051376	62.965518951416	1826
True	False	False	False	False	34.9076995849609	-3447.49169921875	34.3833999633789	0.596449851989746	0.888850331306458	0.341844260692596	62.7419357299805	1945
True	False	False	False	False	-194.721343994141	-3419.66479492188	646.629760742188	0.473974734544754	0.929991185665131	0.227222993969917	93.363639831543	54431
True	False	False	False	False	-466.005493164063	-3155.044921875	659.939453125	0.383450746536255	0.898670971393585	0.165919184684753	112.117645263672	66710
True	False	False	False	False	-561.202941894531	-3042.47436523438	9.98227787017822	0.388088703155518	0.869447410106659	0.168739393353462	93.1111145019531	838
True	False	False	False	False	-554.187805175781	-3045.25463867188	18.8554134368896	0.422534465789795	0.815825462341309	0.190678209066391	79.0588226318359	1344
True	False	False	False	False	-539.564147949219	-3036.28466796875	44.3656768798828	0.799694657325745	0.949179470539093	1	62.7999992370605	2512
True	False	False	False	False	-552.506896972656	-2126.58251953125	9.98227787017822	0.461363643407822	0.871406376361847	0.217790275812149	83.2222213745117	749
True	False	False	False	False	-551.967712402344	-3008.77392578125	43.256534576416	0.730620563030243	0.956683158874512	0.582162261009216	76.5128173828125	2984
True	False	False	False	False	-537.389770507813	-2976.46337890625	105.36848449707	0.537845492362976	0.917060911655426	0.280884265899658	64.8947372436523	6165
True	False	False	False	False	-520.305419921875	-2839.0283203125	489.131591796875	0.718220293521881	0.933125913143158	0.547435283660889	164.786849975586	72671
True	False	False	False	False	-549.587829589844	-2145.87451171875	248.447799682617	0.317326098680496	0.827471196651459	0.128674820065498	75.9375	17010
True	False	False	False	False	-539.856506347656	-2135.19555664063	189.663269042969	0.584612131118774	0.903422474861145	0.328358948230743	106.046783447266	18134
True	False	False	False	False	-534.195068359375	-2423.01245117188	180.790130615234	0.538082003593445	0.928135573863983	0.281104385852814	66.8159484863281	10891
True	False	False	False	False	-525.469055175781	-2106.755859375	224.046676635742	0.78486305475235	0.951744496822357	0.94912451505661	153.242568969727	30955
True	False	False	False	False	-511.192138671875	-2863.97021484375	55.4570960998535	0.640782833099365	0.941532075405121	0.399478584527969	72.4599990844727	3623
True	False	False	False	False	-497.506072998047	-2851.49584960938	63.2210922241211	0.405252426862717	0.940326809883118	0.179444864392281	73.9298248291016	4214
True	False	False	False	False	-503.061950683594	-2745.69384765625	1389.7548828125	0.303900271654129	0.914735376834869	0.121715769171715	180.815643310547	226562
True	False	False	False	False	-454.540618896484	-2729.16918945313	392.636260986328	0.440714448690414	0.947587311267853	0.203030079603195	112.27400970459	39745
True	False	False	False	False	-474.959320068359	-2705.56201171875	1031.501953125	0.247870475053787	0.867093920707703	0.0945196375250816	128.993545532227	119964
True	False	False	False	False	-460.162292480469	-2648.35302734375	14.4188451766968	0.742955923080444	0.934609174728394	0.622766435146332	48.6923065185547	633
True	False	False	False	False	-382.203216552734	-2627.65649414063	253.993499755859	0.569050788879395	0.932422339916229	0.311608910560608	81.0698699951172	18565
True	False	False	False	False	-459.932281494141	-2604.63134765625	170.807861328125	0.616182088851929	0.938499271869659	0.365962773561478	55.746753692627	8585
True	False	False	False	False	-395.460662841797	-2539.41162109375	1100.26879882813	0.484717428684235	0.76394647359848	0.235529229044914	164.90625	163587
True	False	False	False	False	-423.385070800781	-2499.42578125	463.621337890625	0.61947637796402	0.91794365644455	0.370211869478226	99.2870788574219	41502
True	False	False	False	False	-397.159820556641	-2467.86889648438	732.03369140625	0.264747619628906	0.666569173336029	0.102417558431625	116.75	77055
True	False	False	False	False	-419.258422851563	-2451.5859375	25.5102653503418	0.748013913631439	0.935181617736816	0.641803920269012	62.8695640563965	1446
True	False	False	False	False	-396.094970703125	-2391.34155273438	296.140899658203	0.643935024738312	0.940809547901154	0.404098689556122	209.393264770508	55908
True	False	False	False	False	-374.286712646484	-2442.7978515625	310.559753417969	0.457058191299438	0.882973492145538	0.21464467048645	108.260711669922	30313
True	False	False	False	False	-356.032501220703	-2633.64331054688	194.099838256836	0.708861112594604	0.936519265174866	0.524192929267883	105.81714630127	18518
True	False	False	False	False	-310.930419921875	-3218.44921875	235.138092041016	0.807007014751434	0.963478207588196	1	219.759429931641	46589
True	False	False	False	False	31.1837196350098	-3339.45776367188	39.9291114807129	0.808348000049591	0.956346571445465	1	42.25	1521
True	False	False	False	False	-123.003303527832	-3218.58081054688	21.0736961364746	0.602947294712067	0.901991903781891	0.349546879529953	61.7368431091309	1173
True	False	False	False	False	-222.317398071289	-3176.6884765625	115.350761413574	0.646229147911072	0.951936304569244	0.407513111829758	52.8173065185547	5493
True	False	False	False	False	-211.604354858398	-3103.56787109375	98.7136306762695	0.647627234458923	0.927163541316986	0.409615904092789	77.4044952392578	6889
True	False	False	False	False	-235.508438110352	-2997.52709960938	312.778015136719	0.346329927444458	0.847929537296295	0.144368276000023	90.9680862426758	25653
True	False	False	False	False	-285.029724121094	-2944.40966796875	1119.12426757813	0.345097482204437	0.911567807197571	0.143682062625885	125.41130065918	126540
True	False	False	False	False	-276.166381835938	-2815.525390625	576.753784179688	0.630044341087341	0.913336515426636	0.38432252407074	234.492309570313	121936
True	False	False	False	False	-298.277862548828	-2803.66674804688	16.6371288299561	0.714476346969604	0.930929720401764	0.53786963224411	57.5999984741211	864
True	False	False	False	False	-294.240478515625	-2593.53540039063	613.35546875	0.460743457078934	0.888042569160461	0.217334866523743	98.2260360717773	54319
True	False	False	False	False	-269.828552246094	-2922.74731445313	124.223899841309	0.805557072162628	0.950423002243042	1	166.321426391602	18628
True	False	False	False	False	-268.696655273438	-2872.11376953125	160.825576782227	0.838098645210266	0.956820011138916	1	112.696548461914	16341
True	False	False	False	False	-220.751708984375	-2977.31616210938	134.206176757813	0.621670126914978	0.930837690830231	0.373079687356949	63.6115684509277	7697
True	False	False	False	False	-218.194427490234	-3041.53881835938	713.178283691406	0.424139946699142	0.854962527751923	0.191746264696121	161.749618530273	104005
True	False	False	False	False	-200.549728393555	-2575.43774414063	28.8376903533936	0.719225645065308	0.9330775141716	0.550069808959961	47.8846168518066	1245
True	False	False	False	False	-197.309555053711	-3105.49389648438	53.2388153076172	0.701955497264862	0.947038888931274	0.508354067802429	74.2708358764648	3565
True	False	False	False	False	-176.144119262695	-3078.92993164063	12.2005615234375	0.681430399417877	0.921230614185333	0.46645313501358	81.5454559326172	897
True	False	False	False	False	-181.743026733398	-2593.82104492188	370.453399658203	0.379578858613968	0.907493531703949	0.16358757019043	193.296401977539	64561
True	False	False	False	False	-179.675155639648	-3061.7783203125	507.986999511719	0.634309589862823	0.866849541664124	0.390238344669342	151.681228637695	69470
True	False	False	False	False	-168.933563232422	-3007.68872070313	998.227722167969	0.422138094902039	0.916071116924286	0.19041520357132	184.144439697266	165730
True	False	False	False	False	-154.97673034668	-2516.02319335938	117.569046020508	0.668824553489685	0.909030675888062	0.443771183490753	78.3867950439453	8309
True	False	False	False	False	-141.180938720703	-2502.03491210938	48.80224609375	0.698149502277374	0.917637646198273	0.500038266181946	95.2954559326172	4193
True	False	False	False	False	-135.420974731445	-2518.47509765625	127.551322937012	0.688962996006012	0.950051963329315	0.481034994125366	71.8173904418945	8259
True	False	False	False	False	-120.923164367676	-2187.947265625	47.6931037902832	0.805555999279022	0.956683158874512	1	38.3953475952148	1651
True	False	False	False	False	-114.13484954834	-3203.1845703125	415.92822265625	0.615531206130981	0.886570692062378	0.365131318569183	84.1760025024414	31566
True	False	False	False	False	30.6981201171875	-3023.83471679688	175.244430541992	0.792873740196228	0.952504515647888	1	212.860763549805	33632
True	False	False	False	False	-102.512298583984	-3003.2314453125	24.401123046875	0.809059381484985	0.955780923366547	1	42.0454559326172	925
True	False	False	False	False	-114.081741333008	-2926.8017578125	188.554138183594	0.853092014789581	0.973278522491455	1	161.952941894531	27532
True	False	False	False	False	-86.1936798095703	-2840.20947265625	47.6931037902832	0.665943384170532	0.931532680988312	0.43885612487793	54.1860466003418	2330
True	False	False	False	False	-57.7729949951172	-2826.2099609375	17.7462711334229	0.47912186384201	0.828327178955078	0.231170579791069	85.5	1368
True	False	False	False	False	-63.1906394958496	-2803.10791015625	1240.02075195313	0.467046529054642	0.841018557548523	0.221999764442444	185.315734863281	207183
True	False	False	False	False	-52.4259223937988	-2943.95678710938	18.8554134368896	0.733056426048279	0.943199634552002	0.589630365371704	43.470588684082	739
True	False	False	False	False	-3.09222936630249	-2935.39453125	32.1651153564453	0.820795118808746	0.961207389831543	1	55.4137916564941	1607
True	False	False	False	False	15.4345035552979	-2922.18237304688	685.44970703125	0.504058063030243	0.911299169063568	0.251165717840195	205.838180541992	127208
True	False	False	False	False	-28.533935546875	-2503.37866210938	178.571853637695	0.261360913515091	0.918310642242432	0.100813373923302	49.7763977050781	8014
True	False	False	False	False	-25.2273082733154	-2545.99755859375	320.542022705078	0.374873250722885	0.90499472618103	0.160781219601631	62.709342956543	18123
True	False	False	False	False	34.5242004394531	-2307.66577148438	117.569046020508	0.826636910438538	0.953740179538727	1	61.9716987609863	6569
True	False	False	False	False	4.05371189117432	-1966.97302246094	47.6931037902832	0.72429746389389	0.93432205915451	0.563820719718933	39.9069786071777	1716
True	False	False	False	False	37.6157150268555	-2965.67016601563	1317.66064453125	0.353090137243271	0.882289409637451	0.1481644064188	132.375427246094	157262
True	False	False	False	False	-1902.005859375	-583.547729492188	234.028945922852	0.242487981915474	0.726173043251038	0.0920504033565521	64.379150390625	13584
True	False	False	False	False	-1909.19494628906	-275.641143798828	54.3479537963867	0.301214158535004	0.807966470718384	0.120345361530781	59.5510215759277	2918
True	False	False	False	False	-1907.9765625	-504.577514648438	59.8936653137207	0.746888160705566	0.951453149318695	0.637421369552612	47.6851844787598	2575
True	False	False	False	False	-1898.03540039063	-317.772155761719	80.9673614501953	0.702271580696106	0.95036518573761	0.509057402610779	46.287670135498	3379
True	False	False	False	False	-1877.625	-1425.68273925781	38.8199691772461	0.615669310092926	0.893676817417145	0.365307509899139	58.1428565979004	2035
True	False	False	False	False	-1873.72570800781	-675.327819824219	9.98227787017822	0.785398185253143	0.931883156299591	1	38.8888893127441	350
True	False	False	False	False	-1866.03601074219	-565.012390136719	65.4393768310547	0.482166707515717	0.861662864685059	0.233533561229706	68.6271209716797	4049
True	False	False	False	False	-1872.96960449219	-560.810607910156	12.2005615234375	0.681430399417877	0.921230614185333	0.46645313501358	65.5454559326172	721
True	False	False	False	False	-1836.56079101563	-1757.51538085938	134.206176757813	0.395028859376907	0.909121990203857	0.173016309738159	109.305786132813	13226
True	False	False	False	False	-1847.16723632813	-567.7685546875	93.1679229736328	0.808093369007111	0.957044959068298	1	61.8809509277344	5198
True	False	False	False	False	-1848.87658691406	-145.792068481445	289.486053466797	0.560043811798096	0.946039319038391	0.302372843027115	75.4406127929688	19690
True	False	False	False	False	-1826.23681640625	-1010.74291992188	45.4748191833496	0.768088281154633	0.944926857948303	0.741466164588928	39.365852355957	1614
True	False	False	False	False	-1822.890625	-1777.46069335938	905.059814453125	0.495319664478302	0.917095482349396	0.243987649679184	172.332107543945	140623
True	False	False	False	False	-1822.15856933594	-117.140594482422	408.164245605469	0.426870256662369	0.929751932621002	0.193572491407394	77.6902160644531	28590
True	False	False	False	False	-1807.70153808594	-329.035766601563	32.1651153564453	0.60785174369812	0.945388197898865	0.35551244020462	37.1724128723145	1078
True	False	False	False	False	-1799.78662109375	-1723.43127441406	1257.76696777344	0.279935926198959	0.699250102043152	0.109735675156116	210.74250793457	238982
True	False	False	False	False	-1805.34582519531	43.6064605712891	191.881561279297	0.674566864967346	0.914324581623077	0.453855603933334	165.329483032227	28602
True	False	False	False	False	-1800.42504882813	-1571.81811523438	14.4188451766968	0.805326879024506	0.942608833312988	1	32.0769233703613	417
True	False	False	False	False	-1762.80932617188	-1552.30041503906	64.3302307128906	0.815286338329315	0.952294647693634	1	44.0517234802246	2555
True	False	False	False	False	-1798.52490234375	-366.923278808594	177.462707519531	0.735508561134338	0.924002230167389	0.597400009632111	212.9375	34070
True	False	False	False	False	-1774.8828125	-34.352481842041	9.98227787017822	0.754574596881866	0.933233201503754	0.669301986694336	35.6666679382324	321
True	False	False	False	False	-1756.79821777344	-1449.94616699219	87.6222152709961	0.785240411758423	0.953829169273376	0.972049474716187	77.3164520263672	6108
True	False	False	False	False	-1748.94213867188	-353.333282470703	141.970169067383	0.696922302246094	0.924233555793762	0.497414886951447	90.5	11584
True	False	False	False	False	-1744.20861816406	-147.737030029297	1093.61401367188	0.24358081817627	0.943147480487823	0.0925498530268669	124.778907775879	123032
True	False	False	False	False	-1741.44506835938	-1462.83874511719	281.722045898438	0.585400283336639	0.908664166927338	0.329235851764679	95.3425216674805	24217
True	False	False	False	False	-1738.95239257813	-527.516235351563	51.0205307006836	0.688737690448761	0.909482777118683	0.480586379766464	47.0869560241699	2166
True	False	False	False	False	-1729.88891601563	-315.48046875	1417.4833984375	0.385118663311005	0.838218867778778	0.166929945349693	149.994522094727	191693
True	False	False	False	False	-1713.69384765625	-1694.17785644531	11.0914192199707	0.763594925403595	0.936281979084015	0.714360892772675	34.5999984741211	346
True	False	False	False	False	-1720.31335449219	-838.204528808594	100.931915283203	0.539448320865631	0.930411696434021	0.282379448413849	111.362640380859	10134
True	False	False	False	False	-1722.06140136719	-356.567749023438	371.562561035156	0.448231488466263	0.822279632091522	0.208309337496758	118.632835388184	39742
True	False	False	False	False	-1717.84631347656	-811.389892578125	11.0914192199707	0.763594925403595	0.936281979084015	0.714360892772675	73.6999969482422	737
True	False	False	False	False	-1716.70336914063	-582.037841796875	552.352661132813	0.519646942615509	0.957196116447449	0.264469116926193	120.31526184082	59917
True	False	False	False	False	-1715.16564941406	-1580.76025390625	870.676452636719	0.767143547534943	0.953940808773041	0.735425651073456	120.796180725098	94825
True	False	False	False	False	-1692.03491210938	-1255.96228027344	1924.361328125	0.302670776844025	0.914523899555206	0.121087610721588	147.960800170898	256712
True	False	False	False	False	-1714.37451171875	-516.894104003906	45.4748191833496	0.56708174943924	0.92606121301651	0.309562385082245	76.4878082275391	3136
True	False	False	False	False	-1711.93493652344	-854.093078613281	597.827514648438	0.396439105272293	0.862566530704498	0.173893883824348	130.619659423828	70404
True	False	False	False	False	-1696.28051757813	-816.666015625	900.623229980469	0.368477880954742	0.882404565811157	0.157014191150665	130.737686157227	106159
True	False	False	False	False	-1701.68603515625	-611.111145019531	65.4393768310547	0.82934296131134	0.972661674022675	1	63.7796592712402	3763
True	False	False	False	False	-1689.36022949219	-520.585998535156	648.848022460938	0.262974828481674	0.896374702453613	0.101576611399651	169.550430297852	99187
True	False	False	False	False	-1686.13940429688	-1610.63513183594	1420.81079101563	0.557780027389526	0.884276986122131	0.300100803375244	206.216232299805	264163
True	False	False	False	False	-1636.99584960938	-1888.56860351563	597.827514648438	0.486588180065155	0.869601130485535	0.237002417445183	143.873840332031	77548
True	False	False	False	False	-1664.69091796875	-749.300231933594	44.3656768798828	0.799694657325745	0.961324214935303	1	55.6500015258789	2226
True	False	False	False	False	-1641.41845703125	-322.773223876953	550.134399414063	0.773959577083588	0.942043602466583	0.784628331661224	210.308471679688	104313
True	False	False	False	False	-1638.83862304688	-1405.283203125	54.3479537963867	0.825362265110016	0.95892596244812	1	77.4081649780273	3793
True	False	False	False	False	-1613.05737304688	-1424.7412109375	26.6194076538086	0.67927873134613	0.93653929233551	0.462436705827713	78.2083358764648	1877
True	False	False	False	False	-1621.4072265625	-1411.33740234375	226.264953613281	0.776553928852081	0.932921946048737	0.808126747608185	136.764709472656	27900
True	False	False	False	False	-1604.29296875	-1403.74340820313	35.4925422668457	0.562897682189941	0.908561050891876	0.305264919996262	71.90625	2301
True	False	False	False	False	-1619.681640625	-941.950561523438	453.639068603516	0.509609282016754	0.950354516506195	0.255827695131302	96.0929107666016	39302
True	False	False	False	False	-1617.67932128906	-704.639770507813	2659.72241210938	0.154845237731934	0.744585931301117	0.0548433400690556	139.033355712891	333402
True	False	False	False	False	-1598.419921875	-564.511413574219	51.0205307006836	0.321771740913391	0.899527430534363	0.131020396947861	56.1956520080566	2585
True	False	False	False	False	-1580.62292480469	-1468.3544921875	765.307922363281	0.233134746551514	0.865095794200897	0.087814636528492	101.042030334473	69719
True	False	False	False	False	-1588.37060546875	-555.467163085938	52.1296730041504	0.687331438064575	0.946147859096527	0.477804660797119	53.7021293640137	2524
True	False	False	False	False	-1587.35998535156	-950.868774414063	100.931915283203	0.752970397472382	0.956256031990051	0.662240564823151	77.472526550293	7050
True	False	False	False	False	-1570.47253417969	-949.711669921875	64.3302307128906	0.465806394815445	0.947537839412689	0.221075505018234	61.6034469604492	3573
True	False	False	False	False	-1568.97729492188	-1614.61389160156	736.470275878906	0.433041006326675	0.923218488693237	0.197746619582176	111.444274902344	73999
True	False	False	False	False	-1566.12060546875	-976.833068847656	103.150199890137	0.537539124488831	0.917867422103882	0.280599474906921	59.2580642700195	5511
True	False	False	False	False	-1549.50732421875	-501.048095703125	19.9645557403564	0.661957681179047	0.927662193775177	0.432207375764847	51.9444427490234	935
True	False	False	False	False	-1547.84313964844	-1644.53698730469	92.0587844848633	0.573997378349304	0.909490466117859	0.316820412874222	52.3373489379883	4344
True	False	False	False	False	-1541.56018066406	-602.816101074219	492.459014892578	0.494853436946869	0.939794719219208	0.243610009551048	192.328826904297	85394
True	False	False	False	False	-1543.41162109375	-506.511566162109	13.3097038269043	0.743378639221191	0.931919693946838	0.624296009540558	74.75	897
True	False	False	False	False	-1537.44152832031	-571.080444335938	61.0028076171875	0.554224729537964	0.948154747486115	0.296570926904678	52.1636352539063	2869
True	False	False	False	False	-1532.69970703125	-235.416061401367	707.632568359375	0.269403755664825	0.842662394046783	0.104639284312725	171.175552368164	109210
True	False	False	False	False	-1512.14343261719	-1431.662109375	75.4216537475586	0.666771829128265	0.924986839294434	0.44025981426239	44.6029396057129	3033
True	False	False	False	False	-1512.2158203125	-800.210144042969	46.5839614868164	0.786822140216827	0.948370218276978	1	41.238094329834	1732
True	False	False	False	False	-1509.86474609375	-510.688659667969	1415.26513671875	0.164520502090454	0.723650693893433	0.0586966387927532	144.041534423828	183797
True	False	False	False	False	-1510.33190917969	-344.102264404297	13.3097038269043	0.718682765960693	0.943570137023926	0.54864364862442	42.5833320617676	511
True	False	False	False	False	-1498.62219238281	-1402.67321777344	17.7462711334229	0.739838838577271	0.941181302070618	0.6118004322052	35.5625	569
True	False	False	False	False	-1491.77331542969	-386.094390869141	448.093353271484	0.449919164180756	0.920990407466888	0.209509119391441	143.316833496094	57900
True	False	False	False	False	-1483.30529785156	-308.927551269531	883.986145019531	0.296392142772675	0.874301373958588	0.11790307611227	104.204513549805	83051
True	False	False	False	False	-1475.119140625	-1237.53759765625	52.1296730041504	0.758778512477875	0.948874831199646	0.689045190811157	46.7446823120117	2197
True	False	False	False	False	-1473.8857421875	-1688.42529296875	9.98227787017822	0.754574596881866	0.933233201503754	0.669301986694336	34.1111106872559	307
True	False	False	False	False	-1458.79724121094	-293.072113037109	9.98227787017822	0.606388568878174	0.91785192489624	0.353718668222427	74.6666641235352	672
True	False	False	False	False	-1453.31286621094	-1642.119140625	104.259346008301	0.76819783449173	0.952644288539886	0.742179989814758	47.319149017334	4448
True	False	False	False	False	-1453.07995605469	-1618.9716796875	18.8554134368896	0.786078751087189	0.950416266918182	1	109.176467895508	1856
True	False	False	False	False	-1457.71533203125	-313.670745849609	32.1651153564453	0.543281972408295	0.922309219837189	0.285989671945572	74.8965530395508	2172
True	False	False	False	False	-1454.48327636719	-372.605560302734	645.520629882813	0.335983961820602	0.921375453472137	0.138662368059158	101.127151489258	58856
True	False	False	False	False	-1436.98547363281	-1641.52355957031	51.0205307006836	0.729883551597595	0.949315667152405	0.579949259757996	69.8695678710938	3214
True	False	False	False	False	-1433.5771484375	-505.506042480469	31.0559749603271	0.774550676345825	0.954506158828735	0.789673984050751	40.4642868041992	1133
True	False	False	False	False	-1432.98132324219	-1716.25524902344	154.17073059082	0.494123578071594	0.911462426185608	0.243019923567772	64.2877731323242	8936
True	False	False	False	False	-1400.43518066406	-1868.22387695313	17.7462711334229	0.762108087539673	0.949675559997559	0.706189274787903	45.6875	731
True	False	False	False	False	-1408.90649414063	-1652.49853515625	765.307922363281	0.467242985963821	0.854360401630402	0.222146481275558	194.073913574219	133911
True	False	False	False	False	-1399.21276855469	-1530.80346679688	62.1119499206543	0.832675755023956	0.961408913135529	1	43.5357131958008	2438
True	False	False	False	False	-1391.5732421875	-1850.17944335938	18.8554134368896	0.552879810333252	0.913125932216644	0.295247703790665	46.235294342041	786
True	False	False	False	False	-1389.70190429688	-1630.41174316406	483.585876464844	0.696870803833008	0.93930447101593	0.497305393218994	211.688079833984	92296
True	False	False	False	False	-1372.72338867188	-360.341186523438	150.843307495117	0.786078751087189	0.958261728286743	1	63.654411315918	8657
True	False	False	False	False	-1333.83154296875	-1408.73486328125	33.2742576599121	0.762006044387817	0.942717015743256	0.705641031265259	50.4000015258789	1512
True	False	False	False	False	-1307.04431152344	-1355.49169921875	118.678184509277	0.778608024120331	0.953796982765198	0.829857766628265	51.7476654052734	5537
True	False	False	False	False	-1275.53759765625	-1332.44421386719	9.98227787017822	0.785398185253143	0.931883156299591	1	43.4444427490234	391
True	False	False	False	False	-1274.11767578125	-517.111450195313	277.285491943359	0.788708209991455	0.942392230033875	1	121.968002319336	30492
True	False	False	False	False	-1272.07397460938	-497.226257324219	102.041061401367	0.738865315914154	0.954649329185486	0.608482539653778	67.9565200805664	6252
True	False	False	False	False	-1264.28503417969	-87.4323883056641	37.7108268737793	0.802700221538544	0.951372683048248	1	34.764705657959	1182
True	False	False	False	False	-1243.00952148438	-1632.43725585938	34.3833999633789	0.770503997802734	0.94730132818222	0.757918477058411	47.0322570800781	1458
True	False	False	False	False	-1214.81640625	-195.935546875	16.6371288299561	0.476011037826538	0.861735224723816	0.228777781128883	58.2000007629395	873
True	False	False	False	False	-1204.85791015625	-181.077651977539	85.4039306640625	0.328361749649048	0.817488849163055	0.134536296129227	56.6103897094727	4359
True	False	False	False	False	-1184.60339355469	-983.568969726563	334.960876464844	0.828054487705231	0.961326003074646	1	198.304641723633	59888
True	False	False	False	False	-1164.30688476563	-654.306640625	21.0736961364746	0.379854947328568	0.926973700523376	0.163753151893616	90	1710
True	False	False	False	False	-1155.61413574219	-783.378601074219	895.077575683594	0.554000914096832	0.90055125951767	0.296350300312042	135.121444702148	109043
True	False	False	False	False	-1149.66552734375	-669.99365234375	1175.6904296875	0.249728038907051	0.934885144233704	0.0953772738575935	133.73112487793	141755
True	False	False	False	False	-1117.71154785156	-1290.27380371094	2424.58422851563	0.174452245235443	0.642919719219208	0.0627131834626198	173.742904663086	379802
True	False	False	False	False	-1121.23791503906	-901.4365234375	15.5279874801636	0.800106346607208	0.94487601518631	1	37.8571434020996	530
True	False	False	False	False	-1109.42578125	-743.898986816406	79.8582229614258	0.330978840589523	0.900001347064972	0.135945722460747	49.1111106872559	3536
True	False	False	False	False	-1094.57080078125	-757.920166015625	106.477630615234	0.505120992660522	0.931713104248047	0.25205209851265	61.0625	5862
True	False	False	False	False	-1061.220703125	-1875.6728515625	165.262145996094	0.440276056528091	0.944648325443268	0.202725395560265	52.020133972168	7751
True	False	False	False	False	-1074.67529296875	-490.642883300781	211.846115112305	0.600658535957336	0.901991248130798	0.346808046102524	160.774871826172	30708
True	False	False	False	False	-1068.57751464844	-862.898498535156	942.770629882813	0.482075095176697	0.885302543640137	0.233462139964104	186.537643432617	158557
True	False	False	False	False	-1062.78845214844	-225.839370727539	97.6044921875	0.750541150569916	0.947656095027924	0.651979506015778	47.4431800842285	4175
True	False	False	False	False	-1036.52368164063	-1136.73583984375	784.163330078125	0.252878099679947	0.87345939874649	0.0968381389975548	79.8189544677734	56432
True	False	False	False	False	-1041.89892578125	-295.129547119141	526.842407226563	0.383792251348495	0.823503375053406	0.166125819087029	119.795791625977	56903
True	False	False	False	False	-1036.5869140625	-238.776977539063	51.0205307006836	0.672707319259644	0.936651885509491	0.450546443462372	38.5652160644531	1774
True	False	False	False	False	-1017.26458740234	-325.082611083984	249.556930541992	0.439763814210892	0.932472705841064	0.202369824051857	74.2088851928711	16697
True	False	False	False	False	-1004.58465576172	-1639.34582519531	131.987884521484	0.80079972743988	0.939852714538574	1	112.537818908691	13392
True	False	False	False	False	-1006.25073242188	-323.047271728516	34.3833999633789	0.460945516824722	0.930743098258972	0.217483162879944	64.0967712402344	1987
True	False	False	False	False	-997.717163085938	-1194.00402832031	43.256534576416	0.764826476573944	0.961694955825806	0.721405208110809	44.7948722839355	1747
True	False	False	False	False	-991.604125976563	-113.629638671875	36.6016845703125	0.820213973522186	0.956876516342163	1	37.8787879943848	1250
True	False	False	False	False	-982.75390625	-138.123458862305	252.884368896484	0.454980105161667	0.858617603778839	0.213139563798904	105.929824829102	24152
True	False	False	False	False	-964.112670898438	-819.761108398438	33.2742576599121	0.786073088645935	0.948771238327026	1	40.1333351135254	1204
True	False	False	False	False	-939.070556640625	-346.144561767578	1092.50476074219	0.389315098524094	0.908788740634918	0.169490173459053	118.931976318359	117148
True	False	False	False	False	-932.39208984375	-1747.466796875	135.315322875977	0.324173331260681	0.842137336730957	0.1322962641716	63.5	7747
True	False	False	False	False	-934.094909667969	-157.530364990234	17.7462711334229	0.739838838577271	0.941181302070618	0.6118004322052	98.75	1580
True	False	False	False	False	-916.256958007813	-1752.58520507813	61.0028076171875	0.704861104488373	0.935742139816284	0.51489520072937	69.6727294921875	3832
True	False	False	False	False	-919.717224121094	-1140.48645019531	368.235137939453	0.346431285142899	0.900748550891876	0.144424796104431	71.5783157348633	23764
True	False	False	False	False	-927.408386230469	-284.961761474609	57.6753807067871	0.656205236911774	0.926548779010773	0.422902166843414	55.8461532592773	2904
True	False	False	False	False	-922.069091796875	-1005.68499755859	546.807006835938	0.65173351764679	0.924359977245331	0.41589167714119	124.34888458252	61304
True	False	False	False	False	-917.827941894531	-271.388244628906	89.8404998779297	0.560166120529175	0.90086829662323	0.302496165037155	86.2592620849609	6987
True	False	False	False	False	-918.678161621094	-96.3880386352539	1610.47412109375	0.481073290109634	0.920923233032227	0.232682600617409	215.704544067383	313203
True	False	False	False	False	-913.070617675781	-1738.048828125	47.6931037902832	0.694201648235321	0.930095136165619	0.491695135831833	77.1627883911133	3318
True	False	False	False	False	-900.251525878906	-1821.82409667969	1059.23059082031	0.576938807964325	0.924348413944244	0.319968193769455	200.77278137207	191738
True	False	False	False	False	-907.023254394531	-1765.18103027344	27.7285480499268	0.439763814210892	0.93041318655014	0.202369824051857	66.1600036621094	1654
True	False	False	False	False	-900.103393554688	-141.352355957031	1782.39111328125	0.321064054965973	0.808779001235962	0.130645602941513	210.746109008789	338669
True	False	False	False	False	-899.370178222656	-243.548751831055	1512.86962890625	0.55382764339447	0.917071163654327	0.296179592609406	203.731674194336	277890
True	False	False	False	False	-898.445495605469	-1777.68725585938	158.607299804688	0.377306461334229	0.894527733325958	0.162228628993034	76.4825210571289	10937
True	False	False	False	False	-898.115112304688	-1241.96459960938	25.5102653503418	0.748013913631439	0.950671494007111	0.641803920269012	39.1739120483398	901
True	False	False	False	False	-892.924377441406	-1122.474609375	26.6194076538086	0.780536234378815	0.942926585674286	0.854119598865509	40.2916679382324	967
True	False	False	False	False	-877.312622070313	-189.15266418457	25.5102653503418	0.602656006813049	0.938939929008484	0.349196761846542	63.2608680725098	1455
True	False	False	False	False	-875.14111328125	-162.940322875977	28.8376903533936	0.797349810600281	0.952098965644836	1	93.6538467407227	2435
True	False	False	False	False	-841.681945800781	-1824.95288085938	21.0736961364746	0.568957209587097	0.865688979625702	0.311511278152466	59.3684196472168	1128
True	False	False	False	False	-848.028198242188	-456.900543212891	11.0914192199707	0.673765122890472	0.928999543190002	0.452423572540283	54.5	545
True	False	False	False	False	-855.310302734375	-283.256713867188	38.8199691772461	0.615669310092926	0.907428026199341	0.365307509899139	49.5142860412598	1733
True	False	False	False	False	-847.153686523438	-283.357208251953	11.0914192199707	0.512626230716705	0.88112998008728	0.258395850658417	47.5	475
True	False	False	False	False	-847.013488769531	-1088.96899414063	28.8376903533936	0.735885262489319	0.939532041549683	0.598617315292358	50.1538467407227	1304
True	False	False	False	False	-834.194885253906	-1053.40771484375	661.048583984375	0.240665510296822	0.864858388900757	0.0912196338176727	136.998321533203	81651
True	False	False	False	False	-837.218322753906	-973.718139648438	123.114753723145	0.764028012752533	0.961578607559204	0.716808378696442	52.0630645751953	5779
True	False	False	False	False	-808.839904785156	-1818.3212890625	387.090545654297	0.641725659370422	0.927863717079163	0.400851994752884	209.126068115234	72985
True	False	False	False	False	-796.999206542969	-1795.48901367188	336.070007324219	0.45723631978035	0.853781402111053	0.21477410197258	193.521453857422	58637
True	False	False	False	False	-797.440734863281	-1076.34606933594	836.293029785156	0.166023328900337	0.633930861949921	0.0593003816902637	127.766578674316	96336
True	False	False	False	False	-793.445068359375	-1397.84790039063	17.7462711334229	0.739838838577271	0.941181302070618	0.6118004322052	36.1875	579
True	False	False	False	False	-790.063415527344	-872.924682617188	222.937530517578	0.131466686725616	0.66039514541626	0.0457650646567345	60.0746269226074	12075
True	False	False	False	False	-777.616394042969	-648.358215332031	669.921752929688	0.344994992017746	0.94024258852005	0.14362508058548	139.304641723633	84140
True	False	False	False	False	-763.717407226563	-780.239440917969	144.188446044922	0.343005865812302	0.886617481708527	0.142521530389786	60.538459777832	7870
True	False	False	False	False	-754.832946777344	-1529.5107421875	470.276184082031	0.711661219596863	0.952255666255951	0.530917406082153	202.35612487793	85799
True	False	False	False	False	-760.698059082031	-695.076232910156	1643.74841308594	0.146671548485756	0.620049834251404	0.0516326129436493	159.599197387695	236526
True	False	False	False	False	-749.273193359375	-39.398551940918	185.226699829102	0.668197453022003	0.926231443881989	0.44269335269928	75.1916198730469	12557
True	False	False	False	False	-741.695678710938	4.74822521209717	227.374099731445	0.311002999544144	0.938068151473999	0.125374361872673	49.5951232910156	10167
True	False	False	False	False	-740.430847167969	-1463.05798339844	9.98227787017822	0.785398185253143	0.931883156299591	1	43.6666679382324	393
True	False	False	False	False	-740.271667480469	-1609.55187988281	154.17073059082	0.378407031297684	0.871060311794281	0.162885919213295	64.8633117675781	9016
True	False	False	False	False	-736.050476074219	-583.189331054688	1144.63452148438	0.232154592871666	0.779998600482941	0.0873747393488884	155.568801879883	160547
True	False	False	False	False	-730.029235839844	-1606.04479980469	19.9645557403564	0.437887847423553	0.816718280315399	0.201071664690971	67.7777786254883	1220
True	False	False	False	False	-725.938171386719	-140.667083740234	1088.06823730469	0.414239972829819	0.857448875904083	0.185227558016777	179.965347290039	176546
True	False	False	False	False	-721.880676269531	-1462.11840820313	417.037384033203	0.217061802744865	0.878447532653809	0.0806935131549835	60.957447052002	22920
True	False	False	False	False	-722.669982910156	-1038.15563964844	27.7285480499268	0.669821560382843	0.935343980789185	0.445493936538696	49.0400009155273	1226
True	False	False	False	False	-715.326538085938	-790.116882324219	1474.04968261719	0.525524318218231	0.87712150812149	0.269661366939545	203.870574951172	270944
True	False	False	False	False	-701.307312011719	-1393.22082519531	272.848907470703	0.857511639595032	0.967586696147919	1	207.00813293457	50924
True	False	False	False	False	-699.769104003906	-1500.07177734375	48.80224609375	0.300853043794632	0.739429414272308	0.120161667466164	69.5227279663086	3059
True	False	False	False	False	-695.971801757813	-316.548706054688	260.648345947266	0.528236210346222	0.894653677940369	0.272091507911682	59.1361694335938	13897
True	False	False	False	False	-690.708801269531	-1260.87292480469	18.8554134368896	0.587365925312042	0.918594658374786	0.331435710191727	59.705883026123	1015
True	False	False	False	False	-685.569152832031	-1567.24963378906	341.61572265625	0.376452893018723	0.908149361610413	0.161719977855682	64.5876617431641	19893
True	False	False	False	False	-678.825012207031	-1286.01171875	468.057891845703	0.380965143442154	0.850735008716583	0.164420023560524	107.315162658691	45287
True	False	False	False	False	-674.869873046875	-1032.95007324219	1521.74279785156	0.641948401927948	0.927038431167603	0.401177495718002	212.059036254883	290945
True	False	False	False	False	-674.3017578125	-227.973693847656	18.8554134368896	0.685223281383514	0.936461865901947	0.473690927028656	35.0588226318359	596
True	False	False	False	False	-668.0673828125	-899.344116210938	1678.13171386719	0.126710817217827	0.639126300811768	0.0439571104943752	151.518829345703	229248
True	False	False	False	False	-664.00732421875	-1319.43249511719	24.401123046875	0.622672140598297	0.95398223400116	0.374400079250336	87.4545440673828	1924
True	False	False	False	False	-656.544128417969	-1310.64636230469	15.5279874801636	0.666844606399536	0.930929720401764	0.440383464097977	116.857139587402	1636
True	False	False	False	False	-659.100891113281	-739.2314453125	889.531860351563	0.24096642434597	0.697115659713745	0.0913566276431084	113.487533569336	91017
True	False	False	False	False	-655.220886230469	-1008.38208007813	11.0914192199707	0.763594925403595	0.936281979084015	0.714360892772675	53.5999984741211	536
True	False	False	False	False	-645.854553222656	-1324.83862304688	485.804168701172	0.787575900554657	0.953898131847382	1	205.929229736328	90197
True	False	False	False	False	-625.548461914063	-1379.56005859375	262.866638183594	0.74769538640976	0.946283459663391	0.640555024147034	200.535858154297	47527
True	False	False	False	False	-640.499572753906	-954.726928710938	39.9291114807129	0.71972519159317	0.92828106880188	0.551389634609222	105.083335876465	3783
True	False	False	False	False	-570.560668945313	-366.996704101563	167.480438232422	0.802461862564087	0.947369694709778	1	138.529800415039	20918
True	False	False	False	False	-566.745056152344	-416.022308349609	1170.14477539063	0.352016746997833	0.925286471843719	0.147558003664017	201.78483581543	212883
True	False	False	False	False	-555.178283691406	-1105.29748535156	401.509399414063	0.40795025229454	0.916966378688812	0.181167513132095	92.2928161621094	33410
True	False	False	False	False	-549.740173339844	-1532.38635253906	92.0587844848633	0.824999392032623	0.958110809326172	1	49.4578323364258	4105
True	False	False	False	False	-550.751831054688	-203.553375244141	28.8376903533936	0.778573036193848	0.952666342258453	0.82945716381073	49.6923065185547	1292
True	False	False	False	False	-528.411376953125	-515.684814453125	14.4188451766968	0.805326879024506	0.942608833312988	1	42.538459777832	553
True	False	False	False	False	-526.837951660156	-1104.31811523438	23.2919807434082	0.485519230365753	0.900579810142517	0.236159637570381	56.4285697937012	1185
True	False	False	False	False	-522.371154785156	-340.131652832031	1563.89013671875	0.487469166517258	0.909753620624542	0.23769898712635	219.161697387695	309018
True	False	False	False	False	-505.581024169922	-1202.60473632813	66.5485153198242	0.569536685943604	0.90587705373764	0.312116354703903	48.3666648864746	2902
True	False	False	False	False	-500.012634277344	-1556.41870117188	112.023338317871	0.756114184856415	0.930667817592621	0.676312983036041	82.6930694580078	8352
True	False	False	False	False	-499.609466552734	-1095.96630859375	594.500061035156	0.288825690746307	0.931358635425568	0.114116080105305	82.7444000244141	44351
True	False	False	False	False	-500.688781738281	-203.025817871094	21.0736961364746	0.497846275568008	0.908063113689423	0.246043413877487	46.3684196472168	881
True	False	False	False	False	-489.086364746094	-176.723419189453	125.333038330078	0.740218818187714	0.961078405380249	0.61310887336731	72.3716812133789	8178
True	False	False	False	False	-488.377258300781	-507.036437988281	269.521484375	0.802171349525452	0.955520868301392	1	219.279830932617	53285
True	False	False	False	False	-480.042938232422	-1375.05847167969	38.8199691772461	0.826309084892273	0.957971453666687	1	44	1540
True	False	False	False	False	-460.144287109375	-517.334228515625	1198.982421875	0.176068663597107	0.598100364208221	0.063372865319252	133.918594360352	144766
True	False	False	False	False	-461.889099121094	38.4589424133301	39.9291114807129	0.64491605758667	0.927394688129425	0.405553311109543	97.5833358764648	3513
True	False	False	False	False	-441.671966552734	-1795.70922851563	36.6016845703125	0.820213973522186	0.956876516342163	1	39.3939399719238	1300
True	False	False	False	False	-453.869110107422	-202.169723510742	298.359191894531	0.855213284492493	0.969044923782349	1	216.617095947266	58270
True	False	False	False	False	-446.06298828125	35.8691825866699	340.506591796875	0.710282504558563	0.91608202457428	0.527583360671997	224.042343139648	68781
True	False	False	False	False	-444.772064208984	-553.010131835938	749.779968261719	0.285920709371567	0.687020838260651	0.112676575779915	176.701187133789	119450
True	False	False	False	False	-424.965972900391	-168.491668701172	21.0736961364746	0.656467795372009	0.933190703392029	0.423319727182388	38.5263175964355	732
True	False	False	False	False	-437.305267333984	12.562572479248	303.904907226563	0.391001731157303	0.930253386497498	0.170526191592216	96.0766448974609	26325
True	False	False	False	False	-410.647979736328	-1700.00500488281	23.2919807434082	0.792964518070221	0.946847438812256	1	33.9047622680664	712
True	False	False	False	False	-412.673583984375	-1276.66479492188	11.0914192199707	0.763594925403595	0.936281979084015	0.714360892772675	70.9000015258789	709
True	False	False	False	False	-420.39697265625	-178.528778076172	42.1473922729492	0.494630753993988	0.933210790157318	0.243429824709892	48.5526313781738	1845
True	False	False	False	False	-407.41015625	-1341.3076171875	130.878753662109	0.332609713077545	0.895678758621216	0.1368278414011	50.9237289428711	6009
True	False	False	False	False	-396.757904052734	-1301.09838867188	1200.09155273438	0.692478895187378	0.933499991893768	0.488139539957047	220.875228881836	238987
True	False	False	False	False	-405.005981445313	-640.12646484375	17.7462711334229	0.785398185253143	0.948912382125854	1	43.75	700
True	False	False	False	False	-391.826751708984	-1759.4833984375	64.3302307128906	0.84819620847702	0.96172833442688	1	42.1034469604492	2442
True	False	False	False	False	-390.952514648438	-536.323852539063	210.736968994141	0.854169189929962	0.968949019908905	1	213.552627563477	40575
True	False	False	False	False	-395.666717529297	-197.56233215332	108.695907592773	0.641959667205811	0.944228053092957	0.401193976402283	46.2142868041992	4529
True	False	False	False	False	-388.197235107422	-416.015075683594	55.4570960998535	0.793351709842682	0.952484607696533	1	42.1199989318848	2106
True	False	False	False	False	-375.491912841797	-1393.15051269531	73.203369140625	0.588013172149658	0.94236946105957	0.332164019346237	46.2575759887695	3053
True	False	False	False	False	-362.977020263672	-1554.38537597656	55.4570960998535	0.821437060832977	0.964940249919891	1	44.2599983215332	2213
True	False	False	False	False	-373.722686767578	-633.248474121094	785.272521972656	0.624103367328644	0.916452705860138	0.376297414302826	216.495758056641	153279
True	False	False	False	False	-356.568756103516	-1121.69958496094	336.070007324219	0.460694521665573	0.938237726688385	0.217298984527588	96.5676574707031	29260
True	False	False	False	False	-355.500885009766	-1378.64733886719	154.17073059082	0.714149951934814	0.949332296848297	0.537053406238556	116.971221923828	16259
True	False	False	False	False	-321.898284912109	-1104.1669921875	408.164245605469	0.325715214014053	0.719872832298279	0.133118659257889	94.0896759033203	34625
True	False	False	False	False	-351.674133300781	-545.455322265625	1346.49829101563	0.577657163143158	0.891907095909119	0.320742607116699	215	261010
True	False	False	False	False	-345.199401855469	-633.322814941406	63.2210922241211	0.645414531230927	0.94693511724472	0.406295597553253	73.9298248291016	4214
True	False	False	False	False	-323.240692138672	-32.8066940307617	248.447799682617	0.640673696994781	0.924782812595367	0.399320125579834	107.022323608398	23973
True	False	False	False	False	-343.489044189453	-25.9214038848877	58.7845230102539	0.49373397231102	0.916796803474426	0.242705464363098	59.3773574829102	3147
True	False	False	False	False	-315.087982177734	-1354.49621582031	179.680999755859	0.637109935283661	0.936334013938904	0.394195854663849	59.1666679382324	9585
True	False	False	False	False	-309.249389648438	-478.418975830078	34.3833999633789	0.535539567470551	0.89467853307724	0.278747826814651	60.9032249450684	1888
True	False	False	False	False	-306.224395751953	-452.132537841797	17.7462711334229	0.739838838577271	0.941181302070618	0.6118004322052	56.5	904
True	False	False	False	False	-288.568328857422	-472.469573974609	100.931915283203	0.847731947898865	0.965309083461761	1	77.8022003173828	7080
True	False	False	False	False	-296.688201904297	-92.503547668457	415.92822265625	0.47274461388588	0.922083914279938	0.226288124918938	83.1866683959961	31195
True	False	False	False	False	-296.448944091797	-64.8534317016602	320.542022705078	0.255183488130569	0.891275107860565	0.0979125052690506	71.7889251708984	20747
True	False	False	False	False	-293.190490722656	-449.551879882813	29.9468326568604	0.764188587665558	0.961207389831543	0.717723667621613	70	1890
True	False	False	False	False	-291.452239990234	-243.08186340332	74.3125076293945	0.688461124897003	0.948702335357666	0.480036944150925	51.9104461669922	3478
True	False	False	False	False	-276.396514892578	-1731.77746582031	836.293029785156	0.359403938055038	0.794869840145111	0.151759818196297	154.271881103516	116321
True	False	False	False	False	-261.768341064453	-1846.35595703125	470.276184082031	0.731331586837769	0.943727135658264	0.584317564964294	111.25471496582	47172
True	False	False	False	False	-258.322540283203	-1769.93176269531	88.7313537597656	0.524048745632172	0.950054287910461	0.268348306417465	47.3499984741211	3788
True	False	False	False	False	-264.845611572266	-206.2021484375	11.0914192199707	0.55325049161911	0.915458858013153	0.295611768960953	39.9000015258789	399
True	False	False	False	False	-255.482192993164	-1823.92065429688	211.846115112305	0.556073904037476	0.92359471321106	0.298401087522507	102.036651611328	19489
True	False	False	False	False	-250.548965454102	-1752.08190917969	45.4748191833496	0.491260588169098	0.914324700832367	0.240717679262161	58.5365867614746	2400
True	False	False	False	False	-238.092956542969	-915.011291503906	31.0559749603271	0.792491853237152	0.95398223400116	1	35.25	987
True	False	False	False	False	-236.63330078125	-658.978210449219	29.9468326568604	0.80851811170578	0.952666342258453	1	36.3703689575195	982
True	False	False	False	False	-233.617599487305	-1629.19152832031	720.942260742188	0.509075522422791	0.920786261558533	0.255375891923904	94.767692565918	61599
True	False	False	False	False	-231.325561523438	-1038.69702148438	157.498153686523	0.800518333911896	0.946925520896912	1	110.345069885254	15669
True	False	False	False	False	-221.087875366211	-1850.63000488281	998.227722167969	0.262215167284012	0.84451961517334	0.101217091083527	93.5466690063477	84192
True	False	False	False	False	-216.005325317383	-18.6443328857422	89.8404998779297	0.805119872093201	0.951321005821228	1	52.8148155212402	4278
True	False	False	False	False	-197.741027832031	-1626.40881347656	686.558837890625	0.564399659633636	0.91878741979599	0.306799679994583	88.2681732177734	54638
True	False	False	False	False	-149.863067626953	-1071.37768554688	19.9645557403564	0.776177406311035	0.943199634552002	0.804480254650116	57.1111106872559	1028
True	False	False	False	False	-154.338302612305	-865.833374023438	663.266906738281	0.527138113975525	0.925871133804321	0.271104872226715	155.252502441406	92841
True	False	False	False	False	-135.453048706055	-1376.32629394531	303.904907226563	0.720849692821503	0.94830584526062	0.55438756942749	222.251831054688	60897
True	False	False	False	False	-133.826141357422	-1047.71472167969	946.098083496094	0.475612729787827	0.809262096881866	0.228472962975502	114.661193847656	97806
True	False	False	False	False	-128.842895507813	-263.627288818359	1458.52160644531	0.359935700893402	0.772135019302368	0.152064889669418	216.696578979492	284956
True	False	False	False	False	-113.077880859375	-1722.59851074219	317.214599609375	0.444282561540604	0.904338479042053	0.20552296936512	71.2622375488281	20381
True	False	False	False	False	-96.5228118896484	-1047.25146484375	13.3097038269043	0.66390061378479	0.931477785110474	0.435427129268646	41.25	495
True	False	False	False	False	-90.212760925293	-279.183624267578	37.7108268737793	0.802700221538544	0.951372683048248	1	60.5588226318359	2059
True	False	False	False	False	-94.7094573974609	5.47665357589722	78.7490768432617	0.79235315322876	0.946540415287018	1	44.521125793457	3161
True	False	False	False	False	-80.8850555419922	-1407.72607421875	114.241622924805	0.316582232713699	0.866630852222443	0.128284394741058	58.2135925292969	5996
True	False	False	False	False	-86.1656646728516	-1278.80615234375	14.4188451766968	0.478080570697784	0.851157307624817	0.230367243289948	64	832
True	False	False	False	False	-70.4295654296875	-1151.66271972656	19.9645557403564	0.776177406311035	0.943199634552002	0.804480254650116	74.3888854980469	1339
True	False	False	False	False	-61.6322174072266	-1127.10485839844	354.925415039063	0.567418038845062	0.925869524478912	0.309910804033279	206.759368896484	66163
True	False	False	False	False	-50.5077819824219	-1156.47290039063	180.790130615234	0.716814994812012	0.949275612831116	0.543800354003906	212.582824707031	34651
True	False	False	False	False	-33.5959205627441	-1147.39611816406	27.7285480499268	0.691563129425049	0.9330775141716	0.486269682645798	108.23999786377	2706
True	False	False	False	False	-27.8041362762451	-1012.716796875	194.099838256836	0.431911706924438	0.882063269615173	0.19697779417038	94.7714309692383	16585
True	False	False	False	False	-42.5078277587891	-991.612182617188	742.015991210938	0.359350442886353	0.753691136837006	0.15172915160656	112.405082702637	75199
True	False	False	False	False	-35.5052947998047	-446.934997558594	64.3302307128906	0.694953978061676	0.965357661247253	0.493263840675354	38.6206893920898	2240
True	False	False	False	False	-18.8992023468018	-1364.38427734375	86.513069152832	0.84085887670517	0.962681770324707	1	50.8846168518066	3969
True	False	False	False	False	-18.1458587646484	-289.981475830078	673.249145507813	0.288471639156342	0.716925799846649	0.113940209150314	142.7841796875	86670
True	False	False	False	False	-14.6278142929077	-1142.36437988281	777.508483886719	0.292364627122879	0.772367119789124	0.115880489349365	181.049926757813	126916
True	False	False	False	False	-10.8209848403931	-829.646606445313	9.98227787017822	0.661957681179047	0.925817608833313	0.432207375764847	39.4444427490234	355
True	False	False	False	False	-6.14100694656372	-824.082336425781	29.9468326568604	0.466437667608261	0.853596389293671	0.221545577049255	43.4444427490234	1173
True	False	False	False	False	1.11192464828491	-278.101440429688	47.6931037902832	0.737339556217194	0.969805300235748	0.603378236293793	71.4186019897461	3071
True	False	False	False	False	16.8197746276855	-1598.4931640625	937.224914550781	0.179623916745186	0.818923771381378	0.0648297965526581	172.466278076172	145734
True	False	False	False	False	5.54913282394409	-1573.44226074219	65.4393768310547	0.785227477550507	0.963489770889282	0.970944821834564	148.576278686523	8766
True	False	False	False	False	14.1478776931763	-1349.58569335938	11.0914192199707	0.735508561134338	0.937464773654938	0.597400009632111	43.7999992370605	438
True	False	False	False	False	19.1634292602539	-808.500854492188	117.569046020508	0.466149628162384	0.925054669380188	0.221330985426903	46.0943412780762	4886
True	False	False	False	False	9.95957851409912	-433.324829101563	389.308837890625	0.571644723415375	0.934718370437622	0.3143290579319	225.783477783203	79250
True	False	False	False	False	19.3497543334961	-1322.78564453125	409.273376464844	0.827217817306519	0.964188158512115	1	228.024383544922	84141
True	False	False	False	False	37.5784034729004	-445.459136962891	913.932983398438	0.387639313936234	0.81484466791153	0.168464824557304	214.089813232422	176410
True	False	False	False	False	38.5276679992676	-1521.33215332031	1221.16528320313	0.338376253843307	0.856191754341125	0.139970794320107	209.348770141602	230493
True	False	False	False	False	-1896.59765625	409.531341552734	759.76220703125	0.449876606464386	0.844663858413696	0.209478795528412	177.725540161133	121742
True	False	False	False	False	-1903.49060058594	551.39794921875	1247.78466796875	0.579986751079559	0.929973721504211	0.323269635438919	220.512893676758	248077
True	False	False	False	False	-1897.77856445313	1297.22717285156	509.096160888672	0.701624035835266	0.951440215110779	0.50761866569519	234.394332885742	107587
True	False	False	False	False	-1900.1806640625	2017.0908203125	37.7108268737793	0.84506893157959	0.963647246360779	1	36.0588226318359	1226
True	False	False	False	False	-1895.87768554688	138.187942504883	62.1119499206543	0.818948090076447	0.966921865940094	1	55.6607131958008	3117
True	False	False	False	False	-1888.53698730469	1789.68981933594	207.409545898438	0.266851544380188	0.823251724243164	0.103419125080109	68.1016006469727	12735
True	False	False	False	False	-1880.74450683594	157.840316772461	32.1651153564453	0.720794081687927	0.933759927749634	0.554238379001617	30.7931041717529	893
True	False	False	False	False	-1865.56335449219	1334.22473144531	19.9645557403564	0.776177406311035	0.943199634552002	0.804480254650116	60.1111106872559	1082
True	False	False	False	False	-1849.88598632813	1358.06225585938	259.539215087891	0.439023643732071	0.931130945682526	0.20185686647892	96.6880340576172	22625
True	False	False	False	False	-1852.54138183594	1592.48425292969	41.0382537841797	0.385526269674301	0.816175103187561	0.167177557945251	55.9459457397461	2070
True	False	False	False	False	-1837.99792480469	1147.3203125	12.2005615234375	0.768196105957031	0.939064502716064	0.742168962955475	43.2727279663086	476
True	False	False	False	False	-1828.64855957031	1368.21044921875	13.3097038269043	0.685805439949036	0.924342334270477	0.474820286035538	77.75	933
True	False	False	False	False	-1835.00427246094	1816.31640625	25.5102653503418	0.543003082275391	0.912731766700745	0.285725444555283	36.1739120483398	832
True	False	False	False	False	-1827.89538574219	1231.55200195313	112.023338317871	0.506837010383606	0.952504515647888	0.253489375114441	64.2970275878906	6494
True	False	False	False	False	-1825.05847167969	1327.294921875	1246.67553710938	0.476517409086227	0.904350697994232	0.229165822267532	234.032028198242	263052
True	False	False	False	False	-1821.59790039063	1118.24670410156	393.745391845703	0.797973811626434	0.958525657653809	1	224.326766967773	79636
True	False	False	False	False	-1820.45141601563	327.212524414063	983.808898925781	0.395953387022018	0.931076169013977	0.173591300845146	163.737319946289	145235
True	False	False	False	False	-1817.37756347656	1212.33752441406	296.140899658203	0.739566206932068	0.953799724578857	0.61086642742157	107.887641906738	28806
True	False	False	False	False	-1815.51867675781	1655.306640625	189.663269042969	0.76875227689743	0.937633872032166	0.745836973190308	216.865493774414	37084
True	False	False	False	False	-1813.55908203125	1353.47485351563	144.188446044922	0.445919215679169	0.889822721481323	0.20667427778244	104.192306518555	13545
True	False	False	False	False	-1810.19470214844	1512.03369140625	31.0559749603271	0.5245481133461	0.890275895595551	0.268791943788528	55.8571434020996	1564
True	False	False	False	False	-1803.70190429688	1093.90454101563	606.700622558594	0.458301931619644	0.809506297111511	0.215549558401108	196.709320068359	107600
True	False	False	False	False	-1802.9384765625	1048.70581054688	901.732421875	0.481660902500153	0.937018930912018	0.23313957452774	173.439117431641	141006
True	False	False	False	False	-1802.14025878906	1742.54443359375	1414.15600585938	0.30737978219986	0.760081708431244	0.123501680791378	215.258041381836	274454
True	False	False	False	False	-1800.06213378906	99.8063049316406	211.846115112305	0.780456304550171	0.952735066413879	0.853013038635254	165.141357421875	31542
True	False	False	False	False	-1799.92224121094	1161.12939453125	37.7108268737793	0.748016774654388	0.965798377990723	0.64181524515152	49.264705657959	1675
True	False	False	False	False	-1799.41467285156	1230.3642578125	80.9673614501953	0.393478810787201	0.939408898353577	0.172055095434189	57.7534255981445	4216
True	False	False	False	False	-1784.32666015625	298.946929931641	211.846115112305	0.727067649364471	0.940467655658722	0.571680963039398	204.696334838867	39097
True	False	False	False	False	-1796.3779296875	730.556762695313	525.733276367188	0.244682684540749	0.902553081512451	0.09305439889431	60.1033744812012	28489
True	False	False	False	False	-1797.41296386719	1184.99450683594	197.427261352539	0.345806002616882	0.843620121479034	0.144076347351074	59.6123580932617	10611
True	False	False	False	False	-1795.53576660156	1815.30383300781	9.98227787017822	0.606388568878174	0.91785192489624	0.353718668222427	96.6666641235352	870
True	False	False	False	False	-1793.69311523438	1858.4912109375	380.435699462891	0.313503563404083	0.928861796855927	0.126674622297287	72.075798034668	24722
True	False	False	False	False	-1784.93981933594	1898.8466796875	42.1473922729492	0.640076875686646	0.93416965007782	0.398454904556274	49.4210510253906	1878
True	False	False	False	False	-1784.37756347656	413.635375976563	25.5102653503418	0.265879571437836	0.683487594127655	0.10295594483614	71.6521759033203	1648
True	False	False	False	False	-1780.71447753906	649.625305175781	1213.40124511719	0.401705175638199	0.775404751300812	0.177196711301804	126.117004394531	137972
True	False	False	False	False	-1780.46862792969	1128.55529785156	29.9468326568604	0.582133054733276	0.873248875141144	0.325619131326675	61.0740737915039	1649
True	False	False	False	False	-1778.17993164063	1269.19592285156	228.483245849609	0.807278871536255	0.949428081512451	1	213.199035644531	43919
True	False	False	False	False	-1779.91442871094	1922.7490234375	52.1296730041504	0.625520169734955	0.928360521793365	0.378189235925674	49.0638313293457	2306
True	False	False	False	False	-1771.607421875	1806.48767089844	1009.31915283203	0.529532313346863	0.875819206237793	0.273260772228241	193.213180541992	175824
True	False	False	False	False	-1767.52612304688	279.668975830078	27.7285480499268	0.81305855512619	0.950671494007111	1	47	1175
True	False	False	False	False	-1766.64782714844	299.60107421875	246.229507446289	0.404835939407349	0.818401455879211	0.179179921746254	172.432434082031	38280
True	False	False	False	False	-1767.16247558594	686.075561523438	57.6753807067871	0.791780471801758	0.951258361339569	1	45.3269233703613	2357
True	False	False	False	False	-1759.24353027344	158.879577636719	417.037384033203	0.29001921415329	0.729204475879669	0.114709801971912	65.3244705200195	24562
True	False	False	False	False	-1758.95666503906	1311.28198242188	672.140014648438	0.591166853904724	0.923337817192078	0.335741549730301	157.16667175293	95243
True	False	False	False	False	-1758.52917480469	1672.68798828125	201.863830566406	0.818204164505005	0.951593101024628	1	221.302200317383	40277
True	False	False	False	False	-1753.57958984375	228.681686401367	611.13720703125	0.216598719358444	0.913357794284821	0.0804912149906158	61.0580749511719	33643
True	False	False	False	False	-1742.45532226563	954.36669921875	524.624145507813	0.607541263103485	0.890064716339111	0.355130791664124	198.027481079102	93667
True	False	False	False	False	-1736.12854003906	993.793823242188	917.260375976563	0.472744196653366	0.899938762187958	0.226287811994553	130.937118530273	108285
True	False	False	False	False	-1722.9794921875	155.564193725586	281.722045898438	0.297977924346924	0.88938981294632	0.118703730404377	54.8267707824707	13926
True	False	False	False	False	-1719.81030273438	319.908081054688	13.3097038269043	0.339639365673065	0.901455819606781	0.140664279460907	42.9166679382324	515
True	False	False	False	False	-1722.37072753906	328.281768798828	16.6371288299561	0.476011037826538	0.852710902690887	0.228777781128883	44.9333343505859	674
True	False	False	False	False	-1711.27856445313	460.993469238281	49.9113883972168	0.757985770702362	0.942204594612122	0.685172200202942	39.6888885498047	1786
True	False	False	False	False	-1695.13195800781	735.434509277344	249.556930541992	0.484067022800446	0.793950378894806	0.235018938779831	81.39111328125	18313
True	False	False	False	False	-1686.35363769531	760.639221191406	53.2388153076172	0.331950306892395	0.708982825279236	0.136470809578896	64.0416641235352	3074
True	False	False	False	False	-1687.23559570313	1618.18237304688	1086.95910644531	0.597716808319092	0.91433173418045	0.343328833580017	171.163269042969	167740
True	False	False	False	False	-1660.95251464844	847.496154785156	56.5662384033203	0.745827674865723	0.956534862518311	0.633371949195862	41.3137245178223	2107
True	False	False	False	False	-1669.80065917969	1593.79357910156	456.966491699219	0.702621400356293	0.925400793552399	0.509838044643402	114.951454162598	47360
True	False	False	False	False	-1624.22277832031	1587.34204101563	82.0765075683594	0.450051426887512	0.856914103031158	0.209603354334831	66.5135116577148	4922
True	False	False	False	False	-1626.85900878906	1925.04089355469	16.6371288299561	0.76893937587738	0.938069105148315	0.747088372707367	75.1999969482422	1128
True	False	False	False	False	-1618.27563476563	502.406829833984	15.5279874801636	0.455312818288803	0.931973576545715	0.213379964232445	39.4285697937012	552
True	False	False	False	False	-1617.37622070313	2001.48266601563	1518.41528320313	0.762301206588745	0.952836990356445	0.707231044769287	243.563919067383	333439
True	False	False	False	False	-1613.44189453125	1579.06823730469	100.931915283203	0.518322110176086	0.889638841152191	0.263312458992004	74.7362670898438	6801
True	False	False	False	False	-1611.7861328125	1599.20288085938	96.4953460693359	0.58545857667923	0.947917997837067	0.329300910234451	61.3793106079102	5340
True	False	False	False	False	-1586.28540039063	1137.07373046875	54.3479537963867	0.791067004203796	0.946614563465118	1	52.5102043151855	2573
True	False	False	False	False	-1575.93347167969	1578.97998046875	9.98227787017822	0.606388568878174	0.91785192489624	0.353718668222427	72.8888854980469	656
True	False	False	False	False	-1579.384765625	1610.01184082031	27.7285480499268	0.655060887336731	0.931988120079041	0.421090096235275	65.120002746582	1628
True	False	False	False	False	-1570.60168457031	1590.49853515625	440.329345703125	0.36499297618866	0.786879599094391	0.15498386323452	89.4533996582031	35513
True	False	False	False	False	-1567.15246582031	1280.55615234375	32.1651153564453	0.684656083583832	0.942040622234344	0.472595363855362	53.1724128723145	1542
True	False	False	False	False	-1568.39440917969	1539.04467773438	433.674499511719	0.520549833774567	0.91109824180603	0.265260249376297	104.562660217285	40884
True	False	False	False	False	-1566.41296386719	1333.15270996094	1084.74084472656	0.343554258346558	0.896953642368317	0.142825305461884	176.932510375977	173040
True	False	False	False	False	-1564.83874511719	1967.57531738281	1001.55517578125	0.190743774175644	0.896037340164185	0.069440670311451	120.395347595215	108717
True	False	False	False	False	-1560.5009765625	1227.59069824219	12.2005615234375	0.768196105957031	0.939064502716064	0.742168962955475	59.6363639831543	656
True	False	False	False	False	-1546.67309570313	1525.25024414063	19.9645557403564	0.497925460338593	0.869626700878143	0.246108084917068	54.1666679382324	975
True	False	False	False	False	-1545.85412597656	523.350830078125	15.5279874801636	0.774550676345825	0.945763468742371	0.789673984050751	33.7142868041992	472
True	False	False	False	False	-1545.5673828125	1142.81799316406	349.379699707031	0.712679326534271	0.946633994579315	0.533408880233765	79.0888900756836	24913
True	False	False	False	False	-1543.40576171875	1489.22473144531	468.057891845703	0.61297470331192	0.891487240791321	0.361890256404877	225.281997680664	95069
True	False	False	False	False	-1541.76733398438	1417.57580566406	380.435699462891	0.310924589633942	0.754765927791595	0.125333696603775	177.431488037109	60859
True	False	False	False	False	-1536.7451171875	1242.83081054688	598.936645507813	0.321880429983139	0.900295972824097	0.131078004837036	130.440734863281	70438
True	False	False	False	False	-1521.85583496094	695.580810546875	19.9645557403564	0.776177406311035	0.943199634552002	0.804480254650116	43.1111106872559	776
True	False	False	False	False	-1518.21142578125	1177.13916015625	66.5485153198242	0.703921556472778	0.949838936328888	0.512761116027832	46.4000015258789	2784
True	False	False	False	False	-1508.03686523438	1256.97265625	1376.44519042969	0.291651874780655	0.91510546207428	0.115524172782898	180.775985717773	224343
True	False	False	False	False	-1495.86633300781	1700.11157226563	11.0914192199707	0.735508561134338	0.937464773654938	0.597400009632111	39.5999984741211	396
True	False	False	False	False	-1491.037109375	1463.47375488281	849.602722167969	0.200450375676155	0.679469466209412	0.0735340788960457	88.8746719360352	68078
True	False	False	False	False	-1489.62548828125	1929.45751953125	116.459907531738	0.398302167654037	0.94102543592453	0.17505769431591	48.3619041442871	5078
True	False	False	False	False	-1480.04138183594	1828.78796386719	430.347076416016	0.372111529111862	0.885574400424957	0.159147918224335	72.773193359375	28236
True	False	False	False	False	-1477.74938964844	1851.62329101563	208.518692016602	0.303801864385605	0.855743110179901	0.121665440499783	75.888298034668	14267
True	False	False	False	False	-1457.99328613281	1710.37194824219	99.8227767944336	0.791574835777283	0.94920426607132	1	50.033332824707	4503
True	False	False	False	False	-1457.28234863281	1858.17309570313	31.0559749603271	0.603693544864655	0.919215440750122	0.350445985794067	60.7857131958008	1702
True	False	False	False	False	-1442.28698730469	684.468017578125	668.812622070313	0.378245949745178	0.862870156764984	0.162789613008499	89.7114410400391	54096
True	False	False	False	False	-1440.97106933594	1433.27905273438	238.465515136719	0.773190915584564	0.930205702781677	0.778298676013947	215.283721923828	46286
True	False	False	False	False	-1418.23205566406	1886.57043457031	389.308837890625	0.486119389533997	0.897631645202637	0.236632481217384	76.4985733032227	26851
True	False	False	False	False	-1389.11315917969	1950.44091796875	27.7285480499268	0.81305855512619	0.950671494007111	1	52.7999992370605	1320
True	False	False	False	False	-1387.01220703125	1935.57446289063	17.7462711334229	0.689935445785522	0.939505636692047	0.482980132102966	67.5	1080
True	False	False	False	False	-1362.77026367188	1824.48767089844	154.17073059082	0.854464650154114	0.967057704925537	1	69.4316558837891	9651
True	False	False	False	False	-1370.10278320313	1940.04797363281	295.031768798828	0.747529089450836	0.942347228527069	0.639905750751495	233.947372436523	62230
True	False	False	False	False	-1358.93896484375	1997.78491210938	534.6064453125	0.184195414185524	0.754112660884857	0.0667153969407082	101.358924865723	48855
True	False	False	False	False	-1356.728515625	1882.91235351563	954.97119140625	0.311035752296448	0.760955989360809	0.125391349196434	174.092910766602	149894
True	False	False	False	False	-1351.77685546875	1929.08972167969	281.722045898438	0.514430642127991	0.851185917854309	0.259943634271622	167.267715454102	42486
True	False	False	False	False	-1349.63366699219	2012.4091796875	166.371292114258	0.866998612880707	0.971321940422058	1	224.933334350586	33740
True	False	False	False	False	-1340.3759765625	637.8193359375	546.807006835938	0.777666330337524	0.94532698392868	0.819472968578339	207.75456237793	102423
True	False	False	False	False	-1317.09497070313	1998.6669921875	565.662414550781	0.516455948352814	0.906474649906158	0.26169165968895	104.817649841309	53457
True	False	False	False	False	-1312.212890625	1876.51672363281	332.742584228516	0.430326581001282	0.864595115184784	0.195902407169342	199.683334350586	59905
True	False	False	False	False	-1300.99780273438	1673.57202148438	1208.96472167969	0.491167575120926	0.914916157722473	0.240643218159676	212.521102905273	231648
True	False	False	False	False	-1263.09143066406	641.032653808594	277.285491943359	0.55325049161911	0.880716383457184	0.295611768960953	173.460006713867	43365
True	False	False	False	False	-1269.68872070313	1967.30090332031	809.673645019531	0.430804252624512	0.928913772106171	0.196226015686989	97.3246612548828	71047
True	False	False	False	False	-1261.82214355469	437.008087158203	375.999114990234	0.19442093372345	0.754660606384277	0.0709837451577187	71.6902618408203	24303
True	False	False	False	False	-1259.36511230469	112.455902099609	617.792053222656	0.613524079322815	0.889191448688507	0.36258339881897	227.402160644531	126663
True	False	False	False	False	-1251.53662109375	762.34716796875	47.6931037902832	0.805555999279022	0.956683158874512	1	49.0465126037598	2109
True	False	False	False	False	-1226.98693847656	1325.10754394531	48.80224609375	0.437349081039429	0.914741396903992	0.200699999928474	40.7727279663086	1794
True	False	False	False	False	-1235.96704101563	1423.84143066406	119.787330627441	0.470662444829941	0.931517839431763	0.224713116884232	64.4814834594727	6964
True	False	False	False	False	-1226.45568847656	640.029174804688	235.138092041016	0.281658798456192	0.791212677955627	0.110578909516335	69.8867950439453	14816
True	False	False	False	False	-1219.09326171875	1441.18688964844	109.805053710938	0.389344930648804	0.948706269264221	0.169508472084999	54.2626266479492	5372
True	False	False	False	False	-1222.33679199219	1559.072265625	12.2005615234375	0.681430399417877	0.931919693946838	0.46645313501358	40.1818199157715	442
True	False	False	False	False	-1219.69299316406	1849.74792480469	167.480438232422	0.765148520469666	0.943508088588715	0.723291516304016	84.4569549560547	12753
True	False	False	False	False	-1213.83532714844	1543.16674804688	56.5662384033203	0.809218764305115	0.954725384712219	1	49.470588684082	2523
True	False	False	False	False	-1209.64990234375	638.686767578125	21.0736961364746	0.656467795372009	0.929884076118469	0.423319727182388	79.7894744873047	1516
True	False	False	False	False	-1204.92919921875	837.573608398438	944.988952636719	0.370800763368607	0.832590878009796	0.15837624669075	193.909622192383	165211
True	False	False	False	False	-1188.94262695313	957.455993652344	28.8376903533936	0.63250470161438	0.911414206027985	0.387718707323074	54.5	1417
True	False	False	False	False	-1190.1708984375	1457.83032226563	31.0559749603271	0.811063647270203	0.960755467414856	1	42.2857131958008	1184
True	False	False	False	False	-1196.22863769531	1827.64953613281	177.462707519531	0.446396142244339	0.934810757637024	0.207010716199875	90.9187469482422	14547
True	False	False	False	False	-1190.23315429688	1796.2431640625	1012.64660644531	0.671519339084625	0.935066938400269	0.448454409837723	200.59912109375	183147
True	False	False	False	False	-1186.81140136719	1332.07873535156	102.041061401367	0.669457376003265	0.944952547550201	0.444863259792328	52.0869560241699	4792
True	False	False	False	False	-1183.6142578125	933.626342773438	187.44499206543	0.651075303554535	0.907257080078125	0.414875507354736	81.6627197265625	13801
True	False	False	False	False	-1175.89392089844	1761.89184570313	15.5279874801636	0.800106346607208	0.94487601518631	1	56.1428565979004	786
True	False	False	False	False	-1174.67138671875	1813.4169921875	11.0914192199707	0.55325049161911	0.935661971569061	0.295611768960953	76	760
True	False	False	False	False	-1166.62744140625	1770.74719238281	17.7462711334229	0.64491605758667	0.945084035396576	0.405553311109543	63.625	1018
True	False	False	False	False	-1164.60595703125	1582.47155761719	38.8199691772461	0.826309084892273	0.957971453666687	1	40.8571434020996	1430
True	False	False	False	False	-1139.19482421875	825.232177734375	57.6753807067871	0.666414141654968	0.928866505622864	0.43965283036232	91.25	4745
True	False	False	False	False	-1148.91723632813	1072.67517089844	171.917007446289	0.832001447677612	0.96921706199646	1	163.32258605957	25315
True	False	False	False	False	-1136.92651367188	1759.44934082031	26.6194076538086	0.528011858463287	0.93877249956131	0.271889626979828	41.8333320617676	1004
True	False	False	False	False	-1136.31628417969	858.920104980469	1942.10754394531	0.343660324811935	0.743124902248383	0.142884105443954	197.277557373047	345433
True	False	False	False	False	-1133.42309570313	553.070556640625	55.4570960998535	0.793351709842682	0.949315667152405	1	44.3600006103516	2218
True	False	False	False	False	-1125.67297363281	645.681884765625	830.747314453125	0.442269265651703	0.828057885169983	0.204113513231277	113.902534484863	85313
True	False	False	False	False	-1130.91564941406	1694.03442382813	1979.818359375	0.255930215120316	0.816050291061401	0.0982614457607269	191.312606811523	341493
True	False	False	False	False	-1112.6669921875	1355.59631347656	1387.53662109375	0.228579297661781	0.754158318042755	0.0857764035463333	183.975219726563	230153
True	False	False	False	False	-1105.58605957031	1913.65307617188	18.8554134368896	0.75434798002243	0.942380666732788	0.66828989982605	55	935
True	False	False	False	False	-1105.31091308594	1299.74731445313	836.293029785156	0.366394311189651	0.942815542221069	0.15579842031002	96.0145874023438	72395
True	False	False	False	False	-1104.89575195313	1688.595703125	26.6194076538086	0.718682765960693	0.952666342258453	0.54864364862442	107.791664123535	2587
True	False	False	False	False	-1099.95007324219	871.223754882813	97.6044921875	0.555250585079193	0.943331003189087	0.297584682703018	136.875	12045
True	False	False	False	False	-1102.99267578125	1124.39599609375	67.6576614379883	0.811845362186432	0.961437523365021	1	48.9180335998535	2984
True	False	False	False	False	-1098.08923339844	1409.04223632813	34.3833999633789	0.716718852519989	0.945348680019379	0.543553650379181	65.3871002197266	2027
True	False	False	False	False	-1096.55773925781	2026.87927246094	83.1856460571289	0.80851811170578	0.953763663768768	1	53.8933334350586	4042
True	False	False	False	False	-1085.82458496094	654.283874511719	269.521484375	0.474944919347763	0.906908869743347	0.227962628006935	183.69548034668	44638
True	False	False	False	False	-1092.28881835938	743.391967773438	208.518692016602	0.340017199516296	0.889957070350647	0.140872061252594	58.930850982666	11079
True	False	False	False	False	-1085.96630859375	935.890380859375	34.3833999633789	0.830578744411469	0.962256669998169	1	40.7741928100586	1264
True	False	False	False	False	-1086.4189453125	1704.31591796875	12.2005615234375	0.474330633878708	0.846143364906311	0.227494090795517	52.7272720336914	580
True	False	False	False	False	-1074.28686523438	1913.80981445313	725.378845214844	0.265241771936417	0.646892189979553	0.102652460336685	136.418960571289	89218
True	False	False	False	False	-1073.87622070313	1434.91101074219	44.3656768798828	0.703622102737427	0.924671590328217	0.512084782123566	55.1749992370605	2207
True	False	False	False	False	-1063.84606933594	1404.32568359375	626.665222167969	0.620000123977661	0.918012857437134	0.370893716812134	213.688491821289	120734
True	False	False	False	False	-1061.49731445313	602.455749511719	34.3833999633789	0.731873750686646	0.948639392852783	0.585974395275116	49.322582244873	1529
True	False	False	False	False	-1058.39965820313	921.671997070313	439.22021484375	0.588688313961029	0.891587138175964	0.332925856113434	133.090911865234	52704
True	False	False	False	False	-1059.64123535156	1928.02490234375	14.4188451766968	0.742955923080444	0.94487601518631	0.622766435146332	64.1538467407227	834
True	False	False	False	False	-1045.06237792969	256.127777099609	45.4748191833496	0.73448771238327	0.951893091201782	0.594133496284485	40.0975608825684	1644
True	False	False	False	False	-1055.51196289063	1481.72631835938	32.1651153564453	0.720794081687927	0.94053065776825	0.554238379001617	48.1034469604492	1395
True	False	False	False	False	-1049.65209960938	544.747680664063	44.3656768798828	0.729885578155518	0.940728902816772	0.579955279827118	106.699996948242	4268
True	False	False	False	False	-1042.37805175781	1382.95104980469	35.4925422668457	0.704015791416168	0.953058242797852	0.512974381446838	57.78125	1849
True	False	False	False	False	-1038.99963378906	873.559204101563	463.621337890625	0.386565774679184	0.920209884643555	0.167810037732124	182.966506958008	76480
True	False	False	False	False	-1040.24816894531	1430.17297363281	17.7462711334229	0.762108087539673	0.949675559997559	0.706189274787903	44.375	710
True	False	False	False	False	-1036.70422363281	1753.15966796875	674.358276367188	0.257459610700607	0.761993944644928	0.0989776030182838	102.376647949219	62245
True	False	False	False	False	-1035.14038085938	766.995910644531	96.4953460693359	0.74201226234436	0.946013271808624	0.619389593601227	68.0919570922852	5924
True	False	False	False	False	-1032.45251464844	584.186584472656	124.223899841309	0.492535471916199	0.916510760784149	0.241740420460701	66.5446395874023	7453
True	False	False	False	False	-1026.61560058594	851.288940429688	47.6931037902832	0.756393730640411	0.958025753498077	0.677612125873566	87.0930252075195	3745
True	False	False	False	False	-1016.75665283203	771.50830078125	145.297592163086	0.45297384262085	0.837991416454315	0.211694464087486	78.2061080932617	10245
True	False	False	False	False	-1008.87286376953	569.837097167969	388.199676513672	0.722146391868591	0.955363035202026	0.557891666889191	198.097137451172	69334
True	False	False	False	False	-1003.75640869141	1488.57055664063	33.2742576599121	0.641462504863739	0.960002601146698	0.400467902421951	76.533332824707	2296
True	False	False	False	False	-996.43505859375	1725.78161621094	49.9113883972168	0.791574835777283	0.955666422843933	1	48.7777786254883	2195
True	False	False	False	False	-988.715881347656	314.223236083984	41.0382537841797	0.662830352783203	0.951893091201782	0.433648645877838	40.8918914794922	1513
True	False	False	False	False	-976.373657226563	1566.41381835938	12.2005615234375	0.431440591812134	0.937323153018951	0.196657732129097	76.363639831543	840
True	False	False	False	False	-976.228759765625	1631.7236328125	27.7285480499268	0.621374189853668	0.936564445495605	0.372691035270691	62.3199996948242	1558
True	False	False	False	False	-972.474060058594	1757.58813476563	575.644653320313	0.277168363332748	0.908159196376801	0.10838682949543	110.98265838623	57600
True	False	False	False	False	-972.342651367188	1927.62145996094	887.313537597656	0.329352498054504	0.766294777393341	0.135068967938423	180.672500610352	144538
True	False	False	False	False	-963.856689453125	454.784576416016	86.513069152832	0.812731087207794	0.957111597061157	1	54.6282043457031	4261
True	False	False	False	False	-970.607666015625	1381.91369628906	695.432006835938	0.571694016456604	0.924654543399811	0.314381003379822	126.068580627441	79045
True	False	False	False	False	-967.631408691406	1554.75439453125	83.1856460571289	0.570995509624481	0.961787223815918	0.31364569067955	76.2933349609375	5722
True	False	False	False	False	-967.255310058594	1578.94067382813	69.8759460449219	0.485417068004608	0.91739547252655	0.23607924580574	68.6984100341797	4328
True	False	False	False	False	-963.142395019531	1887.30908203125	167.480438232422	0.460613250732422	0.921319782733917	0.217239364981651	64.0794677734375	9676
True	False	False	False	False	-958.856140136719	293.761840820313	921.696960449219	0.384253799915314	0.886231958866119	0.166405349969864	197.104690551758	163794
True	False	False	False	False	-955.263488769531	1071.88232421875	25.5102653503418	0.774829864501953	0.957677602767944	0.792114913463593	52.4347839355469	1206
True	False	False	False	False	-953.894897460938	1621.19580078125	56.5662384033203	0.776553928852081	0.932110965251923	0.808126747608185	73.6470565795898	3756
True	False	False	False	False	-948.097717285156	1638.63012695313	37.7108268737793	0.379436731338501	0.827301621437073	0.163502365350723	77.3529434204102	2630
True	False	False	False	False	-947.135192871094	1893.77819824219	32.1651153564453	0.759870648384094	0.952843487262726	0.694506108760834	53.034481048584	1538
True	False	False	False	False	-945.796813964844	264.747253417969	164.153015136719	0.423302292823792	0.927499711513519	0.191188469529152	66.7094573974609	9873
True	False	False	False	False	-939.520263671875	1655.01416015625	38.8199691772461	0.699732840061188	0.943107068538666	0.503464043140411	74.2285690307617	2598
True	False	False	False	False	-931.772399902344	1133.48278808594	12.2005615234375	0.681430399417877	0.931919693946838	0.46645313501358	52.1818199157715	574
True	False	False	False	False	-927.296691894531	1968.37475585938	358.252838134766	0.735560953617096	0.93578165769577	0.597568809986115	226.733749389648	73235
True	False	False	False	False	-923.024169921875	1995.47619628906	43.256534576416	0.764826476573944	0.943652451038361	0.721405208110809	42.8974342346191	1673
True	False	False	False	False	-919.2880859375	217.217987060547	354.925415039063	0.358286678791046	0.934597551822662	0.151120021939278	80.15625	25650
True	False	False	False	False	-920.716613769531	1099.28173828125	1224.49267578125	0.426247417926788	0.875709414482117	0.193154782056808	168.051635742188	185529
True	False	False	False	False	-917.194274902344	1050.00036621094	1269.96752929688	0.549738705158234	0.929776072502136	0.292182445526123	144.379043579102	165314
True	False	False	False	False	-903.616760253906	1163.79577636719	808.564453125	0.483560174703598	0.814493060112	0.234621942043304	128.017837524414	93325
True	False	False	False	False	-901.627075195313	1994.9423828125	11.0914192199707	0.763594925403595	0.936281979084015	0.714360892772675	39.7000007629395	397
True	False	False	False	False	-901.488220214844	666.259033203125	16.6371288299561	0.646814525127411	0.943199634552002	0.408391445875168	49.2000007629395	738
True	False	False	False	False	-893.133178710938	323.305603027344	2708.52465820313	0.177383363246918	0.847368359565735	0.0639106631278992	190.174850463867	464407
True	False	False	False	False	-898.440734863281	655.479614257813	51.0205307006836	0.742634296417236	0.946614563465118	0.62160986661911	112.956520080566	5196
True	False	False	False	False	-893.757873535156	1656.54760742188	882.877014160156	0.382176429033279	0.864323735237122	0.165149539709091	105.958541870117	84343
True	False	False	False	False	-884.33056640625	177.004760742188	216.282684326172	0.368032068014145	0.794146299362183	0.156753599643707	73.466667175293	14326
True	False	False	False	False	-885.928833007813	1214.54968261719	153.061584472656	0.275382697582245	0.735224723815918	0.107520207762718	144.463775634766	19936
True	False	False	False	False	-865.441223144531	196.19709777832	177.462707519531	0.673765122890472	0.940650343894958	0.452423572540283	170.387496948242	27262
True	False	False	False	False	-873.740417480469	1202.57312011719	560.11669921875	0.248881980776787	0.738651752471924	0.0949862897396088	114.083168029785	57612
True	False	False	False	False	-872.01220703125	1093.00537109375	26.6194076538086	0.718682765960693	0.952666342258453	0.54864364862442	47.8333320617676	1148
True	False	False	False	False	-864.614990234375	1170.529296875	818.546752929688	0.555101811885834	0.916221261024475	0.297437429428101	136.073165893555	100422
True	False	False	False	False	-858.087280273438	1703.43273925781	214.064392089844	0.649388015270233	0.916733205318451	0.412288516759872	192.145080566406	37084
True	False	False	False	False	-854.035949707031	1545.431640625	13.3097038269043	0.66390061378479	0.935661971569061	0.435427129268646	77.5833358764648	931
True	False	False	False	False	-849.012634277344	1821.33251953125	983.808898925781	0.444427758455276	0.877178728580475	0.205624923110008	121.302139282227	107595
True	False	False	False	False	-842.822021484375	221.940933227539	257.320922851563	0.718521296977997	0.952137410640717	0.548221051692963	99.8793106079102	23172
True	False	False	False	False	-844.255676269531	1525.81457519531	42.1473922729492	0.445816963911057	0.945985317230225	0.206602200865746	75.0789489746094	2853
True	False	False	False	False	-839.899108886719	1566.48547363281	723.160522460938	0.677342414855957	0.909240782260895	0.458875447511673	136.595092773438	89060
True	False	False	False	False	-838.193115234375	1909.21813964844	82.0765075683594	0.825832903385162	0.960151076316833	1	161.378372192383	11942
True	False	False	False	False	-835.138061523438	1074.68078613281	273.958068847656	0.701313316822052	0.936543464660645	0.506931364536285	202.35627746582	49982
True	False	False	False	False	-837.128723144531	1771.69396972656	150.843307495117	0.532960772514343	0.865084052085876	0.276378601789474	94.9926452636719	12919
True	False	False	False	False	-835.440246582031	1925.87023925781	246.229507446289	0.38381752371788	0.88848465681076	0.166141137480736	186.788284301758	41467
True	False	False	False	False	-829.225402832031	1049.64611816406	409.273376464844	0.473959237337112	0.939066827297211	0.227211207151413	109.284553527832	40326
True	False	False	False	False	-827.629638671875	1720.39526367188	567.880676269531	0.428274065256119	0.903989493846893	0.194516345858574	210.779296875	107919
True	False	False	False	False	-826.660217285156	1500.11682128906	49.9113883972168	0.843023717403412	0.96843945980072	1	56.5999984741211	2547
True	False	False	False	False	-825.620483398438	1532.31591796875	377.108276367188	0.528168082237244	0.867925524711609	0.272030204534531	123.302940368652	41923
True	False	False	False	False	-823.530334472656	234.441757202148	59.8936653137207	0.776787161827087	0.952624559402466	0.810432493686676	57.7407417297363	3118
True	False	False	False	False	-824.850402832031	1685.29528808594	167.480438232422	0.733267366886139	0.925477504730225	0.590288460254669	132.774841308594	20049
True	False	False	False	False	-822.456420898438	1768.47912597656	44.3656768798828	0.673765122890472	0.943160891532898	0.452423572540283	68.6500015258789	2746
True	False	False	False	False	-818.68212890625	1700.86474609375	47.6931037902832	0.72429746389389	0.939895868301392	0.563820719718933	70.5813980102539	3035
True	False	False	False	False	-816.686096191406	1442.67993164063	1276.62243652344	0.628668129444122	0.872388422489166	0.38244166970253	148.760208129883	171223
True	False	False	False	False	-797.71337890625	1420.48510742188	39.9291114807129	0.808348000049591	0.952576816082001	1	56.1111106872559	2020
True	False	False	False	False	-776.801391601563	461.905120849609	32.1651153564453	0.820795118808746	0.961207389831543	1	39.1724128723145	1136
True	False	False	False	False	-772.347778320313	1724.83959960938	38.8199691772461	0.668145596981049	0.929918527603149	0.442604392766953	58.7428588867188	2056
True	False	False	False	False	-744.72607421875	2024.60913085938	13.3097038269043	0.441305130720139	0.846266984939575	0.20344115793705	53	636
True	False	False	False	False	-740.268127441406	149.351715087891	48.80224609375	0.710345864295959	0.957528114318848	0.527735590934753	44.8181800842285	1972
True	False	False	False	False	-739.056457519531	1500.77075195313	38.8199691772461	0.627001702785492	0.941383063793182	0.380182027816772	90.1142883300781	3154
True	False	False	False	False	-724.811645507813	714.015258789063	532.388122558594	0.201083108782768	0.792326629161835	0.0738031789660454	67.6104202270508	32453
True	False	False	False	False	-720.558410644531	572.20361328125	806.34619140625	0.785560309886932	0.948363065719604	1	207.870697021484	151122
True	False	False	False	False	-717.732482910156	1494.30737304688	633.320068359375	0.405926674604416	0.7996985912323	0.179874360561371	152.014007568359	86800
True	False	False	False	False	-715.752258300781	1424.47570800781	55.4570960998535	0.55466765165329	0.960270047187805	0.297008156776428	65.0400009155273	3252
True	False	False	False	False	-715.5009765625	1794.82873535156	52.1296730041504	0.660663068294525	0.942886292934418	0.430083870887756	107.57447052002	5056
True	False	False	False	False	-707.09716796875	475.998474121094	1162.38073730469	0.181948497891426	0.920742690563202	0.0657868906855583	127.59065246582	133715
True	False	False	False	False	-714.03564453125	498.286987304688	12.2005615234375	0.768196105957031	0.939064502716064	0.742168962955475	73.363639831543	807
True	False	False	False	False	-711.852233886719	519.813049316406	341.61572265625	0.85931259393692	0.957718312740326	1	208.772720336914	64302
True	False	False	False	False	-708.926940917969	1454.23364257813	1094.72314453125	0.758414208889008	0.935905575752258	0.687256217002869	217.063827514648	214242
True	False	False	False	False	-706.402160644531	1729.02172851563	387.090545654297	0.623916268348694	0.917762875556946	0.376048654317856	212.888244628906	74298
True	False	False	False	False	-692.515625	1533.18798828125	1325.42468261719	0.649757444858551	0.914162695407867	0.412852734327316	156.916320800781	187515
True	False	False	False	False	-692.992797851563	1774.56420898438	295.031768798828	0.445003539323807	0.912831664085388	0.206029519438744	198.669174194336	52846
True	False	False	False	False	-679.097351074219	1223.42565917969	167.480438232422	0.707203209400177	0.938593745231628	0.520296692848206	68.344367980957	10320
True	False	False	False	False	-681.815246582031	1711.13354492188	37.7108268737793	0.802700221538544	0.951372683048248	1	48.4117660522461	1646
True	False	False	False	False	-674.404296875	542.491333007813	656.612060546875	0.382067143917084	0.93140721321106	0.165083646774292	85.2331085205078	50458
True	False	False	False	False	-672.9091796875	1760.337890625	67.6576614379883	0.606324851512909	0.945265769958496	0.353640824556351	74.6557388305664	4554
True	False	False	False	False	-667.901794433594	1209.68322753906	119.787330627441	0.494565069675446	0.87486606836319	0.243376716971397	63.2777786254883	6834
True	False	False	False	False	-654.301147460938	330.192932128906	1902.17846679688	0.571052193641663	0.892959773540497	0.313705265522003	209.034408569336	358494
True	False	False	False	False	-651.137390136719	460.771514892578	520.187561035156	0.361183673143387	0.873577892780304	0.152782201766968	94.0746231079102	44121
True	False	False	False	False	-644.801147460938	508.937133789063	23.2919807434082	0.744390904903412	0.948501110076904	0.628002285957336	45.523811340332	956
True	False	False	False	False	-590.296508789063	909.822631835938	555.680114746094	0.49083337187767	0.827583968639374	0.240375846624374	209.199600219727	104809
True	False	False	False	False	-617.580444335938	1038.15551757813	148.625015258789	0.811366081237793	0.959237992763519	1	104.597015380859	14016
True	False	False	False	False	-615.916564941406	1419.45153808594	72.0942230224609	0.494862794876099	0.931706786155701	0.243617579340935	51.0615386962891	3319
True	False	False	False	False	-587.38671875	1443.53381347656	15.5279874801636	0.514855980873108	0.894493818283081	0.260309815406799	65.4285736083984	916
True	False	False	False	False	-578.892333984375	1448.84997558594	59.8936653137207	0.490015149116516	0.901484847068787	0.239722326397896	57.2592582702637	3092
True	False	False	False	False	-567.583068847656	1456.58569335938	35.4925422668457	0.419238984584808	0.916959285736084	0.188499227166176	49.28125	1577
True	False	False	False	False	-565.385070800781	1488.01806640625	54.3479537963867	0.520803093910217	0.875585317611694	0.265482544898987	60.4285697937012	2961
True	False	False	False	False	-556.15673828125	783.950622558594	27.7285480499268	0.81305855512619	0.950671494007111	1	42.2000007629395	1055
True	False	False	False	False	-559.673095703125	1360.35327148438	886.204406738281	0.633618175983429	0.951035499572754	0.389270305633545	220.821029663086	176436
True	False	False	False	False	-556.930053710938	1500.45080566406	31.0559749603271	0.564301550388336	0.913273394107819	0.306699156761169	73.5	2058
True	False	False	False	False	-557.106872558594	2020.59240722656	282.831207275391	0.642396867275238	0.935006439685822	0.401834040880203	68.1411743164063	17376
True	False	False	False	False	-548.41015625	934.863220214844	26.6194076538086	0.780536234378815	0.950671494007111	0.854119598865509	57.4583320617676	1379
True	False	False	False	False	-543.242309570313	1412.89965820313	648.848022460938	0.326619416475296	0.896774411201477	0.133602157235146	83.0786361694336	48601
True	False	False	False	False	-529.102416992188	231.082443237305	407.055084228516	0.269517004489899	0.838129699230194	0.104693554341793	68.1089935302734	24996
True	False	False	False	False	-507.978332519531	335.518188476563	26.6194076538086	0.780536234378815	0.950671494007111	0.854119598865509	60.375	1449
True	False	False	False	False	-495.251342773438	139.268157958984	1301.02355957031	0.437374711036682	0.880518734455109	0.200717657804489	204.777496337891	240204
True	False	False	False	False	-502.733825683594	355.784057617188	102.041061401367	0.636238098144531	0.914569854736328	0.392957359552383	74.7065200805664	6873
True	False	False	False	False	-501.050476074219	1442.55834960938	664.376037597656	0.421469628810883	0.793584048748016	0.189972192049026	83.2637710571289	49875
True	False	False	False	False	-499.109710693359	326.430267333984	16.6371288299561	0.693598926067352	0.931946337223053	0.490445405244827	69.3333358764648	1040
True	False	False	False	False	-497.568420410156	373.734527587891	317.214599609375	0.396097272634506	0.849830627441406	0.173680886626244	79.940559387207	22863
True	False	False	False	False	-495.748931884766	1135.71948242188	592.281799316406	0.27254644036293	0.873374104499817	0.106149606406689	76.1404495239258	40659
True	False	False	False	False	-489.981567382813	1492.47436523438	79.8582229614258	0.674418985843658	0.925970315933228	0.453590780496597	47.7361106872559	3437
True	False	False	False	False	-481.458190917969	301.21826171875	13.3097038269043	0.66390061378479	0.925560414791107	0.435427129268646	59.9166679382324	719
True	False	False	False	False	-486.809906005859	339.296813964844	211.846115112305	0.714939653873444	0.963146567344666	0.539033055305481	78.8743438720703	15065
True	False	False	False	False	-478.198577880859	1026.04736328125	591.172668457031	0.63541579246521	0.944221913814545	0.391794562339783	219.277679443359	116875
True	False	False	False	False	-468.699798583984	289.112030029297	211.846115112305	0.419974446296692	0.852102100849152	0.188983976840973	76.4397888183594	14600
True	False	False	False	False	-474.136352539063	352.595458984375	51.0205307006836	0.636238098144531	0.93115246295929	0.392957359552383	58.7391319274902	2702
True	False	False	False	False	-463.599212646484	1056.48132324219	12.2005615234375	0.741141617298126	0.94014710187912	0.616318583488464	47.7272720336914	525
True	False	False	False	False	-450.918670654297	1060.22912597656	14.4188451766968	0.742955923080444	0.94487601518631	0.622766435146332	42.8461532592773	557
True	False	False	False	False	-459.536010742188	1243.04162597656	17.7462711334229	0.762108087539673	0.940302610397339	0.706189274787903	39.1875	627
True	False	False	False	False	-447.515960693359	1958.19714355469	199.645553588867	0.774507224559784	0.937819004058838	0.789297342300415	211.277770996094	38030
True	False	False	False	False	-443.390197753906	1256.50561523438	19.9645557403564	0.571213245391846	0.935971975326538	0.313874661922455	45	810
True	False	False	False	False	-414.713073730469	1256.36926269531	216.282684326172	0.452389687299728	0.88762104511261	0.211275160312653	74.1435928344727	14458
True	False	False	False	False	-413.52783203125	1275.70776367188	39.9291114807129	0.571213245391846	0.933910071849823	0.313874661922455	70.5277786254883	2539
True	False	False	False	False	-403.473083496094	124.090972900391	634.42919921875	0.528984785079956	0.876584410667419	0.272766202688217	237.356643676758	135768
True	False	False	False	False	-403.921905517578	1288.80139160156	24.401123046875	0.452123731374741	0.930941641330719	0.211084485054016	52.5909080505371	1157
True	False	False	False	False	-402.833923339844	1537.36657714844	52.1296730041504	0.602335870265961	0.9346564412117	0.348812431097031	42.8510627746582	2014
True	False	False	False	False	-399.737121582031	1409.92333984375	1271.07666015625	0.384699195623398	0.861765742301941	0.166675388813019	141.687606811523	162374
True	False	False	False	False	-398.756927490234	1092.10705566406	15.5279874801636	0.800106346607208	0.94487601518631	1	45.0714302062988	631
True	False	False	False	False	-393.266723632813	1270.77526855469	78.7490768432617	0.361228436231613	0.806283831596375	0.152807965874672	69.887321472168	4962
True	False	False	False	False	-392.178771972656	1787.35412597656	141.970169067383	0.582983255386353	0.962949514389038	0.326555609703064	64.0703125	8201
True	False	False	False	False	-370.858856201172	1618.10595703125	1582.74560546875	0.402258098125458	0.758262097835541	0.177545875310898	227.602661132813	324789
True	False	False	False	False	-372.856903076172	1781.11413574219	54.3479537963867	0.68877637386322	0.960369110107422	0.480663388967514	56.8163261413574	2784
True	False	False	False	False	-368.104217529297	1664.16857910156	13.3097038269043	0.80851811170578	0.94014710187912	1	46.4166679382324	557
True	False	False	False	False	-367.07861328125	1738.99645996094	1174.58129882813	0.514604210853577	0.930340349674225	0.260093003511429	137.586395263672	145704
True	False	False	False	False	-361.227813720703	1511.21130371094	462.512176513672	0.70948600769043	0.960483610630035	0.525677740573883	232.690643310547	97032
True	False	False	False	False	-353.535522460938	1073.46936035156	564.55322265625	0.498304635286331	0.893812537193298	0.246418043971062	208.772094726563	106265
True	False	False	False	False	-355.245880126953	1707.85205078125	1358.69885253906	0.336508840322495	0.943629741668701	0.138948887586594	112.438369750977	137737
True	False	False	False	False	-349.195190429688	1670.69091796875	209.627822875977	0.831153571605682	0.949275612831116	1	209.328048706055	39563
True	False	False	False	False	-348.520812988281	805.57080078125	344.943145751953	0.671583831310272	0.952339053153992	0.448567628860474	213.530548095703	66408
True	False	False	False	False	-339.096954345703	857.536926269531	849.602722167969	0.65316504240036	0.91740095615387	0.418115526437759	145.1240234375	111165
True	False	False	False	False	-311.118133544922	879.836547851563	639.974914550781	0.371850550174713	0.845412313938141	0.158994093537331	146.715774536133	84655
True	False	False	False	False	-315.079376220703	1090.11437988281	29.9468326568604	0.519488573074341	0.897390067577362	0.264330595731735	69.4074096679688	1874
True	False	False	False	False	-312.531768798828	1933.22814941406	17.7462711334229	0.5884068608284	0.931073546409607	0.332607984542847	92	1472
True	False	False	False	False	-307.953308105469	1065.59545898438	21.0736961364746	0.787328064441681	0.95306122303009	1	43.9473686218262	835
True	False	False	False	False	-310.063018798828	1911.89672851563	46.5839614868164	0.738803207874298	0.952329814434052	0.6082723736763	58.3095245361328	2449
True	False	False	False	False	-301.458648681641	1952.09936523438	126.442184448242	0.496810376644135	0.917498409748077	0.245198637247086	93.7982482910156	10693
True	False	False	False	False	-291.212310791016	1316.40844726563	31.0559749603271	0.838463246822357	0.960098087787628	1	46.6428565979004	1306
True	False	False	False	False	-288.915679931641	565.859741210938	135.315322875977	0.853394627571106	0.96275532245636	1	195.475402832031	23848
True	False	False	False	False	-280.400390625	1939.59655761719	509.096160888672	0.21491701900959	0.756108939647675	0.0797578990459442	109.897605895996	50443
True	False	False	False	False	-277.778259277344	1978.83117675781	159.716445922852	0.397679477930069	0.914626240730286	0.174668148159981	79.375	11430
True	False	False	False	False	-274.850830078125	750.167602539063	522.405883789063	0.50213760137558	0.877476155757904	0.249571606516838	219.093414306641	103193
True	False	False	False	False	-264.90283203125	107.966423034668	64.3302307128906	0.771918535232544	0.951528549194336	0.768335938453674	46.5172424316406	2698
True	False	False	False	False	-266.221832275391	473.688781738281	74.3125076293945	0.786045730113983	0.961069166660309	1	62.3134346008301	4175
True	False	False	False	False	-257.053680419922	1935.4521484375	9.98227787017822	0.785398185253143	0.931883156299591	1	54.1111106872559	487
True	False	False	False	False	-244.756820678711	495.302551269531	566.771545410156	0.23897160589695	0.807618856430054	0.0904498472809792	78.624267578125	40177
True	False	False	False	False	-222.296417236328	1123.90026855469	298.359191894531	0.839496493339539	0.969330668449402	1	223.453536987305	60109
True	False	False	False	False	-220.995422363281	915.902709960938	734.251953125	0.448282390832901	0.937748193740845	0.208345457911491	110.604232788086	73220
True	False	False	False	False	-207.962387084961	161.218399047852	655.502868652344	0.464339673519135	0.878961622714996	0.219986453652382	113.516075134277	67088
True	False	False	False	False	-192.516738891602	747.40673828125	16.6371288299561	0.646814525127411	0.921669483184814	0.408391445875168	43	645
True	False	False	False	False	-185.219711303711	1540.25573730469	733.142822265625	0.2129026055336	0.842736721038818	0.0788822323083878	84.8547668457031	56089
True	False	False	False	False	-175.270736694336	482.732177734375	668.812622070313	0.307599872350693	0.869387865066528	0.123615063726902	87.7330017089844	52903
True	False	False	False	False	-133.747039794922	1871.78295898438	424.801361083984	0.271285474300385	0.73003625869751	0.105542548000813	65.5039138793945	25088
True	False	False	False	False	-127.596794128418	646.109252929688	556.789245605469	0.312300950288773	0.831366837024689	0.126048475503922	95.3486022949219	47865
True	False	False	False	False	-127.084075927734	1348.86291503906	228.483245849609	0.800404906272888	0.957674860954285	1	226.266983032227	46611
True	False	False	False	False	-124.869583129883	1887.10278320313	11.0914192199707	0.763594925403595	0.936281979084015	0.714360892772675	53.0999984741211	531
True	False	False	False	False	-116.499603271484	1958.90930175781	79.8582229614258	0.442600399255753	0.86232978105545	0.20434482395649	57.6944427490234	4154
True	False	False	False	False	-99.1032104492188	1143.5	76.5307922363281	0.71895444393158	0.938427865505219	0.54935622215271	121.072463989258	8354
True	False	False	False	False	-108.990791320801	1741.92333984375	1012.64660644531	0.170665293931961	0.693242847919464	0.0611742660403252	151.355972290039	138188
True	False	False	False	False	-106.496810913086	1163.36010742188	31.0559749603271	0.33549502491951	0.880057573318481	0.138395741581917	102.464286804199	2869
True	False	False	False	False	-105.935874938965	1916.21618652344	57.6753807067871	0.63250470161438	0.925963401794434	0.387718707323074	66.2692337036133	3446
True	False	False	False	False	-106.342254638672	1941.37023925781	229.592376708984	0.276966899633408	0.698917984962463	0.108288913965225	73.4251174926758	15199
True	False	False	False	False	-92.6821823120117	644.751525878906	562.3349609375	0.644869029521942	0.904452681541443	0.405483454465866	95.238655090332	48286
True	False	False	False	False	-94.0978546142578	1154.826171875	35.4925422668457	0.47912186384201	0.835150063037872	0.231170579791069	123.71875	3959
True	False	False	False	False	-93.3904647827148	1650.06420898438	12.2005615234375	0.768196105957031	0.939064502716064	0.742168962955475	38.8181800842285	427
True	False	False	False	False	-92.8895492553711	1902.56408691406	56.5662384033203	0.589559078216553	0.926994442939758	0.333911657333374	58.294116973877	2973
True	False	False	False	False	-79.4774856567383	731.101867675781	13.3097038269043	0.441305130720139	0.939309358596802	0.20344115793705	62.25	747
True	False	False	False	False	-83.7651519775391	1137.4814453125	498.004730224609	0.351653695106506	0.909402251243591	0.147353202104568	95.3518905639648	42813
True	False	False	False	False	-75.3761520385742	1364.46301269531	215.173538208008	0.799697458744049	0.965225219726563	1	222.149490356445	43097
True	False	False	False	False	-81.7214279174805	1921.98352050781	64.3302307128906	0.595981299877167	0.953055739402771	0.341297298669815	59.3793106079102	3444
True	False	False	False	False	-69.407585144043	715.153930664063	149.734161376953	0.438722163438797	0.842729985713959	0.201648235321045	65.4148178100586	8831
True	False	False	False	False	-65.0179977416992	746.844360351563	32.1651153564453	0.820795118808746	0.95398223400116	1	50.6551742553711	1469
True	False	False	False	False	-65.435173034668	1108.46752929688	59.8936653137207	0.746888160705566	0.940485060214996	0.637421369552612	59.7222213745117	3225
True	False	False	False	False	-62.4123802185059	1711.47326660156	329.415161132813	0.211138755083084	0.823015987873077	0.0781179070472717	65.8653182983398	19562
True	False	False	False	False	-61.3900413513184	730.041564941406	9.98227787017822	0.53901207447052	0.922550082206726	0.28197169303894	66.1111145019531	595
True	False	False	False	False	-53.5492897033691	726.033386230469	18.8554134368896	0.455478668212891	0.814683556556702	0.213499888777733	48.235294342041	820
True	False	False	False	False	-61.3339538574219	1013.54132080078	38.8199691772461	0.770017266273499	0.950419723987579	0.754476308822632	39.2000007629395	1372
True	False	False	False	False	-54.6399955749512	1145.81848144531	105.36848449707	0.575222194194794	0.949785888195038	0.318126648664474	124.810523986816	11857
True	False	False	False	False	-54.4850845336914	1716.17932128906	9.98227787017822	0.754574596881866	0.933233201503754	0.669301986694336	68	612
True	False	False	False	False	-51.0363578796387	710.019470214844	47.6931037902832	0.628835141658783	0.947038888931274	0.382669180631638	52.5116271972656	2258
True	False	False	False	False	-50.8612403869629	1128.96142578125	205.191253662109	0.749367475509644	0.933017075061798	0.647193849086761	197.681076049805	36571
True	False	False	False	False	-38.1273040771484	574.723205566406	125.333038330078	0.448243707418442	0.95124226808548	0.208318024873734	55.4690246582031	6268
True	False	False	False	False	-49.3620643615723	1189.44750976563	42.1473922729492	0.780941009521484	0.960787534713745	0.859888970851898	47.3421058654785	1799
True	False	False	False	False	-45.3327903747559	1303.14733886719	9.98227787017822	0.754574596881866	0.933233201503754	0.669301986694336	33	297
True	False	False	False	False	-31.5887928009033	1135.68640136719	39.9291114807129	0.661957681179047	0.957085192203522	0.432207375764847	78.3611145019531	2821
True	False	False	False	False	-34.0839614868164	1153.40612792969	289.486053466797	0.759870648384094	0.943257391452789	0.694506108760834	213.842910766602	55813
True	False	False	False	False	-33.7011795043945	1172.7158203125	16.6371288299561	0.73631078004837	0.948912382125854	0.600000023841858	59.4000015258789	891
True	False	False	False	False	-25.1147747039795	1530.75769042969	79.8582229614258	0.844705820083618	0.961069166660309	1	50.4861106872559	3635
True	False	False	False	False	-23.2117767333984	1119.03894042969	139.751892089844	0.535335123538971	0.960736632347107	0.27855920791626	62.6746025085449	7897
True	False	False	False	False	-9.79012298583984	572.742431640625	618.901184082031	0.483170479536057	0.921375274658203	0.234317123889923	80.1093215942383	44701
True	False	False	False	False	-5.01435995101929	1312.67822265625	23.2919807434082	0.725569725036621	0.933190703392029	0.567398190498352	51.1428565979004	1074
True	False	False	False	False	-2.86871194839478	278.209564208984	495.786437988281	0.375388115644455	0.85404646396637	0.161086842417717	198.185684204102	88589
True	False	False	False	False	0.836372375488281	463.630920410156	825.201599121094	0.547218382358551	0.888994455337524	0.289748072624207	99.9986572265625	74399
True	False	False	False	False	0.745296478271484	751.689331054688	411.491668701172	0.537251591682434	0.938352227210999	0.280332386493683	154.097030639648	57170
True	False	False	False	False	2.37441062927246	1711.92932128906	860.694152832031	0.306709140539169	0.750262856483459	0.123156525194645	92.7873687744141	72003
True	False	False	False	False	5.0818920135498	1815.72924804688	238.465515136719	0.494169801473618	0.931702494621277	0.243057265877724	168.706970214844	36272
True	False	False	False	False	16.9899463653564	230.681533813477	1216.72875976563	0.330250084400177	0.839608311653137	0.135552495718002	165.553329467773	181612
True	False	False	False	False	18.7020301818848	1116.55969238281	305.014038085938	0.41719913482666	0.933659195899963	0.18715937435627	63.4654541015625	17453
True	False	False	False	False	20.9278469085693	195.073959350586	58.7845230102539	0.396772772073746	0.86076033115387	0.174101948738098	71.6226425170898	3796
True	False	False	False	False	25.7093315124512	551.509948730469	180.790130615234	0.701359331607819	0.949647784233093	0.507033050060272	205.809814453125	33547
True	False	False	False	False	34.3983154296875	1722.41625976563	106.477630615234	0.69047749042511	0.923219680786133	0.484070807695389	79.8333358764648	7664
True	False	False	False	False	34.6062164306641	1778.68151855469	855.1484375	0.440980106592178	0.89082658290863	0.203214883804321	151.345001220703	116687
True	False	False	False	False	34.7970123291016	163.221298217773	23.2919807434082	0.725569725036621	0.94915634393692	0.567398190498352	34.7142868041992	729
True	False	False	False	False	36.3568649291992	1689.62841796875	127.551322937012	0.460135966539383	0.944006681442261	0.216889545321465	74.6608657836914	8586
True	False	False	False	False	42.7910079956055	407.547485351563	301.686614990234	0.864750981330872	0.966623365879059	1	228.316177368164	62102
True	False	False	False	False	43.2248115539551	782.50732421875	827.419921875	0.384595662355423	0.890236496925354	0.166612595319748	129.605895996094	96686
True	False	False	False	False	-1912.52172851563	2080.20434570313	117.569046020508	0.668824553489685	0.934416592121124	0.443771183490753	69.6415100097656	7382
True	False	False	False	False	-1901.84838867188	2130.55346679688	19.9645557403564	0.725530564785004	0.936461865901947	0.56728732585907	89.2222213745117	1606
True	False	False	False	False	-1894.89465332031	2180.3427734375	1186.78186035156	0.274710834026337	0.884174942970276	0.107194885611534	229.039245605469	245072
True	False	False	False	False	-1882.29467773438	2225.72607421875	16.6371288299561	0.518264055252075	0.921901285648346	0.263261914253235	75	1125
True	False	False	False	False	-1878.11706542969	2211.65209960938	26.6194076538086	0.780536234378815	0.942926585674286	0.854119598865509	125.208335876465	3005
True	False	False	False	False	-1874.63427734375	2089.6787109375	1054.7939453125	0.656180381774902	0.91213059425354	0.422862648963928	154.921142578125	147330
True	False	False	False	False	-1870.80297851563	2224.564453125	57.6753807067871	0.791780471801758	0.9556485414505	1	155.25	8073
True	False	False	False	False	-1865.794921875	2361.45629882813	350.488861083984	0.737961113452911	0.95093959569931	0.605443775653839	221.060119628906	69855
True	False	False	False	False	-1863.60266113281	2143.912109375	76.5307922363281	0.754523038864136	0.956063449382782	0.669071316719055	123.101448059082	8494
True	False	False	False	False	-1853.23071289063	2213.2021484375	37.7108268737793	0.84506893157959	0.963647246360779	1	115	3910
True	False	False	False	False	-1849.02355957031	2234.88818359375	38.8199691772461	0.826309084892273	0.964570224285126	1	110.457145690918	3866
True	False	False	False	False	-1838.20581054688	2333.69677734375	226.264953613281	0.776553928852081	0.938864290714264	0.808126747608185	222.91667175293	45475
True	False	False	False	False	-1847.30883789063	2374.23608398438	14.4188451766968	0.666414141654968	0.947792708873749	0.43965283036232	40.230770111084	523
True	False	False	False	False	-1807.56750488281	2154.68676757813	42.1473922729492	0.759709894657135	0.949179470539093	0.693692982196808	63.8684196472168	2427
True	False	False	False	False	-1797.18713378906	2090.09887695313	1507.32385253906	0.202038660645485	0.643898189067841	0.0742101147770882	182.469467163086	247976
True	False	False	False	False	-1797.24694824219	2138.47924804688	393.745391845703	0.542650401592255	0.887362480163574	0.285391569137573	99.7915496826172	35426
True	False	False	False	False	-1754.95336914063	2158.40185546875	12.2005615234375	0.474330633878708	0.921669483184814	0.227494090795517	72.9090881347656	802
True	False	False	False	False	-1747.31970214844	2165.95947265625	65.4393768310547	0.717649579048157	0.944188296794891	0.545952379703522	74.3728790283203	4388
True	False	False	False	False	-1743.59350585938	2143.80639648438	657.72119140625	0.307462394237518	0.857534229755402	0.123544231057167	122.382797241211	72573
True	False	False	False	False	-1731.17834472656	2033.05578613281	58.7845230102539	0.807007014751434	0.950349152088165	1	43.0188674926758	2280
True	False	False	False	False	-1730.98852539063	2121.95263671875	113.132476806641	0.462792098522186	0.914990901947021	0.218842163681984	120.401962280273	12281
True	False	False	False	False	-1719.78540039063	2203.38208007813	149.734161376953	0.800280511379242	0.954991400241852	1	156.022216796875	21063
True	False	False	False	False	-1705.79431152344	2128.59350585938	1030.39282226563	0.205910682678223	0.681953847408295	0.0758656337857246	137.967712402344	128172
True	False	False	False	False	-1672.18774414063	2224.21069335938	1844.50305175781	0.742356777191162	0.936295330524445	0.620616614818573	236.087799072266	392614
True	False	False	False	False	-1660.484375	2301.41870117188	17.7462711334229	0.785398185253143	0.948912382125854	1	37	592
True	False	False	False	False	-1659.68579101563	2475.17504882813	95.3862075805664	0.766198992729187	0.945805966854095	0.729580998420715	48.2441864013672	4149
True	False	False	False	False	-1645.82653808594	2305.49389648438	16.6371288299561	0.793338239192963	0.946970880031586	1	36.533332824707	548
True	False	False	False	False	-1640.22521972656	2209.89892578125	27.7285480499268	0.707581996917725	0.939532041549683	0.521181464195251	83.7200012207031	2093
True	False	False	False	False	-1633.05444335938	2043.64086914063	390.41796875	0.259862899780273	0.924524128437042	0.100106947124004	105.585227966309	37166
True	False	False	False	False	-1614.79260253906	2495.15893554688	16.6371288299561	0.714476346969604	0.940302610397339	0.53786963224411	31.8666667938232	478
True	False	False	False	False	-1608.85595703125	2092.0830078125	1221.16528320313	0.786064088344574	0.942220032215118	1	234.310623168945	257976
True	False	False	False	False	-1608.16931152344	2048.43530273438	584.517822265625	0.478534579277039	0.863619148731232	0.230717211961746	138.261856079102	72864
True	False	False	False	False	-1582.01025390625	2351.97827148438	1110.25109863281	0.435132473707199	0.854739487171173	0.199176326394081	109.007995605469	109117
True	False	False	False	False	-1563.74487304688	2386.13549804688	839.620483398438	0.571168184280396	0.895193099975586	0.313827246427536	135.464996337891	102547
True	False	False	False	False	-1560.32055664063	2132.63696289063	108.695907592773	0.317452788352966	0.894675731658936	0.128741383552551	55.1938781738281	5409
True	False	False	False	False	-1545.615234375	2069.67749023438	53.2388153076172	0.554879128932953	0.954825580120087	0.297217160463333	43.8541679382324	2105
True	False	False	False	False	-1513.26538085938	2331.27221679688	1468.50390625	0.415255099534988	0.841063857078552	0.185888677835464	205.799087524414	272478
True	False	False	False	False	-1500.98254394531	2104.419921875	837.402160644531	0.397416144609451	0.86505651473999	0.174503564834595	114.789405822754	86666
True	False	False	False	False	-1481.27185058594	2304.71948242188	881.767822265625	0.600775122642517	0.93446296453476	0.34694692492485	214.690567016602	170679
True	False	False	False	False	-1440.97253417969	2203.59375	36.6016845703125	0.67818558216095	0.952080726623535	0.46042013168335	56.3939399719238	1861
True	False	False	False	False	-1413.36511230469	2608.12377929688	321.651153564453	0.511271119117737	0.908987462520599	0.257239252328873	183.231033325195	53137
True	False	False	False	False	-1394.74658203125	2171.8740234375	385.981384277344	0.601659893989563	0.867562830448151	0.348002910614014	141.045974731445	49084
True	False	False	False	False	-1398.01452636719	2569.14233398438	211.846115112305	0.286069422960281	0.939031064510345	0.112750075757504	55.926700592041	10682
True	False	False	False	False	-1396.52307128906	2196.48315429688	887.313537597656	0.33436194062233	0.916510820388794	0.137778908014297	215.137496948242	172110
True	False	False	False	False	-1378.74914550781	2225.13305664063	115.350761413574	0.387939482927322	0.882644295692444	0.168648198246956	74.586540222168	7757
True	False	False	False	False	-1373.36535644531	2628.44189453125	293.922607421875	0.538651287555695	0.930781960487366	0.281634926795959	200.901885986328	53239
True	False	False	False	False	-1353.44067382813	2188.71215820313	39.9291114807129	0.526466608047485	0.951341331005096	0.270503282546997	75.5555572509766	2720
True	False	False	False	False	-1351.17126464844	2037.31127929688	48.80224609375	0.754487037658691	0.94498085975647	0.668910324573517	48.3636360168457	2128
True	False	False	False	False	-1341.25622558594	2210.11010742188	961.626037597656	0.423108637332916	0.947473585605621	0.191059678792953	217.692047119141	188739
True	False	False	False	False	-1343.251953125	2528.123046875	44.3656768798828	0.799694657325745	0.949179470539093	1	49.125	1965
True	False	False	False	False	-1328.22607421875	2244.72534179688	996.009460449219	0.223997876048088	0.747283160686493	0.0837425738573074	143.492202758789	128856
True	False	False	False	False	-1318.6171875	2654.81469726563	611.13720703125	0.128301188349724	0.929503738880157	0.0445602685213089	73.5735015869141	40539
True	False	False	False	False	-1318.10266113281	2155.30346679688	9.98227787017822	0.606388568878174	0.91785192489624	0.353718668222427	37.6666679382324	339
True	False	False	False	False	-1316.32995605469	2630.70336914063	114.241622924805	0.408576130867004	0.921148717403412	0.181568756699562	79.9514541625977	8235
True	False	False	False	False	-1297.517578125	2270.76708984375	563.444091796875	0.482249140739441	0.831174612045288	0.233597815036774	163.27165222168	82942
True	False	False	False	False	-1277.36608886719	2183.87036132813	273.958068847656	0.521981358528137	0.87509685754776	0.266519397497177	172.433197021484	42591
True	False	False	False	False	-1275.33923339844	2207.345703125	753.107360839844	0.378088027238846	0.901351749897003	0.162695229053497	158.905746459961	107897
True	False	False	False	False	-1270.63854980469	2261.8974609375	635.538330078125	0.287981122732162	0.680178642272949	0.113696746528149	149.834213256836	85855
True	False	False	False	False	-1260.58361816406	2458.27954101563	48.80224609375	0.788230717182159	0.946144938468933	1	48.4090919494629	2130
True	False	False	False	False	-1251.53076171875	2164.74877929688	18.8554134368896	0.685223281383514	0.945084035396576	0.473690927028656	60.705883026123	1032
True	False	False	False	False	-1239.41345214844	2221.22607421875	32.1651153564453	0.579778611660004	0.952736556529999	0.323042869567871	64.3103485107422	1865
True	False	False	False	False	-1229.49328613281	2174.88793945313	412.600799560547	0.803309321403503	0.951528370380402	1	110.196235656738	40993
True	False	False	False	False	-1219.10693359375	2507.09838867188	279.503784179688	0.741392612457275	0.942812561988831	0.617199599742889	207.246032714844	52226
True	False	False	False	False	-1209.51403808594	2543.5068359375	196.318130493164	0.848045706748962	0.960257709026337	1	204.220336914063	36147
True	False	False	False	False	-1203.43127441406	2274.453125	17.7462711334229	0.689935445785522	0.917803108692169	0.482980132102966	60.5625	969
True	False	False	False	False	-1196.13439941406	2530.73876953125	23.2919807434082	0.725569725036621	0.941173493862152	0.567398190498352	61.5714302062988	1293
True	False	False	False	False	-1182.15771484375	2388.07885742188	63.2210922241211	0.788381993770599	0.950586557388306	1	47.5263175964355	2709
True	False	False	False	False	-1113.5166015625	2730.3251953125	921.696960449219	0.120245814323425	0.811390280723572	0.0415197908878326	64.9855575561523	54003
True	False	False	False	False	-1098.29956054688	2520.65625	51.0205307006836	0.774829864501953	0.943160891532898	0.792114913463593	48.6086959838867	2236
True	False	False	False	False	-1084.93908691406	2040.25622558594	24.401123046875	0.809059381484985	0.955780923366547	1	39.5	869
True	False	False	False	False	-1082.84155273438	2112.80859375	74.3125076293945	0.845495223999023	0.964448213577271	1	48.0149269104004	3217
True	False	False	False	False	-1069.26733398438	2592.55590820313	170.807861328125	0.82663369178772	0.958474338054657	1	147.824676513672	22765
True	False	False	False	False	-1048.38232421875	2210.5400390625	135.315322875977	0.758076548576355	0.952517151832581	0.685611963272095	65.1475372314453	7948
True	False	False	False	False	-932.205322265625	2567.66235351563	41.0382537841797	0.760389924049377	0.94592410326004	0.697156250476837	42.4864883422852	1572
True	False	False	False	False	-908.71484375	2441.65893554688	1763.53564453125	0.664225399494171	0.911376059055328	0.435969293117523	183.185531616211	291265
True	False	False	False	False	-904.865966796875	2550.9052734375	380.435699462891	0.858180046081543	0.964315056800842	1	221.947525024414	76128
True	False	False	False	False	-871.440979003906	2194.83325195313	90.9496383666992	0.730561852455139	0.956983387470245	0.581985175609589	56.9878044128418	4673
True	False	False	False	False	-860.825561523438	2801.83251953125	229.592376708984	0.325059443712234	0.960692167282104	0.132768571376801	90.7294692993164	18781
True	False	False	False	False	-837.602600097656	2227.54663085938	62.1119499206543	0.595203518867493	0.937053740024567	0.340391874313354	47.6071434020996	2666
True	False	False	False	False	-827.212219238281	2633.76391601563	479.149322509766	0.40695708990097	0.923692047595978	0.180532053112984	97.1597213745117	41973
True	False	False	False	False	-824.901184082031	2620.08471679688	52.1296730041504	0.405973523855209	0.940025091171265	0.179904222488403	70.0425567626953	3292
True	False	False	False	False	-822.598999023438	2317.177734375	15.5279874801636	0.717676758766174	0.928345501422882	0.546022891998291	44.5714302062988	624
True	False	False	False	False	-790.490905761719	2629.19750976563	15.5279874801636	0.717676758766174	0.938069105148315	0.546022891998291	47.7142868041992	668
True	False	False	False	False	-792.788330078125	2657.05126953125	13.3097038269043	0.743378639221191	0.931919693946838	0.624296009540558	44.9166679382324	539
True	False	False	False	False	-782.399047851563	2063.90771484375	159.716445922852	0.361309558153152	0.867424309253693	0.152854666113853	63.1319427490234	9091
True	False	False	False	False	-771.262390136719	2084.48193359375	57.6753807067871	0.552688956260681	0.909378588199615	0.295060455799103	55.3076934814453	2876
True	False	False	False	False	-768.466491699219	2030.51354980469	192.990692138672	0.53313148021698	0.937896609306335	0.276534795761108	66.6034469604492	11589
True	False	False	False	False	-755.640197753906	2498.3486328125	466.948760986328	0.496216475963593	0.846578776836395	0.244715511798859	182.225646972656	76717
True	False	False	False	False	-747.207641601563	2630.45727539063	92.0587844848633	0.686775207519531	0.93661642074585	0.476712793111801	58.3493957519531	4843
True	False	False	False	False	-740.995056152344	2617.07592773438	15.5279874801636	0.800106346607208	0.94487601518631	1	56.8571434020996	796
True	False	False	False	False	-733.941345214844	2642.16821289063	16.6371288299561	0.714476346969604	0.930929720401764	0.53786963224411	46	690
True	False	False	False	False	-723.86962890625	2631.75268554688	9.98227787017822	0.461363643407822	0.828296363353729	0.217790275812149	48.5555572509766	437
True	False	False	False	False	-710.627685546875	2425.64916992188	29.9468326568604	0.594013333320618	0.941411077976227	0.339012265205383	62.0740737915039	1676
True	False	False	False	False	-690.775756835938	2289.85229492188	177.462707519531	0.830169141292572	0.95607990026474	1	69.6062469482422	11137
True	False	False	False	False	-684.311218261719	2426.4140625	738.688537597656	0.563767313957214	0.908102452754974	0.30615246295929	193.875381469727	129121
True	False	False	False	False	-664.407043457031	2463.525390625	991.572875976563	0.496202409267426	0.908704340457916	0.244704097509384	143.71923828125	128485
True	False	False	False	False	-634.934875488281	2090.32202148438	44.3656768798828	0.838416218757629	0.96039891242981	1	48.9749984741211	1959
True	False	False	False	False	-630.241516113281	2421.47045898438	351.597991943359	0.26058766245842	0.901636779308319	0.100448496639729	71.4794921875	22659
True	False	False	False	False	-629.988525390625	2446.49609375	11.0914192199707	0.476317554712296	0.923164904117584	0.229012608528137	83.1999969482422	832
True	False	False	False	False	-627.441772460938	2467.81103515625	24.401123046875	0.622672140598297	0.904448509216309	0.374400079250336	89.4545440673828	1968
True	False	False	False	False	-622.46728515625	2133.22241210938	976.044921875	0.234851464629173	0.668245136737823	0.0885869264602661	96.3079528808594	84751
True	False	False	False	False	-596.992858886719	2792.20263671875	400.400238037109	0.81896048784256	0.954538464546204	1	228.016616821289	82314
True	False	False	False	False	-571.427001953125	2403.38598632813	187.44499206543	0.802097499370575	0.963403820991516	1	208.964492797852	35315
True	False	False	False	False	-577.025817871094	2573.47290039063	1502.88732910156	0.311864227056503	0.827828228473663	0.125821456313133	151.722503662109	205584
True	False	False	False	False	-556.645935058594	2786.14892578125	17.7462711334229	0.64491605758667	0.936461865901947	0.405553311109543	36.5	584
True	False	False	False	False	-548.406982421875	2470.35180664063	28.8376903533936	0.696614444255829	0.955226957798004	0.496761053800583	78.9230804443359	2052
True	False	False	False	False	-537.420288085938	2331.47534179688	58.7845230102539	0.705373823642731	0.93947160243988	0.516067683696747	43.8113212585449	2322
True	False	False	False	False	-517.3193359375	2457.4482421875	34.3833999633789	0.812275528907776	0.962674856185913	1	53.4193534851074	1656
True	False	False	False	False	-515.227905273438	2521.10668945313	2066.33154296875	0.332315802574158	0.822634100914001	0.136668637394905	224.005905151367	417323
True	False	False	False	False	-505.355224609375	2100.033203125	390.41796875	0.527206480503082	0.89115434885025	0.271166175603867	222.803970336914	78427
True	False	False	False	False	-461.496704101563	2077.08666992188	598.936645507813	0.51788717508316	0.937973380088806	0.262933820486069	120.788887023926	65226
True	False	False	False	False	-446.248779296875	2557.96166992188	317.214599609375	0.199483275413513	0.917699098587036	0.0731233209371567	51.3391609191895	14683
True	False	False	False	False	-445.100769042969	2046.09704589844	595.609252929688	0.686373949050903	0.92094099521637	0.475928008556366	239.884536743164	128818
True	False	False	False	False	-433.778228759766	2377.16796875	651.066345214844	0.685416460037231	0.95113742351532	0.474065035581589	210.575805664063	123608
True	False	False	False	False	-435.106567382813	2405.34765625	85.4039306640625	0.566907525062561	0.962422013282776	0.309382051229477	75.9480514526367	5848
True	False	False	False	False	-409.709991455078	2349.57690429688	77.6399383544922	0.719287753105164	0.942545711994171	0.550233483314514	68.5857162475586	4801
True	False	False	False	False	-398.474578857422	2424.52978515625	881.767822265625	0.440421372652054	0.927464962005615	0.202826350927353	154.859115600586	123113
True	False	False	False	False	-398.068908691406	2671.76928710938	856.257568359375	0.333286195993423	0.753117680549622	0.137194603681564	107.696891784668	83142
True	False	False	False	False	-394.493286132813	2472.1845703125	106.477630615234	0.829222500324249	0.960950613021851	1	50.9479179382324	4891
True	False	False	False	False	-376.154479980469	2103.30517578125	421.473937988281	0.263534635305405	0.833192586898804	0.101841866970062	121.19474029541	46054
True	False	False	False	False	-382.891723632813	2633.92041015625	820.765014648438	0.431198298931122	0.896831512451172	0.196493268013	159.947296142578	118361
True	False	False	False	False	-361.243774414063	2135.46069335938	2345.83520507813	0.367631137371063	0.891217112541199	0.156519442796707	225.943267822266	477870
True	False	False	False	False	-345.268005371094	2822.48583984375	24.401123046875	0.431440591812134	0.847468793392181	0.196657732129097	50.9090919494629	1120
True	False	False	False	False	-348.234893798828	2850.26049804688	446.984191894531	0.406632661819458	0.923136711120605	0.180324792861938	65.4168701171875	26363
True	False	False	False	False	-323.692077636719	2249.83251953125	26.6194076538086	0.736015200614929	0.948983788490295	0.599038541316986	120.166664123535	2884
True	False	False	False	False	-336.392517089844	2655.69287109375	147.515884399414	0.683323383331299	0.930837690830231	0.470039635896683	137.593978881836	18300
True	False	False	False	False	-320.786651611328	2238.93798828125	19.9645557403564	0.798721373081207	0.951427280902863	1	90.2222213745117	1624
True	False	False	False	False	-310.404357910156	2259.94946289063	462.512176513672	0.468669146299362	0.886263608932495	0.223213955760002	220.908874511719	92119
True	False	False	False	False	-308.102294921875	2236.32177734375	15.5279874801636	0.800106346607208	0.94487601518631	1	57	798
True	False	False	False	False	-308.198760986328	2671.47875976563	187.44499206543	0.727176249027252	0.937135457992554	0.571994483470917	153.976333618164	26022
True	False	False	False	False	-300.043579101563	2737.80322265625	110.914192199707	0.680562138557434	0.960328042507172	0.464824765920639	49.8800010681152	4988
True	False	False	False	False	-294.759704589844	2337.22436523438	52.1296730041504	0.758778512477875	0.946614563465118	0.689045190811157	54.7872352600098	2575
True	False	False	False	False	-267.816833496094	2041.126953125	306.123168945313	0.803541362285614	0.954490900039673	1	229.771743774414	63417
True	False	False	False	False	-261.059295654297	2751.14990234375	931.679260253906	0.545586049556732	0.922764718532562	0.288183212280273	202.473815917969	170078
True	False	False	False	False	-261.013519287109	2886.439453125	312.778015136719	0.341004520654678	0.938070297241211	0.14141583442688	57	16074
True	False	False	False	False	-235.584976196289	2645.82250976563	1109.14196777344	0.234114393591881	0.917158961296082	0.0882550626993179	137.412002563477	137412
True	False	False	False	False	-230.359375	2129.46411132813	627.774353027344	0.62746250629425	0.931325376033783	0.380804985761642	178.372787475586	100959
True	False	False	False	False	-224.947158813477	2198.98950195313	298.359191894531	0.855213284492493	0.969044923782349	1	228.684020996094	61516
True	False	False	False	False	-196.301696777344	2634.5185546875	902.841552734375	0.283880054950714	0.732700407505035	0.111670084297657	145.081085205078	118096
True	False	False	False	False	-167.353866577148	2802.06127929688	36.6016845703125	0.546110391616821	0.902548968791962	0.288684874773026	52.575756072998	1735
True	False	False	False	False	-138.306976318359	2209.29345703125	139.751892089844	0.632291734218597	0.913856744766235	0.387423008680344	73.8730163574219	9308
True	False	False	False	False	-122.786399841309	2196.61376953125	112.023338317871	0.513860166072845	0.883730411529541	0.259453296661377	60.6138610839844	6122
True	False	False	False	False	-114.072380065918	2716.55029296875	34.3833999633789	0.607939004898071	0.947175443172455	0.355619817972183	49.3870964050293	1531
True	False	False	False	False	-110.626457214355	2333.85888671875	53.2388153076172	0.774922788143158	0.959788382053375	0.792935788631439	48.0416679382324	2306
True	False	False	False	False	-97.0903015136719	2719.29711914063	114.241622924805	0.412121772766113	0.906609833240509	0.183853328227997	50.5825233459473	5210
True	False	False	False	False	-95.6361923217773	2618.61743164063	507.986999511719	0.645488381385803	0.918688297271729	0.406405657529831	93.864631652832	42990
True	False	False	False	False	-90.7379989624023	2301.47412109375	18.8554134368896	0.809739828109741	0.949675559997559	1	41.1176452636719	699
True	False	False	False	False	-82.3597869873047	2582.17846679688	563.444091796875	0.593171298503876	0.871103227138519	0.338040560483932	99.0649642944336	50325
True	False	False	False	False	-40.066837310791	2183.13720703125	871.785583496094	0.260954111814499	0.743093609809875	0.100621350109577	129.575057983398	101846
True	False	False	False	False	-36.623119354248	2205.2763671875	461.403045654297	0.601119041442871	0.924215316772461	0.347356885671616	177.377410888672	73789
True	False	False	False	False	-18.7209854125977	2125.09765625	699.868591308594	0.220059350132942	0.597235441207886	0.0820068195462227	153.366088867188	96774
True	False	False	False	False	-17.5107116699219	2713.81494140625	199.645553588867	0.732849776744843	0.963834762573242	0.588987410068512	76.1722259521484	13711
True	False	False	False	False	-17.4352531433105	2430.09301757813	156.389007568359	0.764501392841339	0.953731715679169	0.719519913196564	143.645385742188	20254
True	False	False	False	False	8.71008682250977	2152.95361328125	613.35546875	0.601365447044373	0.939130306243896	0.347650974988937	138.139236450195	76391
True	False	False	False	False	34.538745880127	2142.67602539063	27.7285480499268	0.793351709842682	0.951272964477539	1	71.9599990844727	1799
True	False	False	False	False	42.7905921936035	2124.85131835938	18.8554134368896	0.75434798002243	0.942380666732788	0.66828989982605	70	1190
True	False	False	False	False	62.8446350097656	-3487.33251953125	72.0942230224609	0.690861225128174	0.930792212486267	0.484845846891403	69.8615417480469	4541
True	False	False	False	False	47.9502067565918	-3482.57495117188	41.0382537841797	0.60166335105896	0.875717639923096	0.348006993532181	61.2972984313965	2268
True	False	False	False	False	481.946746826172	-3477.63110351563	215.173538208008	0.39191085100174	0.942182779312134	0.17108628153801	60.4432983398438	11726
True	False	False	False	False	185.280029296875	-3436.06713867188	68.7667999267578	0.794570684432983	0.95444917678833	1	44.8387107849121	2780
True	False	False	False	False	194.759429931641	-3466.96923828125	11.0914192199707	0.673765122890472	0.94014710187912	0.452423572540283	33.5999984741211	336
True	False	False	False	False	544.079772949219	-3461.40747070313	55.4570960998535	0.842206358909607	0.95892596244812	1	39.1800003051758	1959
True	False	False	False	False	402.548736572266	-3429.08422851563	206.300399780273	0.836186647415161	0.95615941286087	1	179.32795715332	33355
True	False	False	False	False	462.062133789063	-3427.76977539063	171.917007446289	0.213578626513481	0.744806230068207	0.0791757702827454	56	8680
True	False	False	False	False	666.32470703125	-3368.80126953125	292.8134765625	0.839317083358765	0.95730596780777	1	224.102279663086	59163
True	False	False	False	False	48.8343849182129	-3365.1298828125	186.335845947266	0.843055665493011	0.965411841869354	1	215.630950927734	36226
True	False	False	False	False	632.040100097656	-3361.55493164063	280.612915039063	0.804345548152924	0.958771288394928	1	221.470352172852	56032
True	False	False	False	False	270.347412109375	-3288.79296875	218.500961303711	0.812063872814178	0.948552548885345	1	203.994918823242	40187
True	False	False	False	False	82.3163375854492	-3268.93676757813	208.518692016602	0.808929800987244	0.961170852184296	1	218.409576416016	41061
True	False	False	False	False	92.5087356567383	-3223.52416992188	34.3833999633789	0.696077466011047	0.946141421794891	0.495624750852585	51.4516143798828	1595
True	False	False	False	False	102.153541564941	-3223.21435546875	21.0736961364746	0.462214976549149	0.823416709899902	0.218416675925255	64.7368392944336	1230
True	False	False	False	False	105.781379699707	-3269.48828125	314.996307373047	0.618833959102631	0.922264456748962	0.369377881288528	92.7746505737305	26348
True	False	False	False	False	120.196640014648	-3227.94946289063	106.477630615234	0.505120992660522	0.921893179416656	0.25205209851265	60.8854179382324	5845
True	False	False	False	False	284.700286865234	-3326.26342773438	1237.80236816406	0.316041201353073	0.882080256938934	0.128000780940056	90.8458786010742	101384
True	False	False	False	False	755.374084472656	-3411.51098632813	11.0914192199707	0.673765122890472	0.94014710187912	0.452423572540283	33.5	335
True	False	False	False	False	779.162109375	-3406.79833984375	68.7667999267578	0.264395177364349	0.872406661510468	0.102250158786774	38	2356
True	False	False	False	False	864.203918457031	-3381.12109375	403.727661132813	0.163907334208488	0.933773159980774	0.0584507137537003	52.8681335449219	19244
True	False	False	False	False	929.679809570313	-3357.33520507813	39.9291114807129	0.526466608047485	0.942736446857452	0.270503282546997	39.3611106872559	1417
True	False	False	False	False	948.752136230469	-3351.99267578125	43.256534576416	0.28853714466095	0.911147356033325	0.113972738385201	39.6410255432129	1546
True	False	False	False	False	1178.31860351563	-3259.0078125	67.6576614379883	0.606324851512909	0.937354266643524	0.353640824556351	37.7213096618652	2301
True	False	False	False	False	1043.61376953125	-3228.16870117188	189.663269042969	0.819298386573792	0.96076774597168	1	60.7777786254883	10393
True	False	False	False	False	1255.701171875	-3221.45068359375	303.904907226563	0.483063042163849	0.914122700691223	0.234233140945435	198.043792724609	54264
True	False	False	False	False	425.203735351563	-3136.26586914063	47.6931037902832	0.594744265079498	0.89652556180954	0.339858740568161	83.1627883911133	3576
True	False	False	False	False	250.959579467773	-3092.34106445313	1207.85559082031	0.436833560466766	0.915409505367279	0.200344860553741	115.280075073242	125540
True	False	False	False	False	282.947052001953	-3032.0771484375	28.8376903533936	0.572012841701508	0.912025272846222	0.314717352390289	66.2692337036133	1723
True	False	False	False	False	308.546081542969	-3020.69677734375	869.567260742188	0.254759311676025	0.792417287826538	0.0977144911885262	150.709182739258	118156
True	False	False	False	False	249.835067749023	-3015.08569335938	553.461853027344	0.305379211902618	0.709829449653625	0.122473374009132	104.304611206055	52048
True	False	False	False	False	324.762878417969	-3070.087890625	485.804168701172	0.543115317821503	0.870768547058105	0.28583174943924	215.397262573242	94344
True	False	False	False	False	405.255615234375	-3121.13842773438	33.2742576599121	0.27223065495491	0.817952334880829	0.105997443199158	53.466667175293	1604
True	False	False	False	False	442.159942626953	-3067.73486328125	65.4393768310547	0.717649579048157	0.916360914707184	0.545952379703522	106.796607971191	6301
True	False	False	False	False	583.204345703125	-3190.43603515625	952.7529296875	0.508622705936432	0.9130699634552	0.254993230104446	189.240982055664	162558
True	False	False	False	False	943.300842285156	-3193.58642578125	239.574661254883	0.805720508098602	0.940567791461945	1	215.560180664063	46561
True	False	False	False	False	1166.75073242188	-3190.83935546875	13.3097038269043	0.743378639221191	0.931919693946838	0.624296009540558	44.6666679382324	536
True	False	False	False	False	682.048889160156	-3108.3857421875	14.4188451766968	0.742955923080444	0.934609174728394	0.622766435146332	42.6153831481934	554
True	False	False	False	False	595.726501464844	-3009.59350585938	16.6371288299561	0.714476346969604	0.940302610397339	0.53786963224411	41.8666648864746	628
True	False	False	False	False	680.869689941406	-3097.59399414063	22.1828384399414	0.650446891784668	0.939718544483185	0.413908988237381	43.0999984741211	862
True	False	False	False	False	935.791259765625	-3072.990234375	255.102645874023	0.833966851234436	0.953940689563751	1	214.034790039063	49228
True	False	False	False	False	774.224426269531	-3055.17822265625	11.0914192199707	0.763594925403595	0.936281979084015	0.714360892772675	40.2000007629395	402
True	False	False	False	False	1014.09783935547	-3159.85327148438	144.188446044922	0.778827726840973	0.954182624816895	0.832400798797607	196.107696533203	25494
True	False	False	False	False	1147.78247070313	-3045.02197265625	218.500961303711	0.689011216163635	0.941448211669922	0.481131106615067	191.888320922852	37802
True	False	False	False	False	1066.43627929688	-3005.28491210938	339.397430419922	0.773074865341187	0.962723553180695	0.777364194393158	221.359481811523	67736
True	False	False	False	False	1181.42053222656	-3191.521484375	15.5279874801636	0.800106346607208	0.94487601518631	1	43.6428565979004	611
True	False	False	False	False	1372.18115234375	-3160.24243164063	714.287414550781	0.185888037085533	0.642709791660309	0.0674170702695847	171.453414916992	110416
True	False	False	False	False	1188.8896484375	-3107.65600585938	151.952453613281	0.820764601230621	0.954182624816895	1	79.0510940551758	10830
True	False	False	False	False	1509.34436035156	-3095.07495117188	149.734161376953	0.371258318424225	0.943594098091125	0.158645361661911	57.9037055969238	7817
True	False	False	False	False	1204.45471191406	-3077.119140625	11.0914192199707	0.619482219219208	0.916803061962128	0.37021940946579	76.3000030517578	763
True	False	False	False	False	1207.88037109375	-3067.19873046875	102.041061401367	0.461673319339752	0.866462111473083	0.218017980456352	85.5652160644531	7872
True	False	False	False	False	1433.77697753906	-3060.16552734375	828.529052734375	0.541698098182678	0.8479825258255	0.284492194652557	88.1311950683594	65834
True	False	False	False	False	1191.14013671875	-3059.37182617188	38.8199691772461	0.615669310092926	0.915639042854309	0.365307509899139	58.0857124328613	2033
True	False	False	False	False	1244.14379882813	-3054.7001953125	623.337768554688	0.418645620346069	0.825749754905701	0.188108801841736	93.9199295043945	52783
True	False	False	False	False	1414.17907714844	-3055.45190429688	22.1828384399414	0.598902344703674	0.90479451417923	0.344725489616394	65.5	1310
True	False	False	False	False	1543.25720214844	-3074.41040039063	157.498153686523	0.414683997631073	0.951765656471252	0.185516551136971	46.0633811950684	6541
True	False	False	False	False	438.897308349609	-3000.57690429688	61.0028076171875	0.85178804397583	0.971304416656494	1	45.8363647460938	2521
True	False	False	False	False	209.418304443359	-2998.80786132813	888.422668457031	0.238397821784019	0.776236355304718	0.0901896059513092	141.280899047852	113166
True	False	False	False	False	288.619506835938	-2992.57373046875	80.9673614501953	0.465655416250229	0.927786529064178	0.220963180065155	80	5840
True	False	False	False	False	194.896224975586	-2987.69775390625	36.6016845703125	0.726016283035278	0.937679588794708	0.568666875362396	81.5757598876953	2692
True	False	False	False	False	389.804077148438	-2964.30126953125	181.899276733398	0.744097054004669	0.950092613697052	0.626919984817505	198.981704711914	32633
True	False	False	False	False	125.868263244629	-2952.81640625	114.241622924805	0.529190242290497	0.916383385658264	0.272951722145081	75.1747589111328	7743
True	False	False	False	False	145.214431762695	-2652.25732421875	21.0736961364746	0.819298386573792	0.952117681503296	1	39.315788269043	747
True	False	False	False	False	50.2602462768555	-1951.34497070313	235.138092041016	0.840952813625336	0.959939181804657	1	223.528305053711	47388
True	False	False	False	False	52.1471481323242	-2593.66577148438	2331.41625976563	0.254907548427582	0.780347287654877	0.0977836772799492	178.867263793945	375979
True	False	False	False	False	90.8983383178711	-2612.84301757813	1589.400390625	0.462888807058334	0.832447469234467	0.218913525342941	211.933700561523	303701
True	False	False	False	False	84.1922760009766	-2429.85302734375	178.571853637695	0.855605065822601	0.966239869594574	1	209.92546081543	33798
True	False	False	False	False	97.6090393066406	-2276.52172851563	476.931030273438	0.665871024131775	0.9091437458992	0.43873393535614	199.932556152344	85971
True	False	False	False	False	75.6614837646484	-2234.0908203125	1175.6904296875	0.222987622022629	0.84708833694458	0.0832962319254875	182.735855102539	193700
True	False	False	False	False	117.47688293457	-2218.91235351563	258.430084228516	0.403786987066269	0.949859917163849	0.178513795137405	59.4549369812012	13853
True	False	False	False	False	116.458000183105	-2192.27563476563	44.3656768798828	0.799694657325745	0.95525187253952	1	36.625	1465
True	False	False	False	False	126.967010498047	-2061.83813476563	24.401123046875	0.779838144779205	0.956586837768555	0.844782948493958	36.5909080505371	805
True	False	False	False	False	117.378471374512	-2000.81677246094	699.868591308594	0.320890218019485	0.877960801124573	0.130553618073463	203.635498046875	128494
True	False	False	False	False	131.126754760742	-2027.404296875	115.350761413574	0.503042101860046	0.940616369247437	0.250321239233017	60.2211532592773	6263
True	False	False	False	False	131.247940063477	-2319.57421875	277.285491943359	0.33450111746788	0.757840812206268	0.13785457611084	63.4480018615723	15862
True	False	False	False	False	138.674087524414	-1993.27807617188	14.4188451766968	0.666414141654968	0.928345501422882	0.43965283036232	68.1538467407227	886
True	False	False	False	False	147.463195800781	-2602.10473632813	32.1651153564453	0.776993036270142	0.955226957798004	0.812498211860657	96.6206893920898	2802
True	False	False	False	False	147.811172485352	-2739.60131835938	306.123168945313	0.818064510822296	0.950774908065796	1	149.340576171875	41218
True	False	False	False	False	149.024307250977	-2952.96899414063	512.423583984375	0.485111147165298	0.826255083084106	0.235838606953621	110.428573608398	51018
True	False	False	False	False	357.612670898438	-2952.66625976563	277.285491943359	0.864453911781311	0.960574269294739	1	220.796005249023	55199
True	False	False	False	False	255.922073364258	-2940.88403320313	63.2210922241211	0.833572149276733	0.96172833442688	1	48.4210510253906	2760
True	False	False	False	False	483.100250244141	-2916.53735351563	90.9496383666992	0.425461679697037	0.902196168899536	0.192628756165504	54.6097564697266	4478
True	False	False	False	False	371.379852294922	-2907.13525390625	9.98227787017822	0.661957681179047	0.925817608833313	0.432207375764847	36.5555572509766	329
True	False	False	False	False	191.711013793945	-2863.5751953125	34.3833999633789	0.397285342216492	0.921990871429443	0.174421861767769	77.4516143798828	2401
True	False	False	False	False	201.438125610352	-2868.8271484375	16.6371288299561	0.476011037826538	0.906534731388092	0.228777781128883	74.0666656494141	1111
True	False	False	False	False	218.361206054688	-2860.33032226563	72.0942230224609	0.201309844851494	0.871023237705231	0.0738996788859367	69.9076919555664	4544
True	False	False	False	False	178.82763671875	-2849.09912109375	260.648345947266	0.812586665153503	0.964145720005035	1	229.863830566406	54018
True	False	False	False	False	152.080596923828	-2828.09521484375	26.6194076538086	0.829222500324249	0.957139134407043	1	40.1666679382324	964
True	False	False	False	False	198.056213378906	-2700.65356445313	151.952453613281	0.85128265619278	0.961511552333832	1	201.218978881836	27567
True	False	False	False	False	155.647583007813	-2677.35668945313	221.828384399414	0.824430346488953	0.96750944852829	1	218.945007324219	43789
True	False	False	False	False	170.087509155273	-2691.27978515625	61.0028076171875	0.592913269996643	0.908648312091827	0.337743520736694	79.5272750854492	4374
True	False	False	False	False	197.503509521484	-2268.66235351563	327.196868896484	0.533537626266479	0.885527014732361	0.276906728744507	74.9457626342773	22109
True	False	False	False	False	179.46809387207	-2264.78100585938	58.7845230102539	0.544603586196899	0.914418876171112	0.287245690822601	57.3962249755859	3042
True	False	False	False	False	201.025253295898	-2844.162109375	197.427261352539	0.224848568439484	0.719590187072754	0.084119014441967	107.061798095703	19057
True	False	False	False	False	237.826354980469	-2829.33227539063	13.3097038269043	0.743378639221191	0.942608833312988	0.624296009540558	40.9166679382324	491
True	False	False	False	False	206.439910888672	-2808.38940429688	1431.90222167969	0.382954090833664	0.918296635150909	0.16561895608902	115.215339660645	148743
True	False	False	False	False	208.147644042969	-1983.75012207031	240.683807373047	0.469834297895432	0.854597210884094	0.224089249968529	92.6451644897461	20104
True	False	False	False	False	223.823364257813	-1917.75646972656	259.539215087891	0.855508267879486	0.965729176998138	1	210.585464477539	49277
True	False	False	False	False	229.26676940918	-1947.10400390625	298.359191894531	0.446479886770248	0.895657658576965	0.207069829106331	207.702606201172	55872
True	False	False	False	False	390.776947021484	-2539.82080078125	76.5307922363281	0.797638714313507	0.954825580120087	1	42.7681159973145	2951
True	False	False	False	False	413.845428466797	-2879.32153320313	136.424453735352	0.374029219150543	0.758714258670807	0.160280987620354	60.6178855895996	7456
True	False	False	False	False	447.716522216797	-2908.39404296875	232.919815063477	0.815946757793427	0.947374403476715	1	195.419052124023	41038
True	False	False	False	False	477.550689697266	-2901.0166015625	16.6371288299561	0.464611649513245	0.900041818618774	0.220188051462173	70.1333312988281	1052
True	False	False	False	False	490.472259521484	-2051.31494140625	357.143707275391	0.650491178035736	0.954232811927795	0.413977056741714	215.301239013672	69327
True	False	False	False	False	461.994812011719	-1941.68334960938	90.9496383666992	0.744097054004669	0.951793789863586	0.626919984817505	49.365852355957	4048
True	False	False	False	False	502.090698242188	-2896.37768554688	78.7490768432617	0.632559657096863	0.956983387470245	0.387795060873032	48.3943672180176	3436
True	False	False	False	False	564.174072265625	-2714.80297851563	231.810668945313	0.480379015207291	0.910910427570343	0.232143685221672	86.9808578491211	18179
True	False	False	False	False	517.368896484375	-2684.9404296875	471.385314941406	0.649651885032654	0.934516549110413	0.412691384553909	92.4423522949219	39288
True	False	False	False	False	543.415405273438	-2362.69873046875	61.0028076171875	0.804323971271515	0.949190139770508	1	43.2545471191406	2379
True	False	False	False	False	548.504211425781	-2220.56909179688	991.572875976563	0.711695492267609	0.933530390262604	0.531000852584839	223.178970336914	199522
True	False	False	False	False	574.465148925781	-2907.7490234375	1181.23620605469	0.534291863441467	0.903067111968994	0.277598917484283	130.535217285156	139020
True	False	False	False	False	597.379455566406	-2729.853515625	677.685729980469	0.424632221460342	0.872390449047089	0.192074596881866	204.268417358398	124808
True	False	False	False	False	585.056884765625	-2519.5029296875	1281.05895996094	0.400926530361176	0.822910726070404	0.176705732941628	184.087448120117	212621
True	False	False	False	False	594.714538574219	-2484.74267578125	997.118591308594	0.481365472078323	0.818048179149628	0.232909724116325	199.922134399414	179730
True	False	False	False	False	604.312561035156	-2950.88232421875	348.270568847656	0.733290493488312	0.941211223602295	0.590360760688782	220.207000732422	69145
True	False	False	False	False	606.107116699219	-2637.6708984375	635.538330078125	0.520304203033447	0.938114821910858	0.265044778585434	199.797561645508	114484
True	False	False	False	False	611.964416503906	-2459.49365234375	76.5307922363281	0.685842871665955	0.93481183052063	0.474893063306808	81.3188400268555	5611
True	False	False	False	False	619.313842773438	-2961.35278320313	378.217407226563	0.281230390071869	0.920190393924713	0.110368981957436	89.2258071899414	30426
True	False	False	False	False	993.519226074219	-2929.30590820313	102.041061401367	0.559523403644562	0.957185924053192	0.30184879899025	57.8804359436035	5325
True	False	False	False	False	692.578125	-2884.12890625	255.102645874023	0.646359741687775	0.917054057121277	0.407708793878555	88.8608703613281	20438
True	False	False	False	False	667.993041992188	-2463.07934570313	25.5102653503418	0.794671595096588	0.94915634393692	1	37.0869560241699	853
True	False	False	False	False	642.9423828125	-2114.32495117188	470.276184082031	0.449186533689499	0.938283026218414	0.208987638354301	73.9221725463867	31343
True	False	False	False	False	672.364990234375	-2859.18872070313	263.975769042969	0.748464524745941	0.940488696098328	0.643583476543427	208.672271728516	49664
True	False	False	False	False	867.188720703125	-2728.77368164063	158.607299804688	0.537904798984528	0.913029313087463	0.28093945980072	70.9440536499023	10145
True	False	False	False	False	694.348327636719	-2638.54956054688	42.1473922729492	0.836018741130829	0.959428310394287	1	46.8684196472168	1781
True	False	False	False	False	689.0888671875	-2200.5595703125	185.226699829102	0.767687082290649	0.945227205753326	0.738876104354858	190.419158935547	31800
True	False	False	False	False	711.884155273438	-2099.052734375	189.663269042969	0.331378161907196	0.921992719173431	0.136161431670189	52.0760231018066	8905
True	False	False	False	False	715.285278320313	-2611.76635742188	656.612060546875	0.566762089729309	0.888887226581573	0.309231609106064	216.195953369141	127988
True	False	False	False	False	752.372619628906	-2571.64526367188	46.5839614868164	0.580913007259369	0.950586557388306	0.32428103685379	64.3571395874023	2703
True	False	False	False	False	766.257263183594	-2541.85400390625	15.5279874801636	0.564301550388336	0.915646016597748	0.306699156761169	69	966
True	False	False	False	False	720.411376953125	-2137.25927734375	58.7845230102539	0.733056902885437	0.947627902030945	0.589631855487823	41.3207550048828	2190
True	False	False	False	False	727.544372558594	-2335.14965820313	57.6753807067871	0.666414141654968	0.937717020511627	0.43965283036232	38.5769233703613	2006
True	False	False	False	False	781.983642578125	-2565.08911132813	43.256534576416	0.539419233798981	0.933244526386261	0.282352238893509	57.9230766296387	2259
True	False	False	False	False	793.638549804688	-2530.26293945313	12.2005615234375	0.443379789590836	0.828242123126984	0.204890042543411	58.6363639831543	645
True	False	False	False	False	789.191833496094	-2404.48754882813	634.42919921875	0.493303865194321	0.885204434394836	0.242358729243279	202.956298828125	116091
True	False	False	False	False	796.351806640625	-2461.94384765625	263.975769042969	0.659238815307617	0.938808619976044	0.427767723798752	197.600845336914	47029
True	False	False	False	False	801.256713867188	-2348.4150390625	275.067199707031	0.818676948547363	0.962076663970947	1	206.67741394043	51256
True	False	False	False	False	829.374938964844	-2724.85717773438	94.2770690917969	0.498611092567444	0.927397310733795	0.246668815612793	68.1411743164063	5792
True	False	False	False	False	849.351013183594	-2720.51220703125	221.828384399414	0.705201506614685	0.938041269779205	0.515673041343689	97.4250030517578	19485
True	False	False	False	False	830.788879394531	-2642.64404296875	190.772415161133	0.42450749874115	0.898432672023773	0.191991373896599	63.9883728027344	11006
True	False	False	False	False	829.515258789063	-2017.61486816406	629.992614746094	0.32065948843956	0.894480884075165	0.130431577563286	80.6478881835938	45808
True	False	False	False	False	834.785095214844	-2691.4033203125	23.2919807434082	0.682969212532043	0.936510443687439	0.469364792108536	61.4285697937012	1290
True	False	False	False	False	838.729248046875	-2672.15600585938	283.940338134766	0.541000962257385	0.937217235565186	0.283835738897324	83.55078125	21389
True	False	False	False	False	853.301818847656	-1996.40771484375	23.2919807434082	0.725569725036621	0.933190703392029	0.567398190498352	50.8571434020996	1068
True	False	False	False	False	887.151977539063	-2913.79638671875	403.727661132813	0.743680894374847	0.945801019668579	0.625396072864532	217.447799682617	79151
True	False	False	False	False	994.680297851563	-2889.10424804688	161.934722900391	0.307405322790146	0.77117395401001	0.123514838516712	68.3698654174805	9982
True	False	False	False	False	894.253112792969	-2858.8193359375	344.943145751953	0.838163793087006	0.966499328613281	1	214.356918334961	66665
True	False	False	False	False	939.633972167969	-2844.591796875	443.656768798828	0.840019285678864	0.964523553848267	1	219.345001220703	87738
True	False	False	False	False	900.602355957031	-2615.42944335938	1939.88928222656	0.305989801883698	0.796371221542358	0.122786790132523	189.37678527832	331220
True	False	False	False	False	900.62158203125	-1911.5830078125	48.80224609375	0.839954435825348	0.96220725774765	1	41.2954559326172	1817
True	False	False	False	False	911.584228515625	-2498.85424804688	185.226699829102	0.322487205266953	0.894366145133972	0.131399840116501	51.0479049682617	8525
True	False	False	False	False	918.171997070313	-2460.60864257813	330.524291992188	0.659474611282349	0.926047444343567	0.42814975976944	206.828857421875	61635
True	False	False	False	False	957.044128417969	-2297.40625	79.8582229614258	0.776177406311035	0.950069665908813	0.804480254650116	43.6388893127441	3142
True	False	False	False	False	931.819091796875	-1907.74206542969	123.114753723145	0.356778681278229	0.808447241783142	0.150258898735046	60.684684753418	6736
True	False	False	False	False	970.173095703125	-2455.11450195313	9.98227787017822	0.785398185253143	0.931883156299591	1	38.2222213745117	344
True	False	False	False	False	977.770446777344	-2768.97802734375	2037.49377441406	0.452100187540054	0.857564866542816	0.211067616939545	208.348937988281	382737
True	False	False	False	False	1016.69738769531	-2576.75170898438	52.1296730041504	0.71564769744873	0.926811575889587	0.54082202911377	41.5531921386719	1953
True	False	False	False	False	980.134826660156	-2422.67236328125	377.108276367188	0.831129729747772	0.959236860275269	1	214.070587158203	72784
True	False	False	False	False	988.95166015625	-2393.6416015625	14.4188451766968	0.666414141654968	0.918621897697449	0.43965283036232	36.769229888916	478
True	False	False	False	False	1021.54718017578	-2071.98510742188	1151.28930664063	0.188816070556641	0.586518287658691	0.0686354041099548	173.232177734375	179815
True	False	False	False	False	1024.98364257813	-2988.57836914063	77.6399383544922	0.864450812339783	0.97437572479248	1	51.5285720825195	3607
True	False	False	False	False	1412.45751953125	-2985.09765625	21.0736961364746	0.640076875686646	0.946530044078827	0.398454904556274	40.6315803527832	772
True	False	False	False	False	1095.15808105469	-2745.64038085938	347.161437988281	0.879611313343048	0.970896542072296	1	216.015975952148	67613
True	False	False	False	False	1038.01171875	-2479.94775390625	378.217407226563	0.814640283584595	0.964260816574097	1	211.064514160156	71973
True	False	False	False	False	1055.4892578125	-2002.36340332031	1002.66430664063	0.679524302482605	0.923152565956116	0.462891936302185	196.631637573242	177755
True	False	False	False	False	1069.93176269531	-2714.81982421875	1005.99176025391	0.566991448402405	0.921534597873688	0.309468895196915	211.663726806641	191979
True	False	False	False	False	1092.7001953125	-1939.31982421875	220.719253540039	0.830600321292877	0.95383358001709	1	213.065322875977	42400
True	False	False	False	False	1110.60314941406	-2969.07641601563	155.279876708984	0.192909732460976	0.806902587413788	0.0703484639525414	63.4428558349609	8882
True	False	False	False	False	1134.85400390625	-2966.78735351563	31.0559749603271	0.695939123630524	0.950105845928192	0.495332807302475	54.4285697937012	1524
True	False	False	False	False	1199.20861816406	-2853.02221679688	512.423583984375	0.417075574398041	0.867646634578705	0.187078431248665	220.792205810547	102006
True	False	False	False	False	1135.73181152344	-2795.46655273438	333.851715087891	0.384727299213409	0.798638343811035	0.166692435741425	171.308975219727	51564
True	False	False	False	False	1126.30981445313	-1961.84326171875	24.401123046875	0.658792555332184	0.939077973365784	0.427046239376068	63.2272720336914	1391
True	False	False	False	False	1128.39025878906	-2133.96118164063	202.97297668457	0.849100649356842	0.963815748691559	1	210.377044677734	38499
True	False	False	False	False	1138.43737792969	-1978.63159179688	336.070007324219	0.604644596576691	0.915827870368958	0.35159632563591	84.7986831665039	25694
True	False	False	False	False	1134.21057128906	-1950.97094726563	129.769607543945	0.521193504333496	0.944917142391205	0.265825659036636	70.5897445678711	8259
True	False	False	False	False	1144.58532714844	-2850.32763671875	372.671691894531	0.690742194652557	0.920896291732788	0.484605133533478	215.675598144531	72467
True	False	False	False	False	1169.57019042969	-2774.30249023438	175.244430541992	0.363157361745834	0.92882364988327	0.153920635581017	67.126579284668	10606
True	False	False	False	False	1153.0673828125	-2705.04052734375	1241.1298828125	0.194215059280396	0.635969996452332	0.070897102355957	128.997314453125	144348
True	False	False	False	False	1166.27001953125	-1999.17272949219	526.842407226563	0.204483941197395	0.70419043302536	0.0752543807029724	86.2210540771484	40955
True	False	False	False	False	1185.22875976563	-2271.31787109375	797.473083496094	0.434114784002304	0.791089773178101	0.198479697108269	146.363006591797	105235
True	False	False	False	False	1193.451171875	-2762.37573242188	507.986999511719	0.302732199430466	0.764490246772766	0.12111896276474	168.554580688477	77198
True	False	False	False	False	1196.43896484375	-2673.86401367188	735.361083984375	0.694888591766357	0.947709023952484	0.493127107620239	213.346908569336	141449
True	False	False	False	False	1208.48156738281	-2921.97900390625	75.4216537475586	0.515150666236877	0.954405546188354	0.260563790798187	68.3382339477539	4647
True	False	False	False	False	1214.36669921875	-2903.00952148438	322.760314941406	0.495108962059021	0.875015020370483	0.243816912174225	92.7663192749023	26995
True	False	False	False	False	1248.36450195313	-2822.41137695313	258.430084228516	0.783976197242737	0.958190143108368	0.918372631072998	217.673812866211	50718
True	False	False	False	False	1212.91711425781	-2815.5634765625	743.125122070313	0.28021839261055	0.731844425201416	0.109873741865158	119.283584594727	79920
True	False	False	False	False	1219.45837402344	-2787.921875	231.810668945313	0.549845218658447	0.931571006774902	0.292285799980164	103	21527
True	False	False	False	False	1252.33740234375	-2754.3203125	371.562561035156	0.311639577150345	0.78242301940918	0.125704765319824	88.1313400268555	29524
True	False	False	False	False	1234.39038085938	-2741.32934570313	11.0914192199707	0.673765122890472	0.94014710187912	0.452423572540283	76.8000030517578	768
True	False	False	False	False	1234.60961914063	-2725.16357421875	34.3833999633789	0.555344343185425	0.926362454891205	0.297677546739578	54.4193534851074	1687
True	False	False	False	False	1275.7373046875	-2724.9248046875	119.787330627441	0.423233568668365	0.904256641864777	0.19114276766777	81.314811706543	8782
True	False	False	False	False	1228.18090820313	-2426.8798828125	849.602722167969	0.474246084690094	0.898227751255035	0.227429658174515	175.654052734375	134551
True	False	False	False	False	1240.11242675781	-2336.65112304688	1017.08319091797	0.574393808841705	0.87586522102356	0.317242473363876	189.4580078125	173733
True	False	False	False	False	1238.35229492188	-2135.7060546875	19.9645557403564	0.725530564785004	0.945084035396576	0.56728732585907	34.6666679382324	624
True	False	False	False	False	1246.19262695313	-2261.74877929688	27.7285480499268	0.499809145927429	0.912196278572083	0.24765145778656	59.0400009155273	1476
True	False	False	False	False	1248.86828613281	-2374.17114257813	767.526245117188	0.604057490825653	0.907199084758759	0.350885629653931	103.167633056641	71392
True	False	False	False	False	1252.56237792969	-2274.8017578125	64.3302307128906	0.407643169164658	0.823146939277649	0.18097086250782	79.431037902832	4607
True	False	False	False	False	1256.8740234375	-2587.72265625	35.4925422668457	0.53901207447052	0.928748250007629	0.28197169303894	54.03125	1729
True	False	False	False	False	1280.50012207031	-2570.15380859375	15.5279874801636	0.603693544864655	0.921669483184814	0.350445985794067	46.7142868041992	654
True	False	False	False	False	1272.26013183594	-2338.0693359375	470.276184082031	0.58006477355957	0.935301959514618	0.323354661464691	113.75471496582	48232
True	False	False	False	False	1264.22424316406	-1983.53430175781	14.4188451766968	0.742955923080444	0.94487601518631	0.622766435146332	33.3076934814453	433
True	False	False	False	False	1266.03442382813	-2255.34008789063	97.6044921875	0.532837390899658	0.921511173248291	0.276265770196915	62.5227279663086	5502
True	False	False	False	False	1280.93603515625	-2401.49243164063	17.7462711334229	0.739838838577271	0.941181302070618	0.6118004322052	57.9375	927
True	False	False	False	False	1281.80676269531	-2277.97192382813	187.44499206543	0.584370851516724	0.938230276107788	0.328091025352478	82.7692337036133	13988
True	False	False	False	False	1284.21643066406	-2732.2861328125	15.5279874801636	0.549106180667877	0.899546325206757	0.291569441556931	103.5	1449
True	False	False	False	False	1286.85375976563	-2262.48461914063	79.8582229614258	0.661957681179047	0.949771702289581	0.432207375764847	70.0555572509766	5044
True	False	False	False	False	1298.61706542969	-2746.6689453125	126.442184448242	0.738563656806946	0.957242965698242	0.607464194297791	95.1052627563477	10842
True	False	False	False	False	1303.98864746094	-2729.32055664063	210.736968994141	0.843188464641571	0.95819628238678	1	223.068420410156	42383
True	False	False	False	False	1313.84448242188	-2398.86547851563	824.092468261719	0.278511762619019	0.746853709220886	0.109040707349777	183.262451171875	136164
True	False	False	False	False	1303.34301757813	-2287.431640625	22.1828384399414	0.735508561134338	0.939309358596802	0.597400009632111	68.3000030517578	1366
True	False	False	False	False	1324.87414550781	-2238.58862304688	1784.609375	0.361339330673218	0.858850538730621	0.152871802449226	221.385330200195	356209
True	False	False	False	False	1332.67517089844	-2494.744140625	295.031768798828	0.304523855447769	0.935556471347809	0.122034944593906	60.5977439880371	16119
True	False	False	False	False	1343.73193359375	-2862.40625	1295.47778320313	0.661534249782562	0.905053675174713	0.431510925292969	165.256851196289	193020
True	False	False	False	False	1415.49755859375	-2865.56982421875	632.2109375	0.384611994028091	0.77163302898407	0.166622504591942	187.450881958008	106847
True	False	False	False	False	1459.34057617188	-2858.52490234375	22.1828384399414	0.650446891784668	0.936510443687439	0.413908988237381	69.75	1395
True	False	False	False	False	1448.53564453125	-2712.13891601563	43.256534576416	0.698659062385559	0.963389337062836	0.501135647296906	54.2564086914063	2116
True	False	False	False	False	1345.17761230469	-2704.85473632813	1320.98803710938	0.373916804790497	0.824495732784271	0.160214424133301	182.102432250977	216884
True	False	False	False	False	1418.60485839844	-2666.51879882813	33.2742576599121	0.6288121342659	0.93917053937912	0.382637858390808	79	2370
True	False	False	False	False	1345.873046875	-2598.3291015625	465.839630126953	0.749047875404358	0.937634706497192	0.645909070968628	134.292861938477	56403
True	False	False	False	False	1354.2861328125	-2505.91625976563	33.2742576599121	0.708264887332916	0.951372683048248	0.52278470993042	55.1333351135254	1654
True	False	False	False	False	1355.31176757813	-2455.70971679688	855.1484375	0.767899572849274	0.952308654785156	0.740243256092072	150.9169921875	116357
True	False	False	False	False	1391.16430664063	-2254.15649414063	730.924560546875	0.254152476787567	0.763508915901184	0.097431480884552	115.969650268555	76424
True	False	False	False	False	1371.02795410156	-2220.54541015625	553.461853027344	0.747375071048737	0.945588409900665	0.639306128025055	220.861724853516	110210
True	False	False	False	False	1403.03515625	-1900.26135253906	185.226699829102	0.741118311882019	0.95770537853241	0.616236865520477	207.017959594727	34572
True	False	False	False	False	1405.83874511719	-2339.861328125	15.5279874801636	0.800106346607208	0.94487601518631	1	42.5714302062988	596
True	False	False	False	False	1415.90478515625	-2292.4365234375	242.902084350586	0.840739488601685	0.964882075786591	1	220.990859985352	48397
True	False	False	False	False	1412.19604492188	-2275.81982421875	898.404968261719	0.260364085435867	0.866612493991852	0.100343078374863	104.132095336914	84347
True	False	False	False	False	1431.56604003906	-2644.81518554688	389.308837890625	0.748408913612366	0.955460727214813	0.643363118171692	225.829055786133	79266
True	False	False	False	False	1441.95922851563	-2702.701171875	48.80224609375	0.516209125518799	0.925361752510071	0.261478006839752	49.7045440673828	2187
True	False	False	False	False	1449.09106445313	-2844.38696289063	412.600799560547	0.367323309183121	0.789703965187073	0.156339809298515	88.2741928100586	32838
True	False	False	False	False	1546.34643554688	-2838.76196289063	212.955261230469	0.505120992660522	0.856155514717102	0.25205209851265	99.78125	19158
True	False	False	False	False	1476.65258789063	-2715.39013671875	210.736968994141	0.561425864696503	0.951251327991486	0.303769499063492	64.6368408203125	12281
True	False	False	False	False	1458.01196289063	-2661.703125	268.412353515625	0.777841806411743	0.969292759895325	0.821349143981934	222.615707397461	53873
True	False	False	False	False	1452.82434082031	-2404.9111328125	631.101745605469	0.474074184894562	0.882387638092041	0.227298721671104	129.337432861328	73593
True	False	False	False	False	1454.33117675781	-2642.41821289063	23.2919807434082	0.682969212532043	0.942926585674286	0.469364792108536	79.7619018554688	1675
True	False	False	False	False	1464.30017089844	-2389.27026367188	25.5102653503418	0.729883551597595	0.943622469902039	0.579949259757996	110.130432128906	2533
True	False	False	False	False	1473.04833984375	-2386.001953125	208.518692016602	0.329547762870789	0.826988458633423	0.135174080729485	77.7340393066406	14614
True	False	False	False	False	1454.95471191406	-2130.58032226563	38.8199691772461	0.565047860145569	0.923358023166656	0.307464748620987	50.0571441650391	1752
True	False	False	False	False	1462.99475097656	-2123.85717773438	42.1473922729492	0.640076875686646	0.928595900535583	0.398454904556274	49.2105255126953	1870
True	False	False	False	False	1485.00830078125	-1987.46704101563	658.830322265625	0.603057205677032	0.932542324066162	0.34967914223671	109.087539672852	64798
True	False	False	False	False	1490.93994140625	-2664.43310546875	334.960876464844	0.57338285446167	0.882788479328156	0.316167384386063	176.069534301758	53173
True	False	False	False	False	1494.0458984375	-2816.48046875	150.843307495117	0.390162765979767	0.830893099308014	0.170010343194008	98.9264678955078	13454
True	False	False	False	False	1537.94812011719	-2821.13549804688	24.401123046875	0.563888907432556	0.867628872394562	0.306276768445969	86	1892
True	False	False	False	False	1510.07336425781	-2612.77661132813	263.975769042969	0.512035369873047	0.884598612785339	0.257890909910202	201.638656616211	47990
True	False	False	False	False	1495.44445800781	-2202.103515625	801.909606933594	0.418758392333984	0.88876861333847	0.188182950019836	193.370681762695	139807
True	False	False	False	False	1505.20385742188	-2101.017578125	161.934722900391	0.84387868642807	0.964791834354401	1	154.143829345703	22505
True	False	False	False	False	1513.76965332031	-2816.21118164063	11.0914192199707	0.673765122890472	0.94014710187912	0.452423572540283	75.3000030517578	753
True	False	False	False	False	1550.0068359375	-2212.8310546875	124.223899841309	0.581118404865265	0.935427129268646	0.324505805969238	88.9821395874023	9966
True	False	False	False	False	1532.70104980469	-2086.5224609375	31.0559749603271	0.733668208122253	0.93486762046814	0.591544389724731	46.1785697937012	1293
True	False	False	False	False	1548.54650878906	-2030.60559082031	438.111053466797	0.479537427425385	0.836156487464905	0.23149186372757	86.8177185058594	34293
True	False	False	False	False	1555.52062988281	-1937.0634765625	1142.41625976563	0.303678452968597	0.915513455867767	0.121602334082127	91.2834930419922	94022
True	False	False	False	False	1556.82080078125	-2858.63208007813	37.7108268737793	0.587365925312042	0.888988614082336	0.331435710191727	74.7352905273438	2541
True	False	False	False	False	1705.38879394531	-2836.03662109375	24.401123046875	0.760120630264282	0.94915634393692	0.695777595043182	41.3181800842285	909
True	False	False	False	False	1815.44873046875	-2823.328125	135.315322875977	0.68776923418045	0.952330470085144	0.478667497634888	61.3852462768555	7489
True	False	False	False	False	1668.76696777344	-2821.2705078125	566.771545410156	0.304172992706299	0.858173787593842	0.121855325996876	124.050880432129	63390
True	False	False	False	False	1629.59692382813	-2739.79125976563	469.167053222656	0.265870422124863	0.759691119194031	0.10295158624649	155.33805847168	65708
True	False	False	False	False	1605.85144042969	-2381.48120117188	207.409545898438	0.622192978858948	0.923274517059326	0.373767793178558	76.4759368896484	14301
True	False	False	False	False	1572.92175292969	-2193.9423828125	581.190368652344	0.39180114865303	0.771601617336273	0.171018645167351	206.511444091797	108212
True	False	False	False	False	1561.98376464844	-2052.41235351563	145.297592163086	0.814000189304352	0.956723928451538	1	195.274810791016	25581
True	False	False	False	False	1627.38293457031	-2216.01953125	160.825576782227	0.817430675029755	0.945793211460114	1	215.731033325195	31281
True	False	False	False	False	1628.38952636719	-2675.31298828125	67.6576614379883	0.483944535255432	0.893136262893677	0.234922960400581	47.2950820922852	2885
True	False	False	False	False	1635.23010253906	-2158.66845703125	852.93017578125	0.607483625411987	0.927472233772278	0.355060040950775	229.508453369141	176492
True	False	False	False	False	1642.94348144531	-2809.87426757813	600.045776367188	0.512680232524872	0.872595429420471	0.258442044258118	107.69686126709	58264
True	False	False	False	False	1704.81799316406	-2810.2314453125	64.3302307128906	0.647274434566498	0.926389634609222	0.409083664417267	87.2068939208984	5058
True	False	False	False	False	1647.41918945313	-2756.35717773438	279.503784179688	0.5846266746521	0.915652513504028	0.328375071287155	104.380950927734	26304
True	False	False	False	False	1749.34838867188	-2668.83203125	130.878753662109	0.803063333034515	0.953242182731628	1	207.161010742188	24445
True	False	False	False	False	1699.16271972656	-2550.81884765625	392.636260986328	0.343005478382111	0.917085945606232	0.142521306872368	76.8248596191406	27196
True	False	False	False	False	1697.73669433594	-2398.24096679688	305.014038085938	0.694756805896759	0.944148361682892	0.492851763963699	210.145462036133	57790
True	False	False	False	False	1721.46203613281	-2128.55590820313	314.996307373047	0.587482392787933	0.921847641468048	0.331566601991653	87.5281677246094	24858
True	False	False	False	False	1704.29943847656	-1913.50573730469	51.0205307006836	0.809165418148041	0.958025753498077	1	37.4565200805664	1723
True	False	False	False	False	1724.24438476563	-2589.8134765625	438.111053466797	0.35659059882164	0.900422692298889	0.150151699781418	74.2810134887695	29341
True	False	False	False	False	1746.46166992188	-2498.5146484375	543.479553222656	0.412176311016083	0.771714270114899	0.183888614177704	224.138778686523	109828
True	False	False	False	False	1739.6533203125	-2308.07080078125	90.9496383666992	0.631812691688538	0.906775653362274	0.386759072542191	53.2926826477051	4370
True	False	False	False	False	1741.26599121094	-2434.21215820313	268.412353515625	0.843568325042725	0.972657859325409	1	226.355377197266	54778
True	False	False	False	False	1753.07824707031	-1966.74633789063	27.7285480499268	0.748627901077271	0.952666342258453	0.644232213497162	55.7200012207031	1393
True	False	False	False	False	1756.82214355469	-1952.68896484375	13.3097038269043	0.483687043190002	0.93289041519165	0.234721258282661	70.3333358764648	844
True	False	False	False	False	1758.42272949219	-2678.58666992188	118.678184509277	0.859332501888275	0.967789649963379	1	177.626174926758	19006
True	False	False	False	False	1758.49755859375	-2307.74755859375	18.8554134368896	0.445441395044327	0.874362468719482	0.20633764564991	63.294116973877	1076
True	False	False	False	False	1760.84899902344	-2803.568359375	154.17073059082	0.832746565341949	0.958012819290161	1	194.647476196289	27056
True	False	False	False	False	1808.0830078125	-2808.041015625	15.5279874801636	0.666844606399536	0.940302610397339	0.440383464097977	44.9285697937012	629
True	False	False	False	False	1764.83276367188	-2498.8154296875	399.291107177734	0.230399638414383	0.848574280738831	0.0865889489650726	125.055557250977	45020
True	False	False	False	False	1770.61962890625	-2297.609375	9.98227787017822	0.514354109764099	0.889008522033691	0.259877800941467	57.5555572509766	518
True	False	False	False	False	1761.609375	-2294.80932617188	79.8582229614258	0.792017757892609	0.96230286359787	1	62.5972213745117	4507
True	False	False	False	False	1771.29272460938	-1962.24279785156	221.828384399414	0.783765912055969	0.946518123149872	0.912798941135406	215.070007324219	43014
True	False	False	False	False	1763.57861328125	-1940.67883300781	137.533599853516	0.688992559909821	0.940880298614502	0.481093883514404	102.290321350098	12684
True	False	False	False	False	1774.85302734375	-2183.92529296875	737.579406738281	0.344977885484695	0.867313146591187	0.143615558743477	225.228576660156	149777
True	False	False	False	False	1776.44567871094	-2312.07446289063	83.1856460571289	0.518672347068787	0.918238937854767	0.263617753982544	54.6133346557617	4096
True	False	False	False	False	1798.84814453125	-2154.73193359375	118.678184509277	0.769594728946686	0.944547653198242	0.751542627811432	98.233642578125	10511
True	False	False	False	False	1788.28747558594	-2041.3115234375	154.17073059082	0.611271679401398	0.934746026992798	0.35975307226181	64.5107879638672	8967
True	False	False	False	False	1779.94995117188	-1942.13781738281	56.5662384033203	0.745827674865723	0.939694166183472	0.633371949195862	90.0392150878906	4592
True	False	False	False	False	1779.60485839844	-1914.19982910156	297.250030517578	0.433079242706299	0.899077296257019	0.197772681713104	82.3208923339844	22062
True	False	False	False	False	1786.31335449219	-2010.47875976563	134.206176757813	0.771839797496796	0.942954897880554	0.76773864030838	150.958679199219	18266
True	False	False	False	False	1789.33984375	-1992.93542480469	208.518692016602	0.834312796592712	0.964612364768982	1	219.154251098633	41201
True	False	False	False	False	1789.19885253906	-1959.62719726563	49.9113883972168	0.658083260059357	0.964770615100861	0.425903588533401	73.8444442749023	3323
True	False	False	False	False	1790.61987304688	-2129.58813476563	24.401123046875	0.484010845422745	0.928671002388	0.234974905848503	49.6363639831543	1092
True	False	False	False	False	1798.76452636719	-1925.14294433594	123.114753723145	0.515028238296509	0.93205863237381	0.26045823097229	72.0360336303711	7996
True	False	False	False	False	1807.02233886719	-1908.49353027344	161.934722900391	0.478194445371628	0.91800183057785	0.230454996228218	64.0616455078125	9353
True	False	False	False	False	1823.39501953125	-2618.79858398438	77.6399383544922	0.719287753105164	0.918737411499023	0.550233483314514	46.228572845459	3236
True	False	False	False	False	1936.72631835938	-2695.51708984375	159.716445922852	0.757681429386139	0.933063685894012	0.68370521068573	143.3125	20637
True	False	False	False	False	1916.37426757813	-2663.75024414063	123.114753723145	0.463299691677094	0.928189218044281	0.21921694278717	61.7927932739258	6859
True	False	False	False	False	1944.802734375	-2667.93530273438	16.6371288299561	0.646814525127411	0.939505636692047	0.408391445875168	43	645
True	False	False	False	False	1955.47412109375	-2271.81958007813	146.40673828125	0.56797194480896	0.921300113201141	0.310485690832138	48.0681800842285	6345
True	False	False	False	False	1985.71069335938	-2748.88598632813	97.6044921875	0.71916389465332	0.959742963314056	0.549907207489014	46.5	4092
True	False	False	False	False	1989.91674804688	-2268.25732421875	183.008422851563	0.514932811260223	0.949424028396606	0.2603759765625	66.3939361572266	10955
True	False	False	False	False	1856.48376464844	-2263.41381835938	38.8199691772461	0.673411130905151	0.923685848712921	0.451793849468231	49.1142845153809	1719
True	False	False	False	False	1834.41381835938	-2203.23803710938	2044.14855957031	0.163440078496933	0.693186163902283	0.0582634620368481	131.779708862305	242870
True	False	False	False	False	2002.31958007813	-2245.85668945313	289.486053466797	0.288796752691269	0.751010417938232	0.114101700484753	66.4214553833008	17336
True	False	False	False	False	1850.89819335938	-2218.095703125	33.2742576599121	0.660014808177948	0.935041010379791	0.429027110338211	92.9000015258789	2787
True	False	False	False	False	1837.80004882813	-2215.35546875	23.2919807434082	0.792964518070221	0.955192744731903	1	154.809524536133	3251
True	False	False	False	False	1839.61486816406	-2122.17163085938	767.526245117188	0.683300375938416	0.947476148605347	0.469995766878128	162.917633056641	112739
True	False	False	False	False	1839.74072265625	-1900.4765625	334.960876464844	0.342556893825531	0.885807275772095	0.14227306842804	60.9668884277344	18412
True	False	False	False	False	1885.42175292969	-2098.88916015625	690.995422363281	0.583413064479828	0.907587468624115	0.327030271291733	128.852325439453	80275
True	False	False	False	False	1910.1435546875	-1957.52709960938	39.9291114807129	0.769755005836487	0.953722715377808	0.752649664878845	33.9166679382324	1221
True	False	False	False	False	1989.06018066406	-1948.56396484375	177.462707519531	0.759382247924805	0.9305100440979	0.692045390605927	202.050003051758	32328
True	False	False	False	False	89.0648345947266	-229.499221801758	31.0559749603271	0.444276958703995	0.928500354290009	0.205519050359726	62.7142868041992	1756
True	False	False	False	False	80.718994140625	-212.431304931641	346.052276611328	0.467296659946442	0.944523334503174	0.222186580300331	102.993591308594	32134
True	False	False	False	False	97.0076293945313	-220.510604858398	23.2919807434082	0.45277014374733	0.94091796875	0.211548179388046	67.6190490722656	1420
True	False	False	False	False	88.5261917114258	-4.68206405639648	302.795745849609	0.867930173873901	0.965204894542694	1	229.432235717773	62635
True	False	False	False	False	91.5498123168945	54.1982040405273	18.8554134368896	0.539479196071625	0.891172528266907	0.28240829706192	51.470588684082	875
True	False	False	False	False	105.252685546875	-197.938735961914	357.143707275391	0.633177101612091	0.944861888885498	0.388654619455338	156.990676879883	50551
True	False	False	False	False	117.382171630859	-182.267242431641	273.958068847656	0.322639107704163	0.874699532985687	0.131480485200882	82.4291534423828	20360
True	False	False	False	False	137.090209960938	-1670.8349609375	25.5102653503418	0.794671595096588	0.94915634393692	1	41.5652160644531	956
True	False	False	False	False	141.2939453125	-986.998779296875	3212.0751953125	0.221803113818169	0.621431291103363	0.0827738791704178	215.490676879883	624061
True	False	False	False	False	145.204544067383	-1684.29638671875	39.9291114807129	0.705993711948395	0.943652451038361	0.517492473125458	42.3055572509766	1523
True	False	False	False	False	151.108261108398	-1647.19506835938	263.975769042969	0.350864708423615	0.931139528751373	0.146908700466156	134.54621887207	32022
True	False	False	False	False	157.983245849609	-948.856262207031	48.80224609375	0.698149502277374	0.919878423213959	0.500038266181946	72.5909118652344	3194
True	False	False	False	False	169.132476806641	-1678.46215820313	28.8376903533936	0.681263327598572	0.938939929008484	0.466138988733292	56.461540222168	1468
True	False	False	False	False	192.332748413086	-784.78955078125	88.7313537597656	0.806145071983337	0.953511893749237	1	47.6500015258789	3812
True	False	False	False	False	205.082656860352	-157.630859375	282.831207275391	0.819626688957214	0.971309840679169	1	226.513732910156	57761
True	False	False	False	False	224.974456787109	-1518.05810546875	173.026138305664	0.829033434391022	0.966239869594574	1	59.730770111084	9318
True	False	False	False	False	227.028244018555	-749.540832519531	149.734161376953	0.817421019077301	0.965348243713379	1	86.8222198486328	11721
True	False	False	False	False	298.638214111328	-1450.24853515625	541.261291503906	0.317608296871185	0.797489047050476	0.128823101520538	74.4200820922852	36317
True	False	False	False	False	318.688385009766	-1225.5166015625	480.258453369141	0.558902263641357	0.945442974567413	0.301224738359451	76.542724609375	33143
True	False	False	False	False	296.148406982422	-952.339294433594	68.7667999267578	0.825154304504395	0.953580796718597	1	42.0806465148926	2609
[truncated: 1,409 more rows]
